# Supplementary material for: The near-field tsunami generated by the 15 January 2022 eruption of the Hunga Tonga-Hunga Ha’apai volcano and its impact on Tongatapu, Tonga
Source: Sci Rep. 2022 Sep 7;12:15187. doi: 10.1038/s41598-022-19486-w (PMC9452557; doi:10.1038/s41598-022-19486-w)
Supplement: Supplementary file 1 — Supplementary Information 1. [file 41598_2022_19486_MOESM1_ESM.zip]

Archive with 4 entries (4 files):
- Topo_01arcmin.asc
- Topo_01arcsec.asc
- Topo_03arcsec.asc
- Topo_15arcsec.asc
