# Supplementary material for: The near-field tsunami generated by the 15 January 2022 eruption of the Hunga Tonga-Hunga Ha’apai volcano and its impact on Tongatapu, Tonga
Source: Sci Rep. 2022 Sep 7;12:15187. doi: 10.1038/s41598-022-19486-w (PMC9452557; doi:10.1038/s41598-022-19486-w)
Supplement: Supplementary file 1 — Supplementary Information 1. [file 41598_2022_19486_MOESM1_ESM.zip › Topo_01arcmin.asc]

ncols         1500
nrows         1560
xllcorner     -185.0000000000
yllcorner     -36.0000005200
cellsize      0.016666667
nodata_value  -99999.0
-5027.625 -5028 -5028.563 -5030.313 -5033 -5036.813 -5036.063 -5030.188 -5026.688 -5030 -5042.75 -5060.5 -5075.125 -5077.5 -5063.563 -5042.063 -5025.063 -5019.813 -5020.625 -5022.75 -5024.438 -5025.813 -5035.25 -5071 -5038.375 -5036.063 -5052.75 -5086.25 -5131.125 -5136.313 -5136.813 -5140.688 -5139.75 -5142.313 -5141.063 -5137.625 -5134.438 -5126.063 -5118.5 -5116.875 -5119.25 -5125.438 -5131.75 -5127.5 -5125.063 -5125.063 -5126 -5127.125 -5128.313 -5130.438 -5133.625 -5128.813 -5126.5 -5126.813 -5125.5 -5123.5 -5121.25 -5118.438 -5114.813 -5112.063 -5110.563 -5110.563 -5109.688 -5106.188 -5102.688 -5095.875 -5086.375 -5080 -5077.688 -5075.438 -5073.75 -5071 -5070 -5068 -5065.75 -5062.375 -5059.875 -5059.563 -5056.5 -5040.25 -5042.563 -5056.313 -5071.938 -5081.125 -5080.813 -5080.375 -5087.25 -5106.938 -5143.625 -5187.438 -5231.813 -5264.875 -5270.125 -5240.5 -5185.938 -5136.688 -5090.563 -5049.813 -5031.25 -5037.375 -5057.25 -5083.75 -5108.313 -5113.688 -5098.438 -5071.813 -5049.375 -5038.75 -5040.938 -5045.75 -5043.813 -5036.688 -5028.438 -5021.5 -5018.938 -5022.563 -5029.75 -5039.75 -5049.25 -5053.75 -5051.563 -5040.75 -5018.375 -4994.313 -4972.875 -4959.688 -4956.5 -4962 -4968.75 -4967.563 -4956.625 -4940.25 -4926.125 -4917.25 -4916.875 -4921.5 -4927.375 -4937.625 -4955.125 -4984.438 -5022.938 -5058.813 -5082.25 -5083.125 -5056.375 -5009.625 -4955.188 -4907.063 -4878.125 -4874.063 -4891.75 -4917.75 -4937.375 -4940.438 -4925.125 -4896.563 -4867.313 -4842.75 -4830 -4827 -4836.375 -4856.375 -4884.25 -4914.313 -4929.125 -4913.563 -4833.563 -4623.5 -4360.063 -4098.125 -3898.563 -3802.625 -3833.813 -3980 -4192.063 -4413.125 -4606.75 -4738.625 -4737.313 -4755.625 -4796.438 -4841.625 -4871.625 -4896.25 -4914.688 -4923.813 -4923.438 -4909.813 -4885.625 -4854.938 -4828.688 -4813.25 -4816.188 -4832.563 -4856.75 -4875.875 -4880.313 -4878.813 -4862.438 -4826.625 -4783.563 -4747 -4726 -4729.188 -4750.438 -4780.5 -4806.188 -4816.688 -4810.438 -4791.5 -4770.938 -4761.625 -4768.25 -4790.688 -4818.188 -4835.25 -4830.938 -4803 -4757.313 -4712.188 -4684.25 -4686.063 -4716.25 -4760.125 -4801.5 -4822.375 -4806.25 -4759.25 -4713.875 -4690.563 -4692.75 -4713.313 -4737 -4754.938 -4763.938 -4763.5 -4763.688 -4762.125 -4761.813 -4757.688 -4751.813 -4750.813 -4748.688 -4748.813 -4748.5 -4742.313 -4727.875 -4706.563 -4674.375 -4638 -4608.188 -4596.813 -4615.125 -4659.813 -4719.438 -4772.563 -4798.438 -4789.625 -4748 -4693.438 -4651 -4632.938 -4636.563 -4655.688 -4676.25 -4689.438 -4690.563 -4680.063 -4663.875 -4644.188 -4617.688 -4580.688 -4540.438 -4509.188 -4496.875 -4495.875 -4501.563 -4513.938 -4530.75 -4548.188 -4563.188 -4571.438 -4570.375 -4564.625 -4559.688 -4554.563 -4541.5 -4519.625 -4490.938 -4464.438 -4447.25 -4436.563 -4427.188 -4408.625 -4372.563 -4316.188 -4228.938 -4093.5 -3899.438 -3693.563 -3749.25 -4169.563 -4072.313 -3914.938 -3526.938 -3431.75 -3244.75 -3548.188 -3782.25 -3684.063 -3744 -3589.25 -3711.875 -3684.875 -3641.563 -3599.875 -3577 -3603 -3544.313 -3484.688 -3442.313 -3639.438 -3776.938 -3862.313 -3947.5 -4015.5 -4082.75 -4109 -4041.813 -3980.813 -3897.563 -3780.625 -3641.688 -3507.938 -3449.813 -3406 -3401.563 -3445.563 -3514.313 -3562.563 -3613.188 -3665.5 -3721.063 -3768 -3776.563 -3783.313 -3811.438 -3848.813 -3899.063 -3857.75 -3787.5 -3758.375 -3836.063 -3927.188 -3930.375 -3894.563 -3822 -3684.313 -3611.75 -3748.813 -3955.313 -4120.625 -4188 -4204.125 -4201.5 -4192.188 -4194.813 -4195.813 -4191.563 -4184.563 -4192.25 -4191.75 -4159.063 -4123.688 -4121.125 -4194.563 -4276.563 -4311.375 -4324.188 -4333.875 -4345.625 -4343.688 -4361.563 -4374.188 -4380.25 -4375.375 -4379.188 -4396.063 -4416.563 -4432.688 -4441 -4441.438 -4445.5 -4464.375 -4478.313 -4501.688 -4534.313 -4556.438 -4571.813 -4586.375 -4598.438 -4603.625 -4611.375 -4621.75 -4626.75 -4630.75 -4642.75 -4647.75 -4656.875 -4661.5 -4659.313 -4643.563 -4625.375 -4612.188 -4608.563 -4615.688 -4601.5 -4535.313 -4392.125 -4241.875 -4136.688 -4092.438 -4118.25 -4249.875 -4413.438 -4544.688 -4588.125 -4586.688 -4586.063 -4576.25 -4568.375 -4577.875 -4600.375 -4599.25 -4601.25 -4606.688 -4623.438 -4628.188 -4613.5 -4582.125 -4558.375 -4567.313 -4574.313 -4499.25 -4248.438 -4187.563 -4207.625 -4247.313 -4310.688 -4400.438 -4507.875 -4611.25 -4668.688 -4691.5 -4703.875 -4700.438 -4685.625 -4675.375 -4671.063 -4667 -4665 -4659.438 -4649.313 -4641.125 -4638.938 -4645.688 -4669 -4678.5 -4670.625 -4635.375 -4570.5 -4545.688 -4540.313 -4541.625 -4547.563 -4559.125 -4580.25 -4607.625 -4628 -4624.188 -4606.313 -4615.688 -4574.625 -4461.875 -4286.875 -4092.188 -3924.563 -3824.563 -3829.75 -3933.25 -4106.313 -4309.938 -4491.063 -4618.063 -4686.188 -4699.438 -4677.125 -4635.688 -4577.125 -4506.875 -4430.813 -4360.75 -4315.625 -4303.125 -4320.5 -4356 -4397 -4435 -4466.938 -4490.563 -4504.125 -4511.75 -4513.813 -4514.438 -4516.875 -4533.563 -4534.375 -4525 -4500.938 -4481.875 -4470.938 -4465.688 -4459.5 -4446.75 -4425.563 -4395.875 -4360.313 -4311.313 -4214.375 -4070.188 -3888.375 -3670.688 -3471.813 -3354.5 -3333.688 -3402.875 -3551.188 -3744.125 -3938.813 -4098.125 -4191.813 -4238.5 -4245.563 -4217.75 -4160.563 -4091.188 -4023.313 -3968.875 -3928.25 -3894.688 -3860.75 -3824.25 -3796.375 -3783.625 -3777.125 -3783.375 -3806.375 -3843.75 -3887.5 -3930.375 -3971.875 -4014.063 -4056.188 -4086.063 -4095.125 -4082.875 -4057.688 -4030.563 -3998.625 -3943.125 -3834.625 -3677.375 -3500 -3348.813 -3274.438 -3298.938 -3401.313 -3545.875 -3700.063 -3833.188 -3923.688 -3987.25 -4052.563 -4133.813 -4196.875 -4215.313 -4221.875 -4227.938 -4227.063 -4214.625 -4193.313 -4166.75 -4140.438 -4118.063 -4087 -4043.75 -4086.063 -4122.5 -4126.438 -4128.5 -4162.75 -4179.875 -4176.063 -4170.375 -4154.25 -4131.938 -4106.375 -4077.063 -4050.063 -4045.75 -4064.438 -4088.875 -4097.563 -4081.438 -4037.563 -3981.438 -3932.625 -3911.375 -3921.25 -3950.938 -3976.313 -3996.875 -3997.375 -3983.188 -3968.188 -3953.625 -3930.438 -3906.625 -3891.938 -3889.313 -3907.563 -3947.938 -3996 -4034.25 -4044.5 -4017.875 -3957.688 -3881.813 -3813.813 -3776.688 -3775.75 -3807.438 -3860.188 -3913.375 -3958.188 -3990.688 -4009.875 -4019.688 -4020.813 -4005.438 -3966.313 -3909.5 -3848.625 -3810.063 -3812.563 -3856.25 -3922.063 -3982.375 -4018.25 -4024.813 -4005.375 -3972.938 -3948.25 -3999.625 -4065.375 -4114.875 -4135.688 -4116.938 -4057.688 -3977.438 -3901.438 -3852.188 -3846.813 -3884.125 -3946.938 -4003.688 -4020.25 -3983.938 -3902.625 -3807.563 -3727.188 -3683.813 -3686.688 -3736.938 -3819.563 -3911.125 -3991.688 -4030.875 -4032.063 -4001.5 -3951.125 -3896.125 -3838.625 -3784.375 -3733.813 -3700 -3692.188 -3717.25 -3766.188 -3825.688 -3882 -3922.5 -3940.063 -3936.688 -3917.813 -3890.188 -3862.188 -3848.438 -3860.625 -3895.188 -3928.313 -3940.25 -3923 -3889 -3865.625 -3872.563 -3905.875 -3948.688 -3977.188 -3979.063 -3955.563 -3922.438 -3899.75 -3871.5 -3843.938 -3814.25 -3771.813 -3716.688 -3698.125 -3665.938 -3660.188 -3704.438 -3752.75 -3798.813 -3833.875 -3817.563 -3844.063 -3862.5 -3866.063 -3880.938 -3899.938 -3909.875 -3921.125 -3915.25 -3904.688 -3901.813 -3896.75 -3876.375 -3828.75 -3774.563 -3716.188 -3660.563 -3624.813 -3619.25 -3640.813 -3666.5 -3706.938 -3749.313 -3781.563 -3796.188 -3796.75 -3784.813 -3772.75 -3766.938 -3770.438 -3780.625 -3791.563 -3795.313 -3782.438 -3753.438 -3725.438 -3704.5 -3702 -3726.625 -3776 -3841.063 -3911.563 -3969.125 -4010.938 -4044.063 -4069.625 -4030.75 -3977.313 -3959.313 -3967.75 -3989.438 -4016.125 -4027 -3977.75 -3933.813 -3923.688 -3937.5 -3947.375 -3935 -3887.563 -3809 -3719.625 -3640.75 -3578.125 -3546.375 -3550.875 -3588.75 -3657.688 -3746.125 -3833.688 -3895.313 -3932.75 -3948.688 -3950 -3942 -3925.063 -3899 -3865.875 -3824.375 -3777.313 -3734.938 -3710.813 -3662.188 -3625.563 -3618.813 -3637.625 -3670.563 -3703.813 -3724.813 -3736.438 -3748.25 -3777.875 -3831.25 -3895.813 -3948.125 -3979.563 -3993.125 -4003.938 -4016.625 -4002.688 -4005.313 -4029.5 -4066.75 -4103.75 -4133.063 -4151.313 -4155.125 -4144.938 -4111.188 -4070.25 -4031.188 -4002.938 -3997.5 -4019 -4063.813 -4099.313 -4134.5 -4173.188 -4214.75 -4264.875 -4326 -4368.313 -4330.438 -4283.375 -4310.375 -4485.063 -4671.188 -4763.375 -4782.688 -4771.5 -4745.813 -4711.25 -4673.563 -4641.188 -4627.375 -4632.875 -4615.25 -4629.25 -4634.938 -4567.063 -4586.625 -4661.063 -4670.063 -4483 -4453.688 -4507.813 -4737.75 -4846.5 -4852.563 -4883.125 -4917 -5018.188 -5013.063 -4986.5 -4989.938 -5001.375 -5027.438 -5072.5 -5111.688 -5131.813 -5152.438 -5170.688 -5181.688 -5184.75 -5174.688 -5150.875 -5115.75 -5091.063 -5093.125 -5128.813 -5173.688 -5151 -5149.75 -5185.625 -5249.313 -5314.813 -5359.313 -5373.125 -5353.688 -5320.625 -5299.375 -5281.813 -5286.938 -5291.813 -5290.188 -5233.563 -5198.688 -5241.438 -5261.063 -5271.563 -5261.375 -5296.5 -5305.875 -5305.688 -5309.938 -5299.688 -5281.563 -5266.125 -5253.813 -5258.688 -5255.813 -5239.875 -5225.063 -5221.375 -5223.313 -5212.438 -5174 -5173.938 -5189.313 -5088.875 -4733.313 -4896.063 -5095.438 -5185.188 -5189.375 -5134.375 -5026.125 -5008.188 -5011.188 -4998.125 -4843.438 -4652.938 -4652.438 -4583.438 -4451.438 -4458.5 -4715.813 -4633.938 -4423.125 -4315.313 -4143.438 -4040.25 -3997.5 -3959.688 -3936.688 -3931.063 -3966.625 -4184.688 -4426.25 -4305.375 -4120.125 -4103.625 -4107.813 -4073.625 -4151.188 -4167.938 -4274.063 -4361 -4293.75 -4251.688 -4228.5 -4209.5 -4233 -4263.188 -4256.438 -4230.813 -4229.438 -4297.875 -4384.5 -4409.875 -4428.313 -4360.75 -4250.75 -4166.563 -4134.438 -4139.938 -4162 -4168.25 -4139.5 -4079.375 -4009.125 -3949.063 -3902.5 -3858.438 -3798.875 -3711.313 -3595.875 -3532 -3520.625 -3604.688 -3655.438 -3564.063 -3397.438 -3495.563 -3570.375 -3606.5 -3636.875 -3714.938 -3866.938 -4048.5 -4135.188 -4129.938 -4121.313 -4114.188 -4030.875 -3865.313 -3749 -3763.063 -3887.438 -3963.875 -3973.688 -4003.563 -4005.813 -4014.688 -4009.563 -4007.125 -4015.125 -4050.75 -4070.438 -4056 -4047.688 -4047.938 -4057.563 -4061.813 -4037 -3962.5 -3859.313 -3748.438 -3653.813 -3597.438 -3583.063 -3603.125 -3649.438 -3711.5 -3776.688 -3833.375 -3872.25 -3895.375 -3918 -3937.5 -3959.625 -3959.5 -3969.313 -3983.063 -3998.5 -4009.438 -4015 -4015.813 -4007.688 -3982.75 -3937.688 -3881.313 -3827.375 -3785.063 -3752.063 -3715.438 -3665.063 -3596.813 -3517.313 -3441.25 -3385.5 -3361.75 -3379.375 -3435.625 -3520.75 -3617.625 -3702.063 -3762.75 -3803.563 -3829.375 -3856.188 -3891.813 -3937 -3982.563 -4011 -4013.875 -3996.063 -3972.125 -3952.688 -3940.563 -3931.438 -3917.5 -3899.125 -3880.813 -3862.938 -3847.563 -3828.75 -3777.5 -3743.125 -3631.313 -3468.75 -3429.063 -3297.188 -3157.125 -3022.75 -2874.25 -2764.188 -2705.313 -2668 -2666.063 -2693.813 -2587.875 -2804.563 -3118.375 -3254.313 -3328.313 -3328.75 -3464.563 -3455.375 -3434.25 -3538.75 -3658.5 -3745.813 -3852.813 -3898.188 -3921.688 -3933.313 -3947.625 -3955.188 -3962.063 -3970.813 -3978.813 -3989.688 -3987.438 -3986.938 -4004.625 -4023.063 -4030.25 -3885.563 -3870.688 -3916.188 -3962.5 -3993.875 -4004.938 -3993.375 -3967.938 -3939.313 -3927.75 -3939.75 -3979.125 -4051.438 -4118 -4032.875 -3919.438 -3824.188 -3777.375 -3801.313 -3885.313 -3994.438 -4086.875 -4147.25 -4202.188 -4216.875 -4196.813 -4150.875 -4171 -4196.25 -4206.438 -4159.375 -4156.25 -4180.813 -4172.5 -4287.938 -4398.563 -4485.188 -4499.188 -4516.313 -4525.813 -4530.563 -4525.625 -4545.188 -4555.188 -4555.125 -4554.688 -4552.625 -4555.5 -4554.25 -4552.688 -4557.375 -4589.188 -4490.375 -4348.5 -4557.063 -4892.938 -4910.188 -4852.75 -4868.188 -4876.688 -4860.375 -4812.5 -4898.938 -4889.563 -4845.313 -4738.563 -4571.813 -4432.125 -4364.313 -4500.313 -4621.563 -4632.188 -4484.688 -4398.25 -4290.5 -4187.875 -4055.625 -3839.938 -3716.5 -3728.313 -3891.875 -3758.75 -3674.25 -3740.375 -3924.563 -3941.375 -4197.25 -4281.625 -4171.938 -4214.938 -4476.125 -4483.375 -4499.938 -4514.75 -4492.313 -4286.875 -3948.438 -3608.688 -3621.938 -3628.5 -3507.125 -3496.875 -3486.125 -3469.75 -3461.563 -3492.313 -3517.813 -3535.625 -3558.25 -3561.125 -3566.438 -3573.688 -3579.938 -3568.563 -3576.688 -3597.625 -3587.75 -3585.625 -3591.938 -3598.438 -3602 -3601.875 -3599.563 -3561.25 -3495.063 -3458.938 -3443.375 -3458.5 -3495.563 -3533.813 -3573.563 -3599.438 -3603.813 -3589.375 -3560.938 -3523.563 -3478.125 -3417.313 -3349.188 -3279.688 -3212.375 -3160.375 -3124.75 -3093.125 -3063.938 -3035.75 -3006.875 -2971 -2930.25 -2892.438 -2866.875 -2853.625 -2847.875 -2843.563 -2835.438 -2823.063 -2803.5 -2782.688 -2766.75 -2761.75 -2761.688 -2762.25 -2759.188 -2753.375 -2748.875 -2749.188 -2756.125 -2758.25 -2741.313 -2715.875 -2713.813 -2722.875 -2717.25 -2712.813 -2700.438 -2680.125 -2672.188 -2668 -2675.75 -2696.563 -2719.938 -2747.25 -2759.438 -2772.313 -2783.438 -2788.875 -2782.063 -2769.875 -2755 -2764.063 -2782.563 -2802.625 -2820.563 -2832.5 -2820.438 -2792.375 -2754.188 -2713.625 -2693.188 -2695.375 -2700.5 -2700.188 -2694.313 -2673.313 -2649.813 -2632.563 -2635.375 -2645.5 -2669.188 -2690.125 -2698.375 -2706.438 -2722.875 -2732.5 -2742.688 -2754.313 -2773.188 -2800.5 -2822.563 -2842.125 -2866.25 -2889.25 -2911.75 -2944.438 -2990.25 -3033.75 -3058.063 -3063.313 -3070.063 -3095.188 -3073.875 -3074.063 -3103.875 -3154.125 -3213.875 -3237.5 -3230.438 -3219.25 -3222.25 -3230.5 -3248.063 -3272.188 -3289.375 -3297.875 -3329.563 -3334.438 -3335.813 -3350.813 -3355.938 -3357.563 -3353.75 -3346.25 -3332.063 -3328.563 -3325.5 -3306.375 -3306 -3394 -3512.25 -3627.563 -3752.938 -3839.188 -3872.563 -3886.563 -3924.813 -3926 -3913.625 -3905.75 -3900.063 -3890.875 -3859.438 -3816.063 -3694.688 -3564.938 -3400.188 -3214.938 -2972.25 -2643.563 -2179.813 -1547.938 -826.563 -103.813 -467.375 -1195 -1773.313 -2393.5 -2997 -3344.563 -3591.5 -3805 -3991 -4103 -4173.313 -4214.813 -4269.938 -4326.688 -4374.375 -4400.75 -4407.563 -4398.688 -4406.438 -4414.25 -4420.375 -4427.438 -4439.563 -4425.813 -4413 -4371.313 -4182.25 -3901.75 -3426.563 -3254.313 -3689.875 -3927.188 -3890.625 -3617.5 -4073.563 -4303.625 -4306.188 -4307.063 -4362.063 -4310.375 -4205.063 -4324.688 -4501.75 -4688.813 -4766.813 -4720.125 -4468.125 -4488.563 -4826.25 -4906.125 -4733.688 -4387.375 -4286.438 -4327.625 -4532.375 -4581.125 -4573.438 -4482.188 -4605.813 -4906.75 -4955.813 -4998.188 -4936.75 -4806.125 -4726.75
-5027.25 -5027.688 -5029.813 -5032.813 -5035.313 -5035 -5032.125 -5028.875 -5029.125 -5034.688 -5048.125 -5064.125 -5076.563 -5076.75 -5063.25 -5044.125 -5031.25 -5029.125 -5038.125 -5048 -5054 -5056.313 -5062.5 -5079.938 -5069.625 -5079.188 -5103.375 -5117.438 -5142.5 -5149.813 -5152.313 -5156.563 -5160.188 -5164.125 -5161.5 -5151.813 -5139.625 -5125.688 -5116.5 -5115.813 -5122.125 -5131.063 -5127 -5107.188 -5095.5 -5098.188 -5106.688 -5112.063 -5116.188 -5121.25 -5128.813 -5129.875 -5130.938 -5135.625 -5140.375 -5141 -5135.875 -5122.75 -5106.25 -5092.625 -5087.938 -5090.75 -5093.625 -5095 -5091.125 -5079.125 -5062.75 -5048.313 -5041.375 -5045.375 -5055.75 -5067.813 -5080.313 -5086.188 -5082.188 -5071.438 -5057 -5045.063 -5033.5 -5025.938 -5034.438 -5053.688 -5069.688 -5079 -5085.813 -5095.063 -5111.813 -5138.188 -5178.938 -5221.813 -5258.625 -5279.438 -5271.438 -5235.063 -5184.375 -5153.438 -5128.688 -5089.375 -5063.813 -5058.375 -5064.875 -5078 -5092.188 -5091.125 -5069.813 -5040.375 -5018.125 -5010.688 -5011.563 -5014.313 -5011.188 -5003.5 -4995.25 -4993.875 -4998.688 -5009 -5022.563 -5036.313 -5047.5 -5052.875 -5050.938 -5039.938 -5019.375 -4996 -4974.875 -4962.75 -4963.313 -4974.5 -4983.688 -4983.563 -4966.125 -4941.125 -4919.125 -4910.938 -4917.125 -4932.875 -4947.75 -4960 -4973.813 -4994.625 -5022.25 -5050.438 -5070.813 -5071.813 -5048.125 -5004.813 -4955.688 -4912.563 -4887.438 -4882.188 -4895.563 -4912.5 -4922.813 -4918.875 -4901.313 -4874.5 -4849.438 -4831.313 -4822.375 -4821.875 -4833 -4855.188 -4887.875 -4922 -4937.875 -4919.75 -4837.063 -4606.563 -4304.5 -3997.313 -3754.813 -3625.625 -3636.625 -3777.5 -3991.563 -4208.188 -4361.438 -4438.875 -4526.75 -4641.125 -4731.313 -4784.188 -4815.438 -4841.188 -4866.25 -4889.375 -4905.375 -4903.5 -4881.563 -4849.5 -4821.938 -4808.063 -4815.625 -4835.813 -4860.5 -4876.688 -4881.313 -4882.188 -4866.125 -4830.813 -4786.688 -4746.563 -4721.688 -4721 -4739.125 -4767.25 -4793.438 -4804.75 -4799.813 -4783 -4765.813 -4760.375 -4770.625 -4797.063 -4827.938 -4845.875 -4840 -4807.625 -4758.438 -4709.188 -4678.563 -4680.75 -4715.063 -4761.875 -4807.438 -4827 -4805.063 -4758.188 -4715.688 -4695.75 -4702.063 -4730.25 -4762.625 -4783.75 -4789.5 -4777.625 -4766.688 -4764.125 -4760.125 -4756 -4749.375 -4749.313 -4749.625 -4751.125 -4748.75 -4740.938 -4727.25 -4706 -4675.625 -4643 -4617.563 -4613.125 -4634.313 -4677.938 -4732.438 -4776.688 -4794.313 -4779 -4733.5 -4675.375 -4626.938 -4600.5 -4598.5 -4607.5 -4619.563 -4623.813 -4618.938 -4608.563 -4598.688 -4583.5 -4558.313 -4518.688 -4473.125 -4437.313 -4425.938 -4434.875 -4457 -4483.438 -4507.438 -4523.188 -4530.438 -4533.438 -4537.125 -4544.375 -4555.75 -4565.563 -4559.688 -4533.75 -4494.125 -4455.563 -4428.563 -4411.813 -4397.75 -4378.563 -4344.938 -4303.813 -4248.75 -4169.688 -4052 -3926.688 -3944.125 -4204.375 -4214.125 -4061.063 -3627.25 -3402 -3370.25 -3618.75 -3722.375 -3648.938 -3600.688 -3544.938 -3420.625 -3376.063 -3410.188 -3397.063 -3508.75 -3507 -3462 -3429.625 -3538.063 -3588.688 -3690.563 -3830.625 -3963.563 -4029.188 -4085.063 -4123.5 -4156.125 -4157.438 -3792.875 -3593.875 -3461.688 -3337.438 -3294.375 -3345.625 -3360.25 -3387.438 -3445.125 -3512.125 -3586.313 -3659.313 -3721.813 -3761.125 -3772.5 -3773.5 -3786.063 -3803.063 -3839.313 -3811.563 -3748.188 -3725.688 -3777.063 -3839.75 -3848.938 -3818.938 -3756.5 -3669.563 -3643.938 -3758.75 -3932.625 -4074 -4143.25 -4164.125 -4162.5 -4147.063 -4150 -4153.688 -4158.938 -4166 -4195.125 -4208.438 -4162.875 -4106.875 -4083.813 -4167.625 -4266.813 -4299.688 -4310.313 -4318.25 -4330.625 -4337.188 -4349 -4364.25 -4378.063 -4374.438 -4380 -4402.563 -4425.125 -4446.313 -4460.5 -4467.125 -4474.938 -4485.813 -4497.375 -4517.563 -4543.188 -4563.563 -4577 -4589.563 -4603.813 -4609.125 -4613.5 -4617.563 -4615.563 -4612.5 -4615.063 -4621.688 -4636.063 -4649.188 -4653.438 -4643.438 -4625.313 -4609.125 -4598.188 -4586.375 -4547.313 -4461 -4322.563 -4182.125 -4089 -4063.125 -4111.688 -4242.313 -4398.5 -4527.188 -4589.313 -4601.688 -4592.938 -4569.438 -4546.375 -4543.938 -4559.438 -4571.875 -4592.688 -4617.188 -4643.75 -4656.375 -4643.938 -4613.938 -4582.375 -4566.313 -4538.25 -4449.25 -4270.625 -4192.125 -4182.625 -4208 -4267.125 -4357 -4468.125 -4578.25 -4660 -4704.563 -4719.188 -4713 -4696.125 -4682.375 -4675.25 -4671.313 -4670 -4665.75 -4657.313 -4652.5 -4651.438 -4657.875 -4668.25 -4673.063 -4672.688 -4659.625 -4597.25 -4569.125 -4557.25 -4550.188 -4549.75 -4558.25 -4578.188 -4606.063 -4634.938 -4658 -4672.375 -4670.438 -4611.875 -4479.688 -4282.875 -4068.625 -3886 -3777.75 -3781.438 -3890.375 -4072.313 -4288.438 -4483.313 -4621.125 -4691.875 -4701.875 -4670 -4614.625 -4540.875 -4452.813 -4358.5 -4276.25 -4227.063 -4216.5 -4243.75 -4291.438 -4345.125 -4393.75 -4432.188 -4460.25 -4479.375 -4487.5 -4490.125 -4492.438 -4502 -4515.375 -4519.625 -4504.125 -4480.813 -4457.938 -4445 -4443.563 -4446.5 -4442.25 -4428.938 -4408.063 -4383.5 -4347.875 -4277.688 -4181.875 -4049.438 -3838.688 -3639.375 -3515.813 -3482.75 -3536.5 -3665.188 -3836.938 -4005.688 -4126.375 -4192.813 -4218.188 -4207.5 -4167 -4104.5 -4034.938 -3968.688 -3915.5 -3876.688 -3849.438 -3822.875 -3794.938 -3776.438 -3775.938 -3777.125 -3784.438 -3811.125 -3856.188 -3905.688 -3944.875 -3979.25 -4014.25 -4047.125 -4069.438 -4074.375 -4061.188 -4036 -4004.375 -3959.75 -3878.063 -3746.5 -3572.5 -3385.063 -3232.063 -3161.813 -3197.563 -3316.688 -3487.25 -3677.188 -3854.25 -3985.375 -4082.75 -4165.938 -4242.625 -4300.875 -4298.063 -4277.25 -4260 -4243.875 -4224.625 -4203.25 -4182.063 -4168.063 -4169.313 -4168.25 -4111.063 -4109.938 -4128.313 -4131.5 -4131.313 -4142.75 -4152.938 -4156.563 -4156.75 -4138.688 -4115.875 -4094.688 -4070.688 -4048.438 -4046.563 -4066.313 -4088.625 -4093.688 -4074.563 -4029.375 -3973 -3928.188 -3913.313 -3933.5 -3969.438 -3984.188 -3999.188 -4002.375 -3987 -3972.938 -3955.75 -3931.813 -3904 -3880.188 -3868.25 -3881.875 -3924.313 -3983.938 -4037.438 -4061.5 -4051.25 -4006.688 -3941.125 -3880.438 -3844.813 -3838.438 -3861.313 -3899.938 -3938.188 -3969.875 -3992.563 -4005.563 -4009.875 -4003.875 -3980.875 -3927.75 -3855 -3788.25 -3755.5 -3775.438 -3842.688 -3929.625 -4002.875 -4041.125 -4045.063 -4029.688 -4014.875 -4023.125 -4044.813 -4082.875 -4117.438 -4126.5 -4096.75 -4030.188 -3946.563 -3870.563 -3825.625 -3829 -3874.313 -3943.75 -4007.375 -4027.813 -3991.25 -3910.188 -3812.5 -3726.313 -3678 -3676.813 -3725.375 -3810.813 -3906.188 -3990.688 -4031.938 -4028.938 -3993.938 -3942.063 -3888.375 -3837.813 -3788.688 -3738.375 -3698 -3680.25 -3692.375 -3731.875 -3784.5 -3836.938 -3880.313 -3905.938 -3914.25 -3913.625 -3906.938 -3902.625 -3912.75 -3945.875 -3991 -4021.375 -4018.625 -3980.5 -3926.25 -3891.438 -3893.625 -3927.5 -3969.188 -3993.813 -3990.875 -3963.563 -3930.188 -3905.5 -3886.125 -3865.875 -3845.688 -3800.125 -3731.625 -3730.563 -3686.313 -3662.75 -3682.313 -3735.375 -3780.625 -3826.188 -3850.938 -3844.25 -3849.375 -3849.313 -3857.813 -3884.125 -3906.625 -3921 -3922.625 -3909.063 -3902.313 -3896.75 -3864.375 -3811.938 -3757.063 -3701.75 -3659.5 -3647.188 -3672.625 -3721.625 -3764.375 -3794.875 -3813.188 -3817.938 -3810.063 -3793.625 -3771.063 -3753.875 -3746.688 -3748.938 -3759.75 -3773.813 -3785.063 -3780.688 -3749.625 -3720.625 -3705.375 -3710.063 -3741.688 -3796.375 -3867 -3943 -4007.188 -4052.188 -4079.125 -4110.875 -4098.938 -4061.438 -4027.125 -3999.188 -3976.625 -3964.813 -3953.875 -3860.25 -3797.625 -3801.188 -3846 -3896.438 -3922.375 -3906.938 -3852.188 -3779.125 -3709.25 -3652.625 -3620.813 -3621.313 -3655.5 -3720.063 -3805.063 -3886.438 -3946.438 -3981.063 -3992.063 -3988.188 -3974.625 -3952.563 -3923.75 -3886.313 -3840.625 -3784.875 -3733.25 -3711 -3660.125 -3616 -3604.25 -3624.813 -3664 -3702.25 -3727.313 -3740.375 -3753.125 -3781.375 -3829.563 -3888.813 -3939.813 -3972.375 -3992.5 -4013.938 -4038.813 -4036.188 -4045.75 -4072.938 -4110.188 -4144 -4168.625 -4177.438 -4167.813 -4139.625 -4086.25 -4022.313 -3964.5 -3924.688 -3919.125 -3946.25 -4003.188 -4058.875 -4108.625 -4155 -4204.813 -4263.188 -4328.25 -4368.5 -4340.313 -4293.688 -4334.938 -4565.688 -4755.25 -4800.125 -4785.313 -4757.938 -4724.875 -4685.938 -4641.188 -4592.375 -4568.688 -4623.063 -4573.688 -4541.938 -4698.125 -4657.625 -4699.25 -4699.625 -4681.875 -4645.625 -4653.688 -4713.688 -4838.188 -4854.563 -4874.563 -4915.813 -4974.188 -5039.438 -5031.125 -5023.125 -5021.25 -5021.063 -5062.625 -5107.625 -5120.125 -5128.125 -5143.25 -5156.313 -5167.563 -5176.25 -5174.875 -5162.063 -5133.313 -5099.688 -5082.75 -5082.25 -5095.5 -5103.125 -5132.188 -5183 -5242.125 -5297 -5332.563 -5339.313 -5315 -5307.438 -5306.313 -5292.75 -5293 -5298.563 -5259.875 -5173.625 -4953.25 -5209.25 -5274 -5261.875 -5266.75 -5292.688 -5306 -5306.75 -5303.125 -5265.688 -5243.313 -5248.563 -5247.813 -5247.5 -5178.563 -5221.563 -5228.563 -5229.313 -5222.563 -5212.5 -5197.125 -5190.5 -5183.938 -5100.25 -4874.188 -5008.438 -5146.5 -5209.688 -5155.688 -5040.438 -4938.563 -4927.313 -4938.563 -4847.313 -4731.625 -4544.438 -4534.875 -4346.438 -4312.188 -4590.813 -4729.625 -4629.938 -4405.438 -4012.313 -3927.188 -3923.813 -3919.188 -3927.5 -3964.688 -4017.813 -4073.313 -4217.125 -4307.938 -4128.875 -4108.875 -4098 -4109.5 -4107.313 -4145.688 -4121.563 -4276.188 -4306.875 -4292.938 -4262.375 -4251.5 -4221.313 -4202.875 -4187 -4161.813 -4137.625 -4138.75 -4198.063 -4296.063 -4291.188 -4267.188 -4261.313 -4192.375 -4134.75 -4111.375 -4114.625 -4124.375 -4114.688 -4070.563 -3996.75 -3910.438 -3825.5 -3745.75 -3665.438 -3576.063 -3470.5 -3347.25 -3213.813 -3362.5 -3521.438 -3525.25 -3319.688 -3212.563 -3318.438 -3387.875 -3401.063 -3409.375 -3522 -3780.375 -4068.563 -4147.125 -4137.25 -4127.313 -4111.438 -4010.375 -3827.188 -3730 -3778.75 -3879.938 -3966.313 -3984.688 -4012.063 -4001.188 -4024.625 -4024.563 -4033.313 -4012.188 -4008.75 -4029.875 -4005.938 -3984.938 -3967.25 -3954.563 -3938.375 -3907 -3830 -3733.625 -3642.438 -3569.938 -3533.375 -3534.5 -3568.063 -3625.188 -3694.188 -3762.125 -3818.625 -3858.438 -3894.25 -3944.813 -3967.5 -3974.625 -3960.75 -3971.438 -3990.375 -4010.438 -4020.625 -4019.875 -4017.125 -4003.313 -3970.438 -3918.75 -3859.438 -3809.438 -3769.75 -3735.813 -3693.375 -3628.75 -3544.75 -3453.125 -3372.25 -3323.375 -3314.563 -3350.625 -3426 -3526.563 -3631.688 -3720.688 -3783.938 -3821.188 -3841.563 -3857.313 -3881.625 -3916.125 -3953.625 -3980.813 -3985.313 -3974.375 -3959 -3948 -3940.188 -3931.813 -3917.625 -3900.063 -3885.438 -3873.375 -3865.25 -3856.438 -3824.375 -3743.688 -3712.938 -3631.125 -3571.625 -3430.938 -3476.625 -3381.125 -3327.125 -3308.313 -3257.375 -3203.688 -3145 -3169.063 -3016.625 -3213.813 -3487.5 -3607.063 -3626.5 -3570.75 -3653.688 -3734.688 -3704.438 -3652.125 -3755 -3811.313 -3871.875 -3902.063 -3920.25 -3933.75 -3940.688 -3950.688 -3955.375 -3961.875 -3965.563 -3968.875 -3970.688 -3971.313 -3943.438 -3919 -3915.125 -3860.813 -3869.5 -3924.125 -3986.125 -4038.125 -4065.813 -4071.438 -4065.625 -4061.438 -4071.438 -4101.688 -4148.375 -4202.563 -4223 -4136.5 -4017.75 -3914.125 -3857.688 -3876.438 -3954.75 -4056.625 -4145.438 -4200.813 -4235.938 -4250.625 -4257.188 -4240.125 -4240.688 -4237.688 -4252.313 -4271.688 -4273.313 -4203.625 -4258.75 -4352.625 -4415.438 -4500.125 -4518.688 -4531.563 -4535.5 -4543.188 -4533.438 -4535.125 -4505.563 -4472.938 -4547.938 -4557.688 -4559.313 -4557.5 -4555.938 -4561.813 -4581.438 -4486.063 -4445.938 -4728.313 -4922.5 -4897.688 -4901.563 -4873.938 -4651.063 -4655.438 -4626.188 -4580.5 -4566.688 -4674.813 -4466.313 -4183.25 -3984 -3994.125 -4118.813 -4261.938 -4360.875 -4407.938 -4442.625 -4421.75 -4340.125 -4157.375 -3912.375 -3755.375 -3730.375 -3980.75 -3883.938 -3719.563 -3584.688 -3554.563 -3466.125 -3732.813 -4172.375 -4323.625 -4276 -4379.688 -4446.063 -4461.875 -4489.188 -4507 -4509 -4449.375 -4099.875 -3804 -3682.25 -3553 -3521.313 -3502.375 -3443.75 -3446.75 -3477.688 -3523.063 -3549.438 -3561.313 -3563.313 -3570.938 -3576.688 -3579.063 -3574.75 -3568.25 -3591.438 -3603.688 -3591.938 -3591.5 -3596.438 -3596.688 -3595.875 -3593.875 -3589.875 -3545.875 -3452.25 -3430.563 -3434.125 -3462.813 -3500.75 -3537.813 -3556.688 -3553.063 -3529.313 -3497.063 -3463.688 -3432.063 -3396.063 -3352.813 -3302.5 -3246.813 -3199.25 -3165.375 -3138 -3109.75 -3079.375 -3043.313 -3000.688 -2952.875 -2904.875 -2868.125 -2848.563 -2844 -2843.313 -2836.75 -2823.75 -2805.5 -2790.688 -2781.313 -2778.875 -2777.188 -2771.813 -2762.875 -2749.625 -2740.75 -2735.938 -2739.313 -2742.25 -2730.688 -2724.25 -2736.313 -2734.25 -2719.375 -2700.313 -2680.75 -2660.625 -2702.625 -2691.375 -2679.625 -2684.125 -2704.938 -2741.125 -2768.625 -2793.813 -2811.438 -2811.563 -2791.625 -2763.875 -2739.813 -2743.313 -2767.688 -2796.938 -2825.625 -2844.5 -2838.938 -2809.5 -2767.688 -2714.5 -2691.25 -2698.375 -2714.25 -2718.875 -2701.875 -2665.625 -2628.875 -2613.125 -2623.063 -2640.125 -2665.813 -2684.438 -2690.813 -2696.188 -2703.563 -2711 -2719 -2733.063 -2755.75 -2786.938 -2811.25 -2833.563 -2850.25 -2860.75 -2879.375 -2924.125 -2986.25 -3043 -3072.563 -3072.438 -3063.063 -3068.563 -3030.813 -3058.375 -3096.438 -3157 -3201.313 -3215.125 -3215 -3190.375 -3188.313 -3224.688 -3257.5 -3275.563 -3283 -3307.313 -3323.75 -3325.313 -3314.313 -3324.75 -3329.375 -3328.813 -3325.125 -3319.375 -3312.75 -3308 -3295.875 -3292.25 -3324.75 -3414.063 -3511.625 -3625.875 -3758.813 -3824.125 -3849.375 -3870 -3897.5 -3894.375 -3885.25 -3879.438 -3872.063 -3862.375 -3842.125 -3811.438 -3698.625 -3596.938 -3474.563 -3301.938 -3013.438 -2599.563 -2038 -1372.063 -535.063 14.5 -431.75 -1373.625 -2045 -2589.375 -2990.25 -3299.688 -3558.063 -3786.813 -3979.063 -4087.313 -4140.625 -4198.875 -4272.125 -4336.813 -4384.938 -4395.625 -4395.625 -4400.75 -4408.125 -4415.563 -4426.688 -4435.188 -4435.375 -4431.563 -4410.375 -4385.688 -4205.188 -3855.75 -3788.25 -3757.313 -3854.25 -4003.438 -4078.25 -4022.688 -4200 -4338.313 -4323.938 -4367 -4396.375 -4254.063 -4237.688 -4401.375 -4644.188 -4770.688 -4799.25 -4604.688 -4471.313 -4786.625 -4952.938 -4950.313 -4878.188 -4738.25 -4277.063 -4134.063 -4408.375 -4671.688 -4602.25 -4390.063 -4643.313 -5030.188 -4978.063 -5122.938 -4999.563 -4936.813 -4793.688
-5023.563 -5026.313 -5031.063 -5034.938 -5034.188 -5030.563 -5030.063 -5030.25 -5032.938 -5039.438 -5050.813 -5065.125 -5074.313 -5072.813 -5058.875 -5042.438 -5035.375 -5040 -5055.375 -5071.188 -5079.938 -5082.063 -5082.375 -5087.688 -5089.625 -5099.938 -5118.5 -5129.063 -5139.625 -5146.625 -5155.063 -5166.563 -5180.438 -5188.813 -5185.563 -5171.75 -5153 -5134.063 -5123.063 -5120.75 -5124.875 -5127.875 -5108.125 -5077.063 -5058.375 -5067 -5082.875 -5093.875 -5097.063 -5097.063 -5105.875 -5121.063 -5130.625 -5137.563 -5148.625 -5153.375 -5145.625 -5125.063 -5098.125 -5078.125 -5071.625 -5077.438 -5087.063 -5092.875 -5088.25 -5070.5 -5045.875 -5023.563 -5013.5 -5024.563 -5048.438 -5078 -5104.875 -5116.375 -5107.563 -5086.188 -5059.25 -5035.438 -5019.313 -5016.188 -5028.563 -5047.188 -5060.875 -5072.688 -5085 -5102.25 -5128.5 -5163.875 -5207.125 -5247.938 -5275.688 -5284.938 -5269.125 -5233.438 -5193.375 -5175.5 -5169.125 -5132.25 -5101.375 -5086 -5076.313 -5072.375 -5073.688 -5064.75 -5036.875 -5005.063 -4985.063 -4979.813 -4981.563 -4985.125 -4983.625 -4977.375 -4974.313 -4980.813 -4993.938 -5009.688 -5025.75 -5039 -5047.938 -5051.125 -5046.688 -5034.625 -5016.688 -4995.563 -4975.438 -4964.063 -4969.688 -4987.313 -5002.375 -5002.625 -4983.375 -4952.313 -4926.125 -4919.813 -4933.625 -4959.5 -4981.813 -4995 -5002.625 -5012.125 -5024.813 -5042.313 -5056.063 -5054.813 -5033.25 -4996.063 -4954 -4919.938 -4901.813 -4900.063 -4910.563 -4919.938 -4920 -4908.125 -4884.688 -4857.75 -4836.563 -4824.813 -4820.25 -4823.75 -4834.938 -4855 -4885.438 -4913.75 -4919.188 -4880.125 -4777.625 -4552.688 -4242.438 -3914.313 -3645.75 -3492.125 -3485.313 -3621.313 -3843.688 -4079.938 -4266.125 -4382.063 -4488.5 -4621.688 -4706.188 -4741.188 -4759 -4780.938 -4813.063 -4851.875 -4884.938 -4897.625 -4883.063 -4852.938 -4828.188 -4819.938 -4833 -4857.5 -4877.125 -4882.063 -4889.063 -4893.75 -4879.5 -4846.313 -4803.813 -4764.063 -4735.625 -4731 -4747.875 -4773.625 -4796.813 -4807.125 -4802.75 -4786.688 -4769.875 -4765.688 -4776.563 -4804.25 -4834.875 -4852.438 -4847.125 -4814 -4765.938 -4718.625 -4691 -4694.125 -4727.813 -4774.563 -4819.188 -4836.938 -4815.313 -4769.313 -4729.563 -4712 -4722.688 -4756 -4794.313 -4816.5 -4815.813 -4792.375 -4768.375 -4762 -4757.938 -4755 -4749 -4749.625 -4749.125 -4751.5 -4747.313 -4738.5 -4726.75 -4711.563 -4688.313 -4662.813 -4644.938 -4644.313 -4665.813 -4704.125 -4748.938 -4781.813 -4788.125 -4764.563 -4717.813 -4661.688 -4614.063 -4586.875 -4577.75 -4572.813 -4567.25 -4555.5 -4543.188 -4536.063 -4533.313 -4525.063 -4506.188 -4466.875 -4419.125 -4378.5 -4365.5 -4381.688 -4416.813 -4455.375 -4484.625 -4498.313 -4498.375 -4497.313 -4503.188 -4523.5 -4551.625 -4575.438 -4575.938 -4544.5 -4493.438 -4442.625 -4406.813 -4388.5 -4374.688 -4358.188 -4330.875 -4305.563 -4288.563 -4287.313 -4315.875 -4363.875 -4317.938 -4266.75 -4289.125 -4235.063 -4010.875 -3675.313 -3802.688 -3828 -3773 -3743.625 -3376 -3155.25 -3387.875 -3213.313 -3078.063 -3227.875 -3341.25 -3280.938 -3289.563 -3255.438 -3436.813 -3565.813 -3688.5 -3797.25 -3926.5 -3995.125 -4066.625 -4101.313 -4102.375 -3870.125 -3647.125 -3432.75 -3325.688 -3248.188 -3238.563 -3294.938 -3338.25 -3364 -3416.063 -3489 -3572.625 -3656.125 -3721.625 -3755.563 -3762.625 -3760.375 -3767 -3788.938 -3811.75 -3785.375 -3719.375 -3706.5 -3734.938 -3769.875 -3779.125 -3757.5 -3716.688 -3681.875 -3698.125 -3795.563 -3930.813 -4040.688 -4095.5 -4105.25 -4093.375 -4077.563 -4086.438 -4108.75 -4137.75 -4164.625 -4194.063 -4200 -4163.688 -4118.625 -4102.313 -4157.938 -4231.188 -4269.75 -4291 -4305.188 -4318.875 -4329.938 -4334.313 -4340.688 -4358.313 -4359.313 -4368.563 -4394.875 -4426 -4455.125 -4475.75 -4488.125 -4497.313 -4496.75 -4502.75 -4519 -4540.188 -4558.563 -4570.438 -4580.375 -4603.375 -4623.938 -4613.375 -4604.875 -4590.438 -4577.875 -4574.125 -4583.188 -4607.063 -4632.688 -4647.375 -4646.438 -4633.125 -4615.375 -4594.688 -4558.5 -4489.313 -4381.375 -4246.313 -4120.25 -4046.75 -4044.875 -4114.438 -4242.938 -4390.125 -4514 -4589.875 -4614.125 -4600.563 -4565.688 -4530 -4518.25 -4528 -4550.625 -4586 -4625.875 -4659.438 -4676.813 -4670.063 -4642.438 -4604.25 -4564 -4510.063 -4421.063 -4299.875 -4215 -4179.188 -4187.938 -4240.188 -4329.063 -4443.75 -4562.375 -4657.563 -4713.625 -4728.75 -4718.375 -4697.313 -4680.5 -4673.313 -4673.875 -4673.5 -4670.375 -4663.563 -4659.063 -4657.5 -4659.25 -4662.063 -4661.75 -4659.125 -4656.25 -4635.313 -4599.188 -4575.938 -4560 -4555.5 -4566.125 -4588.188 -4616.313 -4648.063 -4683.188 -4708.75 -4700.75 -4633 -4491.438 -4287.438 -4070.063 -3890.75 -3789.438 -3798.5 -3911.875 -4098.063 -4315.5 -4511.188 -4646.5 -4710.938 -4710.563 -4667.438 -4597.188 -4508.188 -4402.188 -4291.313 -4198.188 -4143.125 -4137.063 -4174.625 -4233.438 -4295.125 -4350.063 -4393.563 -4425.313 -4447.25 -4460.063 -4465.25 -4468.313 -4476.688 -4483.938 -4490.125 -4470 -4454.063 -4446.938 -4419.5 -4409.25 -4417.438 -4419.125 -4410.188 -4401.063 -4391.688 -4377.875 -4351.813 -4316.75 -4246.875 -4057.75 -3876.313 -3755.688 -3705.25 -3729.75 -3821.75 -3951.75 -4072.625 -4148.125 -4183.125 -4183.188 -4153.625 -4100.313 -4034.438 -3967.313 -3907.313 -3860.563 -3827.5 -3804.375 -3781.813 -3762.188 -3749.813 -3753.188 -3766.625 -3781.125 -3808.25 -3857.75 -3906.25 -3942.313 -3973.5 -4002.813 -4028.375 -4043.125 -4042.188 -4026.75 -4000.625 -3964.875 -3909.938 -3820.875 -3691.625 -3530.625 -3360.5 -3224.063 -3162.563 -3193.625 -3304.75 -3466.375 -3656.813 -3844.563 -3997.125 -4109.5 -4194.938 -4256.813 -4294.688 -4310.438 -4292.688 -4268.375 -4248.5 -4231.125 -4213.625 -4197.938 -4192.5 -4210.125 -4254.688 -4204.938 -4168.313 -4156.625 -4145.375 -4133.688 -4127.438 -4127.375 -4130.938 -4132 -4118.438 -4100.563 -4086.125 -4065.938 -4048.125 -4048 -4067.5 -4087.938 -4090.563 -4069.5 -4026.813 -3974 -3934.063 -3924.938 -3954.125 -3998.375 -4001.188 -4006.063 -4008.625 -3994.625 -3979.375 -3960.188 -3934.063 -3902.188 -3870.438 -3851.125 -3860 -3905.625 -3973.563 -4039.875 -4078.125 -4082.813 -4055.25 -4006.188 -3956.375 -3923.063 -3912.188 -3922.188 -3942.375 -3963.563 -3978.813 -3988.875 -3991.75 -3988.125 -3973.25 -3945.125 -3877.688 -3785 -3717.188 -3699 -3741.75 -3837.75 -3947.25 -4027.375 -4064.813 -4066.938 -4054.375 -4049.188 -4062.625 -4075.563 -4099.688 -4119.938 -4114.813 -4075.125 -4002.875 -3920.563 -3850.375 -3817.25 -3831.75 -3886.313 -3959.813 -4024.875 -4040.813 -4000.25 -3916.625 -3815.938 -3727.25 -3674.625 -3671.938 -3722.313 -3810.625 -3909.813 -3996.188 -4036.5 -4028.313 -3984.438 -3926.938 -3872.625 -3826.438 -3783.375 -3737.75 -3697.438 -3673.375 -3675.063 -3703.313 -3746.313 -3790.688 -3827.938 -3855.313 -3872.063 -3881.813 -3887.563 -3898.938 -3926.313 -3974.813 -4028.813 -4057.938 -4044.625 -3990.813 -3924.688 -3885.875 -3889.063 -3926 -3969.375 -3994.313 -3989.75 -3964.063 -3935.563 -3915.063 -3905.875 -3888.625 -3870.563 -3861.625 -3800.813 -3768.375 -3711.938 -3665.563 -3674.313 -3714.5 -3754 -3794.938 -3797.625 -3826.625 -3839.25 -3721.625 -3714.5 -3875.563 -3908.125 -3917.188 -3922.938 -3921.375 -3906.563 -3895.125 -3866.625 -3766.75 -3707.313 -3652 -3617.375 -3624.563 -3682.75 -3775.75 -3824.063 -3841.313 -3839.875 -3820.313 -3793.125 -3765.063 -3739.25 -3725.438 -3722.875 -3727.938 -3738.25 -3753.125 -3766.25 -3766.25 -3730.688 -3706.438 -3699.625 -3709.563 -3746 -3806.25 -3878.563 -3963.5 -4043.188 -4090.938 -4105.688 -4145.875 -4151.938 -4121.438 -4069.375 -4001.438 -3912 -3806.938 -3693.5 -3620.5 -3594.813 -3629.688 -3717.625 -3819.375 -3895.438 -3923.563 -3903.375 -3853.813 -3797.125 -3748.25 -3716.313 -3711.563 -3738.5 -3797.063 -3873.938 -3943.625 -3992.688 -4016.813 -4017.813 -4006.25 -3988.25 -3965.063 -3935.125 -3898.125 -3855.375 -3802.063 -3748.563 -3702.625 -3645.688 -3606 -3601.875 -3630.875 -3679.563 -3727.063 -3759.563 -3774.313 -3783 -3803.875 -3841.063 -3888.375 -3931.875 -3958.375 -3973.125 -3988.438 -4013.875 -4037.188 -4071.625 -4114 -4156.25 -4189.188 -4206.313 -4202 -4172.875 -4120.375 -4048.25 -3963.813 -3884.563 -3830.25 -3829.188 -3868 -3940.625 -4013.938 -4078.063 -4137.813 -4197.625 -4266 -4341 -4390.063 -4362.563 -4308.188 -4344.688 -4665.813 -4784.25 -4790.188 -4762.875 -4732.438 -4701.5 -4666.125 -4617.813 -4539.313 -4403.188 -4370.438 -4530.5 -4515.063 -4688.75 -4753.813 -4710.313 -4624 -4555.313 -4488.625 -4666.188 -4737.5 -4829.063 -4868.25 -4944.438 -4985.875 -5009.188 -5043.563 -5050.625 -5042.75 -5029.875 -5047.75 -5103.938 -5155.125 -5151.438 -5142.188 -5145.688 -5153.438 -5162.938 -5169.188 -5172.438 -5166 -5141.75 -5099.438 -5055 -5007.75 -4979.375 -5023.563 -5089.25 -5154.875 -5209.75 -5241.375 -5247.125 -5220.688 -5152.938 -5165.438 -5210.813 -5236.5 -5258.75 -5290.813 -5303.25 -5188.875 -5037.25 -5274.438 -5245.875 -5256.188 -5277.938 -5288.813 -5301.625 -5305.813 -5247.5 -5173.563 -5167.813 -5233.188 -5250.313 -5238.063 -5153.875 -5210.688 -5231.25 -5227.125 -5218.375 -5206.313 -5196.125 -5198.313 -5205.625 -5205.875 -5188.938 -5190.438 -5180.563 -5169.125 -5106.438 -4967.625 -4769.438 -4804.75 -4814.625 -4707.063 -4516.813 -4237.5 -4152.125 -4282.563 -4319.563 -4616.188 -4697.688 -4659.688 -4485.5 -4169.375 -3936.375 -3901.125 -3913.25 -3933.688 -3993.938 -4091.375 -4093.125 -4116.75 -4116.5 -4097.375 -4113.25 -4101.063 -4104.563 -4128.125 -4189.625 -4232.688 -4269.5 -4253.125 -4263.438 -4261 -4267 -4231.688 -4200 -4156.125 -4111.563 -4074.938 -4053.938 -4061.625 -4111.625 -4141.5 -4148.313 -4201.063 -4156.563 -4101.625 -4073.688 -4068.688 -4067.813 -4047.813 -3995.188 -3915.188 -3818.875 -3716.375 -3615.125 -3511.125 -3407.063 -3296.063 -3177 -3101.563 -3054.125 -3189.625 -3183.25 -3078.5 -3104.75 -3213.063 -3264.25 -3223.625 -3172.313 -3366.313 -3796.188 -4138 -4154.125 -4143.75 -4131.313 -4106.75 -4008.375 -3842.438 -3750.75 -3845.375 -3906.5 -3971.813 -4003.875 -4034.188 -4033.875 -4038.875 -4024.5 -3977.188 -3896.438 -4005.5 -3954.625 -3917.5 -3880 -3835 -3788.063 -3740.875 -3687.5 -3619.938 -3555.125 -3494.438 -3447.75 -3431.625 -3449 -3498.625 -3568.938 -3649.25 -3727 -3793.438 -3863.438 -3915.938 -3977.625 -3933.813 -3984.875 -3964.5 -3984.375 -4003.125 -4022.438 -4022.063 -4020.75 -4016 -3995.625 -3955.063 -3898.375 -3839.625 -3794 -3758.125 -3723.313 -3672.938 -3595.375 -3497.188 -3395.25 -3312.375 -3274.063 -3284.563 -3340.875 -3434.438 -3547.125 -3657.938 -3746.625 -3809 -3843.25 -3857.813 -3862.125 -3871.813 -3892 -3917.313 -3936.75 -3940.438 -3933.875 -3926.375 -3922.813 -3921.813 -3916.75 -3905 -3892.938 -3885.5 -3883.625 -3887.125 -3901.438 -3903.063 -3850.563 -3800 -3761.813 -3798 -3827.438 -3781.688 -3795.813 -3749.938 -3812.688 -3781.063 -3683.75 -3658.438 -3746.25 -3747.5 -3784.25 -3894.188 -3913.563 -3870.688 -3893.063 -3556.688 -3654.563 -3935.75 -3890.563 -3896.188 -3855.875 -3893.5 -3912 -3921.938 -3927.25 -3934.625 -3940 -3943.25 -3943.125 -3943.125 -3949.125 -3940.75 -3886.188 -3845.5 -3796.875 -3783 -3791.438 -3842.188 -3924.75 -4011.375 -4083.063 -4129 -4151.813 -4163.25 -4175.5 -4194.938 -4224.813 -4257.188 -4278.938 -4266.313 -4194.875 -4093.875 -4000.063 -3949.25 -3967.875 -4042.625 -4141.375 -4221.625 -4257.688 -4262.5 -4275.313 -4283 -4279.063 -4277.188 -4293.375 -4289.5 -4334.125 -4362.875 -4350.375 -4369.313 -4419.125 -4491.813 -4521.188 -4534.563 -4534.875 -4538.375 -4542.063 -4548.438 -4545.688 -4537.563 -4546.938 -4554.063 -4556.313 -4558.125 -4560.313 -4561.938 -4560.5 -4569.313 -4556.688 -4415.813 -4826.938 -4913.25 -4907.125 -4910.063 -4792.063 -4494.313 -4468.75 -4352.375 -4281.875 -4170.75 -4199.813 -3934.688 -3648.438 -3501.375 -3557.688 -3808.875 -4012.125 -4107.938 -4115.563 -4246.188 -4404.313 -4437.25 -4367.063 -4211.063 -3984.938 -3796.25 -4038.5 -4062.5 -3895.25 -3718.625 -3681.75 -3484.5 -3484.125 -3662.5 -4108.563 -4318.25 -4309 -4397.625 -4426.875 -4441.75 -4470.438 -4498.063 -4505.813 -4485.063 -4385.625 -4001.938 -3738.5 -3652.375 -3538.438 -3458.813 -3447.438 -3494.5 -3538.25 -3555.063 -3557.375 -3560.438 -3570.938 -3578.438 -3580.313 -3578.5 -3571.375 -3591.688 -3614 -3622.313 -3602 -3595.313 -3594.125 -3591.5 -3589.063 -3587.75 -3582.875 -3508.688 -3449.438 -3431.5 -3451.063 -3478.438 -3501.063 -3505.875 -3488.813 -3455.563 -3420.313 -3390.563 -3369.188 -3354.313 -3336.375 -3306.313 -3268.625 -3230.938 -3198.438 -3173.25 -3149.188 -3119.625 -3081.313 -3033.5 -2978.875 -2917.938 -2869.875 -2844.5 -2843.188 -2847.438 -2844.375 -2829.5 -2811.563 -2799.75 -2795.125 -2795.625 -2792.875 -2782.125 -2766.375 -2747.188 -2731.75 -2720.625 -2719.563 -2726.188 -2735.688 -2743.25 -2743.813 -2729.375 -2713.438 -2694.188 -2670.813 -2668.313 -2701.313 -2700.125 -2685.313 -2676.938 -2689.188 -2728.313 -2769.813 -2808.125 -2833.75 -2831.25 -2802.375 -2764.938 -2737.375 -2736.813 -2759.5 -2789.188 -2818.813 -2841.25 -2841.688 -2816.25 -2775.313 -2722.563 -2701.188 -2709.938 -2727.938 -2730.25 -2704.25 -2659.375 -2617 -2606.75 -2627.313 -2646.188 -2666.625 -2680 -2686.563 -2690.688 -2694.063 -2697.563 -2702.813 -2716.813 -2740.313 -2772.063 -2800.5 -2822.25 -2834.75 -2838.25 -2858.125 -2913.625 -2989.188 -3059.375 -3095.313 -3089.25 -3066.813 -3057.75 -3051.438 -3060.813 -3079.75 -3129.563 -3178.688 -3198.375 -3193.063 -3194.688 -3187.875 -3232.125 -3257.5 -3278.625 -3293 -3308.25 -3302 -3307.938 -3326.813 -3309.625 -3305.188 -3302.125 -3299.25 -3294 -3287.438 -3283.313 -3283 -3300.875 -3345.938 -3414.75 -3473.688 -3547.375 -3685.625 -3758.313 -3798.063 -3838.938 -3868.188 -3853.563 -3854.813 -3859.375 -3851.938 -3837.563 -3824.688 -3817 -3732.188 -3657.375 -3572.375 -3405.813 -2978.063 -2518.625 -1977.938 -1327.75 -769.938 -331.125 -1021.125 -1575.313 -2198.438 -2665.375 -3027.438 -3331.75 -3578.438 -3774.75 -3949.688 -4085.625 -4115.188 -4203.688 -4292.938 -4339.75 -4374.188 -4393.625 -4394.813 -4400.25 -4406 -4418.125 -4433.563 -4443.25 -4455.25 -4439.688 -4402.313 -4365.813 -4197.938 -3854.25 -3935.125 -3879.375 -4079.5 -4213.125 -4232.688 -4243.688 -4325.438 -4390.313 -4418.75 -4421.938 -4410.188 -4262.75 -4278.813 -4573.625 -4740.063 -4792.5 -4805.063 -4634.813 -4652.5 -4954.688 -5006.313 -4940.313 -4921.563 -4761.938 -4516.625 -4242.875 -4360.375 -4660.125 -4494.75 -4222.688 -4748.188 -5030.375 -4850.688 -5166.063 -5062 -5036.75 -4934.625
-5020.625 -5026.875 -5032.313 -5032.125 -5028.25 -5027.875 -5030.063 -5032.813 -5036.438 -5043.125 -5050.688 -5060.438 -5066.688 -5061.938 -5050.813 -5040.875 -5039.875 -5049.875 -5067.813 -5083.125 -5090.5 -5091.063 -5091.563 -5094.25 -5098.813 -5106.313 -5115.5 -5123 -5128.625 -5135.063 -5149.313 -5169.313 -5191.438 -5205.563 -5204.063 -5188.25 -5165.25 -5143.375 -5128.875 -5124.313 -5125.938 -5122.375 -5095.313 -5061.875 -5040.5 -5054 -5074.063 -5084 -5077.5 -5065.063 -5069.875 -5091.313 -5120.938 -5131.438 -5145.438 -5155.625 -5149.813 -5126.125 -5095.688 -5071.625 -5063.688 -5070.875 -5083.688 -5091.375 -5085.5 -5065.5 -5037.688 -5012.875 -5004.125 -5019.25 -5051.938 -5091.563 -5125.063 -5136.438 -5124.938 -5096.75 -5064.375 -5035.938 -5019.438 -5017.313 -5027.25 -5042.813 -5051.625 -5062.125 -5076.938 -5099.25 -5132.375 -5175.5 -5220.688 -5258.313 -5279.313 -5279.063 -5256.813 -5220.75 -5187.75 -5171.875 -5169.75 -5158.938 -5136.813 -5116.188 -5092.25 -5070.063 -5060.125 -5041.75 -5010.375 -4978.313 -4962.063 -4958.563 -4962 -4967.125 -4968.188 -4967.938 -4971.875 -4986.375 -5006.375 -5026.063 -5041.438 -5050.063 -5051.125 -5049.125 -5042.188 -5030.75 -5011.625 -4990.813 -4972.063 -4965.313 -4975.938 -4998.5 -5018.375 -5021.063 -5000.938 -4968.188 -4942.125 -4937.438 -4958.875 -4992 -5019.813 -5034.688 -5035.375 -5029.875 -5027.25 -5032.063 -5034.75 -5028.938 -5009.375 -4980.063 -4948.625 -4925.625 -4918.563 -4923.188 -4933.063 -4936.813 -4927.063 -4904.625 -4875.813 -4849 -4831.75 -4826.875 -4827.875 -4832.563 -4841.625 -4855.938 -4881 -4905.688 -4911.438 -4868.813 -4745.938 -4523.75 -4219.438 -3889.313 -3611.688 -3445.688 -3424.188 -3554.75 -3783.938 -4049.125 -4303.188 -4518 -4689.438 -4742.938 -4740.813 -4727.438 -4720.063 -4730.938 -4766.813 -4818.813 -4867.625 -4892.313 -4884.563 -4857.75 -4839.063 -4840.875 -4859.938 -4878.813 -4884.875 -4889.813 -4899.875 -4908 -4898.875 -4869.813 -4829.625 -4791.313 -4763.563 -4756.25 -4769.813 -4791.125 -4812.188 -4821.25 -4814.938 -4796.375 -4778.75 -4773.25 -4783.938 -4808 -4835 -4852.313 -4846.625 -4818.875 -4777.25 -4738.563 -4716.813 -4721.938 -4751 -4792.813 -4828.75 -4845.5 -4825.313 -4784.875 -4747 -4732 -4746.563 -4780.5 -4818.375 -4840.5 -4833.063 -4801.5 -4772.5 -4765.313 -4762.313 -4758.375 -4749.375 -4748.438 -4748.313 -4749.938 -4743.438 -4731.5 -4722.188 -4716.5 -4706.125 -4692.25 -4681 -4682.125 -4700.375 -4730.688 -4763.563 -4782.75 -4778.563 -4750.5 -4704.563 -4654.375 -4613.625 -4590.875 -4575.875 -4557.188 -4529.75 -4500.875 -4482.125 -4477.813 -4477.688 -4468.875 -4454.813 -4419.5 -4369 -4324.688 -4308.875 -4328.063 -4370.188 -4416.75 -4448.875 -4461.438 -4459.25 -4456.125 -4467 -4500 -4545.188 -4579.313 -4580.5 -4543.125 -4482.75 -4422.688 -4384.063 -4368.563 -4359.375 -4347.5 -4327.75 -4311.188 -4311.5 -4340.375 -4405.188 -4470.125 -4446.938 -4390.563 -4327.813 -4275.313 -4228.688 -4026.188 -3941.625 -3906.375 -3838.125 -3744.5 -3620.813 -3539.75 -3416.813 -3107.313 -2752.625 -2997.5 -2977.25 -3067.75 -3060.625 -2912 -3285 -3466.125 -3575.438 -3702.375 -3826.25 -3949.125 -4021.313 -3992 -3622.188 -3576.063 -3584.313 -3327.688 -3242.563 -3209.875 -3221.813 -3275.313 -3333.438 -3375.313 -3423.875 -3494.375 -3578.625 -3661.813 -3724.125 -3753.813 -3754.938 -3745.625 -3746.813 -3764 -3781.813 -3761.625 -3693.375 -3693.688 -3707.375 -3729.313 -3735.5 -3722.563 -3702.563 -3698.625 -3737.313 -3825.875 -3934.125 -4016.938 -4053.438 -4049.25 -4027.5 -4012.875 -4029.375 -4072.25 -4121.375 -4163.313 -4189.25 -4190.25 -4162.875 -4130.625 -4121.5 -4152.563 -4201.375 -4241 -4271.313 -4294 -4310.563 -4322.313 -4333.188 -4330 -4344 -4348.25 -4359.688 -4387.75 -4425.875 -4459.875 -4482.188 -4489.313 -4486.375 -4481.188 -4487.25 -4505.625 -4525.313 -4539.563 -4548.5 -4566.75 -4602.188 -4598.563 -4597.75 -4585.5 -4564.25 -4543.563 -4535.625 -4546.813 -4577.688 -4614.813 -4639.688 -4647.625 -4642 -4623.063 -4590.063 -4529.813 -4434.813 -4309.5 -4172.125 -4056.75 -4001.563 -4022.75 -4110.438 -4242.438 -4386.625 -4510.25 -4591.25 -4619.938 -4604.688 -4564.5 -4524.688 -4508.313 -4516.813 -4544.375 -4585.25 -4629.375 -4665.375 -4684.438 -4680.625 -4653.5 -4610.313 -4557.125 -4492.563 -4409.625 -4313.375 -4232.188 -4186.375 -4185.125 -4231.063 -4319.875 -4435.438 -4557.188 -4656.563 -4715.188 -4728.125 -4712.438 -4687.75 -4667.563 -4661.188 -4663.438 -4666.313 -4663.875 -4659.813 -4654.938 -4653.063 -4652.625 -4649.25 -4637.375 -4614.5 -4587.313 -4563.438 -4564.438 -4561.688 -4557.125 -4560.375 -4580.688 -4606.188 -4633.063 -4662.125 -4694.5 -4714.688 -4701.438 -4629.125 -4486.063 -4285.5 -4077.813 -3919.5 -3841.188 -3865.5 -3984.375 -4169.188 -4380.063 -4561.375 -4683.75 -4736.563 -4723.625 -4668.875 -4587.188 -4487.063 -4367.938 -4246.063 -4146.063 -4087.875 -4084.813 -4129.188 -4193.688 -4259.5 -4314.813 -4357.563 -4389.625 -4413.688 -4431.563 -4441.813 -4445.813 -4450.313 -4453.813 -4453.125 -4436.75 -4417.125 -4380.813 -4376.375 -4363.938 -4371.75 -4369.875 -4361.813 -4366.938 -4376.25 -4382.625 -4389.313 -4385 -4347 -4233.688 -4113.438 -4018.563 -3951.188 -3939.875 -3984.688 -4056 -4114.813 -4150.563 -4156.5 -4132.125 -4084.375 -4020.875 -3953.063 -3890.375 -3839.625 -3802.188 -3776.625 -3758.125 -3742 -3728.813 -3720.5 -3724.938 -3741.313 -3767.5 -3803.563 -3848.375 -3890.25 -3926.125 -3956.25 -3982.563 -4004.125 -4013.813 -4008.188 -3989.688 -3961.125 -3921.75 -3868.063 -3794.313 -3691.313 -3567 -3436.813 -3328.75 -3276.938 -3291.25 -3365.688 -3484.125 -3635.75 -3799.813 -3952.938 -4068.563 -4154.625 -4219.875 -4273.5 -4298.75 -4271.25 -4247.75 -4233.938 -4225 -4215.5 -4206.313 -4197.813 -4205.063 -4262.625 -4238.375 -4202.375 -4180.375 -4159.375 -4138.375 -4121.375 -4114.625 -4116.375 -4120.438 -4114.188 -4099.875 -4084.375 -4067.563 -4052.938 -4050.313 -4064.563 -4080.688 -4082.125 -4062.625 -4025.25 -3981.25 -3948.063 -3942.563 -3964.063 -3988.938 -3993.75 -3999.813 -4005.313 -3994.063 -3980.313 -3963.563 -3938.313 -3904.188 -3866.438 -3844.313 -3851.938 -3899.375 -3971.688 -4045.125 -4094 -4111.875 -4098.875 -4067.438 -4030.188 -4000.25 -3985.625 -3982.875 -3983.5 -3986.75 -3987.563 -3986.125 -3980.063 -3967 -3939.063 -3919.313 -3834.25 -3708.063 -3648.563 -3651 -3716.125 -3845.75 -3972.25 -4048 -4077.75 -4078.375 -4071.563 -4075.938 -4093.25 -4098.25 -4111.625 -4119.75 -4104.438 -4055.313 -3980.563 -3903.438 -3846.625 -3830.938 -3859 -3919.813 -3992.563 -4047.125 -4051.313 -4001.375 -3914.063 -3814 -3729.063 -3678.75 -3679.125 -3732.938 -3824.625 -3927.625 -4015.125 -4053.625 -4037.5 -3981.313 -3913.625 -3855.313 -3809.688 -3770.5 -3733.313 -3699.5 -3676.688 -3671.688 -3687.75 -3717.688 -3751.875 -3781.938 -3807.313 -3826.563 -3840.25 -3852.875 -3872.438 -3908.625 -3964.563 -4022.063 -4048.188 -4026.563 -3964.813 -3898.313 -3862.875 -3869.688 -3909.438 -3953.625 -3978.75 -3974.625 -3954.25 -3932 -3918.375 -3914.25 -3904.625 -3898.188 -3872.375 -3817 -3786 -3738.5 -3688.313 -3657.188 -3692.75 -3742.5 -3771.125 -3784.188 -3822.375 -3834.625 -3787.25 -3791.188 -3882.75 -3908.063 -3902.438 -3915.375 -3925.438 -3905.563 -3886.438 -3869.438 -3795.5 -3616.25 -3560.688 -3531.125 -3544.25 -3596.438 -3681.438 -3788.563 -3827.5 -3818.75 -3782.438 -3741 -3707.875 -3687.813 -3684.438 -3694.125 -3706.688 -3718.813 -3731.25 -3738.438 -3734.313 -3713.438 -3697.25 -3693.938 -3708.688 -3749.188 -3809 -3874.5 -3958.438 -4053.188 -4116.563 -4157.438 -4198.75 -4204.125 -4169.438 -4102.125 -4001.188 -3863 -3706.188 -3556.438 -3448.938 -3418.563 -3470.688 -3591.813 -3737.5 -3860.813 -3932.25 -3947.125 -3923 -3882.188 -3839.75 -3808.063 -3801.438 -3822.125 -3874.375 -3936.313 -3991.813 -4026.375 -4034.75 -4021.063 -3999.063 -3978.25 -3958.063 -3932.438 -3899.25 -3861.688 -3824.563 -3785.75 -3698.938 -3629.813 -3598.313 -3608.188 -3650.063 -3712.438 -3773.563 -3814.375 -3830 -3832.313 -3838.875 -3860.188 -3893.25 -3926.938 -3948 -3955.25 -3955.625 -3968.375 -4024.313 -4086.875 -4146.625 -4195.438 -4226.25 -4233.625 -4215.25 -4171.125 -4106.063 -4012.688 -3911.125 -3820.063 -3763.625 -3777.75 -3832.625 -3908.688 -3989.875 -4064.75 -4136.313 -4206 -4279.75 -4354 -4405.25 -4405.5 -4403.25 -4415.563 -4743.125 -4785.313 -4751.313 -4718.688 -4696.875 -4681.063 -4663.688 -4637.438 -4590.625 -4578.5 -4570.313 -4624.688 -4559.563 -4757.063 -4730.125 -4669.813 -4495.125 -4197.563 -4254.625 -4652.5 -4747.375 -4842.313 -4932.625 -5008.688 -5049.813 -5047.875 -5058.125 -5064.375 -5054.75 -5046.5 -5071.375 -5125.938 -5167.875 -5170.875 -5157.563 -5150.188 -5160.125 -5169.375 -5166.5 -5171.938 -5173.625 -5154.75 -5112.313 -5056.25 -4991.188 -4944.125 -4996.75 -5063 -5119.438 -5153.625 -5137.188 -5049.625 -4953.5 -4870.688 -4796.938 -4898.063 -4987.063 -5053.813 -5142.688 -5251.563 -5269.75 -5291.938 -5297.813 -5272.125 -5264.813 -5265.563 -5281.375 -5291.25 -5300.063 -5271.438 -5182.688 -5202 -5227.375 -5237 -5237.063 -5228.688 -5229.813 -5231.938 -5226.313 -5215.813 -5203 -5196.938 -5207.875 -5215.5 -5217.25 -5217.125 -5219.563 -5162.438 -5153.25 -5062.938 -4957.313 -4953.563 -4864.25 -4762 -4599.688 -4323.5 -3802 -3974.5 -4398.375 -4614.438 -4617.75 -4675.5 -4651.188 -4607.5 -4511.438 -4116.688 -4000.125 -4004.625 -4006.25 -3982.25 -4098.625 -4077.938 -4038.938 -4000.188 -4015.313 -4130.563 -4110.5 -4104.375 -4127.563 -4151.625 -4229 -4237.75 -4181.688 -4221.25 -4228.063 -4233.438 -4213.563 -4196.625 -4149.563 -4095.188 -4049.875 -4018.125 -4006.875 -4044.125 -4105.5 -4148.625 -4151.688 -4106.563 -4058.313 -4028.938 -4017.438 -4012.438 -3989.688 -3940 -3863.5 -3767.625 -3662.813 -3556.375 -3448.813 -3344.313 -3241.313 -3136.688 -3003.25 -2943.688 -2865.438 -2982 -3006.875 -3118.875 -3226.688 -3269.875 -3165.75 -3003.625 -3333.563 -3848.25 -4152.25 -4158.625 -4146.188 -4133.063 -4104.063 -4010 -3868.5 -3801.563 -3862.688 -3934.5 -3983.063 -4022.75 -4056.688 -4065.563 -4057.375 -4020.313 -3948.5 -3944.563 -4050.625 -3900.438 -3832.688 -3758.75 -3669.938 -3580.625 -3496.688 -3424.813 -3374.875 -3359.75 -3327.438 -3294.938 -3291.313 -3320.813 -3383.125 -3469 -3566.438 -3663.125 -3787.438 -3934.063 -3949.938 -3913.063 -4007.25 -4018.625 -3974.5 -3991.875 -4019.813 -4034.75 -4027.063 -4022.938 -4012.313 -3987.875 -3944.875 -3887 -3830.25 -3789.375 -3758.688 -3723.438 -3661.875 -3570.188 -3458.875 -3348.563 -3269.938 -3242.688 -3273.75 -3350.125 -3460.75 -3582.938 -3693.438 -3779 -3837.25 -3868 -3877.75 -3874.438 -3871.188 -3873.813 -3882.125 -3888.875 -3887.5 -3883.125 -3880.813 -3884.75 -3889.5 -3890.813 -3884.563 -3879.938 -3882.5 -3892.375 -3914.25 -3926.125 -3940.875 -3904.563 -3939.188 -3926.063 -3992.313 -4051.875 -4054.563 -4078.813 -4100 -4140.938 -4126.563 -4098.438 -4056.5 -4090.563 -4110.188 -4103.938 -4083.063 -4072.875 -4056.688 -4051.813 -3927.375 -3905.938 -4020.25 -3977.875 -3945.75 -3899.188 -3907.313 -3915.563 -3916.688 -3924.5 -3927.563 -3932.438 -3925.375 -3915.125 -3911.875 -3915.688 -3859.25 -3625.75 -3591.813 -3615.875 -3647 -3704 -3797.313 -3914.625 -4029.563 -4123.313 -4189.063 -4229.75 -4256.875 -4278.563 -4299.875 -4320.938 -4334.438 -4328.313 -4297.313 -4246.25 -4163.813 -4083.563 -4042.5 -4060.313 -4128.313 -4220.438 -4271.5 -4280.875 -4282.125 -4291 -4276.063 -4262.5 -4270.188 -4260.375 -4242.063 -4330.625 -4407.063 -4427.938 -4408.688 -4443.75 -4508.813 -4534.25 -4538.875 -4541.063 -4532.625 -4533.5 -4545.813 -4535.688 -4531 -4549.75 -4546.063 -4524.438 -4560.188 -4562.563 -4557.688 -4556.938 -4578.375 -4450.938 -4612.125 -4908.938 -4933.25 -4910.625 -4915.688 -4861.75 -4737.75 -4517.188 -4305.563 -4099.813 -3985.625 -3949.5 -3679.875 -3465.25 -3266.438 -3207.688 -3360.75 -3622.125 -3897.5 -4002 -4101.75 -4225.625 -4353 -4386.75 -4385.25 -4338 -4208.5 -4367.563 -4443 -4336.063 -4033.438 -3843.688 -3596.813 -3455.75 -3520.938 -3655.688 -4092.813 -4390.188 -4399.063 -4417.813 -4419.75 -4440.125 -4464.688 -4490.375 -4492.063 -4495 -4374.688 -4089.938 -3772.75 -3605.5 -3510.938 -3437.313 -3502.188 -3545.75 -3563.5 -3566 -3567.125 -3576.875 -3580.438 -3577.688 -3577.5 -3571.625 -3588.25 -3605.563 -3618.375 -3620.125 -3604.75 -3593 -3587.688 -3585.375 -3583.813 -3580.625 -3569.625 -3542.813 -3476.188 -3450.625 -3463.5 -3468.688 -3455.5 -3425.5 -3388.313 -3354.688 -3328.563 -3313.563 -3310.75 -3309.438 -3299.188 -3274.875 -3244.813 -3217.375 -3197.25 -3180 -3154.438 -3115.688 -3062.188 -2997.625 -2925.375 -2870.25 -2846.5 -2850.25 -2861.688 -2860.313 -2844.875 -2825.25 -2812.75 -2809 -2807 -2800.625 -2785.188 -2763.75 -2740.125 -2720.375 -2707.875 -2707.313 -2717.75 -2738 -2741.813 -2738.938 -2726.438 -2700.188 -2677.938 -2658.688 -2678.938 -2707.375 -2712.5 -2695.75 -2677.313 -2681.25 -2719.813 -2771.188 -2818.438 -2847.125 -2843.313 -2810.438 -2769.25 -2742.938 -2741.5 -2758.063 -2783.75 -2808.063 -2827.438 -2828.438 -2808.25 -2770.25 -2726.5 -2708.125 -2718.75 -2737.063 -2737 -2707.813 -2659.625 -2618.75 -2607.688 -2624.75 -2643.875 -2659.75 -2669 -2677.75 -2684.625 -2691.188 -2693.5 -2696.938 -2707 -2729.063 -2758.25 -2788.188 -2809.75 -2820 -2825.063 -2848.813 -2911.125 -2995.438 -3074.563 -3115.625 -3108 -3076.5 -3055.25 -3055 -3051.313 -3065.688 -3080.75 -3101.063 -3185.875 -3174.75 -3173.563 -3187.438 -3215.5 -3249.375 -3269.438 -3288.25 -3300.063 -3292 -3291.75 -3313.375 -3314.375 -3289.75 -3281.875 -3279.125 -3276.375 -3270.563 -3270.5 -3286.563 -3320.188 -3369.75 -3421.25 -3446.688 -3478 -3546.5 -3643.063 -3720.688 -3783.188 -3822.625 -3809.188 -3826.063 -3848.188 -3847.25 -3825.938 -3805.875 -3808.938 -3744.625 -3687.625 -3619.875 -3412.688 -3088.75 -2632.625 -2110.125 -1614.188 -1550.875 -1351.938 -1680.688 -1928.188 -2317 -2808.75 -3134.375 -3388 -3615.688 -3800.063 -3973.438 -4091.563 -4131.938 -4221.688 -4297.563 -4310.875 -4346.313 -4377.563 -4387.875 -4398.125 -4406.938 -4418.188 -4432.438 -4447.938 -4464.625 -4446.375 -4410.313 -4354.188 -4127 -3913.813 -4065.313 -4138.625 -4208.375 -4188.125 -4313.25 -4402.313 -4418.813 -4419.438 -4426.5 -4441.375 -4438.063 -4250.313 -4267.625 -4620.813 -4794.438 -4816.313 -4763.125 -4798.5 -4865 -4947.938 -5034.688 -5004.938 -4901.438 -4671.625 -4614.938 -4295.375 -4395.313 -4652.688 -4386.125 -4219.875 -4839.813 -4801.5 -4771.5 -5222.313 -5182.563 -5236.188 -5107.563
-5020.188 -5027.438 -5028.313 -5025.438 -5023.5 -5026.125 -5030.313 -5035.313 -5038.063 -5041.125 -5043.5 -5048.938 -5052.625 -5050.125 -5044.375 -5041.438 -5046.188 -5057 -5071.563 -5082.563 -5087.125 -5086.375 -5089.063 -5095.75 -5105.188 -5113 -5118.188 -5119.875 -5120.25 -5124.563 -5141.5 -5166.625 -5194.875 -5212.813 -5212.75 -5196.688 -5171.938 -5148.188 -5131.375 -5125.313 -5124.875 -5113.75 -5093.625 -5073.563 -5066.813 -5079.875 -5094.063 -5096.25 -5071.313 -5037.063 -5037.25 -5057.125 -5105.375 -5120.438 -5134.875 -5149.688 -5148.375 -5128.875 -5098.813 -5072.938 -5064.125 -5071.063 -5084.313 -5093.438 -5087.5 -5065.813 -5036.063 -5012.125 -5006 -5024.75 -5061.188 -5102.75 -5135 -5142.438 -5128.125 -5099.5 -5066.125 -5039.75 -5025.438 -5023.938 -5029.688 -5040.188 -5043.25 -5049.063 -5064.375 -5089.125 -5126.875 -5173.938 -5219.313 -5254.813 -5270.063 -5262.5 -5233.75 -5196.688 -5164.813 -5149 -5153.438 -5167.313 -5160.063 -5146.188 -5109.813 -5070.75 -5053.375 -5031.188 -4999.125 -4969.125 -4955.438 -4954.625 -4960.125 -4966 -4969.5 -4975.688 -4987.938 -5008.813 -5034.875 -5056.375 -5067.75 -5068.25 -5059.375 -5048.313 -5039.375 -5027.625 -5003.5 -4981.75 -4966.438 -4965.75 -4982.063 -5007.813 -5031.75 -5035.375 -5015 -4982.375 -4957.313 -4956.625 -4984.125 -5022.75 -5053.75 -5067.5 -5061.813 -5044 -5028.5 -5019.688 -5012.25 -5000.563 -4980.875 -4957.25 -4936.938 -4927.313 -4932 -4944.875 -4958 -4956.438 -4940.563 -4909.625 -4875.313 -4848.625 -4834.438 -4833.938 -4840.375 -4846.75 -4852.125 -4859.75 -4877.438 -4899.875 -4907.125 -4870.313 -4751.75 -4543.438 -4258.375 -3942.25 -3669.75 -3498.188 -3465.375 -3582.5 -3804.688 -4077.125 -4358 -4614.938 -4812.875 -4816.063 -4761.375 -4716 -4691.188 -4695.188 -4733.25 -4794.188 -4854.25 -4887.625 -4885.5 -4859.938 -4848.5 -4860.125 -4879.938 -4883.938 -4887.5 -4898.625 -4911.688 -4922.063 -4916.625 -4891.438 -4854.625 -4818.938 -4792.438 -4784.188 -4793.938 -4812.813 -4831.5 -4838.188 -4828.875 -4809.375 -4789.875 -4781.125 -4789.063 -4807.938 -4830.375 -4843.375 -4838.438 -4817.625 -4785.813 -4759.75 -4747.25 -4753.438 -4777 -4809.125 -4832.375 -4843.688 -4825 -4789.5 -4757 -4745.938 -4762.75 -4796.688 -4832.5 -4850.375 -4838.313 -4802.75 -4769.875 -4763.438 -4772.938 -4757.5 -4748.188 -4753.25 -4757.813 -4762.688 -4743.813 -4723.688 -4715.938 -4719.875 -4723.438 -4721.25 -4718 -4717 -4727.688 -4748.688 -4770.938 -4780.625 -4768.125 -4736.5 -4692 -4648.938 -4618.375 -4601 -4584.5 -4552.875 -4508.563 -4466.688 -4443.813 -4442.375 -4442.313 -4422 -4402.75 -4363.625 -4309 -4262.813 -4245.875 -4265.125 -4309.25 -4358.063 -4393.063 -4407 -4405.625 -4404.688 -4425.125 -4471.063 -4527.813 -4567.25 -4565.5 -4520.875 -4454.188 -4394 -4360.25 -4350.875 -4349.875 -4344.25 -4328.375 -4314.188 -4312.375 -4335.5 -4383.813 -4429.313 -4432.063 -4394.625 -4333.938 -4263.563 -4194.625 -4131.75 -4063.875 -3974.063 -3879.75 -3766.438 -3646.813 -3510.813 -3250.625 -3113.375 -2846.938 -2641.25 -2474.063 -2669.5 -2749 -2851.313 -3121.5 -3270.063 -3348.563 -3519 -3667.438 -3825.625 -3896.563 -3554.125 -3394.063 -3462 -3414.625 -3304.5 -3216.063 -3219.75 -3248.438 -3301.125 -3362.625 -3418.625 -3461 -3517.125 -3596.563 -3673.5 -3730.75 -3755.563 -3751.188 -3734.625 -3725.25 -3729.75 -3734.875 -3718.5 -3681.563 -3684.938 -3679.313 -3703.625 -3708.438 -3702.625 -3699.625 -3713.875 -3760.938 -3842.688 -3931.75 -3993.625 -4014.5 -4000.375 -3972.938 -3958.938 -3983.063 -4041 -4103.813 -4154.625 -4180.063 -4179.625 -4158.313 -4134.625 -4126.938 -4148.25 -4184.938 -4222.625 -4256.938 -4285 -4305.375 -4319.438 -4330.938 -4340.5 -4341.563 -4348.563 -4361.375 -4391.375 -4430.813 -4465.938 -4484.563 -4483.438 -4465.375 -4448.875 -4460.125 -4482.375 -4502.125 -4512.75 -4515.125 -4516.813 -4551.375 -4564.438 -4571.063 -4564.313 -4542.438 -4519.938 -4511.813 -4526.438 -4562.188 -4605.5 -4637.375 -4651.438 -4649 -4626.313 -4580.438 -4498.813 -4382.125 -4240.188 -4098.875 -3993.563 -3955.313 -3997.188 -4099.438 -4240.188 -4385.5 -4510.688 -4594 -4625.125 -4607.875 -4566.438 -4527.313 -4511.375 -4522.688 -4551.938 -4591.188 -4630.125 -4660.625 -4677.125 -4672.125 -4646.25 -4603.313 -4545.563 -4478.188 -4402 -4317.188 -4242.625 -4195.313 -4189.75 -4232.375 -4319.375 -4433.25 -4549.875 -4647.313 -4704.188 -4714.625 -4696.313 -4669.688 -4649.938 -4642.5 -4645.188 -4648.813 -4649.063 -4647.063 -4644.063 -4644.188 -4641.938 -4634.375 -4611.25 -4570.25 -4515.813 -4476.5 -4500.813 -4528.75 -4551 -4572.813 -4606.25 -4634.25 -4653.125 -4672.563 -4693.125 -4702.313 -4681.063 -4604.25 -4460 -4263.188 -4070.938 -3949.625 -3909.938 -3957.438 -4081.938 -4262.625 -4458.438 -4620.625 -4725.313 -4763 -4739.375 -4676.625 -4588.063 -4482 -4359.188 -4233.813 -4133.063 -4074.5 -4074.563 -4119.938 -4184.5 -4245.75 -4292.063 -4326.813 -4356.25 -4381.875 -4403.25 -4418.813 -4427.313 -4428 -4426 -4415.75 -4390.313 -4347.688 -4314.063 -4322.25 -4164.063 -4224.25 -4306 -4306.688 -4321.125 -4343.5 -4358.563 -4381.063 -4403.813 -4401.375 -4356.75 -4297.563 -4231.938 -4152.625 -4107.563 -4104.188 -4115.75 -4132.438 -4135.25 -4115.5 -4070.875 -4008.938 -3937.188 -3867.625 -3810.313 -3766.375 -3736.063 -3718.125 -3710.125 -3704.188 -3698.813 -3695.5 -3701.875 -3721.375 -3756.875 -3800.813 -3830.625 -3865.188 -3901.625 -3930.813 -3958.313 -3981.688 -3990.375 -3981.813 -3959.938 -3927.188 -3887.813 -3848.5 -3803.438 -3744.875 -3672.313 -3591.125 -3516.688 -3468 -3452.688 -3473.125 -3524.313 -3609.938 -3721 -3847.313 -3963.313 -4047.938 -4107.188 -4146.5 -4170.75 -4169.813 -4183.188 -4197.688 -4206.438 -4208.375 -4203.875 -4190 -4164.75 -4196.5 -4207.625 -4200.875 -4188.188 -4167.813 -4142.938 -4121.25 -4111.563 -4113.688 -4121.438 -4121.375 -4107.5 -4087.813 -4078.313 -4067.125 -4055.125 -4057.875 -4068.25 -4070.438 -4054 -4024.063 -3990.875 -3970 -3968.938 -3983.75 -3990.313 -3988.438 -3987.563 -3986.875 -3982.375 -3975.5 -3965.563 -3944.188 -3910.813 -3872.063 -3849.125 -3857.75 -3905.688 -3980.125 -4056.188 -4111.125 -4136.875 -4135 -4115.938 -4090.125 -4065.813 -4048.688 -4035.313 -4020.938 -4009.25 -4000.5 -3992.625 -3981.5 -3963.938 -3905.625 -3936.75 -3827.625 -3620.375 -3595 -3621.563 -3694.25 -3867.125 -4001.5 -4051.688 -4067.938 -4070.25 -4075.813 -4088.625 -4101.313 -4105.25 -4114.625 -4116.125 -4090.938 -4035.688 -3963.75 -3896.063 -3855.313 -3857.188 -3898.563 -3965.063 -4032.75 -4068.875 -4054.75 -3992.25 -3902 -3807.875 -3732.313 -3692.25 -3701.438 -3759.188 -3854 -3961.813 -4050.563 -4084.188 -4058.063 -3988.625 -3905.563 -3839.625 -3790.563 -3756 -3728.875 -3704.813 -3689.25 -3684.625 -3691.875 -3708.563 -3730 -3752 -3773.5 -3792.25 -3809.438 -3826.063 -3848 -3885.125 -3940.688 -3994.75 -4015 -3988 -3925.688 -3865.063 -3838.25 -3849.188 -3888.125 -3929 -3950.063 -3947.563 -3932.063 -3916.563 -3912.063 -3915.063 -3911.063 -3894.438 -3890.438 -3844.5 -3811.625 -3745.625 -3689.75 -3637.688 -3656.375 -3716.875 -3745.313 -3763.75 -3815.313 -3850.313 -3865.5 -3879.563 -3899.688 -3880.5 -3811 -3870.313 -3775.813 -3763.125 -3865.75 -3845.688 -3765.938 -3534.125 -3436.75 -3420.25 -3452.563 -3530.875 -3641.688 -3757.625 -3794.938 -3770.063 -3716.625 -3662.75 -3629.438 -3621.5 -3636.875 -3662.813 -3685.688 -3702.875 -3713.563 -3721.375 -3722.688 -3708.938 -3695.563 -3694.938 -3714.75 -3760.563 -3816.438 -3861.5 -3930.938 -4029.688 -4118.688 -4189.688 -4238.875 -4249.5 -4215.438 -4139.875 -4022.688 -3855.125 -3658.75 -3468.813 -3347.938 -3316.375 -3372.875 -3508.375 -3679.438 -3834.25 -3937.563 -3977.875 -3973.625 -3945.5 -3909.063 -3880 -3872.625 -3891.688 -3936 -3985.625 -4024.688 -4040.563 -4026.5 -3996.375 -3965.125 -3945.625 -3931.5 -3914.25 -3885.125 -3836.125 -3758.25 -3666.063 -3624 -3593.625 -3590.563 -3619.563 -3679.688 -3757.438 -3831.125 -3879.875 -3897.063 -3890.563 -3879.313 -3882.063 -3901.125 -3925 -3942.5 -3952.188 -3968.688 -4007.25 -4043.563 -4102.75 -4168.188 -4221.063 -4247.563 -4242.688 -4206.75 -4147.188 -4073.313 -3968 -3868.688 -3794.375 -3761.188 -3782.625 -3839.313 -3917.625 -4001.938 -4087.125 -4169.188 -4246.188 -4316.75 -4375 -4409.438 -4454.938 -4638.688 -4504.813 -4565.813 -4613.938 -4628 -4638.688 -4649.75 -4662.625 -4673.5 -4681.375 -4689.875 -4742.063 -4785 -4764 -4760.563 -4784.25 -4692.875 -4583.125 -4455.25 -4366.438 -4413.188 -4742.813 -4833.938 -4983 -5028.813 -5053.5 -5064.313 -5054.563 -5060.688 -5075.063 -5077.563 -5081.625 -5096.625 -5138.313 -5173.063 -5182.688 -5175.625 -5169.5 -5177.813 -5183.75 -5161.875 -5174.5 -5186.813 -5178.063 -5147.813 -5109.75 -5084.875 -5074.375 -5067.5 -5072.25 -5082.875 -5089.5 -5020.125 -4769.313 -4599.125 -4492.313 -4432.125 -4395.313 -4540.313 -4672.813 -4910.313 -4984.438 -5167.188 -5286.25 -5292.313 -5273.563 -5267.75 -5261.563 -5270.438 -5276.5 -5277.188 -5269.5 -5210.625 -5215.25 -5222.875 -5223.875 -5232.875 -5228 -5226 -5235.438 -5228.375 -5217.188 -5203.625 -5202.438 -5216.688 -5221.625 -5220.813 -5217.875 -5191.125 -5121.688 -5166.813 -5018.625 -5031.625 -4911.563 -4707.063 -4575.188 -4365.625 -3935.5 -3867.688 -4345.375 -4562.313 -4600.125 -4641.313 -4681.188 -4659.313 -4652.375 -4506.563 -4232.563 -4142.375 -4180.875 -4242.125 -4220.375 -4173.438 -4109.188 -4011.375 -3930 -4059.875 -4086.688 -4078.875 -4095.688 -4104.5 -4113.063 -4202.188 -4162.125 -4116.625 -4157.625 -4180.313 -4149.188 -4168.25 -4159.375 -4122.75 -4077.813 -4044.438 -4000.625 -3950.625 -3991.625 -4053.688 -4085.5 -4078.313 -4044.563 -4009.688 -3986.563 -3977.438 -3973.813 -3957.563 -3919.75 -3856.75 -3775.5 -3686.125 -3592.063 -3498.125 -3408.063 -3322.813 -3237.75 -3200.5 -3133.313 -3072.938 -3066.5 -3007.188 -3260 -3372 -3440.438 -3353.313 -3098.5 -3493.875 -3991.438 -4166.438 -4161.813 -4144.25 -4132.625 -4103.438 -3982.938 -3858.063 -3838.813 -3900.875 -3943.75 -3996.625 -4038.063 -4072.438 -4081.375 -4079.625 -4044.938 -4020.25 -4021.688 -4050.688 -3899.875 -3781.063 -3650.813 -3511.75 -3377.75 -3265.875 -3196.625 -3190.875 -3226.438 -3183.188 -3133.75 -3125.063 -3161.563 -3234.938 -3337.438 -3456.625 -3586.563 -3795.188 -3888.313 -3985.875 -4006.375 -4044.938 -3996.5 -3990.5 -3994.125 -4037.688 -4040.938 -4028.125 -4020.25 -4004.875 -3982.625 -3946.313 -3890.438 -3836.688 -3802.75 -3777.125 -3740.188 -3667.938 -3561.375 -3437.25 -3321.125 -3247.688 -3235 -3284.625 -3378.563 -3501.5 -3627.313 -3733.375 -3813 -3865.625 -3892.5 -3897.813 -3889.625 -3874.875 -3863.188 -3853.688 -3842.75 -3831.938 -3825.313 -3827.188 -3838.813 -3851.625 -3858.813 -3861.375 -3866.438 -3878 -3893.938 -3912.625 -3926.375 -3951.375 -3930.063 -3969.25 -3984.375 -4052 -4071.875 -4086.938 -4127.25 -4162.875 -4165.125 -4167.75 -4166.188 -4165.25 -4159.125 -4167 -4170.063 -4149.75 -4152.25 -4152.875 -4135.938 -4060.75 -3985.938 -4070.375 -3938.063 -3914.688 -3932.813 -3926.125 -3940.875 -3918.438 -3911.688 -3909.5 -3900.813 -3891.938 -3883.688 -3864.125 -3853.188 -3760.688 -3511.063 -3476 -3488.625 -3531.813 -3619.5 -3748.125 -3897.438 -4040.313 -4158.563 -4242.375 -4299.875 -4339.625 -4366.875 -4386.313 -4395.313 -4393.875 -4375.813 -4344.625 -4302.25 -4228.75 -4156.125 -4117.188 -4131.438 -4175.375 -4235.688 -4280.5 -4311.563 -4290.875 -4262.375 -4253.813 -4234.125 -4268.063 -4193.375 -4020.813 -4166.563 -4357.125 -4450.688 -4469.563 -4474.813 -4460.063 -4530.813 -4540.688 -4532.25 -4504.688 -4496.563 -4529.375 -4516.438 -4499.813 -4539.313 -4549.188 -4496.375 -4556.813 -4566.125 -4559.313 -4564.125 -4584.875 -4536.688 -4898.688 -4952.75 -4947.563 -4924.875 -4914.375 -4901.688 -4854.75 -4663.063 -4502.875 -4297.938 -4147.313 -4001.813 -3701.75 -3352.813 -3137.313 -3052.813 -3036.063 -3229.25 -3609.125 -3884.813 -4000.75 -3937.813 -3997.125 -4202.688 -4354.625 -4341.438 -4267.688 -4443.125 -4473.125 -4421.375 -4282.063 -4019.25 -3799.813 -3591 -3526.938 -3563.688 -3760.688 -4199.563 -4383 -4402.313 -4382.375 -4356.313 -4288 -4343.063 -4477.313 -4501.813 -4478.75 -4347.125 -3960 -3721.813 -3630 -3491.625 -3466.063 -3537.688 -3559.438 -3570.063 -3574.75 -3575.625 -3581.125 -3580.063 -3578.063 -3573.25 -3581.125 -3590.938 -3600 -3602.688 -3598.25 -3596.188 -3591.438 -3583.313 -3581 -3577.313 -3571.313 -3556.938 -3536.438 -3478.688 -3450.563 -3440.813 -3414.438 -3378.25 -3344.75 -3322.125 -3300.625 -3285.5 -3283.625 -3289.063 -3287.688 -3270.75 -3246.625 -3224.25 -3209.625 -3201.063 -3181.688 -3142.625 -3081.438 -3005.813 -2923.75 -2866.375 -2850.25 -2863.625 -2883.875 -2886.063 -2869.5 -2847.438 -2831.188 -2823.938 -2815.625 -2800.875 -2778.625 -2753.5 -2729.938 -2709.688 -2703.25 -2710.938 -2730.125 -2741.313 -2736.25 -2725.125 -2704.188 -2672.938 -2671.313 -2671.188 -2698.5 -2725.125 -2730.438 -2709.25 -2682.625 -2682.5 -2720.938 -2777.5 -2827.188 -2853.563 -2844.813 -2809.875 -2770.813 -2748.813 -2748.063 -2763.25 -2782.125 -2797.063 -2807.688 -2804.5 -2784.625 -2750.875 -2714.75 -2704.563 -2721.438 -2741.938 -2743.75 -2719.063 -2675.938 -2636.438 -2618 -2622 -2631.625 -2639.688 -2648.375 -2663.063 -2680.375 -2691.188 -2694.375 -2695.813 -2702.125 -2718.938 -2744 -2771.375 -2795.688 -2807.375 -2815.5 -2841.688 -2906.063 -2994.063 -3077.813 -3124.375 -3119 -3083.875 -3054.375 -3055.938 -3042.625 -3038.938 -3042.688 -3046.875 -3144.5 -3160.75 -3159.313 -3172.188 -3189.688 -3232.563 -3265.563 -3282.25 -3290.688 -3276.438 -3277.375 -3299.313 -3310 -3304.563 -3267.5 -3265.75 -3264.938 -3260.063 -3263.813 -3295.875 -3342.375 -3394.813 -3440.75 -3483.563 -3568.938 -3573.813 -3606.125 -3665 -3724.313 -3755.063 -3774.75 -3804.313 -3832.063 -3841.875 -3818.375 -3786.563 -3787.25 -3782 -3716.375 -3659.688 -3535.875 -3285.938 -2894.375 -2495.313 -2322.5 -2149.875 -1862.563 -2198.5 -2437.813 -2704.25 -2963.875 -3317.25 -3515 -3737.313 -3919.438 -3982.438 -4054.125 -4105.813 -4183.375 -4268.5 -4311.938 -4343.625 -4368.125 -4382.063 -4393.688 -4402 -4417.188 -4444.375 -4459.625 -4465.188 -4451.875 -4414 -4333 -3975.125 -3726.313 -3998.375 -4152.875 -4288.438 -4249.813 -4320.125 -4426.188 -4439.313 -4446.563 -4455.125 -4457 -4423.813 -4223.938 -4431.125 -4684.063 -4775 -4804.188 -4716.375 -4897.75 -4967 -5042.688 -5069.375 -5049.375 -4844.438 -4621.125 -4531 -4268.25 -4415.188 -4654.313 -4362.25 -4441.313 -4860.438 -4617.5 -4942.188 -5289.375 -5375.125 -5365.438 -5207.813
-5022.875 -5025.875 -5025.75 -5023.25 -5022.125 -5025.625 -5030.25 -5035.563 -5037.938 -5037.188 -5035.125 -5035.313 -5038.875 -5041.625 -5044.375 -5048.813 -5056.438 -5064.313 -5072.125 -5076.5 -5076.188 -5074.375 -5080.25 -5094.5 -5112.375 -5127.25 -5135.063 -5128.688 -5122.875 -5123.813 -5140.188 -5167.25 -5195.438 -5213.875 -5213.188 -5196.438 -5171.563 -5148 -5132.313 -5125.625 -5124.25 -5114.188 -5103.313 -5099.563 -5109.375 -5130 -5144.438 -5140.25 -5104.375 -5059 -5053.875 -5052.5 -5086.688 -5113 -5123.813 -5139 -5142.438 -5128.375 -5103.375 -5080.375 -5070.5 -5076.563 -5089.5 -5097.813 -5091.75 -5070.25 -5041.813 -5019.313 -5015.938 -5033.75 -5068.688 -5106.188 -5130.625 -5132.875 -5117.188 -5090.063 -5062.938 -5043.375 -5035.25 -5033.75 -5034.75 -5036.875 -5035.438 -5038.25 -5052.5 -5078.313 -5117.688 -5164.375 -5209.25 -5243.063 -5253.938 -5241.063 -5209.25 -5170.25 -5136.938 -5119.063 -5121.5 -5138.125 -5150.813 -5152.813 -5114.625 -5071.5 -5054.313 -5035.313 -5008.563 -4983 -4971.25 -4970.688 -4976.563 -4981.813 -4985.688 -4993.75 -5010.25 -5036.688 -5067.5 -5089.563 -5096.938 -5088.25 -5069.375 -5048.125 -5031.188 -5009.75 -4987.813 -4970 -4962.688 -4969.188 -4991.438 -5021.063 -5045.063 -5047.938 -5027.063 -4993.25 -4967.313 -4968.938 -4998.313 -5041.688 -5074.875 -5088.688 -5078.75 -5054.625 -5029 -5007.938 -4991.063 -4973.25 -4953.25 -4934.938 -4924.375 -4926.25 -4940.875 -4961.813 -4978.125 -4975.938 -4954.563 -4919.875 -4883.375 -4857.5 -4845.438 -4848.313 -4857.188 -4864.25 -4865.875 -4866.938 -4878.375 -4895.813 -4905.875 -4881.875 -4784.063 -4606.563 -4358.25 -4074.75 -3819.375 -3650.125 -3603.375 -3694.625 -3887.188 -4130.75 -4378.063 -4586.938 -4733.063 -4757.625 -4730.375 -4695.688 -4672.563 -4677.438 -4718.438 -4783.438 -4848.438 -4888.25 -4888.813 -4864.75 -4859.25 -4870.938 -4881.75 -4885.188 -4893 -4908.875 -4924.875 -4934.875 -4929.875 -4905.75 -4870.563 -4835.625 -4810.188 -4802.563 -4811.25 -4829.063 -4845.5 -4849.563 -4839.813 -4819.438 -4797.25 -4785.75 -4791.188 -4805.625 -4821.125 -4828.375 -4824 -4809.188 -4789.75 -4776.125 -4771.813 -4780.125 -4799.313 -4820.5 -4833.688 -4832.25 -4810.625 -4776.75 -4753 -4749.063 -4768.625 -4801.938 -4834 -4846.438 -4834.125 -4798.375 -4767.75 -4761.188 -4778.375 -4762.375 -4751.563 -4765.875 -4774.5 -4779.75 -4747.125 -4716.625 -4706.875 -4717.375 -4733.25 -4741.375 -4743.438 -4739.875 -4741.375 -4751.563 -4765.563 -4769.188 -4753.25 -4719.625 -4675 -4635.438 -4610.813 -4598.438 -4581.25 -4545.188 -4492.875 -4445 -4423.438 -4428.063 -4419 -4386 -4345.063 -4289.875 -4229.125 -4183.75 -4170.563 -4191.563 -4235.438 -4283.75 -4318 -4332.625 -4335.375 -4343.313 -4375.063 -4430.625 -4491.625 -4527.813 -4520.375 -4471.188 -4406 -4353.688 -4332.563 -4334.813 -4343.313 -4343.25 -4329.25 -4312.125 -4302.5 -4313.5 -4342.563 -4371.438 -4376.25 -4344.438 -4290.313 -4255.938 -4221.563 -4171.625 -4131.25 -4026 -3890.188 -3782.25 -3613.375 -3415.313 -3151.5 -2916.875 -2585.313 -2412.25 -2134.875 -2291.875 -2450.813 -2696.625 -2922.625 -3066.063 -3206.5 -3377.938 -3512.313 -3638.813 -3653.313 -3354.813 -3320.438 -3354.188 -3327.188 -3309.375 -3239.375 -3268.75 -3304.813 -3352.75 -3406.875 -3458.688 -3501.938 -3545.125 -3621.375 -3687.313 -3734.75 -3754.063 -3747.813 -3727.25 -3705 -3689.5 -3679.438 -3665.438 -3649.125 -3644.438 -3643.438 -3680.5 -3685.75 -3690.438 -3699.938 -3720.438 -3767.688 -3840.563 -3914.75 -3961.625 -3971.063 -3950.375 -3919.813 -3909.313 -3940.375 -4007.438 -4078.938 -4134.375 -4161.938 -4163.813 -4150.25 -4134.313 -4131.75 -4149.063 -4180.375 -4217.125 -4251.563 -4280.875 -4302.938 -4319.063 -4334.5 -4346.563 -4352.813 -4358.125 -4375.563 -4406.125 -4443.375 -4476.25 -4489.75 -4480.938 -4456.938 -4438.125 -4442.563 -4459.438 -4478.188 -4490.75 -4497.813 -4504 -4532.938 -4560.25 -4565.313 -4557.375 -4534.25 -4511.875 -4504.813 -4523.375 -4563.438 -4609.313 -4644.063 -4658.25 -4653.688 -4624.688 -4564.438 -4464.063 -4329.313 -4174.313 -4031.188 -3934.938 -3912.875 -3971.563 -4087.625 -4235.938 -4386.875 -4513.438 -4598.25 -4628.625 -4609.938 -4569.875 -4535.125 -4524.125 -4541.125 -4571.125 -4603 -4630.938 -4649.063 -4657.688 -4651.063 -4626.375 -4585.75 -4532.688 -4468.625 -4396.938 -4319.438 -4248.875 -4202.375 -4196.75 -4235.938 -4316.438 -4422.625 -4530.938 -4623.188 -4677.25 -4690.188 -4674.938 -4650.5 -4632.938 -4627.063 -4628.688 -4631.688 -4632.25 -4632.063 -4631.188 -4633.5 -4631.125 -4620.125 -4590.688 -4542.5 -4476.625 -4430.813 -4466.75 -4513.188 -4554.813 -4596.438 -4637.063 -4663.75 -4668.75 -4674.938 -4679.75 -4674.438 -4645 -4567.313 -4423.188 -4228.25 -4049.125 -3978.5 -3980.5 -4049.25 -4179.25 -4351.375 -4527.875 -4669.5 -4755.313 -4779.875 -4749.313 -4682.938 -4596.625 -4493.375 -4377.188 -4259.125 -4163.625 -4110.438 -4110.25 -4150.25 -4205 -4252.375 -4283.125 -4302.313 -4324.063 -4349.563 -4373.75 -4393.438 -4406.563 -4408.5 -4401.438 -4382.875 -4348.063 -4292.563 -4222.313 -4123.938 -3939.563 -4104.625 -4200.5 -4249 -4282.375 -4306.563 -4313.313 -4339 -4376.313 -4398.75 -4395.875 -4372.313 -4322.5 -4249.5 -4186.063 -4152.5 -4136.688 -4127.438 -4105.813 -4065.313 -4006.188 -3936.313 -3860.813 -3789.563 -3733.625 -3692.063 -3666.875 -3657.625 -3658.563 -3662.625 -3666.188 -3669.438 -3678 -3696.875 -3729.688 -3766.688 -3798.313 -3837.313 -3879.813 -3902.5 -3936.313 -3963.563 -3974.688 -3964.125 -3939.938 -3905.25 -3874.75 -3856.938 -3848.688 -3838.188 -3817.563 -3781.813 -3737.063 -3685.25 -3635.125 -3593.5 -3569 -3573.938 -3615.5 -3693.375 -3792.25 -3883.875 -3940.438 -3941.313 -3922.688 -4008.875 -4095.938 -4151.813 -4183.313 -4190.25 -4171.625 -4127.188 -4085.5 -4122.938 -4162.125 -4181.625 -4182.438 -4168 -4145.125 -4123.438 -4114.688 -4120.875 -4133.625 -4138.875 -4129 -4109.438 -4095.75 -4083.313 -4061.688 -4054.75 -4058.813 -4060.063 -4049 -4027.438 -4005.438 -3995.313 -4001.688 -4011.313 -4011 -4000.063 -3987.813 -3978.875 -3975.688 -3975.125 -3970.75 -3954 -3923.688 -3889.625 -3868.813 -3878.25 -3925.25 -3996.313 -4071.063 -4128.125 -4158.625 -4164.313 -4153.25 -4132.75 -4112.25 -4093.25 -4074.063 -4051.313 -4028.75 -4014.688 -4006.625 -3992.938 -3977.188 -3903 -3971.875 -3854.5 -3596.5 -3593.188 -3625.313 -3685.688 -3870.063 -3999.625 -4031.813 -4044.938 -4056.125 -4075.313 -4094.375 -4102 -4104.5 -4110.625 -4106.688 -4074.938 -4016.938 -3949.938 -3895.188 -3870.625 -3887.938 -3940.375 -4009.375 -4067.188 -4083.75 -4049.125 -3972.875 -3882.438 -3800.063 -3741.625 -3718.188 -3737.563 -3801.813 -3897.938 -4007.563 -4091.5 -4115.438 -4076.875 -3994.875 -3900.188 -3824.438 -3770.813 -3739.938 -3723.813 -3716.625 -3713.563 -3712.938 -3715.438 -3721.938 -3730.688 -3742.438 -3759.125 -3777.688 -3795.125 -3814.563 -3837.938 -3871.25 -3919.438 -3962.875 -3973.625 -3944.188 -3886.438 -3837.438 -3817.438 -3830.75 -3864.375 -3897.125 -3911.188 -3905.688 -3892.688 -3885.375 -3890.063 -3903.938 -3910.938 -3897.938 -3900.063 -3852.5 -3834.563 -3771.063 -3711.375 -3653.625 -3639.063 -3683.875 -3724.125 -3761.063 -3815.625 -3859.313 -3880.5 -3890.688 -3861.875 -3855 -3817.375 -3787.125 -3719.688 -3849.5 -3854.875 -3826.875 -3707.25 -3528.125 -3291.625 -3298.438 -3358.75 -3470.188 -3615.813 -3740.938 -3758.063 -3712.438 -3643.938 -3583.438 -3553.313 -3559.813 -3594.938 -3634.875 -3667.875 -3687.063 -3697.688 -3708.5 -3712.375 -3704.563 -3697 -3701 -3727.813 -3777.125 -3823.75 -3850.938 -3909.938 -4006.125 -4107.75 -4198 -4263.375 -4286.813 -4262.813 -4194.688 -4079.063 -3911.813 -3700.375 -3487.188 -3366.5 -3330.625 -3375.188 -3503.563 -3674 -3833.125 -3946.563 -3997.813 -4001.5 -3979 -3947.688 -3922.313 -3918.25 -3939.125 -3976.125 -4015 -4038.438 -4031.25 -3995.563 -3948.188 -3909.5 -3890.063 -3887.438 -3884.625 -3865 -3818.5 -3738.813 -3649.438 -3600.313 -3579.625 -3592.875 -3639.813 -3716.438 -3808.5 -3893.688 -3948.875 -3965.438 -3949.375 -3920.125 -3903.625 -3907.875 -3924.25 -3939.5 -3947.438 -3953.125 -3975.563 -4028.813 -4099.938 -4174.563 -4230.125 -4250.625 -4230.875 -4172.188 -4088.438 -3993.5 -3898.563 -3827.75 -3789.063 -3786.625 -3821.188 -3884.188 -3966.438 -4059.25 -4155.125 -4247.938 -4332.875 -4402.875 -4446.5 -4463.375 -4538 -4784.5 -4345.688 -4269.25 -4371.125 -4467.438 -4541.813 -4598.188 -4643.75 -4682.438 -4713.875 -4740.5 -4768.313 -4783.875 -4794.813 -4804.438 -4785.188 -4754.875 -4653.375 -4528.125 -4563.875 -4770.688 -5018.25 -5049 -5082.938 -5075.563 -5082.875 -5073.625 -5063.875 -5061.25 -5079.063 -5099.688 -5103.5 -5116.438 -5147.375 -5176.5 -5187.375 -5183.313 -5174.688 -5174.75 -5176.125 -5155.25 -5182.313 -5203.938 -5204.875 -5189.375 -5173.063 -5177.563 -5190.313 -5136.625 -5077.875 -5025.813 -4986.625 -4842.688 -4463.938 -4305.25 -4220.25 -4232.313 -4081.5 -4128.875 -4396.875 -4623.375 -4791.875 -5041.25 -5222.25 -5294.563 -5269.813 -5264.375 -5263.375 -5266.813 -5272.375 -5263.875 -5261.188 -5261.5 -5231.25 -5226.625 -5235.25 -5235.188 -5233.375 -5236.938 -5238.25 -5229.75 -5218.438 -5207.438 -5205.563 -5194.063 -5175.563 -5208.063 -5224.875 -5171.75 -5180.688 -4887.563 -4920.188 -4954.5 -4837.438 -4602.125 -4372.125 -3989.5 -3749.188 -4304.75 -4469.375 -4551.375 -4593.125 -4637.625 -4673 -4647.813 -4628.25 -4438.813 -4238.813 -4238.688 -4340 -4427.313 -4393.313 -4296.875 -4211.813 -4146.75 -4140.5 -4124.313 -4074.125 -4092.125 -4099.625 -4090.125 -4109.063 -4122 -4090.5 -4085.875 -4108.75 -4141.438 -4112.688 -4126.75 -4125.25 -4093.938 -4053.563 -4040 -4017 -3883.625 -3917.313 -3968 -3996.438 -3999.5 -3984.313 -3963.313 -3949 -3948 -3953.063 -3949.75 -3931.688 -3894.625 -3841.25 -3779.375 -3714.438 -3647.563 -3582.375 -3519 -3538.25 -3637.313 -3604.75 -3624.313 -3561.063 -3508.563 -3500.313 -3607.375 -3684.813 -3703.938 -3603.938 -3864.313 -4197.375 -4137.75 -4160 -4140.563 -4131 -4110.438 -3957.25 -3867.5 -3864.813 -3944.063 -3980.875 -4023 -4058 -4088.063 -4099.875 -4089.25 -4071.625 -4055.813 -4053.313 -4039.125 -3904.063 -3750.938 -3580.438 -3399.25 -3226.75 -3093.5 -3061.563 -3179.875 -3258.188 -3105.063 -2986.25 -2962.75 -3004.188 -3088.375 -3205.125 -3345.688 -3511.625 -3719.438 -3815.75 -3900.938 -4016.625 -4024.563 -4027.25 -4032.875 -4011.625 -4032.063 -4036.75 -4027.75 -4015.625 -3996.813 -3980.938 -3961.563 -3907.25 -3856.5 -3832.938 -3815.875 -3778.188 -3700.063 -3581.688 -3444.813 -3325.75 -3256.625 -3259.125 -3322.25 -3426.313 -3552.938 -3673.75 -3769.438 -3840.875 -3886.938 -3909.625 -3912.938 -3901.25 -3878.438 -3854 -3827.125 -3799.875 -3778.875 -3766.5 -3770.563 -3788.188 -3808.625 -3824.438 -3838.938 -3855.5 -3872.25 -3894.125 -3909.75 -3931.375 -3961.188 -3958.188 -3917.5 -4003.75 -4080.625 -4110.813 -4135.875 -4148.125 -4169.25 -4204.625 -4222.5 -4169 -4178.438 -4181.875 -4180.625 -4190.438 -4183.875 -4186 -4188.813 -4094.063 -4139.938 -4132.375 -3980.875 -3884.063 -3916.75 -3932.938 -3949.813 -3926.625 -3920.875 -3909.813 -3882.625 -3864.625 -3854.125 -3732.625 -3777.125 -3747.25 -3688.188 -3538.688 -3437.25 -3396.438 -3430.563 -3539.875 -3699.875 -3877.625 -4045.5 -4186 -4287.688 -4358.188 -4404.813 -4433.375 -4447.625 -4445.563 -4429.563 -4402.438 -4370.5 -4333.688 -4276.938 -4214.438 -4176.5 -4196 -4199.625 -4206.813 -4287.813 -4331.875 -4219.438 -4240.438 -4231.5 -4184 -4228.063 -4237 -4167.125 -4245.313 -4356.25 -4425.75 -4394.313 -4457.563 -4453.313 -4514.938 -4545.25 -4518.938 -4443.313 -4389.563 -4447.25 -4447.25 -4480.625 -4511.938 -4540.75 -4559.375 -4565.563 -4572.688 -4577.313 -4589 -4540.563 -4797.5 -4967.063 -4965.688 -4950 -4930.938 -4916.188 -4916.063 -4922.75 -4816 -4604.5 -4399.5 -4178.063 -3928.875 -3825.813 -3403 -3075.563 -2960.813 -2966.5 -3019.063 -3301.188 -3673.25 -3803.625 -3820.438 -3708.313 -3746.25 -4105.188 -4249.875 -4341 -4457.563 -4474.25 -4429.563 -4209.688 -4053.063 -3871 -3735.938 -3638.563 -3539 -3536 -3634.438 -4017.938 -4203.063 -4251.875 -4300 -4291.625 -4225.813 -4407.313 -4470.875 -4505.75 -4480.5 -4131.563 -3875.25 -3707.438 -3622.125 -3517.938 -3525.688 -3559.563 -3564.438 -3571.875 -3578.313 -3579.438 -3587.25 -3584.688 -3578.188 -3576.5 -3578.5 -3583.063 -3585.063 -3583.625 -3582.313 -3583.563 -3587.188 -3580.563 -3576.375 -3570.063 -3563.688 -3540.813 -3518.438 -3481.125 -3432.125 -3385.188 -3349.813 -3329 -3329.5 -3306.938 -3285.063 -3275.25 -3275.063 -3272.5 -3259.813 -3238.188 -3220.938 -3214.125 -3214.563 -3202.313 -3161.813 -3091.75 -3003.188 -2913.688 -2860.188 -2855.25 -2881.5 -2909.125 -2912.75 -2896 -2872.125 -2852.375 -2837 -2819.875 -2795.813 -2766.375 -2740.75 -2720.313 -2706.125 -2707.688 -2724.625 -2743.375 -2744.875 -2735 -2715.938 -2689.125 -2671.813 -2666.563 -2678.5 -2712.5 -2739.063 -2739.5 -2713.25 -2685.5 -2686.625 -2728.438 -2783.5 -2828.5 -2849.25 -2835.375 -2801.5 -2769.063 -2754.25 -2757.188 -2771.438 -2784.188 -2791.063 -2790.313 -2779.75 -2756.875 -2722.563 -2692.688 -2691.75 -2715.563 -2739 -2744.813 -2732.25 -2702.938 -2666 -2638.063 -2624.5 -2614.813 -2610.625 -2618.813 -2642.625 -2673.375 -2692.125 -2694.688 -2695.563 -2698.75 -2710.813 -2731.188 -2755.875 -2778.625 -2793.438 -2804.688 -2832.313 -2894.875 -2978.875 -3060.5 -3110.125 -3111 -3079.375 -3048.75 -3043.25 -3036.625 -3021.625 -3032.813 -3050.313 -3102.188 -3154.125 -3158 -3179.375 -3204.563 -3224.5 -3255.5 -3274.125 -3278.563 -3263.625 -3263.438 -3287.688 -3300.125 -3293.875 -3276.125 -3254.625 -3253.563 -3253.313 -3265.188 -3305.438 -3360.375 -3422.938 -3478.75 -3511.875 -3552 -3556.688 -3575.938 -3628.313 -3702.188 -3753.313 -3778 -3798.75 -3815.688 -3821.688 -3802.625 -3771.813 -3763.813 -3765.25 -3716 -3675.375 -3622 -3489.5 -3239 -3025.125 -2806.125 -2600.75 -2377.75 -2688.813 -2838.5 -3026.5 -3065.313 -3342.875 -3620.563 -3939.063 -3960.125 -3959.563 -3991.25 -4040.063 -4181.5 -4260.25 -4295.75 -4335.938 -4360.875 -4375.938 -4389.438 -4397.5 -4411.813 -4457.125 -4463.063 -4459.125 -4436.5 -4396.813 -4311 -3902.25 -3554.125 -3750.625 -4113.875 -4332.438 -4407.813 -4447.188 -4476.375 -4439.813 -4420.875 -4440.625 -4467.938 -4399.688 -4255.813 -4521.25 -4667.75 -4712.563 -4745.438 -4808.313 -4964.75 -5035.875 -5087.375 -5075.375 -4989.25 -4692.938 -4564.5 -4492.375 -4269.5 -4515.938 -4647 -4434.375 -4459.188 -4841.625 -4709.813 -5219.625 -5418.625 -5464.875 -5450.563 -5277.75
-5031.438 -5034.813 -5035 -5030.688 -5027.125 -5026.25 -5030.25 -5035.813 -5038.063 -5034.813 -5030.938 -5028.875 -5032.938 -5040.125 -5050.813 -5063.188 -5071.438 -5075.938 -5075 -5072.375 -5068.688 -5062.938 -5070.438 -5093.625 -5118.313 -5136.313 -5145.438 -5141.938 -5136.625 -5137.75 -5151.438 -5175.938 -5199.688 -5215.125 -5211.813 -5192.25 -5166.5 -5143.563 -5129.125 -5122.5 -5122.063 -5116.938 -5115.938 -5124.313 -5147.125 -5179.25 -5202 -5204.625 -5184.188 -5161.375 -5154.688 -5119.313 -5108.375 -5112.188 -5111.938 -5123.375 -5131.063 -5126.188 -5108.813 -5088.813 -5080.063 -5087.063 -5099.688 -5105.188 -5097.938 -5076.313 -5050 -5029.375 -5027.563 -5043.813 -5072.125 -5100.313 -5114.5 -5111.688 -5094.813 -5073.313 -5053.063 -5043.688 -5041.438 -5041.75 -5037.813 -5033.188 -5030.063 -5033.375 -5047.875 -5073.5 -5111.813 -5155.25 -5197.438 -5228.125 -5236.938 -5221.25 -5187 -5145.5 -5111.063 -5089.75 -5087.438 -5102.313 -5118.25 -5121.875 -5097.375 -5067.188 -5061.875 -5056.688 -5037.688 -5017.25 -5007.063 -5004.25 -5005.875 -5006.125 -5005.438 -5010.563 -5028.875 -5060 -5093.813 -5118.25 -5122.438 -5108 -5079.813 -5048.375 -5022.125 -4992.875 -4972.563 -4961.813 -4963.313 -4978.625 -5008.813 -5042 -5064.625 -5063.5 -5038.25 -4999.375 -4970.688 -4971.563 -5001.75 -5045.688 -5081.5 -5097.125 -5087.375 -5060.563 -5029.875 -5002.25 -4977.938 -4956.813 -4935.75 -4918.313 -4912.125 -4922 -4944.438 -4971.125 -4989.625 -4989 -4966.938 -4932.938 -4897.875 -4873.875 -4865.375 -4870 -4878.188 -4882.5 -4880 -4876 -4879.813 -4895.188 -4907.5 -4897.75 -4831.75 -4697.688 -4496.063 -4255 -4026.563 -3863.813 -3804.625 -3863.375 -4011.375 -4205.938 -4389.75 -4513.188 -4566.313 -4649.688 -4687.438 -4684.125 -4673.625 -4682.75 -4724.313 -4789.625 -4854.75 -4896.313 -4900.563 -4882.313 -4876.188 -4880.438 -4879.563 -4887.25 -4904.5 -4925.188 -4942.625 -4949.5 -4940 -4912.438 -4875.438 -4839.5 -4813.813 -4807.25 -4816.125 -4835.25 -4851.313 -4854.75 -4844.688 -4824.813 -4802.063 -4791.563 -4793.625 -4803.188 -4810.938 -4813.188 -4806.688 -4796.063 -4787.688 -4784.563 -4788.75 -4798.813 -4810.813 -4819.563 -4818.875 -4805.938 -4780.75 -4753.188 -4739.938 -4745.313 -4769.875 -4802.5 -4829.563 -4837.375 -4822.625 -4790.938 -4765.063 -4758.438 -4771.188 -4771.625 -4749.063 -4746 -4764.938 -4779.375 -4738.5 -4702.625 -4694.188 -4709.063 -4734.313 -4750.563 -4753.5 -4743.375 -4734 -4734.375 -4742.813 -4746.875 -4733.188 -4698.5 -4651.188 -4608 -4582.5 -4570 -4555.563 -4522.5 -4470.438 -4421.313 -4400.563 -4413.75 -4381.125 -4331.25 -4268.188 -4196.563 -4130.5 -4090.563 -4084.813 -4110.5 -4155.5 -4201.938 -4233.563 -4248.625 -4256.813 -4275.625 -4317.813 -4379.75 -4438.938 -4467.688 -4451.5 -4399.813 -4342.688 -4306.438 -4302.75 -4317.938 -4334.563 -4338.25 -4325.375 -4304.688 -4288.313 -4289.375 -4308.625 -4330.688 -4326.438 -4287.188 -4235.563 -4233.375 -4243.563 -4199.063 -4139.563 -4037.375 -3894.563 -3789.313 -3589.875 -3302 -2964.188 -2600.063 -2260.063 -1871.438 -1674.75 -1835.375 -2040.063 -2343.75 -2565.563 -2652.313 -2976.313 -3140.375 -3291.063 -3409.938 -3292.688 -3223.063 -3298.813 -3324.188 -3275.813 -3334.063 -3291.188 -3335.125 -3374.313 -3413.75 -3455.625 -3495.313 -3530.875 -3576.063 -3658.063 -3697.5 -3728.688 -3745.438 -3738.938 -3714.688 -3680.625 -3643.688 -3615.313 -3600 -3598.25 -3610.563 -3632 -3664.188 -3667.938 -3684.438 -3698.25 -3713.938 -3752.25 -3816.875 -3881.5 -3919 -3921.313 -3896.375 -3864.125 -3857.375 -3895.188 -3968.25 -4045.75 -4104.938 -4137.438 -4146.563 -4143.75 -4139.938 -4145.813 -4164.063 -4192 -4224.875 -4253.813 -4280.063 -4302.438 -4322.25 -4340.938 -4356 -4367.125 -4371.813 -4385.5 -4429.5 -4464.125 -4491.625 -4500.063 -4483.688 -4456.813 -4435.625 -4430.688 -4440.75 -4457.875 -4474.813 -4492.75 -4518.688 -4541 -4556.438 -4567.375 -4559.75 -4537.063 -4513.625 -4509.188 -4531.563 -4574.625 -4622.125 -4656.688 -4668.938 -4660.125 -4620.5 -4544.188 -4427.313 -4277.25 -4112.75 -3971.875 -3885.313 -3879.875 -3952.438 -4081.188 -4237.188 -4391.875 -4520.938 -4606 -4634.125 -4615.313 -4576.5 -4547.5 -4544.625 -4566.938 -4598.125 -4620.875 -4632 -4633.938 -4629.563 -4618.875 -4599 -4565.188 -4518.938 -4463 -4395.875 -4322.75 -4254.125 -4207 -4199 -4233.625 -4305.938 -4400.875 -4497.938 -4584.125 -4639.375 -4657.938 -4652.125 -4636.188 -4623.688 -4619 -4620.125 -4621.125 -4621 -4621.063 -4621.625 -4624.563 -4623.875 -4609.813 -4580.688 -4541.188 -4497.875 -4472.563 -4491.313 -4524.5 -4561.313 -4601.438 -4644 -4676.125 -4673.313 -4672.375 -4659.875 -4636.188 -4606.188 -4534.813 -4397.688 -4231.125 -4089.813 -4044.875 -4060.188 -4133.563 -4259.5 -4419.188 -4576.375 -4698.313 -4766.125 -4780.688 -4747.813 -4685.188 -4607 -4515.063 -4413.938 -4311.375 -4227.063 -4180.625 -4178.875 -4208.563 -4246.625 -4272.125 -4280.25 -4281.625 -4289.875 -4311.25 -4339 -4363.25 -4380.188 -4385.063 -4378.875 -4359.938 -4323.375 -4262.313 -4177.063 -4072.438 -3994.625 -4067.875 -4063.688 -4046.063 -4172 -4271.875 -4264.25 -4279.438 -4324.125 -4360.688 -4379.313 -4375.813 -4338.563 -4273.938 -4208.125 -4163.188 -4133.313 -4108.75 -4067.313 -4012.813 -3948.438 -3875.313 -3797.438 -3723.438 -3664.688 -3622.375 -3601.375 -3599 -3606.5 -3616.563 -3627.375 -3637.25 -3648.625 -3667.813 -3697.875 -3731.375 -3765.563 -3813.625 -3866.688 -3889.188 -3925.438 -3954.813 -3967.625 -3957.25 -3933.313 -3901.75 -3883.375 -3889.813 -3913.438 -3940.25 -3956.938 -3954.063 -3929.875 -3877.063 -3796.813 -3699.563 -3602.313 -3529.188 -3498.5 -3522.25 -3594.938 -3693.25 -3787.188 -3843.563 -3869.563 -3959.125 -4055.25 -4123.125 -4166.625 -4179.375 -4141.625 -4043.063 -4035.188 -4086.25 -4133.438 -4162.125 -4169.688 -4160.188 -4141.063 -4124.125 -4120.625 -4133.188 -4151.688 -4163.188 -4156.375 -4136 -4109.938 -4086.125 -4065.188 -4055.688 -4055.125 -4055.438 -4050.563 -4037.125 -4022.813 -4021.813 -4036.313 -4048.125 -4045.563 -4026.563 -4005.75 -3990.375 -3984.688 -3986.5 -3985.813 -3974.125 -3947.75 -3917.5 -3899.375 -3909 -3952.938 -4018.125 -4087 -4143.25 -4176.563 -4187 -4178.875 -4160.875 -4141.25 -4122.813 -4100 -4071.625 -4042.5 -4021.813 -4013.125 -3998.438 -3985.75 -3955.75 -3977 -3886.5 -3713.625 -3660.125 -3655.688 -3697 -3819.625 -3931.688 -3991.188 -4028.438 -4055.75 -4077.438 -4091.688 -4098 -4101.938 -4103.938 -4093.125 -4058.375 -4000.875 -3940.438 -3898.375 -3888.563 -3919.375 -3978.688 -4046.75 -4092.938 -4091.438 -4036.313 -3950.563 -3863.5 -3794.125 -3756.375 -3754.375 -3786.938 -3856.125 -3948.875 -4052.813 -4124.375 -4133 -4080 -3985.75 -3884 -3801.75 -3746.813 -3721.25 -3718.688 -3730.625 -3745.125 -3754.125 -3756.438 -3753.875 -3750.813 -3752.875 -3763.125 -3778.75 -3798.063 -3818.938 -3842.625 -3871.75 -3906.75 -3935.375 -3935.813 -3904.625 -3855.188 -3817.188 -3803.375 -3814.813 -3839.625 -3859.188 -3864.375 -3855.625 -3844.438 -3842 -3852.313 -3876.813 -3907.563 -3910.438 -3911.313 -3903.125 -3881.75 -3832.438 -3750 -3676.563 -3644.688 -3686.438 -3707.813 -3709.313 -3794.438 -3863 -3821.688 -3883.313 -3870.625 -3842.625 -3794.125 -3692.5 -3775.625 -3841.688 -3837 -3750 -3609.188 -3563 -3205.625 -3167.938 -3255.375 -3388.813 -3546.75 -3675.75 -3694.625 -3649.25 -3580.188 -3523.813 -3501.188 -3519.375 -3567 -3618.563 -3656 -3673.375 -3679.625 -3688.625 -3701.438 -3698.625 -3694.063 -3700.875 -3731.313 -3776.25 -3806.313 -3831.375 -3889.375 -3983.438 -4091 -4196 -4278.438 -4319.563 -4316 -4266.375 -4169.375 -4030.438 -3855.625 -3680.625 -3532.938 -3462.5 -3480.125 -3582 -3728.25 -3868.813 -3971.813 -4016.688 -4015.688 -3991.125 -3958.813 -3938.313 -3940.688 -3964.813 -3998.375 -4027.438 -4032.313 -4004.438 -3949.813 -3885.563 -3837.813 -3822.125 -3833.813 -3848.938 -3843.938 -3808.875 -3743.625 -3669.375 -3607.75 -3584.688 -3607.688 -3669.938 -3761.375 -3864.75 -3957.813 -4015.375 -4027.938 -4002.875 -3958.813 -3924.063 -3915.188 -3927.75 -3944 -3954.75 -3965.688 -3993.125 -4031.313 -4098.688 -4175.188 -4231 -4245.625 -4211.563 -4134.25 -4027.063 -3909.688 -3832.063 -3796.875 -3797.25 -3825.875 -3878.938 -3954.125 -4048.5 -4155.25 -4264.063 -4369.813 -4465.688 -4545 -4600.563 -4632.5 -4713.875 -4835.438 -4170.125 -4047 -4185.125 -4335.813 -4458.875 -4552.188 -4625.25 -4685.063 -4731.688 -4766.438 -4782.688 -4786.875 -4735.5 -4790.313 -4792.125 -4779.813 -4743.063 -4826.563 -4910.5 -5018.75 -5113.625 -5099.5 -5056.188 -5108.625 -5100.75 -5099.5 -5098.5 -5088.563 -5103 -5113.375 -5110.25 -5120.125 -5147.5 -5174.375 -5184.813 -5177.125 -5162.938 -5152.188 -5149.188 -5153.5 -5190.938 -5213.625 -5219.313 -5214.688 -5205 -5201.813 -5197.5 -5153.25 -5082.688 -4986.188 -4859.25 -4592.313 -4246.5 -4198.5 -3997.75 -4003.063 -4076.25 -4182.875 -4307.063 -4478.313 -4924.375 -5116.875 -5214.5 -5288.188 -5266.125 -5261.75 -5255.438 -5267.875 -5250.375 -5253.313 -5246.5 -5240.875 -5138.875 -5204.563 -5237.563 -5236.375 -5240.813 -5242.25 -5238.563 -5226.375 -5208.938 -5191.313 -5173.563 -5117.063 -5030.313 -5180.375 -5220.563 -5170.438 -4988.875 -4761.25 -4827.563 -4760.313 -4732.438 -4547.875 -4305.625 -4008.563 -4034.625 -4458.25 -4414.25 -4522.5 -4644.875 -4633.188 -4662.5 -4622.625 -4513.313 -4375.25 -4257.625 -4322.563 -4456 -4514 -4470.875 -4381.938 -4297.688 -4244.938 -4205 -4130 -4097.875 -4087.938 -4064.438 -4058.875 -4107.563 -4094.75 -4065.5 -4054.125 -4063.563 -4084.5 -4080.375 -4084.313 -4079.313 -4053.625 -4014.938 -3999.75 -3972.313 -3877.875 -3876.125 -3890.438 -3909.375 -3921.125 -3920.75 -3912.875 -3910.75 -3920.375 -3937.438 -3952.188 -3958.563 -3953.688 -3937.375 -3914.125 -3883.75 -3850.813 -3813.75 -3772.813 -3857.563 -3976.063 -3875.125 -3840.5 -3801.313 -3841.438 -3795.188 -3892 -3911.5 -3947.063 -3951.938 -4081.813 -4179.25 -4176.375 -4161.813 -4144.125 -4135 -4070.875 -3910.938 -3838 -3904 -3974.438 -4012.188 -4056.125 -4090.938 -4113.625 -4117.188 -4108.125 -4080 -4067.875 -4056.125 -4041.688 -3910.563 -3751.188 -3566.813 -3363.438 -3159.875 -2992.938 -2976.438 -3312.438 -3508.5 -3065.875 -2860 -2843.813 -2894.688 -2986.5 -3112.375 -3263.688 -3412.313 -3554.188 -3665 -3871.5 -4015.375 -4036.313 -4080.625 -4102.75 -4084.938 -4065.375 -4048.875 -4036.875 -4024.75 -4006.063 -3987.375 -3983.188 -3927.313 -3882.313 -3880.063 -3874 -3838 -3759.813 -3633.313 -3488 -3366.25 -3304.063 -3317.063 -3387.063 -3493.125 -3611.813 -3715.875 -3797.813 -3858.188 -3897.125 -3918.063 -3920.375 -3905.25 -3878.125 -3843.375 -3801.938 -3760.5 -3726.813 -3709.625 -3715.313 -3737.813 -3763.375 -3787.375 -3813.25 -3840.125 -3854.188 -3875.313 -3905.063 -3932.5 -3967.125 -4005.563 -3998.188 -4043.5 -4113.375 -4149.125 -4172.25 -4180.813 -4206.313 -4251.625 -4291.625 -4292.063 -4239.563 -4203.5 -4199.125 -4192.375 -4203.813 -4207.125 -4214.75 -4209.625 -4189.25 -4067.125 -3924.875 -3821.375 -3821.625 -3922 -3936.375 -3910.5 -3905.125 -3894.375 -3857.688 -3837.563 -3813.25 -3655 -3622.563 -3558.938 -3509.813 -3411.688 -3312.688 -3271.625 -3318.875 -3454.563 -3652.438 -3859.313 -4049.5 -4207.375 -4322 -4400.375 -4449.063 -4476.25 -4484.25 -4470.563 -4441.563 -4405.375 -4370.813 -4343.188 -4317.563 -4281.313 -4257.875 -4286.813 -4279.375 -4308.375 -4316.25 -4304.688 -4267.625 -4149.563 -4086.688 -4122.938 -4216.125 -4150.375 -4108.438 -4161.813 -4115.75 -4248.938 -4321.625 -4401 -4475 -4537.375 -4563.438 -4519.563 -4386.688 -4254.563 -4295.813 -4314.688 -4464.5 -4461.813 -4450.25 -4524.313 -4561.375 -4582.188 -4592.438 -4583.438 -4579.188 -4924.438 -4963.563 -4959.688 -4947.375 -4932.188 -4920.25 -4921.063 -4920.75 -4895.313 -4755.813 -4530.75 -4264.313 -4094.438 -4026.125 -3579.125 -3144 -3021.25 -3011.063 -3053.125 -3241.438 -3473.25 -3658.188 -3744.938 -3734.313 -3728.438 -3762.25 -3971.063 -4194.313 -4416.5 -4471.313 -4409.813 -4220.813 -3991.938 -3859.688 -3775.75 -3732.875 -3650.875 -3472.563 -3479.5 -3621.813 -3629.5 -3640.125 -3984.063 -4172.375 -4165.875 -4164.313 -4347.438 -4422.313 -4502.688 -4407.25 -4023.875 -3870.688 -3720.063 -3670.688 -3544.313 -3535.5 -3542.438 -3562.438 -3580.5 -3582.875 -3589.188 -3588.563 -3578.063 -3571.75 -3574 -3573 -3570.375 -3570.125 -3572.313 -3574.125 -3571.188 -3573 -3574.313 -3567.125 -3561.875 -3550.688 -3537.563 -3512.375 -3493.25 -3395.063 -3338.5 -3326.75 -3343.188 -3317.813 -3291.813 -3273.875 -3265.063 -3255.813 -3242.063 -3223.438 -3211.813 -3213.875 -3224.563 -3219.25 -3176.875 -3098.188 -2997.813 -2904.188 -2857.813 -2864.75 -2902.75 -2934.063 -2935.625 -2917.75 -2893.75 -2870.25 -2847.438 -2820.75 -2789.688 -2757.5 -2731.625 -2714.938 -2708.813 -2726.938 -2741.063 -2744.938 -2739.75 -2725.813 -2697.375 -2668.563 -2654.875 -2656.688 -2680.875 -2717.313 -2736.625 -2731.125 -2702.938 -2679.375 -2686.125 -2734.25 -2786.75 -2824.563 -2836.25 -2817.813 -2787.875 -2764.875 -2758.25 -2767.438 -2780.625 -2788.438 -2789.125 -2780.375 -2761.313 -2734 -2694.438 -2669.875 -2675.938 -2703.25 -2730 -2740.5 -2736.563 -2721.938 -2692.313 -2655.125 -2622.938 -2592.563 -2575 -2583.063 -2619 -2665.625 -2697.875 -2704.375 -2702.313 -2700 -2711.938 -2726.313 -2744.875 -2764.688 -2782.875 -2798.375 -2823.625 -2877.688 -2950.25 -3024.75 -3074.188 -3084.813 -3063.5 -3036.75 -3025.563 -3031.375 -3028.75 -3045.188 -3070.875 -3091.188 -3143.188 -3161.875 -3191.188 -3212 -3232.813 -3254.25 -3267.25 -3267.188 -3252 -3261.125 -3278.375 -3288.375 -3277.875 -3258.5 -3252.938 -3237.375 -3240 -3258.75 -3301.188 -3356 -3422.438 -3475.125 -3469.625 -3482.625 -3501 -3527.188 -3579.375 -3672.188 -3747 -3776.188 -3790.75 -3801.938 -3805.438 -3783.188 -3756.625 -3741.063 -3736.813 -3715.875 -3715.25 -3635.063 -3529.313 -3473.063 -3306.688 -3156.625 -2999 -2928.063 -3051.375 -3153.375 -3301.25 -3418.188 -3564.75 -3720.25 -3825.875 -3930.75 -3916.75 -3900.125 -4021.125 -4118.375 -4206.938 -4301.75 -4329.313 -4349.375 -4363.063 -4380.875 -4395.25 -4408.875 -4447.875 -4467.75 -4445.813 -4412.125 -4366.563 -4292 -3951.875 -3876.125 -3927.375 -4104.813 -4271.063 -4398.938 -4456.5 -4491 -4438.438 -4471.875 -4429.813 -4453.375 -4321.75 -4306.625 -4593.625 -4682.063 -4785.563 -4799.313 -4953.25 -5041.25 -5106.938 -5120.438 -5101.063 -4944.25 -4759.75 -4595.188 -4466.563 -4302.125 -4571.563 -4638.688 -4528.938 -4619.5 -4824.625 -4739.938 -5323.813 -5525.625 -5512.938 -5456.813 -5342.188
-5036.688 -5050.563 -5053.375 -5045.5 -5034.313 -5027.438 -5028.938 -5035.125 -5039.938 -5039.313 -5035.875 -5033.75 -5039.375 -5050.125 -5066.688 -5083.75 -5091.563 -5090.438 -5082.063 -5076.563 -5074.313 -5060.438 -5066.063 -5094.625 -5125 -5145 -5154.125 -5159.75 -5160.938 -5164.938 -5177.313 -5196.813 -5213.375 -5220.375 -5209.813 -5187.75 -5160.375 -5137.938 -5124.313 -5120.375 -5119.563 -5118.188 -5122.188 -5136.313 -5166.688 -5206.25 -5240.063 -5256.75 -5255.938 -5252.188 -5247.375 -5186.625 -5142.688 -5120 -5108.063 -5111.063 -5119.625 -5122.563 -5115.063 -5099.25 -5093.438 -5101.188 -5111.75 -5114.563 -5103.688 -5080.563 -5056.813 -5039.063 -5037.688 -5049.625 -5069.938 -5086.125 -5091.125 -5082.563 -5065.688 -5048.5 -5039.125 -5038.313 -5041.75 -5042.125 -5036.938 -5030.313 -5029.188 -5036.188 -5052.563 -5076.375 -5110.563 -5148.938 -5186.313 -5213.5 -5219.563 -5203.75 -5169.938 -5128.875 -5092.5 -5069.938 -5065.25 -5075.063 -5089.5 -5092.375 -5076.875 -5061.875 -5075.5 -5089.125 -5080.75 -5064.438 -5053.313 -5045.938 -5039.438 -5029.875 -5020.625 -5020.313 -5037.188 -5070 -5107.125 -5135 -5141.188 -5125.563 -5092.5 -5053.938 -5016.813 -4982.625 -4962 -4957.125 -4968.188 -4994.75 -5032.75 -5068.188 -5087.625 -5079.938 -5047.313 -5003.125 -4970.188 -4966.875 -4994.313 -5037.438 -5075.375 -5094 -5087.875 -5063.625 -5032.5 -5004 -4978 -4954.563 -4934.188 -4916.25 -4909.25 -4920.25 -4943.75 -4970.75 -4991.625 -4993.813 -4976.688 -4948.813 -4918.125 -4898.188 -4891.313 -4895.563 -4901.5 -4900.25 -4892.063 -4882.75 -4882 -4893.25 -4907.375 -4908.813 -4879.5 -4791.813 -4640.438 -4445.938 -4250.875 -4100.563 -4032.25 -4058.375 -4161.625 -4307.75 -4455.063 -4565.75 -4625.813 -4678 -4707.25 -4710.063 -4705.625 -4714.438 -4751.438 -4809.125 -4867 -4900.875 -4902.563 -4887.5 -4882.125 -4877.375 -4870.063 -4893.875 -4923.188 -4947 -4963.063 -4965.75 -4949.313 -4915.063 -4872.875 -4832.625 -4804.875 -4798.625 -4810.813 -4831.813 -4849.25 -4853.125 -4842.5 -4823.875 -4805 -4795.875 -4796.438 -4801.25 -4804.563 -4801.375 -4792.313 -4784.875 -4783.438 -4787.438 -4799 -4810.563 -4815.188 -4810.375 -4794.813 -4771.938 -4748.438 -4732 -4728.75 -4745.375 -4775.5 -4808.813 -4830.25 -4830.688 -4809.188 -4779.375 -4760 -4756.563 -4762.563 -4755.625 -4739.938 -4735.188 -4754.063 -4754.625 -4719.938 -4688.438 -4681.438 -4698 -4725.938 -4743.938 -4741.875 -4723.125 -4703.875 -4697 -4703.625 -4713.188 -4705.813 -4673.438 -4621.75 -4568.25 -4533.188 -4514.188 -4500.625 -4476.125 -4435.688 -4393.938 -4379.75 -4391.813 -4347 -4273.375 -4182.938 -4092.75 -4024.375 -3992 -3997.375 -4029.75 -4075.625 -4119.688 -4149.688 -4167.125 -4182.5 -4211.063 -4260.938 -4321.75 -4373.313 -4389.375 -4365.563 -4317.438 -4274.375 -4257.375 -4270.75 -4297.313 -4319.438 -4322.125 -4308.875 -4288.75 -4270.438 -4264.813 -4278.75 -4296.875 -4285.375 -4245 -4199.188 -4202.563 -4193.5 -4141.25 -4064.813 -3986.813 -3881 -3728.75 -3519.563 -3199.375 -2726.625 -2283.5 -1958.25 -1619.625 -1311.938 -1341.938 -1567.625 -1871 -2156.938 -2358.313 -2690.5 -2790.125 -3034.5 -3147.125 -3224.25 -3235.688 -3273.313 -3311 -3346.313 -3384.25 -3350.938 -3402.813 -3441.625 -3474.813 -3507.688 -3538.813 -3570.625 -3619.563 -3686.875 -3701.063 -3719.125 -3730.5 -3724.313 -3696.75 -3650.25 -3592.75 -3541.438 -3519.313 -3532.25 -3568.75 -3613.25 -3650.813 -3668.063 -3686.063 -3695.25 -3687.5 -3709.5 -3771.125 -3831.063 -3863.625 -3865.063 -3842.688 -3813.188 -3810.5 -3850.938 -3925.313 -4005.375 -4067.875 -4108.375 -4130.125 -4143.688 -4158.688 -4176.625 -4197.688 -4221.813 -4245.188 -4264.5 -4283.563 -4303.938 -4324.375 -4346.5 -4366.563 -4382.313 -4398.563 -4389.375 -4447.875 -4490.313 -4511.438 -4512.688 -4490.063 -4458.125 -4434.125 -4421.625 -4426.188 -4440.375 -4458.75 -4482.125 -4508.375 -4536.938 -4559.438 -4571.813 -4565.5 -4541.125 -4519.313 -4516.563 -4541.625 -4587.188 -4635.75 -4668.625 -4678.75 -4662.188 -4611.688 -4519.438 -4388.813 -4228.563 -4063.688 -3929.125 -3857.25 -3867.938 -3953.063 -4090.5 -4248.813 -4402.125 -4531.125 -4612.188 -4638.5 -4619 -4585.188 -4565.188 -4570.875 -4597.813 -4625.938 -4639.125 -4633.313 -4616.938 -4598.938 -4583.688 -4568.5 -4546.438 -4510.313 -4463.75 -4400.313 -4328.313 -4258.875 -4208.938 -4196.5 -4224.375 -4287.313 -4371.938 -4458.563 -4537.438 -4595.688 -4626 -4635.125 -4632.438 -4627.375 -4623.063 -4621.625 -4619 -4616.688 -4616.563 -4617.938 -4619.75 -4618.188 -4603.625 -4577.375 -4551.188 -4536.938 -4535.563 -4537.063 -4548.438 -4567.875 -4596.375 -4629.563 -4656.813 -4664.438 -4663.875 -4634.938 -4587.813 -4574.625 -4516.563 -4375.938 -4272.375 -4217.938 -4147.438 -4137.438 -4198 -4312.75 -4455.563 -4594.375 -4698.563 -4753.75 -4762.375 -4730.313 -4675 -4608.063 -4533.813 -4452.625 -4372.938 -4304.313 -4266.563 -4260.063 -4274.875 -4291.625 -4293.313 -4279.25 -4261.938 -4255.563 -4268.125 -4296.25 -4325 -4345.5 -4355.938 -4356.5 -4344.75 -4316.5 -4261.375 -4179.75 -4080.063 -3996.25 -3958.563 -3885.813 -3799.5 -3854.75 -4162.75 -4233.75 -4237.875 -4266.875 -4297.625 -4326.813 -4339.813 -4317.375 -4266.063 -4207.75 -4159.375 -4121.375 -4088.875 -4025.875 -3962.5 -3900.75 -3828.563 -3748.938 -3672.938 -3611.5 -3567.25 -3545.313 -3543.875 -3552.563 -3565.625 -3581.25 -3597.125 -3612.75 -3635.188 -3663.875 -3695.875 -3731.875 -3779.625 -3839.563 -3891.25 -3927.625 -3952.813 -3965.75 -3958.625 -3938.625 -3917.875 -3912.375 -3933.188 -3971.625 -4012.25 -4045.375 -4059.813 -4047.188 -4000.813 -3910.375 -3776.313 -3627.625 -3493.375 -3402.625 -3377.625 -3424.313 -3525.75 -3660.25 -3818.063 -3963.375 -4002.125 -4042.813 -4093.5 -4142.063 -4177.625 -4166.5 -4083 -4057.938 -4084.813 -4119.938 -4144.813 -4151.438 -4143.313 -4130.25 -4119.938 -4125.813 -4146.813 -4173.063 -4189.688 -4185.688 -4162.688 -4129.5 -4099.375 -4077.75 -4066.813 -4062.375 -4059.5 -4062.25 -4056.563 -4046.813 -4052.813 -4070.75 -4083.313 -4080.688 -4059.813 -4035.438 -4016.063 -4009.75 -4012.75 -4014.5 -4006.75 -3984.25 -3956.563 -3939.188 -3945.688 -3981.375 -4039.313 -4100.5 -4155.625 -4190 -4202.875 -4196.125 -4178.563 -4158.813 -4139.063 -4113.75 -4083.313 -4051.375 -4024.25 -4011.5 -4004.875 -4006.563 -4009.688 -4009.875 -3949.063 -3838.813 -3755.75 -3709.625 -3711.063 -3770.438 -3853.875 -3929.688 -3992.625 -4041.75 -4074.438 -4090.438 -4096.063 -4097.938 -4094.25 -4076.063 -4037.875 -3985.438 -3935.625 -3906.813 -3909.313 -3948.5 -4008.938 -4072.25 -4106.313 -4089.438 -4022.188 -3932.563 -3850.063 -3796.563 -3779.75 -3798.375 -3845.438 -3914.688 -3998.938 -4082 -4129.563 -4116.688 -4047.125 -3946.188 -3845.813 -3765.625 -3715.75 -3699.688 -3713.625 -3744 -3776.75 -3798.563 -3803.938 -3796.5 -3785.813 -3778.25 -3779.688 -3791.813 -3810.813 -3832.875 -3855.313 -3878.125 -3900.875 -3914.063 -3905.813 -3876.313 -3835.875 -3805.438 -3794.75 -3799.625 -3811.375 -3814.625 -3810.5 -3802.688 -3796.813 -3796.688 -3802.25 -3813.375 -3872.75 -3937.75 -3925.188 -3928.813 -3906.125 -3850.125 -3785.125 -3713.375 -3650.563 -3616.188 -3626.563 -3681.063 -3774.688 -3838.813 -3854.813 -3882.125 -3907.688 -3829.5 -3679 -3578.375 -3534.375 -3514.875 -3690.188 -3583 -3549.813 -3453.688 -3220.5 -3049.75 -3140.625 -3285.75 -3427.5 -3535.875 -3601 -3591.5 -3545.5 -3502.188 -3488.188 -3512.75 -3565.188 -3620 -3656.313 -3669.313 -3668.625 -3667.25 -3677.813 -3679.563 -3676 -3682.188 -3714.625 -3749.563 -3777.688 -3811.313 -3872.188 -3965.188 -4076.313 -4190.938 -4286.438 -4345.813 -4363.563 -4335.625 -4263 -4155.375 -4024.5 -3882.188 -3743.438 -3660.5 -3656.5 -3725.563 -3832.938 -3938.25 -4011.375 -4036.875 -4023 -3989.688 -3955.313 -3937.688 -3944.563 -3972.313 -4003.313 -4021.875 -4012.813 -3969.688 -3899.875 -3825.5 -3774.063 -3762.063 -3781.625 -3808.438 -3815.938 -3795.375 -3745.438 -3674.625 -3617.313 -3601.25 -3636.375 -3712 -3813.688 -3924.188 -4017.625 -4074.625 -4082.125 -4046.875 -3991.75 -3944.5 -3927.813 -3940.563 -3960.25 -3972.688 -3980.938 -4002.188 -4035.875 -4100.813 -4177.688 -4233.375 -4244.563 -4204.313 -4120.125 -4015.438 -3919.5 -3821.313 -3788.875 -3813.75 -3870.125 -3947.125 -4043.25 -4154.438 -4276.25 -4398.813 -4515.813 -4622.625 -4716 -4787.688 -4820.688 -4829.813 -4812.625 -4148.625 -4002.5 -4123.063 -4275.438 -4414.125 -4526.313 -4614.125 -4683.375 -4737.688 -4780.813 -4779.375 -4729.688 -4774.563 -4770.5 -4766.188 -4710.25 -4596 -4910.75 -5049.5 -5089.188 -5132.875 -5090.813 -4995.75 -4989.188 -4975 -4968.688 -5016 -5080.75 -5103.938 -5100.313 -5085.688 -5102.313 -5134.938 -5164.75 -5174.313 -5162.438 -5140.563 -5122.063 -5116.875 -5129.375 -5158.438 -5185.313 -5208.25 -5215.5 -5209.375 -5199.813 -5189.938 -5169.75 -5135.625 -5057.563 -4898.375 -4655 -4471.188 -4456.125 -4479.25 -4471.875 -4732.563 -4862.438 -4874.125 -4940.313 -5190.813 -5256.75 -5299.438 -5283.688 -5258.688 -5256.125 -5250.875 -5265.938 -5262.625 -5249.563 -5192.688 -5193.688 -5142.188 -5165.875 -5199.188 -5238.125 -5246.125 -5245.125 -5234.375 -5215.313 -5188.563 -5154.875 -5116.188 -5062.75 -4971.188 -5192.25 -5192.438 -5056.625 -4735.188 -4691.563 -4751.563 -4721.563 -4645.063 -4499 -4196 -3988.75 -4165.563 -4595 -4659.938 -4681.375 -4671.625 -4614.938 -4626.563 -4571.25 -4458.063 -4417.5 -4404.25 -4431.313 -4531.5 -4563.688 -4515.063 -4424.188 -4333 -4280.25 -4227.938 -4167.625 -4074 -4084.5 -3916.938 -3974.375 -4102.125 -4085.188 -4061.5 -4038.25 -4023.813 -4043.438 -4038.188 -4025.875 -4011.188 -4008.188 -3984.25 -3951.375 -3954.375 -3885.563 -3812.813 -3797.563 -3813.625 -3834.375 -3846.5 -3850.313 -3857.313 -3876.625 -3906.813 -3940.438 -3973.563 -4004.438 -4028.688 -4044 -4050.563 -4048.938 -4038.375 -4017.125 -4064.375 -4166.438 -4091 -4027.938 -3959.75 -3948.938 -4041.313 -4140.563 -4134.938 -4138.688 -4130.813 -4164.188 -4157.938 -4159.625 -4161.563 -4147.438 -4131.625 -4054.625 -3851.688 -3825.5 -3924.313 -3987.813 -4026.563 -4064.375 -4087.063 -4128.75 -4138.313 -4130.375 -4112.188 -4070.813 -4043.188 -4027.563 -3908.75 -3787.875 -3625.188 -3431.313 -3232.188 -3061.938 -3055.75 -3497.188 -3716.438 -3032.125 -2835 -2854.625 -2900.938 -2982.688 -3102.125 -3117.813 -3176.438 -3486 -3689.688 -3944.813 -4026.5 -4072.75 -4112.625 -4125.938 -4111.563 -4085.875 -4062.938 -4049.375 -4039.438 -4027.75 -4011.438 -3992.938 -3948.75 -3924.188 -3944.5 -3942.563 -3906.875 -3837.25 -3717.375 -3566.313 -3445.125 -3392.563 -3411.625 -3480.063 -3575.25 -3672.938 -3751.5 -3815.375 -3864.25 -3897.188 -3915.125 -3917.625 -3902.125 -3871.313 -3829.375 -3778.438 -3725 -3680.688 -3659.813 -3667 -3694.688 -3720 -3750.813 -3781.313 -3803.625 -3802.438 -3860.938 -3898.438 -3932.625 -3979.625 -4036.625 -4062.625 -4106.313 -4137.125 -4159.563 -4188.188 -4215.438 -4243.25 -4270.75 -4289.188 -4297.938 -4296.875 -4281 -4237.313 -4208.5 -4217.938 -4224.688 -4228.188 -4222 -4195.25 -4154.938 -4023.625 -3985.938 -3952.375 -3942.75 -3923.063 -3902 -3875.688 -3856.375 -3784.75 -3807.813 -3636.5 -3562.125 -3442.125 -3328.563 -3238 -3144.5 -3087.875 -3090.5 -3180.875 -3361.125 -3601.563 -3843.938 -4055.313 -4224.938 -4345.813 -4424.5 -4471.75 -4494.125 -4494.938 -4472.438 -4436.625 -4396.75 -4359.625 -4340.125 -4353.25 -4348.438 -4362.875 -4364.563 -4348.25 -4369.688 -4310.813 -4296.75 -4279 -4116.813 -3972.063 -3922.875 -4066.063 -4018.5 -3976.75 -4078.5 -3986.75 -4127.938 -4279.438 -4381.188 -4477.875 -4541.063 -4553.938 -4481.688 -4343.25 -4210.313 -4183.5 -4174.563 -4253.875 -4314.938 -4298.688 -4363.125 -4395.938 -4496.688 -4570.25 -4537.563 -4758.625 -4956.813 -4954.875 -4946.313 -4938.313 -4930.625 -4922.25 -4920.188 -4916.75 -4917.875 -4855.063 -4589.125 -4481.875 -4310.375 -4088.438 -3816.938 -3549.25 -3309.125 -3236 -3373.875 -3437.25 -3564.563 -3665.063 -3703.188 -3759.188 -3736.563 -3645.688 -3564.625 -3612.938 -4195.75 -4352.375 -4331.25 -4225.625 -4112.313 -3940 -3783.688 -3741.063 -3811 -3708.375 -3494.813 -3494.313 -3476.188 -3399.375 -3386.688 -3727.313 -4000.563 -4047.813 -4123.813 -4257.313 -4366.938 -4443.813 -4327.188 -4054.438 -3850.5 -3746.563 -3620.875 -3569.313 -3551.125 -3571.563 -3575.813 -3584.438 -3582.438 -3582.438 -3576.375 -3559.5 -3558.313 -3558.25 -3557.375 -3557.875 -3560.375 -3562.438 -3559.75 -3549.813 -3541.875 -3566.625 -3559 -3553 -3542.813 -3526.563 -3507.375 -3474.375 -3347.438 -3334 -3328 -3306.188 -3288.438 -3269.438 -3251.25 -3236 -3221.563 -3208.375 -3205.5 -3218.125 -3235.813 -3233.25 -3190.125 -3107.313 -3003.063 -2910.063 -2870.438 -2886.375 -2930.125 -2957.75 -2957.063 -2935.5 -2908.125 -2881.813 -2853.563 -2820.875 -2787.125 -2754.688 -2733.375 -2724.688 -2723.125 -2734.5 -2737.313 -2735.5 -2723.125 -2706.125 -2678.375 -2660.75 -2645.563 -2646.625 -2674.688 -2709.063 -2716.625 -2708.25 -2685.313 -2670.5 -2687.438 -2738.875 -2787.375 -2817.375 -2820.188 -2798.75 -2773.75 -2759.688 -2761.063 -2774 -2784.563 -2789.625 -2786 -2773.5 -2750.625 -2718.938 -2678.438 -2657.375 -2664.563 -2688.75 -2714.188 -2726.125 -2728.938 -2720.063 -2698.125 -2659.625 -2620.5 -2570.188 -2540.75 -2552.375 -2597.563 -2655.438 -2698.688 -2716.5 -2720.375 -2722.75 -2735.063 -2737.813 -2744 -2761.313 -2782.375 -2800.813 -2821.625 -2860.563 -2916 -2976.375 -3023.188 -3044.563 -3039.125 -3021.375 -3009.813 -3020.375 -3034.313 -3047.313 -3071.5 -3103.5 -3145.625 -3166.125 -3202.125 -3217.063 -3229.813 -3244.313 -3258.063 -3259.375 -3240.375 -3246.813 -3270.938 -3277.188 -3255.063 -3239.25 -3236.25 -3196.688 -3222.313 -3251.375 -3281.313 -3318.188 -3366.5 -3387.188 -3375.5 -3406.5 -3443.875 -3484.438 -3540.563 -3637.75 -3712.75 -3747.563 -3765.063 -3780.875 -3783.625 -3762.125 -3740 -3725 -3713.938 -3701.813 -3702.813 -3675 -3569.625 -3485.188 -3437.313 -3366.25 -3304.688 -3310.563 -3317.938 -3331.25 -3426.25 -3557 -3645.25 -3735.375 -3830.688 -3866.25 -3806.813 -3845 -4013.438 -3944.688 -4121.875 -4280.5 -4297.688 -4326.563 -4350.938 -4368 -4394.5 -4427.625 -4452.438 -4446.625 -4440.375 -4409.125 -4347.938 -4221.563 -3891.5 -3892.25 -4021.563 -4199.375 -4290.563 -4364.438 -4469.75 -4533.75 -4547.375 -4561.188 -4386.75 -4316.813 -4296.438 -4404.063 -4647.25 -4791.375 -4899.375 -4975.188 -5033.125 -5108.375 -5162.5 -5153.313 -5109.063 -5059.188 -4665.875 -4594.188 -4406.25 -4358.563 -4564.438 -4623.688 -4656.5 -4668.063 -4620.75 -5000.438 -5500.313 -5580.313 -5575.438 -5540.813 -5404.563
-5043.813 -5067.625 -5074.063 -5061.875 -5041.188 -5026.625 -5023.563 -5030.813 -5041.25 -5046.875 -5047.313 -5048.125 -5054.875 -5069.625 -5089.688 -5107.75 -5113.25 -5105.188 -5088.125 -5076.25 -5074.688 -5054.938 -5062.75 -5098.313 -5135.063 -5162.563 -5176.875 -5186.625 -5192.063 -5197.688 -5209.313 -5224.188 -5233.875 -5231.625 -5213.5 -5188 -5158.063 -5134.063 -5120.625 -5118.25 -5116.438 -5114.688 -5117.375 -5130.313 -5162 -5206.875 -5251 -5280.813 -5288.813 -5280.375 -5259.75 -5206.563 -5159.5 -5128.188 -5105.938 -5101 -5109.5 -5116.188 -5115.688 -5103.938 -5103.25 -5113.938 -5121.938 -5121.313 -5106.313 -5080.813 -5057.625 -5045.875 -5045.563 -5054.25 -5064.875 -5070.5 -5066.625 -5052.813 -5034.438 -5020.625 -5019.813 -5026 -5033.188 -5035.438 -5032 -5027.688 -5031 -5041.188 -5057.938 -5080.563 -5108.938 -5141.063 -5172.563 -5198.25 -5203.313 -5188.5 -5155.438 -5117.563 -5082.313 -5061.375 -5055.75 -5062.438 -5073.688 -5074.938 -5063.875 -5059.25 -5092.5 -5127.188 -5125.25 -5110.375 -5097.188 -5084.625 -5069.25 -5048.75 -5030 -5023.5 -5036.563 -5069.063 -5108.563 -5141.313 -5153.563 -5140.75 -5106.25 -5061.188 -5015.438 -4976.813 -4955.5 -4954.875 -4975.188 -5012.313 -5057.438 -5094.188 -5109.938 -5095.75 -5056.313 -5004.688 -4965.375 -4956.625 -4980.375 -5024.063 -5063.938 -5085.75 -5084.25 -5065.813 -5039.625 -5013.75 -4989.688 -4967.5 -4946.688 -4927.375 -4918.688 -4924.938 -4943.375 -4966.813 -4987.188 -4993.813 -4984.063 -4964.75 -4941.125 -4925.625 -4921.438 -4923.5 -4923.75 -4916.063 -4901.188 -4885.25 -4882.375 -4891.125 -4907.563 -4921.188 -4922.938 -4875.188 -4767.813 -4616.313 -4454.125 -4320.688 -4247 -4245.375 -4308.875 -4416.875 -4546.375 -4673.938 -4774.188 -4777.125 -4771.063 -4763.188 -4756.938 -4762.438 -4789 -4833 -4876.688 -4897.938 -4894.188 -4884.063 -4887.313 -4885.125 -4886.813 -4928.75 -4961.375 -4978.438 -4987.375 -4983.75 -4960.188 -4916.438 -4867.063 -4821.313 -4791.063 -4784.875 -4800.313 -4823.625 -4842.125 -4847.563 -4837.688 -4820.375 -4804.188 -4797.375 -4796.75 -4800.5 -4800.5 -4793.563 -4784.063 -4778.188 -4779.875 -4789.063 -4804.063 -4816.438 -4817.063 -4799.25 -4772.125 -4744.563 -4725.313 -4717.75 -4726.563 -4754.75 -4794.75 -4827.375 -4841.813 -4831.313 -4802.063 -4770.063 -4756.75 -4756.563 -4761.813 -4748.625 -4736.625 -4731.688 -4735.125 -4738.75 -4709.438 -4680.938 -4672.813 -4686.938 -4708.563 -4720.5 -4710.625 -4683 -4655.5 -4645.75 -4656.125 -4675.125 -4678.188 -4649.313 -4592.75 -4526.938 -4474.875 -4444.563 -4428.563 -4416.688 -4401.625 -4382.688 -4378.5 -4370.5 -4313.688 -4218.375 -4102.188 -3995.813 -3925.25 -3898.125 -3914.188 -3954.5 -4000.5 -4043.125 -4073.25 -4095.063 -4119.5 -4156.5 -4209.688 -4264.875 -4304.438 -4309.688 -4281.875 -4241.063 -4212.813 -4213.875 -4240.813 -4273.313 -4294.563 -4289.75 -4272 -4261.25 -4246.938 -4234.875 -4241.063 -4252.563 -4239.188 -4195.438 -4177.125 -4187.063 -4151.688 -4080.125 -4006.063 -3921.813 -3831.5 -3669.125 -3439.688 -3125.313 -2545.063 -2089.813 -1675.375 -1284.563 -904.625 -763.25 -966.75 -1397 -1720.063 -1977.813 -2351.125 -2448.438 -2761.5 -2947.813 -3121.813 -3240.875 -3284.625 -3346.938 -3382.188 -3397 -3401.313 -3455.375 -3494.563 -3525.688 -3555.625 -3580.438 -3603.5 -3635.875 -3675.063 -3693.313 -3706.875 -3707.25 -3701.375 -3674.563 -3618.25 -3542.625 -3468.25 -3434.875 -3456.375 -3514.438 -3578.25 -3625.938 -3650.188 -3664.563 -3666.875 -3633.25 -3637.188 -3711.813 -3774.5 -3805.563 -3809.438 -3791.938 -3768.938 -3771.813 -3811.063 -3882.25 -3961.688 -4027.688 -4076.25 -4114.625 -4150.313 -4187.75 -4219.688 -4244.75 -4262.875 -4274.5 -4280.438 -4289.563 -4303.125 -4322.563 -4346.625 -4370.125 -4392.125 -4415.125 -4446.563 -4403.125 -4516.625 -4533.313 -4524.25 -4494.375 -4455.813 -4424.75 -4411.063 -4412.563 -4425.188 -4446.313 -4470.625 -4497.813 -4533.688 -4558.438 -4574.813 -4567.438 -4542.688 -4519.063 -4515.875 -4541.438 -4589.188 -4638.938 -4672.813 -4682.063 -4659.75 -4598.063 -4492.5 -4352.438 -4186.563 -4026.313 -3904.438 -3851.188 -3877.438 -3974.313 -4115.188 -4271.563 -4419.375 -4542.813 -4618.25 -4640.375 -4620.25 -4592.625 -4581.125 -4596.438 -4627.625 -4653.438 -4656.813 -4636.813 -4603.75 -4573.313 -4553.875 -4544.813 -4535.875 -4512.438 -4472.875 -4412 -4337.5 -4263.5 -4207.75 -4188.938 -4209.313 -4264.5 -4342.313 -4423.375 -4496.813 -4558.938 -4603 -4626.25 -4634.875 -4636.563 -4634.375 -4629.75 -4623.875 -4619.063 -4617.25 -4618.313 -4617.938 -4613.313 -4596.563 -4572 -4555.688 -4560.25 -4577.125 -4570.5 -4566.125 -4570.313 -4585 -4606.313 -4627.25 -4636.875 -4633.938 -4604.938 -4552.875 -4574.438 -4527.625 -4299.75 -4208 -4198.75 -4159.563 -4159.813 -4223.75 -4334.063 -4465.25 -4588.125 -4678 -4724.063 -4728.313 -4699.25 -4652.938 -4598.875 -4542.188 -4481.563 -4423.563 -4373.938 -4343.375 -4330.25 -4329.625 -4326.125 -4307.125 -4273.563 -4241.125 -4223.25 -4227.313 -4250.125 -4279.313 -4303.875 -4319.875 -4331.313 -4335.813 -4323.375 -4280.375 -4204.438 -4102.688 -3989.125 -3893.25 -3808.375 -3759.188 -3814.25 -4058.438 -4197.063 -4205.688 -4233.938 -4245.563 -4263.563 -4284.813 -4274.25 -4236.375 -4188 -4141.813 -4101.125 -4056.625 -3971.938 -3913.375 -3865.313 -3793.563 -3710.125 -3630.188 -3566.313 -3520.75 -3498.188 -3494.875 -3502.375 -3517.188 -3535.313 -3553.875 -3572.813 -3598.313 -3628.563 -3660.5 -3694.688 -3738.875 -3799.625 -3866.813 -3921.313 -3955.875 -3968.25 -3965.688 -3951.438 -3941.375 -3945.688 -3971.5 -4013.125 -4059.875 -4097.625 -4117.5 -4107.063 -4062.375 -3975.938 -3832.688 -3657.125 -3488.25 -3358.75 -3293.75 -3308.5 -3392.375 -3521.438 -3681.375 -3834.813 -3909.875 -3944.75 -4000.5 -4045.5 -4069.688 -4103.563 -4073.5 -4063.063 -4083.875 -4110.563 -4127.375 -4128.125 -4120.438 -4112.25 -4111.25 -4127.313 -4158.438 -4191.813 -4213.563 -4212.5 -4189.375 -4153.688 -4121.563 -4101.375 -4091.563 -4083.875 -4077.938 -4086.563 -4090.125 -4081.688 -4086.938 -4102.188 -4111.75 -4108.313 -4091.25 -4068.938 -4050.688 -4044.5 -4047.813 -4051.188 -4046.438 -4028.188 -4002.813 -3982.313 -3982.688 -4007.313 -4056.563 -4111.813 -4163.875 -4199.813 -4215.313 -4209.5 -4192.063 -4171.813 -4149.875 -4122.813 -4090.938 -4056.875 -4026.188 -4011.375 -4013.063 -4029.438 -4050.813 -4059 -4020.75 -3939.938 -3846.25 -3767.75 -3727.875 -3739.125 -3791.813 -3867.125 -3946.25 -4016.563 -4064.5 -4088.188 -4094.313 -4089.875 -4078.25 -4054.5 -4015.25 -3971.125 -3934.438 -3918.25 -3931.375 -3974.563 -4033.5 -4089.5 -4114 -4086.875 -4013.063 -3923 -3848.5 -3810.25 -3814.063 -3850.438 -3907.25 -3972.75 -4040.313 -4091.125 -4102.875 -4062.125 -3977.188 -3876.875 -3784.125 -3714.688 -3676.125 -3674.5 -3705.5 -3753.688 -3804 -3837.188 -3848.125 -3839.625 -3823.125 -3807 -3801.625 -3808.625 -3826.313 -3849.25 -3870.438 -3887.625 -3900.375 -3902.688 -3887.938 -3861.938 -3828.375 -3801.625 -3786.938 -3780.188 -3775.063 -3763.5 -3751.938 -3748.75 -3755.313 -3768.625 -3771.75 -3774.188 -3834.625 -3913.125 -3936.375 -3939.813 -3923.75 -3860 -3805.813 -3719.563 -3636.438 -3580.875 -3573.313 -3638.625 -3726.688 -3817 -3843.625 -3882.313 -3890.75 -3836.938 -3604 -3468.375 -3307.813 -3275 -3462.125 -3444.625 -3453.875 -3306.813 -3265.125 -3080.688 -3020.875 -3187 -3334.313 -3436.063 -3515.875 -3554.938 -3546.438 -3521 -3514 -3541.063 -3591.938 -3641.563 -3671.188 -3679.313 -3679.25 -3681.938 -3670.5 -3654.625 -3646.563 -3654.25 -3693.375 -3730.688 -3762.625 -3800.625 -3861.625 -3951.938 -4063.438 -4181.75 -4287.938 -4360.5 -4392.5 -4382.563 -4330.688 -4249.75 -4160.875 -4072.875 -3942.813 -3859.375 -3845.313 -3888.125 -3957.563 -4023.625 -4059.313 -4057.938 -4026.75 -3980.063 -3940.875 -3922.875 -3931.5 -3959.375 -3988.563 -4000.563 -3983 -3933.938 -3858.625 -3784.875 -3735.5 -3724.688 -3745.813 -3773.938 -3787.25 -3776 -3740.938 -3677.25 -3632.063 -3628.438 -3674.25 -3760.063 -3868.813 -3981.438 -4071.813 -4123.063 -4124.5 -4079.5 -4016 -3963.5 -3946 -3965.063 -3991.25 -4004.813 -3998.25 -3999 -4041.75 -4112.063 -4190.938 -4248.563 -4259.75 -4218.125 -4119.25 -3986.125 -3864.938 -3785.438 -3780.063 -3831.25 -3914.875 -4017.25 -4135.25 -4264.5 -4400.688 -4534.875 -4658.625 -4770 -4871.5 -4962.063 -4986.063 -4843.75 -4660.625 -4265.063 -4123.75 -4175.5 -4290.188 -4416.188 -4528 -4616.063 -4680.688 -4734.938 -4783.375 -4788.625 -4759.25 -4766.875 -4763.313 -4746.188 -4728.563 -4674.188 -4984.5 -5035.438 -5103 -5141.625 -5094.688 -4908 -4705.313 -4650.625 -4627.813 -4687.438 -4815.938 -4935.125 -4989.438 -5023.375 -5073.938 -5117.75 -5151.438 -5161.063 -5145.375 -5118.313 -5095.438 -5087.375 -5097.563 -5121.625 -5147.938 -5188.313 -5205.125 -5203 -5189.813 -5184.688 -5184.25 -5178.75 -5124.813 -5030.938 -4938.125 -4899.25 -4814.188 -4913.125 -4886.625 -5091.5 -5210.5 -5208.063 -5182 -5266.75 -5287.875 -5295.313 -5286.5 -5253.938 -5246.938 -5256.875 -5240.5 -5247.938 -5189.625 -5120.188 -5064.625 -5166 -5213.75 -5215.438 -5236.063 -5244.688 -5239.688 -5223 -5197.5 -5167.75 -5134.688 -5107.813 -5088 -5026.688 -5193.188 -4997.438 -4781.063 -4701.063 -4723.438 -4740.625 -4698.813 -4543.438 -4283.188 -4062.813 -4233.25 -4562.438 -4639.813 -4678.875 -4673.375 -4620.375 -4613.75 -4640.5 -4588.438 -4500.063 -4454.25 -4447.375 -4494.563 -4589.625 -4585.375 -4526.813 -4434.375 -4338.75 -4284.938 -4258.063 -4192.563 -4091.125 -4051.938 -3963.563 -4072 -4066.125 -4070.188 -4050.625 -4019.188 -3996.375 -4017 -3994.188 -3974.5 -3961.875 -3975.125 -3960.375 -3900.75 -3845.938 -3717 -3651.25 -3660.875 -3697.688 -3732.563 -3755.875 -3768.125 -3782 -3809.188 -3848.875 -3900.063 -3959.25 -4023.563 -4084.625 -4134.063 -4171.688 -4196.188 -4207.25 -4204.125 -4206.125 -4209.813 -4191.125 -4170.313 -4066.313 -3932.5 -4158.125 -4206.375 -4219.813 -4236.875 -4192.938 -4159 -4146.125 -4157.063 -4161.563 -4165.875 -4140.625 -4023.563 -3839.375 -3831.75 -3944.375 -4001.75 -4025.438 -4062.125 -4081.375 -4126.5 -4146.375 -4153.813 -4147.125 -4014.188 -3982.125 -3947.563 -3944.5 -3871.75 -3749.188 -3595.875 -3442.625 -3342.813 -3397 -3699.938 -3842.625 -3444.375 -3211.375 -3093.625 -3052.25 -3088.813 -3187.75 -3205.438 -3263.563 -3500.688 -3741.688 -3975.188 -4046.875 -4111.875 -4138.875 -4138.125 -4119.563 -4091.563 -4066.563 -4051.75 -4043.5 -4038.688 -4028.938 -4008.438 -3980.438 -3970.813 -3987.125 -3969.875 -3951.875 -3916.875 -3819.5 -3654.563 -3536.063 -3499.375 -3527.5 -3590.313 -3664.938 -3733.188 -3786.063 -3828.313 -3863.875 -3892.063 -3908.813 -3911.75 -3895 -3861.125 -3813.125 -3756.688 -3696.25 -3642 -3614.125 -3628 -3667.438 -3701.688 -3721.5 -3748.75 -3765.5 -3797.563 -3852.875 -3879.438 -3931.813 -3969.75 -4027 -4070.875 -4116.938 -4136 -4151.875 -4192.438 -4228.125 -4255.313 -4271.938 -4278.125 -4278 -4272.875 -4266.563 -4260.875 -4255.063 -4234 -4232.875 -4232.5 -4227.438 -4209.688 -4180.688 -4154.063 -4064.875 -3975.813 -3904.25 -3879.938 -3886.813 -3844.063 -3792.625 -3669.25 -3703.125 -3445.438 -3315.25 -3165.75 -3003.563 -2834.125 -2692.375 -2534.563 -2430.313 -2593.125 -3088.875 -3552.125 -3835.5 -4065.688 -4240.375 -4361.5 -4434.688 -4475.438 -4492.438 -4486.25 -4461.313 -4426.75 -4394.375 -4372.813 -4368.688 -4384.25 -4368.125 -4393.375 -4406 -4393.875 -4392 -4378.75 -4308.5 -4295.188 -4235 -4154.188 -3916.375 -3891.875 -3782.75 -3789.438 -4032.063 -4023.25 -4067.938 -4191.125 -4334.188 -4444.75 -4481.375 -4467.313 -4297.75 -4160.563 -4068.938 -4043.563 -4006.75 -3989.25 -4121 -4118.938 -4141.938 -4154.563 -4144.063 -4412.438 -4634.75 -4876.875 -4917.313 -4945.188 -4940.5 -4934 -4929.938 -4923.875 -4924.25 -4918.75 -4909.75 -4905.438 -4805.438 -4661.938 -4466.063 -4317.938 -4168.813 -4069.438 -3909.5 -3827.188 -3830.563 -3816 -3825.813 -3838.188 -3885.75 -3888.313 -3863.375 -3755.25 -3549.75 -3468.563 -3994.25 -4203.25 -4220.875 -4250.063 -4207.563 -4141.063 -3904.75 -3826.938 -3844.25 -3847.375 -3601.938 -3505.563 -3452.375 -3423.813 -3340.063 -3423.563 -3542.125 -3862.75 -3952.688 -4158.75 -4236.063 -4249.5 -4412.313 -4401.563 -4310.313 -4044.813 -3703.688 -3596.313 -3590.563 -3567.813 -3573.813 -3577.25 -3580.313 -3579.688 -3571.938 -3549.563 -3538.5 -3540.438 -3542.938 -3545 -3545.125 -3545.813 -3541.313 -3532.813 -3518.188 -3532.938 -3554.063 -3554.063 -3548.5 -3533.5 -3515.5 -3493.875 -3394.313 -3350.125 -3330.5 -3292.625 -3287.438 -3269.938 -3241.375 -3218.5 -3203.625 -3197.75 -3205.313 -3227.563 -3251.438 -3250.875 -3208 -3123.75 -3021.375 -2932.313 -2896.938 -2918.438 -2961.5 -2984 -2978.5 -2952.625 -2918.75 -2887.625 -2855.938 -2823 -2789.188 -2759.938 -2747.063 -2752.125 -2739.688 -2736.875 -2734.625 -2723.5 -2703.938 -2687.563 -2671.125 -2651.75 -2634.375 -2633.25 -2656.25 -2686.063 -2696 -2688.688 -2670.5 -2665.563 -2692.25 -2746.5 -2790.313 -2811.25 -2805.188 -2779.75 -2757.313 -2751.125 -2759.5 -2773.125 -2779.313 -2781.25 -2776 -2763.688 -2741.938 -2708.438 -2669.188 -2651.438 -2657.875 -2674.875 -2694.125 -2705.375 -2709.438 -2702.75 -2678.188 -2634.938 -2599.125 -2543.063 -2511.188 -2528.688 -2581.188 -2643 -2690.813 -2717.938 -2735.875 -2756.375 -2764.438 -2755.5 -2753.813 -2768.125 -2791.688 -2812.563 -2827.875 -2847.125 -2881.125 -2924.688 -2967 -2997.875 -3010 -3005.938 -3000.563 -3005.313 -3027.813 -3047.375 -3058.188 -3072.75 -3118.313 -3155.875 -3192.063 -3207.125 -3212.438 -3221.438 -3232 -3242.688 -3235.188 -3234.438 -3262.75 -3262.625 -3236.438 -3222.563 -3217.188 -3177.563 -3185 -3204 -3247 -3271.563 -3314.5 -3355.313 -3378.438 -3386.438 -3409.188 -3463.688 -3539.313 -3637.125 -3709.688 -3720.375 -3733.25 -3747.563 -3745.875 -3733.625 -3717.5 -3710 -3704.75 -3694.563 -3701.25 -3652.313 -3600.563 -3540.813 -3477.688 -3463.688 -3453.563 -3447.75 -3417.188 -3424.5 -3421.625 -3579.125 -3655.063 -3723.188 -3760.75 -3741.5 -3738.688 -3834.125 -3845.875 -3715.188 -3944.438 -4215.125 -4256.438 -4286.625 -4333.438 -4376.063 -4390.25 -4420 -4430 -4431.813 -4431.188 -4397.375 -4343.75 -4187.625 -3840.813 -3697.813 -4145.625 -4311.125 -4398.625 -4470.313 -4532.813 -4562.5 -4574.688 -4564.125 -4253 -4207.938 -4390.125 -4551.313 -4707.625 -4848.938 -4931.875 -4953.75 -5024.625 -5142.063 -5216.5 -5209.688 -5113.625 -4995.625 -4555.875 -4630.875 -4418.563 -4411.875 -4459.375 -4574.688 -4603.188 -4543.313 -4650.25 -5097.125 -5579.5 -5621.938 -5605.75 -5572.563 -5456.25
-5046.063 -5077.563 -5085 -5068.188 -5039.125 -5016 -5011.188 -5020.438 -5037.438 -5051.25 -5060.188 -5066.313 -5075.563 -5093.313 -5114.063 -5129.813 -5131.125 -5114.375 -5086.5 -5060.375 -5046 -5040 -5058.625 -5101.625 -5141.063 -5173.313 -5194.625 -5208.063 -5217.625 -5227 -5239.25 -5251.375 -5254.813 -5245.5 -5221.938 -5190.188 -5157.188 -5132.813 -5119.375 -5114 -5110.938 -5105.75 -5103.313 -5111.938 -5139.5 -5187.375 -5240.313 -5281.75 -5297.188 -5286.438 -5256.938 -5211.625 -5168.188 -5135 -5111.125 -5098.938 -5100.125 -5102.313 -5100.813 -5097.438 -5104.688 -5119.438 -5125.313 -5121.875 -5101.813 -5073.688 -5052.625 -5052.75 -5061.375 -5065.875 -5065.938 -5062.25 -5052 -5035 -5013.313 -4999.063 -4998.563 -5008.188 -5020.188 -5025.75 -5025.625 -5024.5 -5030.563 -5039.938 -5053.375 -5073.125 -5096.5 -5123.75 -5152.563 -5175.813 -5182.125 -5169.438 -5141.813 -5108.438 -5079.125 -5062.563 -5058.688 -5063.938 -5069.688 -5067 -5057.063 -5057.5 -5098.063 -5144.25 -5149.5 -5139.5 -5127.25 -5113.688 -5092.75 -5063.625 -5037.063 -5024.438 -5033.188 -5063.438 -5104.5 -5141.375 -5158.625 -5150.375 -5118 -5068.688 -5017.563 -4973.438 -4952.375 -4953.563 -4981.125 -5025.813 -5075.625 -5114.875 -5127.875 -5109 -5062 -5004.438 -4959.813 -4946.688 -4966.938 -5009.75 -5051.938 -5076.75 -5081 -5068.813 -5048.625 -5029 -5009.063 -4990.438 -4971.063 -4951.625 -4939.313 -4938 -4947.75 -4964.063 -4980.688 -4990.063 -4987.875 -4977.563 -4963.438 -4954.563 -4950.813 -4948.438 -4941.25 -4926.188 -4905.25 -4885.125 -4880.313 -4890.75 -4914.375 -4942 -4957.313 -4933.625 -4859.875 -4743.563 -4613.188 -4499.25 -4426.625 -4405.063 -4435.563 -4508.938 -4611.125 -4720.188 -4808.313 -4831.938 -4830 -4820.688 -4810.75 -4809.438 -4823.25 -4852.125 -4879.75 -4888.563 -4885.563 -4890.875 -4910.625 -4931.75 -4962.625 -5010.188 -5021.625 -5018.688 -5014.125 -4999.75 -4967.625 -4917.188 -4861.125 -4811.438 -4780.563 -4775.188 -4792.438 -4817.438 -4836.375 -4840.438 -4829.125 -4811.563 -4798.313 -4792.875 -4794.375 -4799.5 -4798.125 -4791.75 -4782.625 -4777.125 -4779.875 -4790.875 -4806.438 -4818.313 -4814.313 -4788.625 -4756.25 -4728.688 -4713.875 -4715.813 -4737.375 -4777.063 -4823.375 -4855.75 -4862.313 -4840.25 -4802.063 -4766.938 -4754.375 -4758.375 -4761.688 -4736.5 -4743.188 -4740.875 -4735.625 -4737 -4705.625 -4678.188 -4668.625 -4672.625 -4681.75 -4681.563 -4661.688 -4629.063 -4599.875 -4592.438 -4611.188 -4641.063 -4655.188 -4631.063 -4572.188 -4494.875 -4427.375 -4381.563 -4358.938 -4357.375 -4375.25 -4380 -4375.063 -4351.125 -4282.563 -4171 -4036.688 -3917.625 -3843.25 -3818.875 -3838.75 -3879.75 -3926.313 -3968.625 -4003.313 -4033 -4068.063 -4114.375 -4167.938 -4216.625 -4243.75 -4242.25 -4215.75 -4186.063 -4169.688 -4180.125 -4211.875 -4245.188 -4259.625 -4236.125 -4194.375 -4213.563 -4222.313 -4199.25 -4201.5 -4215.375 -4198.75 -4147.438 -4151.875 -4153.188 -4109.625 -4040.375 -3956.313 -3861.188 -3768.75 -3605.875 -3381.25 -3064 -2607.688 -1996.188 -1451.625 -937.938 -719.938 -647.938 -503.688 -940.375 -1333.438 -1716.625 -1891.625 -2038.75 -2494.75 -2799.188 -3098 -3232.938 -3304.188 -3366.25 -3394.813 -3373.5 -3432.25 -3482.813 -3523.188 -3558.938 -3589.688 -3611.125 -3624.125 -3638 -3655.438 -3671.563 -3680.438 -3665.5 -3668.688 -3650.75 -3592.25 -3505.188 -3414.875 -3370.375 -3390.813 -3456 -3532.5 -3584.313 -3604.813 -3605 -3593 -3572.375 -3588.375 -3681.313 -3729.375 -3753.688 -3761.25 -3751.125 -3739.438 -3747.75 -3784.313 -3845.688 -3917.063 -3983.875 -4041.5 -4097.188 -4155.25 -4212.25 -4260.438 -4290.75 -4304.5 -4304.625 -4297.813 -4294.25 -4297.438 -4312.313 -4335.125 -4360.563 -4389 -4421.375 -4460.625 -4485.688 -4450.188 -4546.563 -4531.5 -4495.188 -4452.188 -4419.375 -4407.313 -4406.563 -4417.563 -4440.313 -4469.063 -4502.063 -4536.188 -4557.938 -4572.813 -4564.063 -4537.313 -4510.5 -4504.563 -4527.938 -4573.875 -4625.938 -4662.875 -4672.875 -4647.063 -4576.438 -4461 -4315.938 -4151.125 -4001.25 -3899.75 -3868.438 -3913.188 -4018.063 -4156.75 -4304.75 -4440.313 -4551.375 -4616.438 -4634.125 -4617.438 -4597.438 -4595 -4618.688 -4653.5 -4678.313 -4676.438 -4645.063 -4599.625 -4557.938 -4534.75 -4530.5 -4532.5 -4520.25 -4485.75 -4425.125 -4345.813 -4265.438 -4203.375 -4178.75 -4194.438 -4245.063 -4319.813 -4398.375 -4470.938 -4536.938 -4589.625 -4622.188 -4639.938 -4646.875 -4644.688 -4637.063 -4630.625 -4623.875 -4621.25 -4620.75 -4616.688 -4605 -4583.125 -4558.063 -4545.75 -4556.75 -4578.063 -4575.688 -4567.688 -4563.563 -4567.438 -4577.688 -4591.188 -4597.875 -4592.688 -4573.125 -4552.5 -4561.125 -4490.375 -4200.188 -4112.813 -4145.625 -4119.125 -4136.5 -4220.313 -4333.75 -4459.063 -4569.625 -4646.688 -4683.188 -4684.5 -4659.313 -4620.563 -4576 -4533.688 -4491.875 -4452.25 -4417.5 -4391.688 -4374.063 -4359.813 -4338.5 -4304.938 -4261.313 -4222.313 -4198.188 -4195 -4211.063 -4234.188 -4259.438 -4280.625 -4302.813 -4325.625 -4333.688 -4306.375 -4237.5 -4134.813 -4006.75 -3888.563 -3804.188 -3781.063 -3855.125 -4012.938 -4120.75 -4144.75 -4196.938 -4216.438 -4218.25 -4226.5 -4218.875 -4191.25 -4153.063 -4108.875 -4062.125 -4002.188 -3920.625 -3878 -3851 -3767.688 -3667.563 -3580.25 -3515.188 -3473.813 -3455.625 -3452.125 -3459.688 -3474.688 -3494.938 -3515.063 -3535.688 -3560.625 -3591.5 -3623.5 -3656.75 -3698.25 -3756.188 -3828.188 -3900 -3954.813 -3971.688 -3973.25 -3966.188 -3963.313 -3972.875 -3999.625 -4039.188 -4081.625 -4114.25 -4130.125 -4120.75 -4079.313 -4000.938 -3873.75 -3704.875 -3534.375 -3394.5 -3306.25 -3284.438 -3325.875 -3408.625 -3513.625 -3616.875 -3686.25 -3745.563 -3850.625 -3900.75 -3857.5 -3928.75 -3989.688 -4032.938 -4071.375 -4098.563 -4109.938 -4105 -4095.75 -4092.125 -4100.625 -4126.438 -4164.75 -4201.625 -4225.375 -4226.875 -4204.438 -4171.688 -4143.688 -4131.875 -4129.563 -4123.688 -4112.625 -4111.125 -4127.938 -4129.5 -4128.563 -4135.375 -4141.563 -4136.563 -4121.063 -4101.688 -4085.625 -4079.188 -4081.938 -4085.938 -4082.5 -4068.75 -4047.813 -4027.063 -4019.313 -4032.5 -4069.813 -4118.438 -4166.75 -4203.063 -4221.125 -4219.688 -4204.938 -4183.813 -4160 -4130.813 -4098.063 -4063.313 -4031.313 -4014.813 -4020.375 -4044.75 -4077.75 -4096.688 -4076.5 -4013.25 -3921.813 -3826.875 -3757.188 -3731.813 -3756.188 -3822.813 -3908.563 -3992.25 -4054.125 -4085.063 -4089.25 -4076.938 -4053.5 -4025.438 -3992.438 -3959.813 -3939.75 -3938.188 -3958.813 -4000.75 -4053.5 -4096 -4109.875 -4077.563 -4005.75 -3924.125 -3862.125 -3840 -3861.125 -3910.563 -3970.438 -4026.625 -4063.875 -4072.563 -4040.563 -3970.938 -3879.375 -3786.25 -3707.063 -3654.063 -3634.438 -3649.375 -3696.438 -3758.563 -3819.875 -3864.063 -3881.375 -3875 -3856.188 -3834.438 -3823.688 -3826.313 -3842.063 -3863.875 -3884.563 -3898.688 -3904.813 -3900.5 -3884.563 -3859.563 -3831.063 -3803.313 -3777.563 -3754.313 -3728.188 -3702.188 -3685.75 -3691.188 -3722.313 -3770.625 -3784.188 -3787.125 -3862.813 -3932.563 -3940.75 -3948.563 -3939.938 -3878.5 -3813.313 -3743.75 -3657.125 -3603.063 -3564.063 -3622.063 -3720.438 -3824.063 -3873.25 -3903.938 -3910.188 -3824.188 -3704.438 -3547.625 -3459.625 -3294.25 -3308.313 -3322 -3325.125 -3134 -3018.813 -3068 -2897.938 -3104.25 -3295.5 -3433 -3516.25 -3587.25 -3600.563 -3582.313 -3575.938 -3599.375 -3640.813 -3677.188 -3693.813 -3689.25 -3681.625 -3679.813 -3648.75 -3620.313 -3620.563 -3641.125 -3683.875 -3726.563 -3763.938 -3804.438 -3861.75 -3946.188 -4050.875 -4165.5 -4273.875 -4352.25 -4391.563 -4389.063 -4347.563 -4275.875 -4194 -4113.625 -4040.938 -3999.625 -3998.125 -4028.438 -4069.5 -4099.688 -4103.75 -4076.063 -4025 -3963.313 -3912.938 -3889.438 -3894.375 -3919.125 -3946 -3956.125 -3939.188 -3896.75 -3835 -3773.5 -3731.75 -3717.875 -3731.125 -3751.375 -3757.938 -3746.188 -3721.375 -3681.875 -3657.688 -3667.813 -3721.125 -3810.938 -3918.875 -4027.063 -4109.25 -4152.313 -4146.125 -4096.375 -4031.875 -3983 -3973.438 -4003.188 -4040.875 -4059.313 -4055.563 -4056.938 -4089.688 -4152.813 -4226.375 -4283.688 -4300.875 -4266.5 -4158.625 -3983.625 -3823.5 -3759 -3779.375 -3856.375 -3963.563 -4086.938 -4223.125 -4367.063 -4512.938 -4651.125 -4774.25 -4878.813 -4963 -5024.5 -4970.625 -4598.063 -4465.25 -4338.875 -4251.125 -4268.688 -4351.25 -4457.938 -4559.688 -4639 -4685.625 -4708.063 -4784.188 -4799.938 -4796 -4757.438 -4776.688 -4741.375 -4664.063 -4854.875 -4926.25 -4933.375 -5028.313 -5125.25 -5133.313 -5042.25 -4783.813 -4665.625 -4623.188 -4526.063 -4677.375 -4786.5 -4930.125 -5007.063 -5064.125 -5107.625 -5139.75 -5149.5 -5133.5 -5105.938 -5083.063 -5073.25 -5082.313 -5112.25 -5150 -5184.438 -5201.25 -5199 -5177.375 -5174.75 -5183.625 -5195.125 -5179.625 -5139.25 -5120.688 -5131.375 -5155.938 -5175.188 -5147.813 -5217.75 -5248.75 -5261.75 -5273.563 -5281.938 -5289.188 -5286.625 -5274.625 -5231.625 -5232.063 -5153.938 -5205.25 -5206 -5216.875 -5149.375 -5031.25 -5135.438 -5232.563 -5235.625 -5236 -5239.125 -5222.875 -5197.063 -5167.5 -5142.063 -5129.688 -5135.563 -5161.563 -5200.563 -5234 -4907.188 -4690.25 -4736.5 -4743.188 -4723.563 -4609.813 -4366.25 -4145.688 -4256 -4564.75 -4667 -4691.625 -4687.625 -4583.938 -4390.438 -4570.125 -4618.75 -4591.938 -4529.313 -4465.813 -4412.438 -4436.313 -4530.125 -4545.563 -4502.625 -4417 -4315.625 -4256.188 -4257.188 -4225.688 -4124.5 -4092.375 -4052.188 -4074.688 -4060 -4064.625 -4035.188 -4016.063 -3987.75 -3983.438 -3925.188 -3899.563 -3906.75 -3935.063 -3913.25 -3819.125 -3641.25 -3430.563 -3431 -3510 -3576.813 -3623.563 -3651.688 -3667.188 -3685.625 -3717.5 -3766.563 -3831.188 -3911.688 -4003.563 -4091.25 -4166.438 -4223.875 -4265.813 -4292 -4302.063 -4293.063 -4263.5 -4250.438 -4224.563 -4143.125 -3829.625 -4175.688 -4153 -4201.875 -4217.563 -4218 -4177.438 -4157.375 -4157 -4173.625 -4138.625 -4063.938 -4012.75 -3847.438 -3833.188 -3939.563 -4003.188 -4029.438 -4071.813 -4088.438 -4115.625 -4149.313 -4159.625 -4162.688 -4136.625 -4126.188 -4080.813 -4046.75 -3988.25 -3902.188 -3793.438 -3693.625 -3655.75 -3745 -3993.063 -4244.5 -4294.688 -3813.938 -3421.188 -3271.438 -3287.438 -3431.688 -3503.188 -3464.375 -3585.938 -3920.375 -4020.813 -4086.813 -4138.063 -4151.125 -4139.625 -4114.125 -4080.375 -4050 -4030.688 -4022.063 -4022.063 -4019 -4007.938 -3990.5 -3975.938 -3963.938 -3938.625 -3961.875 -3981.438 -3910.313 -3698.625 -3595.438 -3601.938 -3647.25 -3702.375 -3752 -3790.125 -3817.563 -3840.563 -3864.25 -3887.563 -3904.063 -3904.938 -3884.313 -3849.313 -3801.875 -3746.188 -3682.813 -3619.688 -3581.125 -3599.75 -3663.875 -3703.75 -3709.75 -3727.5 -3751.5 -3799.75 -3848.688 -3879.688 -3906.75 -3954.938 -3993.813 -3991.875 -4050.125 -4088.813 -4122.188 -4168.313 -4212.938 -4244.375 -4261.313 -4265.188 -4261.75 -4255.188 -4249.25 -4245.25 -4240.188 -4231.75 -4227.125 -4218.563 -4220.375 -4219.688 -4186.125 -4152.188 -4073.688 -3915.938 -3863.375 -3822.5 -3800.188 -3632.875 -3682.875 -3586.375 -3444.813 -3075.75 -2825.875 -2807 -2711.563 -2523.188 -2199.813 -2103.563 -2067.375 -2460.188 -2946.688 -3479.5 -3835.5 -4074.313 -4250.375 -4363 -4426.125 -4457.75 -4468.5 -4460.938 -4441.25 -4418.75 -4401.125 -4394.5 -4391.875 -4401.375 -4414.75 -4410.75 -4395.375 -4395.25 -4369.938 -4378.5 -4315.375 -4344.938 -4313.125 -4129.313 -3981.125 -3880.625 -3835.625 -3828.563 -4125.125 -4023.375 -3974.25 -4079.313 -4256 -4365.313 -4229.063 -4006.125 -3864.813 -3825.438 -3814.625 -3807.813 -3869.25 -3925.5 -3897.563 -3870.25 -4053.375 -4034.188 -4134.875 -4332.188 -4495.563 -4800.438 -4905.813 -4941.813 -4938.125 -4935.813 -4931.438 -4929.313 -4931.875 -4925.375 -4912 -4907.875 -4873.375 -4755.563 -4456 -4425.625 -4386.938 -4333.563 -4185.813 -4117.188 -4059.063 -4051.125 -4025.625 -3960.25 -3935.563 -3925 -3904.625 -3815.063 -3666.438 -3468.5 -3615.5 -4062.875 -4205.625 -4303.688 -4301.75 -4274.063 -4201.688 -3952 -3882.938 -3895.375 -3831.188 -3546.563 -3474.938 -3430.25 -3278 -3265.875 -3364.75 -3453 -3794.813 -3915.625 -4153.188 -4289.063 -4378.813 -4395.125 -4410.313 -4346.688 -4030.688 -3700 -3619.063 -3603.625 -3576.563 -3568.188 -3579.375 -3580.688 -3571 -3546.313 -3522.188 -3525.563 -3530.25 -3534.125 -3533.75 -3531.813 -3524.813 -3515.75 -3504.063 -3489.188 -3541.375 -3545.5 -3546.25 -3535.75 -3520.25 -3504.438 -3399.063 -3364.938 -3337.938 -3307 -3321.438 -3292.938 -3247.188 -3213.375 -3196.438 -3197.375 -3213.25 -3239.938 -3264 -3264 -3221.75 -3142.938 -3049.375 -2971.063 -2937.25 -2954.375 -2988.375 -3004.375 -2994.5 -2964.688 -2925.438 -2889.313 -2856.313 -2826.25 -2799.938 -2773.063 -2772.438 -2789.938 -2767.625 -2731.75 -2727.125 -2716 -2692.188 -2675.438 -2662.625 -2644.5 -2629.688 -2630.5 -2650.313 -2676 -2689.188 -2681.75 -2668.313 -2673.438 -2707.75 -2759.5 -2798.125 -2809 -2791.375 -2759.25 -2739 -2740 -2753.688 -2765.438 -2767 -2763.063 -2755.75 -2744.125 -2724.125 -2691.5 -2660.375 -2648.563 -2654.625 -2665.75 -2674.313 -2681.313 -2683.813 -2676.875 -2647.25 -2597.063 -2558.5 -2516.938 -2499.75 -2525.563 -2580.125 -2634.938 -2671.25 -2693.438 -2716.25 -2741.75 -2756.813 -2764.813 -2765.563 -2777.563 -2801.563 -2824.438 -2834.375 -2837.25 -2847.125 -2872.688 -2910 -2949.625 -2980.688 -2996.75 -3002.375 -3007.25 -3020.875 -3026.688 -3043.188 -3060.063 -3085.688 -3134.875 -3172.813 -3191.438 -3191.313 -3193 -3202.75 -3217.438 -3228 -3234.375 -3256 -3247.75 -3221.938 -3206.125 -3185.063 -3152.625 -3161.438 -3200.188 -3230.813 -3244.063 -3282.75 -3339.625 -3389.125 -3371.75 -3375.438 -3432.188 -3520.875 -3617.875 -3688.688 -3682.813 -3699.563 -3710.813 -3713.938 -3713.313 -3703.5 -3701 -3708.5 -3686.75 -3679.75 -3613 -3578 -3548.688 -3524.125 -3511.313 -3492.375 -3478.688 -3447.75 -3479.5 -3544.375 -3597 -3641.188 -3654.625 -3649.563 -3650.875 -3676.25 -3769.938 -3809.688 -3902.688 -4068 -4169.813 -4226.063 -4235.125 -4270.188 -4327.25 -4375.125 -4404.75 -4413.688 -4430.563 -4422.25 -4380.813 -4313.563 -4099 -3733.125 -3582.313 -4019.25 -4273.688 -4403.625 -4523.688 -4544.75 -4560.5 -4579.813 -4526.563 -4145.813 -4196 -4438.438 -4614.938 -4757.063 -4887.313 -4962.375 -4952.938 -5064.813 -5136.313 -5204.125 -5215.5 -5001.438 -4820.063 -4683.938 -4643.813 -4407.813 -4492.375 -4669.063 -4666.125 -4731.625 -4494.438 -4661.563 -5320.125 -5670.75 -5641.5 -5596.063 -5543.313 -5428.25
-5043.625 -5072.313 -5077.75 -5056.938 -5021.75 -4994.438 -4986.625 -5000.5 -5025.438 -5049.563 -5068.188 -5081.313 -5094.188 -5113.438 -5133.375 -5147.438 -5143.75 -5119 -5081.688 -5045.813 -5025.938 -5030.125 -5059.875 -5106 -5142.063 -5172.438 -5198.188 -5217.063 -5230 -5243.5 -5258.125 -5269.313 -5270.438 -5257.063 -5228.938 -5191.813 -5156.813 -5132.188 -5120.313 -5112.375 -5106.375 -5096.625 -5088 -5089.563 -5111.938 -5159 -5221.25 -5278.125 -5301.313 -5292.438 -5260.25 -5216.25 -5172.75 -5136.5 -5110.75 -5095.313 -5092.5 -5091.125 -5087.75 -5089.25 -5101.5 -5116.438 -5123.5 -5117.688 -5092.5 -5061.375 -5043.125 -5062.813 -5090.063 -5087.75 -5078.875 -5071 -5060.25 -5040.125 -5011 -4986.5 -4980.625 -4990.125 -5005.625 -5017.25 -5022.875 -5021.438 -5022.813 -5027.375 -5034.875 -5047.813 -5066.5 -5091.438 -5119.063 -5143.188 -5153.063 -5145.938 -5125.375 -5100.438 -5079.313 -5069.188 -5068.063 -5072.625 -5072.938 -5066.125 -5053.938 -5054.125 -5085 -5122.313 -5140.563 -5142.938 -5139 -5129.5 -5107.938 -5077.188 -5046.5 -5028.313 -5032.625 -5059.688 -5101 -5138 -5159.188 -5154.25 -5124.5 -5074 -5018.063 -4969.25 -4945.875 -4948.063 -4979.375 -5029.438 -5084.25 -5125.063 -5136.938 -5114.5 -5062.75 -5001.063 -4953.313 -4937.5 -4956.813 -5000.188 -5043.25 -5071.75 -5080.438 -5073.813 -5058.125 -5042.063 -5028 -5014.188 -5000 -4981.875 -4967 -4958.375 -4957 -4965.438 -4977.313 -4986 -4988.438 -4984.438 -4979.813 -4975.75 -4971.125 -4965.5 -4950.75 -4929.188 -4902.938 -4881.5 -4876.375 -4888.75 -4916.625 -4951 -4972.25 -4962.688 -4912.625 -4825.875 -4722.875 -4629.125 -4562.938 -4531.25 -4537.438 -4580.75 -4654.938 -4740.25 -4815.625 -4859.563 -4868.938 -4862 -4849.438 -4840.5 -4843.188 -4860.063 -4881.125 -4884.313 -4888.563 -4910.75 -4943.688 -4980.063 -5027.063 -5076.938 -5067.438 -5049.125 -5033.313 -5010.75 -4970.063 -4913.625 -4854 -4803.063 -4774.813 -4773.125 -4792.5 -4818.938 -4835.125 -4834.75 -4820 -4799.813 -4787.125 -4783 -4785.688 -4793.313 -4795.375 -4791.813 -4785.25 -4780.25 -4783.563 -4793 -4807.563 -4817.125 -4804.875 -4777.813 -4747.25 -4724.375 -4716.438 -4725.625 -4756.375 -4805.688 -4856.25 -4887.75 -4887.75 -4854 -4805.313 -4765.25 -4749.25 -4753.875 -4753.875 -4746.063 -4746.063 -4719.5 -4698.875 -4703.938 -4691 -4672.688 -4659.563 -4650.563 -4645.375 -4634.063 -4608.688 -4574.313 -4548.875 -4549.563 -4579.125 -4619.25 -4642.813 -4624.75 -4564.313 -4479.25 -4398.688 -4339.25 -4303.438 -4303 -4354.938 -4356.563 -4349.125 -4323.125 -4249.375 -4128.188 -3982.938 -3853.375 -3773.5 -3747.125 -3766.063 -3804.5 -3850.188 -3891.875 -3931.063 -3971.313 -4018.625 -4073.813 -4128.375 -4173.188 -4195.438 -4192.875 -4172.125 -4149.438 -4142.625 -4156.563 -4186.313 -4212.188 -4221.5 -4175 -4010.25 -4079.063 -4202.188 -4152.5 -4147.188 -4173.938 -4162.75 -4112.063 -4125.625 -4137.563 -4088.188 -4018.375 -3940.375 -3818.688 -3706.188 -3559.313 -3400.25 -3011.25 -2548.375 -2066.125 -1545.875 -819.25 -888.5 -866.688 -752.688 -905.75 -1347.688 -1737.25 -1776.563 -1816.25 -2455.438 -2804.625 -3095.063 -3254.563 -3323.125 -3354.625 -3355.188 -3386.5 -3443.563 -3490.938 -3535.313 -3576.813 -3609.875 -3631.563 -3636.625 -3634.313 -3634.875 -3640.875 -3645.438 -3630.75 -3652.125 -3639.688 -3580.75 -3489.563 -3388.5 -3331.875 -3344.625 -3407.938 -3483.313 -3532.188 -3542.875 -3532.188 -3519.875 -3528.125 -3580.938 -3675.375 -3697.063 -3714.25 -3723 -3722.875 -3721.813 -3734.188 -3767.313 -3817.125 -3875.75 -3936.188 -3999.438 -4069.438 -4144.875 -4218.75 -4280.125 -4318.813 -4332.313 -4325.875 -4309.875 -4293.813 -4286.938 -4292.75 -4311.125 -4337.813 -4370.875 -4411.75 -4459.438 -4507 -4477.25 -4496 -4527.063 -4489.5 -4447.125 -4417.125 -4410.125 -4404.938 -4415 -4439.375 -4475.313 -4518.5 -4533.563 -4554.938 -4567.375 -4557.438 -4527.75 -4497.313 -4485.313 -4502.688 -4545.125 -4599.938 -4640.625 -4654.25 -4627.438 -4551.188 -4429.25 -4279.375 -4118.688 -3984.938 -3906.313 -3900.688 -3963.625 -4076.063 -4210.563 -4344.938 -4462.375 -4554.625 -4605.25 -4617.375 -4603.375 -4591.875 -4600.938 -4632.125 -4672.063 -4699 -4694.75 -4655.063 -4598.75 -4549.375 -4523.125 -4522.313 -4533.438 -4530.813 -4500.063 -4436.938 -4352.5 -4264.813 -4197.188 -4168.563 -4184.125 -4235.938 -4311.813 -4389 -4462.063 -4528.563 -4584.688 -4620.375 -4641.938 -4650.313 -4648.313 -4639.5 -4633.438 -4628.063 -4624.75 -4622.563 -4612.063 -4592.125 -4561.938 -4533.813 -4521.438 -4535.25 -4559.5 -4558.875 -4552.375 -4546.125 -4544.125 -4547.563 -4555.25 -4557.625 -4548.688 -4529.125 -4499.875 -4454.75 -4333.563 -4101.125 -4009.125 -4058.25 -4015.563 -4067.313 -4198.063 -4322.75 -4446.063 -4551.813 -4616.688 -4642.125 -4639.875 -4617.25 -4583.313 -4547.938 -4515.438 -4487.125 -4459.25 -4434.063 -4409 -4385.938 -4361.063 -4329.063 -4286.313 -4240.688 -4203 -4178.625 -4173 -4183.125 -4198.125 -4217.75 -4243.813 -4275.813 -4312.188 -4337.313 -4326.875 -4267.438 -4167.25 -4038 -3912.25 -3830.063 -3813.75 -3872.5 -3978.75 -4072.625 -4121.625 -4163.625 -4183.563 -4113.063 -4136.625 -4153.875 -4135.438 -4114.625 -4071.063 -4030.25 -3980.125 -3920.625 -3892.688 -3876.5 -3734.313 -3601.625 -3508.125 -3448.75 -3418.063 -3407.25 -3408.75 -3420.688 -3439.25 -3461.313 -3482 -3502.688 -3524.813 -3553.188 -3584.75 -3618.25 -3657.563 -3711.938 -3782.188 -3859.313 -3924.5 -3965.25 -3985.063 -3980.438 -3981.5 -3992.125 -4016.688 -4048.125 -4079.813 -4101.938 -4111.625 -4101.313 -4067.188 -4006.688 -3906.438 -3770.875 -3627.625 -3503.563 -3409.25 -3357 -3344.875 -3357.438 -3388.813 -3432.875 -3471.25 -3500.188 -3695.688 -3811.5 -3756.938 -3828.438 -3927.813 -4004.313 -4058.625 -4089.688 -4095.563 -4086.75 -4075.438 -4073.188 -4088.125 -4120.75 -4161.438 -4200.188 -4222.25 -4219.25 -4196.5 -4169.188 -4154.313 -4159.75 -4175.063 -4175.563 -4158.813 -4142.125 -4153.5 -4165.5 -4162.813 -4166.063 -4172.813 -4169.813 -4154.938 -4134.375 -4115.063 -4104.375 -4104.5 -4109.813 -4110.188 -4100.938 -4082.75 -4062.375 -4051.875 -4057.063 -4081.563 -4120.375 -4163.313 -4199 -4222.625 -4228.063 -4218 -4199.063 -4173.625 -4143.813 -4110 -4075.188 -4038.438 -4017.875 -4021.188 -4048.438 -4085.938 -4115.688 -4111.625 -4063.25 -3980.5 -3882.563 -3797.25 -3747.875 -3750.188 -3804.688 -3889.25 -3979.375 -4049.5 -4083.313 -4082.688 -4059.063 -4025.188 -3993.563 -3969.75 -3954.125 -3951.75 -3964.375 -3989.563 -4025.063 -4064.063 -4091.188 -4095.688 -4062 -3999.313 -3932.875 -3886.813 -3880.75 -3915.938 -3974.25 -4034.313 -4072.813 -4073.875 -4035.063 -3961.125 -3868.375 -3770.563 -3684.875 -3624.938 -3595.75 -3597.813 -3629.438 -3687.75 -3759.375 -3826.875 -3878.938 -3902.875 -3901.063 -3882.375 -3858.188 -3843 -3840.625 -3853.313 -3875.5 -3898.125 -3912.875 -3915.438 -3908.938 -3893.25 -3870.5 -3842.938 -3809.688 -3771.25 -3726.875 -3676.375 -3633 -3609.25 -3620.125 -3678.813 -3801.813 -3861.563 -3823.938 -3907 -3936.438 -3946.875 -3952.438 -3947.938 -3895.063 -3844.438 -3790.5 -3684.75 -3614.688 -3583.375 -3647 -3771.938 -3750.063 -3616.313 -3811.375 -3927.5 -3851.75 -3800.313 -3714.688 -3457.25 -3105.188 -3179.75 -3133.063 -3047.25 -3015.063 -2687.625 -2858.75 -2940.75 -3026.063 -3289.25 -3515.563 -3681.313 -3726.875 -3702.25 -3666.563 -3651.625 -3666.375 -3696.813 -3717.25 -3716.25 -3693.5 -3670.625 -3661.688 -3619.75 -3594.063 -3608.125 -3639.438 -3686 -3731.75 -3773.5 -3815.438 -3869.563 -3946 -4039.313 -4143.063 -4244.375 -4321.25 -4361.188 -4361.5 -4323.625 -4258.063 -4180.563 -4111.125 -4082.188 -4081.313 -4098.813 -4126.063 -4150.75 -4157.438 -4136.313 -4086.188 -4012.813 -3931.938 -3865.25 -3829.188 -3828 -3847.438 -3872.563 -3885.563 -3881.813 -3859.625 -3823.25 -3782.688 -3753.25 -3737.313 -3736.875 -3740.313 -3734.125 -3720.625 -3713.5 -3698.938 -3695.75 -3717.938 -3773.938 -3860.313 -3961.25 -4056.75 -4127.688 -4161.563 -4148.25 -4098.313 -4037.125 -3997.125 -4005.375 -4050.625 -4101.875 -4129 -4120.375 -4107.375 -4146.063 -4209.438 -4278.5 -4334.75 -4362.313 -4349.875 -4254.625 -4024.813 -3836.813 -3764.375 -3800.125 -3896.063 -4020.563 -4158.313 -4305.438 -4456.25 -4605.875 -4742.375 -4858.563 -4949.313 -5007.938 -5032.813 -4974.563 -4683.438 -4500.063 -4377.625 -4332.75 -4356.938 -4429.438 -4524.688 -4619.813 -4696.625 -4739.813 -4778.313 -4815.063 -4818.563 -4801.438 -4800.5 -4759.188 -4714.938 -4870.5 -4895.688 -4863.063 -4996.25 -5103.813 -5112.313 -5133.813 -5108.188 -5066.563 -5004.188 -4948.75 -4918.813 -4997.5 -5052.25 -5050 -5049.938 -5074.813 -5106.375 -5133.313 -5142.438 -5129.188 -5104.813 -5082.188 -5072.063 -5077.688 -5105.5 -5146.125 -5180.625 -5201.438 -5206.5 -5183.25 -5173.563 -5183.938 -5195.688 -5195.75 -5207.75 -5221.938 -5224 -5228.25 -5255.063 -5239.125 -5260.063 -5231.188 -5219.5 -5149.938 -5265.375 -5283.563 -5278.625 -5268.938 -5231.313 -5157.938 -5098.938 -5141.063 -5101.188 -5122.813 -5116.438 -5151.438 -5197.5 -5235.5 -5237.25 -5244.25 -5229.875 -5195.5 -5152.875 -5116.563 -5095.125 -5099.688 -5139.563 -5204.063 -5281.875 -5259.125 -4962.25 -4866.75 -4785.125 -4733.5 -4641.25 -4560.313 -4380.5 -4414.5 -4578.188 -4654.313 -4683.625 -4686.188 -4657.438 -4569.063 -4442.313 -4552.563 -4584.125 -4585.063 -4546.5 -4462.188 -4285.125 -4222.063 -4363.75 -4462.313 -4459.813 -4389.688 -4287.563 -4224.875 -4260.188 -4242.688 -4184.188 -4119.188 -4100.563 -4096.125 -4037.688 -4042 -4043.188 -4018.625 -4002.063 -3935.875 -3799.563 -3665.688 -3802.5 -3837.563 -3855 -3791.75 -3563.438 -3321.125 -3342.563 -3429.25 -3489.688 -3526.813 -3547.875 -3560.563 -3579.75 -3614.25 -3670.125 -3748.938 -3845.813 -3959.438 -4067.5 -4157.688 -4224.313 -4271.063 -4302.375 -4321.563 -4329.938 -4265.5 -4257.063 -4251.813 -4178.375 -3834 -4104.188 -4071.625 -4209.125 -4216.938 -4226.438 -4200.063 -4180.063 -4176.688 -4176.875 -4173.25 -4124.188 -4003.875 -3849.5 -3854.063 -3943.438 -3996 -4038.125 -4078.5 -4103.75 -4135.563 -4151.938 -4158.625 -4165.375 -4157 -4138.75 -4134.813 -4127.188 -4095.25 -4038.938 -3964.75 -3899.875 -3880.563 -3942.5 -4077.5 -4192.938 -4132.25 -3736.875 -3469.313 -3402.688 -3692.313 -3804.688 -3770.938 -3707.438 -3883.063 -4034.25 -4070.188 -4124.938 -4143.75 -4143.188 -4122.313 -4086.875 -4044.813 -4007.125 -3979.625 -3967.5 -3969 -3974.813 -3978.563 -3976.938 -3970.438 -3959.375 -3948.813 -3966.688 -3979.75 -3887.25 -3591.188 -3576.313 -3682.125 -3753.625 -3796.125 -3822.625 -3835.375 -3842.125 -3850.063 -3865.438 -3885.688 -3900.25 -3896.438 -3872.938 -3839.313 -3800.438 -3753.625 -3698.688 -3635.625 -3589.25 -3592.375 -3646.438 -3682.25 -3690.688 -3702.625 -3736.563 -3774.875 -3815.813 -3853.063 -3895.563 -3936.188 -3957.563 -3965.625 -3990.625 -4024.5 -4070.438 -4127.063 -4182.125 -4222.5 -4244.875 -4252 -4251.125 -4247.5 -4243.625 -4240.375 -4238.188 -4235.625 -4231.813 -4216.75 -4186.313 -4174.875 -4184.188 -4136.688 -4061.938 -3876.75 -3800.5 -3739.75 -3623.25 -3235 -3388.5 -3277.5 -3073.625 -2710.375 -2306 -2268.813 -2154.375 -1983.938 -1851.688 -1846.813 -1883.188 -2316.25 -2974.375 -3529.813 -3866.5 -4081.875 -4252.375 -4349.813 -4397.625 -4419.438 -4427.938 -4425.438 -4417.438 -4417.875 -4414.125 -4421.5 -4418.063 -4431 -4428.125 -4413.938 -4406.125 -4402.813 -4362.375 -4402.125 -4397.5 -4389.063 -4344.625 -4271.813 -4197.5 -4154.25 -4250.438 -4339.063 -4152.625 -3831.938 -3777.188 -3906.813 -4137.625 -4254.813 -3856.75 -3303.625 -3338.125 -3459.563 -3537.938 -3554.438 -3527.75 -3566.938 -3704.063 -3762.625 -3833.5 -3787.188 -4014 -4359.438 -4347.625 -4453.75 -4780.813 -4934.938 -4934.313 -4928.25 -4929.563 -4935.875 -4936.875 -4930.25 -4927.063 -4914.75 -4895.313 -4806.875 -4565.688 -4531.688 -4480.375 -4432.125 -4339.063 -4235.313 -4176.875 -4126.813 -4086.25 -4051.125 -3964.25 -3891.125 -3855.063 -3789.938 -3645.313 -3534.75 -3435.438 -3639.688 -3923.625 -4228 -4386.875 -4399.875 -4425.625 -4386.813 -4146.75 -4011.375 -3958.5 -3731.625 -3485.75 -3432.438 -3296.5 -3218 -3321.625 -3267.625 -3377.313 -3709.375 -3955.875 -4209.75 -4332.438 -4368.125 -4366.063 -4374.063 -4336.25 -4132.688 -3709.813 -3649.063 -3614.313 -3585 -3581.813 -3586.25 -3576.125 -3540.438 -3513.875 -3517.625 -3523.813 -3530.25 -3533.813 -3530.438 -3520.75 -3509.063 -3498.438 -3489.5 -3505.875 -3546.125 -3536.938 -3530.875 -3524.875 -3475 -3407.813 -3391.563 -3377.5 -3371.75 -3384.063 -3329.5 -3264.188 -3221.875 -3203.625 -3208.25 -3224.063 -3247.938 -3266.625 -3263.25 -3225.063 -3158.125 -3079.625 -3013.563 -2979.875 -2985.5 -3003.938 -3012.125 -3000.25 -2967.625 -2927.188 -2889.313 -2856.75 -2834.313 -2828.938 -2830.5 -2822.188 -2807.063 -2785.688 -2748.75 -2717.188 -2706.063 -2693.438 -2679.75 -2665.063 -2647.188 -2635.875 -2640.25 -2659.313 -2680 -2689.313 -2683.5 -2673.875 -2684.625 -2724.313 -2773.063 -2806.75 -2808.313 -2777.313 -2737.188 -2714.438 -2725 -2746.938 -2760.438 -2757.125 -2745 -2730.125 -2713.188 -2689.563 -2659.938 -2641.375 -2642.188 -2652.063 -2657.5 -2654.938 -2651.813 -2653.625 -2649.375 -2626.813 -2585.375 -2546.313 -2517.063 -2514.813 -2547.188 -2597 -2633.313 -2648.125 -2656.625 -2679.375 -2716.375 -2749.5 -2772.563 -2773.25 -2782.188 -2807.063 -2829.438 -2836.75 -2828.75 -2816.438 -2821.75 -2855.563 -2906.375 -2956.625 -2994.438 -3012.563 -3019.875 -3026.313 -3031.25 -3042.25 -3054.563 -3080.875 -3129.438 -3160 -3173.625 -3169.375 -3167.75 -3176.938 -3193.625 -3208.688 -3215.375 -3225.25 -3231.625 -3207.813 -3183.875 -3140.563 -3142.625 -3167.25 -3182.063 -3201.125 -3219.25 -3240.5 -3272.25 -3299.875 -3310.75 -3332.375 -3391.625 -3472.563 -3543.813 -3603.688 -3642 -3670.938 -3686.188 -3699.688 -3709.688 -3704.563 -3690.938 -3682.5 -3670 -3640.125 -3581.5 -3546.5 -3524.5 -3518.938 -3528.438 -3506.5 -3470 -3433.125 -3468.563 -3506.938 -3556.5 -3592.688 -3557.813 -3592.75 -3659 -3733.188 -3827 -3900.75 -3981.313 -4059.125 -4126.375 -4155.25 -4191.5 -4233 -4302.438 -4350.938 -4361.938 -4381.313 -4383.25 -4375.375 -4372.813 -4275.75 -4003.063 -3662.375 -3551.375 -3686.75 -3904.938 -4354.313 -4565.563 -4556.625 -4556.625 -4565.75 -4462.188 -4071.063 -4341 -4546.563 -4618 -4754.188 -4964.188 -4982.313 -4949.563 -5098.813 -5189.438 -5222.625 -5133.563 -4847.5 -4627.188 -4732.188 -4492.75 -4320.313 -4569.375 -4839.438 -4767.438 -4843.063 -4706.938 -4828.063 -5472.563 -5705.188 -5628.813 -5561.75 -5483.188 -5382.313
-5019.688 -5041.563 -5043.875 -5021.063 -4986.438 -4960.875 -4955.5 -4973.75 -5006.625 -5039.813 -5067.125 -5087 -5105.313 -5125.625 -5144.688 -5155.438 -5146.75 -5116.75 -5074.875 -5036.5 -5020.813 -5032.688 -5069.75 -5112.688 -5144.25 -5168.75 -5190.875 -5210.938 -5227.188 -5244.375 -5262.063 -5273.375 -5273.125 -5257.813 -5225 -5187 -5150.938 -5127.063 -5116.625 -5110.563 -5104.5 -5095.125 -5082.813 -5078.438 -5094.25 -5138.938 -5205.313 -5272.625 -5303.063 -5299.5 -5268.688 -5224.25 -5175.688 -5133.25 -5102.75 -5085.688 -5084.375 -5085.625 -5080.313 -5084.188 -5097.688 -5111.938 -5116.625 -5107.813 -5082.188 -5054.438 -5042.313 -5074.563 -5114.563 -5112.938 -5102.438 -5101.625 -5098.75 -5079.063 -5031.313 -4985.563 -4967.688 -4972.125 -4988.938 -5007.375 -5019.063 -5016.125 -5009.063 -5005.063 -5003.188 -5008.313 -5022.188 -5045.375 -5073.938 -5101.438 -5117.188 -5117.125 -5106.313 -5091.813 -5081.313 -5078.5 -5081 -5083.938 -5079 -5067 -5052.5 -5048.688 -5064.688 -5092 -5115.188 -5129.938 -5136.375 -5133.875 -5117.688 -5091.063 -5061.625 -5042.063 -5041.813 -5063.375 -5099 -5133.375 -5154.313 -5152 -5124.563 -5074.313 -5017.688 -4966.125 -4938.563 -4939.188 -4970.875 -5023.875 -5080.188 -5122.563 -5132.75 -5108.313 -5057.063 -4994.938 -4947.063 -4932.5 -4953.125 -4995.438 -5038.625 -5069.188 -5078.938 -5075.438 -5063.75 -5050.438 -5041.625 -5034.688 -5024.313 -5010.5 -4995.5 -4982 -4973.5 -4972.813 -4976.125 -4980.313 -4982.438 -4981.75 -4981.875 -4981 -4979.25 -4971 -4952.5 -4926 -4897.063 -4876.375 -4873.625 -4888.063 -4915.625 -4947.625 -4969.75 -4966.875 -4931.938 -4867.688 -4789.188 -4716.25 -4660.813 -4626.5 -4618.813 -4641.063 -4690.5 -4754.313 -4816.25 -4861.375 -4878.625 -4876.75 -4863.875 -4850.188 -4843.438 -4848.313 -4862 -4874.313 -4894.938 -4932 -4973.5 -5011.75 -5048 -5075.188 -5071.063 -5057.25 -5039.125 -5010.375 -4963 -4901.25 -4843.938 -4799.563 -4776.625 -4780.438 -4802.438 -4827.438 -4840.063 -4835.188 -4814.188 -4788.063 -4772.938 -4768.5 -4772 -4781.188 -4787.438 -4789.813 -4787.938 -4785.938 -4787.313 -4794.188 -4805.313 -4812.938 -4797.75 -4772.188 -4746.563 -4730.625 -4728.688 -4743.375 -4779.5 -4833.688 -4884.188 -4911.25 -4903.625 -4862.25 -4807.813 -4764.438 -4748.875 -4751.625 -4753.563 -4745.625 -4745 -4734.125 -4705.875 -4696.813 -4685.438 -4665.938 -4642.938 -4621.813 -4602.938 -4582.313 -4556.938 -4529.688 -4515.438 -4527.313 -4564.938 -4612.313 -4638.25 -4623.563 -4564.25 -4476.813 -4390 -4324.563 -4282 -4271 -4324.813 -4319.438 -4305 -4276.625 -4203.188 -4079.625 -3929.875 -3796.375 -3709.688 -3678.813 -3693.125 -3727.25 -3768.375 -3808.75 -3850.313 -3898.625 -3955.563 -4017.125 -4075.875 -4121.625 -4147.938 -4151.75 -4140.063 -4126.938 -4126.5 -4142.125 -4164 -4174.813 -4187.375 -4157.75 -3997.25 -3900.125 -4123.5 -4093.563 -4084.813 -4115.875 -4124.063 -4075.125 -4103.875 -4093.938 -4043.813 -3977.938 -3896.25 -3782.625 -3651.5 -3483.688 -3340.563 -3157.75 -2834.563 -2390.375 -2053.125 -1679.563 -1106.75 -933.5 -911.688 -1187.938 -1798.938 -2204.75 -2545.125 -2610.188 -2708.5 -2912.25 -3055.75 -3258.75 -3300.688 -3301.875 -3342.813 -3393.938 -3440 -3485.688 -3533.438 -3579.625 -3615.625 -3636.625 -3636.813 -3624.375 -3612.063 -3608.75 -3616.063 -3631.188 -3657.375 -3637.438 -3579 -3493.188 -3393.5 -3328.25 -3326.563 -3375.5 -3434.688 -3469.688 -3467.875 -3449.313 -3443.188 -3470 -3530.438 -3606.063 -3646.063 -3673.813 -3689.813 -3704.063 -3710.5 -3729.625 -3761.75 -3800.625 -3844.188 -3891.063 -3948.063 -4022.563 -4107.188 -4191.125 -4263.313 -4312.938 -4333.25 -4331.063 -4312.938 -4288.688 -4270.563 -4265.125 -4275.375 -4298.625 -4335.125 -4384.188 -4439.563 -4491 -4524.125 -4439.875 -4494.813 -4476.313 -4439.375 -4413.938 -4408.125 -4405.063 -4416.063 -4440.813 -4477.938 -4516.063 -4546.75 -4556.688 -4563.25 -4551.938 -4522.563 -4488.563 -4468.75 -4477.188 -4512.5 -4564.625 -4609.188 -4626.188 -4599.563 -4517.813 -4390.875 -4239.063 -4087.375 -3972.875 -3922.313 -3942.938 -4024.938 -4142.563 -4270.188 -4386.688 -4483.5 -4552.688 -4585.438 -4588.125 -4577.563 -4573.188 -4592.438 -4632.75 -4679.25 -4708.813 -4704 -4660.75 -4597.438 -4543.875 -4515.438 -4517.875 -4534.438 -4539.25 -4510.313 -4445.875 -4357.188 -4264.938 -4196.188 -4168.938 -4186.875 -4241.313 -4317.25 -4394.563 -4464.188 -4525.375 -4577.5 -4613 -4633.938 -4642.75 -4642.063 -4634.5 -4630.438 -4627.75 -4625.125 -4618.688 -4601.063 -4571.25 -4532.875 -4498.438 -4482.875 -4494.688 -4515.75 -4521.063 -4521.313 -4518.313 -4516.875 -4519.625 -4522.813 -4521.688 -4509.063 -4482.375 -4435.625 -4356.188 -4219.375 -4027.938 -3920 -3921.625 -3837.563 -3949.25 -4143.125 -4294.5 -4433.5 -4541.813 -4595.688 -4604.25 -4597.375 -4579.25 -4552.188 -4522.875 -4495.938 -4474.125 -4452.688 -4429.75 -4403.813 -4373.375 -4338.5 -4298.875 -4255.438 -4216.5 -4187.313 -4170.25 -4166.063 -4169.625 -4177.5 -4190.75 -4216.625 -4254.25 -4298.25 -4332.688 -4332.75 -4282.438 -4188.75 -4066.938 -3943 -3864.75 -3849.063 -3894.5 -3972.188 -4047.688 -4100.063 -4142.063 -4153.75 -4034.625 -4035.25 -4071.813 -4082.625 -4082.438 -4025.063 -4001.188 -3971.125 -3929.313 -3900.063 -3838.063 -3623.063 -3480 -3400.188 -3359.25 -3342.125 -3342.813 -3354.75 -3376 -3402.625 -3428.75 -3451.063 -3470.688 -3489.938 -3514.438 -3543.438 -3575.875 -3615.813 -3667.25 -3733.5 -3807.188 -3879.188 -3938.25 -3981.313 -3988.313 -3995.063 -4003.313 -4021.25 -4041.875 -4059.438 -4068.75 -4072.063 -4061.438 -4037.063 -3995.563 -3926.5 -3839 -3745.313 -3656.5 -3577.438 -3507.375 -3445 -3387.5 -3336.75 -3291.875 -3247.813 -3265.625 -3554.063 -3675.063 -3696.625 -3784.813 -3897.625 -3988.813 -4053.688 -4087.75 -4091 -4077 -4062.313 -4059.438 -4077.313 -4111.625 -4149.938 -4183 -4194.438 -4180.938 -4153.188 -4129.938 -4133.875 -4172.625 -4223.313 -4240.938 -4227.938 -4205.125 -4196.5 -4194.188 -4189.813 -4191.813 -4206 -4206.688 -4192.875 -4168 -4135.188 -4109.375 -4101.938 -4108.188 -4118 -4117.625 -4107.438 -4091.063 -4079.125 -4078 -4091.313 -4118.625 -4152.125 -4185.125 -4211.438 -4226 -4225.688 -4211.938 -4189.25 -4160.063 -4124.438 -4081.75 -4040.125 -4015.188 -4014 -4036.563 -4074.438 -4110 -4119.875 -4090 -4023.375 -3934.75 -3849 -3789.125 -3775.75 -3814.188 -3890.188 -3978.313 -4050.188 -4082.813 -4076.313 -4041.813 -3999.625 -3968.188 -3953 -3953.938 -3969.563 -3994 -4020.375 -4045.75 -4065.375 -4074.5 -4067.938 -4035.938 -3988.125 -3943.375 -3918.188 -3928.875 -3974.938 -4040.188 -4096.125 -4111.125 -4075 -3992.563 -3884.125 -3769.688 -3666.188 -3590 -3552.938 -3551.938 -3577.125 -3624.188 -3687.875 -3761.625 -3830.063 -3883.313 -3913.563 -3917.813 -3902.813 -3880.125 -3862.688 -3857 -3867.375 -3889.25 -3912.313 -3928.875 -3932.938 -3926.438 -3911.75 -3891 -3861.875 -3821.938 -3770.563 -3705.625 -3631.625 -3568 -3530.125 -3533 -3598.625 -3733.375 -3873.688 -3927.063 -3936.438 -3945.063 -3955 -3953.25 -3950.188 -3910.5 -3855.063 -3791.938 -3721.813 -3667.063 -3684.938 -3759.438 -3803.125 -3650 -3247.375 -3496.563 -3868.625 -3840.125 -3801.938 -3757.625 -3581.125 -3085.313 -2910.438 -3052.75 -3035.188 -2752.75 -2196.563 -2574.938 -2968.75 -2969.5 -3248.313 -3533.813 -3748.438 -3811.063 -3775.813 -3730.813 -3712.438 -3721.25 -3740.375 -3747.938 -3731.25 -3694.625 -3656.563 -3629.688 -3601.313 -3591.625 -3605.625 -3638.938 -3686.813 -3738.25 -3786.875 -3833.313 -3884.563 -3947.938 -4025.438 -4113.563 -4200.813 -4269.875 -4308.375 -4309 -4276.5 -4220.438 -4157.625 -4109.563 -4103.875 -4124 -4156.125 -4187.75 -4202.813 -4192.5 -4150.313 -4079.125 -3983.75 -3883.063 -3799.688 -3749.563 -3735.875 -3748.25 -3772.438 -3794.5 -3811 -3818.188 -3815.5 -3803.813 -3789 -3773.688 -3759.375 -3743.313 -3725.625 -3713.063 -3719.125 -3730.375 -3746.875 -3778.563 -3832.063 -3906.563 -3991.75 -4069.625 -4124.938 -4146.438 -4128.875 -4082.5 -4031.563 -4010.563 -4037.813 -4101.938 -4170.25 -4210.375 -4207.375 -4189 -4226.688 -4278.563 -4333.625 -4382.938 -4412 -4406 -4294.438 -4004.313 -3772.313 -3751.188 -3840.188 -3960.875 -4093.5 -4235.375 -4382.625 -4531.125 -4677.25 -4807.563 -4914.188 -4992.688 -5037.125 -5034.313 -4949 -4759.438 -4606.625 -4473.25 -4432.5 -4454.063 -4517.75 -4604.563 -4696.813 -4778.063 -4837.063 -4883.875 -4874.375 -4859.313 -4840.125 -4833.5 -4737.313 -4828.75 -4990.563 -4972 -4971.125 -5079.875 -5139.125 -5136.75 -5117.438 -5111.5 -5114.313 -5107.688 -5095.25 -5083.813 -5067.313 -5087.125 -5073.125 -5064.438 -5078.5 -5104 -5129.938 -5139.75 -5132.188 -5113.188 -5092.438 -5080.813 -5085.125 -5104.938 -5141.188 -5173.875 -5193.063 -5201.063 -5198.75 -5197.875 -5205.938 -5181.25 -5143.25 -5194.313 -5222.938 -5235.938 -5224.875 -5263.5 -5251.063 -5249.5 -5205.25 -5215.563 -5209.438 -5254.688 -5278.375 -5274.438 -5271.875 -5231.125 -5192.563 -5128.938 -5020.438 -4907.75 -5020.813 -5033.813 -5173.375 -5233.125 -5190.375 -5213.438 -5248.188 -5206.75 -5150.688 -5094.188 -5047.063 -5019 -5020.375 -5070.688 -5167.188 -5243.75 -5243.375 -4979 -4861.625 -4786.938 -4724.875 -4559.938 -4558.5 -4596.938 -4604.313 -4612.75 -4637.813 -4641 -4622.375 -4597.875 -4611.313 -4541.25 -4557.875 -4546.375 -4544.688 -4542.188 -4497.875 -4331.875 -4261.375 -4375.188 -4441.688 -4438.438 -4377.438 -4294.5 -4261.375 -4297.75 -4224 -4202.188 -4175.688 -4143.688 -4145.25 -4079 -4058.438 -3984.563 -3983.75 -3989.375 -3898.563 -3705.875 -3572.938 -3770.313 -3805.313 -3813.188 -3768.125 -3650.938 -3547.375 -3471.75 -3448.438 -3452.813 -3459.188 -3462.25 -3467.625 -3485.125 -3521.375 -3581.875 -3672.188 -3785.75 -3913.813 -4035.375 -4130.625 -4195.625 -4237.75 -4265.688 -4287.188 -4301.625 -4248 -4248 -4262.5 -4261.375 -4121.688 -4104.813 -4149 -4244.438 -4230.688 -4213.75 -4183 -4173.625 -4188.875 -4189.875 -4173.625 -4110.625 -4010.5 -3891.438 -3846.5 -3914 -3976.875 -4039 -4074.813 -4098.75 -4132.188 -4150.938 -4156.938 -4163.813 -4163 -4161.188 -4174 -4183.5 -4172.75 -4137.688 -4082.75 -4031.188 -4005.875 -4015.375 -4024.063 -3951.625 -3706.125 -3348.375 -3329.875 -3495.563 -4164.875 -4156.313 -4107.063 -4092.75 -4120.125 -4081.375 -4128.5 -4154.25 -4144.375 -4116.813 -4078.188 -4030.75 -3979.875 -3932.813 -3895.938 -3877 -3878.563 -3894.063 -3915.75 -3935.875 -3947.25 -3946.688 -3938.5 -3921.375 -3868.375 -3718.438 -3475.125 -3577.875 -3774.063 -3844.688 -3861.938 -3865.75 -3859.438 -3852.875 -3852.063 -3864 -3880.75 -3893.438 -3884.125 -3856.688 -3831.938 -3806.5 -3777.5 -3756.938 -3705.125 -3642.563 -3612 -3640.5 -3660.625 -3671.625 -3693.5 -3717.313 -3749.875 -3812.188 -3858 -3889.313 -3918 -3930.063 -3932.063 -3941.375 -3968.125 -4017.375 -4082.125 -4146.188 -4196.5 -4227 -4238.75 -4241.438 -4243.063 -4239.938 -4236.625 -4240.563 -4247.188 -4246.813 -4228.25 -4189 -4136.813 -4054.063 -4135.375 -4080.5 -3975.563 -3833.938 -3678.813 -3509.813 -3339.938 -3113.188 -2837.813 -2614.625 -2229.375 -1831.313 -1723.25 -1698.75 -1718.188 -1726.625 -1766.125 -1847.125 -2382.188 -2971.938 -3490.188 -3829 -4076.5 -4235 -4314.25 -4343.375 -4356.938 -4371.063 -4383.188 -4387.375 -4420.813 -4433.25 -4450.875 -4454.813 -4452.875 -4436.188 -4425.688 -4414.75 -4395.375 -4387.375 -4467.313 -4461.938 -4313.063 -4254.75 -4413.5 -4430.5 -4447.688 -4593.25 -4618.813 -4362.313 -3782.875 -3638.438 -3702 -3947.438 -4062.313 -3731.938 -3321 -3252.875 -3311.688 -3364.313 -3371.125 -3207.125 -3254.063 -3412.375 -3551.688 -3442.25 -3448.25 -3839.438 -4185.063 -4195.813 -4290.563 -4740.313 -4930.313 -4934.375 -4929.5 -4934.938 -4938.188 -4938.5 -4936.188 -4933.688 -4933.188 -4923.25 -4836.813 -4679.688 -4595.563 -4503.688 -4446.625 -4378.563 -4296.125 -4240.688 -4193.063 -4133.25 -4082.063 -4018.625 -3848.375 -3779.5 -3685.125 -3599.688 -3520.375 -3433 -3335.938 -3481.688 -3784.563 -4241.625 -4494.188 -4530.688 -4527.25 -4495.875 -4408.375 -4181.625 -3899 -3557.5 -3477.875 -3408.188 -3232.25 -3282.625 -3245.25 -3230.375 -3276.688 -3520.625 -3779.563 -4026.875 -4229.375 -4335.625 -4342.188 -4338.063 -4330.5 -4044.5 -3689.75 -3655.313 -3596.688 -3590.5 -3598.125 -3582.75 -3536.563 -3513.25 -3516.625 -3524.938 -3535.313 -3545.438 -3544.063 -3531.125 -3516.5 -3504.5 -3500.25 -3499.188 -3504.125 -3515.25 -3520.5 -3488.813 -3447.313 -3431.813 -3422.5 -3417.375 -3412.063 -3398.313 -3348 -3283.75 -3239.75 -3220.813 -3223.875 -3234.438 -3247 -3252.813 -3243.438 -3212.5 -3164.438 -3105.125 -3051.313 -3017.938 -3006.875 -3006.938 -3005.688 -2992.063 -2962.625 -2924.625 -2886.188 -2853.563 -2837.375 -2846.563 -2867.875 -2861.625 -2815.5 -2787.125 -2768.125 -2712.5 -2699.563 -2704 -2698.5 -2684.813 -2667.813 -2659.625 -2665 -2679.563 -2693.313 -2695.5 -2686.188 -2678 -2690.625 -2733.188 -2779.125 -2808 -2801.188 -2760.25 -2707.688 -2682.688 -2707.375 -2743.938 -2761.875 -2756.313 -2734.5 -2705.063 -2670.313 -2637.688 -2616.938 -2614.25 -2629.5 -2643.938 -2645.125 -2630.75 -2615.688 -2612.688 -2613.313 -2604.25 -2581.25 -2555.063 -2541.5 -2551.438 -2584.938 -2621.938 -2636.375 -2627.125 -2621.813 -2643.063 -2688.563 -2734.125 -2762.375 -2767.125 -2774.688 -2802.063 -2825.625 -2833.375 -2818.813 -2791.813 -2782 -2809.938 -2871.375 -2939 -2992.25 -3021.875 -3032.75 -3034.813 -3034.313 -3038.875 -3051.875 -3088.625 -3141.688 -3148.75 -3159.063 -3152.438 -3149.375 -3157.563 -3176.625 -3196.125 -3208.125 -3205.688 -3201.875 -3208.625 -3180.625 -3123.563 -3125.625 -3136.75 -3135 -3193.5 -3204.625 -3188.625 -3223.063 -3256.5 -3257.25 -3267.063 -3321.813 -3406.75 -3447.188 -3478.25 -3611.438 -3658.313 -3675.063 -3690.563 -3701.688 -3700.5 -3686.063 -3667.375 -3648.625 -3603.125 -3554.875 -3534.063 -3524.75 -3515.25 -3504.563 -3443.063 -3409.625 -3398.438 -3421.813 -3448.813 -3513.313 -3521.125 -3539.875 -3606.125 -3690.125 -3750.75 -3808.188 -3865.438 -3923.188 -3981 -4046.938 -4107.875 -4154 -4203.188 -4233 -4313 -4340.875 -4339.438 -4336.125 -4347.875 -4338.125 -4261.75 -3964.688 -3618.938 -3539.125 -3872.813 -4140.875 -4404.625 -4534.938 -4561.125 -4562.125 -4557.5 -4338.063 -3946.25 -4326.25 -4520.5 -4599.188 -4869.5 -4979.25 -5012.75 -5107.75 -5203.188 -5235.125 -5213.688 -5103.688 -4889.688 -4731.625 -4697.375 -4516.313 -4394.625 -4593.5 -4880 -4880.25 -5025.063 -4987.188 -5112.063 -5559.438 -5706.5 -5609.688 -5524.375 -5446.688 -5339.438
-4975.313 -4989.125 -4986.813 -4964.813 -4935.813 -4917.438 -4920.938 -4946.75 -4986.438 -5025.188 -5058.313 -5084.5 -5105.438 -5127.063 -5146.188 -5154.125 -5140.875 -5107.25 -5064.063 -5029.625 -5020.313 -5041.438 -5083.625 -5122.813 -5150.375 -5164.313 -5179.313 -5195.188 -5212.938 -5233.375 -5253 -5264.313 -5263.313 -5245.188 -5210.313 -5170.938 -5133.875 -5112.938 -5106.063 -5109.188 -5112.188 -5107.438 -5095.438 -5086.563 -5095.563 -5134.625 -5197.438 -5263.063 -5303.438 -5309.125 -5281.563 -5233.625 -5179.25 -5128.125 -5092.438 -5072.625 -5072.313 -5080.688 -5076.75 -5082.563 -5096.188 -5108.563 -5109.5 -5098.813 -5077.625 -5059.688 -5059.688 -5088.813 -5123.625 -5134.125 -5137.25 -5151.125 -5161.938 -5150.125 -5067.188 -4985.375 -4950.875 -4951.813 -4971.813 -4997.188 -5015.188 -5009.688 -4994.75 -4980.5 -4968.875 -4964.813 -4975.063 -4997.563 -5029.188 -5059.438 -5081.125 -5087.625 -5086.125 -5081.75 -5081.625 -5085.375 -5091.813 -5093.063 -5083.438 -5065.813 -5049.938 -5043.25 -5047.313 -5067.125 -5092.375 -5115.813 -5130.875 -5135.375 -5125.438 -5105.375 -5080.875 -5063.125 -5058.063 -5072.25 -5098.875 -5127.625 -5146.125 -5145.188 -5119.375 -5072.063 -5016.375 -4963.25 -4931.375 -4928.063 -4957.875 -5010.125 -5066.75 -5107.75 -5118.125 -5093.938 -5044.75 -4985.063 -4939.438 -4927.875 -4950.313 -4993 -5036.063 -5065.875 -5076.563 -5073.813 -5063.188 -5053.063 -5046.125 -5043.375 -5039.5 -5031.563 -5020 -5004.125 -4991.563 -4983.5 -4977.063 -4973.688 -4969.875 -4969.313 -4971.25 -4973.688 -4975.125 -4967.188 -4948.813 -4920.938 -4892.75 -4873.813 -4873.625 -4889.188 -4914.438 -4938.438 -4954.813 -4954.938 -4929.188 -4882.813 -4827.063 -4774.375 -4731.125 -4700.875 -4686.563 -4695.688 -4726.938 -4773.063 -4822.188 -4859.188 -4874.938 -4873.5 -4860.25 -4843.75 -4828.5 -4818.125 -4806.25 -4839.563 -4892.375 -4949.375 -4998.313 -5032 -5053.313 -5063.75 -5062.625 -5054.125 -5037.563 -5003.75 -4947.688 -4880.375 -4831.688 -4798.063 -4786.125 -4795.375 -4819.375 -4842.375 -4852.813 -4840.75 -4811.625 -4779.5 -4759.938 -4752.125 -4753.5 -4764.375 -4775.563 -4783.063 -4787.625 -4790.438 -4791.75 -4795.313 -4800.688 -4803.063 -4792.25 -4772.438 -4752.25 -4740.25 -4741.438 -4760.25 -4797.688 -4851.188 -4897.563 -4918.375 -4905.5 -4860.25 -4805.5 -4761.063 -4740.563 -4738.5 -4740.625 -4739.813 -4741.375 -4733.5 -4729.563 -4712.563 -4685.875 -4656.688 -4622 -4589.313 -4560 -4534.875 -4513.75 -4499.438 -4499 -4522.188 -4565.938 -4613.813 -4638.313 -4622.313 -4561.563 -4474.25 -4384.438 -4317.438 -4279.25 -4249.375 -4249.813 -4241.875 -4233.688 -4208 -4137.375 -4014.813 -3863.375 -3726.5 -3635.438 -3601.688 -3612.25 -3642.375 -3678.875 -3717.25 -3756.375 -3805.563 -3866.438 -3933.25 -3998 -4050.5 -4085.313 -4100.813 -4102.438 -4101.313 -4106.188 -4125.5 -4155.75 -4125.438 -4148.813 -4125.313 -4008 -3933.125 -4033.813 -4060.875 -4046.188 -4083.5 -4106.313 -4069.125 -4058.688 -4030.375 -4006.125 -3946.688 -3854.688 -3754.563 -3626.438 -3465.063 -3318.063 -3154.063 -2929.625 -2636.313 -2342.875 -2019.25 -980.5 -727.938 -861.125 -1442.75 -1917.375 -2368.313 -2711.563 -2929.563 -3070.875 -3171.125 -3222.813 -3269.063 -3287.688 -3318.438 -3353.438 -3389.563 -3426.875 -3470.563 -3520.688 -3570.563 -3608.625 -3628.375 -3625.875 -3607.313 -3585 -3574.875 -3583.125 -3610.875 -3636.625 -3617.688 -3573.813 -3507.188 -3419.063 -3347 -3329.5 -3358.563 -3395.188 -3408.313 -3391.188 -3367.125 -3365.75 -3401.438 -3465.438 -3536.75 -3590.313 -3631.25 -3663.563 -3695.25 -3700 -3732.063 -3766.938 -3797.5 -3826.063 -3855.813 -3896.625 -3960.438 -4045.563 -4132.813 -4211.5 -4272.938 -4308.063 -4317.938 -4305.25 -4278.375 -4250.75 -4232.5 -4231.188 -4249.625 -4286.875 -4340.188 -4399.813 -4453.688 -4490.313 -4486.813 -4428.188 -4456.875 -4432.75 -4412.688 -4409 -4408.063 -4420.75 -4444.75 -4475.813 -4494.438 -4527.75 -4555.25 -4562.813 -4554.125 -4527.75 -4491.875 -4463.563 -4459.813 -4484.688 -4531.688 -4577.188 -4594.625 -4564.938 -4476.25 -4345.438 -4191.375 -4048.25 -3954.938 -3932.438 -3981.188 -4084.625 -4209.5 -4330.25 -4428.5 -4502.375 -4545.75 -4558.063 -4550.938 -4540.438 -4541.125 -4568.25 -4617.313 -4671.125 -4703.625 -4700.625 -4655.188 -4588.25 -4531.875 -4505.75 -4510.25 -4531.688 -4542.813 -4518.438 -4454.313 -4364.938 -4273 -4206.25 -4183.125 -4204.688 -4261.375 -4334.813 -4406.813 -4468.438 -4520.375 -4564.063 -4595.938 -4615.563 -4627.25 -4629.188 -4626.188 -4624.625 -4625.375 -4622.313 -4609.688 -4583.813 -4544.188 -4495.313 -4452.188 -4431.688 -4440.625 -4466.188 -4471.563 -4477.063 -4483.938 -4490.063 -4496.75 -4499.625 -4496.375 -4480.75 -4448.75 -4395.063 -4310.688 -4191.375 -4051.063 -3957.688 -3901.625 -3756.75 -3885.938 -4081.438 -4251.875 -4425.375 -4554 -4595.625 -4573.75 -4564.375 -4552.938 -4532.625 -4507.25 -4484.063 -4462.688 -4440.875 -4415.563 -4384.75 -4347.125 -4304 -4260.188 -4222 -4193.625 -4175.188 -4168.938 -4168.25 -4170.313 -4171.563 -4180.063 -4200.313 -4236.125 -4282.563 -4322.438 -4327.375 -4281.688 -4194.125 -4081.125 -3965.813 -3894.563 -3882 -3918.438 -3977.875 -4034.25 -4069.5 -4091.563 -4085.063 -4032.188 -4031.563 -4014.688 -4012.25 -4031.313 -3931.375 -3976.438 -3956.313 -3901 -3827.5 -3691.25 -3460.125 -3331.188 -3264.813 -3244.375 -3246.625 -3261.063 -3285.938 -3320.375 -3356.938 -3391.625 -3418.875 -3438.688 -3454 -3474.438 -3502.25 -3534.5 -3575.5 -3626.313 -3689.313 -3757.813 -3827.188 -3889.375 -3942.688 -3976.25 -3999.625 -4004.25 -4013 -4022.375 -4026.938 -4026.563 -4023.5 -4014.313 -3995.25 -3968.75 -3929.688 -3887.625 -3846.75 -3804.875 -3756.5 -3685.5 -3591.75 -3488.688 -3385.5 -3289.875 -3201.813 -3187.625 -3453.063 -3536.563 -3626.938 -3752.563 -3881.188 -3983.313 -4055.188 -4091.5 -4094 -4075.563 -4057.188 -4053.563 -4070.375 -4101.813 -4133.313 -4151.063 -4143.875 -4112.125 -4068.563 -4042.625 -4066.375 -4156.5 -4272.625 -4311.063 -4295.25 -4265.188 -4240.375 -4226 -4219.938 -4219.063 -4233.5 -4239.625 -4229.188 -4197.5 -4131.875 -4074.875 -4057 -4069.125 -4094.625 -4113.188 -4118.375 -4111.938 -4101.875 -4095.75 -4099.063 -4112.375 -4134.125 -4160.188 -4189.125 -4211.688 -4222.75 -4217.188 -4196.688 -4166.938 -4122.25 -4070.438 -4029.313 -4002.688 -3995.813 -4012.438 -4048.313 -4088.125 -4110 -4101 -4055 -3982.188 -3904.563 -3841.875 -3815.375 -3839.188 -3903.313 -3985.5 -4056.25 -4086.313 -4073.563 -4030.625 -3982 -3951.5 -3945.375 -3960.563 -3991.063 -4024.125 -4050 -4060.813 -4058.688 -4047.938 -4029.25 -4001.563 -3970.188 -3946.688 -3943.938 -3973.375 -4033.188 -4105.375 -4154.375 -4146.688 -4076.25 -3957.875 -3820.438 -3684.688 -3577.875 -3514.688 -3501.25 -3528.875 -3576.375 -3635.313 -3702.875 -3772.875 -3837.875 -3890.125 -3922.813 -3932.25 -3922.375 -3902.188 -3885.125 -3877.813 -3886.875 -3907.125 -3930.25 -3946.563 -3953.813 -3947.938 -3935.188 -3916 -3887.563 -3843.688 -3780.75 -3699 -3605.938 -3519.563 -3456.438 -3436.625 -3507 -3690.813 -3860.25 -3915.125 -3939.5 -3953.438 -3959.813 -3961.063 -3947.5 -3914 -3857.75 -3810 -3745.438 -3700.938 -3725.75 -3801.063 -3853 -3806.875 -3641.188 -3604.938 -3681.938 -3771 -3810.875 -3704.938 -3625.625 -3275.313 -2524.688 -2852.75 -2884.25 -2724.813 -2579.688 -2504.563 -2336.438 -2655.938 -3154.438 -3468.625 -3704.875 -3804.563 -3775.875 -3743.688 -3738.938 -3752.5 -3766.688 -3764.5 -3739.563 -3699.688 -3661.375 -3628.625 -3607.313 -3595.438 -3605.25 -3636.5 -3683.875 -3739.625 -3796.25 -3848.375 -3896.563 -3949.375 -4011.125 -4082.188 -4154.563 -4213.75 -4248.938 -4250.563 -4224.438 -4179.75 -4134.438 -4105.75 -4112.5 -4146.188 -4189 -4225.438 -4235 -4211.563 -4151.938 -4059.875 -3946.063 -3828.25 -3728.688 -3664.188 -3639.813 -3643.75 -3666.813 -3700.563 -3738.438 -3777.813 -3809.375 -3827.125 -3829.563 -3817.5 -3791.813 -3761.75 -3736.625 -3729.625 -3750.813 -3781.938 -3811.313 -3846.688 -3893.375 -3951.313 -4016.75 -4073.75 -4111.438 -4120.75 -4100.438 -4060.125 -4025.25 -4024.125 -4071.313 -4153.25 -4240.125 -4299.625 -4329 -4337.563 -4332.75 -4347.25 -4377.438 -4412.125 -4428.625 -4399.375 -4251.813 -3979.375 -3773.438 -3812.5 -3934.875 -4060.625 -4188.188 -4320.438 -4455.313 -4594.125 -4730.688 -4854.25 -4953 -5019.938 -5053.375 -5037.25 -4968.313 -4861 -4784.125 -4640.375 -4554.25 -4553.125 -4604.625 -4684.875 -4773.75 -4856.25 -4916.75 -4931.875 -4925.125 -4902.188 -4875.75 -4768.375 -4567.875 -4861.25 -5028.875 -5012.5 -5038.5 -5121.313 -5149.438 -5133.625 -5107.625 -5104 -5109.063 -5105.25 -5101.688 -5091.563 -5082.5 -5068.75 -5054.063 -5052.875 -5070.688 -5099 -5127.438 -5142.313 -5140.813 -5126.5 -5107.25 -5094.625 -5095.125 -5108.75 -5137.5 -5165.813 -5180.125 -5179.5 -5181.313 -5218.875 -5227.375 -5186.875 -5165.813 -5207.438 -5230.313 -5246 -5244.813 -5253.188 -5260.688 -5258.125 -5248.438 -5237.625 -5266.313 -5287 -5287.875 -5276.813 -5272.563 -5260.5 -5205.938 -5076.5 -4945.938 -4827.625 -4811.313 -4926.563 -5070.375 -5191.938 -5137.25 -5044 -5142.875 -5138.75 -5086.125 -5026.5 -4971.25 -4932.813 -4915.813 -4943.063 -5063.125 -5196.688 -5153.313 -4880.125 -4823.813 -4742 -4674.813 -4641.688 -4598.688 -4566.375 -4594.938 -4587.688 -4595.75 -4561.938 -4547.813 -4542.813 -4558.313 -4489.188 -4459.313 -4396.875 -4440.188 -4477.313 -4493.75 -4493 -4430 -4454.375 -4450.125 -4441.5 -4399.188 -4333.5 -4331 -4306.938 -4214.75 -4209.125 -4181 -4163.875 -4149.563 -4080.875 -4053.125 -4010.563 -3920.375 -3894.375 -3852.688 -3786.063 -3739.5 -3752.563 -3761.438 -3758.438 -3727.875 -3680.063 -3638.813 -3541.625 -3469.875 -3436.063 -3418.125 -3406.438 -3405.188 -3418.75 -3454.125 -3518.063 -3616.688 -3744.188 -3884 -4013.875 -4108.25 -4164.563 -4194.188 -4214.938 -4235.25 -4252.25 -4244.5 -4240.75 -4249.125 -4252.75 -4239.25 -4235.375 -4259.188 -4280.938 -4167.875 -4087.625 -3997.75 -4091.063 -4143.688 -4174.438 -4148.563 -4092.313 -4005.5 -3939.313 -3828.375 -3870.625 -3954.688 -4030.688 -4062.563 -4092 -4122.813 -4148.125 -4154.5 -4157.125 -4163.563 -4175.188 -4199.063 -4221.125 -4223.563 -4200.875 -4154.75 -4107.75 -4070.125 -4037.688 -3971.188 -3806.563 -3495.625 -3161.938 -3351.375 -4089.688 -4184.938 -4187.5 -4184.563 -4177.688 -4132.875 -4134.688 -4159.063 -4150.625 -4110.5 -4057.563 -4002.5 -3944.875 -3888.125 -3830.5 -3782.5 -3756.75 -3758.75 -3785.875 -3827.813 -3871.563 -3905 -3917.438 -3907.813 -3870.813 -3794.188 -3674.875 -3571.938 -3679.5 -3852.25 -3885.75 -3880.313 -3872.313 -3857.5 -3845.563 -3843.438 -3854.313 -3867.625 -3882.188 -3871.313 -3842.688 -3827.625 -3816.375 -3790 -3764.188 -3739.313 -3678.938 -3627.063 -3655.563 -3656.5 -3663.063 -3679.313 -3705.563 -3749 -3798.375 -3830.938 -3864.813 -3893.063 -3904.375 -3901.5 -3903.5 -3925.875 -3977.688 -4047.875 -4116.875 -4173.688 -4211.625 -4227.063 -4231.188 -4232.938 -4226.688 -4231.063 -4246.313 -4262.625 -4268.75 -4255.375 -4227.438 -4210.313 -4183.125 -4169.188 -4106.5 -3867.938 -3742.313 -3658.438 -3353.625 -3048.813 -2989.938 -2751.438 -2354.75 -1883.313 -1697.125 -1627.438 -1604.875 -1616.125 -1633.563 -1697.313 -1796.063 -2298.375 -3021.125 -3473.875 -3804.375 -4065.25 -4204.625 -4258.688 -4265.063 -4270.875 -4301.688 -4347.563 -4356.813 -4425.125 -4455.688 -4456.5 -4444.625 -4457.625 -4455.625 -4384.813 -4446.313 -4369.563 -4335.313 -4472.438 -4504.25 -4454.625 -4398.188 -4482.438 -4553.125 -4691.625 -4781.625 -4782.625 -4572.813 -3964.563 -3707.25 -3476.125 -3725.5 -3859.375 -3701.063 -3462.688 -3351.625 -3327.625 -3320.938 -3273.563 -3056.563 -3040.875 -3078.625 -3149.063 -3147.063 -3287.313 -3684.875 -3924.813 -4216.563 -4557.188 -4794.938 -4961.25 -4936.5 -4930.188 -4928.625 -4929.938 -4922.75 -4922.063 -4913.125 -4896.688 -4861.5 -4752.875 -4633.438 -4604.125 -4547.75 -4465.375 -4359.688 -4329.125 -4275.75 -4208.813 -4151.813 -4124.188 -4065.563 -3900.063 -3835.25 -3729.25 -3614.75 -3536.938 -3452.188 -3364.875 -3276.375 -3300.625 -3678.438 -4263.188 -4487.438 -4503.313 -4505.375 -4509.313 -4441.188 -4047.563 -3791.125 -3571.75 -3492.563 -3281 -3320.438 -3292.688 -3223.313 -3180.688 -3215.313 -3402.063 -3847.5 -4069.75 -4240.5 -4322.75 -4314.25 -4335.75 -4233.875 -3784.25 -3696.438 -3663.5 -3611.688 -3600.75 -3585.75 -3560.188 -3516.375 -3520.375 -3531.625 -3548.938 -3564.563 -3566 -3552.563 -3534.125 -3520.938 -3518.188 -3522.875 -3525.75 -3520.938 -3507.563 -3486.5 -3465.688 -3451.688 -3449.938 -3452.125 -3447.438 -3422.25 -3368.125 -3300.625 -3256.563 -3237 -3236.438 -3240.063 -3238 -3228.375 -3212.563 -3190.625 -3162.125 -3125.438 -3086.188 -3050.25 -3024.25 -3005.813 -2992.75 -2977.438 -2952.625 -2919.063 -2882.75 -2854.125 -2848.313 -2853.563 -2858.75 -2856.75 -2828.063 -2788.188 -2753.188 -2716.813 -2719.625 -2731.938 -2728.375 -2715.563 -2700.188 -2695.313 -2702.313 -2708.063 -2709.438 -2700.688 -2686.938 -2678.125 -2687.25 -2728.375 -2775.5 -2802.125 -2789.375 -2740.438 -2673.313 -2649.875 -2689.375 -2742.125 -2767.875 -2761.563 -2730.938 -2683.563 -2629.188 -2590.063 -2576.688 -2587.813 -2615.063 -2633.938 -2628.313 -2602.688 -2577.125 -2569.563 -2576.188 -2582 -2578.375 -2569.5 -2570.75 -2589.875 -2620.938 -2642.625 -2636.813 -2607.75 -2591.375 -2614.375 -2665.063 -2715.438 -2742.938 -2753.688 -2767.75 -2795 -2821 -2829.188 -2813.438 -2778.063 -2757.25 -2780.375 -2848.188 -2926.438 -2988.625 -3023.5 -3034.938 -3033.125 -3032.313 -3038.25 -3055.688 -3081.688 -3101.5 -3127.188 -3135.5 -3132.25 -3133 -3143.25 -3162.875 -3184.875 -3202.063 -3204.438 -3182.813 -3168.75 -3149.875 -3123.75 -3104.688 -3107.125 -3127.938 -3183.125 -3157.813 -3126.625 -3182 -3201.063 -3155.188 -3126.563 -3189.438 -3351.875 -3426.938 -3481 -3582.563 -3623.688 -3657.438 -3675.938 -3688.313 -3692.625 -3670.563 -3637.25 -3593.375 -3552.625 -3520.563 -3520.375 -3509.375 -3488.063 -3453.625 -3399.813 -3333.563 -3337.875 -3354.375 -3361.25 -3427.375 -3445.063 -3502.375 -3561.313 -3642.5 -3703.125 -3754.75 -3798.125 -3845.25 -3910.688 -3984 -4056.563 -4123.813 -4165.188 -4200.938 -4239.563 -4290.625 -4300.438 -4290 -4303.813 -4313 -4205.938 -3878.75 -3591.25 -3573.813 -3768.75 -4135.25 -4526.125 -4551.438 -4562.375 -4569.438 -4523 -4220.938 -4096.313 -4349.188 -4526.563 -4678.938 -4860.063 -4954.313 -5058.875 -5150.063 -5211.75 -5236.75 -5209.625 -5110.813 -4948.063 -4790.5 -4662 -4514.5 -4443.438 -4663.25 -4878 -4925.25 -5056.125 -4999.375 -5145.438 -5626.375 -5694.5 -5596.063 -5508.063 -5411.313 -5257.25
-4921.063 -4922.938 -4916.313 -4900.438 -4882.5 -4876.813 -4892.063 -4926.438 -4969.875 -5009.938 -5043.938 -5070 -5092.438 -5114.875 -5135.688 -5142.063 -5128.063 -5094.438 -5054 -5024.75 -5023.188 -5052.25 -5096.688 -5132.938 -5157.5 -5165 -5169 -5177.375 -5191.875 -5212.25 -5231.5 -5242.438 -5239.563 -5219 -5182.625 -5142.25 -5109.313 -5095.563 -5099.063 -5115.563 -5132.063 -5136.5 -5129.063 -5118.313 -5121.563 -5151.063 -5205.5 -5265.688 -5310.125 -5320.625 -5293.938 -5242.625 -5182.688 -5125.813 -5084.938 -5063.75 -5063.25 -5072.188 -5074.125 -5081.375 -5094.25 -5104.813 -5103.375 -5092 -5075.5 -5066.875 -5075.25 -5104.625 -5139.375 -5163.688 -5180.75 -5197.875 -5207.688 -5188.938 -5080.063 -4969.938 -4931.375 -4933.563 -4956.625 -4987.813 -5011.125 -5004.563 -4984.313 -4962.688 -4944 -4933.813 -4940.438 -4962.688 -4994.75 -5025.563 -5049.25 -5061.688 -5066.813 -5071.313 -5079.063 -5089.125 -5097.688 -5096.875 -5082.563 -5061.75 -5044.5 -5038.063 -5037.188 -5053.625 -5079.375 -5105.875 -5123.438 -5131.813 -5130.313 -5119.5 -5100.375 -5084.625 -5077.375 -5083.563 -5100.438 -5121.563 -5136 -5134.313 -5110.438 -5066.688 -5013.625 -4961.25 -4927.25 -4920 -4943.438 -4988.75 -5041.688 -5080.563 -5090.813 -5069.625 -5024.375 -4969.625 -4930.75 -4922 -4945 -4987.125 -5029.563 -5058.063 -5069.75 -5066.625 -5056.938 -5047.063 -5041.5 -5040.375 -5042.313 -5040.625 -5033.563 -5021.438 -5007.688 -4993.563 -4978.25 -4965.125 -4954.5 -4949.5 -4951.25 -4956.813 -4961.25 -4957.875 -4942.25 -4918.063 -4893.063 -4877.563 -4878.5 -4893.813 -4914 -4926.125 -4933.063 -4930.938 -4914 -4884.688 -4849 -4815.125 -4786.688 -4762.5 -4746.75 -4747.75 -4765.063 -4796.938 -4830.875 -4856.188 -4866.5 -4862.25 -4848.938 -4833.438 -4819.625 -4805.438 -4785.125 -4831.5 -4903.875 -4974.625 -5026.813 -5047.625 -5051.438 -5051.438 -5050.188 -5046.438 -5032.813 -4998.438 -4938.563 -4870.125 -4828.375 -4803.688 -4800.688 -4816.688 -4839.688 -4860.313 -4866.813 -4849.313 -4814 -4777.438 -4750.563 -4736.313 -4733.5 -4743 -4756.938 -4771.063 -4782.75 -4792 -4798.188 -4800.125 -4799.75 -4799.125 -4789.5 -4774.938 -4758.625 -4750.313 -4752.875 -4768.875 -4802.438 -4849.438 -4888.438 -4903.875 -4888.75 -4844.688 -4794.75 -4756.688 -4742.75 -4735.938 -4744.875 -4727.75 -4720.375 -4725.188 -4704.688 -4702.313 -4678.313 -4643.563 -4602.5 -4559.938 -4523.125 -4498.813 -4486.313 -4484 -4495.625 -4525.563 -4571.25 -4615.063 -4632.063 -4609 -4546.25 -4459.438 -4370.625 -4297.688 -4252.313 -4206.375 -4172.938 -4154.125 -4144.688 -4118.563 -4047.938 -3926 -3775.188 -3636.563 -3545.625 -3512.063 -3521.188 -3548.188 -3579.438 -3610.5 -3643.313 -3684.25 -3742.5 -3813.188 -3884.375 -3946.313 -3994.063 -4025.688 -4043.938 -4057 -4074.563 -4077.188 -4070.125 -4063.875 -4058.75 -4034.313 -3965.313 -3926.563 -3961.813 -4002.75 -4042.5 -4069.063 -4059.75 -3990.938 -4043.625 -3991.063 -3962.563 -3900.438 -3835.25 -3729.063 -3622.438 -3486.75 -3331.875 -3164.75 -2899.313 -2543.313 -2202.875 -1821.813 -914.75 -703.375 -1059.5 -1578.563 -2056 -2500.75 -2817.938 -3014.563 -3138.75 -3221.438 -3268.625 -3291.125 -3311.563 -3332.938 -3353.875 -3380.25 -3415.25 -3457.063 -3506.25 -3554.688 -3591.313 -3610.313 -3606.625 -3585.438 -3558.313 -3541.375 -3546.813 -3571.625 -3593.563 -3586.188 -3563.875 -3527.563 -3455.188 -3384 -3352.875 -3357.375 -3368.375 -3357.75 -3324.688 -3296 -3296.063 -3336.313 -3404.313 -3477.313 -3542.25 -3596.75 -3646.938 -3689.438 -3706.563 -3754.188 -3787.125 -3808.938 -3825.688 -3839.438 -3859.625 -3903.375 -3972.625 -4055.25 -4137.438 -4209.563 -4258.875 -4284.063 -4284.125 -4260.938 -4227.563 -4200 -4188.25 -4200.438 -4234.375 -4285.375 -4344.563 -4400.688 -4441.125 -4462.625 -4446.188 -4418.938 -4434 -4419.625 -4415.938 -4417.938 -4433.063 -4456.875 -4483.75 -4516.688 -4545.375 -4556.563 -4563.938 -4560.313 -4540.125 -4506.125 -4472.438 -4457.563 -4471.938 -4509.563 -4549.938 -4561.25 -4523 -4424.688 -4285.75 -4130.188 -3997.125 -3925.813 -3931.688 -4011.063 -4135.813 -4269.063 -4383.938 -4468.563 -4518.75 -4536.25 -4529.938 -4511.625 -4497.75 -4502.188 -4532.625 -4586.5 -4644.25 -4678.813 -4676.625 -4630.938 -4565.5 -4511.125 -4488.188 -4497.125 -4523.563 -4541.438 -4522 -4463.375 -4380.563 -4297.125 -4236.125 -4218.063 -4241.625 -4295.875 -4362 -4421.75 -4470.625 -4507.563 -4540.813 -4567.938 -4590.313 -4605.688 -4613.5 -4616.938 -4618.938 -4621.438 -4615.75 -4596.438 -4561.875 -4512.25 -4454.438 -4401.625 -4366.75 -4361.063 -4381.063 -4393.688 -4417.938 -4446.875 -4469.063 -4483.875 -4489.25 -4484.188 -4465.875 -4433 -4379.625 -4304.688 -4207.75 -4100.25 -4010.063 -3938.125 -3870.563 -3949.063 -4071.938 -4218.938 -4424.563 -4594.188 -4629.25 -4578.063 -4556.5 -4545.688 -4527.313 -4506.125 -4485.5 -4461 -4433.375 -4402.25 -4362.938 -4318.313 -4271.063 -4227.563 -4195.063 -4177.375 -4171.438 -4173.938 -4178.063 -4179.5 -4177.75 -4181.125 -4194.375 -4224.25 -4266.625 -4303.125 -4306.125 -4262.125 -4180.375 -4079 -3978.063 -3914.688 -3905.938 -3935.875 -3981 -4018 -4036.375 -4040.188 -4028.063 -4002.375 -3988.438 -3971.75 -3972.438 -3988.813 -3872.875 -3957.938 -3886.375 -3856.125 -3766.75 -3615.188 -3394.125 -3220.625 -3119.75 -3118.688 -3143.813 -3168.063 -3201.75 -3248.188 -3297.938 -3348.813 -3384.375 -3405.875 -3419.938 -3438.5 -3465.063 -3497.813 -3539.625 -3590.625 -3652.375 -3717.375 -3781.313 -3841.375 -3896.625 -3942.438 -3978.25 -3988.125 -3992.313 -3992.188 -3989.25 -3983.75 -3974.563 -3961.625 -3942.75 -3922.563 -3906.188 -3898.75 -3901.875 -3904.75 -3892.125 -3839.75 -3745.813 -3633.188 -3524.625 -3442.813 -3390.563 -3371.063 -3419.813 -3509 -3625.438 -3751.125 -3879.625 -3983.188 -4058.313 -4097.5 -4100.25 -4082.75 -4064.188 -4058.313 -4070.938 -4094.875 -4112.75 -4110.5 -4077.625 -4015.625 -3944.063 -3898.875 -3926.188 -4073.375 -4302.375 -4357.813 -4333.813 -4300.625 -4271.188 -4257.813 -4258 -4256.125 -4256.875 -4264.313 -4256.938 -4215.688 -4082.25 -3970.25 -3943.813 -3978.5 -4034.438 -4083.563 -4113.25 -4123.938 -4120.938 -4112.875 -4106.563 -4104.813 -4111.438 -4128.938 -4156.75 -4187 -4206.313 -4205.313 -4175.563 -4126.313 -4083.063 -4044.438 -4010.438 -3986.063 -3974.5 -3982.688 -4013.063 -4055.688 -4088.875 -4098.938 -4076.688 -4024.125 -3958.75 -3896.688 -3859.938 -3867.813 -3917.813 -3992.063 -4059.313 -4089.375 -4073.813 -4028.063 -3977.063 -3948.688 -3950 -3977.25 -4018.125 -4055.375 -4074.938 -4070.125 -4047.063 -4015.313 -3985.625 -3960.875 -3943.375 -3940.438 -3961.625 -4011.563 -4088.563 -4164.813 -4205.75 -4179.875 -4081.688 -3936.188 -3774.188 -3624.688 -3518.188 -3467.563 -3476.813 -3527.25 -3594.625 -3665 -3732.75 -3796.813 -3854.563 -3903.438 -3934.5 -3946.188 -3940.063 -3924.938 -3910.375 -3904.875 -3912.438 -3930.313 -3948.313 -3962.125 -3969.563 -3966.563 -3956.438 -3941.063 -3914.313 -3871.75 -3803.75 -3713.625 -3609 -3505.438 -3415.5 -3355.875 -3387.5 -3612.375 -3847.438 -3901.313 -3942.438 -3960.375 -3967.813 -3965.75 -3948.813 -3912.688 -3875.25 -3803.125 -3753 -3737.25 -3743.625 -3851 -3881.875 -3887.5 -3862.313 -3664.375 -3613.625 -3737.563 -3831.625 -3687.188 -3531.063 -3367.563 -2565.813 -2617.313 -2826.438 -2608.5 -2617.75 -2466.125 -2085.813 -2519.313 -3076.75 -3334.063 -3509.75 -3596.438 -3649.188 -3693.688 -3731.25 -3761.5 -3776.813 -3769.75 -3741.313 -3707.25 -3679.813 -3648.438 -3621.313 -3606.75 -3610.938 -3637.438 -3681.375 -3736.375 -3794.875 -3851.563 -3902.063 -3949.5 -3998.75 -4055.875 -4114.438 -4164.313 -4194.438 -4197.75 -4178.25 -4146.188 -4113.125 -4097.313 -4113.688 -4154.5 -4204.125 -4243.875 -4249.688 -4215.813 -4142.375 -4035.25 -3909.813 -3785.438 -3679.875 -3608.125 -3576.188 -3571.125 -3591.875 -3632.25 -3687.625 -3751.813 -3811 -3853.438 -3871.875 -3863.938 -3833.375 -3794.438 -3765.563 -3766.563 -3809.188 -3857.125 -3891.875 -3923.875 -3959.313 -3999.438 -4043.125 -4080.25 -4101.063 -4100 -4077.625 -4045.75 -4027.625 -4045.188 -4107.5 -4201.375 -4298.125 -4367.063 -4399.75 -4401.375 -4383.375 -4373.625 -4386.813 -4416.813 -4425.938 -4404.438 -4320.75 -4177 -4039.938 -4035.875 -4106.813 -4199.25 -4299.625 -4407.938 -4521.938 -4643.438 -4767.75 -4886.625 -4980.688 -5035.75 -5062.313 -5057.125 -5026.188 -4984.063 -4917.063 -4718 -4683.188 -4751.25 -4807.25 -4820.375 -4836.875 -4917.063 -4973.625 -4971.375 -4950 -4931.375 -4846 -4612.813 -4613.875 -4919.688 -4887 -5023.563 -5082.438 -5153 -5154 -5130.625 -5109.75 -5099.188 -5098.75 -5098.25 -5094.563 -5081.688 -5056.875 -5036.5 -5023.25 -5031.688 -5058.813 -5093.438 -5125.625 -5146.375 -5150.125 -5137.563 -5118.813 -5105.938 -5104.125 -5117.5 -5142.125 -5161.938 -5173.563 -5174.625 -5175.125 -5194.625 -5208.188 -5202.688 -5215.813 -5226.875 -5240.563 -5248.875 -5254.25 -5256.125 -5256.813 -5253.563 -5255.563 -5268.188 -5298.063 -5302.438 -5278.313 -5266.688 -5262.188 -5225.188 -5105.813 -4957.813 -4872.938 -4714.938 -4717.75 -4876.875 -4966.188 -5038.438 -5065.625 -5037.375 -5053.5 -5054.563 -5016.5 -4965.375 -4914.5 -4875.625 -4853.5 -4914.375 -5082.188 -5101.688 -4996.125 -4845.188 -4772.688 -4659.375 -4597.063 -4593.25 -4637.5 -4613.125 -4562.125 -4502.813 -4493.625 -4505.25 -4508.5 -4517.688 -4469.813 -4394.688 -4385.125 -4354.188 -4375.938 -4401.375 -4414.75 -4456.063 -4441 -4423.688 -4428.375 -4439.313 -4425.75 -4348.188 -4366.313 -4315.875 -4261.875 -4220.875 -4186.813 -4176.313 -4160.938 -4109.313 -4019.25 -3893.625 -3883.563 -3837.75 -3806.688 -3772.688 -3735.5 -3731.375 -3715.438 -3695.5 -3664 -3628.688 -3588.5 -3525.5 -3467.5 -3428.438 -3403.25 -3386.5 -3382.688 -3394.438 -3426.375 -3489.75 -3593 -3728.563 -3877.063 -4009.938 -4099 -4143.313 -4158.438 -4168.875 -4188.188 -4208.375 -4239.688 -4235 -4252 -4258.688 -4245.688 -4179.438 -3995.188 -3835.75 -3751.938 -3572.563 -3449 -3672.25 -4017.438 -4131.125 -4148.375 -4120.625 -4013.188 -3988.313 -3862.938 -3874.625 -3945.438 -4015.188 -4056.563 -4086.875 -4109.5 -4140.313 -4151.563 -4158.938 -4161.313 -4184.063 -4215.875 -4244.375 -4253.375 -4238.5 -4201.25 -4156.063 -4112.125 -4063.813 -3985.313 -3844.438 -3645.563 -3501.063 -3701.063 -4192.875 -4193.875 -4189.438 -4189.188 -4177.563 -4150.188 -4158.563 -4145.313 -4100.75 -4034.25 -3961.188 -3893.063 -3830.875 -3769.875 -3707.063 -3652.375 -3620.5 -3624 -3664.375 -3729.5 -3797.688 -3852.25 -3878.438 -3871.5 -3829.188 -3756.063 -3676.5 -3637.938 -3701.563 -3803.563 -3843.938 -3854.125 -3848.875 -3835.625 -3825.625 -3827.25 -3839.625 -3851.938 -3865.063 -3855.688 -3837 -3825.313 -3819.688 -3795 -3765.625 -3740.688 -3709.938 -3665.938 -3637.25 -3652.188 -3663.188 -3685.25 -3708.125 -3738.813 -3767.438 -3800.188 -3836.875 -3866.813 -3879.688 -3878.875 -3879.688 -3904.688 -3962.438 -4035.5 -4101 -4157.375 -4203.313 -4223.875 -4225.125 -4219.688 -4218 -4230.563 -4254.438 -4278.5 -4290.313 -4281.563 -4191.313 -4002.5 -4170.688 -4101.625 -4055.563 -3995 -3869.625 -3543.813 -3159.188 -2740.813 -2759.313 -2484.313 -2127.125 -1820.563 -1689.188 -1610.438 -1577.313 -1575.5 -1590.375 -1653 -1738.563 -2141.375 -2963.813 -3522.875 -3839.563 -4049.688 -4163.313 -4187.375 -4164 -4156.25 -4198.25 -4294.75 -4378.625 -4465 -4454.625 -4446.375 -4448.188 -4465.25 -4490.438 -4501.5 -4450.375 -4504.188 -4530 -4531.75 -4603.563 -4573.75 -4481.875 -4536.063 -4700.5 -4805.313 -4846.5 -4815.375 -4638.125 -4199.938 -3793.438 -3478.438 -3725.75 -3881.875 -3815.75 -3661.063 -3538.938 -3461.563 -3401.125 -3353.063 -3290.188 -3090.625 -3101.313 -3110.625 -3160.813 -3461.188 -3839.125 -4117.938 -4341.313 -4648.938 -4888.563 -4956.25 -4933.375 -4916.688 -4905.125 -4884.438 -4904.5 -4906.313 -4868.688 -4801.813 -4738.313 -4589.625 -4494.125 -4550.438 -4547.813 -4458.438 -4352.75 -4315.688 -4238.688 -4191.563 -4106.063 -4036 -3971.563 -3879.75 -3801.125 -3759.625 -3666.125 -3565.188 -3470.125 -3394.063 -3318.75 -3273.25 -3303.125 -3559.188 -4194 -4461.5 -4489.188 -4514.563 -4531.313 -4430.438 -4128.938 -3835.813 -3657.25 -3446.063 -3364 -3327.375 -3219.063 -3171.625 -3198.813 -3337.188 -3620.063 -3972.563 -4141.125 -4247.688 -4295 -4318.125 -4296.375 -3897.313 -3742.375 -3711.75 -3659.188 -3635.438 -3586.75 -3560 -3524.813 -3530.938 -3546.625 -3568.75 -3587.5 -3591.938 -3579.875 -3559.438 -3544.75 -3542.688 -3549.375 -3553.75 -3547.25 -3528.313 -3501.438 -3477.75 -3466.25 -3469.125 -3477 -3473.063 -3445.313 -3384.313 -3306.625 -3264.75 -3246.375 -3242.938 -3240.125 -3226.438 -3204.875 -3184.125 -3169.125 -3158.75 -3144.438 -3120 -3083.438 -3043.125 -3007.563 -2982 -2964.063 -2944.5 -2912.438 -2874.438 -2865.063 -2873.063 -2859.688 -2841.875 -2836.125 -2825.563 -2782 -2747.125 -2738.313 -2748.375 -2758.188 -2754.625 -2743.5 -2735.625 -2736.375 -2743.25 -2740.438 -2725.875 -2702.688 -2682.375 -2674.25 -2682.563 -2713.563 -2760.188 -2786.875 -2772.125 -2719.25 -2647.938 -2627.938 -2674.875 -2734.938 -2765.563 -2760.75 -2727.375 -2669.438 -2602.563 -2560.563 -2552.063 -2574.063 -2609.563 -2629.75 -2616.875 -2579.313 -2543.875 -2532.438 -2546 -2565.688 -2575.25 -2582.375 -2593.875 -2614.125 -2638.188 -2645.875 -2626.438 -2589.75 -2574.125 -2599.563 -2651.875 -2701 -2728 -2742.063 -2762.5 -2786.563 -2811.688 -2821.938 -2809.5 -2774.25 -2749.438 -2770.063 -2838.625 -2919.625 -2983.875 -3017.75 -3024.75 -3017.375 -3015 -3028 -3053.438 -3081.063 -3093.563 -3100.188 -3094.75 -3104.25 -3114.813 -3130.625 -3152.063 -3175.688 -3194.125 -3197.75 -3177.375 -3148.438 -3125.75 -3101.438 -3083.75 -3072.438 -3110.188 -3165.063 -3106.125 -3058.625 -2929.75 -3104.25 -2987.313 -2875.5 -2898.125 -3150.625 -3336.188 -3450.563 -3533.063 -3560.563 -3613.813 -3647.875 -3663.438 -3661.813 -3620.813 -3564.063 -3512.938 -3484.375 -3485.625 -3491.188 -3466.938 -3433.625 -3385.563 -3315.625 -3241.438 -3249.938 -3228 -3256.688 -3311.813 -3368.25 -3407.313 -3513.188 -3570.188 -3644.938 -3679.125 -3702.875 -3763.938 -3824.25 -3905.688 -3983.375 -4067.563 -4113.125 -4165.125 -4210 -4262.25 -4252.625 -4269 -4258.25 -4296 -4133.688 -3789.063 -3592.5 -3545.938 -3596.875 -3954.125 -4411.938 -4550.625 -4566 -4546.5 -4386.313 -4069.875 -4216.563 -4442 -4596.5 -4716.313 -4820.938 -4937.313 -5050.313 -5141.5 -5203.5 -5229.25 -5205.125 -5120.125 -4980.75 -4821.125 -4668.938 -4551.938 -4538.313 -4696.813 -4896.625 -5028.938 -5124.875 -5159.938 -5391.188 -5687 -5664.313 -5587.563 -5466.063 -5353 -5137.688
-4872.375 -4861.438 -4852.5 -4842.5 -4838.625 -4847.5 -4874.375 -4915.375 -4960.688 -4998.688 -5026.875 -5049 -5069.813 -5092.875 -5114.063 -5123.563 -5114.125 -5085.5 -5046.438 -5022.25 -5028.25 -5062.875 -5105.438 -5138.688 -5158.438 -5159.688 -5156.125 -5157.813 -5167.5 -5184.75 -5202.688 -5211.938 -5206.813 -5182.25 -5143.25 -5102.688 -5076 -5076.563 -5095.813 -5128.875 -5161.313 -5179.25 -5177.25 -5164.25 -5158.563 -5177 -5221.625 -5275.938 -5319.813 -5331.438 -5305.125 -5250.813 -5185.313 -5124.813 -5081.25 -5059.5 -5057.625 -5063.938 -5070.313 -5075.313 -5087 -5098.25 -5096.875 -5084.75 -5070.688 -5067.688 -5082.063 -5115.938 -5155.75 -5189.813 -5212.25 -5220.688 -5211.313 -5167.188 -5063.438 -4957.188 -4923.125 -4923.313 -4945.625 -4980.563 -5007.375 -5001.563 -4978.438 -4953.063 -4932 -4919.438 -4923.375 -4944.25 -4973.938 -5003.063 -5025.875 -5040.563 -5050.063 -5061.25 -5075.438 -5090.75 -5098.625 -5095.125 -5076.688 -5052.625 -5035.375 -5033.188 -5035.438 -5053.438 -5079.688 -5103.5 -5118.813 -5127.5 -5130 -5126.75 -5113.438 -5102.063 -5094.625 -5093.313 -5100.625 -5115.125 -5126.625 -5124.125 -5103.625 -5062.688 -5012.625 -4959.563 -4923.875 -4912.563 -4929.313 -4966 -5011.875 -5047.875 -5058.813 -5040.313 -4998.375 -4948.313 -4914.75 -4910.25 -4934.625 -4977 -5019.813 -5049.25 -5060.375 -5057 -5046.063 -5034.813 -5028.813 -5029.125 -5035 -5038.313 -5036.813 -5029.75 -5017.063 -4998.625 -4977.25 -4955.938 -4939.125 -4927.438 -4928.313 -4937.688 -4946.5 -4948.063 -4938 -4918.438 -4897.375 -4886.438 -4888.813 -4903.188 -4911.188 -4911.125 -4910.813 -4906.625 -4896.813 -4883 -4865.75 -4851.188 -4835.375 -4817.188 -4802.813 -4797.25 -4805.125 -4823 -4843.063 -4856.438 -4859.75 -4853.938 -4842.375 -4833.438 -4825.5 -4822.688 -4824.75 -4869.063 -4936.5 -5008 -5061.375 -5058.563 -5041.188 -5033.25 -5034.688 -5036.313 -5029.688 -5001.125 -4946.25 -4882.688 -4839.563 -4817 -4819.375 -4839.563 -4859.813 -4876.375 -4876.938 -4856.5 -4817.625 -4774.5 -4741.875 -4720.563 -4713.375 -4719.563 -4733.938 -4753.688 -4772.563 -4790.313 -4804 -4807.688 -4806.313 -4803.25 -4790.688 -4778.313 -4764.5 -4756.188 -4757.688 -4770.5 -4796 -4832.875 -4862.813 -4874.188 -4858.125 -4819.063 -4777.875 -4747.813 -4736.375 -4730.188 -4739.375 -4725 -4704.313 -4711.438 -4702.125 -4689.25 -4669.063 -4635.375 -4590.813 -4540.938 -4499.938 -4474.688 -4468.25 -4474.563 -4495.063 -4529.063 -4572.25 -4607.813 -4613.938 -4581.375 -4516.063 -4434.75 -4361.125 -4302.813 -4237.5 -4164.75 -4105.75 -4068.375 -4048.688 -4014.75 -3941 -3816.438 -3666.188 -3529.5 -3441.438 -3426.5 -3493.813 -3492.688 -3492.375 -3490.438 -3541.938 -3532.063 -3579 -3655.938 -3738.938 -3813.125 -3876.813 -3925.313 -3959.25 -3981.938 -4002.75 -3994 -3935.25 -3938.625 -3945.938 -3932.5 -3895.688 -3870 -3881.625 -3916.25 -3961 -3972.688 -3902.438 -3887.125 -3985.938 -3947.875 -3913.75 -3865.625 -3820.875 -3751.75 -3658.375 -3505 -3352.875 -3199.375 -2850.125 -2405.688 -1956.188 -1399.375 -910.188 -942 -1384.875 -1791.938 -2184.25 -2567.563 -2843.125 -3025.5 -3148.813 -3229.063 -3273.938 -3296.75 -3316.25 -3340.438 -3360.063 -3378.313 -3411.563 -3452.313 -3496.813 -3540.25 -3570.875 -3588.5 -3585.313 -3564.875 -3536.875 -3515.063 -3516.813 -3539 -3565.563 -3572.688 -3561.875 -3544.625 -3486.75 -3423.625 -3385.688 -3371.188 -3358.375 -3326.25 -3278.375 -3242.625 -3242.75 -3285.125 -3355.688 -3432.063 -3504.938 -3570.063 -3631.313 -3683.125 -3728 -3784.25 -3812.75 -3828.375 -3843 -3845.75 -3846.688 -3867.375 -3911.688 -3980.438 -4061.875 -4140.25 -4201.625 -4241.938 -4253.438 -4236.5 -4202.75 -4169.438 -4150.688 -4155.375 -4182.688 -4227.5 -4283.313 -4340 -4388.625 -4426.063 -4449.688 -4431.25 -4436.625 -4435.313 -4430.125 -4433.938 -4449 -4471.063 -4495.188 -4514.25 -4537.813 -4552.125 -4562.813 -4566.063 -4553.5 -4522.625 -4488.5 -4467.813 -4473.938 -4503.188 -4534.75 -4534.125 -4479.938 -4365.875 -4213.813 -4054.375 -3929.25 -3879.375 -3915.313 -4026.25 -4176.25 -4319.875 -4432.5 -4506.875 -4535.438 -4530.5 -4507.813 -4478.875 -4461.313 -4466.375 -4496 -4549.25 -4605.813 -4640.563 -4638.375 -4593.313 -4531.438 -4482.063 -4465.313 -4480.375 -4513.438 -4539.938 -4528 -4478 -4406.063 -4335.125 -4284.25 -4270.625 -4293.375 -4339.188 -4392.938 -4437.438 -4469.563 -4491.75 -4513.813 -4537.813 -4562.375 -4585.563 -4600.25 -4607.125 -4610.5 -4613.313 -4605.063 -4581 -4539.625 -4483.938 -4418.875 -4355 -4295 -4252.75 -4245.5 -4287.75 -4354.063 -4415.688 -4458.375 -4482.563 -4491 -4484.25 -4463.5 -4430.75 -4381.375 -4317.813 -4238.625 -4151.5 -4072 -4009.625 -3977.313 -4016.25 -4090.375 -4204.813 -4404.438 -4571.813 -4650.875 -4597.813 -4560.125 -4545.125 -4529.063 -4512.438 -4495 -4465.438 -4430.688 -4393.375 -4348.75 -4298.563 -4249.313 -4207.25 -4179.563 -4170.25 -4174.5 -4183.063 -4190.25 -4188.5 -4183.938 -4180 -4186.375 -4209.5 -4243.5 -4271.563 -4270.938 -4227.875 -4152.875 -4061.563 -3973.563 -3921.313 -3916.438 -3943.125 -3976.688 -3997.563 -4001.25 -3991.813 -3974.625 -3953.75 -3935.5 -3923.625 -3930.5 -3951.438 -3925.25 -3926.375 -3840.313 -3770.375 -3712.5 -3582.25 -3326.25 -3117.125 -3005.375 -3030.813 -3066.438 -3077.375 -3102.313 -3165.438 -3239.938 -3307 -3351.75 -3379.438 -3396.188 -3412.5 -3435.25 -3466.813 -3506.563 -3560.688 -3624.75 -3689.5 -3751.938 -3808.625 -3858.875 -3904.625 -3942.875 -3961.75 -3966.313 -3958.25 -3952.688 -3946 -3929.5 -3908.375 -3886.125 -3868.563 -3861.875 -3872.938 -3905 -3944.313 -3965.813 -3942.938 -3869.875 -3774.125 -3692.813 -3659.188 -3676.438 -3701.625 -3643.438 -3640.813 -3695.125 -3782.563 -3893.125 -3989.875 -4064.25 -4103.625 -4106.375 -4092.438 -4075.563 -4069.313 -4077.313 -4092.375 -4096 -4072.438 -4009.938 -3910.75 -3796.125 -3700.75 -3685.25 -3833.063 -4181.813 -4306.813 -4318.938 -4305.063 -4284.875 -4287.125 -4296.688 -4296.75 -4290.688 -4286.688 -4276.938 -4232.938 -3959.813 -3767.75 -3749.063 -3830.438 -3942.5 -4037.438 -4100.563 -4131.938 -4137.625 -4128.875 -4115.313 -4100.438 -4091.375 -4098.813 -4123.125 -4158.813 -4187 -4190.625 -4153.313 -4079.25 -4048.688 -4025.938 -4000.375 -3976 -3960.125 -3959.813 -3982.688 -4025.875 -4067.875 -4095.625 -4095.188 -4062.25 -4007.375 -3944.875 -3899 -3891.375 -3927.625 -3991.938 -4056.938 -4088.063 -4075.625 -4031.313 -3982.188 -3956.875 -3964.438 -4000.438 -4048.688 -4087.5 -4099 -4076.813 -4032.563 -3983.875 -3942.125 -3916.125 -3908.688 -3924.5 -3969.25 -4040.438 -4135.75 -4219 -4255.875 -4217.25 -4098.25 -3930.75 -3750.563 -3593.063 -3488.5 -3449.5 -3477.688 -3546.813 -3628.625 -3707.188 -3773.5 -3830.438 -3880.688 -3923.375 -3950.25 -3962 -3958.5 -3948.438 -3937.938 -3934.938 -3938.75 -3950.875 -3962.125 -3969.75 -3973.563 -3972.813 -3970.063 -3961.813 -3940.125 -3901 -3837.25 -3748.75 -3643.938 -3534.938 -3426.063 -3316.313 -3203.938 -3284.188 -3707.875 -3859.5 -3892.688 -3949.688 -3986.438 -3984.75 -3964.563 -3928.5 -3873.25 -3825.938 -3793.25 -3792.313 -3804.813 -3835.438 -3833.438 -3764.375 -3852.625 -3843.625 -3765.688 -3828.438 -3815.625 -3683.875 -3592.313 -3401.5 -2924.938 -2800.563 -2808.438 -2333.375 -2502.625 -2536 -2398.313 -2645.875 -3015.625 -3256.938 -3344.688 -3387.188 -3523.063 -3640.625 -3716.875 -3763.938 -3781.125 -3771.25 -3745.938 -3722.688 -3704.688 -3675.625 -3648.313 -3632.063 -3630.25 -3645.938 -3679.375 -3728.875 -3784.688 -3843.438 -3897.875 -3945.875 -3991.563 -4039.75 -4089.125 -4130.875 -4157 -4160.813 -4146.625 -4122.625 -4098.688 -4090.5 -4110.25 -4154.5 -4208.188 -4248.188 -4249.938 -4210.063 -4127.688 -4012.938 -3887.125 -3768.5 -3672.438 -3604.75 -3570.438 -3559.625 -3574.5 -3614.563 -3678.875 -3756.563 -3835.438 -3895.063 -3926.25 -3921 -3888.438 -3846.125 -3830.313 -3871.313 -3917 -3957.313 -3987.188 -4010 -4032.563 -4055.813 -4081.063 -4100.875 -4108 -4098.438 -4075.813 -4051.875 -4046.75 -4077.75 -4150.625 -4252.25 -4351.188 -4418.75 -4440.25 -4421.813 -4389.313 -4353.438 -4347 -4380.813 -4401.938 -4416.063 -4416.688 -4392.5 -4296 -4265.5 -4289.625 -4343.125 -4410.188 -4489.188 -4578 -4677.875 -4789.938 -4910.125 -5010.563 -5047.188 -5068.813 -5078 -5070.125 -5044.188 -4962.125 -4750.563 -4855.438 -4925.813 -4920.375 -4944.375 -4889 -4959.125 -5002.813 -5010.313 -4881 -4860.563 -4984.25 -4900.625 -5003.313 -4937.938 -4755.438 -4982.563 -5124.25 -5159.813 -5147.438 -5123.688 -5113.625 -5105.688 -5100.375 -5099.938 -5111.5 -5087.875 -5020.5 -4974.938 -4983.688 -5011.188 -5050 -5090.438 -5126.25 -5150 -5155.625 -5143.125 -5122.875 -5106.5 -5104.125 -5121.25 -5147.5 -5162.375 -5173 -5176.563 -5174.625 -5180 -5195 -5208.438 -5224.563 -5227.563 -5230.438 -5229 -5236.438 -5231.313 -5235.125 -5242.75 -5247.063 -5259.688 -5296.75 -5277.875 -5250.063 -5200 -5112.25 -5087.688 -4955.5 -4770.75 -4690.563 -4754.188 -4818.625 -4920.25 -4964.813 -4829.313 -4881.063 -4985.75 -4999.563 -4985.75 -4959.938 -4925 -4889.313 -4865.438 -4871.375 -5020.125 -5178.875 -5071.375 -5027.938 -4856.75 -4783.625 -4650.813 -4504.75 -4495.25 -4668.938 -4684.125 -4558.125 -4499 -4454.875 -4443.625 -4493.125 -4428.563 -4352.938 -4294.563 -4280.125 -4286.813 -4319.188 -4350.625 -4364.563 -4391.25 -4409.125 -4422.438 -4426.688 -4434.25 -4440.438 -4420.125 -4391.625 -4285.375 -4235.313 -4213.813 -4203.875 -4198.438 -4162.25 -4143.563 -4037.188 -3898.75 -3809.688 -3715.75 -3728.625 -3736.875 -3717.688 -3662.688 -3668.563 -3637.688 -3605.125 -3572.5 -3541.438 -3503.75 -3467.5 -3438.188 -3417.875 -3405.125 -3403.375 -3412.75 -3441 -3498.438 -3598.625 -3734.375 -3886.313 -4019.188 -4100.75 -4131.938 -4132.188 -4132.125 -4150.125 -4183.063 -4235.375 -4230.875 -4246 -4223.563 -4136.563 -3860.313 -3600.625 -3410.188 -3215.938 -3185.375 -3287.938 -3451.438 -3824.375 -3963.938 -4058.813 -4077.125 -4041.75 -3993.188 -3904.188 -3888.563 -3936.875 -4003.438 -4045.938 -4069 -4095.125 -4133.563 -4148.5 -4168.125 -4170.25 -4194.5 -4229.375 -4258.563 -4270.813 -4261.313 -4232.25 -4190.438 -4145.563 -4098.25 -4034.813 -3947.125 -3861 -3846.5 -4073.375 -4190.5 -4191.438 -4184.688 -4184.063 -4162.5 -4166.875 -4146.813 -4096.188 -4019.438 -3927 -3836.938 -3760.813 -3699 -3643.25 -3584.563 -3530.688 -3497.063 -3502.375 -3554.5 -3640.375 -3732.188 -3804.25 -3842.25 -3839 -3794.75 -3725.313 -3659.75 -3632.438 -3666.5 -3730.438 -3777.563 -3805.75 -3807 -3801.563 -3800.563 -3809.125 -3824.563 -3838.625 -3847.375 -3839.063 -3820.688 -3805.5 -3798.938 -3789.813 -3772.375 -3760 -3732.438 -3683.625 -3651.25 -3654.375 -3677.063 -3686.188 -3705.688 -3724.188 -3739.875 -3770.875 -3809.625 -3842.188 -3860.313 -3864.688 -3870.688 -3904 -3972.063 -4050.75 -4105.75 -4158.563 -4210.688 -4233.813 -4232.688 -4222.375 -4222.813 -4240.5 -4265.313 -4289.375 -4303.125 -4281.688 -4070.813 -3995.813 -4186.625 -4121 -3998.625 -3964.188 -3820.688 -3591.063 -3164.5 -2955.375 -2665.25 -2298.375 -1912.25 -1808.625 -1726.5 -1666.75 -1635.688 -1629.938 -1646.5 -1779.875 -1779.438 -2305.125 -2914.375 -3457.5 -3845.5 -4046.813 -4134.5 -4124.563 -4055.5 -4035.688 -4089.5 -4278.75 -4395.375 -4451.063 -4446.563 -4443.875 -4457.25 -4472 -4489.313 -4534.5 -4539.313 -4581.875 -4614.5 -4650.188 -4665.313 -4699.563 -4598.25 -4626.375 -4745.625 -4826.063 -4841.688 -4773.875 -4614 -4258.313 -3777.875 -3829.188 -4121.75 -4180.5 -4070.5 -3916.813 -3781.5 -3676 -3535.188 -3437.25 -3452.25 -3354.75 -3197 -3299.375 -3468.438 -3721.188 -4092.5 -4210.563 -4480.75 -4617 -4839.875 -4972.188 -4924.25 -4913.875 -4900.375 -4898.063 -4919.563 -4896.125 -4742.688 -4600.25 -4543.563 -4440.563 -4382.688 -4363.375 -4244.5 -4347.875 -4231.063 -4205.438 -4117.125 -4078.938 -4061.875 -3994.563 -3886.938 -3786.563 -3693.938 -3642.563 -3655.375 -3612.813 -3512.438 -3453.625 -3391.375 -3349.813 -3295.625 -3385.063 -3692.75 -4262.75 -4464.813 -4497.563 -4514.563 -4517.188 -4473.375 -4243.5 -3871.688 -3704.75 -3481.75 -3393 -3259.5 -3197.063 -3179 -3207.188 -3338.75 -3695.563 -3994.875 -4195.938 -4257.125 -4290.313 -4320.813 -4012.625 -3797.438 -3766.938 -3703.875 -3662.563 -3626.688 -3606.375 -3542.063 -3549.375 -3568.938 -3593.563 -3613.625 -3619.75 -3610.125 -3589.938 -3574.438 -3572 -3576.563 -3577.375 -3566.5 -3541.563 -3509.438 -3483.938 -3473.875 -3479.563 -3487.563 -3481.813 -3454.063 -3396.938 -3322.188 -3273.563 -3249.25 -3242.563 -3236.25 -3216.75 -3188.938 -3165.563 -3155.813 -3158.938 -3162.75 -3149.625 -3114.313 -3063.813 -3013.375 -2977.813 -2959.875 -2943.875 -2920.75 -2883.25 -2857.063 -2861 -2851.813 -2837.813 -2825.125 -2802.75 -2773.563 -2757.375 -2758.813 -2771.5 -2779.188 -2773.5 -2763.5 -2760 -2766.813 -2774.375 -2767.75 -2744.063 -2706.5 -2676.563 -2667.688 -2676.625 -2689.75 -2737.063 -2765.438 -2753.125 -2701.75 -2634.75 -2617.75 -2661.563 -2720.313 -2748.375 -2745.938 -2715.5 -2656.125 -2589.438 -2549.438 -2547.625 -2577.875 -2618.75 -2637.625 -2618.25 -2569.188 -2524.125 -2510.313 -2530.625 -2562.938 -2578.563 -2590.563 -2603.5 -2617.813 -2631.25 -2627.75 -2603.5 -2571.625 -2565.75 -2597.563 -2649.5 -2691.5 -2710.813 -2718.188 -2733.188 -2762.313 -2793.5 -2810.563 -2803.25 -2772.25 -2748.313 -2771.813 -2841.563 -2920 -2980.688 -3009.813 -3009.188 -2994.125 -2987.125 -2997.813 -3021.813 -3056 -3075.313 -3083.938 -3078.5 -3091.75 -3104.938 -3121.313 -3144.438 -3170.188 -3190.875 -3196.438 -3171.875 -3139.375 -3111.125 -3086.25 -3056.063 -3042.188 -3106.438 -3088.563 -3073.313 -2778.563 -2722.5 -2955.938 -2827.375 -2607.125 -2607.938 -2870.375 -3169.938 -3373 -3473.625 -3485.938 -3540.438 -3587.563 -3607.813 -3597.063 -3546.813 -3484.313 -3440.5 -3438.188 -3450.813 -3428.563 -3388.375 -3356.625 -3308.438 -3252.5 -3171.813 -3142 -3128.875 -3155.063 -3209.063 -3263.188 -3289.375 -3370.688 -3495.938 -3563.438 -3568.563 -3587.5 -3654.875 -3744.063 -3829.688 -3898.375 -3990.813 -4049.813 -4116.25 -4192.313 -4220.375 -4226.125 -4228.188 -4225.125 -4239.188 -4216.875 -4049.5 -3688.75 -3534 -3533.375 -3673.063 -4187.625 -4505.875 -4543.313 -4489.375 -4219.25 -3997.188 -4266.313 -4460.188 -4626.188 -4719.563 -4817 -4925.938 -5031.688 -5120.438 -5186.063 -5215.75 -5197.625 -5122.188 -4994.75 -4838.063 -4685.313 -4589.063 -4596.188 -4725.875 -4921.938 -5102.5 -5228.188 -5442.563 -5635.625 -5670.25 -5649.438 -5579.125 -5455.938 -5303.688 -5151.625
-4844.188 -4825.188 -4814.375 -4810 -4816.25 -4836.063 -4870.875 -4915.063 -4958.063 -4989.75 -5009.125 -5023.063 -5038.875 -5060.438 -5083.125 -5098.563 -5099.375 -5083.313 -5047.563 -5027.5 -5038.25 -5074.875 -5113.188 -5141.625 -5155.063 -5150.875 -5141.563 -5136.563 -5141.563 -5154.625 -5168.938 -5174.438 -5165.813 -5139.375 -5098.5 -5058.5 -5039.625 -5054.25 -5093.188 -5145.5 -5194.938 -5225.438 -5226.75 -5210.063 -5194.375 -5199 -5230.75 -5277.625 -5317.375 -5329.313 -5304.25 -5250.688 -5184.063 -5122.125 -5079.125 -5058.875 -5057.188 -5064.188 -5068.313 -5069.5 -5077.75 -5089.5 -5087.125 -5073.813 -5060.125 -5059.563 -5078.875 -5116.5 -5161.688 -5201.563 -5224.25 -5225.375 -5201.625 -5149.063 -5066 -4984.063 -4941.813 -4930.563 -4945.125 -4978.563 -5004.188 -4995.75 -4970.5 -4948.875 -4930.875 -4919.25 -4921.75 -4938 -4963.938 -4989.5 -5008.875 -5021.375 -5034.313 -5049.875 -5069 -5086.938 -5094.625 -5087.625 -5066 -5041.125 -5027.188 -5030.313 -5043.188 -5065.375 -5090.5 -5108.75 -5118.875 -5123.313 -5124.5 -5123.938 -5120.563 -5114.25 -5108.75 -5100.938 -5100.75 -5108.938 -5118.313 -5116.188 -5096.063 -5057.438 -5008.25 -4958.875 -4924.438 -4910.375 -4919.063 -4945.938 -4982.813 -5013 -5022 -5005.875 -4968.125 -4925.625 -4897.375 -4895.938 -4921.5 -4966.375 -5010.625 -5041.313 -5053.813 -5049.563 -5035.375 -5021.563 -5011.25 -5010.313 -5016.438 -5024.375 -5029.75 -5026.875 -5017.25 -4999.125 -4974.938 -4948.313 -4925.5 -4910.875 -4909.438 -4918.875 -4930.938 -4937.688 -4933.813 -4920.563 -4906.063 -4897.938 -4898.75 -4906.5 -4902.688 -4895.625 -4890.313 -4886.313 -4883.5 -4883.5 -4884.75 -4885.5 -4879.688 -4867.938 -4853.5 -4843.25 -4843.563 -4849.25 -4855.875 -4860.875 -4859.938 -4853.75 -4845.813 -4839.625 -4838.438 -4850.125 -4870.625 -4911.563 -4963.188 -5018.375 -5059.063 -5039.438 -5013.188 -5003.813 -5012.25 -5022.688 -5023.813 -5002.75 -4955.813 -4898 -4854.5 -4831.938 -4833.875 -4853.813 -4870.75 -4881.75 -4878.688 -4855.563 -4816.938 -4771.875 -4735.125 -4709.5 -4697.438 -4698.813 -4710.875 -4732.5 -4757.75 -4781.625 -4802 -4811 -4814.813 -4810 -4795.125 -4780.75 -4767.688 -4759.375 -4758.313 -4766.875 -4785.313 -4810.563 -4832.25 -4839.375 -4826.688 -4795.125 -4761.813 -4742 -4738.5 -4729.375 -4730.375 -4710.75 -4705.75 -4700 -4695.125 -4691.438 -4670.625 -4637.563 -4592.25 -4539.125 -4493.063 -4464.813 -4457.25 -4466.75 -4490.75 -4524.5 -4561.188 -4585.063 -4577.938 -4534.563 -4461.938 -4385.625 -4339.25 -4327.563 -4235.625 -4126.875 -4041.188 -3983.25 -3944.5 -3906.188 -3812.563 -3714.438 -3596.938 -3491.875 -3548.563 -3544.375 -3626.875 -3608.313 -3395.125 -3313.063 -3513.563 -3327.813 -3368.938 -3460.125 -3563.063 -3659.375 -3741.563 -3806.75 -3854 -3881.25 -3883.875 -3861.25 -3850.375 -3824.25 -3841.063 -3837.563 -3813.688 -3790.438 -3788 -3807.063 -3830.25 -3812.688 -3774.375 -3831.563 -3862.875 -3883.625 -3867.688 -3837.563 -3807.625 -3766.063 -3696.5 -3552.875 -3422.563 -3230.563 -2718.438 -2178.625 -1624.938 -986.313 -985.688 -1116.75 -1502.313 -1920.75 -2343.563 -2604.813 -2789.188 -2961.25 -3104.313 -3199.313 -3252.688 -3282.25 -3305.688 -3339.25 -3381.938 -3393.938 -3422.063 -3458.313 -3495.875 -3529.125 -3552.688 -3565.313 -3562.375 -3544.125 -3519.938 -3498.5 -3497.313 -3517.25 -3547.813 -3564.75 -3559.313 -3539.375 -3504.125 -3459 -3423.938 -3400.75 -3371 -3323.375 -3264 -3220.938 -3218.5 -3261.625 -3332.625 -3411.813 -3488.5 -3558.75 -3624.5 -3681.563 -3734.313 -3787.063 -3822.75 -3845.063 -3862.625 -3867.875 -3861.438 -3865.375 -3887.188 -3934 -4003.188 -4082.75 -4150.5 -4196.5 -4214.25 -4204.313 -4175 -4143.188 -4124 -4123.875 -4143 -4178 -4226 -4282.688 -4343.188 -4402.875 -4449.75 -4467.438 -4440.188 -4451.688 -4445.25 -4449.063 -4463.75 -4480.688 -4497.438 -4509.938 -4523.563 -4539.75 -4555.875 -4563.813 -4557.875 -4533.438 -4506.063 -4488.188 -4492.438 -4512.688 -4528.563 -4509.313 -4431.5 -4297.813 -4130.625 -3964.875 -3848.75 -3821.875 -3891.75 -4032.438 -4206.625 -4362.625 -4478.938 -4541.375 -4549.563 -4526.938 -4492.875 -4459.438 -4440.313 -4443.125 -4469.75 -4516.438 -4566.75 -4595.063 -4589 -4548 -4492.625 -4454.25 -4444.313 -4465.313 -4505.125 -4537.75 -4535.438 -4496 -4438.875 -4383.125 -4344.063 -4334.813 -4353.188 -4387.813 -4424.625 -4451.563 -4468.125 -4479.188 -4492.625 -4515.125 -4542.25 -4570.688 -4591 -4599.813 -4601 -4602.188 -4591.75 -4564.188 -4522 -4466.313 -4402.313 -4330.625 -4249.125 -4163.875 -4120.875 -4202.938 -4312.375 -4402 -4460.375 -4489.375 -4495.875 -4485.063 -4461.188 -4429 -4385.313 -4331.25 -4267.125 -4197.063 -4130.688 -4082.25 -4063.563 -4085.813 -4137 -4216.75 -4319.313 -4376.938 -4467.938 -4496.438 -4511.125 -4520.625 -4518.938 -4512.563 -4499.125 -4466.625 -4426.375 -4388 -4344.375 -4293.438 -4242.75 -4202.063 -4180.438 -4176.375 -4183.938 -4193.188 -4199 -4192.688 -4180.063 -4168.063 -4166.5 -4180.625 -4204.875 -4223.938 -4219.375 -4180.438 -4112.875 -4031.75 -3958.063 -3918.563 -3917.813 -3940.375 -3963.25 -3971 -3962.25 -3942.375 -3919.125 -3896.563 -3876.125 -3864.375 -3869.875 -3890.125 -3903.188 -3909.875 -3857 -3667.438 -3601.25 -3472.313 -3193.938 -3023.75 -2975.688 -3022.5 -3045.313 -3002.5 -2987.063 -3067.563 -3180.125 -3270.25 -3330.375 -3367.75 -3390.313 -3404 -3421.438 -3445.375 -3481.813 -3535.813 -3601.938 -3671.063 -3734.563 -3788.25 -3833.438 -3876.063 -3914.313 -3938.063 -3944.125 -3934.313 -3927.188 -3921.688 -3900.438 -3873.188 -3843.625 -3821.438 -3814.188 -3830.313 -3876 -3935.625 -3982.25 -3987 -3942.188 -3875.313 -3823.625 -3815.875 -3838.063 -3846.5 -3834.438 -3791.563 -3785.875 -3832 -3916.125 -4000.313 -4067.75 -4099.688 -4103.875 -4097 -4087.25 -4082.688 -4085.438 -4091.188 -4083.875 -4043.063 -3957.688 -3826.188 -3664.688 -3512.063 -3455.125 -3575.625 -3918.875 -4166.813 -4271.063 -4300 -4301.938 -4316.938 -4328.438 -4320.438 -4292.688 -4248.563 -4182.25 -4050.938 -3655.063 -3453.438 -3497.188 -3647.438 -3836.125 -3990.25 -4089.75 -4140.813 -4156.375 -4149.125 -4130.5 -4106.938 -4088.375 -4087.063 -4107 -4140.688 -4172.938 -4183.813 -4161.625 -4102.563 -4061.75 -4035.563 -4011 -3986 -3965.25 -3956.063 -3969.5 -4007.625 -4055.375 -4096.688 -4113.875 -4098.188 -4052.5 -3988.438 -3932.125 -3908.75 -3929.5 -3982.5 -4044 -4077.75 -4071.125 -4032.625 -3989.688 -3971.688 -3986.438 -4029.875 -4082.688 -4119.563 -4122.25 -4085.063 -4021.063 -3957.438 -3903.438 -3873.875 -3873.125 -3904.688 -3968.75 -4060.813 -4171.563 -4262.625 -4299 -4253.188 -4120.938 -3942.75 -3756.563 -3598.125 -3497.563 -3469.25 -3508.313 -3588.5 -3678.063 -3758.125 -3820.688 -3869.188 -3912.063 -3947.188 -3971.063 -3982.25 -3980.813 -3972.625 -3966.875 -3963.25 -3963.813 -3966.313 -3967.563 -3966.438 -3965.313 -3966.5 -3970.188 -3970.75 -3958 -3928.125 -3876.063 -3800.75 -3709.938 -3615.188 -3521.25 -3410.688 -3268.5 -3024.125 -3297.375 -3667.75 -3768.438 -3914.25 -3999.875 -4005 -3961.625 -3908.625 -3843.438 -3837.125 -3809.938 -3803.938 -3815.125 -3747 -3635.25 -3826.125 -3880.5 -3797.125 -3751.438 -3853.25 -3795.375 -3754.875 -3724.563 -3453.875 -3349.563 -3245.25 -2857.25 -2653.563 -2603.813 -2929.5 -2723.5 -2825.563 -3034.375 -3234.688 -3353.938 -3451.938 -3546.75 -3643.438 -3723.25 -3770.688 -3784.75 -3774.875 -3758.5 -3744.75 -3730.5 -3710.938 -3689.688 -3673.313 -3664.813 -3667.25 -3685.688 -3722.25 -3771.75 -3828.438 -3886.438 -3940.938 -3990.813 -4037.625 -4082.938 -4118.75 -4139.625 -4142.25 -4130.313 -4110 -4089.375 -4080.313 -4102.063 -4148.625 -4200.625 -4236.813 -4233.813 -4187.563 -4101.75 -3993.375 -3883.625 -3789.75 -3716.188 -3665.688 -3637.875 -3625.188 -3632.813 -3666.375 -3728.875 -3808.125 -3893.875 -3962.688 -4001.25 -4000.25 -3967.438 -3921.375 -3905.063 -3989.063 -4036.125 -4063.375 -4085.938 -4099.125 -4109.75 -4122.25 -4133.688 -4143.063 -4143 -4130 -4106.938 -4088.563 -4090.688 -4128 -4205.75 -4309.438 -4406.375 -4469.813 -4482.125 -4445.188 -4380.688 -4307.688 -4267.25 -4300.313 -4349.5 -4395.688 -4421.625 -4420.375 -4419.5 -4421.875 -4437.813 -4466.875 -4506.188 -4558.563 -4622.875 -4697.813 -4790.313 -4904.313 -5016.313 -5051.188 -5077.563 -5095 -5095.375 -5068.375 -4978 -4789.125 -4857.563 -4968.75 -5003.938 -5036.813 -4940.563 -5011.75 -5038.063 -5047.5 -5052 -5044 -5032.813 -5058.875 -5145.625 -5011.313 -5060.875 -5141.438 -5157.813 -5157.438 -5138.313 -5118.688 -5115.25 -5113.063 -5109.188 -5108.125 -5110.938 -5078.125 -4917.563 -4884.625 -4947 -5003.125 -5051.563 -5094.125 -5130.188 -5152.25 -5154.563 -5140 -5115.25 -5093.875 -5090.688 -5119.125 -5163.688 -5166.375 -5174.563 -5180.125 -5180.563 -5183.875 -5196.875 -5216.625 -5222.188 -5223.063 -5215 -5197.438 -5215.313 -5216.688 -5217 -5216.563 -5231.938 -5256.313 -5258.875 -5238.75 -5190.563 -5126.75 -4901.938 -4754.25 -4620.813 -4345.75 -4404.875 -4656.125 -4748.875 -4868.188 -4866.563 -4748.75 -4808.563 -4861.688 -4893.813 -4910.563 -4912.688 -4907.375 -4897.563 -4896.625 -4946.5 -5050.938 -5199.563 -5211.188 -5070.688 -4871.375 -4840.563 -4741.063 -4634.75 -4659.063 -4768.125 -4772.625 -4605.75 -4492.75 -4389.563 -4384.375 -4430.438 -4313.125 -4269.875 -4230.625 -4205.313 -4221.125 -4259.625 -4307.125 -4327.313 -4340.625 -4369.125 -4405.25 -4415.375 -4416.75 -4421.375 -4426.25 -4375.438 -4258.688 -4198.813 -4223.5 -4220.563 -4221.563 -4169.938 -4137.625 -4011.563 -3828.5 -3525.563 -3485.813 -3698.625 -3725.5 -3733.188 -3691.125 -3642.313 -3601.375 -3563.625 -3531.938 -3509 -3492.438 -3483.188 -3474.875 -3467.813 -3465.625 -3468.125 -3477 -3496.75 -3543.75 -3630.375 -3754.5 -3899.688 -4026.563 -4099.563 -4118.5 -4104.063 -4093.813 -4116.625 -4177.5 -4229.813 -4227.063 -4239 -4204.25 -4077.688 -3658.188 -3368.313 -3179.875 -3070 -3113.875 -3314.938 -3564.25 -3688.563 -3771.875 -3898.063 -3996.25 -4056.188 -4010.688 -3932.25 -3899.688 -3929.75 -3992.563 -4044.688 -4073.625 -4103.375 -4120.938 -4121.125 -4167.5 -4184.813 -4205.875 -4236.625 -4263.313 -4276.375 -4270.375 -4247.063 -4209.875 -4166.188 -4120.875 -4069.5 -4016.75 -3990.438 -4041.375 -4147.188 -4145.188 -4120.75 -4170.875 -4149.25 -4130.188 -4125.375 -4080.625 -4006.625 -3909.313 -3799.625 -3703.313 -3632.75 -3582.375 -3539.938 -3493.938 -3449.438 -3421.188 -3430.813 -3491 -3586.375 -3690.813 -3771.688 -3811.375 -3805.063 -3755.375 -3681.813 -3611.438 -3576 -3589.875 -3635.188 -3683.25 -3722.188 -3744.938 -3762.125 -3777.375 -3795.25 -3813.063 -3825.688 -3840.25 -3822.813 -3797.25 -3784.125 -3784.188 -3780.938 -3779.875 -3768.25 -3759.813 -3730.563 -3704.75 -3675.5 -3678.25 -3695.125 -3711.625 -3727.25 -3742.563 -3761.688 -3791.5 -3825.5 -3851.438 -3861.375 -3874.813 -3919.625 -3996.188 -4072.188 -4121.75 -4177.625 -4228.688 -4252.563 -4252 -4242.938 -4243.938 -4259.438 -4277.688 -4289.313 -4310.688 -4278.875 -4195.813 -4216.75 -4220.625 -4208.813 -4062.813 -4071.063 -3881.938 -3530 -3281.313 -3031.25 -2608.625 -2244.938 -1976.5 -1855.938 -1809.688 -1777.875 -1763.375 -1769 -1846.313 -1977.063 -2193.938 -2603 -2993.375 -3526.813 -3896.438 -4064.5 -4139.063 -4108.063 -3974.875 -3982.063 -4089.625 -4281.875 -4339.688 -4368.438 -4401.563 -4426.5 -4458.25 -4492.688 -4527.75 -4565.188 -4591.375 -4632.938 -4675.313 -4696.375 -4677.25 -4717.063 -4689.813 -4701.938 -4767.5 -4822.625 -4824.125 -4697.438 -4386.313 -4199.25 -3964.188 -4140.563 -4446.25 -4463.125 -4321.625 -4168.688 -4039.5 -4003.688 -3903.813 -3715.5 -3686.563 -3635.313 -3534.125 -3790.25 -3942.125 -4078.188 -4284.063 -4382.625 -4610.625 -4695.75 -4947.813 -4973.938 -4958.313 -4953.813 -4946.938 -4928.5 -4849.313 -4724.063 -4473.625 -4328.875 -4254.5 -4136.125 -4073.688 -4076.75 -4100.813 -4213.125 -4064.938 -3987.75 -3936.313 -3895.75 -3970.813 -3941.375 -3883.375 -3796.188 -3715.125 -3629.938 -3527.313 -3495.563 -3488.75 -3435.5 -3377.188 -3333.25 -3311.125 -3301.813 -3309.313 -3582.625 -4225.063 -4470.688 -4494.188 -4506.813 -4505.188 -4490.688 -4259.688 -3995.375 -3816.875 -3459.938 -3263.375 -3204.75 -3165.563 -3143 -3230.625 -3586.625 -3741.875 -3990.313 -4189.563 -4266.938 -4326.125 -4263.188 -3935.688 -3827 -3792.875 -3716.625 -3680.375 -3646.688 -3586.938 -3576.688 -3598.438 -3621.813 -3641.188 -3647.813 -3640.813 -3624.375 -3610.5 -3605.125 -3604.125 -3597.063 -3577.688 -3546.125 -3510.688 -3485.063 -3476.813 -3482.5 -3486.313 -3474.438 -3439.75 -3384.813 -3325.75 -3271.25 -3241.625 -3233.625 -3227.5 -3209.063 -3181.875 -3159.563 -3154 -3164.063 -3176.188 -3168.25 -3134.375 -3079.875 -3022.313 -2982.625 -2967.5 -2959.938 -2947.438 -2944.25 -2921.063 -2912.875 -2901.813 -2854.688 -2830.875 -2790.5 -2779.125 -2766.75 -2767.813 -2780.125 -2787.875 -2784 -2774.75 -2774.938 -2787 -2796.625 -2788.063 -2759 -2712.75 -2676.688 -2663.563 -2668.063 -2674.813 -2713.375 -2741.5 -2734.5 -2690.688 -2638.375 -2623 -2651.563 -2693.625 -2715 -2712.688 -2688.438 -2638.563 -2586 -2556.438 -2560.813 -2596 -2637.5 -2654 -2631.625 -2578.875 -2528.125 -2509.75 -2529.563 -2566.625 -2585.75 -2595.375 -2600.25 -2604 -2604.188 -2593.25 -2573.25 -2557.5 -2565.313 -2603.375 -2651.313 -2683.875 -2690.75 -2689.25 -2698.375 -2728.688 -2767.938 -2791.563 -2790.75 -2769.75 -2753.188 -2779.813 -2849.313 -2922.563 -2977.75 -3000 -2991.25 -2971.188 -2959.25 -2963.813 -3000.563 -3030.688 -3052.938 -3069.313 -3073.875 -3087.125 -3101.375 -3117.25 -3139.875 -3166.938 -3188.5 -3192 -3165.375 -3127.938 -3092.563 -3065.813 -3048.313 -3053.75 -3101.938 -3022.75 -2995.125 -2759.375 -2636.75 -2686.75 -2422.813 -2379.625 -2561.875 -2881.563 -3136.563 -3318.125 -3376.5 -3429.063 -3508.563 -3531.75 -3535 -3525.625 -3487.375 -3444.063 -3403.063 -3390.75 -3371.188 -3321.438 -3277.438 -3258.313 -3215.125 -3160.625 -3083.875 -3040.563 -3002.688 -3008.313 -3027.813 -3080.938 -3158.25 -3221.875 -3327.563 -3466.313 -3445.5 -3447 -3543.188 -3639.063 -3728.375 -3813.438 -3914.125 -3987.188 -4068.125 -4143.188 -4179.563 -4190.875 -4191.438 -4193.688 -4198.875 -4217.563 -4098.813 -3727.5 -3512.688 -3563.188 -3686.375 -4018.625 -4423.313 -4526.5 -4349.875 -4071.938 -4113.625 -4203.688 -4309.438 -4585.563 -4731.688 -4819.188 -4915.313 -5011.125 -5096.375 -5161.563 -5195.75 -5183.063 -5114.188 -4993.813 -4843.313 -4699.125 -4615.25 -4626.875 -4737.313 -4914.125 -5101.25 -5270.25 -5455.313 -5527 -5621 -5637.813 -5592.063 -5479.063 -5256.75 -5212.188
-4840.938 -4818.813 -4808.188 -4807.688 -4818.313 -4842.313 -4878 -4919.875 -4955.813 -4978.938 -4989 -4993.375 -5004 -5024.125 -5050.375 -5071.438 -5081.5 -5076.688 -5049.125 -5036.813 -5052.188 -5084.25 -5118.875 -5142.813 -5149.688 -5141.125 -5127.25 -5116.625 -5114.75 -5122.938 -5131.625 -5134.938 -5123.25 -5096.188 -5054.438 -5017.875 -5013.625 -5041.813 -5095.5 -5162.813 -5224.938 -5263.25 -5263.625 -5238.188 -5208.313 -5197.188 -5216.438 -5255.563 -5292.313 -5307.188 -5287.188 -5236.688 -5172.875 -5113.188 -5071.563 -5053.625 -5054.063 -5064.688 -5071.438 -5074.125 -5077.188 -5083.625 -5074.875 -5056.375 -5041.438 -5041.313 -5063.063 -5103.563 -5151 -5193.938 -5217.875 -5216.188 -5188.313 -5137.813 -5070.375 -5004.125 -4960.5 -4944.563 -4953.5 -4980.875 -5002.125 -4985.875 -4954.375 -4942.063 -4934.375 -4924.063 -4921.438 -4931.438 -4954.938 -4976.938 -4992.5 -5002.75 -5015.813 -5035.063 -5058.875 -5079.625 -5087.875 -5077.625 -5053.25 -5029 -5019.063 -5030.063 -5053.188 -5080.75 -5105.25 -5117.938 -5121.813 -5121.563 -5122.188 -5125.063 -5127.063 -5125.75 -5120.25 -5107.125 -5100.938 -5106.313 -5113.063 -5111.188 -5091.063 -5051.25 -5001.188 -4957.875 -4927.25 -4912.75 -4915.25 -4932.563 -4959.688 -4982.188 -4988.563 -4973.375 -4940.813 -4905.688 -4883 -4883.938 -4912.063 -4960.063 -5009.25 -5043.688 -5055.75 -5049.125 -5029.688 -5008.188 -4992.5 -4988.25 -4992.563 -5003.813 -5014 -5016.625 -5010 -4995 -4971.938 -4943.5 -4917.813 -4900.875 -4897.688 -4907.563 -4920.188 -4929.438 -4929.5 -4922.25 -4913.75 -4906.438 -4902.813 -4901 -4893.688 -4883.313 -4874.938 -4871.375 -4876.188 -4887.688 -4903.5 -4916.813 -4919.25 -4910.438 -4895.813 -4881.5 -4873.938 -4869.188 -4865.563 -4863.563 -4862.75 -4860.25 -4853.313 -4850.063 -4858.438 -4881.25 -4909.938 -4941.625 -4972.25 -4995.688 -5003.75 -4984.125 -4965.125 -4962.875 -4979.75 -5002.563 -5011.375 -4999.313 -4961.313 -4910.125 -4868.125 -4844.375 -4840.563 -4853.063 -4867.563 -4875.875 -4870.563 -4848.25 -4811.813 -4767.688 -4731.938 -4704.375 -4687.375 -4682.063 -4689.25 -4709.688 -4738.25 -4767.125 -4791.688 -4806.063 -4816.5 -4814.438 -4800.063 -4781.438 -4766.813 -4759.563 -4756.813 -4762.125 -4775.563 -4793.25 -4811.813 -4817.938 -4808.313 -4781.875 -4753.25 -4735.75 -4734.125 -4725.75 -4726.313 -4711.438 -4697.063 -4691.563 -4687 -4683.063 -4670.063 -4644.75 -4602.938 -4548.875 -4497.438 -4462.813 -4448.375 -4454.938 -4476.938 -4507.5 -4535.5 -4546.813 -4526.438 -4469.188 -4383.063 -4295.188 -4246.563 -4255.625 -4172 -4054.688 -3927.688 -3863.75 -3800.25 -3817.938 -3749.5 -3671.563 -3544 -3398.125 -3426.125 -3451.625 -3510.688 -3477.563 -3416.313 -3312.063 -3233.813 -3058.563 -3090.75 -3226.625 -3365.563 -3493.063 -3599.563 -3684.313 -3746.688 -3784.563 -3798.5 -3806.563 -3819.188 -3757.875 -3786.563 -3756.188 -3724.938 -3701.625 -3694.875 -3707.75 -3734.375 -3758.563 -3788.875 -3854.5 -3845 -3782.438 -3806.75 -3803.063 -3780.5 -3743.313 -3701.125 -3534.75 -3368.875 -3119.5 -2750.125 -2332.688 -1832.313 -1287.5 -1149.188 -1208.25 -1300.375 -1552.813 -2301.75 -2598.938 -2685.625 -2867.125 -3049.188 -3162 -3226 -3262.188 -3292.813 -3332.813 -3378.5 -3412.438 -3436.563 -3468.813 -3498.438 -3521.5 -3536.25 -3543.25 -3538.75 -3523.25 -3503.375 -3485.813 -3482.625 -3500.5 -3533.25 -3553.688 -3548.75 -3527.125 -3509.813 -3485 -3458.125 -3436.5 -3402.875 -3347.938 -3281.563 -3233.5 -3229.75 -3272.313 -3342.75 -3422.375 -3500.063 -3569.938 -3632.938 -3686.938 -3737.688 -3787.813 -3828.188 -3857.188 -3875.063 -3889.938 -3890.75 -3893.5 -3897.125 -3920.875 -3974.125 -4047.75 -4110.25 -4149.5 -4163.438 -4155.625 -4134.25 -4114.188 -4103.938 -4107.688 -4121.563 -4145.688 -4183.188 -4239.688 -4312.125 -4394.375 -4467.438 -4496.375 -4491 -4450.813 -4459.375 -4462.063 -4473.813 -4485.25 -4495.063 -4506.25 -4517.188 -4528.875 -4545 -4553.563 -4551.563 -4535.813 -4519.313 -4511.688 -4519.125 -4532.75 -4530.188 -4486.625 -4382.375 -4225.063 -4040.75 -3869.875 -3765 -3764.438 -3866.063 -4038.125 -4233.375 -4401.313 -4520.438 -4570.313 -4563.625 -4527.688 -4486.125 -4452.125 -4434.688 -4438.125 -4460.5 -4498.313 -4536.313 -4554.688 -4541.938 -4503.375 -4456.25 -4429 -4426.625 -4451.563 -4495.5 -4534.875 -4538.125 -4509.813 -4467.438 -4427.25 -4399.875 -4394.563 -4409.313 -4433.813 -4455.063 -4467.375 -4472.125 -4475.125 -4484.563 -4503.688 -4532.375 -4562.313 -4585.438 -4594.813 -4593.813 -4593.75 -4580.313 -4552.25 -4512.125 -4463.688 -4407.25 -4342.75 -4265.375 -4174.063 -4119.375 -4210.875 -4324.875 -4415.25 -4471.125 -4494.938 -4493.188 -4474.125 -4446.813 -4414.5 -4376.125 -4331.125 -4282.5 -4228.938 -4178.25 -4143.313 -4130.625 -4144.313 -4173.625 -4208.875 -4230.938 -4211.188 -4223.875 -4347.375 -4436.625 -4481.125 -4490.438 -4492.875 -4484.063 -4458.75 -4423.5 -4388 -4349 -4299.188 -4246.813 -4207.813 -4190.188 -4187.438 -4195.25 -4202.75 -4202.375 -4188 -4166.813 -4146.813 -4134.563 -4138.375 -4152.563 -4165.5 -4158.875 -4124.125 -4065.5 -3994.188 -3935.938 -3908.313 -3911.375 -3930.813 -3944.313 -3940.438 -3919.563 -3890.375 -3859.313 -3834 -3814.563 -3805.938 -3814.25 -3835 -3855.813 -3853.438 -3796.5 -3687.75 -3548.5 -3344.5 -3049.5 -2938.813 -2960.125 -3068.125 -3063 -2937.25 -2852.25 -2967.188 -3124.625 -3245.313 -3324.563 -3373.375 -3401.313 -3415.375 -3424.063 -3437.063 -3466.75 -3516.813 -3584.063 -3656.188 -3719.938 -3770.813 -3812.5 -3852.5 -3889 -3916.75 -3928.688 -3925.75 -3921.875 -3919.688 -3897.813 -3862.875 -3823.188 -3793.125 -3780.375 -3796 -3846.688 -3915.25 -3974.25 -3996.188 -3972.688 -3927 -3892.875 -3893 -3895.688 -3910.813 -3910.313 -3877.063 -3859.688 -3882.875 -3944.563 -4010 -4065.125 -4083.438 -4086.938 -4090.813 -4092.563 -4091.438 -4089.625 -4089.063 -4078.25 -4035.688 -3943.625 -3793.125 -3598.938 -3418 -3387.563 -3551.313 -3856.188 -4128.438 -4273.875 -4323.625 -4341.813 -4359.188 -4361.625 -4333.25 -4264.063 -4142.375 -3958.75 -3691.375 -3318.063 -3202.063 -3298 -3495.625 -3760.5 -3974.063 -4101.5 -4165.375 -4185.813 -4179.375 -4158.125 -4131 -4108.188 -4101.438 -4116.188 -4144.75 -4169.813 -4178.563 -4159.813 -4121.313 -4087.125 -4064 -4042.313 -4017.813 -3991.063 -3973.438 -3976.563 -4006.063 -4054.125 -4103.688 -4135.313 -4133.625 -4095.125 -4029.5 -3962.375 -3923.063 -3926.313 -3967.5 -4023.688 -4058.625 -4055.75 -4025.438 -3991.688 -3984.375 -4009.938 -4063.75 -4121.563 -4156.063 -4151 -4101.063 -4020.5 -3939.938 -3874.188 -3837.125 -3840.125 -3883.813 -3962.625 -4069.5 -4193.813 -4291.875 -4331.625 -4283.875 -4150 -3969.813 -3787.25 -3636.25 -3544.125 -3524.313 -3570.375 -3654.125 -3743.313 -3818.5 -3873.563 -3913.813 -3948.938 -3978.063 -4000.375 -4010.125 -4009.063 -4002 -3997.25 -3992.688 -3987.688 -3978.938 -3967.063 -3956.563 -3951.125 -3954.875 -3964 -3972.313 -3970.438 -3952.938 -3914.625 -3857.688 -3788.625 -3722.313 -3678.625 -3676.75 -3602.25 -3368.438 -3305.375 -3571.5 -3776.125 -3939.313 -3997.188 -4000.938 -3938.188 -3839.938 -3798.188 -3804.438 -3828.063 -3812.875 -3809.688 -3768.438 -3576.938 -3842 -3833.938 -3637.313 -3729.563 -3753.313 -3821.5 -3822.188 -3755.938 -3620.25 -3589.625 -3537.125 -3265.625 -3104.125 -3044.5 -3268.875 -3147.188 -2930.875 -2950.688 -3122.375 -3337.375 -3432.063 -3550.125 -3661.313 -3740.25 -3782.25 -3790.75 -3782.25 -3767.25 -3756.625 -3751 -3742.625 -3732.125 -3718.375 -3706.063 -3698.375 -3702.063 -3724.063 -3763.375 -3816.438 -3877.5 -3939.5 -3997.375 -4048.75 -4092.25 -4121.375 -4135.75 -4135.688 -4124.188 -4105.563 -4082.75 -4069.625 -4091.188 -4135.563 -4183.5 -4212.5 -4201.438 -4148.438 -4064.813 -3971.75 -3891 -3833.938 -3795.625 -3773.125 -3758.375 -3748.875 -3751.563 -3776.938 -3858.375 -3910.438 -4000.813 -4060.813 -4105 -4114.25 -4092.813 -4057.938 -4040.813 -4084.75 -4126.063 -4153.938 -4173.813 -4182.75 -4188.125 -4195.5 -4202.25 -4209.313 -4207.188 -4195.438 -4172.938 -4153.938 -4157.25 -4194.25 -4270.563 -4373.438 -4469.25 -4530.938 -4536.813 -4485.063 -4393.188 -4294.813 -4228.875 -4254.688 -4316.063 -4390.063 -4466.563 -4526.125 -4536.375 -4540.625 -4547.25 -4561.313 -4583.5 -4617 -4661.875 -4715.5 -4778.875 -4865.875 -4986.188 -5048.625 -5089.625 -5112.938 -5113.125 -5081.75 -4988.875 -4815.438 -4886.813 -5045.313 -5048.938 -5043.375 -4995.125 -5067.688 -5078.063 -5084.25 -5087.5 -5106.188 -5131.688 -5151.063 -5156.25 -5154.5 -5155.5 -5163.438 -5158.813 -5151.813 -5133.313 -5119.25 -5114.688 -5112.25 -5108.375 -5109.063 -5110.75 -5104.25 -5023.063 -4968.563 -4986.375 -5026.688 -5068.688 -5107.5 -5137.375 -5153.813 -5150.625 -5129.938 -5099.063 -5068.625 -5054 -5065.25 -5102.625 -5133.25 -5166.75 -5180.563 -5176.438 -5185.313 -5198.188 -5214.063 -5212.75 -5206.188 -5142.625 -5119.313 -5162 -5193.125 -5207.063 -5199.438 -5204.75 -5209.563 -5173.438 -5123.188 -5039.813 -4816.313 -4581.063 -4312.563 -4296.375 -4197.188 -4182.125 -4475.875 -4590.188 -4581.25 -4428.25 -4573.813 -4624.563 -4712.938 -4789.563 -4842.438 -4878.938 -4910.813 -4939.688 -4966.5 -4991.625 -5145.563 -5229.625 -5238.688 -5197.813 -5187.313 -5126.5 -5004.375 -4922.25 -4871.313 -4807.438 -4765.75 -4752.375 -4544.438 -4385 -4347.688 -4289.938 -4221.563 -4200.938 -4191.688 -4164.813 -4164.438 -4196.375 -4241.063 -4264 -4287.438 -4326.625 -4371.438 -4385.25 -4373.625 -4352.5 -4382.063 -4397.813 -4326.063 -4253.313 -4236.875 -4240.313 -4235.25 -4190.438 -4145.25 -3905.563 -3716.313 -3511 -3690.188 -3767.813 -3782.063 -3771.625 -3711.625 -3645.438 -3588.375 -3541.063 -3507.875 -3494.25 -3498.75 -3515.938 -3533.813 -3547.5 -3559.188 -3567.563 -3574.688 -3584 -3613 -3676.75 -3779.563 -3906.125 -4020.438 -4085.438 -4093.875 -4067.25 -4049.063 -4096.625 -4197.375 -4219.625 -4218.875 -4225.625 -4166.375 -4025 -3632.313 -3380.938 -3299.375 -3315.875 -3453.75 -3625.375 -3843.938 -3885.375 -4044.5 -4057.625 -4032.688 -4078.563 -4017.313 -3945.688 -3904.313 -3921.125 -4001 -4041.75 -4077.688 -4091.438 -4102.688 -4084.188 -4132.125 -4199.188 -4213.063 -4231.813 -4254.875 -4267.375 -4263.438 -4243.063 -4208.125 -4164.813 -4115.125 -4064.875 -4022.563 -4035.188 -4094.813 -4064.688 -4019.625 -4087.063 -3996.938 -3999.438 -4036.75 -4014.938 -3958.313 -3875.875 -3776 -3671 -3586.688 -3534 -3503.438 -3481.438 -3454.563 -3423.375 -3405.438 -3422.25 -3484.563 -3578.875 -3680.688 -3756.25 -3787 -3765.813 -3701.75 -3612.25 -3529.063 -3482.625 -3483.75 -3524.813 -3582 -3641 -3691.938 -3733.688 -3763.438 -3788.125 -3807.75 -3814.875 -3827.563 -3827.813 -3810.625 -3783.625 -3781.313 -3794.813 -3795.563 -3785.063 -3772.625 -3766.375 -3741 -3700.375 -3696.563 -3711.125 -3726.563 -3743.375 -3762.875 -3765.813 -3781.5 -3814.5 -3853.75 -3870.875 -3883.5 -3936.563 -4007.688 -4070.188 -4127.625 -4191.813 -4243.563 -4271.188 -4275 -4269.625 -4271.813 -4283.313 -4295.625 -4279.75 -4245.75 -4292.563 -4274.938 -4252.938 -4230 -4211.25 -4187.688 -4156 -4057.125 -3724.188 -3312.625 -2967.813 -2699 -2478 -2129.938 -2049.063 -2012.688 -2158.438 -2301.438 -2376.75 -2589.125 -2606.313 -2818.25 -2926.75 -3228.938 -3592.688 -3924.688 -4098.813 -4175.063 -4168.5 -3984.938 -4010.938 -4079.75 -4157.75 -4248 -4202.563 -4367.063 -4425.813 -4466.688 -4500.5 -4476.25 -4519.5 -4633.313 -4655.563 -4679.375 -4702.563 -4685.438 -4709.063 -4713.188 -4729.5 -4770.188 -4804.813 -4804.875 -4668.625 -4236.188 -4094.813 -4116.188 -4297.313 -4488.063 -4514.375 -4443.625 -4353.125 -4263.938 -4316.063 -4215.5 -4128.188 -4116.25 -4091 -4089.5 -4142.5 -4303.188 -4302.938 -4463.438 -4711.313 -4830.188 -4964.813 -5002.5 -4995.5 -5002.5 -4974.125 -4892.625 -4740.75 -4481.563 -4315.25 -4081.25 -3943.813 -3847.375 -3818.875 -3782.188 -3845.75 -3922.813 -3891.563 -3813.5 -3898.25 -3838.063 -3863.375 -3948.813 -3920.063 -3885.688 -3819.938 -3727.813 -3611 -3526.938 -3451.938 -3407.25 -3382.813 -3357.25 -3326.688 -3309.875 -3290.875 -3271.938 -3323.625 -3702.25 -4354.313 -4467.5 -4485 -4497.438 -4504.75 -4497.438 -4410.938 -4073.313 -3821.875 -3348.875 -3213.813 -3165.75 -3130.063 -3179.313 -3417.313 -3694.5 -3714.688 -3828 -4110.875 -4266.875 -4286 -3960.813 -3816.563 -3784.625 -3704.563 -3710.375 -3697.375 -3618.625 -3608.563 -3630.688 -3649.813 -3665.813 -3673.188 -3670 -3658.688 -3645.625 -3636.313 -3627.125 -3610.938 -3581.063 -3542.188 -3505.438 -3482.688 -3479.313 -3485.25 -3482.938 -3460.75 -3411 -3342.938 -3278.25 -3244.813 -3221.688 -3217.875 -3216.688 -3202.5 -3178.75 -3158.688 -3155.188 -3167.25 -3179.813 -3175.563 -3144.688 -3091 -3031.875 -2993.75 -2984.188 -2994.25 -2994.563 -2981.875 -2952.688 -2929.438 -2930.875 -2913.188 -2860.063 -2813 -2782.563 -2762.75 -2762.438 -2776.75 -2788.688 -2788.688 -2780.625 -2782.625 -2796.875 -2809.063 -2800.813 -2769.375 -2722.375 -2684.188 -2667.063 -2666.625 -2675.375 -2695.313 -2716.875 -2712.813 -2680.188 -2643.625 -2632.125 -2645.188 -2661.438 -2670.875 -2668.438 -2654.75 -2625.688 -2592.25 -2573.313 -2579.25 -2612 -2651.375 -2669.25 -2649.75 -2599.875 -2547.875 -2523.5 -2533.188 -2562.688 -2583.438 -2594.438 -2594.875 -2587.875 -2575.313 -2559.938 -2547.5 -2548.375 -2570 -2610.25 -2652.5 -2675.063 -2670.813 -2660.188 -2662.75 -2691.688 -2736.75 -2766.313 -2775.813 -2764.375 -2755.063 -2785 -2850.188 -2918.125 -2968.563 -2985.125 -2970.688 -2946.563 -2934.313 -2930.5 -2968.625 -3016.875 -3035.25 -3053.688 -3063.625 -3084.063 -3099.188 -3114.125 -3137.125 -3164.375 -3185.5 -3186.625 -3155.625 -3111.688 -3070.813 -3042.563 -3032.313 -3042.625 -3065.125 -3064.438 -2831.313 -2526.063 -2516.625 -2271.438 -2030.063 -2112.125 -2594.563 -2886 -3035.375 -3130.25 -3276 -3343.063 -3457.25 -3484 -3456.688 -3443.75 -3453.625 -3428.5 -3375.25 -3328.875 -3297 -3239.813 -3183.438 -3128.063 -3083.5 -3021.5 -2949.625 -2909.063 -2858.125 -2846.625 -2796.813 -2854.188 -2985.25 -3052.438 -3225.563 -3257.25 -3302.563 -3314.438 -3418.688 -3518.063 -3630.313 -3735.5 -3834.375 -3927.688 -3990.125 -4043.875 -4131.813 -4170.375 -4162.813 -4132.813 -4154.313 -4178.813 -4062.688 -3702.375 -3522.125 -3594.063 -3889.5 -4324.063 -4392.063 -4475.25 -4299.25 -4055.625 -4243.5 -4311.813 -4332.188 -4616 -4749.188 -4827.75 -4911.063 -4996.375 -5076.5 -5140.125 -5176.438 -5168.688 -5105 -4988.188 -4842.063 -4706.75 -4629.438 -4638.875 -4733.25 -4884.188 -5043.188 -5173.25 -5241.875 -5229.188 -5365.313 -5540.375 -5606.688 -5335.625 -5105 -5214.438
-4860.188 -4841.75 -4833.813 -4833.063 -4841.188 -4859.563 -4888.313 -4922.125 -4948.938 -4963.875 -4966.813 -4965.188 -4973.313 -4992.375 -5020.938 -5047.063 -5061.25 -5059.375 -5047.563 -5045 -5062.813 -5090 -5120.375 -5140.125 -5142.25 -5132.125 -5114.5 -5098.875 -5090.813 -5091.5 -5095.375 -5095.125 -5083.625 -5057.938 -5021.25 -4994.375 -5003 -5038.438 -5097.875 -5170.313 -5238.5 -5278.938 -5270.188 -5232.438 -5188.125 -5162.313 -5168.688 -5199.625 -5236.063 -5256.188 -5245.125 -5204.188 -5149.125 -5093.75 -5053.25 -5035.813 -5039 -5054.063 -5070.063 -5081.438 -5086.125 -5081.938 -5057 -5029.938 -5011.938 -5011.063 -5032.875 -5074.688 -5123.313 -5167.125 -5193.375 -5192.125 -5167 -5122.75 -5067.875 -5012.063 -4969.75 -4950.688 -4957.5 -4981.125 -4998.5 -4983.688 -4954.188 -4944.875 -4940.125 -4927.125 -4916.063 -4917 -4939 -4960.875 -4972.5 -4981.375 -4995.125 -5018.188 -5046.188 -5069.188 -5077.625 -5066.5 -5040.938 -5018 -5010.875 -5026.5 -5058.813 -5091.313 -5113.688 -5120.625 -5119.25 -5117.875 -5121.938 -5130.875 -5138.188 -5137.25 -5126.5 -5110.75 -5102.75 -5108.188 -5112 -5107.75 -5087.188 -5045.813 -4996.438 -4958.938 -4934.563 -4921.563 -4920.563 -4931.375 -4949.313 -4963 -4965.125 -4950.688 -4923.313 -4895.125 -4878.375 -4882.813 -4915.375 -4968.063 -5021.563 -5059.563 -5072.125 -5061.188 -5033.688 -5000.875 -4976.625 -4965.875 -4968.313 -4980 -4992.188 -5001.063 -4998.875 -4987.188 -4967.625 -4942.75 -4919.375 -4903.25 -4900.188 -4907.5 -4916.25 -4922.438 -4922.188 -4918.375 -4914.125 -4910.125 -4905.625 -4899.688 -4889.125 -4875.875 -4864.938 -4861.688 -4871.438 -4892.063 -4917.563 -4940.25 -4948.375 -4940.75 -4924.938 -4906.688 -4892.625 -4880.375 -4869.063 -4860.813 -4859.25 -4864.313 -4861.25 -4868.625 -4887.25 -4913.688 -4941.75 -4962 -4972.563 -4968.75 -4951.75 -4927.188 -4912.25 -4917.375 -4940.375 -4972.188 -4989.5 -4986.563 -4960 -4919.563 -4883 -4859.188 -4850.938 -4853.938 -4861.313 -4863.125 -4854.125 -4833.25 -4801.688 -4764.25 -4733.125 -4707.188 -4686.813 -4674.625 -4675.625 -4691.875 -4719.563 -4753.625 -4783.813 -4805.25 -4821.813 -4821.438 -4804.5 -4782.688 -4765.5 -4756.313 -4755.125 -4760.563 -4773.75 -4791.625 -4811.188 -4819.875 -4811.063 -4786.563 -4756.063 -4733.313 -4724.813 -4722.625 -4719.938 -4713.625 -4691.25 -4686.125 -4680.875 -4670.813 -4667.625 -4651.875 -4614.75 -4561.563 -4506 -4462.688 -4439.188 -4436.5 -4453 -4473.75 -4491.438 -4489.75 -4455.75 -4386.813 -4291.313 -4194.813 -4136.188 -4123.625 -4027.5 -3936.625 -3825.188 -3711.875 -3689.5 -3686.125 -3678.438 -3576.625 -3476.25 -3315.813 -3315.188 -3327.313 -3362.375 -3272.5 -3225.875 -3154.063 -2998.813 -2702.25 -2752.938 -3008.125 -3147.938 -3318.063 -3454.813 -3563.438 -3641.75 -3691.25 -3714.5 -3727.125 -3733.438 -3729.375 -3730.063 -3653.375 -3626.375 -3612.188 -3607.625 -3622.25 -3658.75 -3716.188 -3777.563 -3835.75 -3814.938 -3585 -3636.438 -3775.063 -3768.5 -3728.875 -3680.5 -3557.563 -3361.313 -3128.5 -2763.063 -2354.375 -1931 -1687 -1522.938 -1532.125 -1582.563 -1477.125 -2013.188 -2405.25 -2715.625 -2866.25 -3044 -3151.375 -3215.875 -3254 -3287.188 -3329.188 -3376.875 -3421 -3451.625 -3479.625 -3500.438 -3514.063 -3518.688 -3517.688 -3508.938 -3495.188 -3480.813 -3468.625 -3467 -3484.938 -3516 -3536.313 -3532.375 -3512.25 -3499 -3492.813 -3477.063 -3461.688 -3434.875 -3385.063 -3322.313 -3277.875 -3278.188 -3323.375 -3393.5 -3469.438 -3541.625 -3602.688 -3655.438 -3699.813 -3741.813 -3784.125 -3825.75 -3859.625 -3880.563 -3895.813 -3905.688 -3917.75 -3924.313 -3933.938 -3969.875 -4030.813 -4078.313 -4090.25 -4079.875 -4070.563 -4064.625 -4069.313 -4082.75 -4100.5 -4118.438 -4134.875 -4163.063 -4215.688 -4293.813 -4390.688 -4479 -4514.563 -4519.063 -4496.5 -4461.375 -4466.313 -4477.875 -4484.938 -4491.313 -4502.563 -4502.125 -4515.125 -4530.875 -4539.063 -4537.063 -4530.938 -4527 -4534.438 -4550.563 -4554 -4532 -4461.875 -4333.875 -4156.438 -3959.5 -3789.688 -3700.063 -3725.375 -3853.625 -4050.875 -4262.625 -4438.625 -4553.063 -4591.438 -4571.625 -4526.938 -4483.125 -4452.375 -4441.375 -4448.875 -4470 -4498 -4520 -4522.875 -4502.125 -4464.563 -4429.688 -4411.625 -4415.188 -4439 -4475.188 -4508.063 -4519.875 -4508.5 -4481.125 -4454.938 -4440.375 -4440.75 -4452.375 -4469.875 -4482.25 -4487.25 -4486.125 -4486.75 -4493.313 -4508.688 -4532.813 -4558.625 -4581.188 -4591.063 -4590.313 -4586.563 -4571.5 -4545.188 -4511 -4472.438 -4429.5 -4385.313 -4340.25 -4302.75 -4292.375 -4325.938 -4385.625 -4440.438 -4473.688 -4481.75 -4467.5 -4439.688 -4408.25 -4374.375 -4339.188 -4304.25 -4269.5 -4234.75 -4205.313 -4186.688 -4183.188 -4191.188 -4203.313 -4208.5 -4197.188 -4173.125 -4185.188 -4279.75 -4372.688 -4431.375 -4432 -4441.625 -4444.438 -4434.375 -4416.563 -4390 -4354.688 -4309.625 -4256.375 -4218 -4198.688 -4196 -4203.063 -4206 -4198.25 -4177.625 -4148.563 -4118.375 -4096.438 -4090.5 -4096.125 -4101.375 -4091.375 -4060.813 -4010.375 -3951.125 -3908.375 -3892.563 -3901.313 -3919.125 -3923.813 -3908.563 -3877.188 -3837.313 -3801.25 -3776.688 -3762.188 -3760.75 -3772.063 -3792.313 -3809.313 -3799.063 -3745.313 -3643 -3503.5 -3343 -3124.688 -2909.5 -2969.313 -3172.25 -3110.938 -2945.5 -2846.063 -2954.063 -3104.188 -3240.438 -3335.563 -3395.25 -3427.375 -3443.25 -3441.75 -3441.813 -3461.563 -3505.563 -3568.563 -3637.125 -3700.25 -3748.5 -3788.75 -3826.813 -3860.75 -3889.25 -3906.25 -3913.125 -3916.75 -3919.188 -3902.75 -3866.938 -3821.375 -3792.938 -3782.063 -3797.063 -3844.813 -3911 -3971.5 -3996.75 -3982.125 -3942.625 -3905.125 -3894.063 -3906.625 -3942.313 -3956.938 -3941.688 -3927.375 -3938.5 -3975.563 -4022.438 -4059.188 -4069.125 -4068.375 -4080.688 -4092.375 -4092.563 -4081.563 -4075.938 -4073 -4050.438 -3978.438 -3839.188 -3641.563 -3454 -3469.563 -3653.75 -3932.875 -4198.563 -4322.625 -4362.25 -4382.625 -4400 -4396.75 -4350.5 -4246.75 -4069.938 -3824.563 -3540.25 -3276.375 -3194.688 -3256.75 -3442.25 -3775.563 -4023.188 -4150.625 -4211 -4228.875 -4222.938 -4202.188 -4177.25 -4154.438 -4145.375 -4152.188 -4170.25 -4178.188 -4175.5 -4159.875 -4136.25 -4116.688 -4102.875 -4088.813 -4065.938 -4035.563 -4010.125 -4002.813 -4020.813 -4063.25 -4115.188 -4157.563 -4168.313 -4136.688 -4072 -3996.063 -3940.688 -3926.438 -3952.438 -3997.375 -4028.188 -4029.125 -4007.563 -3986.188 -3991.938 -4031.313 -4097.25 -4162.188 -4198.563 -4189.938 -4129.125 -4034.438 -3939.438 -3860.5 -3816.875 -3819.875 -3868.688 -3954.438 -4067.875 -4195.25 -4296.188 -4340 -4297.625 -4175.375 -4007.375 -3840.438 -3708.438 -3633.125 -3621.563 -3668.875 -3747.063 -3825.625 -3888.75 -3932.75 -3965.25 -3993.625 -4020.625 -4042.25 -4052.5 -4051.25 -4043.813 -4035.438 -4026.75 -4012.875 -3991.25 -3967.563 -3948.875 -3940.75 -3947.125 -3960.875 -3975 -3980.375 -3972.375 -3948.688 -3909.563 -3860.563 -3813.875 -3804.5 -3869.938 -3867.313 -3782.875 -3629.25 -3569.625 -3815.75 -3983.063 -3902.063 -3988.875 -3919.625 -3802.75 -3695.5 -3730.625 -3830.938 -3825.375 -3808.438 -3844.938 -3876.5 -3938.375 -3888.438 -3719 -3766.438 -3711.438 -3823.813 -3830.5 -3790.313 -3750.813 -3706.125 -3636 -3549.813 -3444.313 -3386 -3645.375 -3643.25 -3459.188 -3263.063 -3367.75 -3350.5 -3517.313 -3658.375 -3709 -3768.25 -3797.688 -3798.688 -3786.125 -3772.063 -3761.125 -3757.688 -3758.125 -3758.375 -3753 -3743.813 -3733.438 -3730.25 -3741.563 -3772.313 -3818.625 -3877.375 -3943.75 -4010 -4066.313 -4106.438 -4128.875 -4136.188 -4131.75 -4120 -4103.875 -4083.188 -4073.125 -4088 -4122.125 -4158.5 -4172.25 -4147.938 -4088.875 -4011.625 -3939.875 -3895.625 -3879.813 -3883.813 -3895.563 -3900.75 -3900.188 -3957.5 -4062.813 -4114.438 -4133.563 -4119 -4129 -4231.75 -4264.313 -4260.563 -4232.188 -4199 -4181 -4199.75 -4227.813 -4248.5 -4258.688 -4264.813 -4274.438 -4285.813 -4297.313 -4300.25 -4291.563 -4269.875 -4247.063 -4244.063 -4271.75 -4339.688 -4436.563 -4532.063 -4596.75 -4610.125 -4566.125 -4473.375 -4367.313 -4287.313 -4275.688 -4315.563 -4388 -4481.625 -4565.125 -4591.75 -4603.125 -4610.25 -4620.938 -4639 -4667.063 -4707.75 -4758.188 -4815.5 -4892.25 -4986.5 -5056.688 -5103.063 -5128.75 -5126.188 -5089.688 -4999.813 -4859.438 -4875.75 -5054.125 -5055.313 -5044.063 -5043.625 -5065.375 -5079.813 -5105.438 -5139 -5159.75 -5164.688 -5160.063 -5153.875 -5153.5 -5156.5 -5155.75 -5155.625 -5142.438 -5126.563 -5120.375 -5115 -5108.875 -5102.688 -5100 -5109.25 -5107.938 -5106.625 -5078.125 -5062.313 -5072.375 -5098.313 -5126.688 -5147.125 -5154.688 -5143.938 -5118.063 -5082.813 -5046.688 -5018.188 -4996.5 -5005.5 -5096.688 -5169.938 -5188.5 -5177.25 -5185.563 -5199.063 -5205 -5202.313 -5187.563 -5076.875 -4999.125 -5035.938 -5067 -5084.375 -5090.063 -5109.125 -5045.125 -4962.75 -4816.25 -4709 -4364.188 -4037.5 -3883.813 -3994.688 -3986.188 -4043.688 -4164.563 -4248.375 -4304.063 -4096.688 -4287.688 -4510.625 -4617.25 -4718.875 -4795.313 -4859.313 -4924.125 -5004.125 -5094.125 -5169.438 -5201.938 -5235.75 -5249.625 -5251.25 -5249.375 -5254.75 -5197.813 -5064.75 -5014.063 -4967.25 -4837.938 -4760.438 -4694.25 -4510.188 -4292.813 -4155.813 -4119 -4123.875 -4132.688 -4107 -4099.875 -4123.563 -4159.875 -4184 -4225.063 -4285.875 -4343.625 -4351.875 -4334.25 -4308.563 -4332.875 -4351.875 -4335.875 -4310.125 -4270.625 -4249.063 -4227.5 -4196.063 -4158.563 -4077.5 -3863.563 -3746.875 -3846.25 -3827.625 -3830.313 -3791.063 -3726.063 -3648.563 -3590.25 -3535.75 -3489.125 -3468.75 -3507.875 -3563 -3610.313 -3647.5 -3673.813 -3690.625 -3695 -3691.625 -3695.75 -3728.938 -3799.125 -3898.25 -3994.938 -4053.313 -4059.313 -4026.438 -4010.063 -4105.813 -4210.063 -4206.125 -4207.75 -4199.25 -4134.563 -3998.75 -3681.125 -3400.813 -3490.75 -3594.813 -3792.813 -3974 -4028.375 -4041.75 -4090.063 -4063.438 -4035.25 -4080 -4015.438 -3956.625 -3922.875 -3948.563 -4014.5 -4038.875 -4062.563 -4069.125 -4066.5 -4135.875 -4172.438 -4155.563 -4195.938 -4209.938 -4227.375 -4237.75 -4234.75 -4216 -4180.063 -4129.813 -4072 -4014.25 -3967.875 -4031.313 -4056.688 -3965.25 -3837.938 -3875.688 -3877.375 -3814.125 -3839.188 -3821.063 -3775.063 -3711.25 -3635.125 -3558.75 -3504.188 -3479.813 -3477.375 -3479.75 -3475.313 -3462.938 -3457.563 -3479.313 -3537.125 -3618.875 -3700.438 -3752.563 -3758.938 -3712.75 -3622.063 -3511.563 -3415.25 -3360.375 -3358.188 -3406.25 -3486.5 -3577.625 -3664.5 -3731.813 -3766.063 -3791.75 -3808.75 -3813.875 -3812.438 -3775.25 -3832.688 -3806.188 -3799.813 -3808.25 -3810.25 -3807.688 -3801.5 -3796.625 -3772 -3743.875 -3733.563 -3734.5 -3740.813 -3751.375 -3764.125 -3769.563 -3784.25 -3810.313 -3872.313 -3899.25 -3907.25 -3951.125 -4004.313 -4063.5 -4128.25 -4196.188 -4250.688 -4282.813 -4293.5 -4293.063 -4294.5 -4302 -4308 -4305.75 -4288.438 -4286.625 -4264.25 -4237.438 -4231.938 -4206.75 -4155.188 -4123.25 -4031.563 -3773.25 -3392.188 -2914.438 -2688.063 -2554.188 -2354.5 -2414.625 -2396.5 -2516.688 -2646.563 -2933.25 -3129.625 -3170.375 -3241.25 -3373.375 -3576.938 -3791.375 -4005.375 -4114.875 -4181.813 -4222 -4075.25 -4049.75 -4078.875 -4124.438 -4241.188 -4345.813 -4381.5 -4366.813 -4458.563 -4511.688 -4519 -4532.375 -4643.75 -4645.5 -4612.938 -4710.688 -4721.438 -4719.75 -4719.938 -4730.688 -4752.188 -4759.188 -4734.875 -4632.25 -4388.188 -4274.563 -4296.063 -4391.125 -4471.125 -4488.125 -4492.25 -4471.063 -4439.125 -4448.375 -4446 -4428 -4442.5 -4448.563 -4347 -4398.313 -4475 -4462.125 -4715 -4931.563 -4914.188 -4860.063 -4999.938 -5003.5 -4985.625 -4914.313 -4672.063 -4474.75 -4114.375 -3882.938 -3570.125 -3374.875 -3318.688 -3347.5 -3458.625 -3552.25 -3555.5 -3589.438 -3707.188 -3843.813 -3802.25 -3845.563 -3908.188 -3840 -3851.188 -3787.25 -3678.125 -3590.125 -3516.438 -3467.125 -3426.25 -3383.75 -3366.5 -3336.5 -3321.313 -3302 -3286.875 -3326 -3416.438 -3725.875 -4191.375 -4439.875 -4480.875 -4500.688 -4507.375 -4494.313 -4384.375 -4059.313 -3484.25 -3217.625 -3174.063 -3149.188 -3155.438 -3310.688 -3685.063 -3758.313 -3698 -3761.75 -4064.875 -4264.188 -4176.25 -3926.125 -3807.625 -3686.063 -3557.313 -3527.063 -3607.563 -3634.75 -3653.625 -3665.375 -3676.313 -3685.75 -3688.125 -3682.438 -3671.438 -3656.625 -3635.438 -3605.438 -3564.875 -3521.25 -3488.5 -3475.375 -3481.688 -3492.563 -3488.5 -3457 -3396.375 -3319.625 -3251.5 -3213.125 -3195.375 -3200.25 -3204.188 -3194.25 -3173.5 -3155.375 -3151.5 -3160.688 -3170.563 -3168.125 -3142.188 -3097.063 -3045.125 -3011.125 -3003.438 -3010.313 -3012.563 -3002.625 -2984.938 -2964.313 -2938.875 -2910.625 -2894.5 -2840.188 -2787.125 -2752.813 -2751.438 -2772 -2789.563 -2792.188 -2785.625 -2785.5 -2798.313 -2810.25 -2803.75 -2776.313 -2737.125 -2699.688 -2679.125 -2672.5 -2672 -2678.938 -2688.625 -2684.438 -2663.813 -2644.75 -2640.625 -2642.938 -2639.25 -2632.438 -2630 -2633.25 -2626.375 -2609.75 -2596.063 -2597.813 -2620.625 -2652.438 -2669.375 -2656.813 -2617.5 -2571.688 -2543.813 -2542.625 -2559.438 -2578.313 -2592.063 -2593.5 -2580.625 -2558.313 -2540.875 -2534.5 -2546.188 -2573.938 -2611.5 -2645.125 -2659 -2650.875 -2635.563 -2633.75 -2660.563 -2708.25 -2750.188 -2767.25 -2762.063 -2758.563 -2786.75 -2841.188 -2900.25 -2942.938 -2956.313 -2940.688 -2918.375 -2913.563 -2915.25 -2937.813 -3015.188 -3027.625 -3043.625 -3064.25 -3081.563 -3096.375 -3111.5 -3132.375 -3156.438 -3173.813 -3172.75 -3136.938 -3089.875 -3046.188 -3015 -3000.625 -2998.563 -3002.813 -2991.938 -2961.938 -2687.125 -2160.938 -1873.938 -1608.563 -2025.188 -2527.063 -2888.188 -3002.625 -3086.125 -3184.625 -3285.625 -3388.625 -3436.875 -3404.563 -3367.625 -3382.188 -3365.188 -3331.75 -3265.875 -3233.125 -3153.375 -3110.313 -3028.063 -2949.75 -2879.438 -2793.125 -2747.75 -2653.625 -2664.625 -2621.438 -2630.625 -2686.75 -2847.063 -2930.188 -3001.75 -3167.563 -3196.125 -3309.5 -3408.875 -3502.625 -3612.625 -3742.375 -3856.125 -3932.5 -4025.625 -4077 -4123.5 -4111.125 -4122.313 -4171.125 -4122.063 -3940.25 -3765.938 -3773.438 -3883.063 -4026.625 -4251.188 -4370 -4348.813 -4133.938 -4018.313 -4336.313 -4462.75 -4467.25 -4668.125 -4771.188 -4843.375 -4917.125 -4993.063 -5066.938 -5130.125 -5165.375 -5158.313 -5096.125 -4983.188 -4843.125 -4714.75 -4643.688 -4650 -4728.625 -4853.063 -4978.875 -5066.188 -5087.625 -5055.188 -5055.188 -5062.5 -5101.688 -5048.875 -5139.938 -5191.813
-4889.313 -4880.125 -4875.375 -4872.125 -4871.188 -4876.688 -4893.813 -4915.25 -4933.5 -4942 -4943.625 -4943.563 -4952.938 -4975 -5006.875 -5036.313 -5053.125 -5055.438 -5050.563 -5051.625 -5067.75 -5092.438 -5117.875 -5136.563 -5139.875 -5127.875 -5106.438 -5084.688 -5069.75 -5063.563 -5062.813 -5060.75 -5050.375 -5029.25 -5000.75 -4986.063 -4997.625 -5033.625 -5090.5 -5159.438 -5223.875 -5258.563 -5239.063 -5188.75 -5132.125 -5092.75 -5089.75 -5115 -5153.313 -5181.25 -5182.75 -5156.188 -5111 -5061.125 -5023.188 -5005.063 -5009.813 -5029.125 -5055.313 -5078.938 -5091.875 -5080.938 -5027.813 -4991.063 -4969.063 -4966 -4987.25 -5028.75 -5079.813 -5123.25 -5151.625 -5156.625 -5138.125 -5103.5 -5060.063 -5011.188 -4970.688 -4949.063 -4954.938 -4978.75 -4998.938 -4995.625 -4977.063 -4962.125 -4946.25 -4929.5 -4913.438 -4907.563 -4926.375 -4946.063 -4954.188 -4961.438 -4973.688 -4998.125 -5029.125 -5056.688 -5065.813 -5054.063 -5029.813 -5009 -5004.375 -5021.313 -5058.375 -5092 -5110.25 -5111.75 -5108.063 -5108.813 -5119.438 -5137.375 -5150.688 -5150 -5133.625 -5111.188 -5099.938 -5104.063 -5109.5 -5105.875 -5085.063 -5041.563 -4991.125 -4961.125 -4945.563 -4938.188 -4938.375 -4944.813 -4954.313 -4959.75 -4956.313 -4939.563 -4916.438 -4894.438 -4883.875 -4893.688 -4932.125 -4990.063 -5046.875 -5089 -5103.313 -5086.25 -5048.563 -5003.625 -4966.438 -4946.938 -4945.438 -4956.75 -4971.938 -4984.75 -4987.375 -4981.563 -4966.813 -4947.813 -4929.625 -4917.25 -4912.375 -4913 -4913.875 -4913.375 -4910.25 -4907.188 -4906.813 -4908.063 -4906.188 -4898.25 -4886.188 -4869.188 -4855.688 -4852.625 -4865.875 -4893.063 -4924.75 -4951.938 -4963.688 -4956.938 -4940.125 -4919.438 -4900.875 -4884.313 -4870.063 -4858.75 -4854.625 -4863.188 -4871.688 -4890.063 -4916.188 -4945.063 -4969.563 -4979.875 -4974.438 -4951.438 -4917.063 -4883.938 -4865 -4870.375 -4895.813 -4931.5 -4956.25 -4964.25 -4951.438 -4925 -4897.063 -4875.375 -4863.5 -4858.25 -4855.313 -4847.688 -4835.125 -4817.375 -4791.688 -4761.688 -4739.063 -4718.188 -4697.375 -4679.875 -4673.313 -4683.063 -4709.875 -4748.75 -4790.063 -4820.125 -4840.313 -4837.875 -4816.188 -4789.188 -4766.063 -4752.75 -4752 -4761.375 -4779.625 -4805.063 -4829.25 -4844.125 -4837.25 -4809.813 -4772.938 -4741.5 -4728.688 -4726.813 -4716.625 -4713.125 -4691.875 -4681.75 -4683.313 -4663.563 -4662.938 -4653.125 -4619.5 -4566.938 -4508.063 -4457.125 -4423.438 -4409 -4412.563 -4419.063 -4423.125 -4407.75 -4366.188 -4296.75 -4205.375 -4122.938 -4089.313 -4021.875 -3884.25 -3847.75 -3787.938 -3676.125 -3552.125 -3542.5 -3520.25 -3485.813 -3400.625 -3239.75 -3139.5 -3201 -3202.75 -3132.938 -2952.625 -2833.5 -2781.5 -2373.875 -2385.438 -2674.438 -2922.938 -3130.625 -3303.563 -3440.563 -3539.125 -3599.125 -3626.25 -3637.5 -3641.875 -3633.25 -3592.5 -3554.688 -3546.313 -3535.938 -3529.938 -3543.688 -3580.938 -3645 -3710.625 -3765 -3720.938 -3537.813 -3628.938 -3718.563 -3746.313 -3704.75 -3655.25 -3565.875 -3364.625 -3050.75 -2787.375 -2540.625 -2213.875 -2035.625 -1966.188 -1919.125 -2000.875 -1820.563 -2093.125 -2453.125 -2848.25 -3019.438 -3098.25 -3175.688 -3228.313 -3262.313 -3292.875 -3333.375 -3382.125 -3430.188 -3468.563 -3489.125 -3500.5 -3503.813 -3500.5 -3489.938 -3473.063 -3454.875 -3447.125 -3440.813 -3442.125 -3461.625 -3491.125 -3509.938 -3504.5 -3484.313 -3472.25 -3475.75 -3474.125 -3472.188 -3453.75 -3414.188 -3366 -3333.563 -3343.25 -3394.875 -3464.625 -3533.5 -3592.938 -3641.813 -3681.438 -3713.5 -3742.938 -3775.25 -3812.188 -3845.688 -3870.875 -3887.813 -3901.063 -3919.063 -3940.25 -3948.625 -3969.188 -4023.25 -4056.438 -4009.5 -3942.063 -3929.75 -3950.75 -3994.438 -4048.938 -4096.313 -4128.625 -4144.313 -4165.688 -4213 -4289.563 -4388.313 -4480.813 -4520.125 -4527.313 -4512.25 -4485.563 -4460.313 -4472.375 -4481.188 -4490.813 -4496.063 -4495.625 -4509.063 -4519.938 -4524.688 -4524.188 -4524 -4529.313 -4547.438 -4569.25 -4566.063 -4530.313 -4440.5 -4293.688 -4102.5 -3899.5 -3734.5 -3661.813 -3708.813 -3860.125 -4074.875 -4296.438 -4476.125 -4581.813 -4607.625 -4574.438 -4521.75 -4477.125 -4452.938 -4450.563 -4464.813 -4487.438 -4509 -4517.313 -4503.625 -4472.938 -4436.625 -4409.938 -4401.75 -4411 -4432.563 -4457.063 -4474.625 -4492.25 -4492.563 -4476.188 -4461.625 -4457.125 -4463.75 -4477.375 -4493.375 -4506.625 -4509.625 -4510 -4513.063 -4518.313 -4528.063 -4542.875 -4560.375 -4576.875 -4588.5 -4590.375 -4581 -4561.875 -4537.75 -4509.625 -4479.125 -4451.063 -4427.563 -4413.813 -4415 -4422.813 -4414.938 -4426.25 -4443.063 -4449.625 -4439.375 -4412.688 -4378.188 -4341.188 -4304.438 -4271.688 -4244.625 -4221.75 -4208.438 -4204.438 -4207.125 -4218.063 -4227.063 -4227.813 -4214.25 -4185.688 -4154.438 -4152.938 -4201.563 -4271.813 -4327.563 -4323.188 -4364 -4382.563 -4385.5 -4392.313 -4380.563 -4350.875 -4308.188 -4254.688 -4218 -4195.813 -4193.125 -4200.375 -4200.188 -4189.75 -4165.625 -4130.438 -4093.25 -4063.938 -4049.25 -4046.438 -4042.375 -4027.25 -3995.5 -3948.375 -3901.563 -3875.875 -3874.125 -3891.563 -3909.188 -3908.563 -3883.938 -3841.563 -3792.438 -3752.438 -3726.625 -3718 -3723.688 -3738.5 -3757.75 -3772.063 -3757.563 -3706.75 -3609.938 -3469 -3291.688 -3067 -2809.375 -2720.938 -3068.688 -3079.625 -3007.5 -3012.063 -3075.875 -3136.875 -3259.938 -3359.063 -3433.875 -3472.125 -3479.188 -3465.813 -3451.938 -3460.375 -3496.125 -3549.75 -3610.875 -3670.375 -3718.5 -3759.063 -3795.625 -3827.875 -3856.25 -3875.625 -3887.375 -3890.625 -3884.75 -3857.75 -3806.75 -3807.938 -3819.938 -3823.25 -3838.375 -3879.875 -3938.313 -3989.188 -4008.563 -3996.5 -3965.375 -3929.438 -3897.188 -3929.813 -3975.625 -4000.313 -3999.125 -3989.313 -3993.438 -4013.625 -4046.188 -4072.438 -4079.563 -4076.688 -4090.188 -4100.5 -4092 -4055.5 -4040.188 -4057.938 -4079.125 -4059.813 -3970 -3807.813 -3627 -3642.375 -3800.688 -4040 -4276.75 -4353.625 -4379.375 -4405 -4430.625 -4431.813 -4382.813 -4264.75 -4071.063 -3814.375 -3551.313 -3351.625 -3294.125 -3367.75 -3576.813 -3960.125 -4157.188 -4235.688 -4273.25 -4283.063 -4277.188 -4259 -4237.75 -4216.875 -4201.813 -4195.375 -4193.875 -4186.563 -4178.563 -4164.875 -4152.188 -4145.063 -4144.5 -4139.938 -4122.563 -4092 -4059.125 -4039 -4044 -4077.375 -4129 -4178.563 -4200.5 -4177.75 -4115.125 -4030.75 -3960.375 -3930.438 -3940.875 -3973.75 -3998.5 -3998.375 -3982.813 -3972.938 -3992.313 -4047.625 -4128.313 -4205.125 -4248.438 -4239.375 -4172.563 -4066.438 -3958.438 -3867.188 -3815.75 -3814.375 -3862.188 -3946.125 -4056 -4178 -4279.438 -4327.125 -4297.188 -4194.25 -4048.625 -3909.5 -3804.188 -3749.563 -3748.563 -3794.875 -3862.25 -3926.25 -3972.5 -4002.188 -4026.625 -4050.375 -4077.938 -4102.875 -4116.375 -4112.75 -4102.25 -4086.875 -4068.313 -4043.5 -4010.313 -3976.75 -3951.625 -3942.688 -3950.188 -3967.125 -3983.375 -3992 -3991.25 -3978.563 -3954 -3924.563 -3891.25 -3862.563 -3914.938 -3994.125 -4026.5 -3855 -3725.313 -3864.625 -3865.125 -3990.813 -3991.813 -3901.5 -3781.813 -3651.938 -3759.563 -3847.75 -3844.063 -3829.125 -3852.313 -3805.75 -3956.813 -3947.188 -3871.438 -3923.563 -3901.875 -3888.563 -3799.75 -3763.313 -3884.125 -3849.688 -3793.75 -3753.375 -3692.75 -3639.5 -3754.188 -3817.313 -3787 -3695.063 -3622.875 -3615.75 -3754.938 -3789.938 -3797.188 -3804.125 -3809.375 -3789.375 -3762.188 -3755.813 -3741.625 -3739.813 -3749.813 -3763 -3772 -3775.063 -3771.063 -3769.938 -3775.438 -3797.313 -3835.25 -3889.125 -3955.25 -4023.5 -4079.813 -4115 -4130.688 -4130.5 -4122.313 -4110.25 -4097.188 -4081.5 -4075.938 -4085.563 -4107.75 -4126.313 -4120.313 -4079 -4011.875 -3940.813 -3892.375 -3884.25 -3910.125 -3955.313 -4000 -4030.438 -4043.563 -4069.875 -4161.813 -4166.188 -4164.313 -4156.438 -4167.5 -4342.813 -4437.688 -4447.75 -4379.625 -4223.938 -4192.188 -4236.063 -4281.688 -4312.5 -4328.438 -4339.5 -4357.438 -4380.313 -4402.375 -4414.5 -4409.625 -4387.5 -4357.875 -4340.438 -4352 -4404.188 -4490.375 -4585.438 -4659.563 -4694.75 -4684.375 -4616.313 -4492.625 -4382.188 -4331.5 -4336.875 -4381.688 -4458.063 -4540.938 -4578.625 -4607 -4626.25 -4644.125 -4668.188 -4706.063 -4759.813 -4831.938 -4917.125 -4986.125 -5032.875 -5080.875 -5120.313 -5141 -5134 -5095.938 -5014.313 -4900.375 -4914.438 -5064.188 -5067.25 -5070.938 -5077.938 -5056.063 -5057.313 -5098.813 -5164.063 -5174 -5161 -5160.875 -5157.563 -5149.813 -5158.813 -5158.375 -5155.688 -5146.063 -5129.75 -5124.313 -5115.688 -5106.125 -5103.5 -5111.063 -5113.813 -5108.625 -5103.438 -5092.188 -5093.313 -5108.125 -5128.063 -5147 -5158 -5155.938 -5139.375 -5111.688 -5077.313 -5046.375 -5024.938 -5019 -5053.875 -5151 -5207 -5208.813 -5185.563 -5176.188 -5193.188 -5190.75 -5158.438 -5138.313 -5088.625 -4981.25 -4753.813 -4726.063 -4744 -4813.938 -4823.375 -4757.938 -4580.063 -4325.75 -4001.625 -3897.25 -3508.5 -3530.625 -3547.688 -3497.25 -3505.625 -3616.313 -3910.625 -4246.375 -4126.813 -4186.125 -4423.5 -4578.063 -4694.438 -4777.75 -4852.625 -4930.125 -5051 -5174.563 -5220.5 -5221.75 -5224.938 -5237.313 -5244.938 -5249.563 -5253.5 -5211.375 -5116.563 -5042.188 -4965.563 -4811.625 -4656.188 -4705.063 -4693.125 -4404.875 -4155.563 -4089.688 -4079.75 -4052.188 -4029.563 -4037.188 -4079 -4081.688 -4102.688 -4156 -4226.875 -4283.125 -4298.375 -4297.813 -4288.5 -4304.125 -4303.875 -4297.688 -4196.688 -4293.813 -4292.188 -4241.438 -4210.438 -4154.25 -4106.125 -4022.875 -3917.813 -3886.938 -3898.125 -3888 -3807.063 -3726.688 -3643.688 -3610.313 -3558.813 -3508.625 -3489.75 -3553.563 -3632.25 -3700 -3755.25 -3797.688 -3821.938 -3823.813 -3806.063 -3783.25 -3779 -3810.5 -3877.188 -3957.375 -4015.938 -4034.125 -4022.313 -4032.75 -4129.313 -4186.063 -4196.938 -4202.438 -4192.375 -4114.063 -3953.563 -3928.563 -3618.438 -3607.938 -3708.125 -3837.438 -4056.188 -4145.875 -4158 -4109.625 -3998.938 -3943.313 -4007.438 -3967.25 -3936.25 -3938.313 -3993.5 -4009.25 -4015.313 -4039.75 -4004.125 -3982.313 -4135.313 -4159.438 -4144.125 -4171.5 -4175.563 -4188.125 -4192.688 -4187.438 -4167.75 -4126.563 -4066.813 -3996.313 -3923.75 -3881.188 -4003.875 -3977.063 -3877.063 -3843 -3802.375 -3689.25 -3614.813 -3603.188 -3589.563 -3568.25 -3540.313 -3504.438 -3472.125 -3459.438 -3472.313 -3501.813 -3529.813 -3547.5 -3553.188 -3557.938 -3580 -3624 -3681.875 -3731.938 -3749.938 -3719.563 -3639.813 -3520.188 -3390.188 -3283.625 -3226.375 -3229.75 -3293.563 -3402.688 -3535 -3668.375 -3763.813 -3783.813 -3796.875 -3811.5 -3810.375 -3808.875 -3826.75 -3824.938 -3818.438 -3817.625 -3814.625 -3818.063 -3824.313 -3824.125 -3826.313 -3806.188 -3784.563 -3767.313 -3755.5 -3751.938 -3756.5 -3767 -3777.563 -3798.25 -3824.438 -3885.188 -3918.875 -3933.938 -3966.438 -4009.125 -4065.063 -4130.625 -4198.25 -4255.188 -4290.375 -4306.75 -4309.125 -4307.813 -4310.375 -4311.188 -4299.125 -4291.375 -4283.375 -4266.125 -4219.938 -4231.25 -4192.75 -4142.688 -4093.438 -3940.125 -3777.375 -3409.438 -2974.063 -2737.625 -2570.688 -2645.938 -2718.188 -2761.625 -2779.938 -3007.875 -3200 -3364.125 -3426.75 -3439 -3571.625 -3583.875 -3853.875 -4036.125 -4158.938 -4160 -4258.938 -4197.313 -4124.125 -4134.125 -4230.5 -4298.25 -4405.938 -4435.188 -4406.875 -4457.5 -4549.688 -4538.188 -4546.5 -4594.313 -4651.188 -4657.875 -4727.25 -4750.563 -4723.625 -4721.313 -4727.438 -4737.875 -4732 -4700.875 -4635.75 -4508.625 -4429.938 -4421.188 -4484.188 -4493.938 -4520.875 -4627.188 -4579.625 -4562.938 -4627.125 -4741.75 -4756.625 -4748.5 -4561.125 -4455.75 -4563.688 -4742.375 -4810.25 -4911 -4940.688 -4958.125 -4968.688 -4993.75 -4975.063 -4891.25 -4712.813 -4289.25 -4118.563 -3830 -3452.75 -3188.5 -3060.5 -2927.75 -2919.625 -2999.438 -3197.5 -3411.063 -3594.313 -3828.125 -3787.625 -3777.25 -3779.563 -3876.875 -3817.875 -3810.125 -3746.438 -3676.125 -3611.063 -3560.563 -3505.25 -3437.188 -3398.375 -3366.875 -3353.563 -3360.688 -3332.563 -3330.438 -3355.5 -3351.75 -3393.375 -3511.625 -3929.625 -4408.25 -4480.438 -4498.188 -4501.063 -4480.938 -4399.375 -4070.75 -3474.125 -3231.25 -3193 -3162.375 -3168.5 -3424.75 -3759 -3774.313 -3727.813 -3819.563 -4034.688 -4134.75 -4084.375 -3921.625 -3799.5 -3656.313 -3568.938 -3521.625 -3644 -3655.125 -3656.125 -3659.188 -3669.625 -3679.188 -3680.875 -3671.688 -3651.938 -3618.5 -3572.625 -3521.188 -3475.563 -3450.375 -3453.313 -3478.25 -3500.938 -3502.375 -3469.063 -3403.688 -3320 -3242.188 -3186.188 -3173.688 -3190.688 -3195.5 -3185.438 -3164.375 -3146.125 -3138.938 -3142.938 -3149.313 -3148.438 -3130.438 -3096.313 -3057.313 -3036.25 -3031.188 -3012.938 -3008.188 -3000.25 -2982.375 -2964.688 -2933.938 -2905.563 -2886.25 -2842.563 -2784.625 -2744.813 -2742.625 -2770.813 -2793.5 -2799.125 -2791.75 -2787.438 -2794.688 -2805.5 -2800.938 -2779.375 -2748.063 -2714.375 -2690.875 -2678 -2671.188 -2670.5 -2672.25 -2665.5 -2650 -2641.938 -2644.875 -2644.875 -2632.813 -2617.188 -2615.5 -2628.063 -2637.125 -2631.938 -2618.938 -2612.875 -2622.063 -2642.125 -2656.688 -2650.5 -2624 -2588.625 -2560.875 -2549.25 -2555.75 -2573.188 -2590.438 -2596.875 -2583.125 -2558.813 -2540.563 -2536.188 -2546.75 -2571 -2599.875 -2625.063 -2637.875 -2631.625 -2614.875 -2610 -2636.75 -2690.625 -2743.563 -2765.563 -2761.375 -2756.938 -2777.313 -2821.125 -2870 -2904.875 -2917.375 -2908.063 -2896.25 -2900.188 -2912.063 -2933.75 -2993.75 -3015 -3033.75 -3062.625 -3077.875 -3091.5 -3106.188 -3122.813 -3138.813 -3148.563 -3141.625 -3109.938 -3066.625 -3024.813 -2992.875 -2974.063 -2958.063 -2936.5 -2914.75 -2846.563 -2562.688 -2278.063 -1772.938 -1687.625 -1982 -2398.438 -2640.563 -2964.438 -3091.813 -3179.813 -3296.063 -3372.813 -3369.688 -3369 -3317.125 -3288.375 -3278 -3245.563 -3213.625 -3157 -3103.813 -3012.875 -2944.563 -2868.75 -2772.688 -2667.063 -2563.688 -2399.438 -2419.813 -2380.375 -2275.938 -2395.063 -2460.438 -2438.688 -2779.625 -3043.5 -3101.688 -3201.063 -3302.938 -3404.188 -3515 -3653.938 -3799.688 -3921.75 -4012.563 -4050.563 -4082.625 -4101.5 -4117.563 -4143.625 -4006.313 -3832.938 -4022.25 -4095 -4144.813 -4309.688 -4356.313 -4189.813 -3997.563 -3785.563 -3969.125 -4228.313 -4385.125 -4487.938 -4718.688 -4795.25 -4864.625 -4931.938 -5001.438 -5071.688 -5132.438 -5167.5 -5160.188 -5096.938 -4987.375 -4852.438 -4730.313 -4663.063 -4665.313 -4731.313 -4835.375 -4937 -4999.188 -5005.5 -4954.25 -4847.5 -4648.5 -4501.375 -4798.75 -5124.125 -5181.625
-4916.938 -4917.875 -4916.875 -4909.188 -4896.75 -4887.063 -4887.563 -4896.5 -4907.438 -4915.188 -4921.938 -4929.813 -4947.625 -4976.313 -5012.375 -5042.813 -5058.563 -5060.625 -5055.375 -5054.563 -5066.063 -5087.125 -5108.375 -5127.375 -5135.813 -5123.375 -5101.125 -5076.813 -5056.688 -5045.688 -5039.75 -5035.25 -5024.188 -5004.938 -4985.438 -4978.75 -4990.75 -5021.625 -5067.938 -5123.25 -5171.938 -5190.75 -5166.313 -5110.938 -5046.875 -5000.938 -4990.875 -5013.063 -5050.938 -5086.563 -5101 -5091.125 -5060 -5021 -4986.875 -4969.563 -4972.125 -4993.688 -5026.813 -5065.125 -5098.875 -5089.688 -4983.125 -4935.375 -4916.188 -4910.375 -4927.313 -4966.875 -5018.063 -5063.375 -5095.5 -5108.438 -5101.813 -5079.938 -5047.688 -5007.313 -4969.25 -4945.313 -4948.563 -4972.938 -4997.188 -5002.125 -4991.063 -4972.938 -4951.75 -4932.313 -4917.25 -4912.188 -4921.688 -4932.813 -4938.313 -4945.813 -4954.313 -4975.313 -5006.438 -5037.813 -5051.125 -5039.25 -5018.313 -5004.063 -5002 -5017.75 -5050.688 -5078.625 -5090.438 -5088.813 -5085.5 -5092.313 -5112.938 -5140.5 -5160.375 -5162.375 -5140.75 -5110.375 -5090.438 -5090.563 -5102.625 -5102.75 -5084.938 -5039.688 -4990.438 -4969 -4963.188 -4964.75 -4969 -4972.938 -4974.5 -4971.813 -4960.813 -4941.75 -4920.688 -4902.75 -4898.063 -4915 -4957.125 -5018.75 -5078.75 -5124.188 -5138.938 -5118.188 -5070.5 -5014 -4964.313 -4935.375 -4928.563 -4938.5 -4957.125 -4972.063 -4980.188 -4979.875 -4971.75 -4959.25 -4945.5 -4935.563 -4928.313 -4921.75 -4912.688 -4901.563 -4893.188 -4890 -4892.375 -4897.438 -4899.125 -4893.125 -4880.313 -4861.5 -4847 -4843.75 -4857.625 -4887.688 -4922.375 -4950.5 -4963.75 -4958.125 -4940.875 -4920.75 -4900.938 -4883.813 -4872.063 -4863.313 -4853.875 -4860.563 -4880.875 -4907.375 -4940.125 -4972.5 -4993.938 -4999.188 -4984.938 -4949.688 -4902.125 -4857.25 -4828.75 -4826.5 -4847.313 -4880.625 -4911.438 -4930.688 -4933.188 -4924.563 -4909 -4893.875 -4879.063 -4864.313 -4850.25 -4833.438 -4816.625 -4801.688 -4784.25 -4766.875 -4755.625 -4741.313 -4722.125 -4701 -4686.375 -4688.625 -4712.438 -4753.563 -4801.313 -4838.125 -4862.125 -4859.5 -4834.625 -4800.125 -4770.75 -4752.938 -4751.313 -4764.5 -4789.813 -4824.75 -4855.813 -4876.5 -4873 -4842.313 -4797.438 -4755.75 -4732.375 -4724.188 -4713.25 -4716.188 -4695.75 -4680.813 -4675.75 -4660.188 -4656.125 -4643.563 -4610.438 -4558.688 -4497.813 -4441.063 -4395.438 -4364.938 -4347 -4332.063 -4313.625 -4283.875 -4243.938 -4195.188 -4136.813 -4086.188 -4068.813 -3846.875 -3735.625 -3737.563 -3730.438 -3643.375 -3523.625 -3415.125 -3326.188 -3201.563 -3178.25 -3148.25 -3029.5 -3065.875 -3035.875 -2929.5 -2654.625 -2347.063 -2328.938 -2025 -2034 -2362.688 -2650.938 -2898.188 -3128.188 -3306.063 -3426.688 -3496.875 -3529.188 -3539.813 -3541.688 -3540.188 -3536.813 -3530 -3501.688 -3474.063 -3461.813 -3468.188 -3495.875 -3543.875 -3595.875 -3657.313 -3684.438 -3699.188 -3675.375 -3663.25 -3698.125 -3666.625 -3619.125 -3509.813 -3340.688 -3084 -2929.688 -2736.25 -2562.438 -2460.625 -2274.688 -2376.375 -2467.875 -2357.875 -2309.938 -2576.125 -2951.938 -3103.188 -3149 -3208.313 -3249.813 -3280.125 -3309.063 -3347.063 -3389.125 -3432.25 -3469.125 -3490.25 -3496.813 -3493.375 -3484.313 -3462.563 -3439.625 -3420.125 -3411.063 -3403.625 -3406.25 -3426.563 -3455.5 -3471.375 -3462.688 -3440.688 -3430.438 -3439.688 -3453.563 -3462.938 -3451.75 -3422.75 -3392.563 -3377.5 -3401.25 -3457.125 -3522 -3580.5 -3626.125 -3662.625 -3692.688 -3716 -3736.688 -3762 -3792.25 -3823 -3850.063 -3872.063 -3895.375 -3919.375 -3944.313 -3960.188 -3975 -4020.938 -4044.313 -3894.438 -3720.938 -3722.125 -3780.063 -3879.063 -3994.75 -4090.938 -4150.875 -4179 -4197.688 -4236.375 -4302.313 -4389.625 -4474.75 -4511.875 -4522 -4510.625 -4486.25 -4465.813 -4460.25 -4474.25 -4482.5 -4487.375 -4493.813 -4505 -4509.875 -4512.188 -4513.625 -4517.188 -4528.125 -4547.563 -4566.813 -4564.813 -4522.25 -4422.75 -4264.875 -4069.25 -3870.313 -3717.625 -3663.688 -3728.5 -3893.125 -4111.875 -4330.188 -4505.125 -4599.75 -4613.063 -4570 -4512.688 -4467.875 -4448.188 -4453.938 -4476.438 -4505 -4524.875 -4522.625 -4496.75 -4457.063 -4420.375 -4401.125 -4400.75 -4414.813 -4437.75 -4459.125 -4472 -4476.375 -4468.5 -4454 -4445.625 -4447.188 -4459.938 -4479.5 -4499.75 -4518.813 -4527.063 -4535.313 -4543.063 -4548.813 -4551.75 -4552.938 -4556.5 -4565.188 -4575.563 -4579.625 -4565.625 -4541.625 -4518.25 -4494.375 -4470.875 -4449.938 -4439.5 -4446.688 -4458.688 -4442.75 -4416.813 -4404.813 -4399.25 -4387.938 -4365.688 -4332.563 -4293.813 -4251.5 -4210.625 -4176 -4152.188 -4141.438 -4147.938 -4170.438 -4200.063 -4228.75 -4246.063 -4242.25 -4217.313 -4176.25 -4131.875 -4109.813 -4124.125 -4164 -4204.938 -4241.188 -4317.25 -4316.563 -4308.75 -4355.313 -4362.813 -4332.813 -4281.75 -4229.375 -4193.125 -4170.938 -4171.25 -4181.438 -4185 -4175.875 -4152.438 -4119.063 -4080.75 -4047.938 -4026.875 -4014.438 -4000.438 -3975.438 -3935.375 -3889.063 -3852.313 -3841.063 -3853.75 -3879.813 -3900.813 -3898.625 -3869.375 -3819.875 -3762.438 -3715.125 -3688.625 -3683.688 -3693.375 -3710.938 -3728.688 -3738.188 -3721.813 -3674.375 -3585 -3449.313 -3263.875 -3029.625 -2764.625 -2568.875 -2701.813 -2802.438 -2910.625 -3163.938 -3288.125 -3278.938 -3315.563 -3376.125 -3475.938 -3522 -3510.313 -3482 -3459 -3458.75 -3485.938 -3529.25 -3580.313 -3631.75 -3680.813 -3725.625 -3764.25 -3797.125 -3824.188 -3844.375 -3857.75 -3863 -3853.375 -3817.563 -3780.875 -3855 -3897.313 -3905.625 -3914.625 -3945.313 -3986.813 -4020 -4028.313 -4016.375 -4000.125 -3986.5 -3956.563 -3971.688 -4005.625 -4030.625 -4037.875 -4035.438 -4040 -4056.25 -4078.125 -4095.25 -4102.188 -4105.063 -4119 -4131 -4088.125 -3986.125 -3953.438 -4009.438 -4099.625 -4153.938 -4131.75 -4015.438 -3878.313 -3854.438 -3939.688 -4090.75 -4251.25 -4318.125 -4352.563 -4393 -4435.125 -4451.563 -4416.063 -4309.063 -4131 -3901.938 -3677.125 -3525.313 -3501.563 -3610.188 -3851.938 -4163.563 -4274.75 -4304.75 -4324.25 -4332.563 -4330.188 -4319.5 -4302.625 -4281.813 -4255.563 -4232.813 -4208.875 -4196.5 -4187.125 -4175.75 -4170.5 -4173.688 -4184.313 -4189.75 -4180.375 -4152.188 -4115.188 -4084.125 -4075.188 -4096.813 -4141.938 -4191.375 -4220.125 -4206.813 -4149.813 -4063.625 -3985.5 -3941.438 -3936.875 -3955.813 -3970.688 -3968.625 -3956.688 -3957.875 -3990.688 -4060.313 -4155.063 -4243.813 -4296.688 -4293.875 -4229.188 -4119.5 -4000.75 -3903 -3842.313 -3831.75 -3868.938 -3940.688 -4037.188 -4142.375 -4236.75 -4287.563 -4274.5 -4200.438 -4089.563 -3987.25 -3914.5 -3882.313 -3894.063 -3938.313 -3992.25 -4039.063 -4069.375 -4086.875 -4103 -4126.188 -4156.375 -4183.938 -4196.75 -4191.25 -4173.688 -4149.313 -4117.75 -4081.375 -4038.438 -3999.438 -3972.688 -3963.625 -3971.375 -3988.25 -4002.563 -4011.563 -4012 -4003.75 -3991.313 -3981.375 -3982.063 -4002 -3985.063 -4091.625 -4109.063 -3906.5 -3774.688 -3969.25 -4064.938 -4083.25 -4004.375 -3889.688 -3817.438 -3793 -3840.5 -3886.438 -3894.938 -3914.25 -3901.438 -3694.563 -3674 -3931.25 -3962.563 -3990.625 -4021.063 -3905.75 -3689.938 -3886.75 -4034.438 -4053.688 -4056.188 -3995.063 -3922.813 -3799.5 -3636.563 -3728.125 -3834.375 -3833.375 -3802.875 -3809.438 -3825.813 -3742.688 -3798.375 -3832.125 -3813.125 -3751.875 -3705.813 -3712.25 -3700.5 -3701.313 -3721.125 -3750.375 -3778.813 -3800.188 -3812.25 -3818.188 -3824.063 -3838.438 -3866.313 -3911.375 -3971.188 -4034.25 -4084.313 -4112.688 -4119.688 -4113.25 -4102.75 -4092.438 -4083.75 -4078.125 -4078.625 -4082.875 -4090.625 -4086.75 -4058.125 -3998.5 -3925.375 -3862.25 -3835.125 -3856.563 -3917.375 -3996.25 -4070.438 -4125.688 -4156.063 -4146.313 -4161.938 -4168.063 -4169.625 -4199.813 -4208.75 -4545.438 -4618.625 -4668.125 -4588 -4250.375 -4194.75 -4268 -4330.875 -4370.063 -4392.938 -4413.75 -4444.063 -4481.625 -4519.563 -4543.188 -4544.188 -4521.125 -4481.688 -4445.375 -4433.938 -4460.125 -4525.438 -4613.063 -4694.688 -4752.938 -4782.75 -4764.688 -4624.188 -4487.813 -4410.438 -4379.063 -4376.063 -4385.688 -4413.875 -4493.313 -4556.625 -4595.563 -4625.688 -4664.375 -4718.5 -4791.313 -4884.063 -4978.063 -5014.25 -5053.438 -5096 -5129.125 -5142.938 -5130 -5093.063 -5024.25 -4913.875 -4901.125 -5084.438 -5088.5 -5098.813 -5091.438 -5049.313 -5003.125 -5111 -5175.5 -5173.313 -5169.625 -5164.938 -5153.938 -5155.813 -5159.438 -5131.688 -5159.938 -5156.313 -5143.938 -5132.688 -5117.25 -5106.625 -5104.5 -5113.25 -5116.438 -5116.563 -5114.063 -5111.25 -5118.25 -5134.563 -5151.5 -5162.75 -5166.188 -5156.375 -5136.625 -5111.938 -5087.375 -5070.313 -5064.188 -5077.438 -5122.875 -5196.688 -5225.188 -5215.688 -5190.25 -5188.938 -5193.5 -5102.25 -5062.063 -5107.875 -4997.25 -4810 -4685.688 -4656.563 -4564 -4423.063 -4327.438 -4327.938 -4167.375 -3753.563 -3612.125 -3395.375 -3226.25 -3223.5 -3198.188 -3372.813 -3543.5 -3779.438 -4024.875 -4351.625 -4486.438 -4498.063 -4557.188 -4648.188 -4734.813 -4809.5 -4877 -4940.688 -5076.938 -5200.375 -5225.188 -5220.625 -5199.188 -5227.625 -5245.188 -5246.438 -5250.313 -5249.438 -5198.5 -5074 -4915.813 -4642.188 -4650.25 -4724.688 -4778 -4599.438 -4268.063 -4138.688 -4099.125 -4020.938 -3960.375 -3951.938 -3998.25 -4002.75 -4028.625 -4095.125 -4176.5 -4237.875 -4262.563 -4271.563 -4275.813 -4282 -4303.5 -4291.375 -4253.813 -4311.188 -4332.813 -4296.938 -4230.5 -4201.25 -4169.438 -4102.313 -4044.188 -3978.625 -3952.875 -3918.063 -3831.875 -3731.125 -3632.125 -3659.375 -3614.75 -3583.813 -3613.188 -3658 -3722.625 -3795.688 -3864.813 -3920.875 -3952.125 -3952.25 -3920 -3868.375 -3825.688 -3816.688 -3851.188 -3915.125 -3977.063 -4013.438 -4035 -4072.375 -4120.375 -4159.438 -4151.563 -4151.688 -4190.563 -4183.563 -4191.5 -4087.875 -3835.813 -3913.813 -3990.313 -4092.875 -4188.813 -4248.813 -4247.813 -4069.875 -3939.125 -3892.313 -3887.938 -3871.75 -3862.063 -3894.688 -3975.438 -4023.625 -4039 -4050.313 -4030.375 -4030.875 -4082.063 -4135.375 -4193.938 -4125.625 -4133.75 -4141.125 -4142.5 -4132.875 -4106.563 -4057.5 -3986.313 -3898.75 -3810.875 -3760.813 -3796.438 -3770.688 -3671.25 -3729.313 -3598.938 -3552.063 -3474.875 -3415.938 -3389 -3385.875 -3396.25 -3409 -3427.625 -3461.75 -3511.813 -3569.063 -3618.563 -3652.75 -3670.25 -3680.313 -3695.563 -3718.875 -3743.25 -3753.25 -3729.125 -3658.5 -3544.875 -3406.875 -3269 -3164.25 -3112.125 -3126.625 -3209.813 -3344.938 -3510.5 -3682.438 -3800.125 -3784.5 -3821.438 -3834.938 -3815.5 -3805.25 -3812.375 -3817.438 -3821.375 -3827.313 -3823.813 -3819.438 -3820.625 -3827.125 -3831.188 -3824.875 -3810.375 -3790.438 -3768.25 -3753.75 -3756.313 -3769.875 -3777.813 -3798.188 -3839.313 -3872.563 -3908.125 -3947.688 -3983.625 -4024.563 -4078.188 -4140.875 -4204.25 -4259.375 -4295.375 -4313.188 -4317.5 -4316.438 -4313.688 -4308.313 -4308.625 -4306.375 -4295.813 -4169.875 -4132.25 -4141.938 -4145.063 -4100.75 -3970.438 -3925.375 -3704.438 -3364.25 -3185.938 -3072.938 -2937.875 -2928.25 -2948.813 -2960.438 -3124.25 -3475.375 -3532.438 -3579.375 -3542.625 -3496.063 -3666.938 -3830.875 -4053 -4102.313 -4118 -4303.188 -4355.5 -4352.625 -4313.375 -4195.188 -4279.313 -4398.375 -4472.313 -4523.25 -4546.875 -4556.063 -4555.188 -4524.563 -4529.688 -4598.25 -4674.938 -4697.625 -4746.625 -4737.625 -4728.5 -4724 -4727.5 -4738.438 -4735.563 -4708.875 -4651.75 -4572 -4506.313 -4470.813 -4592.688 -4528.75 -4526.313 -4604.188 -4646.125 -4695.125 -4802.625 -4839.25 -4846 -4913 -4565.813 -4597.25 -4807.5 -4876.813 -4955.75 -4939 -4959 -5004.938 -4989.563 -4885 -4808.125 -4626.688 -4436.938 -4024.563 -3949.75 -3688.875 -3261.875 -3063.688 -2811.875 -2676.313 -2834.563 -2973.313 -3103.938 -3270.313 -3531.813 -3802.875 -3907.063 -3860.5 -3824.688 -3864 -3873.813 -3829.625 -3773.25 -3733.875 -3673.313 -3599.625 -3507.875 -3443.125 -3412.688 -3385.5 -3378.375 -3381.375 -3365.625 -3370.375 -3367.688 -3345.5 -3341.875 -3400.75 -3485.563 -3897.875 -4424 -4483.563 -4497.563 -4493.188 -4462.375 -4406.688 -4091.375 -3523.688 -3269.438 -3158.25 -3126.75 -3232.313 -3655.063 -3773.625 -3779.063 -3779.125 -3776.25 -3880.75 -4023.875 -3921.188 -3854.25 -3724.063 -3655.063 -3563.375 -3630.875 -3628.938 -3612.438 -3602.5 -3609.938 -3625.5 -3634.688 -3628.188 -3603.813 -3558.75 -3500.313 -3440.375 -3396.625 -3383.938 -3407.563 -3456.375 -3498.125 -3512.063 -3487 -3426.75 -3346.563 -3270.688 -3211.875 -3191.625 -3202.75 -3193.25 -3174.25 -3149.688 -3129.313 -3119.313 -3117.25 -3120.438 -3120.313 -3108.75 -3085.938 -3055.625 -3042.688 -3042.75 -3025.375 -2995.25 -2967.25 -2959.438 -2942.438 -2915.625 -2901 -2880.563 -2840.938 -2785.75 -2745.75 -2745.188 -2775.875 -2801 -2808.188 -2798.875 -2789.563 -2790.813 -2796.813 -2793.688 -2777.625 -2752.625 -2724.313 -2698.5 -2680.875 -2672.5 -2669.375 -2671.5 -2667.438 -2651.75 -2644.75 -2650.438 -2652.25 -2640.188 -2623.75 -2620.5 -2632.688 -2648.125 -2650.25 -2637.5 -2623.5 -2619.563 -2627.563 -2637.625 -2635.375 -2620.063 -2595.25 -2570.813 -2552.188 -2548.813 -2564.438 -2586.25 -2599.188 -2590.813 -2572.375 -2554.313 -2546.5 -2547.938 -2557.75 -2574 -2595.188 -2611.188 -2610.813 -2598.063 -2591.563 -2616.063 -2669 -2725.938 -2756.625 -2756.125 -2749 -2757.688 -2790.5 -2830.25 -2861.063 -2878.438 -2881.625 -2888.25 -2900.75 -2916.813 -2937.563 -2971.063 -3006.625 -3032 -3054.75 -3065.313 -3085.25 -3097.813 -3106.5 -3111.563 -3110.563 -3099.688 -3078.938 -3048.188 -3015.438 -2988.688 -2968.563 -2950.563 -2930.125 -2898.75 -2825.813 -2646.438 -2392.938 -2092.125 -2084.125 -2391.938 -2628.438 -2861.75 -3017.625 -3098.875 -3148.688 -3214.5 -3283.438 -3278 -3284.813 -3272.125 -3203.5 -3170.813 -3181.313 -3149.625 -3089.688 -3034.375 -2981.375 -2853.25 -2763.438 -2677.313 -2550.375 -2394.25 -2235.938 -2085.813 -2006.313 -1899.313 -1909.813 -1995 -2113.688 -2602.188 -2888.25 -2972.438 -3079.625 -3181.438 -3297.438 -3447.25 -3622.313 -3786.188 -3930.688 -4003.5 -4026.688 -4053.125 -4105.125 -4112 -4083.125 -3831.063 -3956.125 -4067.063 -4094.25 -4117.938 -4260.188 -4232.375 -3938 -3667.438 -3536.875 -3962.75 -4114.188 -4283.688 -4498.5 -4731.375 -4814.25 -4884.75 -4950.25 -5018.063 -5086.375 -5144.688 -5179.313 -5170.875 -5108.375 -5001.5 -4873.875 -4760.438 -4696.375 -4696.25 -4750.625 -4838.563 -4921.188 -4971.375 -4985.5 -4973.313 -4925.125 -4811.75 -4693.438 -4826.313 -5020.75 -5097.438
-4928.563 -4938.875 -4941.813 -4930.188 -4908.188 -4884.375 -4869.125 -4867.188 -4874.75 -4887 -4902.875 -4923.625 -4952.75 -4990.938 -5030.188 -5058.375 -5068.25 -5064.313 -5055 -5050.563 -5056.313 -5072.688 -5087.875 -5103.563 -5113.125 -5109.625 -5095 -5074.5 -5054.688 -5040.188 -5028.875 -5020 -5006.938 -4988.125 -4973.875 -4970.563 -4979.25 -4998.188 -5029.313 -5066.125 -5096.938 -5101.313 -5070.875 -5013.125 -4947.813 -4900.438 -4885.875 -4906.875 -4943.5 -4982.813 -5009.875 -5016.438 -5003.563 -4978 -4949.25 -4932.688 -4931.5 -4949.625 -4983.563 -5026.188 -5066.75 -5055.875 -4925.313 -4890.563 -4872.625 -4857.375 -4863.75 -4895.875 -4944.063 -4992.625 -5032.875 -5055.938 -5063.25 -5056.438 -5036 -5004.438 -4968.313 -4941.5 -4941.063 -4966.063 -4995.313 -5004.75 -4997.813 -4979.25 -4954.875 -4932.625 -4917.875 -4912.25 -4914.688 -4918 -4922.563 -4932.125 -4938.313 -4952.313 -4977.5 -5013.688 -5035.688 -5023.875 -5008.75 -5004.688 -5003 -5012.688 -5037 -5055.438 -5059.125 -5052.063 -5049.688 -5064.813 -5099.25 -5140.063 -5168.5 -5171.25 -5146.125 -5107.313 -5077.563 -5071.438 -5086.188 -5092.938 -5086.813 -5039 -4989.563 -4978.313 -4985.125 -4997.438 -5006.125 -5008.938 -5006 -4994.438 -4975 -4953.375 -4931.125 -4915.938 -4914.563 -4935.438 -4979.313 -5042.313 -5105.188 -5154.563 -5170.75 -5147.938 -5094 -5027.75 -4968.563 -4931.75 -4921.438 -4931.188 -4950.875 -4968.938 -4981.313 -4983.688 -4979.875 -4972.688 -4962.813 -4953.875 -4945.063 -4932.313 -4914 -4893 -4877.25 -4870.188 -4873.688 -4884.688 -4892.75 -4887.875 -4873.25 -4853.063 -4836.063 -4832.5 -4845.625 -4876 -4911.875 -4940.125 -4952.688 -4947 -4929.813 -4912.25 -4894.313 -4879.938 -4873.438 -4869.125 -4854.188 -4858.875 -4883.75 -4917.188 -4956.313 -4993 -5017 -5023.25 -5005.5 -4962.563 -4903.625 -4844.875 -4803.313 -4788.688 -4799.75 -4827.688 -4861.875 -4891.5 -4910.5 -4920 -4919.688 -4911.75 -4895.375 -4871.313 -4844.688 -4818 -4795.313 -4782.875 -4778.313 -4776.688 -4778.688 -4771.375 -4755.125 -4731.75 -4711.438 -4707 -4725.625 -4766 -4812.5 -4854.875 -4884.313 -4884.375 -4856.75 -4816.375 -4779.375 -4757 -4754.563 -4769.625 -4800.063 -4840.188 -4877.438 -4903 -4900.125 -4867.438 -4815.375 -4763.313 -4727.25 -4712.063 -4709.688 -4705 -4680.125 -4672.75 -4668.875 -4653.438 -4644.063 -4626.25 -4590.438 -4537.438 -4473.625 -4409.563 -4350.438 -4298.313 -4249.375 -4199.875 -4148.75 -4101.938 -4071.125 -4068.938 -4080.688 -4031.25 -3923.563 -3700.438 -3669.625 -3675.563 -3661.5 -3577.063 -3468.75 -3328.938 -3171.063 -2996.688 -2806.375 -2888.5 -2959.375 -2888.938 -2858.188 -2699.5 -2405.188 -2123.5 -1801.813 -1675.938 -1640.5 -2079.125 -2387.313 -2666.563 -2950.688 -3160.5 -3293.813 -3370.563 -3407.75 -3417.813 -3416.375 -3418.25 -3432.75 -3448.625 -3433.688 -3400.563 -3395.75 -3395.875 -3414.063 -3451.375 -3495.875 -3561.188 -3609.75 -3629.25 -3620.938 -3653.375 -3658.125 -3633.75 -3571.938 -3520.938 -3379.5 -3078.688 -2942.688 -2810.188 -2707.25 -2656.5 -2566.313 -2677.625 -2741.25 -2762.625 -2784.313 -2854.625 -2987.125 -3163.625 -3208.813 -3236.875 -3268.313 -3295.688 -3326.5 -3367.688 -3395.625 -3427.375 -3458.063 -3476.938 -3485.313 -3486 -3471.375 -3430.625 -3408.313 -3400.75 -3381.5 -3361.625 -3361.625 -3384.75 -3415.5 -3427.875 -3413.625 -3388.688 -3380.25 -3398.375 -3426.75 -3441.125 -3432.125 -3412.563 -3393.875 -3394.688 -3429.813 -3486.75 -3543.625 -3590.438 -3626.375 -3655.938 -3684.438 -3706.375 -3726.063 -3749 -3775 -3802 -3829.188 -3857.875 -3887.625 -3919.625 -3951.375 -3971.5 -3978.188 -3990.813 -3973.813 -3731.688 -3412.125 -3502.625 -3572.375 -3729.938 -3927.5 -4088.688 -4187.813 -4234.688 -4253.875 -4281.188 -4330.375 -4395.813 -4461 -4497.938 -4514.813 -4509.688 -4491.875 -4475.313 -4473.125 -4464.25 -4478.125 -4485.313 -4486.5 -4486.875 -4487.875 -4492.938 -4498.813 -4508.813 -4524.813 -4544.625 -4563.25 -4561.188 -4518 -4414.813 -4252.188 -4058.063 -3866.938 -3729.25 -3691.563 -3767.188 -3937.688 -4154.063 -4364.375 -4530.813 -4611.875 -4613.25 -4562.688 -4500.313 -4454 -4436.813 -4445.688 -4474.125 -4512.813 -4536.688 -4530.125 -4497.625 -4450.938 -4412.563 -4398.5 -4404.5 -4422.688 -4446.938 -4465.5 -4471.313 -4462.375 -4442.438 -4422.813 -4412.125 -4417.75 -4436.813 -4462.5 -4489 -4513.75 -4536.5 -4556 -4569.063 -4573.875 -4567.188 -4551.125 -4537 -4535.125 -4546.563 -4555.813 -4529.375 -4495.313 -4471.438 -4453.313 -4433.375 -4413.813 -4404.875 -4425.813 -4452 -4399.75 -4353.125 -4330.063 -4317.563 -4302.5 -4276.375 -4243.5 -4203.625 -4156.813 -4109.625 -4067.563 -4042.125 -4038.75 -4061.188 -4107.813 -4166.313 -4216.563 -4248.125 -4248.125 -4218.375 -4169.25 -4112.938 -4075.625 -4071.375 -4100.75 -4157.563 -4234.938 -4310.25 -4255.938 -4204.688 -4328.938 -4348.75 -4313.063 -4250.813 -4187.125 -4141.125 -4120.688 -4127.75 -4147.5 -4158.188 -4157.625 -4141.75 -4114.25 -4079.438 -4046 -4021.125 -4002.438 -3978.188 -3941.75 -3892.813 -3840.688 -3805.313 -3801.75 -3825.063 -3862.063 -3890.813 -3892.5 -3865 -3812.75 -3748.063 -3694.75 -3666.813 -3661.5 -3672.563 -3689.313 -3704.063 -3708.813 -3691.875 -3649.813 -3575 -3460.063 -3298.375 -3094.438 -2870.063 -2701 -2668.625 -2627.875 -2668.5 -3063.563 -3345.188 -3440.688 -3352.688 -3328.938 -3509.188 -3562.438 -3520.063 -3476.313 -3451.563 -3453.5 -3477.188 -3513.25 -3555.313 -3600.313 -3648.875 -3699.375 -3740.563 -3775.188 -3801.25 -3821.125 -3839.25 -3855 -3863.5 -3863.813 -3882.875 -3953.625 -3973.375 -3991.188 -3991.688 -4005.25 -4031 -4051.5 -4048.063 -4026.688 -4010.5 -3994.375 -3974.75 -3984.938 -4012.5 -4037.938 -4053.875 -4063.188 -4075.688 -4093.313 -4108.125 -4115.5 -4111.375 -4101.5 -4090.813 -4072.25 -3972.625 -3812 -3781.75 -3906.625 -4091.5 -4204.188 -4211.188 -4130.563 -4041.563 -4009.25 -4033 -4087.813 -4181.563 -4244.125 -4288.375 -4341.063 -4399.75 -4438.875 -4430.438 -4353.438 -4209.375 -4028.188 -3852.188 -3740 -3734.688 -3836.5 -4023.375 -4220.125 -4307 -4333.813 -4350.188 -4364.75 -4371.688 -4370.188 -4359.938 -4338.625 -4298.563 -4265.938 -4238.375 -4218.938 -4203.313 -4192 -4190.813 -4201.625 -4220.688 -4235.625 -4235.688 -4212.25 -4174.125 -4134.813 -4113.813 -4121.063 -4153.438 -4196.188 -4226.813 -4222.375 -4174.188 -4091.5 -4008.813 -3954.813 -3937.75 -3944.063 -3949.938 -3945.563 -3935.938 -3945.188 -3989.5 -4070.125 -4177.438 -4277.75 -4342 -4350.188 -4293 -4188.063 -4064.438 -3962.25 -3893.688 -3870.938 -3890.938 -3942.25 -4015.313 -4097.563 -4178.688 -4232.438 -4240.188 -4198.938 -4128.375 -4062.813 -4023.438 -4014.688 -4038.438 -4083.688 -4129.938 -4164.125 -4179.688 -4186.813 -4195.75 -4217.75 -4248.063 -4272.875 -4281.313 -4270.063 -4243.125 -4209 -4168.688 -4123.688 -4073.313 -4031.438 -4004.938 -3998.063 -4007.125 -4021.375 -4033.063 -4038.75 -4033.438 -4021.938 -4012.563 -4025.5 -4088.938 -4157.563 -4228.438 -4213.313 -4190.125 -3933.125 -3807.25 -4010.188 -4151.75 -4154.313 -4068.5 -4036.188 -4045.188 -4023.938 -4031.313 -4103.188 -4185.313 -4082.75 -3951 -3802.25 -3788.313 -3925.75 -3979.688 -3998.313 -4137.75 -4154 -3823.375 -3987.25 -4165.438 -4212.25 -4242.813 -4179.5 -4107.125 -3996 -3688.625 -3765.563 -3812.813 -3861.125 -3820.625 -3727.25 -3727.313 -3806.25 -3811.313 -3856.375 -3812.5 -3733.188 -3649.063 -3659.625 -3648.875 -3660.25 -3693.188 -3739.25 -3787.688 -3829.688 -3860.188 -3878.125 -3887.313 -3894.938 -3911.938 -3945.938 -3994.688 -4046.688 -4085.5 -4101.563 -4099.813 -4089.188 -4078.25 -4072.375 -4071.188 -4076.75 -4087.25 -4082.625 -4072.5 -4046.938 -3996 -3921.438 -3843.875 -3788.625 -3779.188 -3823.438 -3908.438 -4013.125 -4112.313 -4189.875 -4238.125 -4141.813 -4154.875 -4200.125 -4204.063 -4290.5 -4440.125 -4665.5 -4748.875 -4811 -4734.438 -4334.25 -4270.125 -4340.25 -4398.125 -4432.75 -4457.375 -4489.75 -4533.563 -4586.125 -4640.188 -4675.563 -4683.75 -4660.563 -4610 -4554.25 -4511.75 -4501.5 -4532.875 -4609.25 -4693.75 -4748.063 -4770.625 -4757.313 -4664.375 -4568.438 -4497.125 -4446 -4407.75 -4379.938 -4391.688 -4453 -4500 -4533.125 -4568.125 -4620.125 -4692.313 -4781.75 -4882.688 -4972.188 -5021 -5064.188 -5101.875 -5127.813 -5131.75 -5108.875 -5062.5 -5003.813 -4941.125 -4943 -5074.25 -5096.375 -5103.75 -5107.813 -4989.5 -4952 -5106.125 -5173.063 -5172.875 -5170.375 -5166.5 -5161.438 -5171.313 -5128.813 -5017.625 -5132.188 -5150.75 -5152.5 -5151.438 -5125.125 -5109.563 -5109.688 -5111.188 -5115.438 -5120.25 -5125.5 -5127.313 -5137.563 -5152.875 -5167.375 -5174 -5169.75 -5155.375 -5134.938 -5117 -5105.563 -5104.688 -5115.188 -5141.25 -5181.313 -5209.875 -5224.75 -5209.563 -5193.625 -5188.688 -5163.75 -5112.5 -5064.563 -4951.188 -4885.188 -4767.063 -4601.125 -4420.688 -4226.313 -4017.688 -3962.938 -3890.75 -3434.75 -3137.625 -3142.75 -3188.063 -3242.125 -3588.25 -3835.438 -3992.438 -4069.063 -4197.063 -4499.125 -4699.688 -4706.563 -4699.875 -4713.313 -4756.563 -4817 -4896.813 -4968.75 -5013.688 -5122.125 -5205.688 -5221.125 -5220.688 -5177.75 -5140.75 -5135.5 -5083.875 -5064.188 -4980.438 -4943.438 -4893.375 -4895.25 -4774 -4710.813 -4741.875 -4842.75 -4827.125 -4530.625 -4326.688 -4198.563 -4048.125 -3921.063 -3890.875 -3899.938 -3912.125 -3957.688 -4040.438 -4134.938 -4209.625 -4244.5 -4240.625 -4240.438 -4279 -4296.438 -4293.5 -4323.25 -4324.25 -4337.375 -4313.063 -4257.375 -4220.688 -4188.563 -4142.25 -4101 -4061.938 -4018.563 -3963.75 -3867.438 -3755.125 -3646.625 -3694.625 -3647.313 -3616.5 -3668.563 -3722.25 -3795.25 -3882.313 -3964.813 -4033.063 -4072.188 -4073.625 -4028.563 -3949.313 -3869.563 -3822.938 -3828.938 -3882.188 -3945.188 -3980.313 -4000.25 -4024.063 -4076.125 -4100.188 -4094.438 -4114.063 -4054.563 -3985.625 -4034.25 -4192.188 -4228.188 -4254.75 -4216.688 -4267.563 -4318.313 -4326.813 -4281.313 -4034.313 -3889.813 -3854.188 -3815.25 -3796.313 -3790.5 -3807.188 -3953.375 -4017.375 -4031.5 -4040.25 -4021.688 -4014.875 -4069.063 -4066.5 -4045.75 -4080 -4091.875 -4099.375 -4099.063 -4084.313 -4050.813 -3992.688 -3908.938 -3807.375 -3696.063 -3619.688 -3594.313 -3501.188 -3423.438 -3383.5 -3309.5 -3364 -3330.938 -3269.938 -3246.438 -3264.25 -3311.125 -3371.188 -3436.438 -3512.375 -3592.438 -3668.688 -3729.688 -3768.813 -3786.938 -3792.75 -3792.938 -3789.188 -3777.313 -3745.625 -3679.875 -3574.313 -3439.125 -3297.438 -3170.813 -3081.938 -3041.5 -3066.063 -3164 -3315.313 -3499.188 -3684.125 -3776.688 -3769.375 -3795.125 -3817.375 -3799.938 -3799.875 -3811.5 -3817.438 -3824.063 -3827.813 -3824.063 -3810.313 -3813.75 -3825.75 -3836.125 -3838.188 -3826.438 -3803.188 -3770.188 -3741.813 -3748.438 -3780.75 -3784 -3797.5 -3836.875 -3872.75 -3912.313 -3962.375 -4003.25 -4046.375 -4099.625 -4157.563 -4216.563 -4267.75 -4301.5 -4317.813 -4323.313 -4324.25 -4321 -4322.813 -4303.125 -4273.938 -4272.5 -4089.875 -4003.688 -4094.75 -4121.75 -3985.188 -3762 -3856.25 -3602.375 -3181.438 -3182.813 -3168.438 -3104.375 -3111.875 -3155.375 -3195.375 -3447.563 -3609.688 -3701.75 -3734 -3712.5 -3726.813 -3610 -3889.813 -4109.438 -4009.813 -3856.5 -4236.313 -4354.625 -4385.875 -4410.875 -4395.625 -4423.313 -4466.375 -4517.75 -4546.125 -4578.5 -4662.625 -4610.563 -4576.438 -4601.813 -4630.25 -4703.688 -4719.938 -4734.375 -4746.5 -4739.438 -4726.5 -4723.25 -4742.875 -4739.063 -4710.938 -4662.625 -4596.188 -4524.375 -4539.75 -4728.813 -4457.875 -4447 -4485.125 -4557.438 -4718.75 -4775.688 -4791.313 -4747 -4969.313 -4864 -4762.5 -4902.313 -5010 -4974.813 -4971.375 -4968.5 -4988.375 -4886.125 -4653.125 -4503.313 -4270.75 -4175.313 -3875.25 -3853.5 -3659.438 -3229.125 -2914.938 -2792.375 -2755.813 -2772.063 -3073.438 -3331.125 -3615.5 -3813.313 -3945.188 -3988.5 -3789.375 -3734.313 -3906.375 -3905.25 -3859.875 -3798.938 -3737.125 -3652.25 -3567.125 -3494.313 -3447.875 -3431.75 -3416.063 -3409.125 -3400.563 -3386.938 -3386.375 -3377.313 -3371.938 -3335.188 -3348 -3399.313 -3511 -4144.563 -4460.625 -4497.375 -4508.75 -4474.25 -4461.688 -4371.438 -3995.188 -3375.625 -3161 -3118.938 -3129.063 -3398.313 -3741.063 -3780.938 -3784.875 -3781.813 -3773.75 -3762.313 -3615.188 -3640.75 -3711.25 -3670.688 -3598.25 -3592.813 -3580.25 -3537.25 -3507.938 -3507.313 -3524.75 -3540.063 -3535.625 -3505.313 -3451.938 -3386.625 -3325.563 -3288.313 -3292.75 -3339.625 -3413.5 -3477.938 -3509.438 -3498.313 -3450.688 -3381.313 -3310.375 -3249.875 -3212.75 -3198 -3181.313 -3158.5 -3131.938 -3108.938 -3095.563 -3087.75 -3086.688 -3086.938 -3082.25 -3070.938 -3070.25 -3053.938 -3028.438 -3014.25 -2981.375 -2958.188 -2929.688 -2924.938 -2907.063 -2898.125 -2880.875 -2844 -2794.188 -2755 -2755.875 -2786 -2811.063 -2818.188 -2805.625 -2790.688 -2786.813 -2788.875 -2786.563 -2775.063 -2755.188 -2730.063 -2701.313 -2680.188 -2671.813 -2673.375 -2681.063 -2682.875 -2668.5 -2659.75 -2662.438 -2663.625 -2652.438 -2635.75 -2627.938 -2636.625 -2652.5 -2658.75 -2647.125 -2628.438 -2616.188 -2616.813 -2622.563 -2622.063 -2611.5 -2594.625 -2574.188 -2554.938 -2546.625 -2554.188 -2574.688 -2593.25 -2595.063 -2584.313 -2568.688 -2555.125 -2543.438 -2537.938 -2544.438 -2564.813 -2585.375 -2592 -2583.063 -2574.75 -2593.75 -2644.313 -2705.125 -2743.875 -2750.438 -2738 -2736.188 -2757.125 -2792.75 -2827.75 -2852.25 -2866.313 -2884.563 -2903.438 -2921.125 -2940.25 -2961.063 -3012.875 -3027.938 -3043.5 -3062.188 -3078.938 -3088.938 -3091.313 -3086.563 -3075.375 -3066.125 -3054 -3037.125 -3017.188 -2996.688 -2975.063 -2955.313 -2935.563 -2917.625 -2886.25 -2745.438 -2386.875 -2375.375 -2426.5 -2642.188 -2795.5 -2944 -3016.813 -3040.813 -3074.5 -3155.438 -3168.063 -3155.188 -3189.813 -3231.375 -3165.813 -3121.25 -3080.188 -3047.375 -3032.125 -2975.938 -2897.375 -2818.063 -2620.375 -2567.188 -2391.563 -2232.313 -2022.25 -1770.063 -1502.563 -1416.375 -1315 -1636 -2117.75 -2574.188 -2730.875 -2847.063 -2970.75 -3101 -3266.75 -3439.813 -3601.813 -3772.313 -3919.5 -3981.938 -4003.25 -4023.563 -4056 -4050.313 -3986.25 -3847.688 -4157.125 -4105.813 -4147.438 -4142.938 -4136.5 -3898.563 -3744.188 -3699.813 -3710 -3994.563 -4086.438 -4286.875 -4537.125 -4734.813 -4820.875 -4893.438 -4962.563 -5033.438 -5103.188 -5162.438 -5197.188 -5187.875 -5128.188 -5025.875 -4905.438 -4800.438 -4740.375 -4738.875 -4786.313 -4861.813 -4929.938 -4966.813 -4984.125 -5029.563 -5049.813 -4972.313 -4886.5 -4911.5 -4989 -5032.75
-4916.188 -4932.375 -4937.5 -4925.313 -4896.5 -4864.188 -4838.688 -4830.313 -4838.125 -4857.938 -4885.5 -4921.5 -4964.063 -5011.375 -5049.188 -5071.563 -5075.438 -5065.563 -5051.063 -5041.813 -5042.313 -5051.688 -5061.688 -5073.688 -5089.5 -5095.875 -5091.313 -5079.625 -5063.813 -5048.375 -5033.563 -5018.125 -4999.75 -4980.688 -4971.438 -4964.125 -4961.5 -4965.375 -4978.188 -4995.625 -5007.188 -4999.875 -4965.25 -4910.813 -4848.688 -4800.25 -4782.125 -4799.438 -4836.375 -4881.438 -4919.188 -4941.813 -4946 -4934.375 -4915.875 -4901.5 -4897.063 -4907.25 -4932.125 -4961.75 -4982.125 -4962.25 -4904 -4906.5 -4854.75 -4811.188 -4804.188 -4825.5 -4868.438 -4918.063 -4967.25 -5005.688 -5028.938 -5038.813 -5029.875 -5005.25 -4971 -4942.875 -4937.563 -4961.313 -4993.563 -5005.625 -5002.938 -4984.813 -4959.313 -4933.938 -4915.875 -4907.875 -4906.625 -4908.75 -4914.688 -4925.25 -4935.063 -4944.25 -4959.563 -4986.438 -5005.813 -4999.688 -5001.813 -5016.313 -5011.063 -5009.813 -5020.688 -5026.625 -5018.75 -5005.563 -5006.688 -5032.688 -5080.063 -5133.625 -5170 -5174 -5146.875 -5102.313 -5063.375 -5046.875 -5053.688 -5065.5 -5065.25 -5027.5 -4990.813 -4990.438 -5009 -5029.375 -5042.75 -5044.938 -5038.813 -5021.438 -4995.563 -4969.688 -4945.938 -4932.125 -4930.063 -4948.875 -4990.438 -5050.375 -5115.438 -5168.625 -5188.75 -5166.813 -5110.813 -5039.625 -4976.688 -4935.5 -4923.563 -4934.063 -4956.5 -4977.313 -4990.75 -4994.125 -4990.813 -4984.25 -4977.063 -4969.125 -4961.125 -4946.625 -4923.188 -4895.063 -4871.563 -4859.375 -4861.375 -4876.5 -4889.813 -4882.813 -4865.375 -4843.563 -4824.375 -4819.625 -4832.25 -4861.5 -4896.5 -4923.75 -4934.938 -4928.75 -4913.313 -4898 -4884.125 -4875.563 -4872.063 -4867.25 -4854.563 -4857.375 -4882.313 -4920.688 -4965.125 -5004.688 -5034.438 -5047.25 -5030.563 -4984.125 -4917.125 -4845.625 -4791.375 -4761.938 -4761.25 -4783 -4817.875 -4856.188 -4889.313 -4913.625 -4927 -4925.625 -4907.625 -4876.188 -4836.688 -4799.25 -4771.688 -4758.875 -4763 -4774.938 -4792.75 -4799.438 -4788.75 -4767.438 -4745.375 -4736.875 -4750.563 -4786.875 -4826.188 -4867.125 -4899.313 -4903.875 -4878.813 -4837.563 -4796.438 -4770 -4764.563 -4777.063 -4807.25 -4847.25 -4884.563 -4908.625 -4906.5 -4872.688 -4818.188 -4761.438 -4718.5 -4706 -4704.313 -4693.188 -4663.188 -4672.438 -4660.188 -4638.625 -4624.25 -4600.25 -4561 -4505.125 -4436.25 -4362.313 -4283.813 -4201.125 -4111 -4012.688 -3917.188 -3845.125 -3824.688 -3876.563 -3917.813 -3868 -3742.438 -3645.5 -3653.625 -3617.438 -3540.313 -3373.813 -3244.563 -3162.563 -3022.188 -2856.375 -2676.813 -2718 -2760.625 -2702.75 -2619.813 -2460.688 -2038.375 -1738.813 -1364.813 -1167.438 -1595.75 -2074.125 -2258.875 -2428.375 -2767.125 -2991.938 -3134.875 -3190.125 -3238.875 -3252.875 -3245.5 -3238.75 -3255.625 -3295.313 -3330.438 -3340.938 -3343.125 -3325.125 -3339.625 -3386.438 -3441.375 -3505.875 -3556.125 -3587.25 -3613.25 -3637.813 -3623.125 -3595.25 -3537.438 -3484.563 -3306.313 -3011.875 -2853 -2785.5 -2744.938 -2751.75 -2758 -2794.5 -2864.313 -2915 -2974.375 -3057.188 -3105.188 -3177.625 -3239.25 -3255.563 -3279.438 -3303.375 -3328.5 -3361.5 -3384.563 -3412.5 -3436.313 -3450.75 -3455.438 -3454.438 -3428.75 -3371.625 -3361.25 -3383.5 -3353.5 -3319.063 -3317.313 -3342.563 -3374 -3383.188 -3361.813 -3332.313 -3324.375 -3350.625 -3391.375 -3414.813 -3410.375 -3396.563 -3382.188 -3386.938 -3422.5 -3475.563 -3524.25 -3561.625 -3592.625 -3625.875 -3662.25 -3692.563 -3718.438 -3741.938 -3766.625 -3791.125 -3819.188 -3850 -3882.188 -3919.313 -3955.75 -3972.563 -3960.438 -3917.563 -3826.688 -3619.625 -3398.25 -3539.688 -3405 -3595.75 -3878.5 -4102.375 -4236.188 -4300.75 -4325.313 -4343.438 -4373.75 -4415.75 -4461.813 -4492.813 -4508.875 -4510.125 -4500.313 -4484.75 -4471.688 -4471 -4476.063 -4484.438 -4466 -4446.563 -4441.75 -4452.813 -4471.375 -4493.125 -4515.938 -4536.688 -4553.938 -4555.625 -4516 -4414.375 -4252.313 -4065.125 -3885.688 -3762.188 -3736.75 -3818.813 -3986.75 -4193.688 -4395.813 -4549.063 -4618.188 -4611.625 -4557.813 -4491.188 -4442 -4424.688 -4434.875 -4467.5 -4511.688 -4539.438 -4534 -4499.438 -4450.938 -4413.375 -4400.563 -4408.875 -4429.813 -4453.563 -4468.313 -4466.063 -4447.938 -4418.875 -4390.438 -4374.188 -4378.625 -4402.875 -4436.125 -4470.75 -4507.188 -4542 -4570.25 -4586.875 -4585.938 -4564.625 -4527.25 -4489.188 -4469.063 -4480.5 -4503.375 -4450.938 -4403.063 -4384.5 -4376.625 -4361.313 -4334.563 -4307.563 -4303.063 -4309.188 -4257.75 -4223.5 -4216.25 -4217.938 -4214.313 -4197.188 -4169.25 -4129.313 -4076.875 -4020.188 -3968 -3936.188 -3931.75 -3963.25 -4029.375 -4111.688 -4185.5 -4235.063 -4245.25 -4219.375 -4170.938 -4112.25 -4068.75 -4057.625 -4085.063 -4152.688 -4247.438 -4322.688 -4269.438 -4197.813 -4308.813 -4324.25 -4291.063 -4220.813 -4138.813 -4076.563 -4054.75 -4068.063 -4098.25 -4123.063 -4136.375 -4133.125 -4114 -4084.375 -4051.188 -4022.938 -4001.125 -3973.375 -3930.125 -3871.188 -3810.563 -3771 -3765.25 -3790.313 -3832.438 -3869.375 -3879.938 -3860.188 -3814.313 -3751.25 -3695.5 -3664.563 -3656.688 -3665 -3676.188 -3683.813 -3682.625 -3666.813 -3633.813 -3578.25 -3494.75 -3373.813 -3217 -3038.5 -2876 -2763.125 -2682.375 -2680.188 -2843.063 -3043.625 -3308.688 -3276.813 -3266.938 -3472.688 -3538.75 -3469.875 -3432.75 -3430.375 -3449.688 -3479.938 -3514.25 -3550.25 -3589.375 -3636 -3687.188 -3730.375 -3765.875 -3791.625 -3810.688 -3832.563 -3858.813 -3887.875 -3915.188 -3947.625 -3983.188 -3996.688 -4025.938 -4028.438 -4032.688 -4055.563 -4071.875 -4061.188 -4028 -4006.813 -3984.375 -3965.75 -3968.438 -3989.813 -4015.813 -4041.063 -4065.75 -4093.813 -4119.875 -4133.75 -4130.688 -4106.313 -4060.688 -3986.813 -3890.25 -3746.188 -3589.875 -3556.313 -3751.875 -4077.375 -4219.25 -4213.25 -4171.188 -4126.938 -4106.125 -4095.438 -4090.625 -4126.375 -4158.75 -4188.25 -4237.438 -4304.188 -4363.438 -4388.75 -4355.688 -4261 -4135 -4015.75 -3942.688 -3943.625 -4015.625 -4131.688 -4241.188 -4301.75 -4328.375 -4343.688 -4364.688 -4387.063 -4399.125 -4392.25 -4369.125 -4323.563 -4289.688 -4263.188 -4240.938 -4223.625 -4211.188 -4211.063 -4225.813 -4251.5 -4274.5 -4283.813 -4270 -4236.438 -4194.875 -4164.125 -4155.313 -4169.813 -4198.375 -4221.5 -4220.125 -4180.313 -4107.063 -4027.313 -3969.438 -3944.563 -3940.125 -3940.125 -3934.625 -3930.375 -3947 -3998.063 -4084.813 -4197.813 -4304.313 -4376.938 -4396.438 -4354.063 -4262.125 -4146.438 -4041 -3967.25 -3930 -3927.25 -3952 -3996.125 -4053.563 -4115.563 -4168.875 -4198.5 -4194 -4166.938 -4139.5 -4130.75 -4143.75 -4179.438 -4226.313 -4266 -4290.063 -4294.125 -4290.563 -4293.938 -4311.5 -4336.813 -4354.313 -4353.688 -4332.125 -4295.75 -4254.375 -4209.5 -4160.438 -4108 -4066.688 -4041.875 -4037.375 -4046.938 -4060 -4070.625 -4069.438 -4055.938 -4033.188 -4003.313 -3981.063 -4055.438 -4177.938 -4233.313 -4282.5 -4293.188 -4018.813 -3960.75 -4108.438 -4211.938 -4271.188 -4233.875 -4205.375 -4229.063 -4253.688 -4300.813 -4308 -4277.063 -4235.188 -3875.75 -3854.875 -3907.5 -3999.813 -4110.938 -4229.875 -4213.313 -4238.938 -4164.188 -4208.625 -4262.188 -4297.813 -4311.688 -4285 -4241.75 -4200.375 -4103.188 -3882.75 -3790.938 -3864.188 -3801.938 -3729.625 -3651.5 -3873.625 -3861.938 -3888.688 -3809.563 -3532.875 -3523.438 -3573.688 -3610.75 -3648.563 -3697.375 -3756.125 -3818.75 -3877.438 -3924 -3953.5 -3967.438 -3970.375 -3977.375 -3998.688 -4034.625 -4070.75 -4094.688 -4096.625 -4085.438 -4071.5 -4061.5 -4060.625 -4066.188 -4077.438 -4093.75 -4078.688 -4051.75 -4009.625 -3943 -3861.875 -3785.313 -3737.813 -3742.5 -3804.188 -3904.813 -4027.438 -4145.938 -4241.438 -4304 -4068.5 -4101.563 -4296.25 -4367.25 -4562.625 -4652.438 -4733.188 -4799.375 -4822 -4742.563 -4528.438 -4447.688 -4458.313 -4482.75 -4502.875 -4525.563 -4564.25 -4619.375 -4684.375 -4749.438 -4793.125 -4805.563 -4782.313 -4725.938 -4655.563 -4586.938 -4530.25 -4509.25 -4572.375 -4660.438 -4711.25 -4712.625 -4671.25 -4667.25 -4646.688 -4600 -4542.25 -4479.75 -4441 -4470.625 -4449.125 -4429.938 -4431 -4463.438 -4528.313 -4622.875 -4733.063 -4847.5 -4951.5 -5026.813 -5069.063 -5098.75 -5116 -5110.625 -5079.063 -5025 -4971.125 -4969.625 -4982 -5067.188 -5095.25 -5113.563 -5132.75 -5035.688 -4916.063 -5130.5 -5174.625 -5172.813 -5170.25 -5168.563 -5173 -5181.563 -5154.688 -5015.25 -4978.25 -5151.25 -5164.938 -5162.375 -5151.125 -5127.313 -5112.875 -5114.25 -5116.313 -5121.813 -5127.25 -5133.938 -5148.5 -5164.938 -5177.75 -5179.75 -5169.563 -5150.313 -5130.375 -5120.688 -5126.625 -5142.625 -5159.875 -5178.75 -5199.438 -5217.188 -5218.75 -5200.375 -5189.125 -5164.438 -5133.25 -5100 -4958.375 -4827.25 -4843.313 -4714.563 -4398.563 -4123.438 -3922.563 -3667.875 -3661.688 -3266.938 -2966.5 -2990.125 -3265.563 -3573.313 -3702.5 -4009.938 -4239.438 -4342.938 -4387.875 -4502.375 -4789.563 -4813 -4848.813 -4847.875 -4848.063 -4865.813 -4911.25 -5011.688 -5114.25 -5147.313 -5184.813 -5222.25 -5218.375 -5223.75 -5203.938 -5193.063 -5155.75 -5080.188 -4994.5 -4902.25 -4783.063 -4683.875 -4682.813 -4737.5 -4759.563 -4792.813 -4873.875 -4941.25 -4773.938 -4436.313 -4304.438 -4134.563 -3982.75 -3902.75 -3859.875 -3862.75 -3912.25 -3997.875 -4094.938 -4178.188 -4219.625 -4196.563 -4194.188 -4273.313 -4282.875 -4293.313 -4317.75 -4313.25 -4328 -4307.938 -4287.75 -4244.938 -4208.688 -4097.5 -4155.063 -4109 -4077.5 -4001.75 -3913.75 -3789.438 -3708.875 -3699.938 -3667.75 -3633.688 -3655.5 -3745.188 -3849.313 -3951.438 -4046.313 -4125.188 -4173.688 -4178.375 -4125.063 -4025 -3914.563 -3833.625 -3811.5 -3856.5 -3916.375 -3925.5 -3912.313 -3944.438 -4046.375 -4046.938 -4061.5 -4053.25 -3966.313 -3935.813 -4042 -4228.625 -4292.313 -4310.313 -4338.875 -4363.813 -4382 -4376.938 -4299.875 -4014.438 -3917.375 -3823.25 -3785.813 -3774.063 -3778 -3803.063 -3935.688 -4007.438 -4027.938 -4039 -4028.688 -4023.625 -4062.875 -4053 -4059.125 -4073.125 -4073.688 -4076.688 -4070.25 -4051.188 -4012.5 -3948.688 -3859.75 -3752.75 -3503.75 -3378.875 -3292.938 -3181.813 -2981.688 -3127.875 -3003.063 -3165.563 -3222.25 -3201.063 -3200 -3240.188 -3316.938 -3410.188 -3508.688 -3611.438 -3707 -3788.563 -3846.25 -3877.5 -3885.063 -3875.625 -3853.438 -3817.625 -3766.5 -3692.25 -3587.5 -3456.438 -3320.188 -3201.313 -3115 -3062.125 -3036.5 -3064.75 -3163.75 -3306.5 -3503.875 -3711.563 -3751.375 -3753.813 -3770.25 -3771.625 -3784.75 -3802.375 -3855.25 -3869.25 -3838 -3821.688 -3812.75 -3806.625 -3814.688 -3833.438 -3851.125 -3854.75 -3841.375 -3812.125 -3768.75 -3719.75 -3722.625 -3767.75 -3783.75 -3802.813 -3840.938 -3884.25 -3930.938 -3980.313 -4026.625 -4073.688 -4126 -4180.625 -4234.75 -4280.438 -4310 -4322.938 -4329.125 -4336.688 -4335.5 -4295.813 -4153.125 -4169.938 -4165.313 -4199.5 -4130.125 -4096.25 -4064.875 -3911.5 -3825.188 -3761.063 -3496.5 -3123.563 -3020.438 -3239.875 -3148.813 -3197.625 -3275.5 -3363.188 -3491.75 -3603 -3657.063 -3746 -3788.25 -3864.875 -3821.938 -3945.125 -4055.625 -4247.438 -4192.125 -4301.375 -4366.563 -4403.25 -4448.313 -4466.188 -4482.313 -4515.063 -4562.063 -4580.625 -4596.063 -4615.688 -4660.375 -4682.75 -4676.313 -4636.438 -4716.625 -4751.313 -4769.25 -4767.75 -4754.125 -4727.563 -4704.313 -4727.938 -4729.75 -4710.125 -4668.5 -4599.75 -4508.25 -4687.625 -4546.313 -4140.188 -4330.438 -4267.25 -4374.375 -4529.375 -4477 -4644.063 -4729.625 -4951.25 -5050.313 -4923.063 -5037.375 -5020.438 -5015.688 -5009.375 -4996.313 -4974.438 -4939.813 -4774.938 -4517.313 -4225.75 -4136.063 -3945.188 -3968.25 -3720.75 -3482 -3264.313 -3061.375 -3024.563 -3179.5 -3414.625 -3604.938 -3900 -3989.375 -4034.688 -4048.875 -3949.25 -3933.125 -3929.75 -3928.938 -3870.375 -3798.813 -3713.125 -3643 -3576.813 -3517.938 -3452.563 -3451.875 -3445.313 -3432.625 -3424.75 -3410.563 -3406.563 -3407 -3401.563 -3376.75 -3337.75 -3364.438 -3434.813 -3676.063 -4342.563 -4487.938 -4512.25 -4513.125 -4496.75 -4448.75 -4284.563 -3857.875 -3286.5 -3121.625 -3087.313 -3163.375 -3564.75 -3765.25 -3780.313 -3771.938 -3759.75 -3760.688 -3645.813 -3510.063 -3587.875 -3658.875 -3609.5 -3579.5 -3517.375 -3443.063 -3390 -3373.375 -3386.813 -3403.125 -3398.5 -3365.188 -3310.063 -3246.563 -3193.438 -3171.313 -3195.25 -3263.5 -3355.313 -3438.813 -3487.125 -3492.813 -3462.625 -3408.938 -3345.188 -3284 -3232.375 -3195.313 -3175.25 -3149.563 -3121.125 -3095.125 -3076.063 -3061.75 -3054.688 -3054.5 -3060.25 -3063.5 -3070.563 -3071.688 -3053.438 -3023.188 -2987.125 -2958.813 -2946.125 -2918.75 -2903.688 -2899.688 -2887.25 -2854 -2809.313 -2772 -2770.125 -2795.25 -2817.688 -2822.688 -2808.688 -2791 -2783.875 -2784.063 -2782.813 -2776.5 -2759.063 -2735.375 -2704.125 -2680.5 -2674.25 -2684 -2697.125 -2698.25 -2687.25 -2680 -2678 -2674.313 -2661.125 -2643.938 -2633.125 -2637.688 -2650.625 -2658.938 -2651.375 -2632.125 -2615.25 -2610.813 -2612.5 -2611.813 -2602.5 -2588.5 -2570.563 -2553.063 -2545.563 -2542.5 -2556.188 -2577.188 -2588 -2584.563 -2571.313 -2552.938 -2531.375 -2519.063 -2524.5 -2546.188 -2570.438 -2579.313 -2570.125 -2557.563 -2571.688 -2618.625 -2682 -2729.438 -2742.5 -2728.25 -2719.875 -2734.5 -2767.125 -2810.688 -2846.625 -2868.25 -2889.25 -2906.563 -2921.75 -2941 -2963.75 -3002.25 -3028.563 -3043 -3058.938 -3072.188 -3081.813 -3082.438 -3075 -3063 -3049.875 -3039.938 -3032.188 -3023.125 -3007.625 -2985.063 -2960.188 -2939.75 -2936 -2943.188 -2861.688 -2707.625 -2706.063 -2755.563 -2774.938 -2872.813 -2953.875 -2971.75 -3017.75 -3077.813 -3093.25 -3107.125 -3130.688 -3147 -3162.5 -3148.625 -3085.938 -3037.875 -2985.625 -2962.625 -2920 -2836.25 -2747.688 -2634.125 -2500.5 -2260.25 -2015.938 -1691.938 -1322.313 -750.125 -687.875 -1035.563 -1655.313 -2153 -2437.188 -2604.125 -2787.75 -2970.5 -3156.375 -3328.188 -3467 -3606.375 -3772.188 -3933.438 -3970.563 -3985.563 -4009.375 -4030 -4010.25 -3927.875 -3884.875 -4193.688 -4151.5 -4197.875 -4215.813 -4132.875 -3837.688 -3735.188 -3724.938 -3747.5 -3989.125 -4097.688 -4311.5 -4562.938 -4722.5 -4808.875 -4885.813 -4960.625 -5036.688 -5111.813 -5173.5 -5210.313 -5203.063 -5146.938 -5052.375 -4942.25 -4847.5 -4795.5 -4793.375 -4836.063 -4904.688 -4966.188 -4985.25 -4986.375 -5121.813 -5151.563 -5090.125 -5016.188 -4990.063 -4999.5 -5006.75
-4880.563 -4897.125 -4903.438 -4892 -4863.125 -4828.125 -4799.875 -4788.813 -4798.375 -4825.938 -4866 -4917.25 -4973.438 -5024.813 -5061.438 -5082.125 -5079.313 -5063.313 -5043.188 -5028.563 -5025.688 -5031.063 -5040.25 -5051.375 -5071.188 -5086.438 -5093.188 -5092.063 -5082 -5068 -5050.125 -5026.813 -5000.188 -4979.063 -4969 -4953.188 -4935.688 -4922.375 -4916.313 -4916.25 -4911.875 -4896.313 -4861.75 -4810.375 -4753.563 -4708.875 -4689.938 -4701.625 -4737 -4786.688 -4834.5 -4871.188 -4890.25 -4894.938 -4886.563 -4877 -4870.125 -4875 -4889.5 -4905.063 -4911.625 -4894.75 -4867.563 -4858.625 -4792.5 -4751.938 -4745.625 -4764.313 -4804 -4856.313 -4913.063 -4966.625 -5006.188 -5029.75 -5030.375 -5012 -4979.25 -4949.125 -4938.75 -4959.313 -4992.938 -5008.938 -5010.75 -4995.438 -4969.5 -4940.313 -4916.375 -4905.313 -4904.25 -4911.813 -4923.375 -4937 -4947.938 -4954.563 -4958.75 -4962.813 -4964.438 -4963.813 -4981.375 -5011.063 -5010.563 -5004.875 -5005.25 -4999.813 -4978.938 -4960.625 -4965.688 -5000.75 -5060 -5123.5 -5165.75 -5171.813 -5144.313 -5096.063 -5051.375 -5026.188 -5022.75 -5028.375 -5025.438 -5005.625 -4992.25 -5004.813 -5032.375 -5056.563 -5072.188 -5074.938 -5065.125 -5043.875 -5015.438 -4987.313 -4962.688 -4947.375 -4942.5 -4953 -4988.688 -5044.063 -5109.688 -5166.5 -5190.688 -5172.25 -5116.188 -5045.25 -4982.438 -4940.563 -4929.5 -4943.938 -4969.688 -4992.25 -5006 -5009.625 -5004.188 -4994.813 -4987.875 -4982.625 -4976.813 -4965.563 -4941.563 -4909.875 -4880.75 -4862 -4859 -4872.313 -4886.625 -4877.563 -4858.063 -4834.875 -4813.688 -4807.688 -4820.438 -4848.875 -4882 -4907.563 -4917.438 -4910.563 -4897 -4883.875 -4876.25 -4874.063 -4874.563 -4869.688 -4858.625 -4857.875 -4880.5 -4921.563 -4972.875 -5012.063 -5045.188 -5065 -5054.125 -5007.688 -4936.188 -4855.688 -4790.063 -4749.563 -4738.125 -4754.563 -4790.313 -4834.438 -4876.875 -4911.688 -4933.188 -4934.938 -4915 -4877.375 -4829.375 -4782.875 -4750.563 -4735.563 -4740.25 -4760.5 -4797 -4820.063 -4817.563 -4799.75 -4778.688 -4765.625 -4774.375 -4799.688 -4830.063 -4867.938 -4903.125 -4913.813 -4896.188 -4859.625 -4819.375 -4789.875 -4780 -4787.688 -4811.625 -4844.75 -4875.688 -4894.125 -4889.875 -4857.563 -4807.75 -4753.438 -4715.25 -4709.375 -4705.563 -4694.188 -4671.688 -4667.188 -4636.938 -4616.313 -4601.375 -4572.375 -4525.938 -4464.063 -4386.75 -4297.125 -4194.375 -4074.875 -3936.313 -3783.313 -3636.25 -3524.938 -3490.25 -3516.875 -3673.563 -3757.688 -3719.875 -3602.938 -3522.625 -3347.875 -3257.75 -2992.125 -2847.188 -2759 -2777.688 -2708.938 -2581.688 -2475.063 -2465.25 -2405.063 -2307.313 -2107.125 -1669.625 -1170.375 -764.125 -1239.313 -1859.438 -2081 -2212.188 -2332.375 -2481.563 -2511.438 -2710 -2917.563 -3055.125 -3085.813 -3019.688 -2994.313 -3005.25 -3068.75 -3162.063 -3246.125 -3287.688 -3233.938 -3261.938 -3330.75 -3406 -3478.625 -3535.688 -3571.25 -3588.563 -3590.625 -3567.875 -3534 -3496.813 -3396.438 -3102.188 -2923.5 -2796.75 -2632.75 -2722.188 -2796.313 -2831.375 -2873.25 -2915.688 -2995.125 -3042.375 -3100.563 -3139.063 -3180.938 -3228.75 -3265.563 -3293.625 -3307.313 -3313.813 -3323.5 -3355.688 -3391.438 -3412.563 -3419.688 -3414.563 -3397.438 -3360.5 -3303.5 -3293.313 -3334.25 -3307 -3272.313 -3274.063 -3303.313 -3335.938 -3341.125 -3311.625 -3274.188 -3262.813 -3295.25 -3347.875 -3385.375 -3392.375 -3382.438 -3363.688 -3360.25 -3389.188 -3434.063 -3473.438 -3505.125 -3539.25 -3584.813 -3636.563 -3683.125 -3720.063 -3748.125 -3772.25 -3795.313 -3821.875 -3852 -3884.438 -3922.75 -3958.5 -3966.938 -3931.625 -3844.188 -3721.625 -3585.625 -3552.563 -3657.875 -3396.063 -3599.563 -3905.813 -4149.563 -4294 -4368 -4395 -4406.125 -4421 -4444.75 -4474.125 -4496.75 -4508.75 -4511.5 -4504.875 -4487.563 -4460.188 -4469.875 -4477.938 -4482.125 -4381 -4378.188 -4368.625 -4389.5 -4427 -4466.25 -4498.375 -4522.938 -4539.875 -4549.313 -4516 -4419.25 -4258.688 -4078 -3907.875 -3795.125 -3778.25 -3865.313 -4029.625 -4229.188 -4424.438 -4567.875 -4628.375 -4615.75 -4556.813 -4485.875 -4433.938 -4413.438 -4425.688 -4463.938 -4508.438 -4536.688 -4533.875 -4501.938 -4456.25 -4420 -4406.875 -4413.813 -4433.188 -4454.938 -4467.063 -4460.813 -4434.688 -4398.75 -4363.813 -4340.75 -4340.438 -4366.125 -4406.938 -4454.25 -4504.5 -4548 -4580.438 -4596.188 -4584.938 -4544.875 -4480.063 -4406.125 -4345.688 -4319 -4322.125 -4268.625 -4243.313 -4255.688 -4271.938 -4268.625 -4231.063 -4168.938 -4097.688 -4046.625 -4040.063 -4060.438 -4093.938 -4125.938 -4143.625 -4144.563 -4125.063 -4086 -4029.188 -3962.438 -3898.25 -3855.063 -3844.125 -3877.063 -3954.938 -4056.688 -4152.75 -4218.813 -4242.688 -4226.938 -4185.25 -4131.75 -4089.438 -4076.125 -4103.125 -4169.688 -4263.75 -4339.938 -4319.5 -4267.563 -4295 -4296.25 -4271.188 -4193.063 -4089 -4002.438 -3976.563 -3999.563 -4045.188 -4088.313 -4115.063 -4124.188 -4114.125 -4088 -4053.125 -4020.063 -4000.063 -3976.188 -3933.875 -3867.313 -3799.438 -3751.5 -3737.063 -3755 -3793.5 -3834.438 -3855.375 -3848.5 -3816.125 -3764.063 -3713.188 -3681.75 -3669.625 -3670.938 -3672.813 -3670.438 -3663.25 -3648.563 -3625.813 -3591 -3539.875 -3462.25 -3354.313 -3218.25 -3068.875 -2926.813 -2813.75 -2762.938 -2812 -2936.563 -3088.125 -3159 -3222.313 -3355.313 -3401.125 -3326.75 -3356.938 -3416.188 -3463.438 -3503.625 -3538.438 -3570.75 -3604 -3643.188 -3688.188 -3731.813 -3766.125 -3788.813 -3805.938 -3829.375 -3864.938 -3909.375 -3951.75 -3988.875 -4011.25 -4017.188 -4025.563 -4025.063 -4028.5 -4060 -4076.75 -4073.625 -4040.125 -4010.688 -3979.313 -3948.938 -3935.125 -3942.75 -3968.063 -4004.625 -4046.875 -4095.25 -4136.563 -4157.5 -4147.375 -4105.313 -4027.813 -3909.625 -3766.938 -3605.75 -3450.188 -3375.188 -3564.25 -4102.563 -4238.375 -4210.25 -4180.375 -4162.313 -4163.438 -4134.625 -4099.188 -4075.563 -4051.813 -4040.75 -4066.75 -4130.25 -4206.313 -4265.25 -4281.688 -4247.188 -4180.75 -4115.75 -4080.563 -4085.813 -4128.5 -4187.125 -4237.438 -4263.875 -4277 -4291.813 -4324.313 -4370.688 -4403.25 -4392.688 -4361.063 -4323.313 -4298.625 -4279.563 -4261.813 -4246.375 -4234.688 -4234.063 -4248.75 -4277.125 -4307 -4325.125 -4322.75 -4298 -4259.688 -4222 -4197.75 -4192.313 -4201.25 -4211.5 -4206.25 -4172.5 -4110.125 -4038.313 -3981 -3951.813 -3943.563 -3943.5 -3942.188 -3944.438 -3966.75 -4020.313 -4108.5 -4218.375 -4325.563 -4402.625 -4433.25 -4407 -4332.625 -4233 -4128.438 -4046.938 -3995.813 -3969.813 -3966.5 -3982.25 -4015.75 -4062.438 -4114.438 -4162.563 -4193 -4207.125 -4217.313 -4235.938 -4267.563 -4312.5 -4355.625 -4385.25 -4397.5 -4391.75 -4380.563 -4378.438 -4390.313 -4410.125 -4416.813 -4404.563 -4371.188 -4326.188 -4279.813 -4234.5 -4186.563 -4136 -4098.25 -4076.5 -4072.75 -4083.188 -4099 -4110.313 -4107.938 -4091.875 -4061.188 -4007.938 -3965.563 -4026.688 -4143.125 -4266.063 -4293.688 -4315.125 -4121.438 -3999 -4197.063 -4285.75 -4294.125 -4232.563 -4263.75 -4302.125 -4320.5 -4361.188 -4361.625 -4323.125 -4308.813 -4187.688 -4074.438 -4073.188 -4109 -4166.938 -4311.25 -4317.313 -4330 -4320 -4300.313 -4344.875 -4381.375 -4395.75 -4385.188 -4358.188 -4329.813 -4307 -4251.313 -4049.625 -3993.563 -3943.938 -3972.188 -3909.438 -3929.813 -3935.563 -3929.063 -3911.188 -3751.813 -3777.375 -3838.625 -3673.813 -3591.063 -3700.563 -3813.313 -3882.5 -3951.688 -4008.75 -4045.875 -4063.125 -4062.688 -4061.625 -4071.125 -4093.25 -4115.5 -4123.813 -4113.188 -4092.938 -4075.5 -4066.25 -4067.688 -4069.688 -4062.813 -4049.438 -4051.5 -4035.938 -3987.563 -3913.563 -3830.813 -3760.125 -3723.125 -3740.5 -3814.438 -3927.563 -4061.688 -4194.438 -4302.875 -4373.5 -4219.75 -4404.75 -4481.5 -4472.813 -4620.063 -4681.875 -4763.688 -4812.313 -4816.75 -4764 -4652.188 -4585.125 -4565.875 -4564.5 -4571.125 -4590.25 -4629.438 -4689.25 -4761.063 -4830.625 -4876.563 -4889.563 -4865.313 -4809 -4735.688 -4659.125 -4561.938 -4463.625 -4528.125 -4632.938 -4713.813 -4760.688 -4777.188 -4783.375 -4765.563 -4718.813 -4652.188 -4582.188 -4521.563 -4452.875 -4369.125 -4303.938 -4279.063 -4309 -4390.063 -4511.438 -4650.625 -4788.063 -4908.75 -4996.813 -5051.563 -5084.375 -5098.438 -5091.063 -5064.438 -5025.375 -4995.313 -5009.75 -5009.813 -5054.625 -5099.563 -5121.375 -5140.563 -5111 -5093.188 -5168.25 -5174.438 -5172.688 -5167.313 -5162.125 -5156.438 -5158.125 -5152.688 -5119.688 -5032.375 -5032.625 -5145.313 -5164.25 -5160 -5137.813 -5129.063 -5119.563 -5112.813 -5116.938 -5128.188 -5137.125 -5154.313 -5174.375 -5187.063 -5183.813 -5165.375 -5140.188 -5118.313 -5115 -5141.563 -5180 -5195.125 -5196.375 -5200.625 -5214.688 -5211.875 -5199 -5180 -5016.063 -5027.875 -5091.063 -4977.125 -4866.875 -4749.563 -4551.625 -4169.313 -3800.938 -3637.75 -3520.438 -3534.5 -3463.813 -3507.625 -3645.563 -3862 -4164.875 -4290 -4499.313 -4629 -4762.313 -4729.563 -4837.25 -4992.938 -4937.875 -4945 -4952.375 -4958.188 -4963.75 -4987.625 -5094.625 -5205.313 -5222.5 -5217.188 -5220.75 -5216.438 -5210 -5209.375 -5178.5 -5081 -5023.75 -4960.75 -4847.625 -4731.313 -4643.75 -4588.875 -4559.25 -4755.188 -4746.563 -4755.125 -4872.625 -4932.125 -4713.25 -4495.438 -4251.938 -3973.75 -3901.563 -3864.188 -3861.375 -3900.813 -3970.938 -4053.625 -4135.063 -4186.938 -4151.875 -4130.375 -4248.5 -4257.313 -4282.188 -4296.063 -4298.625 -4318.5 -4307.375 -4291.25 -4256.438 -4227.313 -4163.25 -4189.688 -4162 -4109.563 -4045.25 -4000.375 -3837.563 -3765.625 -3749.75 -3743.438 -3740.25 -3763.125 -3833.188 -3918.75 -4013.688 -4112.313 -4200.188 -4257.813 -4266.688 -4209.125 -4093.188 -3954.875 -3840.25 -3783.125 -3810.125 -3815.438 -3803.625 -3816.188 -3891.563 -3920.188 -3904.063 -3968.125 -3964.125 -3908.875 -4013.188 -4140.25 -4232.188 -4289.875 -4320.5 -4337.75 -4369.5 -4390.875 -4376.188 -4349.25 -4035.813 -3958.938 -3852.25 -3797.375 -3797.625 -3830.875 -3832.625 -3908.75 -3994.438 -4015.5 -4016 -4020.875 -4038.313 -4068.75 -4074.688 -4065.313 -4073.25 -4074.063 -4069.875 -4058.563 -4036.625 -3997.938 -3935.688 -3851.875 -3703.438 -3534.938 -3431.938 -3314.625 -3240.875 -3191.063 -3137 -3055.938 -3163.563 -3234.563 -3247.938 -3267.938 -3324.563 -3416.5 -3526.625 -3640.25 -3750.563 -3844.375 -3915.75 -3958.688 -3974.5 -3963.313 -3930.5 -3878.063 -3805.438 -3711.188 -3592.563 -3451.875 -3307.375 -3186.5 -3116.938 -3102.813 -3108.375 -3086.563 -3099.875 -3201.75 -3382.938 -3581.188 -3733.813 -3753.688 -3761.25 -3764.563 -3769.625 -3775.813 -3827.875 -3767.625 -3839.188 -3832.625 -3819.063 -3814.375 -3817.5 -3835.375 -3861.625 -3883.375 -3884.25 -3862.688 -3828.063 -3781.063 -3721.938 -3712.313 -3744.688 -3772.625 -3801.813 -3843.625 -3894.5 -3948.5 -4002.25 -4053.313 -4103.313 -4155.75 -4205.063 -4252.688 -4293.938 -4319.375 -4327.938 -4335.75 -4348.75 -4351.313 -4315.75 -4197.563 -4151.313 -4227 -4163.563 -4076.313 -4069.25 -3955.125 -3884.313 -3771.375 -3511.688 -3298.188 -3229.625 -3259.438 -3203.813 -3169.813 -3261.75 -3306 -3372.938 -3484.688 -3548.375 -3563.25 -3572.75 -3650.813 -3895.813 -4017.813 -4064.25 -4016.188 -4273.625 -4355.25 -4358.875 -4399.125 -4421.063 -4466.188 -4471.75 -4497.438 -4544.813 -4610.188 -4607.938 -4614.938 -4634.875 -4659.938 -4697.938 -4684.625 -4668.625 -4758.25 -4772.813 -4786 -4786.813 -4775.313 -4752.563 -4711 -4717.625 -4725.625 -4716.563 -4679.125 -4600.875 -4667.625 -4670.688 -4397.938 -4010.688 -4226.938 -4136.625 -4223.375 -4447.313 -4517.125 -4830.688 -4803.875 -4991.188 -5043.563 -5056 -5039.875 -5031.063 -5026.625 -5016.688 -5009.5 -4991.625 -4976.625 -4858.5 -4661.563 -4474.813 -4476.125 -4361.25 -4211.438 -3838 -3698.75 -3662.063 -3321.063 -3311.813 -3576 -3643.75 -3743.75 -3832.938 -4036.188 -4062.25 -4095.188 -4064.25 -4023.375 -3997.063 -3952.125 -3853.5 -3782.875 -3712.875 -3636.813 -3558.25 -3507.188 -3463.625 -3472.5 -3465.438 -3454.563 -3444 -3429.25 -3421.313 -3418.375 -3416.75 -3399.688 -3365.813 -3347.313 -3384.125 -3468.188 -4065.688 -4456.938 -4507.688 -4520.938 -4512.688 -4497.625 -4453.75 -4250.5 -3711.813 -3176.188 -3117.125 -3159.75 -3348.063 -3750.938 -3779.313 -3770 -3765.438 -3763.25 -3740.5 -3538.938 -3541.063 -3581.813 -3604.938 -3546.5 -3455.938 -3347.188 -3270.75 -3235.563 -3243.188 -3259.188 -3253.125 -3218.813 -3167.688 -3114.688 -3076.25 -3072.125 -3115.375 -3199.125 -3301.875 -3396.438 -3458.063 -3478.25 -3464.313 -3426.438 -3371.813 -3313.625 -3260.563 -3220.063 -3185.75 -3154.813 -3122.188 -3091.25 -3064.875 -3042.813 -3027.75 -3030.313 -3057.75 -3069.938 -3063.438 -3064 -3046 -3014.938 -2985 -2954.188 -2928.313 -2905.563 -2899.375 -2904.125 -2898.688 -2869.063 -2825.438 -2788.375 -2782.313 -2801.375 -2821.25 -2824.375 -2809 -2790.063 -2781 -2780.375 -2782.688 -2780.5 -2765.688 -2742.625 -2711.063 -2684.688 -2682.563 -2699 -2717 -2719.813 -2707.813 -2698.75 -2690.5 -2681.125 -2666.375 -2649.438 -2638.938 -2640.375 -2652.75 -2663.813 -2657.813 -2635.813 -2614.938 -2605.188 -2604.188 -2601.875 -2592.625 -2577.625 -2559.563 -2541.313 -2530.75 -2526.438 -2538.25 -2560.813 -2576.375 -2575.5 -2560.563 -2536.25 -2512.375 -2503.75 -2517.063 -2545.625 -2570.75 -2576.813 -2561.688 -2543.063 -2550.625 -2595.5 -2660.5 -2713.875 -2733.063 -2722.438 -2712.188 -2728.563 -2761.25 -2805.125 -2846.125 -2871.5 -2890.75 -2905.375 -2920.688 -2942.875 -2969.688 -2997.938 -3024.063 -3045.25 -3056.438 -3067.125 -3075.125 -3077.313 -3069 -3055.563 -3040.125 -3030.813 -3027.438 -3024.25 -3013.563 -2991 -2959.938 -2933.813 -2935.313 -2958.75 -2937.875 -2899.063 -2920.375 -2948.375 -2923.875 -2944.75 -2962.813 -2962.313 -3007.25 -3056.563 -3036.125 -3074.25 -3104.563 -3119.375 -3114.875 -3081.438 -3043 -3007.688 -2968.688 -2917.25 -2844.438 -2755.75 -2659.438 -2536.813 -2409.563 -2256.313 -1945.25 -1395.188 -843.313 -144.813 -23.375 -459.438 -1393.875 -1920.5 -2222.125 -2427.188 -2721 -3026 -3222.875 -3428.313 -3576.438 -3694 -3819.438 -3946.063 -3966.125 -3981.063 -4005.813 -4020.25 -3998.563 -3921 -3860.875 -4180.938 -4168.813 -4194.813 -4193 -4156.438 -4042.438 -3864.438 -3897 -3985.875 -4051.875 -4089.563 -4320.25 -4560.875 -4692.813 -4775.688 -4855.063 -4936.688 -5021.25 -5104 -5172.75 -5213.313 -5210 -5158.938 -5072.938 -4974.688 -4893.375 -4850.813 -4850.813 -4892.75 -4963.25 -5037 -5063.25 -5002.563 -5191.125 -5232.5 -5179.188 -5107.438 -5056.438 -5029.313 -5013.25
-4827.563 -4839.438 -4844.563 -4835.75 -4813.625 -4784.938 -4760.688 -4750.688 -4763.438 -4795.5 -4844 -4907.313 -4973.875 -5026.188 -5064.313 -5082.438 -5075.438 -5055.063 -5031.313 -5015.938 -5011.563 -5017.688 -5028.063 -5041.125 -5060.438 -5080.813 -5097.625 -5108.125 -5106.938 -5094.188 -5070.563 -5037.375 -5001.938 -4979.25 -4958.813 -4933.5 -4899.563 -4865.813 -4840.313 -4823.188 -4807.375 -4786.563 -4756.438 -4715.688 -4674.188 -4642.375 -4627.625 -4634.438 -4660.813 -4705.125 -4759.125 -4807 -4840.75 -4857.313 -4859 -4855.688 -4850.563 -4854.063 -4863.313 -4870.188 -4865.5 -4840.063 -4795.563 -4746.25 -4715.188 -4702.5 -4702.75 -4721.688 -4762.813 -4819.063 -4883.5 -4947.375 -4997.938 -5029.375 -5036.688 -5021.375 -4991.125 -4959.188 -4945 -4960.625 -4992.5 -5013.063 -5021.625 -5010.25 -4984.438 -4952.563 -4924.625 -4911.75 -4913.313 -4926.313 -4945.375 -4961.875 -4971 -4970.625 -4960.563 -4945.75 -4932.875 -4932.375 -4954.375 -4985.438 -4998.25 -4998.188 -4992.625 -4977.063 -4947.563 -4925.125 -4932.625 -4975.438 -5043.75 -5110.5 -5155 -5162.5 -5136.375 -5089.563 -5042.375 -5012.5 -5000.438 -4997.625 -4992.813 -4986.438 -4991.125 -5015.188 -5050.5 -5076.25 -5091.313 -5093.438 -5081.188 -5059.313 -5031.625 -5004 -4981.375 -4964.438 -4954.438 -4957.188 -4982.813 -5030.938 -5092.625 -5148.313 -5175.938 -5161.813 -5109.25 -5041.375 -4980.313 -4942.25 -4936.25 -4955.25 -4984.188 -5008.375 -5021.5 -5022.875 -5013.938 -5002.375 -4994.563 -4992.25 -4992.938 -4988.5 -4971.188 -4941.5 -4907.875 -4881.188 -4870.188 -4875.625 -4885.313 -4874.438 -4854 -4830.75 -4810.188 -4803.5 -4813.875 -4839.563 -4871.375 -4894.813 -4903.063 -4895.938 -4883.875 -4875.5 -4874.188 -4879.938 -4889.563 -4888.313 -4872.75 -4861.125 -4877.063 -4922.063 -4981.938 -5011.938 -5043.5 -5071.375 -5070.563 -5028.438 -4957.188 -4874.563 -4803 -4757.313 -4740.5 -4754.375 -4790.438 -4836.5 -4881.063 -4918 -4938.75 -4938.75 -4916.063 -4874.375 -4822.563 -4772.313 -4736.438 -4721 -4725.188 -4752 -4798.5 -4832.063 -4838.25 -4823.75 -4803.688 -4788.75 -4791.375 -4797.625 -4818.438 -4853.625 -4891.438 -4909.188 -4901.75 -4875.25 -4841.438 -4814.25 -4799.813 -4799.688 -4812.188 -4834.375 -4855.125 -4865.563 -4856.813 -4826.938 -4785.5 -4742.75 -4712.25 -4700.938 -4699.313 -4691.125 -4669.875 -4651.938 -4623.625 -4614.063 -4585.5 -4542.438 -4484.75 -4412.188 -4322.125 -4212.875 -4084.375 -3927.813 -3744.563 -3543.813 -3345.125 -3186.188 -3114.75 -3100.313 -3495.125 -3661.5 -3636.375 -3512.063 -3330.438 -3107.875 -2931.313 -2609 -2305.875 -2140 -2230.625 -2302.438 -2250.5 -2100.75 -1919.438 -1795.625 -1684.75 -1447.688 -795.5 -279.563 -492.563 -1212.5 -1760.375 -1965.375 -2068.625 -2173.125 -2193.5 -2292.063 -2448.875 -2642.313 -2799.125 -2787.563 -2726.5 -2720.625 -2721.75 -2778.188 -2917.625 -3070.25 -3171.313 -3156.313 -3206.063 -3279.75 -3367.563 -3456.625 -3524.625 -3557.938 -3557.375 -3526.75 -3468.813 -3386.125 -3271.438 -2965.25 -2601.813 -2383.5 -2492 -2513.438 -2598.5 -2635.813 -2854.875 -2920.5 -2959.375 -3041.75 -3083.125 -3131.875 -3170.625 -3190.938 -3203.313 -3254.438 -3294.875 -3311.063 -3309.875 -3308.063 -3339.688 -3374.938 -3393.938 -3404.438 -3391 -3365.938 -3331.375 -3286.5 -3249.313 -3269 -3269.625 -3252.063 -3232.5 -3267.188 -3318.313 -3287.75 -3244.938 -3268.188 -3383 -3362.938 -3352.375 -3352.688 -3341.875 -3358.063 -3349.063 -3319.563 -3199.813 -3239.813 -3382.25 -3440.438 -3488.188 -3551.125 -3620.375 -3684.688 -3735.313 -3771.375 -3796.063 -3817.125 -3840.125 -3867.75 -3897.438 -3932.25 -3961.563 -3959.313 -3905.938 -3789.125 -3644.125 -3513.75 -3472 -3508.563 -3480.688 -3685.688 -3977.5 -4208.25 -4336.25 -4410.375 -4440.75 -4450.125 -4458.125 -4471.813 -4487.563 -4503.438 -4512.688 -4512.688 -4504.625 -4487.125 -4461.688 -4474.938 -4478.25 -4447.125 -4270.125 -3990 -4267.688 -4310.938 -4370.938 -4431.125 -4478 -4511 -4533.125 -4544.688 -4513.25 -4418.125 -4260.75 -4084.438 -3923.125 -3820.438 -3810.75 -3901.063 -4062.813 -4257.375 -4449.438 -4585.938 -4640.625 -4623.063 -4558.25 -4483.938 -4428.313 -4404.875 -4417.063 -4456.563 -4499.438 -4526.813 -4527.938 -4502.813 -4464.25 -4430.313 -4415.188 -4417.188 -4431.625 -4450 -4459.063 -4451.813 -4425.5 -4386.25 -4346.375 -4317.188 -4311.813 -4336.688 -4381.875 -4440 -4502.75 -4552.688 -4586.875 -4598.5 -4576.5 -4515.625 -4419.375 -4301.938 -4178 -4065.688 -3993.313 -3990.688 -4037.625 -4104.875 -4160.813 -4179.938 -4146.125 -4059.813 -3930.188 -3822.813 -3865.125 -3940.563 -4009.063 -4067.938 -4107.813 -4127.188 -4119.813 -4084.688 -4024.813 -3951.063 -3876.75 -3821.875 -3801 -3829.563 -3909.938 -4021.813 -4130.875 -4210 -4246.625 -4243.375 -4212.375 -4169.063 -4133 -4121.438 -4142.938 -4196.625 -4264 -4309.563 -4305.313 -4286 -4279.875 -4266.25 -4230.5 -4148.375 -4037.938 -3923.875 -3898.438 -3939.938 -4001.938 -4059.063 -4096.25 -4112.438 -4107.75 -4084.125 -4049.25 -4013.75 -3993.625 -3975.5 -3942.188 -3875.063 -3806.938 -3753 -3727.938 -3731.188 -3756.313 -3791.688 -3818 -3824.438 -3808.75 -3775.813 -3737.5 -3708.5 -3692.188 -3683.563 -3674.75 -3662.438 -3649 -3635.188 -3622.5 -3604.813 -3579.875 -3539.438 -3475.063 -3379.688 -3255.5 -3116.063 -2986.125 -2893.375 -2870.625 -2914.188 -2998.063 -3077.25 -3157 -3239.688 -3263.25 -3245.938 -3343.375 -3454.75 -3517.313 -3555.625 -3582.313 -3606.563 -3632 -3660.313 -3696.125 -3734.563 -3764.625 -3783.313 -3798.813 -3824.188 -3865.75 -3918.188 -3967.188 -4003.5 -4017.438 -4012.938 -4004.813 -4004.625 -4020.25 -4044.875 -4049.375 -4083 -4062.5 -4022.313 -3980.125 -3936.375 -3901.938 -3891.063 -3907.938 -3954.063 -4017.063 -4084.75 -4143.688 -4174.625 -4165.063 -4116.375 -4024.875 -3893.5 -3742.125 -3590.313 -3460.375 -3384.438 -3456.313 -3842.688 -4046.563 -4118.688 -4138.688 -4138.75 -4150.125 -4117.313 -4059.125 -3982.688 -3895.813 -3828.563 -3808.313 -3848.313 -3930.438 -4023.313 -4099.25 -4135.063 -4135 -4126.813 -4128.25 -4143.563 -4167.875 -4189.75 -4197.375 -4191.5 -4187.063 -4195.625 -4232.813 -4304.938 -4377.5 -4360.938 -4315.75 -4297.563 -4294.063 -4291.125 -4285.063 -4274.625 -4264.75 -4263.25 -4274.313 -4298.25 -4329.938 -4355.375 -4363.063 -4349.938 -4319.125 -4281.625 -4245.125 -4219.625 -4205.563 -4197.813 -4183.75 -4153.938 -4101.625 -4039.313 -3989 -3961.063 -3956.188 -3961.625 -3969.125 -3981.188 -4008.75 -4062.313 -4144.313 -4243.063 -4342.063 -4417.375 -4455.188 -4444.188 -4389.125 -4308.375 -4215.875 -4129.5 -4063.125 -4016.5 -3987.125 -3977.125 -3990.438 -4027.25 -4081 -4141.813 -4201.5 -4249.563 -4291.938 -4333.5 -4377.5 -4422.875 -4459.75 -4480.063 -4481.875 -4468.875 -4453.313 -4445.25 -4451.313 -4461.375 -4457.188 -4432.313 -4387.688 -4335.563 -4287.625 -4245.688 -4203.563 -4160.188 -4127.5 -4107.375 -4104.25 -4115.063 -4134.125 -4151.938 -4159.5 -4157.625 -4145.688 -4131.875 -4209.438 -4280.313 -4309.125 -4348 -4366.125 -4382.438 -4383.563 -4360 -4365.188 -4363.125 -4329.25 -4286.563 -4407.563 -4427.938 -4437.625 -4462.875 -4451.438 -4439.063 -4395.375 -4401.188 -4346 -4258.188 -4226.438 -4264.25 -4343.313 -4354 -4367.25 -4341.125 -4362.875 -4419.938 -4473.563 -4504.375 -4487.125 -4458.813 -4433.313 -4414.688 -4401.813 -4388.563 -4361.438 -4326.688 -4312 -4284.125 -4316.5 -4286.25 -4179.125 -4081.438 -4064 -4089.063 -4033.438 -4022.5 -3911.625 -3718.063 -3676.25 -3714.25 -4010.375 -4110.563 -4151.625 -4167.813 -4163.75 -4157.813 -4159.813 -4170.438 -4180.938 -4175.438 -4153.375 -4125.75 -4106.75 -4100.188 -4107.75 -4114.188 -4102.938 -4074.75 -4079.25 -4059.938 -4002.188 -3922.875 -3843 -3781.75 -3759.688 -3789 -3871 -3990.313 -4129.875 -4268.375 -4381.063 -4453.688 -4563.563 -4635.813 -4635.75 -4566.938 -4635.313 -4702.5 -4768.25 -4802.688 -4803.875 -4780.625 -4719.75 -4670.5 -4644.875 -4633.25 -4632.75 -4646.688 -4682 -4737.063 -4803.375 -4865 -4899.563 -4903.188 -4873.688 -4819.688 -4762.5 -4718.313 -4655.125 -4519.438 -4547.75 -4643.938 -4743.75 -4832.063 -4900.688 -4905.688 -4878.438 -4821 -4731.375 -4613.938 -4483.5 -4361.25 -4239.125 -4140.125 -4095.438 -4124.5 -4222.188 -4372.688 -4547.75 -4717.125 -4860.375 -4965.438 -5031.375 -5067.875 -5083.188 -5079.313 -5062.438 -5043.125 -5036.563 -5050.5 -5031.125 -5034 -4960.688 -5039.313 -5147.688 -5144.5 -5156.938 -5170.563 -5172.438 -5170.125 -5169.188 -5163.25 -5131.75 -5167.313 -5160.25 -5149.938 -5131.688 -5060.125 -4970.438 -5057.375 -5161.875 -5160.5 -5151.563 -5136.875 -5124.875 -5124.813 -5132.375 -5141.938 -5162.75 -5186.5 -5197.5 -5188.188 -5159.313 -5124.125 -5094.063 -5086 -5125.688 -5196.938 -5212.25 -5202.625 -5202.813 -5204.188 -5188.188 -5172.938 -5089.938 -5046.75 -5057 -5029.25 -4971.5 -4901.25 -4612.5 -4394.313 -3986.188 -3783.5 -3711.875 -3785.25 -3959.313 -4155.813 -4393.75 -4419.313 -4408.563 -4625.188 -4701.625 -4895.563 -4923.938 -5007.063 -5019.813 -5053.688 -5044.375 -5029.563 -5034.75 -5046.375 -5064.813 -5082.875 -5083.125 -5149.875 -5219.25 -5228.313 -5214.5 -5215.063 -5209.625 -5206.25 -5206.313 -5142 -5066.75 -5003.063 -4934.125 -4878.688 -4775.75 -4601.688 -4536.125 -4600.188 -4749.875 -4672.875 -4629.063 -4776.875 -4879.438 -4822.75 -4724.125 -4542.188 -4151.5 -4016.625 -3956.563 -3928.563 -3936.438 -3969.188 -4011.688 -4063.75 -4111.5 -4098.625 -4089.25 -4237.938 -4253.625 -4275.563 -4277.438 -4282.375 -4301.938 -4314.75 -4311.563 -4293.063 -4269.813 -4239 -4236.875 -4229.5 -4173.625 -4130.688 -4056.875 -3894.938 -3822.5 -3821.313 -3844.938 -3883.375 -3937.438 -3951.5 -3987.375 -4062.125 -4156.688 -4250.688 -4316.125 -4328.625 -4271.5 -4145.75 -3988.625 -3855.125 -3755.188 -3744.938 -3689.438 -3712.438 -3788.25 -3803.813 -3802.875 -3773.25 -3895.813 -3989.313 -4009.563 -4129.25 -4167.375 -4224.375 -4263.063 -4256.188 -4332.813 -4392.938 -4401.313 -4406.75 -4346.188 -4113.5 -3961.75 -3876.625 -3818.75 -3815.313 -3846.688 -3860.5 -3916.125 -3954.875 -3979.5 -3972.188 -3984.938 -4023.063 -4059.75 -4054.313 -4078.063 -4089.813 -4085 -4074.438 -4059.563 -4038.25 -4003.875 -3952.313 -3887.375 -3774.438 -3756.938 -3770.688 -3656.688 -3506.125 -3464.125 -3413.625 -3371.375 -3403.188 -3427.625 -3434 -3452.375 -3507.438 -3597 -3703.75 -3813.563 -3912.688 -3989.438 -4039.313 -4062.875 -4058.313 -4024.25 -3962.063 -3873.563 -3757.25 -3613.813 -3449.688 -3277.938 -3128.25 -3036 -3035.375 -3127.813 -3228.688 -3221.813 -3254.125 -3392 -3560.125 -3694.875 -3749.813 -3773.25 -3778.813 -3780 -3780.688 -3787.375 -3827.063 -3738.875 -3751.688 -3795.75 -3815.125 -3829.563 -3847.438 -3876.688 -3910.813 -3934.688 -3928.875 -3892.188 -3853.313 -3812.313 -3769.063 -3752.813 -3762.813 -3781 -3807.125 -3848.875 -3903.938 -3964.125 -4023.188 -4077.375 -4126.75 -4177.313 -4220.813 -4261.313 -4300.375 -4327 -4332.438 -4345.125 -4360.875 -4362.25 -4218.625 -4022.5 -4198.188 -4183.5 -4072.75 -3978.063 -3891.5 -3853.563 -3812.5 -3631.313 -3376.063 -3380.188 -3245.125 -3201.438 -3095.938 -3188.125 -3293.625 -3383.188 -3466.625 -3520.625 -3496.313 -3465.125 -3407.313 -3395.563 -3785.813 -4036.188 -4087.625 -4150.813 -4198.875 -4333.063 -4352.063 -4379.188 -4372.5 -4461.813 -4495.25 -4520.188 -4472.125 -4489.688 -4575.438 -4640.875 -4646.063 -4619.75 -4702.188 -4723.125 -4702.5 -4746.375 -4771.563 -4788.063 -4788.5 -4785.188 -4780.75 -4747.875 -4736.438 -4741.313 -4738.438 -4701.188 -4663.25 -4738.375 -4542.75 -4243.188 -3934.188 -4086.125 -4141.813 -4106.5 -4469.688 -4839.375 -5023.938 -5062.188 -5064.625 -5049.813 -5054.563 -5045.563 -5036.5 -5029.188 -5022.25 -5020.125 -5010 -4995.438 -4934.5 -4811.063 -4632.313 -4524.563 -4366.563 -4165.625 -3916.25 -3962.063 -4060.125 -3692.625 -3727.438 -3844.625 -3843.063 -3950 -4034.563 -4090.5 -4111.063 -4123.875 -4112.125 -4082.875 -4023.875 -3934.813 -3833.688 -3751.375 -3687.938 -3624.313 -3560.438 -3518.063 -3477.5 -3479.313 -3470.125 -3464.438 -3454.688 -3447.125 -3439.375 -3434.5 -3429.875 -3413.875 -3394.875 -3385.063 -3424.563 -3487.063 -3782.75 -4391.875 -4483.375 -4518.125 -4519.875 -4503.438 -4490.5 -4440.813 -4161.875 -3721.375 -3232.938 -3167.813 -3305.063 -3725.063 -3777.5 -3774.438 -3770.063 -3765.313 -3763.813 -3631.813 -3484.25 -3523.375 -3540.063 -3509.125 -3364.75 -3253.063 -3177.938 -3127.563 -3135.813 -3154.688 -3145.813 -3112.5 -3070.313 -3035.813 -3017.75 -3030.438 -3084 -3171.375 -3274.5 -3369.438 -3435.5 -3463.563 -3461.563 -3436.313 -3391.625 -3335.25 -3272.563 -3211.313 -3166.063 -3160.063 -3131.5 -3097.125 -3064.313 -3032.125 -3009.125 -3016.188 -3065.563 -3068.25 -3059.5 -3048.625 -3037.375 -3007 -2991.875 -2946.75 -2912.938 -2893.375 -2895.375 -2907.688 -2908.563 -2881.875 -2838.313 -2802.938 -2794.125 -2807.563 -2823 -2823.188 -2806.813 -2786.813 -2775.563 -2776.688 -2783.5 -2785.688 -2776.063 -2752.125 -2721.188 -2695.938 -2694.5 -2712.438 -2732.375 -2741.375 -2731.688 -2715.625 -2700.563 -2688.25 -2676.188 -2663.875 -2654.625 -2654.438 -2667.313 -2676.625 -2667.5 -2640.813 -2614 -2599.375 -2595.938 -2590.75 -2579.25 -2564.938 -2549.625 -2535.688 -2521.375 -2517.375 -2530.688 -2552.313 -2568.125 -2563.438 -2540.063 -2508.563 -2488 -2490.25 -2518.063 -2555.438 -2579.813 -2580.375 -2559.813 -2537.625 -2540.688 -2582.563 -2648 -2706.375 -2733.813 -2732.813 -2729.813 -2750.063 -2775.813 -2809.125 -2838.813 -2866.125 -2886.438 -2900.813 -2920.375 -2947.125 -2978.625 -3009.188 -3034 -3044.813 -3051.688 -3060.5 -3069 -3072 -3063.313 -3045.875 -3030.75 -3022.125 -3018.75 -3017.313 -3009.813 -2992 -2964.625 -2942.313 -2945.125 -2963.625 -2967.25 -2964.75 -2980.188 -2984.25 -2980.688 -2983.375 -2978.125 -2966.938 -2976.5 -2998.188 -3020.875 -3057.313 -3075.938 -3069.375 -3047.438 -3015.563 -2980.5 -2941.938 -2892.438 -2828.438 -2743.813 -2606.563 -2527.438 -2456 -2313.25 -2143 -1853.5 -1383.125 -730.375 -93.313 -97.375 -306.063 -728.5 -1493.563 -1775.375 -1799.438 -2263.25 -2912.125 -3302.5 -3540.25 -3683.063 -3766.813 -3880.188 -3944.625 -3966.625 -3986.063 -4013.25 -4013.875 -3976.938 -3852 -4100.375 -4195.875 -4204.75 -4203.563 -4107.188 -4106 -4130.5 -4069.063 -4066.188 -4064.688 -4224.625 -4294.375 -4387.5 -4552.875 -4642.375 -4717.5 -4800.563 -4889.438 -4984.375 -5076.75 -5154.688 -5199.875 -5200.875 -5155.75 -5081.625 -5000 -4935.25 -4903.938 -4908.688 -4944.813 -5006.75 -5082.313 -5138.188 -5097.125 -5220.125 -5276.125 -5242.313 -5176.375 -5115.75 -5070.625 -5042.063
-4771.125 -4776.938 -4779.75 -4776.313 -4765.625 -4748.313 -4732.375 -4726.188 -4739.75 -4772.188 -4822.438 -4891.875 -4964 -5019.125 -5056.438 -5071.875 -5064.5 -5045.063 -5021.75 -5006.5 -5002.813 -5009.813 -5023.875 -5032.625 -5050.75 -5075.438 -5101.938 -5122.813 -5129.375 -5117.125 -5085.438 -5039.625 -4993.625 -4974.813 -4945.563 -4901.5 -4842.313 -4784.938 -4740.125 -4708.875 -4687.125 -4668.5 -4651.313 -4632.688 -4614.063 -4598.125 -4588.438 -4593.938 -4612.813 -4648.938 -4699 -4751.25 -4793.188 -4818.25 -4828.75 -4832.188 -4835.125 -4842.375 -4851.625 -4856.375 -4845.813 -4814.813 -4768 -4721.875 -4699.188 -4690.25 -4683.875 -4700.188 -4744.563 -4807.688 -4879.375 -4950.5 -5003.75 -5036.875 -5047.875 -5032.75 -5002.563 -4970.75 -4953.625 -4964.125 -4992.625 -5017.313 -5032.375 -5025.563 -5000.938 -4967.125 -4937.438 -4924.063 -4929.438 -4948.438 -4972.063 -4988.625 -4993.688 -4985.125 -4961.75 -4933.813 -4913.938 -4916.375 -4944.5 -4978.5 -4993.313 -4992.688 -4983.938 -4960.938 -4924.25 -4899.25 -4908.688 -4957.938 -5032.938 -5096.438 -5139.063 -5148.75 -5123.75 -5079.75 -5034.625 -5003 -4983.938 -4974.625 -4968.875 -4969.188 -4983.75 -5019.688 -5063.938 -5084.688 -5094.75 -5097.188 -5085.813 -5066.875 -5043.063 -5019.375 -5000.688 -4984.188 -4968.938 -4963.25 -4977.625 -5017.188 -5073.438 -5126.438 -5155.625 -5143.25 -5095.188 -5030.063 -4969.875 -4937.688 -4937.563 -4963.5 -4996.625 -5021.938 -5033 -5029.688 -5015 -5001.25 -4994.563 -4998.125 -5008.625 -5014.438 -5007.563 -4983.063 -4945.875 -4909.563 -4888.313 -4883.938 -4887.188 -4873.75 -4853.75 -4831.75 -4813.438 -4806.875 -4816 -4838.25 -4866.25 -4887.563 -4893.938 -4886.875 -4877.563 -4873.938 -4877.125 -4893.875 -4912.875 -4914.563 -4891.25 -4862 -4864.938 -4901.313 -4957.625 -4988.125 -5027.875 -5068.563 -5081.125 -5047 -4979 -4898.375 -4827.813 -4783.625 -4768.813 -4784.313 -4818 -4861.75 -4901.875 -4933.125 -4947.063 -4939.563 -4912.438 -4868.688 -4817.188 -4768.25 -4731.813 -4716.438 -4722.938 -4755.063 -4802.313 -4839.313 -4851.875 -4838.875 -4816.313 -4797.625 -4789.938 -4784.625 -4797.313 -4828.75 -4866.188 -4890 -4891.938 -4878 -4854 -4831.688 -4815 -4807.188 -4810 -4821.438 -4833.438 -4835.875 -4822.875 -4793.938 -4758.063 -4726.563 -4707.625 -4698.563 -4685.188 -4678.25 -4666.25 -4642.688 -4623.25 -4607.438 -4563.75 -4503.75 -4432.375 -4347.375 -4243.063 -4117.125 -3965.063 -3782.5 -3569.938 -3334.563 -3094.688 -2891.625 -2774.063 -2787.688 -3238.188 -3485.125 -3526.438 -3463.188 -3331.75 -2963.063 -2591.75 -2121.813 -1630.688 -1405.438 -1638.875 -1777.688 -1773.25 -1692.188 -1396.563 -1138.688 -940.688 -537.5 -207.5 -85.063 -305.813 -873.563 -1669.5 -1856.375 -1916.063 -2056.313 -2046 -2124.563 -2437.125 -2583.313 -2637.563 -2596.063 -2530.75 -2505.938 -2534.063 -2509.688 -2656.313 -2832.5 -3008.438 -3124.313 -3197.063 -3219 -3308.813 -3418.75 -3496.938 -3522.5 -3494.563 -3421.688 -3316.875 -3201.188 -2986.5 -2600.75 -2204.375 -2073.75 -2359.375 -2358.5 -2500.125 -2627.438 -2884.313 -2978.938 -2996.313 -3032.625 -3087.063 -3129.75 -3173.875 -3185.5 -3195.063 -3235.063 -3259.75 -3298.75 -3314.313 -3304.25 -3328.188 -3364 -3388.188 -3431.375 -3430 -3285.25 -3321.938 -3284.063 -3246.5 -3067.125 -3186.688 -3184.688 -3100.688 -3076.125 -3286.125 -3222.438 -3100.938 -3253.938 -3409.688 -3302.688 -3287.5 -3256.875 -3246.938 -3318.438 -3317 -3299.625 -3244.625 -3260.313 -3340.375 -3409.688 -3477.125 -3541.563 -3621 -3700.563 -3762.813 -3805.5 -3832.188 -3851.563 -3870.188 -3892.5 -3918.313 -3946.938 -3969.688 -3960.375 -3899.875 -3770.625 -3606.25 -3446.938 -3360.188 -3379.25 -3438.313 -3672.688 -3990.75 -4238.625 -4333.625 -4411.5 -4446.438 -4457.5 -4470.563 -4485.563 -4498.25 -4509.813 -4514.813 -4510.938 -4497.625 -4472.625 -4450.063 -4444.75 -4353.438 -4203.375 -4128 -4062.125 -4088.813 -4249.438 -4319 -4399.875 -4461.813 -4503.5 -4530.688 -4540.188 -4504 -4404.313 -4245.938 -4072.75 -3918.125 -3823.625 -3822.25 -3918.938 -4084.625 -4280.5 -4476 -4609.375 -4657.75 -4633.063 -4560.813 -4481.75 -4421.188 -4395.563 -4407.25 -4445.25 -4485.563 -4514.125 -4519.375 -4499.563 -4469.188 -4438.313 -4421.125 -4417.063 -4424.75 -4437.438 -4444.375 -4437.375 -4415.375 -4379.563 -4337.5 -4304.375 -4295.563 -4317.875 -4363.438 -4426.25 -4497.125 -4553.938 -4591.688 -4600.375 -4568.375 -4491.25 -4369.875 -4215.688 -4035.188 -3840.688 -3690.438 -3743.438 -3866.813 -3987.625 -4082.438 -4131.375 -4121.063 -4048.375 -3924.5 -3814.875 -3853.875 -3926.25 -3994.438 -4059.563 -4111.75 -4143.313 -4148.188 -4120.25 -4063.563 -3986.75 -3904.813 -3841.438 -3811.063 -3831.938 -3907.625 -4017.625 -4131.25 -4218.688 -4263.125 -4268.875 -4247.125 -4213.188 -4185.188 -4176.5 -4192.313 -4231.313 -4275 -4301.625 -4299.188 -4279.188 -4251.625 -4219.25 -4163.938 -4081.375 -3981.688 -3869.688 -3852.125 -3911.813 -3985.813 -4046.563 -4084.563 -4100.5 -4095.125 -4070.375 -4035 -3999.313 -3974.688 -3957.688 -3933.25 -3879.5 -3821.813 -3772.563 -3741 -3728.313 -3735.563 -3755.188 -3777.875 -3791.063 -3790.125 -3773.938 -3749.75 -3726.063 -3708.563 -3690.625 -3671.375 -3651 -3634.5 -3624.75 -3620.75 -3614.563 -3606.438 -3590.938 -3558.813 -3502.188 -3412 -3294.375 -3167.125 -3055.375 -2988.375 -2976.188 -3006.25 -3060.313 -3126.563 -3191.125 -3238.875 -3293.375 -3417.125 -3551.313 -3598.563 -3616.875 -3627.375 -3641.625 -3657.063 -3674.688 -3699.688 -3727.875 -3752.313 -3768.688 -3784.75 -3811.188 -3854.875 -3909 -3959.688 -3990.188 -3991.688 -3968.125 -3938.375 -3922.375 -3931.938 -3939.938 -3948.313 -4075 -4049.625 -4011.438 -3976.188 -3932.125 -3885.375 -3858.5 -3865.063 -3911 -3986.875 -4067.125 -4137.125 -4176.688 -4174.813 -4129.625 -4043.25 -3925.5 -3795.563 -3688.625 -3630.125 -3607.875 -3589.813 -3634.625 -3847.438 -4040.875 -4109.188 -4107.813 -4097.75 -4055.313 -3970.75 -3844.375 -3695.688 -3563.25 -3480.125 -3475.75 -3548.25 -3670.875 -3805.5 -3917.938 -3994.25 -4050.063 -4095.438 -4130.5 -4150.375 -4151.5 -4129.688 -4098.188 -4074.75 -4066.75 -4087.5 -4161.25 -4269.313 -4279.625 -4243.438 -4263.875 -4289.5 -4306.25 -4314.688 -4312.813 -4302.75 -4295.563 -4298 -4315.875 -4343.5 -4371.063 -4386.375 -4385.813 -4364.938 -4330.938 -4288.375 -4245.938 -4210.375 -4184.25 -4161.625 -4132.875 -4089.25 -4038.313 -3997.875 -3977.375 -3979.875 -3994.438 -4013 -4036.938 -4070.313 -4119.688 -4188.688 -4271.5 -4355.688 -4424.125 -4463.438 -4463.688 -4426.188 -4362.75 -4284.625 -4202.188 -4124.125 -4061.813 -4013.063 -3983.438 -3982.563 -4012.25 -4069.188 -4142.625 -4224.563 -4298.688 -4363 -4418.438 -4469.063 -4511.688 -4541.438 -4553 -4548.188 -4530.5 -4510.75 -4499.313 -4500.063 -4499.625 -4485.5 -4448.875 -4394.563 -4338 -4291.25 -4254.5 -4220.313 -4186.063 -4157.375 -4138.875 -4134.563 -4144.313 -4168 -4198.875 -4224.313 -4245.188 -4263.813 -4292.625 -4350.625 -4398.063 -4426 -4444.5 -4454.563 -4456.75 -4456.313 -4471.875 -4469.188 -4446.063 -4404.188 -4383.188 -4515.438 -4535.938 -4521.938 -4499.375 -4503.75 -4478.063 -4455.313 -4454 -4406.438 -4341.875 -4300.375 -4320.625 -4368.75 -4388.75 -4395.563 -4366.688 -4414 -4478.813 -4539.063 -4572.375 -4557.438 -4530.438 -4504.813 -4487.938 -4482.5 -4480.625 -4450.5 -4401.063 -4345.688 -4274.563 -4418.438 -4485.75 -4515.125 -4430.063 -4383.5 -4337 -4292.125 -4236.813 -4242.25 -4192.25 -4047.875 -3877.875 -3936.688 -4085.813 -4224.063 -4266.25 -4258.563 -4249.563 -4246.813 -4252.25 -4254.125 -4240.25 -4210.063 -4177.625 -4157.875 -4156.875 -4177.063 -4203.375 -4226.375 -4233.875 -4196.563 -4133.813 -4054.125 -3968.75 -3895.688 -3847.625 -3840.938 -3880.5 -3967.5 -4087.563 -4226.75 -4362.5 -4471.25 -4537.875 -4607.813 -4624.063 -4654.125 -4656.563 -4693.188 -4722.125 -4764.688 -4792.625 -4794 -4786.438 -4754.438 -4723.5 -4702.75 -4692.813 -4688.313 -4695.813 -4721.313 -4761.75 -4808.438 -4847 -4856.375 -4834.188 -4783.438 -4722.813 -4679.688 -4669.875 -4669.125 -4583.563 -4588.25 -4662.938 -4759.938 -4850.625 -4919.5 -4954.188 -4946.75 -4892.438 -4787.75 -4631.063 -4441.188 -4279.875 -4119 -3984.813 -3919.063 -3944.5 -4057.375 -4236.063 -4448.125 -4651.813 -4822.438 -4946.125 -5022.125 -5061.063 -5076.125 -5076 -5066.375 -5054.25 -5040.313 -5034.125 -5042.875 -5058.188 -5102.875 -5137.25 -5156.313 -5158.375 -5164.063 -5168.625 -5169.813 -5168.125 -5162.25 -5157.438 -5126.188 -5158.875 -5172.188 -5169.688 -5119.313 -4995.875 -4928.938 -4965.625 -5150.25 -5166.813 -5164.438 -5145.813 -5139.688 -5137.563 -5141.25 -5150.063 -5176.5 -5203.188 -5212.313 -5197 -5158.313 -5109.813 -5060.313 -5019.438 -5020.438 -5086.438 -5142.75 -5167 -5182.188 -5188.188 -5139.875 -5001.813 -4959.813 -5035.688 -5052.438 -5021.125 -4915.125 -4797.375 -4669.188 -4481.875 -4322.75 -4121.813 -4139 -4146.188 -4272 -4478.75 -4669.438 -4864 -4790.938 -4750.375 -5084.875 -4925.375 -4994.25 -5085.875 -5098.188 -5079.813 -5061 -5086.313 -5101.688 -5116.875 -5143.563 -5177 -5171.875 -5195.625 -5218.125 -5214.5 -5210 -5210.063 -5202.688 -5203.625 -5169.875 -5122.875 -5041.375 -4972.563 -4940.813 -4894 -4716.375 -4641.5 -4634.563 -4724 -4692.375 -4591.5 -4522.563 -4534.813 -4718.188 -4801.875 -4859.563 -4780.875 -4486.375 -4251.625 -4124.188 -4056.5 -4023 -4004.313 -3981.5 -3961.688 -3963.5 -3959.125 -4043.125 -4218.5 -4241.625 -4254.125 -4284.438 -4282.063 -4281.5 -4307.813 -4329.5 -4320.313 -4313.875 -4303.25 -4282.813 -4257.063 -4216.938 -4182.25 -4085.75 -3933.813 -3868.375 -3879.75 -3911.188 -3941.813 -3968.813 -3981.063 -4013.063 -4082.813 -4176.813 -4274.313 -4346.438 -4366.313 -4313.688 -4180.688 -4003.25 -3856.438 -3733 -3683.438 -3612.688 -3663.188 -3720 -3727.938 -3786.625 -3856.875 -3956.813 -4012.938 -4069.188 -4132.125 -4170.938 -4227.625 -4268.438 -4283.688 -4340.188 -4401.438 -4408.938 -4409.188 -4352.688 -4158 -4013 -3909.625 -3838 -3814.5 -3832.188 -3855.75 -3896.938 -3919.75 -3952.5 -3961.313 -4001.938 -4018.125 -4016.188 -4043.813 -4126.125 -4106.313 -4094.75 -4082.188 -4066.625 -4048.125 -4021.688 -3986.063 -3952.75 -3887.75 -3976.375 -3807.875 -3804 -3692.688 -3702.563 -3708.063 -3716.375 -3735.5 -3717.125 -3694.25 -3697.188 -3736.75 -3808.688 -3897.813 -3989.188 -4067 -4122 -4151.188 -4156.313 -4131.25 -4073.75 -3981.813 -3855.375 -3692.625 -3498.813 -3287.438 -3086.063 -2931.625 -2863.625 -2926 -3118.438 -3333.563 -3414.313 -3455.375 -3525.813 -3645.125 -3707.375 -3744.125 -3765.438 -3774.875 -3732.625 -3728.188 -3755.688 -3740.688 -3719.063 -3739.313 -3783.813 -3825 -3857 -3884.813 -3922.875 -3965.188 -3992.188 -3974.125 -3927.875 -3887.375 -3852.563 -3821 -3802.563 -3798.125 -3802.438 -3820.75 -3859.688 -3915.063 -3977.688 -4037.813 -4089.75 -4137.313 -4183.188 -4221.25 -4253.375 -4290.75 -4332.313 -4341.938 -4360.188 -4361.75 -4358.188 -4323.188 -4259.938 -4315.188 -4251.375 -4141.5 -3976.938 -3929.688 -3782.438 -3775 -3558.625 -3469.75 -3451.375 -3139.75 -3154 -3162.625 -3214.875 -3409.938 -3552.75 -3649.938 -3679.625 -3585.313 -3475.438 -3358.25 -3394.125 -3614.813 -3706 -3792.313 -3807.5 -3919.5 -4102.563 -4239.875 -4350.688 -4403.625 -4499.938 -4494.813 -4516.5 -4523.625 -4500.625 -4540.188 -4572.313 -4599.313 -4658.813 -4638.688 -4664.375 -4749.563 -4710.25 -4750.188 -4779.313 -4780.125 -4779.063 -4773.938 -4754.188 -4752.813 -4767.375 -4775.313 -4742.688 -4765.438 -4732.063 -4536.625 -4160.625 -3865.563 -3896.188 -4130.375 -4192 -4543.5 -4933 -5058.563 -5062.688 -5061.813 -5058.938 -5061.125 -5053.938 -5043.25 -5041.75 -5036.063 -5029.938 -5024.5 -5013.813 -4970.5 -4813.438 -4653.5 -4360.875 -4116.125 -3988.063 -3925.813 -4219.875 -4320.125 -4184.813 -4165.375 -4136.375 -4112.188 -4101.875 -4106.188 -4116.563 -4154.75 -4154.25 -4143.188 -4085.063 -4003.5 -3925.125 -3807 -3768.438 -3725.563 -3638.188 -3568.25 -3524.313 -3482.75 -3482.188 -3473.25 -3468.125 -3469.688 -3464.813 -3459.125 -3452.375 -3446.75 -3435.25 -3422.688 -3415.938 -3438.688 -3501 -3561.313 -4048.938 -4447.875 -4505 -4523.313 -4516.938 -4502.875 -4491.375 -4448.625 -4249.688 -3708.875 -3269.313 -3254.875 -3536.5 -3765.188 -3780.375 -3776.063 -3770.625 -3761.813 -3757.688 -3513 -3537.813 -3554.438 -3562.875 -3349.875 -3194.063 -3127.25 -3070.375 -3101.125 -3132.125 -3118.063 -3085.438 -3055.313 -3039.125 -3037.875 -3059.813 -3113.563 -3193 -3284.438 -3369.75 -3430.375 -3458.5 -3461.75 -3445.688 -3410.813 -3359.25 -3295.438 -3222.938 -3167.75 -3172.063 -3143.25 -3111.313 -3075.563 -3035.875 -3033.375 -3021.25 -3034.125 -3059.188 -3052.875 -3028 -3026.375 -3008.938 -2973.688 -2938.125 -2902.188 -2884.5 -2890.5 -2906.188 -2909.625 -2887.125 -2846.125 -2811.813 -2803.125 -2814.688 -2826.313 -2822.625 -2805.563 -2784.25 -2770.438 -2772.813 -2784.688 -2792.813 -2787.375 -2764.25 -2733.75 -2711 -2705.375 -2719.188 -2739.313 -2752.438 -2746.438 -2731.375 -2718.625 -2702.813 -2692.688 -2685.188 -2679 -2679.25 -2688.188 -2693.563 -2680.875 -2648.625 -2614.875 -2596.25 -2588.688 -2581.25 -2569.688 -2557 -2547.063 -2543.5 -2527.875 -2522.063 -2533.438 -2554.063 -2567.188 -2555.75 -2519.813 -2478.75 -2457.625 -2473.188 -2514.125 -2560.5 -2587.5 -2585.25 -2562.063 -2539.375 -2541.563 -2580.75 -2645 -2705.938 -2738.938 -2749.563 -2757.563 -2780.375 -2803.938 -2831.688 -2847.625 -2866.125 -2883.375 -2899.375 -2922.25 -2953.188 -2987.875 -3021.625 -3047.688 -3047.5 -3045.875 -3052.25 -3062.75 -3067.125 -3058.25 -3039.75 -3022.563 -3010.813 -3004.813 -3003.313 -2999.063 -2988.625 -2973.125 -2961.625 -2961.563 -2971 -2973.125 -2971.875 -2984.813 -2998.375 -3003.625 -3002.188 -2994.688 -2984.188 -2980.688 -2997.938 -3024.813 -3050.125 -3053.25 -3029.5 -2995.625 -2968.5 -2937.375 -2893.188 -2831.188 -2750.125 -2695.438 -2457.313 -2461 -2346.625 -2226.188 -2010.813 -1698.063 -1333.125 -457.625 -30.063 -169.438 -256.75 -227.438 -628.125 -1170.813 -1536.625 -2203.938 -2832.875 -3243.875 -3567.563 -3760.625 -3880.938 -3946.188 -3961.75 -3985.313 -3996.375 -4030.125 -4002.938 -3964 -3859.188 -4147.188 -4207.688 -4201.438 -4194.438 -4246.688 -4226.5 -4201.125 -4068.25 -4069.688 -4107.188 -4331.75 -4479.188 -4506.625 -4542.313 -4570.375 -4644.313 -4734.625 -4829.313 -4931.75 -5036.438 -5124.125 -5174.813 -5177.938 -5139.313 -5077.188 -5015.563 -4972.313 -4957.188 -4965.375 -4987.313 -5019.25 -5067.875 -5150.938 -5220.125 -5333.313 -5350.25 -5305.75 -5235.938 -5168.938 -5115.063 -5078.625
-4724.563 -4724.375 -4727 -4730.438 -4733.5 -4731.313 -4727.313 -4725.75 -4737.313 -4764.375 -4810.75 -4876.688 -4948.438 -5004.375 -5040.75 -5056.313 -5051 -5034.125 -5015.375 -5002.813 -5000.438 -5006.125 -5018 -5022.188 -5038.313 -5066.938 -5102.063 -5129.813 -5139.188 -5124.563 -5087.875 -5036.875 -4984.25 -4955.438 -4909.688 -4847.313 -4759.5 -4680.438 -4620.5 -4581.188 -4558.563 -4550.875 -4554.188 -4561.188 -4566.313 -4568.188 -4567.688 -4573.75 -4589.563 -4617.625 -4658.438 -4704.625 -4744.813 -4773.5 -4790.25 -4801.25 -4815.688 -4833.063 -4848.375 -4855.188 -4844.938 -4813.938 -4767.563 -4721.188 -4694.125 -4686 -4678.75 -4695.5 -4746.188 -4818.875 -4897.5 -4967.813 -5018.063 -5048 -5057.125 -5042.813 -5012.813 -4982.375 -4966.563 -4971.75 -4992.75 -5019.313 -5037.688 -5036.125 -5013.063 -4980.563 -4953.063 -4940.938 -4949.375 -4971.813 -4994.688 -5008.688 -5007.938 -4991 -4958.125 -4923.688 -4905.938 -4916.188 -4950.625 -4985.563 -4999.063 -4992.25 -4977.688 -4948.688 -4908.313 -4881.688 -4891.063 -4940.375 -5012.313 -5073.063 -5114.875 -5128.625 -5104.75 -5063.75 -5025.063 -4993.875 -4970.688 -4955.125 -4950.063 -4956.438 -4978.125 -5014.375 -5056.125 -5074.188 -5081.875 -5088.625 -5083.25 -5067.75 -5048.375 -5031.25 -5017.875 -5003.5 -4986.188 -4973.5 -4977.25 -5008.875 -5057.313 -5106.875 -5134.625 -5122.625 -5076.25 -5012.875 -4956 -4928.188 -4933.75 -4964.375 -5000.5 -5025.688 -5034.625 -5025.938 -5006.75 -4989.563 -4984.188 -4995.625 -5018.063 -5036.75 -5040.625 -5022.563 -4985.188 -4941.125 -4908.313 -4892.813 -4885.375 -4871.813 -4855.813 -4837.813 -4821.938 -4817.125 -4825.563 -4844.375 -4868.188 -4884.938 -4888.875 -4881.625 -4876.188 -4873.563 -4881.25 -4907 -4933.188 -4939.563 -4909.688 -4864.688 -4849.625 -4864.875 -4902.5 -4948.875 -5006.75 -5061.688 -5085.188 -5061.5 -5001.5 -4926.813 -4864.875 -4828.938 -4820.813 -4837.688 -4869.563 -4906.375 -4936.375 -4953.75 -4954.063 -4935.188 -4903.438 -4861.813 -4816.063 -4772.375 -4737.813 -4720.75 -4725.688 -4757.063 -4802.25 -4838.313 -4854.438 -4845.375 -4821.188 -4795.25 -4772.438 -4762.688 -4772.5 -4798.313 -4832.125 -4855.75 -4865.625 -4864.375 -4851.875 -4835.5 -4818 -4806.125 -4802.75 -4807.5 -4814.875 -4812.813 -4796 -4766.625 -4734.063 -4710.063 -4701.563 -4676.438 -4648.375 -4663.125 -4652.875 -4639.75 -4614.688 -4584.375 -4528.188 -4450.25 -4362.5 -4265.75 -4151.5 -4015 -3854.375 -3663.75 -3442.25 -3195.188 -2942.25 -2722.875 -2600.688 -2680.375 -3192.438 -3428.063 -3439.813 -3366.625 -3188.875 -2910.438 -2446.938 -1943.625 -1384.938 -1316.5 -1098.75 -1098.375 -1060.438 -892.563 -613.5 -325 -187.813 -67.563 -64.25 -101.25 -241.063 -614.313 -1321.5 -1707.75 -1844.313 -1956.188 -1928.5 -2036.438 -2344.375 -2487.813 -2479.25 -2396.25 -2283.938 -2307.625 -2372 -2350.188 -2458.563 -2541.938 -2678.188 -2849.438 -3072.125 -3108 -3213.063 -3348.25 -3422.375 -3442.875 -3384.063 -3259.75 -3073.375 -2833.875 -2541.625 -2218.563 -2015.625 -1917.313 -2113.563 -2290.688 -2409.688 -2741.438 -2962.75 -3016.813 -3044.813 -3078.438 -3113 -3143.188 -3167.25 -3192.188 -3210.813 -3203.063 -3232.563 -3277.875 -3288.813 -3280.25 -3304.813 -3342.688 -3332.25 -3410.125 -3428.375 -3398.813 -3380.25 -3352.438 -3295.438 -3224.938 -3223.313 -3177.938 -3108.625 -3108.375 -3215.875 -3209.813 -3159.938 -3237.938 -3266.188 -3105.563 -3210.625 -3192.938 -3185.438 -3280.5 -3278.313 -3250.813 -3275.75 -3363.688 -3384.625 -3463.438 -3545.75 -3612.5 -3633.5 -3722.813 -3794 -3842 -3872.375 -3889.75 -3903.688 -3919.25 -3938.5 -3960.625 -3981.875 -3974 -3920.313 -3803.438 -3635.125 -3439.938 -3241.125 -3135.438 -3320.438 -3615.625 -3932.5 -4181.438 -4284.875 -4370.125 -4394.313 -4411.375 -4445.875 -4475.188 -4498.125 -4510.063 -4510.5 -4505.5 -4487.438 -4436.813 -4368.063 -4277.75 -3980.25 -3813.063 -3888.125 -3971.688 -4074.5 -4280.813 -4319.875 -4387.313 -4455 -4496.688 -4519.813 -4520.125 -4474 -4367.563 -4208.688 -4039 -3892.938 -3809.313 -3819.25 -3925.625 -4099.063 -4300.063 -4497.938 -4627.438 -4670.063 -4638 -4558.875 -4474.5 -4413.75 -4387.75 -4398.375 -4433.938 -4470.563 -4497.75 -4505 -4491.5 -4467.375 -4441 -4422.438 -4414.813 -4414.875 -4420.5 -4425.125 -4420.875 -4404 -4374.813 -4337.063 -4303.438 -4291.813 -4310 -4352.5 -4413.813 -4486.313 -4550.25 -4592.813 -4599.625 -4561.688 -4476.375 -4346.938 -4184.563 -3994 -3788.938 -3634.375 -3685.75 -3819.813 -3955.875 -4069 -4140.625 -4161.438 -4133.563 -4081.25 -4035.625 -4005.375 -4012.375 -4045.313 -4093.688 -4143.375 -4181.625 -4198.438 -4181.375 -4133.375 -4061.625 -3980.563 -3911.938 -3873.875 -3884 -3948 -4047.875 -4155.938 -4242.75 -4289.438 -4298.313 -4282.25 -4256 -4235.188 -4229.5 -4241.938 -4267.813 -4294.438 -4307.313 -4295.75 -4265.125 -4224.375 -4179.25 -4111.188 -4033.125 -3954.063 -3885.563 -3882 -3942.5 -4013.813 -4060.375 -4084.188 -4089.563 -4078.25 -4047.75 -4009.25 -3972.063 -3942.438 -3923.25 -3904.875 -3875.625 -3840.875 -3806.563 -3775.938 -3752.313 -3739.688 -3737.938 -3744.938 -3753.813 -3759.313 -3754.313 -3741.25 -3724.688 -3706.563 -3683.313 -3656.688 -3632.188 -3615.813 -3611.313 -3614.5 -3616.813 -3618.438 -3615.813 -3600.813 -3572.063 -3519.875 -3439.438 -3335.188 -3227.188 -3146.813 -3103.25 -3095.25 -3114.375 -3150.813 -3196.813 -3253.688 -3338.75 -3466.938 -3597 -3642.25 -3658.813 -3657.375 -3667.188 -3675.875 -3682.563 -3692.813 -3709.5 -3728.188 -3744.438 -3762.25 -3789.75 -3832.25 -3884.063 -3929.188 -3948.375 -3930.563 -3877.625 -3802.438 -3735 -3713.25 -3771.25 -3901.063 -3912 -3919.375 -3954.25 -3965.25 -3942.875 -3901.625 -3867.5 -3861.125 -3894.813 -3962.188 -4039.438 -4105.438 -4145.938 -4152.313 -4122.438 -4058.75 -3973.625 -3882.25 -3832.25 -3868.875 -3935.25 -3899 -3869.75 -3967.188 -4118.063 -4146.75 -4107.438 -4052.938 -3978.688 -3855.563 -3683.25 -3481.063 -3285.438 -3136.688 -3078.875 -3128.313 -3263 -3441.5 -3625.375 -3781.375 -3904.188 -3997.938 -4060.625 -4089.938 -4086 -4052.313 -4009.063 -3974.313 -3946.438 -3931.75 -3977.125 -4106.125 -4186 -4211 -4267.75 -4306.5 -4333.875 -4353.313 -4358.625 -4347.375 -4330.188 -4319.125 -4324.875 -4343.5 -4367.75 -4385.375 -4394.25 -4387 -4362.188 -4320.188 -4269.688 -4218.688 -4178.313 -4147.938 -4118.438 -4084.063 -4048.063 -4018.938 -4007 -4018.875 -4044.688 -4076.125 -4109.25 -4144.25 -4183.875 -4235.5 -4297.438 -4362.25 -4417.5 -4452.375 -4458.75 -4436.313 -4391.75 -4329.938 -4255.313 -4175.563 -4104.625 -4046.375 -4006 -3996.563 -4024.063 -4083.063 -4166.313 -4263.25 -4352.313 -4426.125 -4485.313 -4535.188 -4573.375 -4596.688 -4602.375 -4595.25 -4576.938 -4556.375 -4544 -4539.75 -4533.563 -4511.5 -4466.875 -4406.75 -4349.125 -4305.563 -4275.438 -4250.313 -4224.063 -4197.625 -4178.313 -4170.375 -4180.313 -4209.813 -4253.375 -4299.875 -4343.063 -4380.625 -4414.563 -4463.813 -4499 -4529.375 -4573.125 -4582 -4574.938 -4543.75 -4536.313 -4550.375 -4537.188 -4509.063 -4527.125 -4607.25 -4587 -4549.75 -4544.563 -4558.063 -4546.375 -4522.063 -4493 -4434.438 -4381.375 -4354.688 -4396.25 -4387.438 -4383.625 -4371.5 -4422.563 -4460.438 -4523.625 -4575.125 -4600.375 -4592.125 -4569.438 -4543.125 -4525 -4523.188 -4528.5 -4514.688 -4482.875 -4448.063 -4410.25 -4410.75 -4462.813 -4485 -4466.688 -4428.313 -4353.125 -4274 -4325.188 -4355.188 -4324.688 -4302 -4310.188 -4266.438 -4331.188 -4356.875 -4342.813 -4329.375 -4317.25 -4312.75 -4316.688 -4315.625 -4299.25 -4267.063 -4232.25 -4211.313 -4215.813 -4246.5 -4290.813 -4337.438 -4353.75 -4301.938 -4216 -4122.188 -4038.813 -3978.75 -3949.25 -3957.063 -4005.25 -4091.188 -4206.188 -4336.5 -4461.188 -4555.688 -4609.125 -4587.188 -4581.438 -4653.5 -4692.125 -4722.375 -4732.938 -4761.313 -4784.813 -4784.188 -4783.5 -4773.813 -4761.313 -4753.125 -4750.188 -4747.313 -4746.938 -4755.75 -4770.125 -4783.688 -4781.438 -4746.125 -4677.063 -4585.688 -4501.75 -4456.313 -4452.125 -4476.063 -4491.438 -4547.313 -4641.125 -4748.875 -4849.813 -4930.25 -4975.75 -4979.75 -4934.5 -4837.313 -4690.688 -4499.563 -4279.125 -4065.813 -3891.25 -3800.688 -3819.563 -3940.813 -4138.625 -4377.625 -4609.313 -4801.875 -4942 -5026.938 -5067.938 -5081.688 -5081.813 -5077.438 -5069.875 -5055.25 -5051.438 -5077.75 -5114.188 -5142.063 -5147.875 -5145.938 -5160.313 -5165.375 -5167.813 -5166.625 -5166.625 -5161 -5160.75 -5167 -5172.563 -5172.313 -5160.375 -5093.75 -4927.875 -4986.313 -5155.375 -5172.75 -5172 -5171.688 -5164.188 -5161.688 -5152.188 -5150.688 -5163.688 -5196 -5224.25 -5232.125 -5213.688 -5168.75 -5109.875 -5045.25 -4967.188 -4903.75 -4947.5 -5042.25 -5116.25 -5160.75 -5149.563 -5100.375 -4867.313 -4802.313 -4826.188 -4970.5 -5026.313 -4952.875 -4883.75 -4814.438 -4678.313 -4539.625 -4466.063 -4504.875 -4534.375 -4626.625 -4801.688 -4961.188 -5101.5 -5118.875 -5112.688 -5114.125 -5057.313 -5105.563 -5163.375 -5120.813 -5028 -5111.5 -5126.688 -5137.563 -5146.25 -5165.5 -5190.438 -5194.563 -5201.688 -5199 -5194.125 -5199 -5200.688 -5196.625 -5188.125 -5177.688 -5125.5 -5048.375 -4988.438 -4928.625 -4790.438 -4685.438 -4661.063 -4787 -4714.375 -4575.625 -4443.5 -4294.313 -4182.188 -4431.188 -4603.938 -4768.875 -4798.25 -4633.5 -4447.25 -4311.563 -4221.75 -4159.375 -4093.813 -3998.563 -3891.188 -3852.5 -3865.75 -4020.188 -4116.75 -4124.75 -4198.313 -4287.188 -4276.688 -4273.313 -4307.563 -4333.75 -4334.375 -4339.625 -4354.375 -4298.688 -4240.625 -4188 -4012.875 -3894.188 -3829.438 -3900.375 -3917.063 -3944.75 -3952 -3944.938 -3971.938 -4016.75 -4083.375 -4170.813 -4264.75 -4338 -4368.188 -4334.125 -4209.25 -4012 -3832.313 -3703.063 -3624.25 -3557.188 -3566.625 -3604.313 -3686.313 -3799.875 -3894.375 -3975.25 -3999 -4078.25 -4157.5 -4191.625 -4233.313 -4279.438 -4283.438 -4362.938 -4412.375 -4416.188 -4412.063 -4343.188 -4235.188 -4102.125 -3958.813 -3864.313 -3823.5 -3840.688 -3870.188 -3915 -3937.938 -3972.875 -4004.188 -4020.125 -4015.875 -4030.125 -4038.188 -4036.563 -4083.438 -4096.5 -4090.313 -4077.125 -4061.625 -4042.688 -4053.625 -4084.188 -4072.938 -4003.625 -3958.563 -4017.875 -3944.5 -3945.875 -3983.375 -4029.688 -4064.375 -4001.5 -3945 -3932.5 -3953.688 -4001.375 -4064.875 -4130.938 -4187.063 -4223.5 -4238.25 -4228.375 -4185.813 -4108.25 -3990.938 -3830.938 -3626.875 -3387.688 -3135.625 -2912.313 -2758.5 -2698.875 -2793.75 -3060.438 -3297.5 -3436.563 -3505.25 -3570.875 -3465.938 -3680.063 -3736.875 -3716 -3590 -3504.75 -3577.188 -3609.25 -3636.313 -3672.313 -3727.063 -3789.813 -3848 -3893.313 -3914.438 -3957.563 -4003.625 -4023.938 -3999.063 -3956.438 -3919.688 -3890.188 -3865.375 -3848.938 -3837.813 -3833.625 -3845.563 -3879.25 -3929.875 -3986.938 -4041.875 -4086.688 -4131.125 -4175.625 -4209 -4227.375 -4252.75 -4296.438 -4346.125 -4371.063 -4379 -4394.875 -4402.438 -4398.313 -4374.188 -4360.125 -4288.5 -4172.813 -4109.438 -3901.813 -3806.125 -3656.813 -3740.688 -3584.438 -3419.438 -3415.813 -3444.75 -3551.688 -3671 -3801.938 -3925.563 -3986.25 -3852.438 -3586.688 -3388.375 -3429.313 -3375.313 -3353.813 -3571.875 -3664 -3646.563 -4045.5 -4242.25 -4394.625 -4481.125 -4552.875 -4499.125 -4423.813 -4532.625 -4516.688 -4543.063 -4441.563 -4545.938 -4625.75 -4624.938 -4632 -4750.813 -4758.063 -4770.375 -4781.25 -4782.313 -4771.125 -4756.5 -4753.125 -4771.938 -4804.438 -4827 -4800.188 -4756.938 -4701.188 -4467.938 -4135.063 -3870.25 -3816.188 -4073.938 -4416.625 -4715.125 -4942.625 -5060.5 -5070.563 -5072.25 -5071.125 -5067.125 -5063.5 -5054.688 -5049.438 -5044.438 -5039.188 -5034.688 -5020.625 -5009.563 -4894.75 -4716.625 -4411.25 -4032.875 -4042.25 -4224.813 -4350.438 -4452.375 -4372.25 -4298.938 -4312.375 -4248.938 -4218.063 -4152.813 -4130.438 -4195.25 -4185.375 -4151.063 -4089.125 -3997.25 -3925.625 -3862.375 -3789.875 -3716.75 -3645.688 -3565.438 -3508.875 -3473.313 -3491.688 -3477.5 -3472.375 -3479.063 -3477.563 -3474.313 -3471.438 -3460.875 -3448 -3443.75 -3442.063 -3463.875 -3491.688 -3528.563 -3675.438 -4284.688 -4471.125 -4505.813 -4519.375 -4512.688 -4502.188 -4481.688 -4425.563 -4103.063 -3507.313 -3241.063 -3246 -3565.313 -3760.25 -3777.438 -3768.438 -3759.563 -3751.063 -3694.188 -3576.875 -3566.813 -3579.563 -3444 -3229.375 -3166.25 -3132.688 -3183.625 -3213.625 -3180.875 -3153.188 -3138.625 -3135.563 -3141.438 -3160.188 -3201.125 -3260.625 -3330.625 -3395.5 -3441.938 -3464 -3467.063 -3455.25 -3429 -3387.938 -3335.313 -3275.688 -3226.375 -3200.188 -3163.688 -3142.938 -3114.563 -3073.563 -3059.875 -3082.125 -3053 -3014.375 -3033.563 -3008.813 -2994 -2990.875 -2961.25 -2929.625 -2897.375 -2879.813 -2883.063 -2893.938 -2896.063 -2877.5 -2843.625 -2816.188 -2809.5 -2819.875 -2829.313 -2824.563 -2806.688 -2784.625 -2770.5 -2772.188 -2785.875 -2797.688 -2795.313 -2777.25 -2750.188 -2727.75 -2717.438 -2721.875 -2737.188 -2750.75 -2751.313 -2744.563 -2736.375 -2723.188 -2711.438 -2705.125 -2701.188 -2700.625 -2705.75 -2706.75 -2691.063 -2658.563 -2622.375 -2600.563 -2590.438 -2581.438 -2569.063 -2553.438 -2543.063 -2539.063 -2531.813 -2530.313 -2539.875 -2557.813 -2568.813 -2552.938 -2508.375 -2457.438 -2430 -2448.188 -2496.875 -2550.625 -2582.25 -2583.063 -2563.25 -2544.125 -2549.938 -2589.688 -2649.25 -2706.5 -2741.313 -2759 -2776.563 -2809.813 -2853.25 -2877.188 -2870.313 -2875.063 -2889.063 -2905.625 -2928.563 -2958.25 -2990 -3019.938 -3041.688 -3040.75 -3040.75 -3042.625 -3050.188 -3058.063 -3051 -3031.688 -3013.125 -2998.563 -2990.5 -2987.125 -2986.938 -2985.625 -2980.375 -2975.75 -2975.313 -2978.375 -2982.938 -2987.438 -2994.375 -3003.438 -3006.75 -3004.313 -3001.063 -2998.313 -2999.688 -3013.938 -3031.75 -3043.938 -3034.563 -3008.438 -2978.563 -2954.25 -2925.063 -2877 -2806.688 -2722.688 -2711.75 -2618.125 -2495.063 -2341.875 -2202.063 -1984.938 -1672.313 -1295.938 -438.5 -9.313 -164.25 -157 32.5 -40.438 -840.75 -1674.688 -2274.25 -2773.313 -3178.5 -3554.313 -3803.75 -3919.813 -3976.375 -3983.813 -3989.75 -3997.563 -4037.688 -3997.938 -3930.563 -3898.813 -4232.375 -4173.625 -4174.75 -4212.125 -4220.313 -4146.438 -4162.75 -4075.625 -4055.938 -4164.75 -4159.625 -4340.813 -4477.5 -4476.313 -4489.875 -4583.813 -4682.438 -4770.125 -4872.063 -4989.563 -5086.75 -5139.5 -5143.625 -5110 -5062.063 -5024.875 -5013.438 -5022.125 -5034.563 -5038.25 -5026.813 -5034.063 -5141.063 -5274.75 -5391.688 -5400.875 -5352.625 -5280.75 -5210.625 -5154.063 -5113.875
-4696.875 -4692.625 -4695.688 -4707.938 -4724.438 -4738.938 -4747.75 -4751.188 -4757.188 -4775.188 -4812.813 -4870.188 -4934.813 -4987.688 -5024.438 -5039.938 -5037.813 -5024.188 -5011.875 -5004.188 -5002.188 -5005.375 -5010.75 -5010.5 -5023.438 -5053.625 -5092.313 -5120.125 -5126.938 -5108.125 -5072 -5031.438 -4992.75 -4919.625 -4832.188 -4750.25 -4649.5 -4560.688 -4493.063 -4449.938 -4430.75 -4437.813 -4462.875 -4496 -4524.063 -4543.938 -4555.625 -4565.313 -4579.938 -4601.063 -4630.875 -4665 -4696.375 -4722.125 -4741.125 -4761.5 -4788.625 -4819.5 -4844.313 -4858.75 -4854.313 -4826.125 -4778.5 -4726.813 -4689.875 -4672.938 -4667.125 -4694 -4760.375 -4843.688 -4925.5 -4989.375 -5033.75 -5058.5 -5062.375 -5048.375 -5021.188 -4993.25 -4979.813 -4983.938 -4995.375 -5018.75 -5038.125 -5039.75 -5020.438 -4991 -4966.313 -4956.063 -4964.625 -4986.438 -5007.25 -5018.063 -5011.125 -4986.5 -4946.5 -4909.375 -4897.063 -4917.125 -4958.938 -4996.063 -5006.688 -4988.563 -4969.563 -4937.875 -4896 -4867.938 -4876.188 -4922.063 -4984.938 -5042.625 -5083 -5097.813 -5076.625 -5042.313 -5011.188 -4982.813 -4954.875 -4932.688 -4930.875 -4947 -4975.438 -5003.625 -5033.813 -5055.313 -5068.625 -5080.625 -5079.313 -5067.125 -5052.313 -5040.5 -5031.063 -5018 -5000.25 -4984.25 -4982.125 -5006.625 -5048.188 -5092.938 -5116.938 -5104.5 -5058 -4994.5 -4938.938 -4913.625 -4923.938 -4957.313 -4995.188 -5019.813 -5025.625 -5011.875 -4987.625 -4966.625 -4962.313 -4981.625 -5016.5 -5049.25 -5064.5 -5054.125 -5017.063 -4968.813 -4925.75 -4897.625 -4880.313 -4868.875 -4857 -4844.063 -4832.688 -4829.125 -4836.5 -4853.563 -4873.125 -4883.313 -4883.25 -4876.75 -4875.313 -4870.375 -4881.75 -4914.438 -4949.563 -4962.938 -4929.375 -4867.125 -4840.625 -4843.563 -4872 -4923.875 -4993.375 -5059.25 -5091.25 -5076.25 -5025.313 -4958.688 -4907.563 -4882.438 -4883.125 -4902.438 -4933.063 -4960.313 -4974.563 -4972.5 -4954.438 -4925 -4891.688 -4855 -4817.938 -4781.438 -4749.563 -4729.563 -4730.438 -4758.188 -4800.5 -4834.938 -4852.938 -4846.25 -4822.938 -4796.125 -4762.438 -4744.438 -4750.313 -4769.5 -4796.375 -4815.063 -4830.188 -4838 -4834.188 -4822.938 -4805.563 -4792.938 -4788.813 -4793.938 -4801.25 -4798.25 -4778.875 -4746.688 -4712.438 -4692.063 -4689.313 -4671 -4611.875 -4628 -4638.813 -4613.563 -4603.063 -4563.25 -4476.875 -4380.563 -4281.063 -4174.688 -4057.313 -3923 -3769.938 -3589.063 -3377.625 -3142.625 -2900.625 -2905.438 -2964.813 -2938.938 -3105.25 -3329.25 -3368.375 -3278.75 -3134.688 -2923.938 -2608.063 -2199.25 -1452.25 -817.813 -389.063 -308.5 -284.938 -223.25 -98.375 52.125 26.875 -16.938 -29.563 -39.938 -102.688 -427.375 -1108.375 -1495.75 -1755.563 -1896.25 -1927.5 -2033.813 -2250.688 -2343.25 -2299 -2245.313 -2145.313 -2099.688 -2223.563 -2185.875 -2237.688 -2285.813 -2512.5 -2725.313 -2697.063 -2861.375 -3156.938 -3255.938 -3287.688 -3297.625 -3336.688 -3104.688 -2835.125 -2399.563 -1955.938 -1755.375 -1790.313 -1700.5 -1958 -2230.875 -2573.375 -2792.875 -2921.75 -3002.125 -3048.875 -3088.563 -3112.438 -3128.563 -3150.438 -3171.188 -3193.938 -3220 -3247.625 -3269.188 -3261.5 -3276.688 -3304.188 -3318.938 -3316.25 -3409.688 -3412.875 -3381.25 -3356.438 -3336.938 -3297.875 -3250.438 -3230.563 -3206.313 -3147.938 -3087.188 -3130.25 -3147.25 -3117.625 -3167.625 -3203.563 -3142 -3036.813 -3000.688 -3118.5 -3242.625 -3206.313 -3204.313 -3270.188 -3355.375 -3424.438 -3494.688 -3554.313 -3629.125 -3690.063 -3744.938 -3823.188 -3877.688 -3910 -3925.313 -3935.375 -3946.5 -3960.438 -3980.375 -4001.5 -4003.125 -3969.438 -3887.5 -3755.5 -3586.875 -3395.5 -3272.5 -3428.313 -3663.313 -3901.938 -4092.125 -4191.375 -4238.313 -4229.063 -4302.938 -4391.063 -4442.25 -4480 -4493.688 -4493.125 -4487.938 -4468.25 -4406.375 -4304.688 -4159.563 -3902.75 -3788.313 -3858.75 -3961.938 -4074.438 -4191.25 -4387.188 -4430 -4458.75 -4494.25 -4506.188 -4491 -4428.438 -4309.75 -4149.875 -3985.313 -3848.625 -3779.375 -3803.688 -3923.375 -4106.813 -4316.625 -4517.438 -4642.938 -4678 -4635.813 -4550 -4462.438 -4403.063 -4380.125 -4391.5 -4423.813 -4456.375 -4479.813 -4485.938 -4478.188 -4458.313 -4435.813 -4416.938 -4406.5 -4400.75 -4401.563 -4405.813 -4407.938 -4399.5 -4376.75 -4342.813 -4310.938 -4296.688 -4310.75 -4349.188 -4405.938 -4477.75 -4544.438 -4588.188 -4594.5 -4555.563 -4472.688 -4353.313 -4213 -4057.063 -3909.75 -3813.125 -3823.375 -3906.875 -4018.188 -4124.438 -4201.25 -4239.125 -4243.563 -4233.75 -4216.125 -4156 -4118.25 -4116.563 -4142.563 -4183.313 -4225.75 -4253.063 -4250.25 -4214.688 -4153.188 -4078.813 -4010.25 -3966.688 -3966 -4014.438 -4100.875 -4197.563 -4276.75 -4320.75 -4329.563 -4315.313 -4294 -4277.563 -4273.125 -4283.313 -4301.563 -4315.313 -4315.188 -4293.688 -4252.25 -4201.75 -4146.75 -4078.25 -4022.563 -3977.938 -3949.313 -3961.563 -4015.563 -4076.938 -4093.875 -4091.875 -4083 -4062.438 -4027.25 -3985.313 -3944.313 -3912.688 -3893.875 -3884.188 -3874.563 -3861.938 -3843.375 -3819.313 -3793 -3764.313 -3741.875 -3729.688 -3725.438 -3725.063 -3723.938 -3715.938 -3703.75 -3686.125 -3660.75 -3630.625 -3606.25 -3592.563 -3593.25 -3601.938 -3611.688 -3616.688 -3618.375 -3613.813 -3603.438 -3580.438 -3536.688 -3467.125 -3383.125 -3308.688 -3255.438 -3226.125 -3214.563 -3218.25 -3239.5 -3282.438 -3360.188 -3473.25 -3588.25 -3659.063 -3698 -3673.438 -3687.563 -3690.313 -3686.5 -3681.625 -3686.438 -3699.563 -3716.125 -3736.438 -3765.563 -3806.188 -3852 -3886.063 -3889.063 -3848.063 -3754.688 -3620.125 -3487.563 -3410.75 -3446.313 -3622.125 -3638.563 -3799.813 -3922.75 -3977.688 -3976 -3947.75 -3915.563 -3896.375 -3906.063 -3943.438 -3995.688 -4043.125 -4076.188 -4088.063 -4079.625 -4050.188 -4003.563 -3944.938 -3917.563 -4006 -4116.375 -4097.25 -4078.875 -4130.313 -4207.438 -4180.438 -4087.125 -4000.25 -3900.688 -3746.375 -3536.813 -3291.313 -3044 -2839.125 -2733.938 -2759.25 -2897.75 -3108.75 -3347.125 -3567.063 -3745.938 -3881.938 -3974.063 -4020.188 -4023.5 -3991.063 -3952.5 -3927.813 -3911 -3890.375 -3918.938 -4049.875 -4164.375 -4237.688 -4302.375 -4339.875 -4368.188 -4395.313 -4405.938 -4390.188 -4357.75 -4328.875 -4318.375 -4323.438 -4339.813 -4359.188 -4376.563 -4385.438 -4375.625 -4342.063 -4292.5 -4235.5 -4186.188 -4149.125 -4120.375 -4095.188 -4071.313 -4053.313 -4051.375 -4071.125 -4105.063 -4145.313 -4182.75 -4215.375 -4243.875 -4277.188 -4316.938 -4360.938 -4401.125 -4429.063 -4438.813 -4428.188 -4400.938 -4355.688 -4293.5 -4219.313 -4147.063 -4087.5 -4045.063 -4033.375 -4060.063 -4120.75 -4208.938 -4311.813 -4401.938 -4473.625 -4526.75 -4568.063 -4600.125 -4618.813 -4623.063 -4615.25 -4599.313 -4581 -4572.125 -4570.813 -4566.563 -4542.563 -4495.813 -4434.938 -4378.625 -4340.75 -4318.875 -4303.063 -4283.563 -4258.125 -4234.938 -4222.125 -4230.75 -4264.375 -4317.188 -4379.875 -4441.125 -4495.188 -4542.75 -4581.438 -4613.313 -4649.875 -4677.813 -4691.375 -4680.5 -4645.563 -4633 -4613.125 -4580 -4594.313 -4606.063 -4607.125 -4594.313 -4578.75 -4564.938 -4592.125 -4586.25 -4578.875 -4522.438 -4454.688 -4408.813 -4395.625 -4389.375 -4339.75 -4290.375 -4375.875 -4473 -4509.875 -4566.063 -4606.313 -4623.75 -4611.875 -4588.625 -4562.125 -4540.5 -4536.5 -4546.938 -4554.063 -4545.75 -4524.5 -4499.313 -4481.5 -4474.563 -4473.625 -4457.375 -4436.938 -4401.938 -4303.125 -4179.688 -4348 -4355.313 -4322.25 -4334.625 -4345.188 -4355.438 -4365.625 -4370.063 -4369.063 -4354.563 -4349.438 -4352.125 -4351.688 -4334.313 -4303.25 -4266.5 -4244.563 -4250.438 -4287.688 -4348.75 -4424.688 -4469.063 -4390.188 -4277.188 -4179.625 -4107.125 -4067.375 -4057.875 -4081.188 -4135.375 -4218.125 -4324.125 -4440.063 -4547.625 -4623 -4659.938 -4615.625 -4632.5 -4663.5 -4700.938 -4734.438 -4738.938 -4765.625 -4785.125 -4778.125 -4786.125 -4789.75 -4794.25 -4802.875 -4811.063 -4813.438 -4806 -4795.063 -4776.938 -4747.75 -4693.125 -4598.938 -4467.563 -4314.375 -4187 -4133.625 -4143.813 -4209.563 -4307 -4428.438 -4564.688 -4699 -4817.188 -4912.313 -4964.625 -4979.938 -4951.313 -4874.313 -4738.5 -4538.625 -4318.625 -4082.313 -3881.688 -3770.125 -3779.25 -3899.938 -4104.25 -4354.625 -4600.063 -4804.313 -4954.188 -5043.625 -5085.375 -5097.25 -5095.938 -5095.313 -5093.063 -5076.563 -5071.313 -5104.813 -5148.563 -5144.313 -5149.063 -5115.313 -5153.625 -5166.5 -5169.375 -5164.813 -5163.5 -5159.438 -5159.938 -5178.875 -5171.688 -5173 -5144.563 -5067.563 -5024 -5128.188 -5178.563 -5179.938 -5175.938 -5174.813 -5173.75 -5173.063 -5165.188 -5159.125 -5178.75 -5215.313 -5245 -5253 -5234.688 -5190.625 -5134.563 -5083.875 -5030.875 -4980.313 -4980 -5023.375 -5075.75 -5130.25 -5148.313 -5006.563 -4789.063 -4770.688 -4617.563 -4757.125 -4871.5 -4972.563 -4950 -4925.25 -4864.125 -4629.063 -4638.688 -4697.563 -4848.125 -5046.313 -5069.063 -5117.625 -5139.813 -5126.438 -5134.313 -5126.938 -5035.875 -5150.375 -5112.063 -5140.875 -5131.688 -5165.313 -5152.125 -5148.688 -5151.063 -5163.125 -5180 -5184.688 -5187 -5183.563 -5181.75 -5181 -5191.188 -5192.625 -5184.313 -5168.125 -5119.688 -5048.25 -4994.688 -4896.25 -4779.313 -4717.375 -4780.5 -4855.938 -4744.125 -4596.5 -4452.5 -4337.938 -4270.563 -4308.75 -4364.75 -4445.25 -4616.125 -4634.938 -4567.938 -4485.813 -4414.25 -4346.375 -4251.375 -4099.563 -3893.75 -3845.5 -3889.375 -3970.875 -4030.875 -4040.125 -4164.813 -4279.688 -4256.188 -4272.438 -4308.938 -4329.75 -4333.813 -4356.188 -4371 -4321.75 -4260.688 -3942.188 -3786.625 -3733.813 -3801.625 -3924.563 -3942.25 -3973 -3983.063 -3977.875 -3998.563 -4030.125 -4076.125 -4141.313 -4218.875 -4285.625 -4326.375 -4331.813 -4267.188 -4058.375 -3887.813 -3758.5 -3627 -3532.625 -3513.625 -3568 -3672.375 -3784.688 -3864.875 -3940.375 -3991.688 -4096.125 -4161.063 -4230.125 -4261.438 -4285.313 -4360.75 -4409.25 -4420.25 -4363.125 -4348.188 -4362.563 -4242 -4110.625 -3984.375 -3887.063 -3824.438 -3810.125 -3874.188 -3953.688 -3969.375 -4021.313 -4037.75 -4024.875 -4024.75 -4052.313 -4080.438 -4085.313 -4097.875 -4109.75 -4107.563 -4096 -4080.938 -4050.5 -4130.75 -4149.313 -4118.25 -4012.625 -4091.25 -4133.688 -4124.688 -4143.938 -4183.25 -4225.875 -4241.813 -4156.188 -4104.5 -4098.375 -4111.188 -4139.813 -4179.625 -4223.313 -4263.188 -4289.188 -4295.438 -4275.75 -4221.25 -4129.875 -3992.688 -3810.688 -3577.813 -3307 -3020 -2790.75 -2668.75 -2601.188 -2765.563 -3118.375 -3278.313 -3375.375 -3467 -3514.625 -3510.438 -3552.25 -3462.063 -3498.125 -3486.25 -3395.75 -3427.063 -3491 -3567.75 -3651.5 -3735.75 -3811.438 -3879.875 -3939.313 -3925.875 -3966.875 -4013.125 -4026.375 -4005.938 -3971.25 -3939.875 -3916.313 -3898.688 -3887.188 -3876.938 -3869.813 -3877.625 -3906 -3947.313 -3993.313 -4033.063 -4073.063 -4149.125 -4182.688 -4204.625 -4220.25 -4231.688 -4274.438 -4343.5 -4371.625 -4384.188 -4396.5 -4420.813 -4401.313 -4437.188 -4389.625 -4237.188 -4307.5 -4273.313 -4115.75 -4083.938 -3994.625 -4041 -3937.438 -3813.5 -3757.063 -3776.375 -3848.063 -3950.5 -4062.75 -4161.938 -4173 -3961.938 -3669.25 -3590.313 -3608.625 -3590.563 -3557.625 -3663.75 -3846.875 -3846.688 -4072.125 -4181.875 -4383.313 -4462.438 -4546.375 -4605.375 -4498.625 -4532.063 -4458 -4535.25 -4508.438 -4565.688 -4622.938 -4663.188 -4687.938 -4772.563 -4777.5 -4783.125 -4791.25 -4783.813 -4789.75 -4753.563 -4761.563 -4801.813 -4855.063 -4887.813 -4853.688 -4789.625 -4762.375 -4434.188 -4153.125 -3908.688 -3825.688 -3938.063 -4469.375 -4916.438 -5027.625 -5052.063 -5071.063 -5075.75 -5075.5 -5071.563 -5065.625 -5057.813 -5051.75 -5046.563 -5043.438 -5036.875 -5015.188 -5002.063 -4949.813 -4709.813 -4361 -4275.813 -4383.438 -4536.875 -4573.063 -4552.125 -4461.563 -4315.25 -4406.75 -4370.063 -4297.813 -4246.313 -4263.375 -4255.938 -4183.813 -4127.5 -4076.938 -3975.063 -3868.688 -3802 -3730.375 -3665.875 -3610.375 -3555.375 -3494.063 -3477.25 -3494.75 -3485.688 -3480.5 -3481.625 -3480.813 -3479.125 -3474.813 -3467 -3458.938 -3460.313 -3463.875 -3457.375 -3483.5 -3535.375 -3576.125 -3799.5 -4315.5 -4459.75 -4499.813 -4518.063 -4517.313 -4501.188 -4465.813 -4372.313 -3764.313 -3284.125 -3213.313 -3326.25 -3537.438 -3742.563 -3767.188 -3765.813 -3756.125 -3744.313 -3600.813 -3577.125 -3580.25 -3453.875 -3332.063 -3284.875 -3271.688 -3303.125 -3307.438 -3273.313 -3277.938 -3287.625 -3294.75 -3296.063 -3301.563 -3320.375 -3352.25 -3395.688 -3436.875 -3464.313 -3474.063 -3472.625 -3461.25 -3440.188 -3409.75 -3369.813 -3324.313 -3283.5 -3251.313 -3221.563 -3212 -3164.063 -3131.438 -3119.5 -3092.75 -3064.063 -3040.938 -3006.563 -2962.438 -2977.188 -2973.75 -2954.75 -2928.875 -2899.938 -2880.063 -2873.25 -2875.25 -2872.438 -2855.688 -2829.5 -2810.625 -2809.25 -2822 -2831.938 -2827.938 -2809.5 -2786.438 -2772.313 -2773.063 -2784.625 -2798.375 -2800.063 -2787.688 -2766.375 -2745.438 -2730.063 -2725.438 -2732.125 -2742.438 -2748.5 -2748.813 -2745 -2738.063 -2727.625 -2719.688 -2714.75 -2713.813 -2717.188 -2715.875 -2698.063 -2667.688 -2633.188 -2612 -2603.813 -2593.313 -2576.563 -2555.875 -2539.063 -2527.875 -2529.75 -2534.313 -2541.125 -2555.5 -2567.5 -2553.813 -2506.875 -2447.938 -2411.563 -2423.438 -2471.438 -2528.5 -2566.125 -2573.375 -2560.25 -2547.75 -2560.438 -2602.25 -2659.375 -2711.563 -2745.563 -2766.188 -2788.375 -2829.188 -2881.625 -2899.75 -2874 -2881.063 -2899 -2916.375 -2935.688 -2958.375 -2981.938 -3002.063 -3017.938 -3028.063 -3022.125 -3014.5 -3029.625 -3041.875 -3041.438 -3021.25 -3003.313 -2991 -2982.813 -2976.938 -2975.813 -2978 -2980.438 -2983.063 -2982.125 -2981.75 -2988.25 -2998.625 -3000.625 -3003.688 -3003.625 -3001.375 -3001.875 -3001.938 -3009.688 -3021.938 -3032.625 -3036.25 -3021.25 -3000.688 -2986 -2966.625 -2940.875 -2897.25 -2830.688 -2781 -2720.875 -2631.375 -2544 -2391.938 -2182.938 -1941.375 -1544.375 -1076.875 -448 -7.125 -165.313 -125.375 -2.438 -264.688 -906.188 -1619.375 -2206.875 -2751.5 -3175.688 -3511.688 -3796.313 -3931.313 -3986.75 -3996.125 -3991.625 -3994.375 -4017.688 -3993.563 -3874.5 -3901.25 -4243.5 -4221.938 -4215.438 -4245.188 -4081.813 -3890.938 -3917.188 -3949.625 -4084.5 -4120.375 -4181.938 -4236.25 -4423.688 -4511.438 -4521.563 -4612.688 -4677.188 -4721.563 -4808.938 -4950.25 -5059.5 -5107.5 -5105.063 -5073.438 -5040.063 -5032.25 -5060.813 -5106.313 -5134.75 -5107.688 -5015.625 -5029 -5156.875 -5298.125 -5401.75 -5422.688 -5380.938 -5306.938 -5237.188 -5179.063 -5141.938
-4687.438 -4682.563 -4688.313 -4710.188 -4739.313 -4768.813 -4788.688 -4796.188 -4796.563 -4802.375 -4825.688 -4872.188 -4924.188 -4970.813 -5006.75 -5023.563 -5024.875 -5018.25 -5013.188 -5010.25 -5009.063 -5005.813 -5001.125 -4998.063 -5008.438 -5035.375 -5067.188 -5086.313 -5080.938 -5051 -5008.875 -4973.938 -4936.813 -4830.625 -4716.375 -4619.063 -4524.063 -4437.813 -4370 -4326.813 -4314.188 -4335 -4380.75 -4436.813 -4486.875 -4523.5 -4547 -4562.938 -4577.938 -4593.938 -4612.625 -4633 -4650.813 -4668.438 -4687.75 -4717.375 -4756 -4799.625 -4835.938 -4860.563 -4864.688 -4842.688 -4794.938 -4740.313 -4697.563 -4677.688 -4682.563 -4711.938 -4787.688 -4878.125 -4952.188 -5006.5 -5042.688 -5061.313 -5061.438 -5048.063 -5025.188 -5002.875 -4990.188 -4991.625 -4996.563 -5012.938 -5029.875 -5033.438 -5018.875 -4993.813 -4971.5 -4962.875 -4970.5 -4989.188 -5006.625 -5012.25 -5000 -4967.938 -4923.063 -4886.563 -4880.25 -4909.938 -4958.313 -4999.313 -5009.25 -4984.25 -4960.438 -4926.688 -4885 -4858.688 -4868.938 -4911.563 -4965.875 -5016.5 -5049.25 -5059.563 -5045.875 -5021.813 -4998.5 -4972.625 -4938.313 -4909.188 -4914.625 -4937.5 -4968.875 -4991.063 -5013.375 -5035.188 -5054.438 -5073.375 -5070.875 -5062.688 -5054.813 -5046.438 -5038.75 -5026 -5008.25 -4992.375 -4989.5 -5010.125 -5046.5 -5085.688 -5104.063 -5089.875 -5042.938 -4981.125 -4925.375 -4900.938 -4912.125 -4946.813 -4984.563 -5006.813 -5007.563 -4986.875 -4956.625 -4933.25 -4930.25 -4956.875 -5002.063 -5045.563 -5070.813 -5069.25 -5035.875 -4986.438 -4936.5 -4897.625 -4876.625 -4865.875 -4856.75 -4847.5 -4840.625 -4839.25 -4846.938 -4862.25 -4875.938 -4879.25 -4876.25 -4873.938 -4871.063 -4866.063 -4880.875 -4917.938 -4961.438 -4984.375 -4953.625 -4871.75 -4843.563 -4842.5 -4866.625 -4919 -4991.75 -5061.375 -5097.125 -5087.375 -5044.063 -4989.063 -4949.063 -4937.313 -4946.813 -4969.5 -4993.563 -5007.5 -5003.875 -4981.375 -4946.688 -4909.375 -4877.625 -4849.938 -4823.625 -4793.438 -4763 -4741.063 -4736.813 -4757.438 -4794.5 -4827.5 -4845.25 -4838.75 -4815 -4786.375 -4752.188 -4732.5 -4735.313 -4749.563 -4764.25 -4773.375 -4793.125 -4806.625 -4806.813 -4796.938 -4782.438 -4769.688 -4769.063 -4780.313 -4790.625 -4788.375 -4767.375 -4727.125 -4683.75 -4656.625 -4658.375 -4649.813 -4510.938 -4528 -4587.438 -4550.75 -4501.125 -4477.125 -4398.75 -4295.438 -4193.063 -4087.188 -3976.75 -3856.813 -3721.313 -3563.75 -3381 -3178.813 -2966.375 -3307.188 -3248.063 -3197.313 -3144.938 -3178 -3251.25 -3183.625 -3093.813 -2930.625 -2659.75 -2232.438 -1340.688 -533.313 -52.688 17.313 1 6.938 3.75 -7.375 -17.625 -15 -8.563 9.125 13.063 -128.125 -487.5 -1066.313 -1562.5 -1840.625 -1982.188 -2042.75 -2119.063 -2167.938 -2157.813 -2085.25 -1948.813 -1902.125 -1986.438 -2037.188 -2054.063 -2254.938 -2474.438 -2533.313 -2495.125 -2636.813 -3047.625 -3215.375 -3214.563 -3237.5 -3288.938 -3091.375 -2878.938 -2194.875 -1555.125 -1292.313 -1182.313 -1289.438 -1776 -2185.938 -2502 -2633.875 -2876 -3006.938 -3045.688 -3066.563 -3092.063 -3116.125 -3141.5 -3173.75 -3214.438 -3231.375 -3246.688 -3249 -3252.688 -3275.75 -3291.625 -3293.875 -3289.563 -3408.688 -3388.5 -3343.563 -3325.625 -3297.188 -3257.875 -3239 -3220.313 -3172.313 -3118.063 -3067.188 -3023.375 -3029.313 -3039.75 -3064.813 -3088.313 -3015.813 -2908.063 -2826.938 -2977.938 -3116.688 -3051.188 -3143.438 -3200 -3313 -3413.375 -3453.438 -3545.875 -3643 -3727.25 -3761.625 -3843.25 -3904.188 -3941.625 -3957.625 -3964.75 -3971.125 -3984.125 -4006.875 -4024.25 -4036.188 -4031.125 -3995.75 -3929.813 -3845.188 -3778.75 -3760.063 -3758.313 -3834 -3949.625 -4049.688 -4098.813 -4100.563 -4099.875 -4220.5 -4350.938 -4394.813 -4431.563 -4454.375 -4459.688 -4455.5 -4443.063 -4409.563 -4344.813 -4289.875 -4220.563 -4085.938 -4053.313 -4083.063 -4152.125 -4241.125 -4334.125 -4446.75 -4473.813 -4496.438 -4493.875 -4455.25 -4367.688 -4232 -4072.625 -3916.375 -3795.438 -3743.25 -3785.75 -3920.438 -4113.813 -4330.125 -4531.25 -4650.5 -4676.75 -4626.25 -4536.063 -4449.313 -4392.563 -4373.938 -4387 -4414.563 -4441.813 -4459.125 -4461.75 -4455.688 -4440.375 -4420.5 -4403.25 -4389.938 -4380.688 -4380 -4387.625 -4400.75 -4403.375 -4386.75 -4355.5 -4325.25 -4309.438 -4318.188 -4349.625 -4401.375 -4468.813 -4532.688 -4573.438 -4578.625 -4542.438 -4470.438 -4373.125 -4269.188 -4169 -4093.813 -4058.438 -4039.188 -4073.125 -4145.063 -4226.063 -4290.563 -4326.813 -4338.688 -4332.25 -4308.625 -4253.688 -4203 -4178.5 -4185.313 -4217 -4259.438 -4293.188 -4302.563 -4282.688 -4236.875 -4174.75 -4112.375 -4069.063 -4060.75 -4094.938 -4162.75 -4242.75 -4310.063 -4347.5 -4354.25 -4341.375 -4322.25 -4308.063 -4303.5 -4311 -4323.75 -4329.938 -4319.313 -4288.625 -4240.125 -4183.188 -4124.125 -4069.188 -4049 -4034.938 -4027.625 -4040.688 -4076.125 -4111.125 -4108.25 -4095 -4077.938 -4051.875 -4015.125 -3972.188 -3929.5 -3896.813 -3879.313 -3875.813 -3876.938 -3876.938 -3869.375 -3852.188 -3828.125 -3796.688 -3763 -3737.438 -3718.313 -3706 -3695.688 -3684.125 -3671.5 -3653.438 -3628.625 -3600.813 -3579.625 -3570.25 -3575.813 -3588.875 -3602.25 -3607.188 -3608 -3607.563 -3607.938 -3602.875 -3585.25 -3550.188 -3502.313 -3448.813 -3402.625 -3366.938 -3336.813 -3314.688 -3307.688 -3326.063 -3382.313 -3477.313 -3586.125 -3673.625 -3725 -3712.75 -3726.813 -3707.625 -3693.375 -3676.688 -3666.313 -3673.688 -3691.188 -3715.875 -3746.25 -3783.625 -3821.688 -3842.688 -3829 -3760.938 -3626.688 -3448.375 -3266.125 -3152.625 -3165.938 -3263.938 -3481.125 -3768.375 -3953.938 -4023.375 -4022.938 -4003.813 -3979.313 -3953.188 -3934.125 -3926 -3929.813 -3938.375 -3948.5 -3960.5 -3977.688 -3998.375 -4008.938 -3983.313 -3924.75 -4012.813 -4120.813 -4156.625 -4167.938 -4188.313 -4196.188 -4139.188 -4023.75 -3942.25 -3844.563 -3671.188 -3435.563 -3166.188 -2894.625 -2663.375 -2532.313 -2540.313 -2675.938 -2900.563 -3168.688 -3424.125 -3637.438 -3800.938 -3914.688 -3977 -3991.5 -3969.875 -3942.125 -3942.5 -3969.563 -3970.563 -4004.375 -4100.563 -4203.5 -4279.063 -4331.125 -4364.25 -4391.313 -4427.5 -4446.188 -4418 -4360.938 -4310.563 -4281.688 -4271.813 -4278.563 -4299.25 -4327.75 -4355.625 -4367.75 -4353.313 -4313.813 -4260.813 -4208.688 -4167.688 -4139.125 -4120.5 -4105.563 -4097.688 -4103.75 -4126.313 -4163.125 -4205.438 -4245.313 -4275 -4294.563 -4309.438 -4329.438 -4353.25 -4378.875 -4399.688 -4411.5 -4411.313 -4399.438 -4370.063 -4322.438 -4262.375 -4197.125 -4141.063 -4103.688 -4094.438 -4119 -4177.438 -4265.438 -4359.375 -4436.813 -4492.125 -4528.813 -4554.938 -4576.813 -4590.688 -4594.25 -4588 -4578.313 -4568.063 -4569.938 -4581.75 -4587.875 -4571.313 -4531.875 -4478 -4428.938 -4399.063 -4385.188 -4376.813 -4362.875 -4340 -4314.938 -4297.188 -4301.125 -4331.875 -4384.5 -4451.5 -4520.313 -4582.313 -4639.313 -4678.813 -4695.625 -4717.375 -4734.75 -4740.063 -4736.063 -4730.25 -4726.813 -4695.563 -4624.625 -4614.438 -4610.5 -4594.5 -4595.5 -4599.688 -4597.75 -4604.25 -4604.5 -4576.25 -4522.75 -4471.25 -4438.313 -4448 -4380.625 -4346.875 -4421.313 -4509.938 -4526.5 -4568.063 -4608.688 -4632.813 -4636.938 -4620.125 -4600.125 -4583.25 -4566.875 -4561.625 -4579.5 -4596.625 -4598.188 -4580.25 -4549.5 -4515.438 -4489.125 -4485.188 -4477.875 -4451.375 -4408.125 -4406.063 -4399.75 -4394.813 -4383 -4362.938 -4361.563 -4361.063 -4358.813 -4365.25 -4379.063 -4385.438 -4373.5 -4360.625 -4355.125 -4352.813 -4336.063 -4305.438 -4270.313 -4245 -4243.938 -4274 -4332.188 -4420.875 -4496.125 -4393.375 -4269.813 -4190.188 -4146.875 -4136.25 -4151.875 -4190.813 -4250.188 -4329.25 -4424 -4523.625 -4609.813 -4665.813 -4685.438 -4628.875 -4649.875 -4679.563 -4706.563 -4739.25 -4746.688 -4774.75 -4802.688 -4797.875 -4795.563 -4798.688 -4814.938 -4841.313 -4866.875 -4880.75 -4873.5 -4844.438 -4796.188 -4723 -4614.875 -4460.75 -4262.313 -4038.25 -3854.313 -3792.313 -3822.313 -3927.063 -4085.375 -4264.375 -4443.563 -4606.125 -4739.813 -4841 -4908.063 -4943.125 -4941.25 -4905.438 -4836.438 -4703.938 -4452.125 -4186.313 -3970.125 -3847.25 -3846.813 -3955.813 -4148.688 -4388 -4626.25 -4827 -4975.563 -5063.688 -5103.313 -5113.25 -5109.563 -5109.5 -5111.375 -5100.813 -5097.75 -5121.313 -5149.75 -5148.813 -5150.75 -5156.438 -5158.063 -5159.875 -5164.188 -5152.375 -5166.688 -5156.25 -5149.563 -5154.25 -5169.938 -5173.75 -5174.25 -5152.938 -5131.125 -5170.375 -5168.75 -5167.813 -5176.688 -5174.625 -5172.5 -5173.375 -5168.25 -5173.813 -5194.5 -5230.063 -5259.938 -5268.063 -5251.063 -5212.938 -5170.25 -5144.625 -5135.688 -5108.625 -5049 -5016.313 -5001.875 -4951.563 -5142.625 -5016.688 -4831.25 -4787.625 -4783.313 -4792.5 -4894.563 -4897.125 -4882.188 -4917.563 -4928.938 -4916.75 -4916.188 -4977.375 -5126.5 -5184.938 -5186.125 -5161.625 -5137.188 -5121.563 -5148.188 -5153.313 -5127.25 -5040.5 -4978.313 -5151.063 -5155.063 -5145 -5148.375 -5147.563 -5151.188 -5163.5 -5178.188 -5175.375 -5171.688 -5170.125 -5174.313 -5171.313 -5168.875 -5181.75 -5179 -5166.5 -5125.563 -5045.375 -4947.875 -4865.25 -4767.75 -4789.75 -4852.25 -4756.625 -4674.813 -4591.813 -4522.75 -4469.688 -4399.563 -4335.438 -4312.688 -4376.375 -4516.5 -4614.875 -4630.25 -4618.313 -4598.25 -4561.688 -4483.125 -4334.5 -4050.375 -3899.875 -3844.25 -3863.438 -3928 -3965.688 -4101.188 -4220.125 -4270.375 -4269.5 -4290.938 -4315 -4300.438 -4384.313 -4425.938 -4328.063 -4257.125 -3895.25 -3746.375 -3739.688 -3850 -3955.875 -3963.438 -4000.875 -4035.188 -4059 -4061.75 -4062.625 -4072.938 -4096.5 -4135 -4175.25 -4206.188 -4236.938 -4252.625 -4040.25 -3837.188 -3743.25 -3683.438 -3484.75 -3520.625 -3594.25 -3680.563 -3776.25 -3873.688 -3961.063 -4032.375 -4116.25 -4177.25 -4257 -4320.75 -4360.688 -4418.375 -4420.25 -4290.563 -4086.25 -4060.813 -4112.875 -4134.375 -4058.188 -3986.75 -3918.188 -3849.438 -3802.188 -3807.75 -3939 -4034.375 -4053.563 -4057.25 -4023.625 -4002.125 -4047.875 -4135.5 -4090.875 -4116.75 -4132.063 -4134.25 -4124.563 -4107 -4097.25 -4175 -4157 -4123.313 -4054.438 -4079.125 -4124.063 -4179.125 -4236 -4275.875 -4287 -4246.25 -4162.625 -4160.5 -4182.188 -4197.313 -4212.438 -4235.625 -4264.75 -4295.188 -4316.875 -4319.063 -4293.875 -4232.25 -4131.813 -3987.375 -3797.75 -3560.688 -3282.5 -2955 -2732.25 -2809.625 -2806.813 -3021.938 -3278.25 -3138.188 -3149.563 -3365.188 -3352 -3293.25 -3145.375 -3126.25 -3250.875 -3305.438 -3314.25 -3369.75 -3470.438 -3588.313 -3700.438 -3792.625 -3855.563 -3905.813 -3977.688 -3965 -3990.25 -4021.563 -4028.813 -4012.5 -3984.063 -3957.688 -3940.438 -3930.563 -3924.313 -3917.125 -3911.375 -3916.938 -3936.375 -3965.25 -3994.625 -4021.688 -4087.75 -4108.125 -4154 -4194.063 -4220.438 -4233.313 -4261.563 -4339.375 -4352 -4348 -4343 -4381.438 -4388.188 -4455.063 -4436.25 -4483.563 -4475.125 -4417.5 -4334.313 -4287.438 -4251.313 -4301.313 -4339.438 -4216.313 -4114.688 -4099.938 -4150.188 -4226.375 -4290.188 -4354.938 -4341.563 -4165.75 -4140.563 -4026.75 -3987.5 -4023.625 -4002.938 -4082.5 -4192.063 -4251.375 -4324.438 -4422.938 -4592.563 -4688.75 -4700.875 -4713.063 -4682.625 -4585.938 -4508.125 -4525.688 -4517 -4513.625 -4623.75 -4730.313 -4765.313 -4783.563 -4780.188 -4795.25 -4797.813 -4792 -4799.375 -4786.5 -4787.813 -4834.563 -4915.438 -4967.563 -4905.563 -4840.25 -4741.313 -4480.063 -4201.25 -3933.313 -3899.75 -4112.188 -4337.313 -4921 -5036.313 -5040.313 -5056.125 -5073.813 -5078.25 -5073.563 -5066.438 -5060.625 -5055.438 -5050.375 -5049.125 -5030.938 -5025.25 -4985.25 -4913.563 -4735.563 -4594.813 -4458.313 -4536 -4654.438 -4661.938 -4630.75 -4573.938 -4546.25 -4499.938 -4397.313 -4383.5 -4338 -4314.125 -4257.313 -4200.688 -4121.875 -4062 -3983.313 -3891.063 -3805.938 -3713.75 -3652.25 -3583.875 -3540.063 -3493 -3471.25 -3476.563 -3489.938 -3483.938 -3482.438 -3482.688 -3478.125 -3475.313 -3469 -3463.938 -3468.875 -3468.438 -3458.5 -3470.875 -3503.875 -3531.25 -3542.688 -3829.375 -4264.563 -4456.313 -4506.75 -4522.688 -4513.875 -4494.75 -4445.375 -4114.438 -3517.5 -3379.563 -3338.563 -3180.313 -3554.25 -3753.813 -3768.875 -3760.438 -3745.375 -3689.5 -3647.063 -3617 -3569.563 -3458.375 -3421.875 -3406 -3402.5 -3388.188 -3376 -3404.938 -3446.063 -3465 -3453 -3442.563 -3440.125 -3447.313 -3462.813 -3479.063 -3486.75 -3482 -3468.813 -3453.438 -3433.438 -3409.5 -3379 -3347.688 -3323.125 -3312.625 -3311.313 -3319.625 -3258.188 -3218.063 -3189.188 -3142.625 -3095.5 -3052.188 -3016.063 -2977.188 -2961.938 -2962.313 -2953.875 -2935.688 -2910.625 -2885.25 -2866.5 -2856.125 -2846.188 -2830.375 -2810.938 -2799.188 -2802.938 -2818.688 -2830.438 -2828.625 -2812.438 -2788.875 -2772.25 -2769 -2777.688 -2791.063 -2797.125 -2793.938 -2781.188 -2763.5 -2746.125 -2734.75 -2731.688 -2738.125 -2746.75 -2752.875 -2754.25 -2745.688 -2732.75 -2725.063 -2719.688 -2718.563 -2722 -2720.563 -2703.063 -2674.875 -2644 -2626.563 -2619 -2607.5 -2588.188 -2565.313 -2544.563 -2530.688 -2529.875 -2531.688 -2533.125 -2545.188 -2559.25 -2552.313 -2511.375 -2453.125 -2411.313 -2412.875 -2449.75 -2501.313 -2542 -2557 -2554.125 -2553 -2572.563 -2616.688 -2672.438 -2720.938 -2754.063 -2776.375 -2799.438 -2830.5 -2864 -2870.875 -2879.063 -2896.563 -2912.188 -2923.313 -2935.688 -2950.25 -2965.438 -2979.75 -2995.75 -3011.938 -2997.125 -3003.688 -3021.75 -3021.188 -3029.875 -3010.875 -2996.813 -2989.813 -2983.875 -2977.063 -2972.125 -2970.563 -2974.625 -2982.188 -2983.75 -2981.625 -2984.125 -2993.313 -2999 -3002.75 -3003.813 -3003.125 -3002.375 -3005.563 -3014.063 -3023.938 -3031.938 -3029.313 -3012.375 -2997.813 -2996.75 -2987.625 -2972.188 -2940.625 -2888.188 -2823.5 -2748.688 -2683.938 -2603.125 -2486.313 -2328.875 -2011.313 -1656.438 -1207.063 -1062.438 -426.188 -190.938 -124.938 -233 -629.688 -1223.75 -1842.438 -2200 -2699.875 -3228.875 -3555.313 -3813 -3934.875 -3984.375 -3992.063 -3980 -3963.438 -3950.375 -3912.563 -3781.813 -3857.188 -4233.875 -4237.875 -4245.688 -4252.813 -3992.875 -3965.625 -3925.875 -3895.063 -4141.313 -4337.813 -4341 -4522.625 -4622.5 -4743.125 -4746.813 -4758.188 -4744.625 -4702.25 -4753.813 -4940.188 -5062.188 -5087 -5067.875 -5034.063 -5011.813 -5037.563 -5121.563 -5225.5 -5296.188 -5283.563 -5142.5 -5145.063 -5244.875 -5357.25 -5437.25 -5456.625 -5409 -5314.813 -5253.125 -5182.438 -5175.75
[truncated: 21,708,228 more chars]
