# Supplementary material for: The near-field tsunami generated by the 15 January 2022 eruption of the Hunga Tonga-Hunga Ha’apai volcano and its impact on Tongatapu, Tonga
Source: Sci Rep. 2022 Sep 7;12:15187. doi: 10.1038/s41598-022-19486-w (PMC9452557; doi:10.1038/s41598-022-19486-w)
Supplement: Supplementary file 1 — Supplementary Information 1. [file 41598_2022_19486_MOESM1_ESM.zip › Topo_01arcsec.asc]

ncols         1800
nrows         1260
xllcorner     -175.5000000000
yllcorner     -21.3000000000
cellsize      0.00027777777777775
nodata_value  -9999.0
-1949.641 -1949.502 -1949.359 -1949.214 -1949.066 -1948.916 -1948.764 -1948.615 -1948.461 -1948.307 -1948.151 -1947.994 -1947.835 -1947.675 -1947.51 -1947.349 -1947.184 -1947.018 -1946.851 -1946.685 -1946.519 -1946.355 -1946.193 -1946.031 -1945.871 -1945.712 -1945.553 -1945.394 -1945.234 -1945.068 -1944.903 -1944.736 -1944.562 -1944.382 -1944.195 -1944 -1943.797 -1943.582 -1943.359 -1943.127 -1942.887 -1942.638 -1942.384 -1942.124 -1941.86 -1941.593 -1941.326 -1941.055 -1940.785 -1940.514 -1940.245 -1939.978 -1939.718 -1939.458 -1939.201 -1938.948 -1938.699 -1938.455 -1938.215 -1937.986 -1937.755 -1937.531 -1937.313 -1937.102 -1936.899 -1936.705 -1936.521 -1936.377 -1936.212 -1936.061 -1935.92 -1935.79 -1935.668 -1935.554 -1935.454 -1935.352 -1935.262 -1935.179 -1935.104 -1935.038 -1934.981 -1934.934 -1934.925 -1934.894 -1934.876 -1934.865 -1934.859 -1934.855 -1934.851 -1934.855 -1934.844 -1934.834 -1934.823 -1934.812 -1934.801 -1934.794 -1934.792 -1934.818 -1934.816 -1934.822 -1934.82 -1934.803 -1934.762 -1934.688 -1934.591 -1934.42 -1934.196 -1933.907 -1933.544 -1933.1 -1932.569 -1931.945 -1931.268 -1930.443 -1929.534 -1928.535 -1927.453 -1926.292 -1925.058 -1923.75 -1922.367 -1920.919 -1919.405 -1917.811 -1916.126 -1914.342 -1912.448 -1910.479 -1908.341 -1906.108 -1903.778 -1901.37 -1898.898 -1896.38 -1893.818 -1891.241 -1888.647 -1886.037 -1883.411 -1880.767 -1878.098 -1875.4 -1872.678 -1869.901 -1867.078 -1864.207 -1861.285 -1858.31 -1855.277 -1852.168 -1849.001 -1845.763 -1842.428 -1838.992 -1835.445 -1831.776 -1827.978 -1824.077 -1820.013 -1815.824 -1811.52 -1807.117 -1802.635 -1798.097 -1793.518 -1788.946 -1784.414 -1779.937 -1775.565 -1771.343 -1767.315 -1763.523 -1760.028 -1756.782 -1753.815 -1751.106 -1748.627 -1746.348 -1744.238 -1742.269 -1740.459 -1738.745 -1737.146 -1735.664 -1734.303 -1733.07 -1731.972 -1731.015 -1730.17 -1729.464 -1728.864 -1728.349 -1727.898 -1727.488 -1727.1 -1726.735 -1726.326 -1725.882 -1725.391 -1724.839 -1724.214 -1723.504 -1722.694 -1721.775 -1720.77 -1719.664 -1718.458 -1717.154 -1715.75 -1714.248 -1712.656 -1710.932 -1709.085 -1707.103 -1704.971 -1702.676 -1700.205 -1697.551 -1694.71 -1691.695 -1688.518 -1685.195 -1681.748 -1678.194 -1674.543 -1670.844 -1667.06 -1663.214 -1659.312 -1655.355 -1651.343 -1647.275 -1643.146 -1638.966 -1634.749 -1630.497 -1626.223 -1621.939 -1617.657 -1613.373 -1609.142 -1604.924 -1600.748 -1596.615 -1592.53 -1588.496 -1584.516 -1580.582 -1576.708 -1572.902 -1569.159 -1565.483 -1561.875 -1558.339 -1554.87 -1551.483 -1548.173 -1544.943 -1541.793 -1538.724 -1535.739 -1532.838 -1530.021 -1527.295 -1524.663 -1522.129 -1519.698 -1517.378 -1515.175 -1513.094 -1511.147 -1509.343 -1507.691 -1506.203 -1504.892 -1503.771 -1502.851 -1502.116 -1501.624 -1501.352 -1501.297 -1501.457 -1501.826 -1502.403 -1503.175 -1504.156 -1505.355 -1506.743 -1508.338 -1510.145 -1512.168 -1514.412 -1516.839 -1519.531 -1522.414 -1525.486 -1528.726 -1532.111 -1535.619 -1539.243 -1542.931 -1546.65 -1550.382 -1554.095 -1557.755 -1561.329 -1564.788 -1568.095 -1571.29 -1574.314 -1577.203 -1579.975 -1582.651 -1585.251 -1587.807 -1590.308 -1592.775 -1595.213 -1597.625 -1600.011 -1602.366 -1604.69 -1606.974 -1609.267 -1611.512 -1613.75 -1615.997 -1618.27 -1620.586 -1622.968 -1625.417 -1627.956 -1630.598 -1633.356 -1636.244 -1639.269 -1642.44 -1645.739 -1649.218 -1652.796 -1656.478 -1660.237 -1664.04 -1667.854 -1671.645 -1675.36 -1678.965 -1682.41 -1685.645 -1688.62 -1691.282 -1693.589 -1695.485 -1697.02 -1698.142 -1698.892 -1699.308 -1699.431 -1699.306 -1698.977 -1698.484 -1697.851 -1697.141 -1696.373 -1695.58 -1694.791 -1694.033 -1693.308 -1692.682 -1692.103 -1691.587 -1691.125 -1690.706 -1690.32 -1689.959 -1689.61 -1689.263 -1688.927 -1688.593 -1688.26 -1687.929 -1687.599 -1687.263 -1686.938 -1686.615 -1686.291 -1685.966 -1685.637 -1685.303 -1684.964 -1684.615 -1684.254 -1683.889 -1683.513 -1683.127 -1682.731 -1682.325 -1681.896 -1681.469 -1681.033 -1680.589 -1680.138 -1679.681 -1679.221 -1678.765 -1678.303 -1677.823 -1677.367 -1676.917 -1676.473 -1676.04 -1675.618 -1675.202 -1674.814 -1674.432 -1674.062 -1673.703 -1673.353 -1673.011 -1672.687 -1672.361 -1672.045 -1671.74 -1671.449 -1671.176 -1670.925 -1670.699 -1670.495 -1670.335 -1670.191 -1670.07 -1669.967 -1669.876 -1669.794 -1669.724 -1669.644 -1669.57 -1669.497 -1669.428 -1669.364 -1669.31 -1669.269 -1669.24 -1669.244 -1669.245 -1669.254 -1669.263 -1669.267 -1669.26 -1669.236 -1669.19 -1669.117 -1669.016 -1668.884 -1668.718 -1668.518 -1668.281 -1668.008 -1667.715 -1667.366 -1666.977 -1666.547 -1666.073 -1665.554 -1664.994 -1664.374 -1663.705 -1662.983 -1662.202 -1661.357 -1660.444 -1659.46 -1658.403 -1657.281 -1656.078 -1654.808 -1653.476 -1652.089 -1650.653 -1649.178 -1647.664 -1646.113 -1644.542 -1642.949 -1641.339 -1639.717 -1638.087 -1636.453 -1634.821 -1633.181 -1631.542 -1629.904 -1628.269 -1626.636 -1625.007 -1623.383 -1621.757 -1620.149 -1618.551 -1616.966 -1615.397 -1613.847 -1612.34 -1610.831 -1609.346 -1607.884 -1606.445 -1605.029 -1603.634 -1602.26 -1600.907 -1599.561 -1598.244 -1596.945 -1595.66 -1594.389 -1593.13 -1591.891 -1590.672 -1589.447 -1588.237 -1587.044 -1585.869 -1584.717 -1583.59 -1582.489 -1581.414 -1580.375 -1579.372 -1578.406 -1577.479 -1576.594 -1575.756 -1574.963 -1574.197 -1573.465 -1572.762 -1572.085 -1571.426 -1570.785 -1570.152 -1569.516 -1568.876 -1568.227 -1567.563 -1566.878 -1566.169 -1565.434 -1564.668 -1563.863 -1563.024 -1562.154 -1561.251 -1560.316 -1559.354 -1558.358 -1557.321 -1556.244 -1555.122 -1553.951 -1552.725 -1551.44 -1550.098 -1548.701 -1547.235 -1545.718 -1544.157 -1542.561 -1540.94 -1539.302 -1537.656 -1536.003 -1534.358 -1532.722 -1531.104 -1529.506 -1527.935 -1526.399 -1524.893 -1523.417 -1521.974 -1520.564 -1519.184 -1517.833 -1516.514 -1515.208 -1513.92 -1512.638 -1511.356 -1510.065 -1508.756 -1507.419 -1506.051 -1504.644 -1503.2 -1501.726 -1500.229 -1498.717 -1497.197 -1495.682 -1494.156 -1492.623 -1491.087 -1489.539 -1487.971 -1486.375 -1484.741 -1483.073 -1481.353 -1479.592 -1477.797 -1475.978 -1474.145 -1472.307 -1470.482 -1468.655 -1466.83 -1465.024 -1463.228 -1461.438 -1459.649 -1457.856 -1456.068 -1454.267 -1452.45 -1450.628 -1448.802 -1446.977 -1445.154 -1443.338 -1441.521 -1439.702 -1437.879 -1436.043 -1434.188 -1432.303 -1430.381 -1428.423 -1426.427 -1424.372 -1422.278 -1420.153 -1418.006 -1415.846 -1413.684 -1411.523 -1409.38 -1407.249 -1405.144 -1403.072 -1401.039 -1399.105 -1397.15 -1395.307 -1393.475 -1391.691 -1389.949 -1388.246 -1386.57 -1384.936 -1383.32 -1381.724 -1380.151 -1378.599 -1377.071 -1375.569 -1374.094 -1372.63 -1371.214 -1369.814 -1368.44 -1367.082 -1365.737 -1364.401 -1363.083 -1361.765 -1360.453 -1359.155 -1357.876 -1356.624 -1355.405 -1354.221 -1353.074 -1351.946 -1350.834 -1349.707 -1348.537 -1347.283 -1345.907 -1344.365 -1342.609 -1340.582 -1338.224 -1335.469 -1332.244 -1328.481 -1324.118 -1319.143 -1313.477 -1307.213 -1300.39 -1293.091 -1285.404 -1277.419 -1269.28 -1260.947 -1252.558 -1244.136 -1235.747 -1227.435 -1219.239 -1211.193 -1204.213 -1196.354 -1187.631 -1180.42 -1173.472 -1166.802 -1161.181 -1155.414 -1149.552 -1144.012 -1138.818 -1133.839 -1129.228 -1124.901 -1120.82 -1117.195 -1113.589 -1110.281 -1107.237 -1104.415 -1101.801 -1100.165 -1097.857 -1095.765 -1093.583 -1091.824 -1090.097 -1090.544 -1089.053 -928.045 -914.562 -897.702 -879.726 -860.526 -840.721 -820.524 -798.625 -776.02 -753.269 -728.024 -702.217 -675.461 -647.608 -618.959 -591.459 -563.371 -536.045 -509.681 -484.73 -461.68 -441.128 -423.942 -410.363 -401.299 -398.488 -401.592 -410.018 -423.405 -440.949 -462.217 -485.71 -511.341 -537.587 -563.82 -590.304 -616.954 -642.449 -667.664 -692.176 -716.154 -738.663 -761.063 -782.169 -803.073 -823.775 -837.312 -857.852 -874.361 -886.052 -1020.226 -1019.052 -1018.082 -1017.034 -1016.09 -1015.125 -1014.315 -1013.479 -1012.436 -1011.68 -1010.875 -1012.221 -1012.756 -1011.892 -1012.718 -1011.765 -1010.832 -1009.887 -1008.751 -1008.03 -1006.969 -1006.253 -1005.551 -1004.501 -1003.852 -1003.205 -1002.581 -1002 -1001.52 -1000.859 -1000.374 -999.827 -999.299 -998.732 -998.126 -997.528 -996.953 -996.398 -995.864 -995.278 -994.651 -994.226 -993.524 -992.829 -992.017 -991.394 -990.481 -989.527 -989.277 -988.16 -987.086 -985.983 -984.813 -983.6 -982.192 -980.731 -979.597 -978.169 -976.625 -975.075 -973.679 -971.965 -970.239 -968.471 -968.16 -966.49 -964.72 -962.908 -961.037 -959.847 -958.818 -957.195 -959.464 -957.853 -954.824 -952.873 -951.11 -951.458 -949.614 -947.99 -946.211 -944.398 -942.563 -940.699 -938.793 -935.076 -933.16 -931.18 -929.623 -927.6 -925.552 -923.463 -921.017 -918.903 -916.716 -914.116 -911.317 -909.143 -907.077 -904.846 -902.593 -900.338 -897.961 -895.625 -893.233 -890.832 -888.395 -885.918 -883.4 -880.6 -878.203 -875.882 -873.165 -870.284 -867.511 -864.697 -861.897 -859.099 -856.322 -853.587 -850.985 -848.344 -845.788 -843.231 -840.818 -838.487 -836.244 -834.099 -832.057 -830.142 -828.344 -826.695 -825.188 -823.835 -822.647 -821.646 -820.799 -820.135 -819.651 -819.352 -819.218 -819.255 -819.455 -819.812 -820.315 -820.953 -821.717 -822.589 -823.556 -824.599 -825.697 -826.828 -827.957 -829.043 -830.026 -830.821 -831.316 -831.418 -831.082 -830.369 -829.37 -828.165 -826.797 -825.316 -823.71 -822.004 -820.21 -818.319 -816.326 -814.264 -812.121 -809.903 -807.612 -805.255 -802.846 -800.37 -797.876 -795.316 -792.724 -790.116 -787.487 -784.853 -782.224 -779.609 -777.019 -774.437 -771.929 -769.466 -767.062 -764.721 -762.45 -760.271 -758.155 -756.069 -754.092 -752.186 -750.348 -748.564 -746.846 -745.18 -743.548 -741.961 -740.405 -738.87 -737.354 -735.854 -734.349 -732.82 -731.294 -729.737 -728.166 -726.568 -724.947 -723.275 -721.56 -719.798 -717.983 -716.112 -714.183 -712.191 -710.155 -708.162 -705.977 -703.72 -701.391 -698.705 -696.232 -693.667 -691.026 -688.307 -685.49 -682.617 -679.65 -676.615 -673.495 -670.279 -667.121 -663.746 -660.285 -656.739 -652.77 -649.07 -645.291 -641.433 -637.485 -633.512 -629.453 -625.434 -621.277 -617.077 -612.884 -608.66 -604.503 -600.45 -596.509 -592.753 -589.24 -585.97 -583.477 -580.629 -577.993 -575.404 -572.881 -570.292 -567.871 -565.413 -557.321 -554.753 -557.447 -554.828 -552.111 -549.314 -546.481 -543.599 -540.679 -537.724 -534.74 -531.736 -528.651 -525.048 -521.816 -518.845 -515.924 -512.992 -510.219 -507.429 -507.197 -503.932 -500.619 -496.91 -493.014 -488.971 -484.44 -480.014 -475.721 -471.724 -468.809 -465.468 -460.742 -456.116 -451.115 -446.289 -440.197 -434.921 -429.537 -430.788 -425.22 -418.576 -411.532 -404.323 -397.788 -390.824 -382.778 -375.012 -366.744 -366.136 -364.27 -358.511 -354.772 -346.647 -336.26 -322.576 -304.747 -282.561 -257.789 -235.321 -215.303 -198.578 -184.134 -170.18 -155.367 -140.998 -128.996 -119.392 -111.552 -104.062 -98.09 -93.32 -88.513 -83.418 -78.17 -72.738 -67.98 -64.175 -60.748 -57.533 -54.593 -52.078 -50.003 -48.287 -46.819 -45.333 -43.49 -41.065 -38.636 -36.895 -35.589 -34.386 -33.598 -33.233 -32.86 -32.507 -32.191 -31.898 -31.714 -31.425 -30.985 -30.544 -30.669 -30.935 -31.074 -31.159 -31.064 -30.963 -30.934 -30.828 -30.752 -30.832 -30.944 -31.026 -31.183 -31.396 -31.573 -31.64 -31.56 -31.403 -31.523 -32.241 -33.133 -33.941 -34.604 -35.063 -35.278 -35.421 -35.534 -35.693 -35.995 -36.343 -36.706 -37.081 -37.43 -37.581 -37.568 -37.541 -37.546 -37.624 -37.718 -37.815 -37.949 -38.093 -38.197 -38.247 -38.253 -38.593 -39.014 -39.419 -39.722 -39.835 -39.895 -39.905 -39.914 -40.02 -40.136 -40.258 -40.42 -40.59 -40.749 -40.899 -41.026 -41.139 -41.258 -41.377 -41.386 -41.248 -41.097 -41.021 -41.486 -42.048 -42.59 -43.087 -43.039 -42.834 -42.667 -42.637 -42.817 -43.016 -43.216 -43.459 -43.877 -44.294 -44.695 -44.857 -44.897 -44.893 -44.824 -44.669 -44.445 -44.15 -44.485 -44.927 -45.298 -45.448 -45.231 -45.004 -44.774 -44.733 -45.563 -46.371 -47.157 -47.405 -47.424 -47.411 -47.393 -47.421 -47.43 -47.41 -46.998 -46.451 -45.875 -45.53 -45.644 -45.756 -45.841 -45.619 -45.327 -45.036 -44.899 -44.973 -45.061 -45.133 -45.063 -44.951 -44.829 -44.556 -44.131 -43.702 -43.356 -43.503 -43.675 -43.787 -43.857 -43.88 -43.941 -44.089 -44.19 -44.162 -44.116 -44.016 -43.865 -43.84 -43.973 -44.21 -44.542 -44.66 -44.413 -44.134 -43.86 -43.714 -43.575 -43.399 -43.32 -43.322 -43.247 -43.085 -42.834 -42.527 -42.271 -42.084 -41.891 -41.822 -41.944 -42.185 -42.332 -42.387 -42.401 -42.369 -42.296 -42.2 -42.103 -42.053 -42.1 -42.176 -42.256 -42.186 -42.054 -41.981 -42.101 -42.52 -43.065 -43.639 -44.214 -44.761 -44.95 -44.93 -44.916 -44.922 -45.034 -45.251 -45.482 -45.723 -45.976 -46.239 -46.508 -46.786 -47.081 -47.376 -47.645 -47.809 -47.835 -47.793 -47.762 -48.008 -48.287 -48.512 -48.643 -48.689 -48.7 -48.687 -48.654 -48.608 -48.549 -48.406 -48.194 -47.972 -47.781 -47.685 -47.616 -47.549 -47.306 -46.965 -46.623 -46.231 -45.624 -45.033 -44.463 -44.109 -43.834 -43.546 -43.267 -43.027 -42.76 -42.484 -42.636 -42.895 -43.117 -43.232 -43.219 -43.163 -43.09 -43.01 -42.902 -42.755 -42.568 -42.36 -42.124 -41.852 -41.553 -41.237 -40.955 -40.735 -40.644 -40.632 -40.624 -40.349 -39.696 -39.019 -38.426 -37.985 -37.752 -37.625 -37.534 -37.407 -37.162 -36.789 -36.387 -36.089 -35.87 -35.635 -35.393 -35.206 -35.164 -35.224 -35.301 -35.363 -35.406 -35.43 -35.437 -35.445 -35.459 -35.477 -35.47 -35.358 -35.062 -34.65 -34.188 -33.693 -33.15 -32.619 -32.169 -31.873 -31.831 -32.093 -32.556 -33.037 -33.384 -33.587 -33.732 -33.871 -34.025 -34.192 -34.368 -34.561 -34.776 -34.978 -35.135 -35.248 -35.35 -35.447 -35.524 -35.571 -35.59 -35.588 -35.554 -35.501 -35.431 -35.367 -35.313 -35.253 -35.178 -35.089 -34.976 -34.809 -34.578 -34.272 -33.907 -33.467 -32.96 -32.399 -31.826 -31.464 -31.607 -31.788 -31.875 -31.855 -31.75 -31.598 -31.429 -31.289 -31.18 -31.095 -30.954 -30.671 -30.231 -29.699 -29.05 -28.201 -27.154 -26.06 -25.227 -25.25 -26.029 -26.991 -27.969 -28.885 -29.61 -30.069 -30.271 -30.289 -30.229 -30.179 -30.136 -30.065 -29.949 -29.728 -29.458 -29.219 -29.119 -29.163 -29.204 -29.143 -28.94 -28.652 -28.397 -28.401 -28.641 -29.174 -30.029 -31.212 -32.512 -33.617 -34.307 -34.689 -34.974 -35.237 -35.501 -35.819 -36.17 -36.589 -37.159 -37.848 -38.425 -39.135 -40.035 -40.805 -41.365 -41.988 -42.731 -43.569 -44.469 -45.571 -46.983 -48.46 -50.085 -52.09 -54.575 -57.919 -61.681 -65.402 -69.163 -72.999 -75.411 -78.021 -81.395 -85.206 -88.793 -91.173 -91.941 -92.004 -93.744 -97.775 -103.726 -111.696 -120.006 -128.116 -136.707 -142.695 -143.776 -140.882 -140.665 -156.048 -172.065 -188.487 -198.573 -206.753 -215.695 -221.014 -216.021 -212.837 -211.35 -210.194 -207.597 -203.649 -201.974 -201.212 -201.504 -202.432 -203.792 -205.215 -206.759 -208.366 -210.129 -211.897 -213.789 -215.739 -217.901 -219.753 -221.937 -224.21 -226.361 -227.26 -229.277 -233.18 -235.736 -238.345 -240.892 -243.393 -245.753 -247.637 -249.794 -251.9 -253.953 -255.963 -257.931 -259.906 -261.857 -263.769 -266.981 -269.126 -271.419 -273.806 -276.017 -278.199 -279.841 -281.634 -283.7 -285.539 -287.328 -289.014 -290.613 -292.455 -294.222 -296.069 -297.864 -299.637 -301.307 -302.845 -304.204 -305.282 -306.151 -306.774 -307.004 -307.053 -306.856 -306.475 -305.961 -305.329 -304.376 -303.62 -302.829 -302.037 -301.219 -300.369 -299.583 -298.877 -298.068 -297.409 -296.714 -296.218 -295.687 -295.292 -294.932 -294.75 -294.654 -294.591 -294.711 -295.266 -295.495 -295.843 -296.214 -296.438 -296.882 -297.288 -297.652 -297.944 -298.178 -298.358 -298.486 -298.606 -298.692 -298.838 -299.156 -299.421 -299.77 -300.211 -300.758 -301.459 -302.109 -302.736 -303.398 -304.1 -304.721 -305.279 -305.789 -306.255 -306.359 -306.788 -307.306 -307.647 -307.937 -308.176 -308.357 -308.497 -308.621 -308.68 -308.725 -308.723 -308.716 -308.749 -308.714 -308.682 -308.647 -308.505 -308.497 -308.515 -308.563 -308.625 -308.714 -308.833 -308.985 -309.179 -309.386 -309.684 -309.966 -310.273 -310.596 -310.936 -311.298 -311.643 -312.026 -312.43 -312.893 -313.374 -313.849 -314.444 -315.09 -315.781 -316.531 -317.324 -318.152 -319.003 -319.898 -320.767 -321.627 -322.499 -323.375 -324.267 -325.165 -326.089 -327.038 -328.021 -329.007 -330.019 -331.043 -332.069 -333.082 -334.075 -335.041 -335.963 -336.868 -337.754 -338.625 -339.489 -340.361 -341.251 -342.157 -343.075 -344.027 -345.006 -346.012 -347.046 -348.107 -349.189 -350.278 -351.402 -352.562 -353.75 -354.97 -356.224 -357.519
-1949.705 -1949.565 -1949.422 -1949.275 -1949.126 -1948.976 -1948.824 -1948.677 -1948.526 -1948.376 -1948.225 -1948.074 -1947.921 -1947.766 -1947.607 -1947.449 -1947.29 -1947.128 -1946.965 -1946.802 -1946.64 -1946.479 -1946.32 -1946.163 -1946.007 -1945.853 -1945.699 -1945.545 -1945.387 -1945.229 -1945.069 -1944.908 -1944.739 -1944.565 -1944.384 -1944.194 -1943.995 -1943.782 -1943.561 -1943.328 -1943.086 -1942.837 -1942.58 -1942.319 -1942.054 -1941.786 -1941.518 -1941.248 -1940.978 -1940.709 -1940.441 -1940.176 -1939.919 -1939.661 -1939.407 -1939.158 -1938.913 -1938.673 -1938.444 -1938.213 -1937.988 -1937.768 -1937.555 -1937.349 -1937.15 -1936.96 -1936.778 -1936.633 -1936.468 -1936.315 -1936.172 -1936.037 -1935.911 -1935.797 -1935.687 -1935.584 -1935.484 -1935.396 -1935.316 -1935.244 -1935.181 -1935.128 -1935.111 -1935.074 -1935.05 -1935.032 -1935.019 -1935.009 -1935.006 -1934.995 -1934.981 -1934.961 -1934.943 -1934.925 -1934.909 -1934.898 -1934.893 -1934.918 -1934.919 -1934.93 -1934.936 -1934.929 -1934.899 -1934.856 -1934.756 -1934.609 -1934.401 -1934.137 -1933.806 -1933.4 -1932.916 -1932.349 -1931.74 -1930.995 -1930.178 -1929.281 -1928.308 -1927.263 -1926.149 -1924.965 -1923.719 -1922.395 -1921.004 -1919.541 -1917.99 -1916.339 -1914.577 -1912.735 -1910.725 -1908.615 -1906.408 -1904.121 -1901.773 -1899.378 -1896.939 -1894.487 -1892.015 -1889.527 -1887.02 -1884.488 -1881.925 -1879.319 -1876.676 -1873.962 -1871.189 -1868.354 -1865.459 -1862.503 -1859.471 -1856.384 -1853.222 -1849.986 -1846.651 -1843.215 -1839.67 -1836.011 -1832.232 -1828.36 -1824.342 -1820.209 -1815.969 -1811.633 -1807.217 -1802.729 -1798.212 -1793.682 -1789.182 -1784.73 -1780.382 -1776.19 -1772.21 -1768.498 -1765.13 -1762.063 -1759.321 -1756.873 -1754.678 -1752.693 -1750.874 -1749.205 -1747.66 -1746.248 -1744.92 -1743.694 -1742.571 -1741.553 -1740.638 -1739.829 -1739.097 -1738.469 -1737.92 -1737.437 -1737.005 -1736.609 -1736.228 -1735.846 -1735.473 -1735.04 -1734.557 -1734.004 -1733.363 -1732.614 -1731.735 -1730.714 -1729.576 -1728.313 -1726.934 -1725.446 -1723.858 -1722.167 -1720.373 -1718.488 -1716.469 -1714.323 -1712.039 -1709.605 -1707.011 -1704.25 -1701.319 -1698.23 -1694.993 -1691.623 -1688.138 -1684.558 -1680.877 -1677.136 -1673.351 -1669.491 -1665.577 -1661.611 -1657.594 -1653.526 -1649.402 -1645.232 -1641.029 -1636.797 -1632.545 -1628.287 -1624.033 -1619.78 -1615.565 -1611.394 -1607.243 -1603.137 -1599.075 -1595.059 -1591.089 -1587.159 -1583.279 -1579.458 -1575.694 -1571.99 -1568.351 -1564.781 -1561.276 -1557.849 -1554.498 -1551.222 -1548.021 -1544.896 -1541.843 -1538.861 -1535.948 -1533.109 -1530.348 -1527.673 -1525.092 -1522.614 -1520.248 -1518.006 -1515.896 -1513.927 -1512.111 -1510.46 -1508.987 -1507.706 -1506.63 -1505.746 -1505.108 -1504.694 -1504.503 -1504.529 -1504.767 -1505.209 -1505.862 -1506.72 -1507.799 -1509.072 -1510.56 -1512.27 -1514.213 -1516.396 -1518.787 -1521.467 -1524.364 -1527.468 -1530.755 -1534.197 -1537.784 -1541.455 -1545.199 -1549 -1552.802 -1556.585 -1560.314 -1563.953 -1567.467 -1570.817 -1574.04 -1577.081 -1579.977 -1582.75 -1585.424 -1588.033 -1590.573 -1593.07 -1595.534 -1597.97 -1600.382 -1602.771 -1605.134 -1607.473 -1609.78 -1612.101 -1614.384 -1616.666 -1618.963 -1621.288 -1623.665 -1626.093 -1628.594 -1631.179 -1633.86 -1636.645 -1639.543 -1642.557 -1645.687 -1648.915 -1652.287 -1655.727 -1659.245 -1662.819 -1666.425 -1670.031 -1673.615 -1677.125 -1680.527 -1683.78 -1686.838 -1689.651 -1692.171 -1694.357 -1696.155 -1697.612 -1698.678 -1699.393 -1699.792 -1699.917 -1699.807 -1699.502 -1699.039 -1698.454 -1697.767 -1697.035 -1696.275 -1695.518 -1694.788 -1694.091 -1693.488 -1692.931 -1692.433 -1691.984 -1691.574 -1691.193 -1690.828 -1690.474 -1690.119 -1689.771 -1689.423 -1689.074 -1688.724 -1688.375 -1688.019 -1687.674 -1687.33 -1686.986 -1686.639 -1686.287 -1685.929 -1685.563 -1685.188 -1684.799 -1684.405 -1684.001 -1683.586 -1683.16 -1682.722 -1682.261 -1681.802 -1681.332 -1680.854 -1680.369 -1679.879 -1679.391 -1678.897 -1678.403 -1677.893 -1677.406 -1676.925 -1676.453 -1675.992 -1675.543 -1675.1 -1674.687 -1674.281 -1673.888 -1673.506 -1673.133 -1672.778 -1672.422 -1672.075 -1671.736 -1671.408 -1671.093 -1670.796 -1670.521 -1670.271 -1670.045 -1669.864 -1669.7 -1669.559 -1669.434 -1669.321 -1669.223 -1669.118 -1669.014 -1668.904 -1668.798 -1668.695 -1668.597 -1668.511 -1668.443 -1668.393 -1668.382 -1668.374 -1668.378 -1668.385 -1668.386 -1668.376 -1668.351 -1668.296 -1668.209 -1668.095 -1667.95 -1667.771 -1667.558 -1667.312 -1667.033 -1666.737 -1666.389 -1666.004 -1665.579 -1665.111 -1664.6 -1664.047 -1663.438 -1662.774 -1662.057 -1661.283 -1660.445 -1659.54 -1658.562 -1657.51 -1656.391 -1655.191 -1653.923 -1652.594 -1651.212 -1649.782 -1648.315 -1646.81 -1645.276 -1643.712 -1642.131 -1640.534 -1638.922 -1637.298 -1635.667 -1634.033 -1632.388 -1630.74 -1629.092 -1627.446 -1625.804 -1624.167 -1622.538 -1620.909 -1619.299 -1617.701 -1616.118 -1614.55 -1613 -1611.491 -1609.98 -1608.49 -1607.024 -1605.581 -1604.161 -1602.766 -1601.394 -1600.045 -1598.706 -1597.401 -1596.115 -1594.847 -1593.593 -1592.353 -1591.133 -1589.932 -1588.727 -1587.537 -1586.367 -1585.22 -1584.101 -1583.008 -1581.948 -1580.917 -1579.926 -1578.97 -1578.051 -1577.165 -1576.31 -1575.491 -1574.703 -1573.929 -1573.18 -1572.456 -1571.755 -1571.08 -1570.416 -1569.764 -1569.122 -1568.477 -1567.825 -1567.158 -1566.469 -1565.749 -1564.994 -1564.198 -1563.354 -1562.471 -1561.551 -1560.599 -1559.62 -1558.607 -1557.565 -1556.495 -1555.384 -1554.234 -1553.038 -1551.793 -1550.492 -1549.137 -1547.731 -1546.259 -1544.739 -1543.178 -1541.587 -1539.973 -1538.346 -1536.71 -1535.076 -1533.443 -1531.824 -1530.22 -1528.638 -1527.079 -1525.552 -1524.053 -1522.581 -1521.142 -1519.734 -1518.358 -1517.013 -1515.701 -1514.406 -1513.13 -1511.868 -1510.605 -1509.335 -1508.043 -1506.718 -1505.354 -1503.942 -1502.484 -1500.989 -1499.468 -1497.932 -1496.388 -1494.85 -1493.304 -1491.755 -1490.198 -1488.633 -1487.047 -1485.431 -1483.774 -1482.078 -1480.323 -1478.523 -1476.684 -1474.818 -1472.937 -1471.059 -1469.174 -1467.296 -1465.422 -1463.567 -1461.725 -1459.891 -1458.064 -1456.24 -1454.427 -1452.609 -1450.783 -1448.959 -1447.138 -1445.323 -1443.517 -1441.717 -1439.922 -1438.128 -1436.332 -1434.526 -1432.699 -1430.841 -1428.941 -1426.997 -1425.008 -1422.952 -1420.853 -1418.721 -1416.567 -1414.403 -1412.234 -1410.072 -1407.927 -1405.798 -1403.695 -1401.625 -1399.595 -1397.661 -1395.709 -1393.865 -1392.034 -1390.25 -1388.509 -1386.805 -1385.136 -1383.493 -1381.874 -1380.281 -1378.708 -1377.158 -1375.635 -1374.14 -1372.677 -1371.231 -1369.839 -1368.473 -1367.133 -1365.809 -1364.502 -1363.215 -1361.926 -1360.643 -1359.369 -1358.103 -1356.851 -1355.621 -1354.413 -1353.232 -1352.077 -1350.931 -1349.791 -1348.628 -1347.416 -1346.116 -1344.695 -1343.108 -1341.311 -1339.255 -1336.875 -1334.108 -1330.88 -1327.115 -1322.744 -1317.746 -1312.042 -1305.724 -1298.84 -1291.478 -1283.734 -1275.697 -1267.512 -1259.137 -1250.689 -1242.242 -1233.809 -1225.45 -1217.203 -1209.102 -1201.828 -1193.873 -1185.01 -1177.712 -1170.675 -1163.914 -1158.591 -1152.352 -1146.48 -1140.858 -1135.583 -1130.528 -1125.843 -1121.474 -1117.294 -1113.952 -1110.172 -1106.841 -1103.749 -1100.881 -1098.225 -1095.761 -1094.233 -1092.108 -1089.901 -1088.254 -1086.493 -1086.905 -1085.397 -922.674 -909.046 -892.01 -873.829 -854.456 -834.499 -814.075 -791.975 -769.064 -745.986 -720.345 -694 -666.602 -637.891 -608.246 -579.632 -550.112 -521.089 -492.71 -465.608 -440.137 -417.057 -397.434 -381.86 -371.559 -368.425 -372.368 -382.776 -398.99 -419.911 -444.669 -471.642 -500.472 -529.65 -558.49 -587.284 -615.928 -642.853 -669.474 -695.144 -720.27 -743.576 -766.37 -787.917 -809.078 -829.889 -843.788 -864.146 -1020.326 -1019.275 -1018.187 -1017.066 -1016.14 -1015.142 -1014.199 -1013.318 -1012.548 -1011.758 -1010.789 -1010.075 -1010.877 -1012.54 -1012.584 -1011.615 -1010.631 -1009.432 -1008.526 -1007.653 -1006.772 -1005.989 -1005.066 -1004.424 -1003.795 -1002.919 -1002.153 -1001.568 -1000.961 -1000.482 -999.984 -999.434 -998.874 -998.331 -997.786 -997.219 -996.637 -996.039 -995.458 -994.917 -994.32 -993.69 -993.347 -992.77 -992.038 -991.486 -990.662 -989.781 -988.849 -987.877 -987.616 -986.441 -985.416 -984.242 -983.003 -981.727 -980.398 -978.924 -977.782 -976.339 -974.78 -973.22 -971.815 -970.096 -968.369 -966.602 -966.264 -964.582 -962.823 -961.012 -959.159 -957.962 -956.929 -959.202 -957.613 -956.002 -952.953 -950.966 -949.196 -949.721 -947.87 -946.249 -944.466 -942.651 -938.872 -936.981 -935.065 -933.124 -931.182 -929.192 -927.637 -925.014 -922.953 -920.873 -918.734 -916.295 -914.133 -911.895 -909.058 -906.833 -904.718 -902.428 -900.104 -897.774 -895.317 -892.503 -890.438 -887.558 -885.033 -882.461 -879.842 -877.173 -874.649 -871.862 -869.328 -866.313 -863.418 -860.515 -857.63 -854.768 -851.982 -849.284 -846.772 -844.26 -841.871 -839.522 -837.338 -835.249 -833.255 -831.359 -829.566 -827.897 -826.345 -824.928 -823.641 -822.5 -821.518 -820.691 -820.039 -819.543 -819.215 -819.058 -819.054 -819.214 -819.52 -819.968 -820.548 -821.25 -822.061 -822.964 -823.943 -824.978 -826.051 -827.126 -828.171 -829.145 -829.989 -830.639 -831.018 -831.075 -830.774 -830.15 -829.242 -828.111 -826.783 -825.318 -823.708 -821.982 -820.137 -818.186 -816.122 -813.976 -811.74 -809.421 -807.032 -804.563 -802.028 -799.457 -796.814 -794.13 -791.412 -788.679 -785.926 -783.17 -780.423 -777.669 -774.971 -772.318 -769.71 -767.162 -764.681 -762.271 -759.944 -757.719 -755.57 -753.472 -751.463 -749.549 -747.715 -745.941 -744.239 -742.594 -740.998 -739.441 -737.905 -736.403 -734.92 -733.455 -731.988 -730.509 -729.02 -727.5 -725.966 -724.406 -722.821 -721.186 -719.507 -717.782 -716.004 -714.171 -712.28 -710.327 -708.329 -706.369 -704.224 -702.009 -699.723 -697.396 -694.967 -692.14 -689.549 -686.864 -683.884 -681.047 -678.122 -675.142 -672.077 -668.91 -665.862 -662.542 -659.14 -655.655 -652.087 -648.463 -644.761 -640.982 -637.136 -633.233 -629.362 -625.34 -621.294 -617.212 -613.146 -609.054 -605.038 -601.111 -597.273 -593.591 -590.1 -586.788 -584.294 -581.32 -578.545 -575.792 -573.103 -570.334 -567.765 -565.166 -562.322 -559.617 -556.85 -554.107 -551.374 -548.396 -545.466 -542.509 -539.516 -536.498 -533.459 -530.412 -527.283 -524.294 -521.1 -518.086 -515.125 -512.21 -509.348 -506.527 -505.421 -502.192 -498.825 -495.056 -491.118 -487.025 -482.632 -478.675 -475.259 -471.847 -467.751 -462.997 -458.114 -452.894 -449.474 -444.049 -437.92 -432.994 -434.241 -428.891 -421.645 -414.541 -407.085 -399.879 -392.355 -384.716 -376.961 -368.767 -366.861 -361.47 -355.699 -356.285 -350.042 -342.136 -332.291 -318.777 -299.702 -276.429 -250.846 -227.894 -207.583 -190.121 -174.354 -159.039 -143.87 -129.81 -119.798 -112.82 -106.811 -101.118 -95.876 -90.908 -85.835 -80.628 -75.269 -69.968 -65.524 -62.307 -59.229 -56.231 -53.346 -51.071 -49.316 -47.628 -45.933 -44.113 -41.997 -39.494 -36.794 -35.895 -35.082 -34.097 -33.371 -33.031 -32.752 -32.539 -32.308 -31.993 -31.699 -31.4 -31.069 -30.772 -30.904 -31.221 -31.521 -31.78 -31.849 -31.814 -31.804 -31.802 -31.81 -31.859 -31.915 -31.966 -32.035 -32.12 -32.187 -32.202 -32.175 -32.18 -32.38 -32.861 -33.501 -34.14 -34.685 -35.091 -35.357 -35.549 -35.726 -35.934 -36.216 -36.544 -36.887 -37.223 -37.507 -37.679 -37.746 -37.775 -37.812 -37.876 -37.964 -38.067 -38.187 -38.312 -38.424 -38.519 -38.651 -38.921 -39.272 -39.608 -39.856 -39.987 -40.05 -40.078 -40.119 -40.204 -40.32 -40.461 -40.628 -40.809 -40.988 -41.155 -41.305 -41.435 -41.549 -41.634 -41.647 -41.592 -41.545 -41.626 -41.943 -42.398 -42.874 -43.256 -43.28 -43.123 -42.986 -42.977 -43.135 -43.357 -43.608 -43.914 -44.305 -44.695 -45.023 -45.192 -45.234 -45.212 -45.13 -44.988 -44.807 -44.695 -44.883 -45.232 -45.542 -45.675 -45.592 -45.44 -45.32 -45.444 -45.965 -46.612 -47.179 -47.469 -47.544 -47.539 -47.507 -47.467 -47.391 -47.219 -46.859 -46.384 -45.926 -45.656 -45.63 -45.685 -45.697 -45.582 -45.383 -45.186 -45.071 -45.054 -45.069 -45.065 -44.962 -44.82 -44.658 -44.445 -44.179 -43.904 -43.707 -43.674 -43.708 -43.728 -43.717 -43.681 -43.667 -43.734 -43.873 -44.001 -44.078 -44.066 -44 -44.009 -44.131 -44.32 -44.523 -44.559 -44.373 -44.137 -43.922 -43.765 -43.64 -43.525 -43.448 -43.394 -43.314 -43.178 -42.991 -42.773 -42.571 -42.399 -42.26 -42.193 -42.225 -42.314 -42.386 -42.412 -42.402 -42.364 -42.296 -42.215 -42.135 -42.082 -42.063 -42.044 -41.986 -41.846 -41.672 -41.524 -41.534 -42.173 -42.808 -43.427 -44.008 -44.488 -44.766 -44.877 -44.931 -44.987 -45.094 -45.255 -45.446 -45.655 -45.889 -46.144 -46.423 -46.722 -47.038 -47.35 -47.62 -47.796 -47.864 -47.861 -47.875 -47.982 -48.141 -48.287 -48.389 -48.446 -48.474 -48.484 -48.476 -48.452 -48.402 -48.293 -48.132 -47.956 -47.793 -47.661 -47.544 -47.397 -47.154 -46.827 -46.46 -46.023 -45.493 -44.943 -44.44 -44.054 -43.756 -43.491 -43.249 -43.028 -42.814 -42.664 -42.688 -42.822 -42.957 -43.036 -43.049 -43.023 -42.974 -42.905 -42.803 -42.663 -42.479 -42.252 -41.985 -41.683 -41.357 -41.024 -40.73 -40.525 -40.439 -40.459 -40.566 -40.386 -39.581 -38.881 -38.298 -37.864 -37.71 -37.596 -37.47 -37.26 -36.95 -36.568 -36.149 -35.872 -35.712 -35.548 -35.391 -35.277 -35.239 -35.257 -35.293 -35.323 -35.342 -35.34 -35.333 -35.318 -35.299 -35.271 -35.209 -35.073 -34.832 -34.499 -34.119 -33.702 -33.264 -32.839 -32.477 -32.228 -32.15 -32.258 -32.495 -32.779 -33.022 -33.209 -33.357 -33.496 -33.645 -33.807 -33.991 -34.199 -34.43 -34.665 -34.889 -35.087 -35.252 -35.39 -35.493 -35.567 -35.602 -35.613 -35.597 -35.558 -35.508 -35.447 -35.392 -35.338 -35.272 -35.185 -35.06 -34.89 -34.632 -34.285 -33.858 -33.33 -32.728 -32.07 -31.413 -30.994 -31.196 -31.461 -31.66 -31.755 -31.719 -31.587 -31.384 -31.133 -30.854 -30.534 -30.158 -29.681 -29.116 -28.453 -27.638 -26.6 -25.329 -23.842 -22.222 -22.285 -23.87 -25.394 -26.821 -28.077 -29.069 -29.777 -30.205 -30.411 -30.49 -30.515 -30.559 -30.57 -30.551 -30.502 -30.406 -30.325 -30.298 -30.328 -30.355 -30.333 -30.241 -30.143 -30.076 -30.228 -30.599 -31.227 -32.067 -33.11 -34.194 -35.055 -35.545 -35.863 -36.141 -36.44 -36.806 -37.284 -37.712 -38.066 -38.639 -39.383 -39.911 -40.603 -41.521 -42.447 -43.219 -43.95 -44.926 -46.029 -47.061 -48.292 -50.224 -51.991 -53.846 -56.648 -60.171 -64.123 -68.215 -71.928 -75.36 -78.743 -81.186 -83.825 -87.277 -91.607 -96.196 -98.755 -98.264 -97.054 -97.64 -101.072 -107 -114.556 -123.369 -134.594 -146.893 -155.592 -157.571 -155.365 -156.588 -166.993 -180.479 -193.929 -204.062 -212.042 -219.266 -222.619 -220.239 -216.879 -213.916 -210.813 -206.742 -202.472 -201.942 -202.376 -203.33 -204.608 -206.113 -207.643 -209.348 -211.096 -213.213 -215.087 -217.077 -218.971 -221.073 -223.163 -223.533 -225.843 -227.992 -233.009 -235.681 -238.389 -241.043 -243.781 -246.444 -248.543 -250.991 -253.303 -255.45 -257.518 -259.526 -261.52 -263.453 -265.402 -267.359 -269.325 -272.352 -274.519 -276.799 -279.041 -281.189 -283.267 -284.826 -286.453 -288.259 -289.841 -291.367 -292.796 -294.131 -295.657 -297.191 -298.698 -300.207 -301.696 -303.093 -304.372 -305.504 -306.315 -307.045 -307.522 -307.754 -307.791 -307.607 -307.259 -306.785 -305.964 -305.296 -304.568 -303.801 -303.026 -302.235 -301.502 -300.742 -300.09 -299.347 -298.715 -298.143 -297.706 -297.284 -296.891 -296.623 -296.402 -296.341 -296.328 -296.468 -296.658 -297.108 -297.392 -297.731 -297.924 -298.305 -298.703 -299.059 -299.373 -299.654 -299.918 -300.132 -300.36 -300.574 -300.946 -301.245 -301.599 -302.004 -302.475 -303.03 -303.623 -304.373 -304.993 -305.709 -306.438 -307.114 -307.753 -308.351 -308.909 -309.13 -309.616 -310.158 -310.501 -310.769 -310.968 -311.101 -311.194 -311.276 -311.32 -311.333 -311.334 -311.329 -311.376 -311.366 -311.36 -311.348 -311.228 -311.224 -311.245 -311.271 -311.316 -311.39 -311.494 -311.643 -311.821 -312.074 -312.321 -312.607 -312.922 -313.257 -313.612 -313.991 -314.358 -314.76 -315.191 -315.676 -316.179 -316.731 -317.342 -317.951 -318.664 -319.412 -320.214 -321.051 -321.911 -322.817 -323.7 -324.578 -325.47 -326.37 -327.284 -328.212 -329.162 -330.138 -331.145 -332.165 -333.189 -334.237 -335.279 -336.311 -337.32 -338.299 -339.231 -340.144 -341.033 -341.908 -342.777 -343.657 -344.543 -345.449 -346.368 -347.321 -348.3 -349.307 -350.341 -351.406 -352.491 -353.588 -354.726 -355.886 -357.083 -358.313 -359.583 -360.881
-1949.769 -1949.628 -1949.484 -1949.335 -1949.185 -1949.033 -1948.882 -1948.736 -1948.588 -1948.443 -1948.298 -1948.153 -1948.006 -1947.855 -1947.703 -1947.55 -1947.393 -1947.237 -1947.077 -1946.917 -1946.757 -1946.599 -1946.443 -1946.29 -1946.139 -1945.99 -1945.841 -1945.692 -1945.539 -1945.387 -1945.233 -1945.075 -1944.912 -1944.747 -1944.572 -1944.388 -1944.193 -1943.984 -1943.763 -1943.529 -1943.285 -1943.033 -1942.774 -1942.51 -1942.244 -1941.975 -1941.706 -1941.435 -1941.168 -1940.899 -1940.633 -1940.37 -1940.114 -1939.859 -1939.609 -1939.364 -1939.123 -1938.893 -1938.662 -1938.436 -1938.215 -1938.001 -1937.79 -1937.589 -1937.394 -1937.207 -1937.027 -1936.881 -1936.716 -1936.562 -1936.415 -1936.277 -1936.151 -1936.028 -1935.913 -1935.805 -1935.703 -1935.606 -1935.519 -1935.44 -1935.371 -1935.311 -1935.286 -1935.243 -1935.213 -1935.191 -1935.172 -1935.163 -1935.146 -1935.128 -1935.106 -1935.082 -1935.052 -1935.025 -1935 -1934.981 -1934.971 -1934.992 -1934.997 -1935.015 -1935.032 -1935.037 -1935.037 -1934.992 -1934.908 -1934.78 -1934.599 -1934.356 -1934.055 -1933.687 -1933.248 -1932.736 -1932.187 -1931.518 -1930.786 -1929.983 -1929.112 -1928.174 -1927.17 -1926.107 -1924.983 -1923.796 -1922.525 -1921.197 -1919.784 -1918.272 -1916.646 -1914.93 -1913.04 -1911.043 -1908.946 -1906.769 -1904.533 -1902.245 -1899.936 -1897.605 -1895.257 -1892.888 -1890.51 -1888.099 -1885.65 -1883.147 -1880.589 -1877.944 -1875.222 -1872.427 -1869.563 -1866.633 -1863.624 -1860.555 -1857.41 -1854.18 -1850.857 -1847.441 -1843.911 -1840.271 -1836.521 -1832.686 -1828.718 -1824.645 -1820.472 -1816.203 -1811.85 -1807.42 -1802.95 -1798.455 -1793.966 -1789.524 -1785.183 -1780.99 -1777.027 -1773.371 -1770.117 -1767.238 -1764.746 -1762.59 -1760.706 -1759.03 -1757.525 -1756.155 -1754.898 -1753.74 -1752.676 -1751.717 -1750.823 -1750.01 -1749.273 -1748.608 -1747.987 -1747.438 -1746.943 -1746.494 -1746.088 -1745.705 -1745.336 -1744.967 -1744.581 -1744.186 -1743.714 -1743.166 -1742.515 -1741.73 -1740.783 -1739.654 -1738.373 -1736.942 -1735.379 -1733.704 -1731.924 -1730.045 -1728.068 -1725.99 -1723.822 -1721.52 -1719.091 -1716.526 -1713.813 -1710.946 -1707.921 -1704.75 -1701.443 -1698.016 -1694.487 -1690.853 -1687.153 -1683.387 -1679.564 -1675.709 -1671.785 -1667.815 -1663.798 -1659.734 -1655.618 -1651.459 -1647.268 -1643.052 -1638.82 -1634.585 -1630.345 -1626.134 -1621.949 -1617.796 -1613.689 -1609.612 -1605.577 -1601.583 -1597.63 -1593.707 -1589.823 -1585.989 -1582.205 -1578.475 -1574.808 -1571.2 -1567.666 -1564.204 -1560.814 -1557.496 -1554.25 -1551.071 -1547.956 -1544.899 -1541.892 -1538.94 -1536.05 -1533.231 -1530.497 -1527.862 -1525.334 -1522.927 -1520.65 -1518.514 -1516.527 -1514.71 -1513.068 -1511.621 -1510.384 -1509.346 -1508.563 -1508.011 -1507.686 -1507.582 -1507.681 -1508.006 -1508.532 -1509.265 -1510.206 -1511.361 -1512.746 -1514.35 -1516.2 -1518.313 -1520.667 -1523.337 -1526.254 -1529.4 -1532.742 -1536.265 -1539.904 -1543.647 -1547.467 -1551.335 -1555.231 -1559.099 -1562.913 -1566.632 -1570.213 -1573.611 -1576.855 -1579.897 -1582.781 -1585.536 -1588.203 -1590.786 -1593.314 -1595.801 -1598.258 -1600.693 -1603.106 -1605.5 -1607.875 -1610.23 -1612.559 -1614.905 -1617.219 -1619.537 -1621.875 -1624.251 -1626.667 -1629.141 -1631.685 -1634.309 -1637.021 -1639.828 -1642.731 -1645.73 -1648.82 -1651.979 -1655.247 -1658.556 -1661.919 -1665.32 -1668.739 -1672.164 -1675.55 -1678.873 -1682.098 -1685.184 -1688.091 -1690.772 -1693.179 -1695.265 -1696.976 -1698.351 -1699.346 -1700.005 -1700.367 -1700.471 -1700.357 -1700.061 -1699.617 -1699.054 -1698.403 -1697.684 -1696.947 -1696.21 -1695.501 -1694.83 -1694.254 -1693.727 -1693.258 -1692.834 -1692.442 -1692.073 -1691.713 -1691.357 -1691.002 -1690.645 -1690.276 -1689.91 -1689.541 -1689.172 -1688.797 -1688.432 -1688.068 -1687.704 -1687.336 -1686.961 -1686.579 -1686.187 -1685.786 -1685.374 -1684.951 -1684.514 -1684.07 -1683.614 -1683.146 -1682.654 -1682.162 -1681.658 -1681.146 -1680.626 -1680.107 -1679.581 -1679.054 -1678.528 -1678.005 -1677.487 -1676.959 -1676.458 -1675.968 -1675.491 -1675.024 -1674.587 -1674.159 -1673.745 -1673.342 -1672.957 -1672.573 -1672.196 -1671.826 -1671.464 -1671.112 -1670.772 -1670.449 -1670.147 -1669.873 -1669.625 -1669.424 -1669.244 -1669.087 -1668.945 -1668.821 -1668.692 -1668.563 -1668.43 -1668.293 -1668.148 -1668.007 -1667.872 -1667.75 -1667.649 -1667.576 -1667.551 -1667.538 -1667.541 -1667.549 -1667.552 -1667.544 -1667.509 -1667.446 -1667.353 -1667.221 -1667.061 -1666.867 -1666.641 -1666.382 -1666.094 -1665.794 -1665.446 -1665.064 -1664.645 -1664.184 -1663.684 -1663.132 -1662.53 -1661.878 -1661.165 -1660.399 -1659.571 -1658.675 -1657.704 -1656.657 -1655.539 -1654.338 -1653.068 -1651.738 -1650.356 -1648.932 -1647.467 -1645.97 -1644.444 -1642.895 -1641.322 -1639.735 -1638.132 -1636.515 -1634.885 -1633.248 -1631.596 -1629.938 -1628.28 -1626.623 -1624.971 -1623.326 -1621.689 -1620.064 -1618.448 -1616.844 -1615.26 -1613.692 -1612.141 -1610.628 -1609.113 -1607.618 -1606.146 -1604.698 -1603.278 -1601.877 -1600.506 -1599.162 -1597.842 -1596.541 -1595.265 -1594.014 -1592.779 -1591.558 -1590.357 -1589.171 -1587.983 -1586.812 -1585.663 -1584.539 -1583.45 -1582.392 -1581.37 -1580.386 -1579.437 -1578.529 -1577.656 -1576.811 -1575.989 -1575.189 -1574.405 -1573.623 -1572.857 -1572.112 -1571.394 -1570.693 -1570.012 -1569.348 -1568.695 -1568.05 -1567.399 -1566.734 -1566.044 -1565.316 -1564.543 -1563.716 -1562.83 -1561.897 -1560.925 -1559.924 -1558.892 -1557.834 -1556.75 -1555.639 -1554.502 -1553.326 -1552.11 -1550.848 -1549.533 -1548.166 -1546.747 -1545.265 -1543.737 -1542.172 -1540.58 -1538.969 -1537.346 -1535.719 -1534.094 -1532.474 -1530.868 -1529.277 -1527.706 -1526.157 -1524.638 -1523.143 -1521.674 -1520.235 -1518.829 -1517.455 -1516.12 -1514.809 -1513.525 -1512.264 -1511.02 -1509.783 -1508.539 -1507.271 -1505.964 -1504.604 -1503.183 -1501.703 -1500.179 -1498.626 -1497.06 -1495.497 -1493.927 -1492.36 -1490.795 -1489.227 -1487.648 -1486.052 -1484.424 -1482.75 -1481.027 -1479.236 -1477.391 -1475.501 -1473.582 -1471.646 -1469.715 -1467.777 -1465.848 -1463.933 -1462.029 -1460.138 -1458.266 -1456.404 -1454.552 -1452.714 -1450.88 -1449.045 -1447.217 -1445.4 -1443.594 -1441.803 -1440.023 -1438.252 -1436.489 -1434.726 -1432.955 -1431.166 -1429.344 -1427.474 -1425.549 -1423.565 -1421.507 -1419.398 -1417.254 -1415.089 -1412.917 -1410.743 -1408.577 -1406.426 -1404.302 -1402.2 -1400.131 -1398.149 -1396.167 -1394.218 -1392.376 -1390.55 -1388.771 -1387.034 -1385.337 -1383.667 -1382.025 -1380.407 -1378.812 -1377.241 -1375.692 -1374.17 -1372.679 -1371.226 -1369.797 -1368.43 -1367.096 -1365.792 -1364.509 -1363.25 -1361.988 -1360.734 -1359.484 -1358.237 -1356.995 -1355.76 -1354.538 -1353.331 -1352.144 -1350.98 -1349.811 -1348.647 -1347.456 -1346.208 -1344.873 -1343.415 -1341.797 -1339.978 -1337.91 -1335.541 -1332.799 -1329.609 -1325.885 -1321.537 -1316.523 -1310.759 -1304.341 -1297.338 -1289.858 -1282.005 -1273.928 -1265.61 -1257.165 -1248.655 -1240.131 -1231.659 -1223.737 -1215.466 -1207.351 -1199.435 -1191.402 -1183.847 -1175.038 -1167.927 -1161.09 -1155.753 -1149.444 -1143.502 -1137.797 -1132.458 -1127.344 -1122.628 -1118.136 -1113.92 -1110.122 -1106.425 -1103.058 -1099.934 -1097.04 -1094.317 -1091.842 -1090.351 -1088.22 -1086.015 -1084.381 -1082.621 -1083.031 -1081.555 -917.498 -903.866 -886.759 -868.508 -849.097 -829.064 -808.577 -786.43 -763.432 -740.212 -714.329 -687.635 -659.785 -630.452 -599.981 -570.305 -539.51 -508.87 -478.444 -449.04 -420.852 -394.769 -372.064 -353.774 -341.617 -337.844 -342.755 -355.679 -375.448 -400.34 -429.121 -459.883 -491.566 -523.706 -555.105 -586.091 -616.553 -644.998 -672.852 -699.524 -725.4 -749.331 -772.7 -794.376 -815.673 -836.494 -850.352 -870.466 -1017.902 -1016.893 -1015.846 -1014.772 -1013.887 -1012.935 -1012.036 -1011.175 -1012.05 -1011.275 -1013.294 -1012.417 -1011.516 -1010.698 -1010.019 -1009.083 -1008.236 -1007.212 -1006.346 -1005.488 -1004.638 -1003.836 -1002.991 -1002.525 -1002.048 -1001.333 -1000.741 -1000.197 -999.656 -999.193 -998.734 -997.935 -997.383 -996.838 -996.285 -995.708 -995.188 -994.598 -993.996 -993.397 -993.169 -992.959 -992.264 -991.524 -990.769 -989.921 -989.073 -988.159 -987.208 -986.217 -985.928 -984.85 -983.681 -982.468 -981.228 -979.932 -978.584 -977.106 -975.949 -974.489 -972.919 -971.346 -969.926 -968.276 -966.37 -964.708 -964.379 -962.656 -960.89 -959.087 -957.236 -956.044 -955.008 -957.307 -955.716 -954.105 -951.034 -949.043 -947.269 -945.997 -944.127 -941.936 -940.109 -938.256 -936.379 -934.473 -932.549 -930.601 -928.659 -926.649 -925.037 -922.982 -920.889 -918.785 -916.642 -914.469 -911.944 -909.716 -906.843 -904.521 -902.356 -899.512 -897.146 -894.766 -892.249 -889.762 -887.236 -884.655 -882.022 -879.314 -876.576 -873.782 -871.131 -868.209 -865.243 -862.382 -859.357 -856.337 -853.355 -850.439 -847.627 -844.949 -842.508 -840.128 -837.916 -835.837 -833.816 -831.965 -830.212 -828.559 -827.019 -825.572 -824.242 -823.044 -821.975 -821.039 -820.247 -819.606 -819.112 -818.8 -818.637 -818.622 -818.75 -819.024 -819.433 -819.974 -820.638 -821.404 -822.264 -823.2 -824.194 -825.225 -826.269 -827.299 -828.277 -829.17 -829.913 -830.459 -830.765 -830.792 -830.516 -829.939 -829.095 -828.021 -826.748 -825.292 -823.687 -821.935 -820.053 -818.049 -815.917 -813.693 -811.368 -808.96 -806.457 -803.876 -801.247 -798.533 -795.766 -792.954 -790.109 -787.24 -784.366 -781.461 -778.59 -775.743 -772.93 -770.17 -767.463 -764.825 -762.262 -759.778 -757.401 -755.133 -752.94 -750.82 -748.819 -746.885 -745.058 -743.303 -741.624 -740.007 -738.443 -736.921 -735.435 -733.972 -732.517 -731.084 -729.668 -728.23 -726.782 -725.301 -723.808 -722.287 -720.742 -719.147 -717.507 -715.821 -714.082 -712.288 -710.437 -708.524 -706.57 -704.645 -702.542 -700.37 -697.962 -695.671 -693.277 -690.809 -688.267 -685.304 -682.597 -679.826 -676.947 -674.024 -671.014 -667.907 -664.907 -661.65 -658.315 -654.893 -651.426 -647.871 -644.248 -640.553 -636.794 -633.079 -629.201 -625.285 -621.353 -617.389 -613.449 -609.482 -605.574 -601.785 -598.049 -594.443 -591 -587.7 -585.245 -582.208 -579.363 -576.514 -573.724 -570.838 -568.176 -565.487 -562.548 -559.761 -556.925 -554.112 -551.311 -548.35 -545.264 -542.244 -539.188 -536.111 -533.016 -529.914 -526.723 -523.682 -520.506 -517.443 -514.437 -511.483 -508.632 -505.748 -504.33 -501.037 -497.419 -493.568 -489.504 -485.142 -480.627 -478.345 -473.999 -469.337 -465.33 -460.423 -455.404 -450.111 -446.777 -441.468 -435.59 -437.651 -431.562 -425.971 -419.016 -411.326 -402.898 -395.395 -387.519 -379.205 -371.065 -362.711 -361.384 -355.764 -353.06 -350.214 -343.957 -336.475 -326.804 -314.827 -297.556 -268.568 -240.472 -216.902 -197.217 -180.076 -164.281 -148.899 -133.715 -118.333 -111.293 -106.933 -102.561 -98.185 -93.729 -88.833 -83.576 -78.129 -72.935 -68.206 -64.258 -61.016 -58.108 -55.305 -52.707 -50.616 -48.905 -47.157 -45.263 -43.231 -41.058 -38.78 -36.782 -35.822 -35.231 -34.454 -33.668 -33.09 -32.738 -32.55 -32.354 -32.089 -31.776 -31.546 -31.404 -31.323 -31.41 -31.637 -31.96 -32.269 -32.444 -32.515 -32.586 -32.681 -32.756 -32.809 -32.84 -32.854 -32.87 -32.888 -32.903 -32.911 -32.925 -33.001 -33.199 -33.546 -33.997 -34.465 -34.88 -35.217 -35.477 -35.696 -35.909 -36.15 -36.424 -36.735 -37.06 -37.359 -37.617 -37.801 -37.917 -37.992 -38.061 -38.138 -38.224 -38.331 -38.452 -38.583 -38.717 -38.862 -39.044 -39.288 -39.57 -39.834 -40.037 -40.161 -40.226 -40.263 -40.31 -40.392 -40.512 -40.667 -40.847 -41.042 -41.238 -41.422 -41.589 -41.731 -41.844 -41.921 -41.956 -41.968 -42.006 -42.135 -42.388 -42.727 -43.07 -43.317 -43.386 -43.329 -43.267 -43.301 -43.464 -43.723 -44.042 -44.393 -44.76 -45.092 -45.354 -45.511 -45.573 -45.565 -45.507 -45.413 -45.316 -45.295 -45.418 -45.642 -45.864 -45.996 -46.015 -45.976 -45.973 -46.116 -46.451 -46.884 -47.276 -47.529 -47.634 -47.643 -47.593 -47.496 -47.337 -47.091 -46.742 -46.339 -45.977 -45.737 -45.652 -45.648 -45.639 -45.575 -45.461 -45.337 -45.233 -45.152 -45.068 -44.962 -44.836 -44.684 -44.506 -44.373 -44.29 -44.178 -44.042 -43.923 -43.828 -43.735 -43.628 -43.498 -43.356 -43.32 -43.56 -43.85 -44.083 -44.154 -44.126 -44.14 -44.218 -44.33 -44.416 -44.399 -44.272 -44.1 -43.946 -43.828 -43.74 -43.662 -43.589 -43.511 -43.413 -43.283 -43.13 -42.959 -42.793 -42.644 -42.518 -42.435 -42.405 -42.412 -42.426 -42.425 -42.406 -42.369 -42.312 -42.242 -42.171 -42.11 -42.051 -41.961 -41.804 -41.586 -41.403 -41.361 -41.551 -42.05 -42.653 -43.258 -43.818 -44.28 -44.604 -44.803 -44.93 -45.03 -45.138 -45.262 -45.408 -45.579 -45.786 -46.031 -46.313 -46.631 -46.976 -47.323 -47.63 -47.848 -47.948 -47.961 -47.948 -47.966 -48.017 -48.083 -48.144 -48.193 -48.231 -48.259 -48.273 -48.267 -48.233 -48.159 -48.046 -47.907 -47.752 -47.592 -47.42 -47.215 -46.948 -46.62 -46.239 -45.804 -45.321 -44.828 -44.374 -43.998 -43.704 -43.468 -43.273 -43.1 -42.943 -42.825 -42.782 -42.802 -42.844 -42.876 -42.888 -42.88 -42.857 -42.809 -42.725 -42.598 -42.415 -42.17 -41.867 -41.521 -41.156 -40.789 -40.45 -40.215 -40.106 -40.056 -40.001 -39.729 -39.169 -38.6 -38.164 -37.865 -37.684 -37.542 -37.401 -37.111 -36.751 -36.382 -36.032 -35.772 -35.608 -35.487 -35.389 -35.325 -35.299 -35.295 -35.298 -35.292 -35.277 -35.244 -35.204 -35.16 -35.101 -35.037 -34.944 -34.808 -34.608 -34.354 -34.058 -33.729 -33.389 -33.058 -32.761 -32.533 -32.403 -32.383 -32.455 -32.583 -32.726 -32.86 -32.985 -33.11 -33.248 -33.4 -33.581 -33.798 -34.051 -34.333 -34.631 -34.914 -35.152 -35.337 -35.471 -35.562 -35.617 -35.649 -35.652 -35.619 -35.58 -35.518 -35.467 -35.422 -35.37 -35.302 -35.192 -35.02 -34.764 -34.393 -33.93 -33.346 -32.675 -31.963 -31.327 -30.987 -31.104 -31.392 -31.664 -31.817 -31.834 -31.691 -31.415 -31.034 -30.566 -30.023 -29.446 -28.795 -28.131 -27.402 -26.535 -25.462 -24.123 -22.594 -21.226 -21.207 -22.599 -24.346 -26.09 -27.641 -28.885 -29.795 -30.372 -30.698 -30.868 -30.966 -31.09 -31.204 -31.314 -31.405 -31.473 -31.526 -31.58 -31.662 -31.727 -31.77 -31.738 -31.739 -31.818 -32.08 -32.561 -33.248 -34.066 -34.958 -35.888 -36.602 -36.794 -37.008 -37.274 -37.607 -38.03 -38.545 -39.021 -39.438 -40.023 -40.738 -41.41 -42.192 -43.353 -44.63 -45.706 -46.584 -47.913 -49.388 -50.836 -52.566 -54.672 -56.702 -58.645 -62.101 -66.243 -70.703 -75.276 -78.542 -80.943 -83.343 -85.788 -88.604 -91.935 -96.688 -103.339 -107.536 -104.96 -102.495 -101.556 -104.334 -111.08 -118.686 -126.175 -140.796 -159.398 -173.271 -174.786 -172.25 -172.847 -178.65 -187.773 -197.647 -206.384 -213.537 -218.925 -221.46 -220.867 -218.566 -215.684 -212.446 -209.01 -206.223 -205.123 -205.303 -206.155 -207.44 -208.87 -210.531 -212.148 -213.983 -216.204 -218.193 -220.089 -222.325 -224.547 -226.776 -227.227 -229.677 -231.979 -237.296 -240.125 -243 -245.831 -248.747 -251.081 -253.846 -256.381 -258.718 -260.843 -262.883 -264.818 -266.719 -268.614 -270.544 -272.509 -274.508 -277.411 -279.617 -281.918 -284.164 -286.279 -287.977 -289.711 -291.14 -292.672 -293.979 -295.223 -296.356 -297.424 -298.694 -299.949 -301.18 -302.418 -303.639 -304.778 -305.823 -306.741 -307.387 -307.97 -308.339 -308.506 -308.5 -308.313 -307.975 -307.52 -306.745 -306.101 -305.396 -304.652 -303.885 -303.141 -302.446 -301.741 -301.143 -300.484 -299.926 -299.426 -299.049 -298.686 -298.351 -298.13 -297.944 -297.89 -297.908 -298.074 -298.227 -298.638 -298.895 -299.215 -299.389 -299.748 -300.133 -300.497 -300.84 -301.17 -301.504 -301.82 -302.141 -302.555 -302.935 -303.331 -303.762 -304.219 -304.728 -305.298 -305.902 -306.628 -307.35 -308.008 -308.798 -309.546 -310.247 -310.945 -311.607 -311.953 -312.504 -313.065 -313.407 -313.642 -313.79 -313.865 -313.916 -313.952 -313.949 -313.942 -313.938 -313.945 -313.997 -314.012 -314.031 -314.04 -314.052 -313.939 -313.946 -313.952 -313.975 -314.027 -314.122 -314.249 -314.45 -314.664 -314.911 -315.202 -315.527 -315.875 -316.246 -316.637 -317.025 -317.443 -317.89 -318.386 -318.909 -319.48 -320.103 -320.73 -321.456 -322.218 -323.036 -323.883 -324.783 -325.678 -326.578 -327.473 -328.383 -329.302 -330.236 -331.187 -332.162 -333.162 -334.194 -335.239 -336.291 -337.365 -338.436 -339.494 -340.525 -341.519 -342.465 -343.381 -344.264 -345.137 -346.003 -346.882 -347.768 -348.672 -349.603 -350.548 -351.529 -352.539 -353.58 -354.645 -355.735 -356.839 -357.984 -359.159 -360.358 -361.596 -362.876 -364.184
-1949.833 -1949.691 -1949.545 -1949.396 -1949.243 -1949.09 -1948.938 -1948.792 -1948.649 -1948.509 -1948.37 -1948.23 -1948.09 -1947.947 -1947.8 -1947.651 -1947.499 -1947.344 -1947.188 -1947.03 -1946.871 -1946.715 -1946.563 -1946.413 -1946.267 -1946.123 -1945.977 -1945.833 -1945.688 -1945.542 -1945.392 -1945.24 -1945.084 -1944.923 -1944.758 -1944.581 -1944.391 -1944.185 -1943.965 -1943.729 -1943.481 -1943.225 -1942.964 -1942.698 -1942.43 -1942.16 -1941.89 -1941.62 -1941.351 -1941.085 -1940.82 -1940.558 -1940.304 -1940.052 -1939.805 -1939.564 -1939.332 -1939.101 -1938.875 -1938.653 -1938.437 -1938.226 -1938.022 -1937.823 -1937.632 -1937.447 -1937.27 -1937.121 -1936.956 -1936.799 -1936.651 -1936.513 -1936.379 -1936.252 -1936.132 -1936.019 -1935.912 -1935.811 -1935.715 -1935.629 -1935.552 -1935.484 -1935.45 -1935.402 -1935.368 -1935.341 -1935.325 -1935.303 -1935.281 -1935.255 -1935.226 -1935.193 -1935.156 -1935.114 -1935.077 -1935.045 -1935.026 -1935.041 -1935.051 -1935.08 -1935.11 -1935.145 -1935.145 -1935.116 -1935.05 -1934.94 -1934.781 -1934.568 -1934.292 -1933.96 -1933.564 -1933.102 -1932.609 -1932.01 -1931.357 -1930.641 -1929.861 -1929.024 -1928.129 -1927.178 -1926.17 -1925.106 -1923.982 -1922.781 -1921.505 -1920.139 -1918.655 -1917.063 -1915.287 -1913.389 -1911.386 -1909.298 -1907.165 -1904.995 -1902.801 -1900.59 -1898.367 -1896.13 -1893.877 -1891.596 -1889.273 -1886.885 -1884.421 -1881.849 -1879.18 -1876.426 -1873.587 -1870.688 -1867.722 -1864.683 -1861.567 -1858.365 -1855.068 -1851.67 -1848.173 -1844.562 -1840.847 -1837.055 -1833.145 -1829.141 -1825.04 -1820.836 -1816.549 -1812.184 -1807.758 -1803.294 -1798.818 -1794.369 -1789.995 -1785.774 -1781.781 -1778.139 -1774.98 -1772.304 -1770.1 -1768.277 -1766.73 -1765.391 -1764.203 -1763.131 -1762.156 -1761.266 -1760.454 -1759.732 -1759.058 -1758.444 -1757.878 -1757.353 -1756.839 -1756.364 -1755.918 -1755.507 -1755.121 -1754.755 -1754.4 -1754.044 -1753.673 -1753.271 -1752.837 -1752.303 -1751.655 -1750.847 -1749.834 -1748.59 -1747.15 -1745.533 -1743.777 -1741.904 -1739.931 -1737.865 -1735.709 -1733.46 -1731.114 -1728.679 -1726.114 -1723.424 -1720.599 -1717.627 -1714.505 -1711.245 -1707.859 -1704.359 -1700.771 -1697.104 -1693.369 -1689.576 -1685.733 -1681.846 -1677.932 -1673.963 -1669.952 -1665.896 -1661.791 -1657.642 -1653.462 -1649.258 -1645.031 -1640.817 -1636.615 -1632.432 -1628.278 -1624.156 -1620.073 -1616.04 -1612.034 -1608.068 -1604.135 -1600.224 -1596.339 -1592.493 -1588.688 -1584.929 -1581.233 -1577.601 -1574.036 -1570.541 -1567.115 -1563.76 -1560.472 -1557.248 -1554.078 -1550.952 -1547.856 -1544.792 -1541.768 -1538.802 -1535.912 -1533.116 -1530.426 -1527.855 -1525.411 -1523.106 -1520.95 -1518.957 -1517.14 -1515.518 -1514.112 -1512.92 -1511.992 -1511.306 -1510.854 -1510.62 -1510.604 -1510.798 -1511.198 -1511.804 -1512.619 -1513.647 -1514.897 -1516.394 -1518.137 -1520.165 -1522.476 -1525.141 -1528.089 -1531.29 -1534.714 -1538.293 -1542.007 -1545.827 -1549.727 -1553.68 -1557.656 -1561.632 -1565.549 -1569.368 -1573.035 -1576.487 -1579.741 -1582.763 -1585.611 -1588.338 -1590.962 -1593.518 -1596.026 -1598.5 -1600.948 -1603.379 -1605.795 -1608.198 -1610.587 -1612.96 -1615.31 -1617.676 -1620.014 -1622.36 -1624.736 -1627.141 -1629.595 -1632.107 -1634.687 -1637.343 -1640.081 -1642.904 -1645.811 -1648.797 -1651.849 -1654.942 -1658.108 -1661.289 -1664.501 -1667.742 -1670.991 -1674.232 -1677.443 -1680.596 -1683.662 -1686.605 -1689.387 -1691.966 -1694.289 -1696.301 -1697.938 -1699.226 -1700.133 -1700.714 -1701.015 -1701.082 -1700.951 -1700.652 -1700.216 -1699.668 -1699.033 -1698.339 -1697.602 -1696.875 -1696.178 -1695.529 -1694.985 -1694.5 -1694.072 -1693.685 -1693.32 -1692.967 -1692.617 -1692.264 -1691.905 -1691.537 -1691.161 -1690.772 -1690.382 -1689.991 -1689.595 -1689.211 -1688.829 -1688.446 -1688.058 -1687.662 -1687.255 -1686.838 -1686.409 -1685.969 -1685.518 -1685.056 -1684.579 -1684.094 -1683.595 -1683.074 -1682.548 -1682.009 -1681.461 -1680.911 -1680.353 -1679.794 -1679.235 -1678.677 -1678.123 -1677.574 -1677.032 -1676.486 -1675.967 -1675.464 -1674.973 -1674.513 -1674.065 -1673.633 -1673.22 -1672.809 -1672.406 -1672.009 -1671.618 -1671.234 -1670.857 -1670.49 -1670.138 -1669.807 -1669.505 -1669.235 -1669.017 -1668.825 -1668.658 -1668.511 -1668.364 -1668.217 -1668.064 -1667.904 -1667.735 -1667.558 -1667.373 -1667.195 -1667.03 -1666.891 -1666.792 -1666.754 -1666.741 -1666.751 -1666.766 -1666.776 -1666.762 -1666.722 -1666.651 -1666.546 -1666.405 -1666.224 -1666.012 -1665.767 -1665.493 -1665.195 -1664.887 -1664.541 -1664.163 -1663.753 -1663.297 -1662.797 -1662.251 -1661.655 -1661.009 -1660.309 -1659.55 -1658.732 -1657.847 -1656.887 -1655.845 -1654.725 -1653.517 -1652.24 -1650.906 -1649.521 -1648.094 -1646.632 -1645.139 -1643.62 -1642.079 -1640.519 -1638.939 -1637.345 -1635.734 -1634.105 -1632.464 -1630.802 -1629.133 -1627.462 -1625.793 -1624.13 -1622.476 -1620.832 -1619.201 -1617.583 -1615.981 -1614.389 -1612.82 -1611.267 -1609.748 -1608.227 -1606.725 -1605.246 -1603.79 -1602.362 -1600.963 -1599.592 -1598.251 -1596.938 -1595.654 -1594.397 -1593.154 -1591.94 -1590.74 -1589.556 -1588.384 -1587.21 -1586.052 -1584.922 -1583.822 -1582.756 -1581.729 -1580.744 -1579.801 -1578.9 -1578.039 -1577.211 -1576.412 -1575.626 -1574.846 -1574.064 -1573.271 -1572.485 -1571.721 -1570.976 -1570.256 -1569.56 -1568.885 -1568.227 -1567.578 -1566.935 -1566.278 -1565.594 -1564.866 -1564.077 -1563.216 -1562.282 -1561.294 -1560.268 -1559.21 -1558.128 -1557.024 -1555.901 -1554.755 -1553.585 -1552.391 -1551.158 -1549.884 -1548.559 -1547.18 -1545.746 -1544.248 -1542.706 -1541.131 -1539.533 -1537.92 -1536.3 -1534.678 -1533.06 -1531.45 -1529.855 -1528.272 -1526.71 -1525.169 -1523.653 -1522.16 -1520.69 -1519.25 -1517.848 -1516.474 -1515.135 -1513.829 -1512.556 -1511.31 -1510.087 -1508.877 -1507.667 -1506.433 -1505.152 -1503.8 -1502.364 -1500.851 -1499.286 -1497.701 -1496.099 -1494.497 -1492.903 -1491.317 -1489.739 -1488.163 -1486.582 -1484.981 -1483.35 -1481.668 -1479.922 -1478.093 -1476.195 -1474.246 -1472.274 -1470.279 -1468.282 -1466.29 -1464.31 -1462.346 -1460.4 -1458.473 -1456.558 -1454.666 -1452.788 -1450.929 -1449.078 -1447.232 -1445.4 -1443.588 -1441.791 -1440.012 -1438.252 -1436.509 -1434.777 -1433.053 -1431.327 -1429.584 -1427.809 -1425.979 -1424.079 -1422.099 -1420.031 -1417.906 -1415.748 -1413.569 -1411.384 -1409.204 -1407.035 -1404.883 -1402.754 -1400.657 -1398.632 -1396.602 -1394.62 -1392.677 -1390.836 -1389.021 -1387.252 -1385.528 -1383.835 -1382.171 -1380.533 -1378.918 -1377.324 -1375.751 -1374.202 -1372.677 -1371.186 -1369.737 -1368.325 -1366.983 -1365.684 -1364.42 -1363.186 -1361.957 -1360.733 -1359.508 -1358.284 -1357.058 -1355.832 -1354.604 -1353.381 -1352.164 -1350.96 -1349.776 -1348.589 -1347.404 -1346.188 -1344.912 -1343.545 -1342.057 -1340.417 -1338.587 -1336.527 -1334.186 -1331.506 -1328.401 -1324.77 -1320.49 -1315.473 -1309.621 -1303.163 -1296.011 -1288.418 -1280.457 -1272.245 -1263.859 -1255.364 -1246.808 -1238.25 -1229.728 -1221.301 -1212.961 -1204.76 -1196.797 -1188.682 -1181.054 -1172.084 -1164.897 -1157.993 -1152.618 -1146.24 -1140.232 -1134.481 -1129.083 -1123.943 -1119.152 -1114.658 -1110.403 -1106.525 -1102.799 -1099.405 -1096.258 -1093.344 -1090.649 -1088.16 -1086.674 -1084.539 -1082.326 -1080.684 -1078.911 -1079.265 -1077.78 -1072.454 -899.724 -882.651 -864.441 -845.111 -825.149 -804.71 -782.673 -759.67 -736.436 -710.527 -683.638 -655.499 -625.728 -594.637 -564.124 -532.136 -499.961 -467.543 -435.787 -404.657 -375.101 -348.548 -326.534 -311.531 -306.576 -312.679 -328.967 -353.323 -383.109 -416.497 -451.389 -487.087 -522.241 -556.175 -589.273 -621.428 -651.273 -680.211 -707.729 -734.23 -758.623 -782.226 -804.19 -825.419 -845.899 -859.9 -879.501 -1015.892 -1014.931 -1013.933 -1012.923 -1012.087 -1012.563 -1014.891 -1013.939 -1013.081 -1012.241 -1011.194 -1010.022 -1009.195 -1008.488 -1007.52 -1006.667 -1005.822 -1005.239 -1004.424 -1003.638 -1002.787 -1001.946 -1001.208 -1000.851 -1000.544 -999.952 -999.418 -998.852 -998.299 -997.842 -997.344 -996.422 -995.936 -995.395 -994.838 -994.26 -993.695 -993.615 -993.169 -992.999 -992.234 -991.511 -990.781 -990.005 -989.222 -989.257 -987.473 -987.391 -986.387 -985.346 -984.222 -983.12 -981.932 -980.699 -979.441 -978.13 -976.766 -975.284 -974.117 -972.644 -971.063 -969.483 -968.048 -966.395 -964.499 -962.707 -962.468 -960.777 -958.98 -957.174 -955.331 -953.816 -952.758 -955.067 -953.466 -951.845 -948.703 -946.688 -944.906 -943.578 -941.668 -940.005 -938.169 -936.311 -934.426 -932.516 -930.576 -928.615 -926.659 -924.643 -923.095 -920.95 -918.844 -916.706 -914.536 -911.949 -909.418 -907.137 -904.241 -901.928 -899.841 -897.09 -894.662 -892.214 -889.626 -887.057 -884.446 -881.771 -879.039 -876.247 -873.393 -870.346 -867.686 -864.632 -861.416 -858.291 -855.296 -852.154 -849.065 -846.069 -843.223 -840.563 -838.193 -835.961 -833.933 -832.069 -830.341 -828.667 -827.151 -825.734 -824.41 -823.198 -822.083 -821.094 -820.219 -819.476 -818.877 -818.412 -818.093 -817.912 -817.902 -818.031 -818.289 -818.681 -819.2 -819.834 -820.576 -821.411 -822.328 -823.303 -824.319 -825.365 -826.396 -827.394 -828.324 -829.148 -829.823 -830.306 -830.566 -830.578 -830.313 -829.772 -828.974 -827.943 -826.7 -825.273 -823.66 -821.893 -819.974 -817.921 -815.726 -813.434 -811.024 -808.51 -805.903 -803.233 -800.464 -797.627 -794.734 -791.792 -788.816 -785.792 -782.779 -779.773 -776.768 -773.796 -770.87 -767.992 -765.178 -762.445 -759.8 -757.258 -754.832 -752.5 -750.251 -748.136 -746.128 -744.221 -742.381 -740.643 -738.996 -737.413 -735.889 -734.408 -732.965 -731.548 -730.152 -728.765 -727.396 -725.987 -724.583 -723.145 -721.695 -720.127 -718.616 -717.053 -715.445 -713.791 -712.084 -710.321 -708.502 -706.641 -704.698 -702.843 -700.776 -698.641 -696.435 -694.191 -691.845 -689.426 -686.936 -684.357 -681.39 -678.664 -675.854 -673.026 -670.045 -667.006 -664.059 -660.87 -657.604 -654.256 -650.866 -647.39 -643.85 -640.24 -636.571 -632.96 -629.179 -625.369 -621.548 -617.698 -613.875 -610.023 -606.226 -602.52 -598.895 -596.009 -591.949 -588.661 -586.241 -583.159 -580.261 -577.334 -574.267 -571.465 -568.716 -565.942 -562.91 -560.041 -557.123 -554.237 -551.366 -548.332 -545.258 -542.084 -538.962 -535.822 -532.665 -529.505 -526.248 -523.152 -519.986 -516.873 -513.826 -510.839 -507.962 -505.091 -503.396 -499.997 -496.343 -492.459 -488.069 -483.47 -479.182 -477.166 -472.54 -466.384 -462.776 -457.716 -452.564 -447.296 -444.344 -438.864 -433.397 -435.128 -430.738 -423.733 -416.65 -408.536 -400.778 -391.978 -383.146 -374.139 -365.405 -361.322 -356.589 -350.48 -346.668 -344.223 -337.176 -328.824 -318.679 -305.187 -284.364 -255.97 -226.52 -202.019 -185.405 -169.924 -155.076 -140.526 -126.675 -114.64 -107.315 -103.042 -99.417 -95.768 -91.933 -87.212 -81.908 -76.194 -70.949 -66.727 -63.041 -59.959 -57.245 -54.579 -52.29 -50.408 -48.752 -46.904 -44.751 -42.546 -40.428 -38.441 -36.843 -36.038 -35.771 -34.933 -33.97 -33.239 -32.811 -32.703 -32.54 -32.323 -32.081 -31.931 -31.892 -31.91 -32.005 -32.153 -32.508 -32.873 -33.093 -33.185 -33.332 -33.547 -33.682 -33.745 -33.749 -33.728 -33.701 -33.679 -33.676 -33.689 -33.729 -33.822 -33.995 -34.257 -34.56 -34.876 -35.167 -35.422 -35.64 -35.853 -36.078 -36.337 -36.612 -36.919 -37.229 -37.517 -37.759 -37.955 -38.098 -38.206 -38.295 -38.388 -38.488 -38.596 -38.726 -38.872 -39.032 -39.212 -39.417 -39.648 -39.888 -40.103 -40.269 -40.369 -40.417 -40.441 -40.482 -40.563 -40.691 -40.863 -41.063 -41.277 -41.491 -41.696 -41.883 -42.037 -42.152 -42.23 -42.285 -42.34 -42.423 -42.565 -42.776 -43.03 -43.276 -43.451 -43.518 -43.496 -43.471 -43.537 -43.743 -44.074 -44.474 -44.875 -45.23 -45.515 -45.728 -45.865 -45.935 -45.95 -45.928 -45.885 -45.845 -45.859 -45.947 -46.104 -46.28 -46.425 -46.51 -46.549 -46.594 -46.705 -46.916 -47.193 -47.46 -47.653 -47.75 -47.753 -47.681 -47.537 -47.32 -47.026 -46.667 -46.293 -45.967 -45.75 -45.653 -45.639 -45.638 -45.613 -45.556 -45.481 -45.394 -45.277 -45.104 -44.892 -44.757 -44.618 -44.434 -44.379 -44.483 -44.504 -44.39 -44.186 -43.976 -43.79 -43.609 -43.414 -43.185 -43.001 -43.373 -43.734 -44.064 -44.176 -44.167 -44.193 -44.247 -44.303 -44.319 -44.263 -44.148 -44.021 -43.922 -43.868 -43.837 -43.798 -43.73 -43.633 -43.516 -43.384 -43.247 -43.105 -42.966 -42.83 -42.705 -42.597 -42.521 -42.476 -42.451 -42.432 -42.41 -42.381 -42.333 -42.272 -42.207 -42.152 -42.091 -41.984 -41.771 -41.451 -41.227 -41.357 -41.646 -42.074 -42.599 -43.167 -43.705 -44.159 -44.506 -44.753 -44.93 -45.06 -45.163 -45.256 -45.356 -45.483 -45.659 -45.889 -46.172 -46.504 -46.886 -47.294 -47.677 -47.956 -48.076 -48.061 -47.985 -47.914 -47.877 -47.874 -47.893 -47.927 -47.972 -48.017 -48.051 -48.065 -48.053 -48.01 -47.935 -47.825 -47.67 -47.479 -47.264 -47.017 -46.725 -46.386 -46.003 -45.581 -45.13 -44.677 -44.256 -43.901 -43.632 -43.442 -43.308 -43.199 -43.085 -42.965 -42.86 -42.787 -42.747 -42.732 -42.731 -42.739 -42.74 -42.721 -42.661 -42.554 -42.378 -42.119 -41.773 -41.369 -40.964 -40.564 -40.171 -39.886 -39.718 -39.552 -39.379 -39.101 -38.657 -38.209 -37.986 -37.806 -37.64 -37.439 -37.187 -36.864 -36.513 -36.182 -35.873 -35.64 -35.501 -35.427 -35.382 -35.36 -35.347 -35.336 -35.307 -35.266 -35.207 -35.136 -35.055 -34.964 -34.878 -34.784 -34.678 -34.553 -34.398 -34.209 -33.989 -33.764 -33.52 -33.276 -33.032 -32.809 -32.617 -32.482 -32.417 -32.42 -32.471 -32.549 -32.636 -32.739 -32.857 -32.99 -33.157 -33.372 -33.65 -33.988 -34.374 -34.756 -35.075 -35.312 -35.468 -35.564 -35.631 -35.679 -35.709 -35.699 -35.647 -35.59 -35.533 -35.503 -35.481 -35.451 -35.377 -35.22 -34.974 -34.62 -34.143 -33.533 -32.813 -32.029 -31.344 -31.014 -31.172 -31.548 -31.908 -32.127 -32.145 -31.971 -31.594 -31.063 -30.388 -29.627 -28.842 -28.051 -27.346 -26.641 -25.862 -24.904 -23.697 -22.272 -21.082 -20.912 -22.069 -23.933 -25.911 -27.707 -29.153 -30.189 -30.825 -31.177 -31.372 -31.51 -31.716 -31.953 -32.204 -32.435 -32.628 -32.79 -32.941 -33.084 -33.228 -33.31 -33.351 -33.379 -33.537 -33.854 -34.422 -35.201 -36.022 -36.673 -37.271 -37.718 -37.936 -38.144 -38.438 -38.82 -39.296 -39.845 -40.401 -40.931 -41.639 -42.596 -43.462 -44.164 -45.933 -47.676 -49.132 -50.485 -51.98 -53.634 -55.489 -57.712 -60.204 -62.732 -65.325 -68.644 -72.758 -77.351 -81.793 -84.684 -86.333 -87.877 -89.784 -92.447 -94.725 -98.959 -105.765 -111.028 -111.09 -108.727 -105.628 -107.7 -118.821 -129.407 -133.946 -150.733 -172.184 -190.921 -188.792 -185.277 -184.792 -187.895 -193.746 -200.792 -207.707 -213.619 -217.965 -220.239 -220.432 -219.152 -216.982 -214.35 -211.807 -209.744 -208.692 -208.639 -209.276 -210.626 -212.085 -213.657 -215.406 -217.251 -219.191 -221.249 -223.195 -225.464 -227.769 -230.078 -230.533 -233.233 -235.642 -241.254 -244.253 -247.31 -250.38 -253.474 -256.507 -259.392 -261.988 -263.657 -265.731 -267.636 -269.469 -271.286 -273.123 -275.026 -277.004 -279.548 -281.911 -284.193 -286.515 -288.818 -290.949 -292.855 -294.417 -295.615 -296.832 -297.833 -298.616 -299.492 -300.464 -301.459 -302.449 -303.463 -304.45 -305.384 -306.297 -307.128 -307.854 -308.354 -308.801 -309.065 -309.161 -309.114 -308.907 -308.566 -307.939 -307.383 -306.76 -306.073 -305.348 -304.604 -303.889 -303.212 -302.591 -302.056 -301.483 -301.003 -300.608 -300.259 -299.956 -299.736 -299.505 -299.398 -299.341 -299.419 -299.545 -299.687 -299.921 -300.33 -300.473 -300.794 -301.167 -301.537 -301.935 -302.298 -302.68 -303.097 -303.486 -303.926 -304.423 -304.904 -305.393 -305.893 -306.41 -306.959 -307.536 -308.155 -308.839 -309.627 -310.372 -311.16 -311.971 -312.756 -313.559 -314.083 -314.803 -315.433 -316.014 -316.347 -316.532 -316.61 -316.615 -316.614 -316.585 -316.547 -316.52 -316.51 -316.523 -316.593 -316.627 -316.675 -316.709 -316.731 -316.704 -316.613 -316.59 -316.584 -316.618 -316.684 -316.796 -316.984 -317.194 -317.451 -317.749 -318.074 -318.441 -318.827 -319.235 -319.637 -320.064 -320.533 -321.028 -321.563 -322.144 -322.78 -323.463 -324.165 -324.953 -325.785 -326.645 -327.562 -328.477 -329.396 -330.308 -331.232 -332.165 -333.115 -334.083 -335.082 -336.106 -337.164 -338.238 -339.33 -340.436 -341.532 -342.625 -343.686 -344.701 -345.654 -346.565 -347.443 -348.31 -349.171 -350.04 -350.923 -351.828 -352.757 -353.716 -354.7 -355.705 -356.751 -357.822 -358.919 -360.03 -361.182 -362.365 -363.585 -364.825 -366.108 -367.426
-1949.898 -1949.756 -1949.609 -1949.457 -1949.303 -1949.147 -1948.993 -1948.847 -1948.708 -1948.575 -1948.444 -1948.312 -1948.178 -1948.041 -1947.899 -1947.754 -1947.605 -1947.453 -1947.297 -1947.141 -1946.984 -1946.828 -1946.678 -1946.532 -1946.391 -1946.251 -1946.113 -1945.974 -1945.834 -1945.692 -1945.548 -1945.401 -1945.252 -1945.098 -1944.94 -1944.771 -1944.59 -1944.388 -1944.167 -1943.926 -1943.674 -1943.413 -1943.148 -1942.88 -1942.61 -1942.34 -1942.07 -1941.8 -1941.531 -1941.265 -1941.001 -1940.74 -1940.488 -1940.239 -1939.996 -1939.763 -1939.532 -1939.304 -1939.082 -1938.864 -1938.652 -1938.445 -1938.245 -1938.05 -1937.861 -1937.68 -1937.505 -1937.353 -1937.187 -1937.029 -1936.881 -1936.737 -1936.599 -1936.469 -1936.344 -1936.226 -1936.114 -1936.007 -1935.906 -1935.81 -1935.724 -1935.648 -1935.603 -1935.551 -1935.515 -1935.491 -1935.466 -1935.44 -1935.412 -1935.38 -1935.343 -1935.301 -1935.252 -1935.2 -1935.144 -1935.094 -1935.06 -1935.065 -1935.083 -1935.127 -1935.188 -1935.228 -1935.245 -1935.233 -1935.184 -1935.092 -1934.954 -1934.766 -1934.522 -1934.219 -1933.862 -1933.447 -1933.002 -1932.47 -1931.89 -1931.255 -1930.562 -1929.818 -1929.021 -1928.174 -1927.278 -1926.331 -1925.333 -1924.278 -1923.148 -1921.932 -1920.602 -1919.137 -1917.462 -1915.643 -1913.717 -1911.714 -1909.675 -1907.609 -1905.527 -1903.435 -1901.336 -1899.229 -1897.111 -1894.97 -1892.788 -1890.534 -1888.176 -1885.678 -1883.058 -1880.335 -1877.544 -1874.687 -1871.763 -1868.769 -1865.696 -1862.537 -1859.281 -1855.922 -1852.461 -1848.887 -1845.213 -1841.469 -1837.63 -1833.706 -1829.682 -1825.563 -1821.347 -1817.043 -1812.665 -1808.232 -1803.769 -1799.306 -1794.888 -1790.59 -1786.508 -1782.81 -1779.71 -1777.266 -1775.414 -1773.975 -1772.805 -1771.81 -1770.935 -1770.153 -1769.447 -1768.809 -1768.235 -1767.72 -1767.272 -1766.851 -1766.455 -1766.065 -1765.649 -1765.237 -1764.836 -1764.451 -1764.086 -1763.737 -1763.395 -1763.051 -1762.693 -1762.308 -1761.875 -1761.385 -1760.759 -1759.952 -1758.885 -1757.513 -1755.886 -1754.064 -1752.098 -1750.023 -1747.857 -1745.608 -1743.276 -1740.862 -1738.362 -1735.769 -1733.09 -1730.286 -1727.356 -1724.284 -1721.06 -1717.702 -1714.232 -1710.655 -1707.007 -1703.291 -1699.519 -1695.698 -1691.835 -1687.935 -1684.002 -1680.05 -1676.051 -1672.01 -1667.919 -1663.778 -1659.604 -1655.408 -1651.197 -1647.003 -1642.825 -1638.67 -1634.546 -1630.458 -1626.408 -1622.4 -1618.443 -1614.509 -1610.605 -1606.711 -1602.826 -1598.965 -1595.138 -1591.355 -1587.633 -1583.974 -1580.38 -1576.854 -1573.396 -1570.006 -1566.682 -1563.419 -1560.205 -1557.022 -1553.844 -1550.665 -1547.5 -1544.38 -1541.332 -1538.376 -1535.525 -1532.789 -1530.18 -1527.706 -1525.377 -1523.207 -1521.209 -1519.405 -1517.82 -1516.469 -1515.4 -1514.59 -1514.016 -1513.665 -1513.527 -1513.597 -1513.871 -1514.351 -1515.038 -1515.937 -1517.056 -1518.421 -1520.036 -1521.957 -1524.214 -1526.882 -1529.883 -1533.17 -1536.658 -1540.313 -1544.104 -1548.001 -1551.982 -1556.021 -1560.093 -1564.166 -1568.211 -1572.156 -1575.935 -1579.453 -1582.7 -1585.671 -1588.462 -1591.122 -1593.7 -1596.222 -1598.705 -1601.162 -1603.601 -1606.027 -1608.446 -1610.86 -1613.266 -1615.66 -1618.031 -1620.409 -1622.763 -1625.134 -1627.528 -1629.962 -1632.447 -1634.99 -1637.599 -1640.281 -1643.039 -1645.875 -1648.786 -1651.761 -1654.782 -1657.815 -1660.878 -1663.929 -1666.991 -1670.075 -1673.159 -1676.236 -1679.284 -1682.282 -1685.204 -1688.022 -1690.702 -1693.204 -1695.477 -1697.449 -1699.03 -1700.221 -1701.015 -1701.493 -1701.717 -1701.734 -1701.576 -1701.27 -1700.837 -1700.299 -1699.675 -1698.988 -1698.263 -1697.523 -1696.824 -1696.193 -1695.687 -1695.258 -1694.887 -1694.547 -1694.216 -1693.885 -1693.547 -1693.199 -1692.837 -1692.461 -1692.07 -1691.662 -1691.248 -1690.832 -1690.415 -1690.012 -1689.614 -1689.215 -1688.807 -1688.389 -1687.958 -1687.514 -1687.057 -1686.589 -1686.108 -1685.617 -1685.112 -1684.598 -1684.07 -1683.519 -1682.959 -1682.384 -1681.803 -1681.214 -1680.622 -1680.03 -1679.439 -1678.851 -1678.266 -1677.687 -1677.115 -1676.54 -1675.991 -1675.46 -1674.945 -1674.465 -1674.001 -1673.56 -1673.125 -1672.699 -1672.279 -1671.864 -1671.453 -1671.047 -1670.645 -1670.251 -1669.868 -1669.504 -1669.17 -1668.877 -1668.645 -1668.449 -1668.284 -1668.125 -1667.967 -1667.803 -1667.629 -1667.443 -1667.242 -1667.029 -1666.806 -1666.575 -1666.358 -1666.172 -1666.042 -1665.995 -1665.993 -1666.018 -1666.047 -1666.058 -1666.044 -1665.998 -1665.917 -1665.799 -1665.642 -1665.446 -1665.209 -1664.942 -1664.647 -1664.335 -1664.02 -1663.675 -1663.303 -1662.896 -1662.445 -1661.948 -1661.405 -1660.813 -1660.172 -1659.479 -1658.733 -1657.926 -1657.056 -1656.109 -1655.073 -1653.946 -1652.725 -1651.434 -1650.089 -1648.697 -1647.266 -1645.803 -1644.313 -1642.799 -1641.265 -1639.713 -1638.146 -1636.559 -1634.955 -1633.328 -1631.678 -1630.005 -1628.32 -1626.635 -1624.953 -1623.278 -1621.614 -1619.962 -1618.323 -1616.7 -1615.094 -1613.5 -1611.929 -1610.374 -1608.848 -1607.319 -1605.807 -1604.317 -1602.854 -1601.419 -1600.016 -1598.644 -1597.305 -1595.999 -1594.724 -1593.481 -1592.258 -1591.068 -1589.892 -1588.725 -1587.563 -1586.396 -1585.249 -1584.131 -1583.048 -1582.006 -1581.009 -1580.057 -1579.152 -1578.294 -1577.48 -1576.703 -1575.956 -1575.215 -1574.459 -1573.675 -1572.862 -1572.053 -1571.259 -1570.491 -1569.753 -1569.044 -1568.361 -1567.699 -1567.053 -1566.415 -1565.775 -1565.108 -1564.391 -1563.592 -1562.693 -1561.701 -1560.651 -1559.561 -1558.447 -1557.315 -1556.168 -1555.006 -1553.828 -1552.632 -1551.414 -1550.173 -1548.892 -1547.563 -1546.174 -1544.721 -1543.201 -1541.639 -1540.048 -1538.44 -1536.822 -1535.201 -1533.581 -1531.968 -1530.365 -1528.776 -1527.204 -1525.648 -1524.112 -1522.598 -1521.103 -1519.628 -1518.182 -1516.775 -1515.397 -1514.057 -1512.754 -1511.487 -1510.255 -1509.053 -1507.873 -1506.702 -1505.517 -1504.276 -1502.939 -1501.479 -1499.917 -1498.296 -1496.661 -1495.018 -1493.386 -1491.768 -1490.166 -1488.577 -1486.997 -1485.417 -1483.827 -1482.204 -1480.526 -1478.764 -1476.892 -1474.93 -1472.917 -1470.87 -1468.813 -1466.757 -1464.711 -1462.68 -1460.669 -1458.68 -1456.714 -1454.766 -1452.847 -1450.946 -1449.067 -1447.199 -1445.341 -1443.506 -1441.692 -1439.903 -1438.14 -1436.401 -1434.684 -1432.987 -1431.304 -1429.627 -1427.941 -1426.228 -1424.455 -1422.587 -1420.608 -1418.519 -1416.369 -1414.186 -1411.991 -1409.798 -1407.613 -1405.442 -1403.291 -1401.164 -1399.064 -1397.037 -1395.006 -1393.022 -1391.085 -1389.25 -1387.449 -1385.701 -1383.987 -1382.305 -1380.651 -1379.019 -1377.408 -1375.816 -1374.243 -1372.69 -1371.161 -1369.663 -1368.211 -1366.811 -1365.498 -1364.24 -1363.027 -1361.828 -1360.637 -1359.447 -1358.252 -1357.05 -1355.838 -1354.618 -1353.391 -1352.155 -1350.917 -1349.685 -1348.474 -1347.268 -1346.066 -1344.829 -1343.525 -1342.129 -1340.613 -1338.95 -1337.111 -1335.064 -1332.767 -1330.169 -1327.195 -1323.725 -1319.585 -1314.641 -1308.688 -1301.902 -1294.487 -1286.659 -1278.506 -1270.141 -1261.632 -1253.034 -1244.394 -1235.756 -1227.157 -1218.633 -1210.242 -1201.959 -1193.902 -1185.698 -1177.991 -1170.506 -1161.637 -1154.654 -1149.29 -1142.848 -1136.779 -1130.973 -1125.525 -1120.342 -1115.512 -1110.985 -1106.712 -1102.805 -1099.064 -1095.658 -1092.505 -1089.585 -1086.886 -1084.397 -1082.926 -1080.759 -1078.553 -1076.917 -1075.143 -1075.485 -1074.008 -1068.732 -1067.737 -879.907 -861.819 -842.659 -822.87 -802.591 -780.779 -757.934 -734.833 -709.052 -682.15 -653.927 -624.186 -592.675 -561.527 -528.48 -495.057 -460.901 -426.935 -392.866 -359.553 -328.409 -301.377 -281.95 -274.865 -282.656 -303.851 -334.367 -370.113 -408.653 -447.821 -486.976 -524.966 -561.192 -596.133 -629.715 -660.695 -690.465 -718.585 -745.462 -770.12 -793.736 -815.635 -836.629 -856.863 -870.734 -1015.035 -1013.939 -1013.028 -1012.081 -1012.348 -1014.574 -1013.597 -1012.675 -1011.78 -1010.585 -1009.742 -1008.886 -1008.156 -1007.243 -1006.501 -1005.679 -1004.844 -1003.994 -1003.172 -1002.462 -1001.853 -1001.049 -1000.223 -999.679 -999.255 -998.83 -998.596 -998.015 -997.471 -996.923 -996.486 -995.962 -995.494 -994.481 -993.951 -993.384 -993.432 -993.042 -992.974 -992.314 -991.638 -990.913 -991.079 -990.309 -989.478 -987.686 -987.692 -986.797 -985.755 -984.728 -983.664 -982.522 -981.402 -980.195 -978.945 -977.645 -976.342 -974.963 -973.472 -972.287 -970.8 -969.21 -967.59 -966.178 -964.514 -962.675 -960.839 -960.307 -958.594 -956.78 -954.959 -953.103 -951.892 -950.829 -953.14 -951.538 -949.565 -946.761 -944.742 -942.952 -941.627 -939.715 -938.015 -936.204 -934.338 -932.446 -930.528 -928.583 -926.61 -924.637 -922.608 -921.076 -918.9 -916.357 -914.203 -912.014 -909.789 -907.526 -904.939 -902 -899.624 -897.537 -894.724 -892.199 -889.486 -886.841 -884.21 -881.525 -878.774 -875.961 -873.082 -870.134 -867.118 -864.194 -861.015 -857.794 -854.53 -851.174 -848.1 -844.865 -841.75 -838.851 -836.163 -833.854 -831.774 -829.945 -828.306 -826.81 -825.427 -824.085 -822.883 -821.772 -820.766 -819.856 -819.061 -818.375 -817.812 -817.381 -817.086 -816.928 -816.908 -817.04 -817.298 -817.698 -818.209 -818.836 -819.569 -820.397 -821.301 -822.287 -823.307 -824.354 -825.409 -826.44 -827.423 -828.326 -829.116 -829.747 -830.193 -830.428 -830.441 -830.181 -829.666 -828.901 -827.904 -826.692 -825.275 -823.664 -821.874 -819.926 -817.822 -815.567 -813.192 -810.698 -808.088 -805.375 -802.593 -799.7 -796.746 -793.723 -790.63 -787.511 -784.374 -781.223 -778.074 -774.947 -771.844 -768.79 -765.793 -762.871 -760.045 -757.311 -754.687 -752.201 -749.823 -747.543 -745.413 -743.401 -741.489 -739.695 -737.986 -736.335 -734.789 -733.312 -731.875 -730.478 -729.108 -727.758 -726.416 -725.093 -723.742 -722.366 -720.962 -719.549 -718.119 -716.642 -715.124 -713.559 -711.949 -710.285 -708.565 -706.789 -704.976 -703.077 -701.264 -699.24 -697.153 -694.995 -692.801 -690.505 -688.139 -685.681 -683.178 -680.605 -677.98 -674.886 -672.085 -669.169 -666.191 -663.301 -660.182 -656.988 -653.714 -650.404 -647.008 -643.552 -640.029 -636.45 -632.922 -629.24 -625.533 -621.819 -618.077 -614.364 -610.616 -606.919 -603.304 -600.396 -596.982 -592.923 -589.708 -587.268 -584.153 -581.216 -578.224 -575.066 -572.187 -569.36 -566.509 -563.39 -560.443 -557.457 -554.498 -551.554 -548.445 -545.297 -542.141 -538.86 -535.653 -532.432 -529.211 -525.887 -522.744 -519.669 -516.417 -513.332 -510.319 -507.421 -504.529 -502.513 -499.15 -495.486 -491.445 -486.95 -482.363 -480.275 -475.375 -470.614 -465.668 -460.619 -455.412 -450.134 -447.383 -441.841 -436.786 -437.821 -434.699 -429 -422.129 -414.705 -406.318 -398.031 -388.814 -379.049 -369.225 -359.794 -357.342 -349.689 -345.229 -339.435 -333.757 -326.726 -318.301 -307.601 -291.115 -267.864 -240.622 -211.628 -189.989 -174.837 -160.792 -146.801 -133.51 -121.582 -111.714 -105.019 -100.734 -97.284 -93.896 -90.364 -86.156 -81.057 -75.292 -69.908 -65.468 -61.766 -58.745 -56.14 -53.752 -51.719 -50.062 -48.673 -46.764 -44.157 -41.748 -39.703 -37.886 -36.234 -35.491 -35.666 -34.812 -34.008 -33.509 -33.21 -33.05 -32.881 -32.701 -32.542 -32.456 -32.47 -32.547 -32.681 -32.912 -33.268 -33.64 -33.89 -34.005 -34.202 -34.481 -34.643 -34.684 -34.644 -34.583 -34.52 -34.477 -34.462 -34.481 -34.542 -34.633 -34.784 -34.962 -35.154 -35.347 -35.513 -35.663 -35.826 -36.014 -36.24 -36.504 -36.796 -37.098 -37.407 -37.689 -37.929 -38.133 -38.293 -38.419 -38.524 -38.625 -38.733 -38.855 -38.993 -39.152 -39.336 -39.544 -39.769 -39.996 -40.209 -40.397 -40.537 -40.606 -40.614 -40.605 -40.622 -40.7 -40.845 -41.041 -41.269 -41.504 -41.738 -41.966 -42.18 -42.352 -42.465 -42.541 -42.607 -42.683 -42.786 -42.932 -43.115 -43.313 -43.5 -43.644 -43.694 -43.652 -43.604 -43.671 -43.936 -44.384 -44.907 -45.378 -45.727 -45.963 -46.126 -46.238 -46.311 -46.349 -46.363 -46.367 -46.364 -46.388 -46.454 -46.572 -46.734 -46.908 -47.053 -47.137 -47.179 -47.231 -47.34 -47.508 -47.691 -47.835 -47.907 -47.895 -47.796 -47.617 -47.356 -47.015 -46.625 -46.238 -45.912 -45.704 -45.628 -45.639 -45.673 -45.679 -45.659 -45.625 -45.573 -45.457 -45.235 -44.947 -44.789 -44.66 -44.555 -44.574 -44.734 -44.892 -44.747 -44.403 -44.098 -43.853 -43.646 -43.453 -43.281 -43.231 -43.397 -43.651 -43.889 -44.038 -44.118 -44.182 -44.235 -44.265 -44.239 -44.141 -44.003 -43.889 -43.842 -43.868 -43.922 -43.935 -43.865 -43.741 -43.602 -43.464 -43.333 -43.213 -43.096 -42.974 -42.839 -42.701 -42.582 -42.498 -42.448 -42.42 -42.407 -42.392 -42.356 -42.296 -42.232 -42.198 -42.188 -42.143 -41.96 -41.608 -41.329 -41.529 -41.817 -42.182 -42.615 -43.165 -43.682 -44.121 -44.468 -44.734 -44.939 -45.092 -45.188 -45.241 -45.285 -45.357 -45.498 -45.719 -45.999 -46.33 -46.744 -47.239 -47.746 -48.124 -48.248 -48.149 -47.97 -47.805 -47.696 -47.642 -47.624 -47.643 -47.696 -47.761 -47.816 -47.848 -47.853 -47.832 -47.791 -47.716 -47.551 -47.319 -47.067 -46.796 -46.486 -46.137 -45.756 -45.349 -44.923 -44.495 -44.093 -43.752 -43.513 -43.384 -43.331 -43.302 -43.234 -43.089 -42.914 -42.753 -42.633 -42.57 -42.563 -42.589 -42.621 -42.631 -42.602 -42.523 -42.37 -42.104 -41.705 -41.234 -40.784 -40.371 -39.998 -39.681 -39.386 -39.066 -38.847 -38.633 -38.304 -37.986 -37.843 -37.727 -37.587 -37.296 -36.921 -36.542 -36.197 -35.923 -35.625 -35.435 -35.354 -35.347 -35.37 -35.386 -35.386 -35.363 -35.315 -35.236 -35.135 -35.02 -34.889 -34.757 -34.634 -34.521 -34.41 -34.302 -34.194 -34.071 -33.935 -33.799 -33.654 -33.498 -33.311 -33.083 -32.821 -32.57 -32.373 -32.276 -32.254 -32.279 -32.33 -32.409 -32.498 -32.599 -32.736 -32.934 -33.22 -33.62 -34.121 -34.63 -35.055 -35.327 -35.479 -35.566 -35.636 -35.707 -35.767 -35.78 -35.72 -35.636 -35.57 -35.561 -35.597 -35.627 -35.604 -35.512 -35.299 -34.972 -34.521 -33.929 -33.163 -32.267 -31.417 -31.019 -31.371 -31.939 -32.411 -32.658 -32.672 -32.434 -31.96 -31.268 -30.376 -29.374 -28.359 -27.48 -26.76 -26.186 -25.642 -25.017 -24.137 -22.804 -21.123 -20.689 -22.035 -24.184 -26.358 -28.326 -29.932 -31.011 -31.594 -31.88 -32.025 -32.152 -32.431 -32.805 -33.202 -33.564 -33.877 -34.136 -34.339 -34.551 -34.797 -34.983 -35.026 -35.035 -35.179 -35.521 -36.127 -36.965 -37.959 -38.214 -38.553 -38.863 -39.09 -39.338 -39.727 -40.197 -40.764 -41.476 -42.234 -42.949 -43.861 -45.284 -46.611 -48.016 -49.9 -51.794 -53.467 -55.14 -56.824 -58.539 -60.652 -63.317 -66.432 -69.536 -72.227 -75.429 -79.491 -84.317 -88.712 -91.29 -92.116 -92.672 -93.627 -94.543 -95.564 -98.757 -105.908 -114.285 -119.434 -119.358 -113.882 -110.906 -134.848 -152.012 -160.183 -169.663 -182.402 -192.238 -194.343 -192.93 -192.419 -194.115 -197.916 -203.108 -208.571 -213.44 -217.12 -219.284 -219.939 -219.394 -218.046 -216.221 -214.395 -213.053 -212.139 -212.068 -212.633 -213.573 -215.242 -216.723 -218.42 -220.256 -222.148 -224.252 -226.343 -228.516 -231.059 -233.559 -234.051 -236.798 -239.346 -245.139 -248.282 -251.506 -254.776 -258.121 -261.371 -264.464 -267.171 -268.942 -270.867 -272.593 -274.269 -275.969 -277.733 -279.599 -281.577 -284.044 -286.386 -288.745 -291.201 -293.567 -295.764 -297.616 -298.978 -299.884 -300.736 -301.406 -301.901 -302.503 -303.202 -303.94 -304.684 -305.458 -306.218 -306.972 -307.645 -308.286 -308.839 -309.211 -309.534 -309.699 -309.729 -309.633 -309.401 -309.05 -308.447 -307.903 -307.295 -306.612 -305.912 -305.186 -304.494 -303.858 -303.297 -302.838 -302.359 -301.959 -301.632 -301.348 -301.103 -300.914 -300.757 -300.691 -300.702 -300.77 -300.914 -301.091 -301.33 -301.588 -301.86 -302.175 -302.549 -302.93 -303.333 -303.752 -304.187 -304.654 -305.138 -305.658 -306.258 -306.835 -307.415 -307.996 -308.559 -309.129 -309.724 -310.359 -311.051 -311.782 -312.681 -313.473 -314.339 -315.216 -316.115 -316.807 -317.644 -318.503 -318.993 -319.302 -319.408 -319.39 -319.32 -319.235 -319.153 -319.08 -319.034 -319.018 -319.038 -319.121 -319.191 -319.27 -319.339 -319.375 -319.338 -319.228 -319.165 -319.13 -319.127 -319.172 -319.269 -319.444 -319.65 -319.91 -320.217 -320.566 -320.945 -321.356 -321.776 -322.188 -322.618 -323.086 -323.585 -324.126 -324.719 -325.363 -326.065 -326.817 -327.594 -328.445 -329.336 -330.269 -331.21 -332.154 -333.077 -334.011 -334.953 -335.915 -336.904 -337.919 -338.966 -340.05 -341.153 -342.277 -343.42 -344.567 -345.698 -346.801 -347.841 -348.798 -349.695 -350.561 -351.409 -352.258 -353.123 -354.004 -354.909 -355.84 -356.802 -357.792 -358.803 -359.856 -360.934 -362.039 -363.16 -364.319 -365.513 -366.736 -367.992 -369.278 -370.606
-1949.966 -1949.824 -1949.676 -1949.523 -1949.366 -1949.206 -1949.047 -1948.9 -1948.766 -1948.642 -1948.521 -1948.397 -1948.27 -1948.138 -1948.001 -1947.86 -1947.714 -1947.564 -1947.41 -1947.253 -1947.096 -1946.939 -1946.789 -1946.648 -1946.512 -1946.379 -1946.247 -1946.112 -1945.976 -1945.839 -1945.699 -1945.557 -1945.412 -1945.265 -1945.114 -1944.956 -1944.786 -1944.591 -1944.367 -1944.119 -1943.859 -1943.593 -1943.324 -1943.054 -1942.784 -1942.513 -1942.243 -1941.974 -1941.706 -1941.44 -1941.176 -1940.917 -1940.665 -1940.42 -1940.185 -1939.953 -1939.726 -1939.502 -1939.284 -1939.07 -1938.861 -1938.657 -1938.46 -1938.269 -1938.084 -1937.905 -1937.732 -1937.576 -1937.41 -1937.253 -1937.099 -1936.952 -1936.812 -1936.678 -1936.55 -1936.427 -1936.309 -1936.197 -1936.089 -1935.987 -1935.89 -1935.803 -1935.745 -1935.692 -1935.661 -1935.632 -1935.605 -1935.576 -1935.543 -1935.505 -1935.46 -1935.409 -1935.349 -1935.283 -1935.211 -1935.138 -1935.077 -1935.066 -1935.096 -1935.174 -1935.249 -1935.308 -1935.343 -1935.346 -1935.313 -1935.239 -1935.12 -1934.954 -1934.737 -1934.468 -1934.143 -1933.769 -1933.366 -1932.895 -1932.383 -1931.822 -1931.212 -1930.552 -1929.846 -1929.095 -1928.3 -1927.464 -1926.585 -1925.662 -1924.687 -1923.633 -1922.478 -1921.15 -1919.557 -1917.782 -1915.911 -1913.989 -1912.04 -1910.076 -1908.104 -1906.13 -1904.155 -1902.179 -1900.198 -1898.206 -1896.18 -1894.088 -1891.856 -1889.427 -1886.837 -1884.158 -1881.413 -1878.609 -1875.744 -1872.81 -1869.798 -1866.699 -1863.501 -1860.197 -1856.78 -1853.251 -1849.623 -1845.932 -1842.177 -1838.348 -1834.425 -1830.393 -1826.255 -1822.018 -1817.696 -1813.305 -1808.862 -1804.393 -1799.93 -1795.527 -1791.285 -1787.416 -1784.297 -1782.154 -1780.764 -1779.777 -1778.996 -1778.334 -1777.755 -1777.24 -1776.781 -1776.374 -1776.017 -1775.709 -1775.444 -1775.213 -1775 -1774.744 -1774.411 -1774.044 -1773.672 -1773.311 -1772.965 -1772.629 -1772.298 -1771.962 -1771.613 -1771.239 -1770.826 -1770.352 -1769.777 -1769.026 -1767.932 -1766.403 -1764.546 -1762.488 -1760.305 -1758.031 -1755.679 -1753.252 -1750.752 -1748.179 -1745.53 -1742.801 -1739.988 -1737.084 -1734.069 -1730.905 -1727.574 -1724.103 -1720.533 -1716.885 -1713.173 -1709.408 -1705.596 -1701.746 -1697.863 -1693.951 -1690.016 -1686.058 -1682.086 -1678.069 -1673.998 -1669.863 -1665.68 -1661.488 -1657.298 -1653.123 -1648.969 -1644.843 -1640.75 -1636.694 -1632.68 -1628.709 -1624.782 -1620.9 -1617.037 -1613.169 -1609.281 -1605.393 -1601.542 -1597.74 -1593.995 -1590.311 -1586.692 -1583.137 -1579.649 -1576.227 -1572.869 -1569.573 -1566.328 -1563.107 -1559.86 -1556.558 -1553.234 -1549.957 -1546.75 -1543.636 -1540.627 -1537.731 -1534.959 -1532.318 -1529.819 -1527.472 -1525.291 -1523.292 -1521.515 -1519.996 -1518.797 -1517.872 -1517.194 -1516.728 -1516.47 -1516.416 -1516.566 -1516.92 -1517.481 -1518.252 -1519.238 -1520.452 -1521.919 -1523.701 -1525.881 -1528.573 -1531.672 -1535.042 -1538.614 -1542.346 -1546.208 -1550.178 -1554.234 -1558.354 -1562.517 -1566.697 -1570.862 -1574.964 -1578.907 -1582.521 -1585.727 -1588.599 -1591.285 -1593.873 -1596.399 -1598.886 -1601.344 -1603.784 -1606.212 -1608.635 -1611.056 -1613.479 -1615.906 -1618.325 -1620.72 -1623.102 -1625.465 -1627.843 -1630.254 -1632.71 -1635.219 -1637.787 -1640.42 -1643.121 -1645.894 -1648.738 -1651.651 -1654.622 -1657.625 -1660.608 -1663.562 -1666.477 -1669.392 -1672.317 -1675.247 -1678.168 -1681.064 -1683.917 -1686.706 -1689.408 -1691.999 -1694.446 -1696.703 -1698.686 -1700.244 -1701.313 -1701.956 -1702.301 -1702.438 -1702.403 -1702.219 -1701.906 -1701.478 -1700.951 -1700.339 -1699.66 -1698.931 -1698.179 -1697.451 -1696.824 -1696.371 -1696.026 -1695.726 -1695.438 -1695.144 -1694.836 -1694.512 -1694.168 -1693.805 -1693.42 -1693.014 -1692.589 -1692.148 -1691.697 -1691.255 -1690.836 -1690.429 -1690.013 -1689.587 -1689.145 -1688.689 -1688.217 -1687.731 -1687.232 -1686.721 -1686.199 -1685.667 -1685.125 -1684.568 -1683.989 -1683.393 -1682.782 -1682.161 -1681.537 -1680.911 -1680.287 -1679.665 -1679.047 -1678.433 -1677.825 -1677.224 -1676.631 -1676.05 -1675.479 -1674.941 -1674.444 -1673.973 -1673.516 -1673.068 -1672.628 -1672.193 -1671.762 -1671.333 -1670.907 -1670.484 -1670.063 -1669.648 -1669.247 -1668.871 -1668.551 -1668.313 -1668.129 -1667.964 -1667.803 -1667.635 -1667.457 -1667.264 -1667.053 -1666.825 -1666.577 -1666.311 -1666.032 -1665.752 -1665.498 -1665.326 -1665.28 -1665.31 -1665.36 -1665.4 -1665.415 -1665.398 -1665.345 -1665.253 -1665.119 -1664.944 -1664.727 -1664.469 -1664.17 -1663.848 -1663.515 -1663.194 -1662.858 -1662.491 -1662.085 -1661.635 -1661.139 -1660.595 -1660.004 -1659.364 -1658.676 -1657.937 -1657.146 -1656.292 -1655.368 -1654.342 -1653.2 -1651.956 -1650.643 -1649.281 -1647.879 -1646.444 -1644.979 -1643.489 -1641.978 -1640.448 -1638.903 -1637.344 -1635.771 -1634.176 -1632.552 -1630.89 -1629.199 -1627.495 -1625.793 -1624.097 -1622.41 -1620.735 -1619.073 -1617.427 -1615.797 -1614.185 -1612.593 -1611.019 -1609.46 -1607.925 -1606.385 -1604.861 -1603.356 -1601.882 -1600.44 -1599.031 -1597.656 -1596.318 -1595.015 -1593.749 -1592.519 -1591.324 -1590.154 -1589.005 -1587.859 -1586.699 -1585.53 -1584.387 -1583.277 -1582.211 -1581.19 -1580.218 -1579.297 -1578.427 -1577.609 -1576.84 -1576.118 -1575.428 -1574.746 -1574.024 -1573.228 -1572.383 -1571.536 -1570.714 -1569.926 -1569.172 -1568.451 -1567.761 -1567.096 -1566.453 -1565.825 -1565.202 -1564.566 -1563.882 -1563.086 -1562.137 -1561.071 -1559.945 -1558.791 -1557.622 -1556.442 -1555.254 -1554.056 -1552.848 -1551.627 -1550.392 -1549.138 -1547.86 -1546.537 -1545.145 -1543.666 -1542.114 -1540.524 -1538.914 -1537.294 -1535.669 -1534.045 -1532.426 -1530.815 -1529.216 -1527.632 -1526.064 -1524.516 -1522.985 -1521.471 -1519.969 -1518.486 -1517.032 -1515.61 -1514.226 -1512.88 -1511.574 -1510.31 -1509.086 -1507.9 -1506.749 -1505.621 -1504.497 -1503.326 -1502.02 -1500.517 -1498.88 -1497.189 -1495.492 -1493.81 -1492.149 -1490.512 -1488.896 -1487.3 -1485.718 -1484.144 -1482.568 -1480.972 -1479.321 -1477.556 -1475.629 -1473.587 -1471.489 -1469.369 -1467.248 -1465.135 -1463.036 -1460.956 -1458.899 -1456.868 -1454.865 -1452.891 -1450.945 -1449.023 -1447.126 -1445.239 -1443.368 -1441.525 -1439.712 -1437.931 -1436.182 -1434.463 -1432.774 -1431.11 -1429.468 -1427.842 -1426.221 -1424.586 -1422.894 -1421.076 -1419.083 -1416.953 -1414.765 -1412.557 -1410.348 -1408.148 -1405.963 -1403.795 -1401.648 -1399.525 -1397.466 -1395.396 -1393.361 -1391.374 -1389.442 -1387.617 -1385.842 -1384.112 -1382.419 -1380.751 -1379.108 -1377.485 -1375.881 -1374.294 -1372.722 -1371.166 -1369.628 -1368.115 -1366.649 -1365.254 -1363.975 -1362.776 -1361.608 -1360.452 -1359.297 -1358.136 -1356.965 -1355.781 -1354.581 -1353.363 -1352.13 -1350.872 -1349.6 -1348.325 -1347.075 -1345.853 -1344.641 -1343.384 -1342.052 -1340.621 -1339.07 -1337.377 -1335.521 -1333.477 -1331.218 -1328.706 -1325.886 -1322.652 -1318.779 -1313.922 -1307.752 -1300.587 -1292.844 -1284.725 -1276.368 -1267.845 -1259.211 -1250.508 -1241.777 -1233.053 -1224.371 -1215.768 -1207.273 -1198.94 -1190.785 -1182.488 -1174.7 -1167.16 -1158.147 -1151.091 -1145.717 -1139.213 -1133.087 -1127.239 -1121.747 -1116.53 -1111.671 -1107.122 -1102.826 -1098.917 -1095.174 -1091.768 -1088.616 -1085.703 -1082.982 -1080.506 -1077.982 -1075.859 -1074.75 -1073.128 -1071.36 -1066.719 -1065.469 -1065.011 -1064.02 -1062.966 -860.359 -841.488 -822 -802.016 -780.594 -758.433 -735.642 -710.188 -683.477 -655.4 -625.445 -593.884 -562.487 -528.943 -494.695 -459.258 -423.518 -386.866 -349.927 -313.774 -280.284 -253.821 -242.498 -252.994 -281.884 -320.564 -363.087 -406.861 -450.052 -492.277 -532.661 -570.763 -607.164 -641.809 -673.586 -703.876 -732.304 -759.282 -783.936 -807.346 -828.965 -849.526 -869.201 -882.915 -1013.058 -1016.2 -1015.182 -1014.205 -1013.211 -1012.305 -1011.397 -1010.168 -1009.322 -1008.599 -1007.798 -1006.873 -1006.143 -1005.375 -1004.612 -1003.865 -1003.073 -1002.21 -1001.32 -1000.657 -1000.108 -999.352 -998.586 -998.175 -997.828 -997.347 -997.091 -996.571 -996.016 -995.554 -995.137 -994.619 -994.07 -993.049 -993.486 -992.907 -992.953 -992.327 -991.66 -990.969 -990.263 -989.507 -989.644 -988.836 -987.967 -987.136 -986.115 -985.193 -984.112 -983.06 -981.975 -980.815 -979.674 -978.449 -977.183 -975.868 -974.52 -973.159 -971.664 -970.189 -968.966 -967.374 -965.742 -964.119 -962.444 -960.589 -959.972 -958.312 -956.686 -954.897 -953.053 -951.196 -949.981 -948.908 -951.22 -949.614 -947.639 -944.826 -942.772 -941.012 -939.679 -937.769 -936.066 -934.219 -932.376 -930.478 -928.552 -926.598 -924.612 -922.634 -920.588 -918.614 -916.434 -914.297 -912.122 -909.909 -907.65 -905.373 -902.706 -899.51 -897.12 -894.907 -892.415 -889.6 -887.004 -884.298 -881.91 -878.843 -876.015 -873.117 -870.147 -867.104 -864.017 -860.939 -857.658 -854.297 -850.895 -847.397 -843.967 -840.738 -837.459 -834.436 -831.74 -829.487 -827.587 -825.988 -824.591 -823.332 -822.174 -821.044 -820.045 -819.137 -818.319 -817.588 -816.971 -816.463 -816.071 -815.804 -815.668 -815.665 -815.809 -816.062 -816.458 -816.976 -817.619 -818.357 -819.19 -820.105 -821.091 -822.144 -823.214 -824.303 -825.383 -826.43 -827.417 -828.312 -829.085 -829.698 -830.128 -830.357 -830.374 -830.129 -829.634 -828.895 -827.935 -826.735 -825.318 -823.701 -821.895 -819.91 -817.757 -815.434 -812.986 -810.404 -807.699 -804.881 -801.985 -798.949 -795.862 -792.707 -789.497 -786.246 -782.967 -779.674 -776.383 -773.109 -769.877 -766.687 -763.563 -760.531 -757.59 -754.763 -752.06 -749.51 -747.087 -744.778 -742.634 -740.625 -738.742 -736.975 -735.303 -733.731 -732.195 -730.765 -729.382 -728.045 -726.732 -725.436 -724.15 -722.88 -721.581 -720.255 -718.919 -717.554 -716.15 -714.72 -713.246 -711.727 -710.161 -708.541 -706.866 -705.159 -703.367 -701.513 -699.74 -697.762 -695.722 -693.648 -691.468 -689.222 -686.907 -684.502 -682.08 -679.566 -676.987 -674.337 -671.618 -668.407 -665.499 -662.674 -659.624 -656.508 -653.315 -650.066 -646.754 -643.384 -639.95 -636.463 -633.027 -629.448 -625.838 -622.228 -618.587 -614.977 -611.327 -608.34 -604.858 -601.383 -598.022 -593.959 -590.752 -588.337 -585.197 -582.232 -579.187 -575.949 -573 -570.1 -567.174 -563.969 -560.944 -557.88 -554.845 -551.824 -548.636 -545.408 -542.176 -538.911 -535.537 -532.246 -528.961 -525.569 -522.378 -519.304 -516.008 -512.895 -509.871 -506.98 -504.108 -501.876 -498.522 -494.977 -490.689 -486.258 -483.522 -479.043 -473.984 -468.817 -463.591 -458.551 -453.212 -450.694 -445.353 -440.148 -432.916 -438.493 -432.966 -427.276 -420.43 -413.102 -404.808 -395.953 -385.62 -374.932 -364.257 -358.037 -349.806 -343.037 -337.809 -331.053 -324.428 -316.757 -307.577 -294.08 -275.875 -253.098 -227.472 -200.959 -182.176 -167.129 -153.35 -140.171 -127.743 -116.834 -108.262 -102.585 -98.809 -95.684 -92.596 -89.497 -85.912 -80.939 -74.894 -69.182 -64.259 -60.357 -57.419 -54.952 -52.772 -50.907 -49.354 -47.93 -45.883 -43.102 -40.529 -38.36 -36.44 -34.687 -33.715 -33.543 -33.593 -33.665 -33.727 -33.658 -33.516 -33.333 -33.164 -33.037 -32.979 -33.042 -33.176 -33.356 -33.664 -34.087 -34.529 -34.813 -34.968 -35.191 -35.485 -35.646 -35.616 -35.512 -35.406 -35.322 -35.253 -35.235 -35.264 -35.334 -35.433 -35.561 -35.686 -35.781 -35.851 -35.884 -35.923 -36.012 -36.164 -36.381 -36.651 -36.962 -37.281 -37.597 -37.877 -38.124 -38.33 -38.502 -38.636 -38.744 -38.844 -38.956 -39.087 -39.233 -39.402 -39.605 -39.844 -40.097 -40.322 -40.516 -40.693 -40.828 -40.86 -40.806 -40.744 -40.723 -40.795 -40.968 -41.198 -41.459 -41.718 -41.96 -42.212 -42.467 -42.67 -42.762 -42.823 -42.894 -42.977 -43.088 -43.241 -43.411 -43.565 -43.722 -43.871 -43.928 -43.812 -43.668 -43.679 -44.014 -44.647 -45.364 -45.94 -46.254 -46.407 -46.509 -46.599 -46.679 -46.742 -46.795 -46.839 -46.864 -46.888 -46.929 -47.014 -47.177 -47.399 -47.616 -47.738 -47.732 -47.698 -47.71 -47.809 -47.945 -48.057 -48.111 -48.077 -47.952 -47.747 -47.452 -47.05 -46.611 -46.186 -45.82 -45.603 -45.575 -45.65 -45.733 -45.759 -45.746 -45.744 -45.758 -45.701 -45.456 -45.147 -44.906 -44.74 -44.654 -44.683 -44.85 -45.135 -44.908 -44.462 -44.13 -43.89 -43.706 -43.558 -43.45 -43.42 -43.486 -43.611 -43.746 -43.894 -44.036 -44.142 -44.204 -44.227 -44.177 -44.015 -43.823 -43.687 -43.685 -43.811 -43.988 -44.085 -43.976 -43.807 -43.644 -43.499 -43.374 -43.273 -43.186 -43.085 -42.929 -42.745 -42.588 -42.477 -42.408 -42.381 -42.385 -42.399 -42.384 -42.3 -42.211 -42.205 -42.301 -42.427 -42.382 -42.101 -41.875 -41.89 -42.079 -42.385 -42.782 -43.266 -43.743 -44.151 -44.47 -44.729 -44.95 -45.131 -45.222 -45.222 -45.199 -45.199 -45.3 -45.536 -45.812 -46.108 -46.512 -47.115 -47.794 -48.36 -48.446 -48.174 -47.867 -47.615 -47.46 -47.384 -47.336 -47.332 -47.411 -47.505 -47.574 -47.613 -47.622 -47.598 -47.58 -47.572 -47.366 -47.087 -46.813 -46.537 -46.219 -45.864 -45.494 -45.106 -44.702 -44.29 -43.899 -43.552 -43.326 -43.28 -43.312 -43.385 -43.395 -43.179 -42.924 -42.684 -42.479 -42.366 -42.369 -42.425 -42.493 -42.538 -42.531 -42.48 -42.372 -42.125 -41.64 -41.078 -40.582 -40.175 -39.847 -39.548 -39.205 -38.766 -38.532 -38.365 -38.129 -37.902 -37.738 -37.605 -37.448 -37.06 -36.586 -36.147 -35.777 -35.478 -35.248 -35.135 -35.146 -35.239 -35.339 -35.401 -35.411 -35.387 -35.315 -35.196 -35.05 -34.885 -34.703 -34.524 -34.366 -34.239 -34.138 -34.05 -33.989 -33.934 -33.878 -33.832 -33.787 -33.731 -33.623 -33.394 -33.044 -32.648 -32.32 -32.143 -32.084 -32.073 -32.095 -32.151 -32.206 -32.259 -32.347 -32.496 -32.753 -33.214 -33.87 -34.567 -35.122 -35.407 -35.498 -35.535 -35.602 -35.721 -35.843 -35.883 -35.793 -35.652 -35.563 -35.589 -35.705 -35.843 -35.898 -35.851 -35.698 -35.435 -35.049 -34.512 -33.782 -32.776 -31.627 -31.076 -31.814 -32.669 -33.201 -33.438 -33.411 -33.095 -32.531 -31.694 -30.57 -29.275 -27.989 -27.001 -26.39 -26.034 -25.833 -25.766 -25.581 -24.791 -22.942 -20.926 -22.964 -25.299 -27.461 -29.443 -31.202 -32.244 -32.601 -32.77 -32.822 -32.863 -33.231 -33.786 -34.302 -34.752 -35.178 -35.539 -35.706 -35.948 -36.32 -36.732 -36.651 -36.608 -36.719 -37.051 -37.607 -38.338 -39.046 -39.497 -39.849 -40.166 -40.451 -40.784 -41.282 -41.897 -42.662 -43.626 -44.713 -45.918 -47.319 -48.935 -50.743 -52.864 -55.067 -57.008 -58.6 -60.608 -62.418 -64.151 -66.252 -69.021 -72.621 -76.74 -78.871 -82.196 -86.509 -92.401 -97.65 -100.073 -99.566 -98.915 -98.996 -98.431 -97.101 -97.561 -107.1 -121.948 -133.652 -138.435 -136.644 -140.9 -162.524 -184.568 -185.774 -187.068 -191.479 -195.649 -197.231 -196.953 -196.717 -197.708 -200.376 -204.579 -209.229 -213.412 -216.54 -218.64 -219.607 -219.548 -218.858 -217.767 -216.66 -215.812 -215.257 -215.128 -215.602 -216.499 -217.701 -219.479 -221.136 -223.066 -225.058 -226.961 -228.949 -231.094 -233.445 -236.086 -235.915 -238.864 -241.452 -247.109 -250.549 -254.118 -257.768 -261.544 -265.292 -268.855 -271.845 -274.055 -275.706 -277.179 -278.665 -280.237 -281.925 -283.783 -285.757 -288.069 -290.432 -292.872 -295.441 -297.984 -300.359 -302.229 -303.327 -303.839 -304.272 -304.598 -304.815 -305.164 -305.615 -306.121 -306.645 -307.205 -307.765 -308.323 -308.821 -309.293 -309.693 -309.955 -310.139 -310.236 -310.207 -310.062 -309.804 -309.439 -308.857 -308.323 -307.728 -307.059 -306.371 -305.653 -304.993 -304.366 -303.881 -303.504 -303.127 -302.808 -302.547 -302.316 -302.137 -301.998 -301.877 -301.868 -301.931 -302.015 -302.171 -302.385 -302.637 -302.904 -303.11 -303.496 -303.855 -304.273 -304.704 -305.162 -305.648 -306.177 -306.735 -307.34 -308.023 -308.707 -309.392 -310.054 -310.65 -311.223 -311.83 -312.473 -313.174 -313.941 -314.796 -315.699 -316.625 -317.58 -318.576 -319.429 -320.503 -321.402 -321.991 -322.242 -322.215 -322.079 -321.911 -321.749 -321.618 -321.515 -321.453 -321.433 -321.483 -321.556 -321.661 -321.793 -321.912 -321.97 -321.917 -321.798 -321.654 -321.573 -321.541 -321.566 -321.651 -321.815 -322.02 -322.284 -322.601 -322.967 -323.373 -323.813 -324.254 -324.668 -325.1 -325.555 -326.052 -326.599 -327.202 -327.858 -328.574 -329.341 -330.163 -331.034 -331.931 -332.895 -333.869 -334.84 -335.775 -336.709 -337.655 -338.628 -339.631 -340.664 -341.735 -342.844 -343.976 -345.135 -346.316 -347.51 -348.698 -349.861 -350.938 -351.889 -352.755 -353.593 -354.423 -355.264 -356.123 -357.004 -357.911 -358.847 -359.812 -360.81 -361.837 -362.891 -363.979 -365.094 -366.224 -367.389 -368.59 -369.82 -371.087 -372.389 -373.724
-1950.037 -1949.897 -1949.749 -1949.596 -1949.436 -1949.271 -1949.104 -1948.951 -1948.828 -1948.718 -1948.606 -1948.49 -1948.368 -1948.241 -1948.108 -1947.969 -1947.826 -1947.678 -1947.526 -1947.369 -1947.21 -1947.049 -1946.896 -1946.761 -1946.635 -1946.508 -1946.379 -1946.248 -1946.115 -1945.981 -1945.844 -1945.705 -1945.565 -1945.423 -1945.279 -1945.131 -1944.977 -1944.796 -1944.561 -1944.299 -1944.031 -1943.761 -1943.491 -1943.22 -1942.949 -1942.68 -1942.41 -1942.142 -1941.876 -1941.611 -1941.348 -1941.088 -1940.836 -1940.598 -1940.366 -1940.139 -1939.915 -1939.695 -1939.48 -1939.269 -1939.063 -1938.862 -1938.667 -1938.479 -1938.297 -1938.121 -1937.952 -1937.792 -1937.626 -1937.465 -1937.309 -1937.16 -1937.017 -1936.88 -1936.748 -1936.622 -1936.5 -1936.382 -1936.269 -1936.159 -1936.054 -1935.953 -1935.877 -1935.831 -1935.801 -1935.773 -1935.744 -1935.712 -1935.674 -1935.631 -1935.58 -1935.521 -1935.453 -1935.374 -1935.285 -1935.187 -1935.089 -1935.044 -1935.109 -1935.218 -1935.317 -1935.395 -1935.444 -1935.46 -1935.44 -1935.381 -1935.28 -1935.134 -1934.942 -1934.7 -1934.41 -1934.069 -1933.699 -1933.288 -1932.841 -1932.349 -1931.81 -1931.227 -1930.602 -1929.936 -1929.233 -1928.495 -1927.723 -1926.919 -1926.082 -1925.204 -1924.254 -1923.104 -1921.537 -1919.771 -1917.947 -1916.101 -1914.244 -1912.384 -1910.524 -1908.667 -1906.814 -1904.965 -1903.12 -1901.275 -1899.419 -1897.522 -1895.464 -1893.066 -1890.495 -1887.858 -1885.176 -1882.445 -1879.657 -1876.804 -1873.873 -1870.853 -1867.733 -1864.502 -1861.152 -1857.679 -1854.089 -1850.442 -1846.8 -1843.098 -1839.28 -1835.342 -1831.287 -1827.127 -1822.874 -1818.54 -1814.142 -1809.695 -1805.219 -1800.741 -1796.313 -1792.091 -1788.73 -1787.103 -1786.344 -1785.822 -1785.394 -1785.023 -1784.697 -1784.412 -1784.167 -1783.962 -1783.797 -1783.672 -1783.585 -1783.53 -1783.495 -1783.39 -1783.106 -1782.755 -1782.404 -1782.065 -1781.736 -1781.413 -1781.088 -1780.754 -1780.404 -1780.029 -1779.621 -1779.168 -1778.649 -1778.007 -1776.972 -1775.2 -1773.042 -1770.742 -1768.355 -1765.897 -1763.37 -1760.777 -1758.118 -1755.393 -1752.599 -1749.738 -1746.806 -1743.801 -1740.716 -1737.48 -1734.021 -1730.427 -1726.758 -1723.032 -1719.259 -1715.444 -1711.594 -1707.714 -1703.811 -1699.887 -1695.948 -1691.996 -1688.034 -1684.061 -1680.026 -1675.879 -1671.69 -1667.5 -1663.325 -1659.171 -1655.043 -1650.946 -1646.885 -1642.862 -1638.882 -1634.948 -1631.061 -1627.22 -1623.42 -1619.599 -1615.69 -1611.772 -1607.896 -1604.075 -1600.312 -1596.609 -1592.968 -1589.387 -1585.869 -1582.414 -1579.021 -1575.692 -1572.421 -1569.191 -1565.911 -1562.455 -1558.957 -1555.516 -1552.157 -1548.892 -1545.731 -1542.682 -1539.752 -1536.95 -1534.286 -1531.768 -1529.406 -1527.215 -1525.22 -1523.505 -1522.203 -1521.198 -1520.411 -1519.829 -1519.448 -1519.269 -1519.295 -1519.527 -1519.967 -1520.616 -1521.478 -1522.557 -1523.863 -1525.439 -1527.476 -1530.266 -1533.499 -1536.97 -1540.616 -1544.412 -1548.335 -1552.365 -1556.484 -1560.673 -1564.913 -1569.185 -1573.466 -1577.728 -1581.901 -1585.699 -1588.772 -1591.462 -1594.037 -1596.557 -1599.042 -1601.499 -1603.937 -1606.362 -1608.78 -1611.197 -1613.618 -1616.049 -1618.493 -1620.948 -1623.376 -1625.748 -1628.099 -1630.482 -1632.907 -1635.382 -1637.911 -1640.5 -1643.15 -1645.864 -1648.644 -1651.49 -1654.399 -1657.367 -1660.373 -1663.333 -1666.155 -1668.915 -1671.682 -1674.463 -1677.247 -1680.023 -1682.775 -1685.489 -1688.148 -1690.735 -1693.235 -1695.627 -1697.886 -1699.948 -1701.57 -1702.441 -1702.865 -1703.078 -1703.137 -1703.061 -1702.863 -1702.551 -1702.136 -1701.629 -1701.037 -1700.373 -1699.646 -1698.874 -1698.092 -1697.425 -1697.07 -1696.841 -1696.62 -1696.382 -1696.12 -1695.833 -1695.519 -1695.179 -1694.812 -1694.418 -1693.998 -1693.552 -1693.083 -1692.596 -1692.117 -1691.691 -1691.276 -1690.848 -1690.4 -1689.933 -1689.448 -1688.946 -1688.428 -1687.897 -1687.354 -1686.8 -1686.237 -1685.667 -1685.087 -1684.483 -1683.848 -1683.194 -1682.535 -1681.876 -1681.219 -1680.564 -1679.912 -1679.266 -1678.624 -1677.989 -1677.36 -1676.74 -1676.128 -1675.526 -1674.96 -1674.454 -1673.976 -1673.51 -1673.052 -1672.599 -1672.151 -1671.705 -1671.262 -1670.819 -1670.377 -1669.934 -1669.491 -1669.051 -1668.623 -1668.259 -1668.037 -1667.874 -1667.718 -1667.555 -1667.378 -1667.186 -1666.975 -1666.744 -1666.49 -1666.213 -1665.91 -1665.584 -1665.238 -1664.892 -1664.645 -1664.635 -1664.718 -1664.796 -1664.845 -1664.86 -1664.835 -1664.77 -1664.662 -1664.512 -1664.317 -1664.078 -1663.794 -1663.467 -1663.103 -1662.737 -1662.42 -1662.094 -1661.732 -1661.325 -1660.872 -1660.371 -1659.822 -1659.227 -1658.584 -1657.895 -1657.159 -1656.376 -1655.544 -1654.652 -1653.651 -1652.474 -1651.19 -1649.852 -1648.474 -1647.063 -1645.622 -1644.154 -1642.663 -1641.152 -1639.624 -1638.082 -1636.529 -1634.966 -1633.39 -1631.776 -1630.09 -1628.371 -1626.648 -1624.93 -1623.22 -1621.521 -1619.835 -1618.163 -1616.507 -1614.868 -1613.25 -1611.651 -1610.075 -1608.52 -1606.976 -1605.418 -1603.873 -1602.355 -1600.87 -1599.418 -1598.002 -1596.623 -1595.282 -1593.98 -1592.719 -1591.499 -1590.319 -1589.178 -1588.069 -1586.952 -1585.78 -1584.598 -1583.451 -1582.35 -1581.298 -1580.297 -1579.349 -1578.454 -1577.614 -1576.829 -1576.1 -1575.425 -1574.798 -1574.197 -1573.539 -1572.701 -1571.796 -1570.913 -1570.068 -1569.263 -1568.498 -1567.769 -1567.072 -1566.405 -1565.762 -1565.141 -1564.534 -1563.933 -1563.31 -1562.556 -1561.523 -1560.352 -1559.149 -1557.936 -1556.719 -1555.498 -1554.273 -1553.042 -1551.805 -1550.561 -1549.308 -1548.044 -1546.768 -1545.466 -1544.088 -1542.565 -1540.966 -1539.346 -1537.717 -1536.086 -1534.455 -1532.829 -1531.209 -1529.599 -1528.001 -1526.419 -1524.854 -1523.31 -1521.786 -1520.272 -1518.757 -1517.257 -1515.786 -1514.351 -1512.954 -1511.598 -1510.284 -1509.014 -1507.789 -1506.61 -1505.476 -1504.384 -1503.325 -1502.262 -1501.04 -1499.444 -1497.683 -1495.914 -1494.169 -1492.456 -1490.775 -1489.124 -1487.499 -1485.897 -1484.314 -1482.745 -1481.184 -1479.621 -1478.029 -1476.3 -1474.284 -1472.129 -1469.944 -1467.757 -1465.577 -1463.411 -1461.262 -1459.135 -1457.033 -1454.961 -1452.922 -1450.917 -1448.949 -1447.016 -1445.104 -1443.195 -1441.306 -1439.454 -1437.642 -1435.869 -1434.134 -1432.435 -1430.77 -1429.137 -1427.532 -1425.952 -1424.392 -1422.842 -1421.269 -1419.547 -1417.499 -1415.295 -1413.065 -1410.84 -1408.626 -1406.429 -1404.249 -1402.09 -1399.953 -1397.877 -1395.785 -1393.719 -1391.682 -1389.682 -1387.747 -1385.946 -1384.206 -1382.502 -1380.826 -1379.176 -1377.545 -1375.933 -1374.338 -1372.758 -1371.192 -1369.638 -1368.095 -1366.565 -1365.064 -1363.651 -1362.433 -1361.3 -1360.184 -1359.068 -1357.943 -1356.807 -1355.655 -1354.484 -1353.292 -1352.074 -1350.83 -1349.551 -1348.237 -1346.897 -1345.582 -1344.363 -1343.147 -1341.868 -1340.499 -1339.022 -1337.422 -1335.682 -1333.787 -1331.721 -1329.467 -1327.005 -1324.311 -1321.333 -1317.911 -1313.374 -1306.753 -1299.023 -1290.883 -1282.512 -1273.975 -1265.317 -1256.569 -1247.77 -1238.95 -1230.143 -1221.385 -1212.699 -1204.121 -1195.68 -1187.458 -1179.065 -1171.2 -1163.57 -1156.208 -1147.293 -1141.912 -1135.348 -1129.168 -1123.269 -1117.74 -1112.495 -1107.614 -1103.054 -1098.755 -1094.856 -1091.123 -1087.701 -1084.567 -1081.676 -1079.01 -1076.56 -1074.067 -1071.969 -1070.895 -1069.296 -1067.547 -1062.99 -1061.757 -1061.294 -1060.321 -1059.281 -859.898 -841.444 -822.723 -803.173 -782.299 -760.319 -738.052 -713.137 -686.941 -659.336 -629.793 -598.58 -567.361 -533.845 -499.356 -463.337 -426.598 -388.261 -348.608 -308.11 -267.685 -230.674 -209.584 -225.805 -267.509 -315.842 -364.822 -413 -459.332 -503.828 -545.919 -585.296 -622.606 -657.85 -690.03 -720.471 -748.87 -775.638 -799.997 -822.963 -844.051 -863.97 -882.887 -896.296 -1014.922 -1013.836 -1012.847 -1011.876 -1010.968 -1009.79 -1008.924 -1008.09 -1007.31 -1006.406 -1005.656 -1004.939 -1004.232 -1003.526 -1002.814 -1002.048 -1001.355 -1000.514 -999.597 -998.888 -998.252 -997.578 -996.894 -996.833 -996.319 -995.801 -995.584 -995.069 -994.632 -994.119 -993.721 -993.201 -992.674 -993.494 -992.913 -992.319 -991.684 -991.03 -990.338 -989.617 -988.882 -988.092 -988.39 -987.352 -986.449 -985.588 -984.535 -983.587 -982.468 -981.393 -980.286 -979.11 -977.946 -976.704 -975.422 -974.092 -972.729 -971.329 -969.821 -968.322 -966.785 -965.463 -963.822 -962.258 -960.577 -958.652 -958.104 -956.402 -954.674 -952.978 -951.153 -949.281 -948.053 -946.97 -949.271 -947.666 -945.694 -943.396 -941.341 -939.586 -937.72 -935.806 -934.491 -932.703 -930.825 -928.947 -927.013 -925.046 -923.048 -921.054 -918.994 -916.971 -914.794 -912.628 -910.429 -907.873 -905.61 -903.281 -900.914 -897.912 -895.284 -892.99 -890.424 -887.854 -884.957 -882.174 -879.364 -876.528 -873.61 -870.659 -867.587 -864.436 -861.203 -857.993 -854.588 -851.106 -847.556 -843.943 -840.273 -836.669 -833.3 -830.033 -827.27 -825.108 -823.449 -822.124 -820.985 -819.96 -819.011 -818.13 -817.261 -816.517 -815.865 -815.307 -814.851 -814.496 -814.259 -814.151 -814.178 -814.322 -814.596 -814.988 -815.517 -816.159 -816.909 -817.772 -818.71 -819.728 -820.8 -821.916 -823.053 -824.191 -825.311 -826.386 -827.393 -828.298 -829.076 -829.691 -830.122 -830.365 -830.389 -830.162 -829.689 -828.971 -828.029 -826.838 -825.423 -823.795 -821.969 -819.943 -817.742 -815.361 -812.832 -810.162 -807.359 -804.41 -801.398 -798.265 -795.047 -791.758 -788.409 -785.015 -781.59 -778.15 -774.708 -771.285 -767.904 -764.585 -761.327 -758.161 -755.107 -752.18 -749.411 -746.779 -744.31 -741.977 -739.826 -737.825 -735.967 -734.237 -732.611 -731.092 -729.611 -728.241 -726.92 -725.639 -724.389 -723.159 -721.928 -720.705 -719.475 -718.201 -716.916 -715.602 -714.267 -712.886 -711.439 -709.965 -708.446 -706.872 -705.242 -703.578 -701.832 -700.025 -698.284 -696.356 -694.363 -692.339 -690.208 -688.013 -685.751 -683.428 -681.039 -678.586 -676.077 -673.495 -670.848 -668.122 -664.859 -662.09 -659.119 -656.067 -652.953 -649.809 -646.58 -643.297 -639.95 -636.553 -633.247 -629.766 -626.255 -622.744 -619.2 -616.26 -612.733 -609.264 -605.849 -602.433 -599.066 -595.012 -591.843 -589.455 -586.3 -583.318 -580.232 -576.926 -573.92 -570.958 -567.967 -564.693 -561.597 -558.414 -555.3 -552.199 -548.903 -545.617 -542.305 -538.963 -535.613 -532.154 -528.804 -525.349 -522.114 -519.029 -515.703 -512.566 -509.536 -506.666 -504.796 -501.812 -498.28 -494.507 -490.112 -485.995 -483.103 -478.605 -472.918 -467.855 -462.263 -457.316 -451.84 -448.731 -441.85 -436.431 -439.039 -437.499 -431.696 -425.697 -419.269 -411.65 -402.333 -393.285 -382.299 -370.687 -360.584 -351.052 -341.672 -335.198 -328.518 -321.648 -313.896 -305.311 -294.679 -280.256 -261.71 -240.238 -217.591 -195.321 -176.958 -161.533 -147.525 -134.581 -122.683 -112.106 -104.36 -99.907 -96.802 -94.25 -91.703 -88.858 -85.764 -80.763 -74.154 -68.183 -63.035 -58.978 -56.221 -53.848 -51.752 -49.927 -48.397 -46.666 -44.386 -41.622 -38.893 -36.505 -34.369 -32.515 -31.225 -31.185 -32.159 -33.183 -33.982 -34.068 -34.014 -33.883 -33.696 -33.522 -33.443 -33.512 -33.692 -33.951 -34.324 -34.825 -35.421 -35.702 -35.784 -36.023 -36.416 -36.617 -36.463 -36.309 -36.165 -36.053 -35.976 -35.96 -36.004 -36.093 -36.2 -36.318 -36.409 -36.439 -36.378 -36.264 -36.176 -36.172 -36.292 -36.503 -36.783 -37.117 -37.469 -37.802 -38.078 -38.32 -38.535 -38.72 -38.855 -38.946 -39.032 -39.143 -39.286 -39.434 -39.598 -39.811 -40.081 -40.391 -40.602 -40.768 -40.943 -41.117 -41.107 -40.966 -40.854 -40.788 -40.851 -41.072 -41.332 -41.625 -41.911 -42.13 -42.389 -42.694 -42.983 -42.987 -43.031 -43.125 -43.211 -43.308 -43.471 -43.664 -43.753 -43.894 -44.076 -44.25 -43.97 -43.702 -43.549 -43.965 -44.877 -45.853 -46.604 -46.763 -46.784 -46.827 -46.911 -47.01 -47.097 -47.195 -47.295 -47.341 -47.359 -47.371 -47.397 -47.565 -47.845 -48.156 -48.353 -48.216 -48.089 -48.029 -48.099 -48.213 -48.301 -48.34 -48.288 -48.14 -47.912 -47.587 -47.121 -46.637 -46.175 -45.742 -45.464 -45.524 -45.668 -45.823 -45.823 -45.763 -45.767 -45.858 -45.984 -45.621 -45.257 -44.976 -44.775 -44.656 -44.628 -44.69 -44.757 -44.607 -44.297 -44.042 -43.882 -43.767 -43.674 -43.603 -43.58 -43.573 -43.609 -43.65 -43.788 -43.973 -44.1 -44.156 -44.163 -44.134 -43.863 -43.609 -43.407 -43.444 -43.685 -43.963 -44.193 -43.985 -43.79 -43.621 -43.476 -43.356 -43.267 -43.212 -43.171 -42.96 -42.715 -42.53 -42.406 -42.33 -42.304 -42.336 -42.381 -42.42 -42.255 -42.091 -42.096 -42.319 -42.715 -42.934 -42.577 -42.333 -42.263 -42.366 -42.637 -43.001 -43.419 -43.855 -44.223 -44.473 -44.701 -44.927 -45.149 -45.248 -45.183 -45.116 -45.049 -45.087 -45.399 -45.674 -45.9 -46.161 -46.896 -47.674 -48.513 -48.469 -47.999 -47.627 -47.341 -47.186 -47.131 -47.073 -47.014 -47.156 -47.268 -47.333 -47.349 -47.328 -47.286 -47.246 -47.189 -47.014 -46.76 -46.486 -46.2 -45.891 -45.557 -45.206 -44.841 -44.46 -44.07 -43.702 -43.366 -43.146 -43.15 -43.214 -43.327 -43.393 -43.149 -42.872 -42.583 -42.293 -42.107 -42.162 -42.246 -42.344 -42.428 -42.416 -42.371 -42.297 -42.184 -41.467 -40.801 -40.296 -39.934 -39.706 -39.5 -39.218 -38.844 -38.509 -38.245 -38.006 -37.788 -37.605 -37.42 -37.139 -36.695 -36.171 -35.679 -35.29 -34.982 -34.776 -34.741 -34.882 -35.108 -35.311 -35.399 -35.421 -35.396 -35.297 -35.13 -34.942 -34.731 -34.496 -34.265 -34.069 -33.935 -33.853 -33.797 -33.777 -33.797 -33.818 -33.847 -33.895 -33.956 -33.972 -33.785 -33.306 -32.735 -32.236 -32.051 -32.023 -31.971 -31.959 -32.025 -32.038 -32.01 -32.042 -32.115 -32.259 -32.744 -33.623 -34.562 -35.32 -35.527 -35.497 -35.44 -35.497 -35.687 -35.903 -36.031 -35.859 -35.625 -35.472 -35.54 -35.791 -36.078 -36.248 -36.229 -36.122 -35.954 -35.668 -35.26 -34.721 -33.773 -32.234 -31.184 -32.838 -33.854 -34.234 -34.4 -34.305 -33.885 -33.266 -32.379 -31.026 -29.372 -27.717 -26.61 -26.27 -26.177 -26.311 -26.976 -27.874 -28.473 -27.488 -25.58 -25.927 -27.409 -29.126 -30.854 -32.464 -33.393 -33.657 -33.792 -33.851 -33.912 -34.324 -34.948 -35.526 -35.982 -36.379 -36.724 -36.911 -37.179 -37.581 -37.992 -38.025 -38.04 -38.194 -38.509 -39.014 -39.633 -40.258 -40.812 -41.302 -41.723 -42.147 -42.619 -43.209 -44.016 -45.112 -46.397 -47.819 -49.587 -51.559 -53.435 -55.511 -58.453 -61.198 -63.389 -65.114 -66.935 -68.732 -70.35 -72.119 -74.512 -77.798 -81.397 -84.643 -88.789 -94.726 -102.317 -109.265 -111.949 -110.429 -108.288 -107.352 -106.873 -104.59 -98.383 -113.481 -136.075 -153.021 -163.928 -162.841 -168.789 -184.636 -201.313 -200.337 -198.089 -198.14 -199.015 -199.381 -199.161 -199.033 -199.633 -201.38 -205.577 -209.771 -213.488 -216.441 -218.562 -219.759 -219.894 -219.735 -219.227 -218.608 -218.598 -218.262 -218.123 -218.631 -219.511 -220.667 -222.283 -224.414 -226.118 -228.078 -230.156 -231.986 -234.167 -236.632 -236.769 -239.546 -242.52 -245.218 -251.049 -254.514 -258.122 -261.852 -265.762 -269.774 -273.629 -276.994 -278.849 -280.051 -281.239 -282.554 -284.021 -285.65 -287.443 -289.41 -291.6 -293.966 -296.461 -299.125 -301.892 -304.609 -306.69 -307.329 -307.298 -307.302 -307.32 -307.302 -307.438 -307.679 -307.988 -308.325 -308.701 -309.088 -309.476 -309.838 -310.16 -310.414 -310.581 -310.67 -310.68 -310.595 -310.405 -310.122 -309.745 -309.183 -308.658 -308.079 -307.427 -306.747 -306.039 -305.355 -304.745 -304.36 -304.076 -303.81 -303.565 -303.365 -303.191 -303.064 -302.974 -302.933 -302.945 -303.025 -303.145 -303.337 -303.584 -303.857 -304.138 -304.369 -304.698 -305.114 -305.551 -306.012 -306.51 -307.026 -307.628 -308.253 -308.964 -309.69 -310.475 -311.291 -312.055 -312.649 -313.209 -313.805 -314.464 -315.189 -315.977 -316.868 -317.777 -318.781 -319.8 -320.877 -321.874 -323.081 -324.213 -324.996 -325.089 -324.857 -324.583 -324.326 -324.11 -323.944 -323.82 -323.748 -323.726 -323.777 -323.861 -324.002 -324.188 -324.395 -324.518 -324.398 -324.2 -324.031 -323.893 -323.84 -323.851 -323.928 -324.086 -324.291 -324.559 -324.885 -325.269 -325.708 -326.189 -326.664 -327.066 -327.474 -327.919 -328.417 -328.972 -329.585 -330.254 -330.981 -331.767 -332.606 -333.499 -334.44 -335.427 -336.448 -337.457 -338.389 -339.311 -340.258 -341.241 -342.261 -343.314 -344.406 -345.54 -346.699 -347.889 -349.104 -350.344 -351.599 -352.847 -353.992 -354.906 -355.719 -356.521 -357.338 -358.174 -359.035 -359.918 -360.831 -361.773 -362.746 -363.752 -364.785 -365.856 -366.956 -368.082 -369.223 -370.394 -371.598 -372.837 -374.114 -375.427 -376.78
-1950.112 -1949.974 -1949.828 -1949.676 -1949.517 -1949.352 -1949.179 -1949 -1948.908 -1948.809 -1948.703 -1948.591 -1948.473 -1948.349 -1948.218 -1948.083 -1947.942 -1947.796 -1947.645 -1947.49 -1947.331 -1947.167 -1947 -1946.883 -1946.762 -1946.638 -1946.511 -1946.382 -1946.251 -1946.117 -1945.982 -1945.844 -1945.706 -1945.566 -1945.426 -1945.284 -1945.142 -1945 -1944.728 -1944.457 -1944.186 -1943.914 -1943.644 -1943.374 -1943.105 -1942.837 -1942.569 -1942.304 -1942.039 -1941.776 -1941.515 -1941.256 -1941 -1940.769 -1940.54 -1940.315 -1940.093 -1939.875 -1939.661 -1939.452 -1939.248 -1939.05 -1938.858 -1938.672 -1938.493 -1938.321 -1938.157 -1938 -1937.825 -1937.656 -1937.495 -1937.341 -1937.193 -1937.052 -1936.917 -1936.787 -1936.663 -1936.543 -1936.428 -1936.317 -1936.209 -1936.103 -1936 -1935.967 -1935.934 -1935.9 -1935.863 -1935.823 -1935.779 -1935.73 -1935.674 -1935.611 -1935.539 -1935.457 -1935.364 -1935.257 -1935.137 -1935 -1935.149 -1935.278 -1935.383 -1935.463 -1935.514 -1935.536 -1935.524 -1935.477 -1935.392 -1935.268 -1935.102 -1934.893 -1934.64 -1934.342 -1934 -1933.646 -1933.247 -1932.806 -1932.323 -1931.801 -1931.243 -1930.65 -1930.026 -1929.373 -1928.694 -1927.991 -1927.268 -1926.526 -1925.77 -1925 -1923.26 -1921.511 -1919.758 -1918.002 -1916.248 -1914.495 -1912.748 -1911.008 -1909.275 -1907.55 -1905.833 -1904.122 -1902.415 -1900.709 -1899 -1896.483 -1893.949 -1891.392 -1888.801 -1886.168 -1883.482 -1880.73 -1877.901 -1874.983 -1871.964 -1868.832 -1865.577 -1862.19 -1858.666 -1855 -1851.559 -1847.976 -1844.257 -1840.408 -1836.44 -1832.364 -1828.193 -1823.941 -1819.621 -1815.247 -1810.832 -1806.389 -1801.929 -1797.463 -1793 -1792.738 -1792.493 -1792.269 -1792.072 -1791.903 -1791.766 -1791.662 -1791.592 -1791.555 -1791.552 -1791.582 -1791.644 -1791.736 -1791.855 -1792 -1791.649 -1791.316 -1790.995 -1790.682 -1790.372 -1790.058 -1789.733 -1789.392 -1789.028 -1788.633 -1788.203 -1787.729 -1787.207 -1786.632 -1786 -1783.648 -1781.232 -1778.751 -1776.205 -1773.592 -1770.913 -1768.169 -1765.361 -1762.489 -1759.555 -1756.56 -1753.505 -1750.392 -1747.223 -1744 -1740.339 -1736.63 -1732.877 -1729.084 -1725.255 -1721.395 -1717.509 -1713.601 -1709.676 -1705.738 -1701.792 -1697.841 -1693.89 -1689.941 -1686 -1681.789 -1677.592 -1673.415 -1669.259 -1665.13 -1661.03 -1656.964 -1652.934 -1648.945 -1644.998 -1641.098 -1637.246 -1633.444 -1629.695 -1626 -1622.003 -1618.061 -1614.176 -1610.347 -1606.574 -1602.858 -1599.197 -1595.593 -1592.045 -1588.554 -1585.121 -1581.747 -1578.434 -1575.184 -1572 -1568.268 -1564.61 -1561.031 -1557.538 -1554.137 -1550.834 -1547.639 -1544.56 -1541.605 -1538.784 -1536.105 -1533.58 -1531.215 -1529.019 -1527 -1525.713 -1524.615 -1523.71 -1523.002 -1522.495 -1522.192 -1522.095 -1522.208 -1522.533 -1523.073 -1523.829 -1524.801 -1525.989 -1527.391 -1529 -1532.153 -1535.497 -1539.021 -1542.708 -1546.543 -1550.508 -1554.583 -1558.75 -1562.989 -1567.281 -1571.61 -1575.959 -1580.314 -1584.665 -1589 -1591.58 -1594.134 -1596.658 -1599.153 -1601.621 -1604.066 -1606.492 -1608.906 -1611.313 -1613.721 -1616.136 -1618.565 -1621.015 -1623.491 -1626 -1628.308 -1630.658 -1633.053 -1635.496 -1637.991 -1640.54 -1643.145 -1645.807 -1648.527 -1651.305 -1654.14 -1657.031 -1659.973 -1662.965 -1666 -1668.595 -1671.219 -1673.862 -1676.516 -1679.169 -1681.809 -1684.424 -1687.001 -1689.527 -1691.991 -1694.38 -1696.684 -1698.893 -1701.001 -1703 -1703.366 -1703.619 -1703.756 -1703.78 -1703.694 -1703.502 -1703.208 -1702.821 -1702.345 -1701.787 -1701.154 -1700.453 -1699.69 -1698.871 -1698 -1697.914 -1697.784 -1697.615 -1697.409 -1697.168 -1696.892 -1696.584 -1696.245 -1695.873 -1695.471 -1695.037 -1694.573 -1694.079 -1693.554 -1693 -1692.604 -1692.181 -1691.732 -1691.259 -1690.763 -1690.246 -1689.711 -1689.159 -1688.593 -1688.014 -1687.424 -1686.826 -1686.222 -1685.613 -1685 -1684.308 -1683.616 -1682.925 -1682.235 -1681.549 -1680.866 -1680.187 -1679.514 -1678.847 -1678.186 -1677.533 -1676.887 -1676.25 -1675.621 -1675 -1674.51 -1674.027 -1673.552 -1673.083 -1672.619 -1672.16 -1671.703 -1671.247 -1670.792 -1670.337 -1669.879 -1669.417 -1668.951 -1668.479 -1668 -1667.868 -1667.725 -1667.568 -1667.398 -1667.21 -1667.004 -1666.778 -1666.529 -1666.255 -1665.955 -1665.627 -1665.269 -1664.879 -1664.457 -1664 -1664.16 -1664.282 -1664.366 -1664.409 -1664.412 -1664.372 -1664.29 -1664.163 -1663.993 -1663.777 -1663.515 -1663.207 -1662.852 -1662.45 -1662 -1661.73 -1661.412 -1661.045 -1660.63 -1660.167 -1659.656 -1659.098 -1658.492 -1657.84 -1657.142 -1656.399 -1655.612 -1654.783 -1653.911 -1653 -1651.72 -1650.404 -1649.052 -1647.667 -1646.251 -1644.807 -1643.336 -1641.843 -1640.33 -1638.799 -1637.255 -1635.7 -1634.137 -1632.57 -1631 -1629.256 -1627.515 -1625.778 -1624.049 -1622.329 -1620.619 -1618.922 -1617.239 -1615.571 -1613.921 -1612.291 -1610.681 -1609.095 -1607.534 -1606 -1604.406 -1602.842 -1601.31 -1599.813 -1598.351 -1596.927 -1595.541 -1594.195 -1592.891 -1591.629 -1590.411 -1589.238 -1588.111 -1587.032 -1586 -1584.76 -1583.569 -1582.429 -1581.34 -1580.305 -1579.323 -1578.395 -1577.523 -1576.707 -1575.948 -1575.246 -1574.6 -1574.011 -1573.478 -1573 -1572.002 -1571.056 -1570.157 -1569.305 -1568.495 -1567.724 -1566.99 -1566.288 -1565.616 -1564.969 -1564.344 -1563.737 -1563.146 -1562.568 -1562 -1560.743 -1559.491 -1558.24 -1556.991 -1555.74 -1554.488 -1553.232 -1551.972 -1550.707 -1549.437 -1548.161 -1546.879 -1545.591 -1544.298 -1543 -1541.368 -1539.732 -1538.094 -1536.456 -1534.819 -1533.186 -1531.558 -1529.937 -1528.327 -1526.728 -1525.144 -1523.576 -1522.028 -1520.502 -1519 -1517.453 -1515.936 -1514.45 -1513 -1511.588 -1510.215 -1508.885 -1507.601 -1506.363 -1505.174 -1504.036 -1502.949 -1501.914 -1500.931 -1500 -1498.097 -1496.243 -1494.435 -1492.671 -1490.946 -1489.258 -1487.601 -1485.973 -1484.367 -1482.781 -1481.208 -1479.647 -1478.093 -1476.545 -1475 -1472.75 -1470.502 -1468.26 -1466.024 -1463.798 -1461.587 -1459.393 -1457.221 -1455.077 -1452.964 -1450.887 -1448.849 -1446.853 -1444.903 -1443 -1441.052 -1439.153 -1437.3 -1435.494 -1433.732 -1432.012 -1430.332 -1428.69 -1427.081 -1425.504 -1423.956 -1422.433 -1420.934 -1419.457 -1418 -1415.732 -1413.481 -1411.247 -1409.03 -1406.831 -1404.656 -1402.493 -1400.351 -1398.229 -1396.13 -1394.054 -1392.002 -1389.975 -1387.974 -1386 -1384.274 -1382.571 -1380.892 -1379.235 -1377.599 -1375.982 -1374.383 -1372.805 -1371.237 -1369.68 -1368.134 -1366.594 -1365.061 -1363.529 -1362 -1360.934 -1359.855 -1358.773 -1357.683 -1356.58 -1355.461 -1354.323 -1353.163 -1351.975 -1350.757 -1349.502 -1348.206 -1346.861 -1345.462 -1344 -1342.853 -1341.624 -1340.303 -1338.879 -1337.339 -1335.661 -1333.851 -1331.887 -1329.758 -1327.451 -1324.957 -1322.268 -1319.379 -1316.289 -1313 -1304.989 -1296.795 -1288.432 -1279.918 -1271.274 -1262.525 -1253.698 -1244.821 -1235.924 -1227.038 -1218.194 -1209.424 -1200.758 -1192.227 -1183.915 -1175.435 -1167.473 -1159.756 -1152.308 -1143.259 -1137.868 -1131.245 -1125.015 -1119.067 -1113.507 -1108.245 -1103.32 -1098.76 -1094.47 -1090.593 -1086.887 -1083.524 -1080.423 -1077.567 -1074.938 -1072.527 -1070.079 -1068.018 -1066.989 -1065.423 -1063.702 -1059.255 -1058.045 -1057.725 -1056.772 -1055.741 -1054.53 -843.459 -824.961 -805.985 -785.8 -764.459 -742.905 -718.782 -693.266 -666.427 -637.605 -607.111 -576.511 -543.582 -509.525 -473.778 -437.103 -398.485 -357.992 -315.659 -271.381 -225.156 -179.45 -213.679 -270.626 -325.666 -378.337 -428.835 -476.758 -522.346 -565.219 -605.128 -642.741 -678.056 -710.15 -740.326 -768.336 -794.551 -818.31 -840.535 -860.861 -891.458 -909.394 -918.944 -1012.527 -1011.812 -1010.552 -1009.344 -1008.478 -1007.684 -1006.89 -1005.94 -1005.111 -1004.351 -1003.644 -1003.041 -1002.358 -1001.671 -1001.041 -1000.223 -999.512 -998.653 -997.849 -997.135 -996.468 -995.813 -995.336 -995.328 -994.69 -994.1 -994.189 -993.702 -993.188 -992.692 -992.34 -993.194 -994.18 -992.277 -991.67 -991.054 -990.397 -989.717 -988.996 -988.246 -987.482 -986.664 -986.923 -986.048 -984.913 -984.025 -982.941 -981.968 -980.81 -979.715 -978.587 -977.396 -976.229 -974.99 -973.68 -972.323 -970.936 -969.501 -968.021 -966.506 -964.957 -963.336 -961.971 -960.4 -958.703 -956.799 -956.199 -954.803 -953.126 -951.451 -949.651 -947.813 -946.584 -945.509 -947.815 -946.223 -944.265 -941.653 -939.389 -937.643 -936.233 -934.321 -932.544 -930.757 -928.875 -926.964 -925.05 -923.079 -921.077 -918.729 -916.66 -914.614 -912.448 -910.271 -908.056 -905.797 -903.513 -901.167 -898.769 -895.751 -893.087 -890.763 -888.173 -885.524 -882.86 -879.818 -876.983 -874.059 -871.079 -868.02 -864.881 -861.658 -858.349 -855.059 -851.565 -847.987 -844.326 -840.593 -836.761 -832.945 -829.286 -825.724 -822.752 -820.765 -819.457 -818.448 -817.563 -816.741 -815.968 -815.247 -814.582 -813.932 -813.422 -812.993 -812.677 -812.495 -812.399 -812.439 -812.595 -812.884 -813.296 -813.822 -814.482 -815.253 -816.126 -817.088 -818.147 -819.259 -820.425 -821.622 -822.832 -824.034 -825.206 -826.323 -827.362 -828.296 -829.099 -829.733 -830.182 -830.445 -830.49 -830.286 -829.836 -829.139 -828.21 -827.028 -825.611 -823.969 -822.111 -820.052 -817.795 -815.343 -812.738 -809.957 -807.049 -804.014 -800.885 -797.627 -794.277 -790.849 -787.358 -783.816 -780.239 -776.644 -773.05 -769.477 -765.943 -762.461 -759.064 -755.763 -752.586 -749.573 -746.694 -743.994 -741.457 -739.124 -736.972 -734.99 -733.167 -731.484 -729.915 -728.459 -727.09 -725.741 -724.49 -723.277 -722.09 -720.918 -719.755 -718.592 -717.423 -716.204 -714.975 -713.724 -712.428 -711.095 -709.716 -708.29 -706.796 -705.268 -703.712 -702.073 -700.374 -698.615 -696.905 -695.025 -693.082 -691.108 -689.028 -686.907 -684.669 -682.404 -680.074 -677.684 -675.233 -672.721 -670.147 -667.499 -664.796 -661.616 -658.726 -655.763 -652.734 -649.665 -646.521 -643.327 -640.07 -636.802 -633.457 -630.067 -626.653 -623.737 -620.348 -616.984 -613.529 -610.128 -606.776 -603.411 -600.086 -596.103 -592.957 -590.594 -587.427 -584.434 -581.041 -577.948 -574.888 -571.87 -568.815 -565.487 -562.303 -559.1 -555.912 -552.734 -549.358 -545.993 -542.602 -539.181 -535.754 -532.317 -528.798 -525.265 -521.969 -518.856 -515.481 -512.307 -509.262 -506.402 -505.295 -501.465 -497.916 -494.14 -489.555 -486.943 -482.376 -477.728 -472.569 -466.39 -460.991 -456.75 -451.131 -446.057 -440.481 -442.238 -441.069 -435.628 -430.063 -424.023 -417.691 -410.772 -402.238 -391.13 -380.055 -367.778 -355.485 -343.839 -332.92 -325.747 -318.989 -311.69 -302.796 -293.211 -281.257 -266.472 -248.972 -228.885 -208.26 -189.52 -172.309 -156.963 -142.832 -130.035 -118.545 -108.469 -101.34 -97.754 -95.245 -93.237 -91.012 -88.078 -84.285 -79.037 -72.715 -66.852 -62.019 -58.199 -55.266 -52.895 -50.9 -49.176 -47.626 -45.717 -43.191 -40.169 -37.166 -34.666 -32.392 -30.484 -28.891 -29.16 -31.162 -32.766 -33.862 -34.295 -34.468 -34.447 -34.215 -33.956 -33.82 -33.923 -34.178 -34.479 -34.872 -35.391 -35.907 -36.191 -36.321 -36.575 -36.95 -37.171 -37.135 -37.014 -36.865 -36.723 -36.622 -36.61 -36.684 -36.806 -36.929 -37.038 -37.137 -37.13 -36.935 -36.632 -36.369 -36.287 -36.395 -36.614 -36.903 -37.252 -37.65 -38.021 -38.267 -38.504 -38.732 -38.942 -39.073 -39.116 -39.17 -39.269 -39.43 -39.571 -39.715 -39.929 -40.207 -40.519 -40.75 -40.926 -41.085 -41.211 -41.184 -41.047 -40.946 -40.909 -40.989 -41.194 -41.442 -41.719 -41.985 -42.211 -42.462 -42.744 -42.969 -43.039 -43.117 -43.261 -43.345 -43.42 -43.561 -43.721 -43.842 -43.983 -44.152 -44.237 -44.096 -43.871 -43.656 -44.125 -45.147 -46.179 -47.019 -47.034 -46.996 -47.022 -47.122 -47.258 -47.382 -47.525 -47.676 -47.762 -47.804 -47.809 -47.8 -47.934 -48.188 -48.477 -48.653 -48.5 -48.369 -48.334 -48.392 -48.489 -48.555 -48.565 -48.507 -48.364 -48.111 -47.728 -47.235 -46.725 -46.282 -45.866 -45.566 -45.526 -45.64 -45.889 -45.772 -45.639 -45.617 -45.687 -45.732 -45.512 -45.218 -44.955 -44.738 -44.572 -44.454 -44.39 -44.364 -44.248 -44.018 -43.878 -43.85 -43.824 -43.783 -43.724 -43.673 -43.642 -43.642 -43.679 -43.79 -43.95 -44.079 -44.096 -44.025 -43.883 -43.654 -43.414 -43.22 -43.278 -43.53 -43.767 -43.89 -43.821 -43.676 -43.53 -43.395 -43.275 -43.179 -43.11 -43.048 -42.835 -42.584 -42.395 -42.288 -42.236 -42.228 -42.26 -42.286 -42.263 -42.062 -41.829 -41.796 -42.124 -42.629 -42.926 -42.798 -42.651 -42.589 -42.633 -42.904 -43.214 -43.549 -43.912 -44.238 -44.394 -44.602 -44.822 -45.016 -45.11 -45.094 -45.05 -45.025 -45.121 -45.381 -45.638 -45.835 -46.112 -46.617 -47.225 -47.75 -47.804 -47.508 -47.229 -47.049 -46.955 -46.914 -46.888 -46.895 -46.972 -47.062 -47.102 -47.063 -46.992 -46.906 -46.82 -46.725 -46.574 -46.36 -46.097 -45.809 -45.516 -45.216 -44.891 -44.539 -44.181 -43.833 -43.511 -43.237 -43.06 -43.005 -43.024 -43.075 -43.078 -42.966 -42.763 -42.472 -42.172 -41.987 -41.982 -42.048 -42.143 -42.221 -42.227 -42.156 -41.984 -41.639 -40.984 -40.323 -39.894 -39.673 -39.573 -39.51 -39.346 -38.947 -38.507 -38.143 -37.859 -37.616 -37.42 -37.228 -36.875 -36.312 -35.719 -35.196 -34.808 -34.488 -34.244 -34.269 -34.575 -34.949 -35.302 -35.346 -35.364 -35.362 -35.232 -35.006 -34.779 -34.55 -34.251 -33.981 -33.745 -33.623 -33.579 -33.554 -33.565 -33.676 -33.763 -33.83 -33.962 -34.123 -34.263 -34.192 -33.571 -32.918 -32.225 -32.165 -32.198 -32.111 -32.04 -32.135 -32.097 -31.943 -31.927 -31.919 -31.939 -32.394 -33.424 -34.474 -35.427 -35.511 -35.434 -35.336 -35.383 -35.6 -35.843 -36.041 -35.816 -35.548 -35.305 -35.439 -35.871 -36.306 -36.65 -36.544 -36.45 -36.431 -36.234 -35.967 -35.79 -35.377 -33.826 -33.342 -34.854 -35.284 -35.212 -35.278 -35.223 -34.634 -34.011 -33.298 -31.716 -29.827 -27.843 -26.538 -26.677 -26.806 -26.969 -28.427 -30.227 -32.347 -32.505 -30.218 -29.546 -30.029 -31.127 -32.39 -33.542 -34.319 -34.71 -34.929 -35.079 -35.277 -35.668 -36.261 -36.905 -37.222 -37.472 -37.728 -37.969 -38.257 -38.626 -38.977 -39.216 -39.413 -39.651 -39.999 -40.481 -41.061 -41.692 -42.334 -42.984 -43.59 -44.22 -44.895 -45.598 -46.574 -48.17 -49.922 -51.59 -54.077 -56.808 -59.151 -61.583 -64.925 -68.222 -70.564 -71.961 -73.628 -75.646 -76.926 -78.215 -80.029 -83.02 -86.761 -90.292 -94.784 -102.221 -112.328 -123.361 -126.511 -122.504 -118.81 -118.307 -121.537 -124.737 -127.823 -141.754 -158.188 -170.482 -178.181 -180.624 -185.428 -194.193 -201.959 -203.734 -202.577 -201.56 -201.087 -200.754 -200.37 -200.474 -201.416 -203.507 -206.83 -210.358 -213.563 -216.19 -218.217 -219.5 -219.969 -220.115 -219.982 -219.65 -219.869 -219.973 -219.537 -221.576 -222.611 -223.828 -224.984 -227.256 -229.078 -230.225 -232.44 -234.556 -237.274 -237.072 -240.127 -242.968 -245.07 -247.879 -253.647 -257.078 -260.818 -264.686 -268.769 -273.025 -277.43 -282 -282.709 -283.603 -284.518 -285.754 -287.175 -288.788 -290.556 -292.511 -294.639 -296.82 -299.287 -301.965 -304.829 -307.837 -311 -310.357 -309.826 -309.566 -309.377 -309.324 -309.188 -309.25 -309.415 -309.618 -309.867 -310.125 -310.389 -310.633 -310.841 -311 -311.076 -311.098 -311.016 -310.884 -310.657 -310.359 -309.973 -309.513 -308.904 -308.346 -307.731 -307.08 -306.389 -305.692 -305 -304.81 -304.62 -304.419 -304.254 -304.089 -303.967 -303.877 -303.828 -303.828 -303.856 -303.94 -304.111 -304.347 -304.644 -305 -305.225 -305.516 -305.856 -306.248 -306.723 -307.23 -307.744 -308.324 -308.972 -309.663 -310.403 -311.19 -312.062 -313.004 -314 -314.464 -314.998 -315.613 -316.286 -317.047 -317.864 -318.76 -319.706 -320.757 -321.84 -322.963 -324.043 -325.297 -326.62 -328 -327.547 -327.148 -326.806 -326.515 -326.275 -326.101 -325.971 -325.895 -325.874 -325.913 -326.006 -326.162 -326.384 -326.66 -327 -326.666 -326.399 -326.208 -326.079 -326.002 -326.009 -326.084 -326.226 -326.433 -326.718 -327.052 -327.449 -327.906 -328.424 -329 -329.324 -329.708 -330.153 -330.666 -331.231 -331.856 -332.539 -333.281 -334.082 -334.937 -335.849 -336.812 -337.825 -338.885 -340 -340.871 -341.786 -342.744 -343.743 -344.783 -345.859 -346.975 -348.124 -349.307 -350.52 -351.769 -353.04 -354.336 -355.656 -357 -357.746 -358.517 -359.31 -360.127 -360.974 -361.842 -362.736 -363.658 -364.61 -365.592 -366.606 -367.655 -368.741 -369.853 -371 -372.139 -373.315 -374.527 -375.776 -377.063 -378.388 -379.751
-1950.194 -1950.058 -1949.916 -1949.768 -1949.613 -1949.454 -1949.292 -1949.143 -1949.026 -1948.921 -1948.814 -1948.703 -1948.586 -1948.464 -1948.335 -1948.202 -1948.063 -1947.919 -1947.771 -1947.618 -1947.462 -1947.305 -1947.155 -1947.022 -1946.897 -1946.772 -1946.644 -1946.515 -1946.383 -1946.249 -1946.113 -1945.975 -1945.836 -1945.695 -1945.553 -1945.408 -1945.255 -1945.076 -1944.844 -1944.585 -1944.32 -1944.053 -1943.786 -1943.519 -1943.253 -1942.987 -1942.723 -1942.46 -1942.199 -1941.939 -1941.682 -1941.428 -1941.181 -1940.945 -1940.717 -1940.493 -1940.273 -1940.057 -1939.845 -1939.638 -1939.436 -1939.239 -1939.048 -1938.863 -1938.685 -1938.512 -1938.346 -1938.185 -1938.015 -1937.848 -1937.687 -1937.531 -1937.383 -1937.24 -1937.103 -1936.971 -1936.844 -1936.722 -1936.605 -1936.492 -1936.382 -1936.28 -1936.197 -1936.137 -1936.093 -1936.052 -1936.01 -1935.966 -1935.918 -1935.865 -1935.806 -1935.741 -1935.667 -1935.586 -1935.495 -1935.397 -1935.303 -1935.256 -1935.312 -1935.413 -1935.507 -1935.583 -1935.635 -1935.66 -1935.654 -1935.616 -1935.544 -1935.435 -1935.289 -1935.104 -1934.88 -1934.62 -1934.332 -1934.002 -1933.646 -1933.254 -1932.826 -1932.361 -1931.864 -1931.336 -1930.778 -1930.193 -1929.584 -1928.95 -1928.292 -1927.602 -1926.851 -1925.904 -1924.541 -1922.983 -1921.373 -1919.747 -1918.115 -1916.483 -1914.855 -1913.231 -1911.614 -1910.001 -1908.393 -1906.784 -1905.164 -1903.504 -1901.681 -1899.517 -1897.178 -1894.773 -1892.321 -1889.82 -1887.262 -1884.637 -1881.933 -1879.138 -1876.24 -1873.228 -1870.092 -1866.827 -1863.44 -1859.989 -1856.54 -1853.025 -1849.39 -1845.631 -1841.756 -1837.776 -1833.705 -1829.558 -1825.353 -1821.107 -1816.841 -1812.583 -1808.388 -1804.411 -1801.301 -1799.941 -1799.464 -1799.23 -1799.099 -1799.032 -1799.014 -1799.038 -1799.099 -1799.195 -1799.32 -1799.47 -1799.64 -1799.821 -1799.991 -1800.07 -1799.94 -1799.711 -1799.453 -1799.181 -1798.894 -1798.589 -1798.26 -1797.902 -1797.508 -1797.069 -1796.576 -1796.017 -1795.369 -1794.572 -1793.363 -1791.396 -1789.016 -1786.474 -1783.829 -1781.099 -1778.292 -1775.412 -1772.465 -1769.454 -1766.382 -1763.251 -1760.064 -1756.82 -1753.509 -1750.072 -1746.432 -1742.676 -1738.866 -1735.018 -1731.141 -1727.24 -1723.32 -1719.385 -1715.439 -1711.486 -1707.53 -1703.573 -1699.616 -1695.658 -1691.645 -1687.53 -1683.38 -1679.237 -1675.115 -1671.018 -1666.952 -1662.919 -1658.923 -1654.965 -1651.049 -1647.176 -1643.346 -1639.559 -1635.805 -1632.022 -1628.141 -1624.24 -1620.373 -1616.552 -1612.779 -1609.055 -1605.381 -1601.755 -1598.178 -1594.649 -1591.166 -1587.73 -1584.334 -1580.96 -1577.513 -1573.866 -1570.156 -1566.484 -1562.88 -1559.355 -1555.922 -1552.59 -1549.369 -1546.27 -1543.303 -1540.482 -1537.816 -1535.323 -1533.029 -1531.024 -1529.428 -1528.137 -1527.07 -1526.214 -1525.568 -1525.134 -1524.914 -1524.912 -1525.132 -1525.579 -1526.258 -1527.177 -1528.348 -1529.814 -1531.775 -1534.515 -1537.729 -1541.204 -1544.879 -1548.721 -1552.704 -1556.806 -1561.003 -1565.272 -1569.591 -1573.938 -1578.29 -1582.615 -1586.842 -1590.684 -1593.789 -1596.502 -1599.09 -1601.615 -1604.096 -1606.544 -1608.967 -1611.373 -1613.771 -1616.169 -1618.575 -1620.995 -1623.435 -1625.895 -1628.332 -1630.718 -1633.093 -1635.504 -1637.963 -1640.474 -1643.038 -1645.656 -1648.326 -1651.048 -1653.82 -1656.638 -1659.497 -1662.389 -1665.294 -1668.119 -1670.776 -1673.343 -1675.893 -1678.436 -1680.966 -1683.475 -1685.955 -1688.395 -1690.784 -1693.113 -1695.37 -1697.541 -1699.604 -1701.5 -1702.986 -1703.75 -1704.098 -1704.268 -1704.314 -1704.251 -1704.089 -1703.833 -1703.488 -1703.061 -1702.557 -1701.982 -1701.346 -1700.659 -1699.957 -1699.361 -1699.065 -1698.881 -1698.698 -1698.488 -1698.245 -1697.969 -1697.659 -1697.316 -1696.94 -1696.532 -1696.092 -1695.621 -1695.121 -1694.598 -1694.079 -1693.603 -1693.133 -1692.644 -1692.133 -1691.599 -1691.045 -1690.473 -1689.883 -1689.28 -1688.665 -1688.039 -1687.406 -1686.766 -1686.119 -1685.449 -1684.747 -1684.025 -1683.302 -1682.582 -1681.866 -1681.155 -1680.451 -1679.753 -1679.064 -1678.383 -1677.712 -1677.051 -1676.403 -1675.77 -1675.171 -1674.634 -1674.126 -1673.634 -1673.151 -1672.675 -1672.204 -1671.738 -1671.275 -1670.812 -1670.35 -1669.887 -1669.423 -1668.961 -1668.511 -1668.124 -1667.878 -1667.691 -1667.509 -1667.318 -1667.113 -1666.891 -1666.65 -1666.386 -1666.099 -1665.787 -1665.449 -1665.086 -1664.702 -1664.32 -1664.034 -1663.986 -1664.029 -1664.068 -1664.077 -1664.051 -1663.986 -1663.879 -1663.729 -1663.536 -1663.3 -1663.019 -1662.694 -1662.327 -1661.927 -1661.523 -1661.17 -1660.813 -1660.421 -1659.984 -1659.502 -1658.974 -1658.399 -1657.777 -1657.109 -1656.396 -1655.637 -1654.832 -1653.98 -1653.071 -1652.054 -1650.865 -1649.571 -1648.225 -1646.841 -1645.424 -1643.978 -1642.505 -1641.008 -1639.49 -1637.955 -1636.404 -1634.84 -1633.264 -1631.674 -1630.045 -1628.344 -1626.608 -1624.868 -1623.131 -1621.401 -1619.681 -1617.972 -1616.277 -1614.597 -1612.934 -1611.289 -1609.665 -1608.062 -1606.479 -1604.905 -1603.324 -1601.752 -1600.21 -1598.701 -1597.228 -1595.793 -1594.398 -1593.044 -1591.733 -1590.466 -1589.244 -1588.066 -1586.933 -1585.835 -1584.732 -1583.578 -1582.419 -1581.3 -1580.229 -1579.211 -1578.247 -1577.339 -1576.485 -1575.687 -1574.945 -1574.256 -1573.62 -1573.028 -1572.457 -1571.826 -1571.011 -1570.122 -1569.25 -1568.411 -1567.608 -1566.84 -1566.104 -1565.399 -1564.719 -1564.06 -1563.419 -1562.789 -1562.161 -1561.505 -1560.717 -1559.65 -1558.438 -1557.191 -1555.93 -1554.661 -1553.387 -1552.106 -1550.82 -1549.529 -1548.231 -1546.927 -1545.617 -1544.296 -1542.955 -1541.545 -1540.001 -1538.387 -1536.755 -1535.119 -1533.483 -1531.85 -1530.222 -1528.601 -1526.989 -1525.387 -1523.797 -1522.222 -1520.662 -1519.119 -1517.583 -1516.044 -1514.518 -1513.019 -1511.55 -1510.117 -1508.723 -1507.369 -1506.059 -1504.795 -1503.579 -1502.41 -1501.287 -1500.2 -1499.114 -1497.874 -1496.264 -1494.498 -1492.726 -1490.982 -1489.27 -1487.589 -1485.938 -1484.312 -1482.704 -1481.111 -1479.526 -1477.943 -1476.351 -1474.722 -1472.953 -1470.883 -1468.669 -1466.419 -1464.16 -1461.902 -1459.654 -1457.42 -1455.207 -1453.021 -1450.867 -1448.751 -1446.676 -1444.647 -1442.664 -1440.719 -1438.787 -1436.888 -1435.039 -1433.24 -1431.49 -1429.785 -1428.122 -1426.498 -1424.909 -1423.351 -1421.818 -1420.305 -1418.802 -1417.275 -1415.603 -1413.605 -1411.454 -1409.276 -1407.099 -1404.934 -1402.782 -1400.653 -1398.536 -1396.438 -1394.36 -1392.306 -1390.276 -1388.273 -1386.309 -1384.417 -1382.645 -1380.937 -1379.264 -1377.618 -1375.994 -1374.39 -1372.805 -1371.237 -1369.689 -1368.15 -1366.623 -1365.108 -1363.607 -1362.136 -1360.751 -1359.565 -1358.468 -1357.387 -1356.305 -1355.212 -1354.104 -1352.976 -1351.822 -1350.639 -1349.421 -1348.162 -1346.858 -1345.505 -1344.112 -1342.788 -1341.516 -1340.257 -1338.917 -1337.466 -1335.887 -1334.165 -1332.233 -1330.18 -1327.944 -1325.509 -1322.859 -1319.971 -1316.797 -1313.182 -1308.307 -1301.236 -1293.016 -1284.338 -1275.377 -1266.195 -1256.826 -1247.299 -1237.639 -1227.872 -1218.023 -1208.114 -1198.174 -1188.225 -1178.289 -1168.757 -1158.19 -1148.435 -1138.774 -1129.209 -1119.749 -1112.333 -1103.973 -1096.765 -1088.783 -1080.406 -1072.812 -1064.693 -1056.625 -1048.456 -1040.347 -1030.274 -1022.244 -1013.96 -1005.488 -996.774 -988.835 -982.066 -973.045 -966.004 -956.846 -947.02 -934.859 -923.571 -908.94 -896.351 -880.383 -863.784 -846.302 -828.398 -809.144 -788.943 -767.447 -748.082 -724.539 -700.087 -673.965 -645.876 -617.97 -588.14 -556.859 -523.832 -490.318 -454.857 -417.753 -379.037 -338.957 -297.737 -257.705 -230.951 -252.45 -301.313 -353.646 -405.178 -454.939 -502.456 -547.659 -590.186 -629.809 -666.993 -701.805 -733.352 -762.657 -789.611 -814.442 -837.522 -871.342 -891.193 -907.908 -922.928 -931.397 -945.356 -956.028 -964.193 -972.231 -979.009 -984.047 -988.598 -992.603 -995.798 -998.076 -999.807 -1000.755 -1001.703 -1002.593 -1003.2 -1003.719 -1004.113 -1003.845 -1003.947 -1003.955 -1003.883 -1003.538 -1003.218 -1002.763 -1002.449 -1002.061 -1001.943 -1008.367 -1019.415 -994.578 -994.235 -993.667 -993.047 -991.048 -990.415 -989.779 -989.098 -988.394 -987.644 -986.866 -986.074 -985.23 -985.444 -984.536 -983.563 -982.456 -981.343 -980.348 -979.152 -978.129 -976.966 -975.745 -974.545 -973.249 -971.925 -970.556 -969.056 -967.655 -966.203 -964.734 -963.22 -961.609 -960.005 -958.755 -957.088 -955.229 -954.499 -952.933 -951.209 -949.468 -947.764 -945.93 -944.688 -943.599 -945.88 -944.288 -941.613 -939.723 -937.454 -935.695 -934.292 -932.381 -930.6 -928.809 -926.582 -924.663 -922.716 -920.765 -918.756 -916.747 -914.666 -912.616 -910.466 -908.252 -906.027 -903.767 -901.45 -899.085 -896.67 -893.634 -891.13 -888.592 -885.952 -883.268 -880.569 -877.674 -874.619 -871.831 -868.641 -865.506 -862.312 -859.032 -855.663 -852.311 -848.751 -845.101 -841.362 -837.536 -833.589 -829.619 -825.608 -821.683 -818.204 -816.662 -815.852 -815.137 -814.444 -813.77 -813.123 -812.515 -811.961 -811.478 -811.033 -810.728 -810.524 -810.399 -810.442 -810.612 -810.899 -811.315 -811.86 -812.575 -813.359 -814.261 -815.253 -816.335 -817.493 -818.71 -819.983 -821.271 -822.565 -823.84 -825.078 -826.254 -827.342 -828.32 -829.16 -829.829 -830.321 -830.607 -830.682 -830.507 -830.084 -829.409 -828.492 -827.316 -825.893 -824.231 -822.343 -820.235 -817.925 -815.383 -812.689 -809.834 -806.828 -803.705 -800.426 -797.04 -793.557 -789.989 -786.349 -782.655 -778.924 -775.171 -771.422 -767.687 -763.981 -760.339 -756.781 -753.339 -750.027 -746.897 -743.923 -741.151 -738.571 -736.22 -734.075 -732.121 -730.344 -728.722 -727.222 -725.842 -724.55 -723.331 -722.101 -720.958 -719.848 -718.745 -717.646 -716.546 -715.42 -714.267 -713.095 -711.896 -710.653 -709.369 -708.038 -706.66 -705.233 -703.751 -702.242 -700.629 -698.977 -697.259 -695.598 -693.764 -691.869 -689.946 -687.932 -685.802 -683.653 -681.441 -679.169 -676.84 -674.454 -672.011 -669.511 -666.941 -664.316 -661.742 -658.994 -655.487 -652.535 -649.567 -646.484 -643.373 -640.2 -637.004 -633.795 -630.496 -627.66 -624.389 -621.079 -617.793 -614.411 -611.076 -607.785 -604.474 -601.194 -597.241 -594.114 -591.76 -588.782 -585.597 -582.169 -579.041 -575.94 -572.872 -569.765 -566.379 -563.131 -559.839 -556.576 -553.319 -549.86 -546.411 -542.935 -539.431 -535.922 -532.406 -528.908 -525.205 -521.848 -518.715 -515.289 -512.071 -508.998 -506.129 -504.933 -501.193 -497.598 -493.535 -489.126 -486.437 -481.74 -477.058 -471.827 -466.178 -465.831 -461.057 -456.364 -451.146 -445.505 -444.436 -439.033 -433.633 -427.891 -421.928 -415.704 -409.067 -401.058 -389.343 -376.667 -363.882 -351.201 -338.569 -326.161 -318.222 -309.975 -301.325 -292.767 -281.129 -268.621 -254.342 -238.235 -219.61 -199.737 -183.523 -167.75 -152.716 -138.647 -126.044 -115.222 -106.282 -100.089 -96.34 -94.06 -92.452 -90.633 -87.43 -83.231 -77.661 -71.054 -65.149 -60.98 -57.397 -54.408 -52.037 -50.23 -48.696 -47.198 -45.256 -42.421 -39.169 -35.992 -33.142 -30.718 -29.127 -28.54 -29.325 -31.133 -32.744 -33.78 -34.385 -34.806 -34.993 -34.636 -34.33 -34.096 -34.354 -34.735 -35.035 -35.373 -35.9 -36.309 -36.544 -36.653 -36.918 -37.352 -37.639 -37.72 -37.658 -37.515 -37.339 -37.185 -37.179 -37.279 -37.44 -37.573 -37.65 -37.79 -37.874 -37.482 -36.962 -36.502 -36.349 -36.519 -36.745 -37.021 -37.378 -37.776 -38.138 -38.417 -38.664 -38.892 -39.113 -39.236 -39.224 -39.241 -39.312 -39.437 -39.577 -39.739 -39.96 -40.236 -40.528 -40.791 -41.006 -41.141 -41.189 -41.153 -41.063 -41.019 -41.062 -41.17 -41.337 -41.547 -41.784 -42.021 -42.242 -42.473 -42.721 -42.892 -42.98 -43.098 -43.253 -43.366 -43.451 -43.585 -43.755 -43.899 -44.041 -44.238 -44.345 -44.322 -44.29 -44.387 -44.805 -45.511 -46.256 -46.803 -46.997 -47.025 -47.08 -47.223 -47.404 -47.589 -47.774 -47.952 -48.109 -48.225 -48.239 -48.216 -48.276 -48.421 -48.575 -48.64 -48.58 -48.516 -48.545 -48.642 -48.763 -48.813 -48.798 -48.751 -48.644 -48.397 -47.984 -47.461 -46.892 -46.572 -46.209 -45.827 -45.556 -45.491 -45.527 -45.46 -45.354 -45.311 -45.33 -45.325 -45.228 -45.066 -44.857 -44.647 -44.451 -44.256 -44.057 -44.064 -44.001 -43.863 -43.807 -43.846 -43.889 -43.899 -43.819 -43.737 -43.686 -43.672 -43.704 -43.789 -43.919 -44.062 -44.005 -43.861 -43.667 -43.437 -43.265 -43.197 -43.257 -43.41 -43.561 -43.636 -43.603 -43.5 -43.393 -43.274 -43.146 -43.019 -42.899 -42.768 -42.585 -42.371 -42.189 -42.143 -42.139 -42.154 -42.173 -42.157 -42.053 -41.833 -41.532 -41.301 -41.841 -42.391 -42.737 -42.851 -42.869 -42.905 -43.007 -43.196 -43.416 -43.621 -43.806 -43.981 -44.163 -44.41 -44.648 -44.815 -44.922 -44.968 -44.976 -44.993 -45.126 -45.4 -45.674 -45.778 -45.945 -46.24 -46.608 -46.928 -47.007 -46.839 -46.72 -46.719 -46.718 -46.718 -46.723 -46.747 -46.795 -46.851 -46.86 -46.751 -46.628 -46.492 -46.355 -46.261 -46.121 -45.923 -45.659 -45.37 -45.096 -44.845 -44.552 -44.207 -43.878 -43.575 -43.304 -43.078 -42.913 -42.816 -42.771 -42.763 -42.747 -42.709 -42.636 -42.321 -42.041 -41.865 -41.802 -41.826 -41.908 -41.977 -41.99 -41.891 -41.571 -41.056 -40.357 -39.657 -39.395 -39.367 -39.395 -39.459 -39.55 -38.935 -38.398 -37.962 -37.624 -37.355 -37.143 -36.976 -36.6 -35.891 -35.241 -34.745 -34.402 -34.114 -33.825 -33.879 -34.312 -34.719 -35.034 -35.16 -35.197 -35.169 -35.024 -34.788 -34.53 -34.252 -33.95 -33.669 -33.451 -33.338 -33.316 -33.349 -33.445 -33.601 -33.75 -33.852 -34.02 -34.198 -34.294 -34.169 -33.762 -33.27 -32.846 -32.687 -32.677 -32.636 -32.573 -32.529 -32.425 -32.245 -32.067 -31.958 -32.028 -32.485 -33.31 -34.21 -34.917 -35.225 -35.295 -35.298 -35.341 -35.46 -35.608 -35.704 -35.657 -35.529 -35.422 -35.586 -35.986 -36.392 -36.657 -36.63 -36.556 -36.535 -36.462 -36.361 -36.28 -35.94 -35.201 -35.027 -35.597 -35.832 -35.723 -35.667 -35.523 -35.121 -34.57 -33.744 -32.389 -30.726 -29.105 -28.083 -27.914 -28.126 -28.752 -30.097 -31.88 -33.562 -33.94 -33.053 -32.488 -32.599 -33.202 -34.041 -34.852 -35.444 -35.844 -36.154 -36.363 -36.615 -36.991 -37.512 -38.061 -38.339 -38.543 -38.769 -39.035 -39.327 -39.711 -40.106 -40.487 -40.864 -41.202 -41.599 -42.116 -42.735 -43.411 -44.154 -44.952 -45.824 -46.786 -47.845 -48.854 -49.905 -52.172 -54.426 -56.841 -59.866 -63.123 -65.865 -68.413 -71.585 -75.556 -78.004 -78.16 -79.558 -82.121 -83.576 -85.049 -86.372 -89.612 -94.372 -97.465 -100.082 -108.569 -119.546 -132.556 -137.435 -134.066 -129.552 -129.709 -141.634 -153.181 -163.91 -180.088 -182.327 -185.585 -188.825 -191.218 -194.391 -198.817 -202.548 -203.838 -203.351 -202.429 -201.82 -201.551 -201.284 -201.829 -203.53 -205.772 -208.583 -211.538 -214.347 -216.732 -218.699 -220.063 -220.798 -221.297 -221.514 -221.236 -221.76 -221.399 -223.118 -223.806 -224.316 -225.604 -227.782 -229.153 -230.375 -232.259 -234.482 -237.106 -236.987 -239.736 -242.854 -244.845 -247.719 -250.604 -256.282 -259.83 -263.529 -267.34 -271.328 -275.421 -279.447 -282.826 -284.705 -285.945 -286.984 -288.277 -289.725 -291.33 -293.083 -295.022 -296.881 -299.141 -301.538 -304.099 -306.743 -309.337 -311.252 -311.676 -311.421 -311.164 -310.933 -310.7 -310.594 -310.582 -310.563 -310.666 -310.807 -311.182 -311.284 -311.37 -311.435 -311.466 -311.46 -311.406 -311.271 -311.084 -310.825 -310.527 -310.114 -309.66 -309.081 -308.548 -307.959 -307.336 -306.714 -306.113 -305.674 -305.373 -305.184 -305.026 -304.898 -304.775 -304.693 -304.629 -304.608 -304.651 -304.721 -304.831 -305.031 -305.284 -305.589 -305.914 -306.223 -306.539 -306.906 -307.358 -307.829 -308.366 -308.918 -309.573 -310.244 -310.976 -311.755 -312.587 -313.475 -314.409 -315.276 -315.962 -316.583 -317.249 -317.97 -318.761 -319.622 -320.428 -321.387 -322.425 -323.555 -324.701 -325.79 -327.032 -328.227 -329.091 -329.202 -328.979 -328.708 -328.458 -328.253 -328.08 -327.959 -327.893 -327.874 -327.909 -328.001 -328.146 -328.339 -328.553 -328.684 -328.57 -328.372 -328.192 -328.08 -328.03 -328.045 -328.127 -328.275 -328.487 -328.769 -329.105 -329.504 -329.959 -330.458 -330.959 -331.381 -331.808 -332.279 -332.813 -333.396 -334.039 -334.737 -335.494 -336.309 -337.178 -338.101 -339.072 -340.082 -341.14 -342.19 -343.164 -344.129 -345.121 -346.15 -347.215 -348.319 -349.457 -350.627 -351.829 -353.058 -354.32 -355.598 -356.888 -358.17 -359.351 -360.291 -361.134 -361.967 -362.812 -363.683 -364.566 -365.477 -366.414 -367.377 -368.373 -369.397 -370.453 -371.548 -372.666 -373.813 -374.976 -376.165 -377.393 -378.657 -379.958 -381.297 -382.689
-1950.28 -1950.148 -1950.011 -1949.868 -1949.721 -1949.571 -1949.423 -1949.285 -1949.162 -1949.049 -1948.938 -1948.825 -1948.707 -1948.585 -1948.458 -1948.326 -1948.189 -1948.048 -1947.902 -1947.753 -1947.601 -1947.451 -1947.306 -1947.169 -1947.038 -1946.908 -1946.778 -1946.646 -1946.512 -1946.376 -1946.238 -1946.098 -1945.956 -1945.812 -1945.663 -1945.509 -1945.342 -1945.153 -1944.933 -1944.69 -1944.436 -1944.176 -1943.915 -1943.653 -1943.391 -1943.13 -1942.869 -1942.61 -1942.353 -1942.098 -1941.845 -1941.596 -1941.355 -1941.12 -1940.891 -1940.668 -1940.449 -1940.234 -1940.024 -1939.818 -1939.617 -1939.421 -1939.23 -1939.045 -1938.866 -1938.692 -1938.522 -1938.362 -1938.194 -1938.028 -1937.868 -1937.713 -1937.563 -1937.42 -1937.281 -1937.149 -1937.021 -1936.898 -1936.779 -1936.666 -1936.56 -1936.46 -1936.386 -1936.317 -1936.258 -1936.209 -1936.16 -1936.111 -1936.059 -1936.004 -1935.944 -1935.878 -1935.807 -1935.73 -1935.65 -1935.576 -1935.51 -1935.491 -1935.519 -1935.582 -1935.654 -1935.718 -1935.763 -1935.786 -1935.783 -1935.751 -1935.688 -1935.593 -1935.464 -1935.301 -1935.109 -1934.876 -1934.633 -1934.34 -1934.016 -1933.658 -1933.274 -1932.859 -1932.413 -1931.938 -1931.435 -1930.904 -1930.346 -1929.759 -1929.136 -1928.453 -1927.679 -1926.751 -1925.568 -1924.217 -1922.773 -1921.294 -1919.796 -1918.291 -1916.784 -1915.277 -1913.772 -1912.267 -1910.758 -1909.235 -1907.677 -1906.051 -1904.289 -1902.322 -1900.199 -1897.985 -1895.701 -1893.358 -1890.951 -1888.474 -1885.916 -1883.266 -1880.513 -1877.646 -1874.656 -1871.542 -1868.318 -1865.021 -1861.648 -1858.194 -1854.637 -1850.964 -1847.183 -1843.304 -1839.346 -1835.327 -1831.269 -1827.2 -1823.157 -1819.194 -1815.411 -1812.026 -1809.417 -1807.808 -1806.978 -1806.574 -1806.389 -1806.337 -1806.375 -1806.479 -1806.635 -1806.831 -1807.056 -1807.3 -1807.55 -1807.79 -1807.987 -1808.098 -1808.068 -1807.951 -1807.766 -1807.538 -1807.275 -1806.975 -1806.637 -1806.253 -1805.816 -1805.314 -1804.732 -1804.046 -1803.217 -1802.152 -1800.709 -1798.783 -1796.487 -1793.946 -1791.247 -1788.429 -1785.512 -1782.511 -1779.434 -1776.288 -1773.08 -1769.812 -1766.487 -1763.103 -1759.639 -1756.07 -1752.374 -1748.587 -1744.737 -1740.847 -1736.931 -1732.995 -1729.044 -1725.084 -1721.117 -1717.148 -1713.177 -1709.207 -1705.241 -1701.255 -1697.232 -1693.161 -1689.07 -1684.968 -1680.887 -1676.83 -1672.801 -1668.804 -1664.842 -1660.917 -1657.029 -1653.179 -1649.365 -1645.585 -1641.814 -1638.02 -1634.189 -1630.347 -1626.517 -1622.719 -1618.958 -1615.236 -1611.553 -1607.909 -1604.302 -1600.73 -1597.19 -1593.676 -1590.181 -1586.665 -1583.079 -1579.401 -1575.665 -1571.927 -1568.234 -1564.604 -1561.051 -1557.591 -1554.235 -1550.997 -1547.892 -1544.933 -1542.139 -1539.537 -1537.152 -1535.044 -1533.255 -1531.758 -1530.518 -1529.505 -1528.715 -1528.147 -1527.804 -1527.69 -1527.811 -1528.176 -1528.796 -1529.689 -1530.888 -1532.452 -1534.482 -1537.078 -1540.135 -1543.517 -1547.147 -1550.974 -1554.96 -1559.075 -1563.287 -1567.57 -1571.892 -1576.225 -1580.532 -1584.764 -1588.812 -1592.513 -1595.786 -1598.706 -1601.421 -1604.018 -1606.538 -1609.005 -1611.432 -1613.833 -1616.219 -1618.601 -1620.987 -1623.384 -1625.802 -1628.224 -1630.635 -1633.051 -1635.464 -1637.905 -1640.388 -1642.92 -1645.501 -1648.131 -1650.806 -1653.525 -1656.281 -1659.069 -1661.879 -1664.701 -1667.493 -1670.204 -1672.828 -1675.36 -1677.844 -1680.293 -1682.713 -1685.1 -1687.448 -1689.749 -1691.995 -1694.175 -1696.274 -1698.273 -1700.136 -1701.779 -1703.06 -1703.919 -1704.412 -1704.677 -1704.791 -1704.786 -1704.679 -1704.479 -1704.193 -1703.829 -1703.393 -1702.893 -1702.342 -1701.754 -1701.189 -1700.702 -1700.369 -1700.122 -1699.899 -1699.668 -1699.414 -1699.129 -1698.812 -1698.462 -1698.079 -1697.663 -1697.215 -1696.736 -1696.23 -1695.707 -1695.179 -1694.662 -1694.143 -1693.611 -1693.059 -1692.485 -1691.891 -1691.278 -1690.648 -1690.004 -1689.348 -1688.682 -1688.007 -1687.322 -1686.63 -1685.918 -1685.191 -1684.451 -1683.703 -1682.958 -1682.217 -1681.482 -1680.754 -1680.034 -1679.323 -1678.623 -1677.935 -1677.26 -1676.601 -1675.966 -1675.361 -1674.802 -1674.27 -1673.758 -1673.261 -1672.774 -1672.295 -1671.822 -1671.353 -1670.887 -1670.424 -1669.964 -1669.509 -1669.065 -1668.646 -1668.282 -1667.997 -1667.76 -1667.542 -1667.326 -1667.101 -1666.862 -1666.607 -1666.332 -1666.036 -1665.72 -1665.384 -1665.032 -1664.68 -1664.352 -1664.104 -1663.982 -1663.93 -1663.9 -1663.859 -1663.792 -1663.692 -1663.555 -1663.379 -1663.161 -1662.903 -1662.603 -1662.264 -1661.893 -1661.493 -1661.088 -1660.699 -1660.296 -1659.865 -1659.399 -1658.891 -1658.339 -1657.742 -1657.098 -1656.408 -1655.672 -1654.888 -1654.054 -1653.166 -1652.206 -1651.149 -1649.979 -1648.714 -1647.385 -1646.009 -1644.595 -1643.148 -1641.672 -1640.171 -1638.647 -1637.102 -1635.539 -1633.96 -1632.363 -1630.744 -1629.089 -1627.39 -1625.663 -1623.928 -1622.187 -1620.45 -1618.719 -1616.999 -1615.29 -1613.596 -1611.917 -1610.255 -1608.611 -1606.984 -1605.375 -1603.779 -1602.187 -1600.61 -1599.061 -1597.541 -1596.055 -1594.608 -1593.201 -1591.836 -1590.514 -1589.236 -1588.003 -1586.812 -1585.654 -1584.528 -1583.411 -1582.289 -1581.167 -1580.076 -1579.028 -1578.03 -1577.084 -1576.192 -1575.353 -1574.568 -1573.834 -1573.148 -1572.503 -1571.881 -1571.262 -1570.594 -1569.843 -1569.029 -1568.203 -1567.393 -1566.607 -1565.848 -1565.115 -1564.406 -1563.716 -1563.042 -1562.376 -1561.707 -1561.016 -1560.269 -1559.404 -1558.382 -1557.233 -1556.013 -1554.759 -1553.485 -1552.196 -1550.897 -1549.588 -1548.27 -1546.945 -1545.61 -1544.265 -1542.901 -1541.506 -1540.054 -1538.529 -1536.94 -1535.326 -1533.698 -1532.067 -1530.437 -1528.81 -1527.188 -1525.574 -1523.968 -1522.372 -1520.788 -1519.214 -1517.651 -1516.096 -1514.544 -1513.004 -1511.489 -1509.998 -1508.538 -1507.114 -1505.728 -1504.384 -1503.082 -1501.823 -1500.603 -1499.415 -1498.24 -1497.024 -1495.684 -1494.163 -1492.509 -1490.809 -1489.111 -1487.431 -1485.773 -1484.137 -1482.518 -1480.912 -1479.311 -1477.708 -1476.09 -1474.44 -1472.718 -1470.87 -1468.841 -1466.68 -1464.444 -1462.18 -1459.903 -1457.624 -1455.354 -1453.102 -1450.874 -1448.678 -1446.52 -1444.406 -1442.345 -1440.325 -1438.353 -1436.417 -1434.523 -1432.681 -1430.891 -1429.153 -1427.464 -1425.817 -1424.21 -1422.636 -1421.088 -1419.559 -1418.037 -1416.503 -1414.91 -1413.191 -1411.295 -1409.264 -1407.174 -1405.061 -1402.944 -1400.833 -1398.734 -1396.656 -1394.588 -1392.54 -1390.515 -1388.516 -1386.554 -1384.628 -1382.78 -1381.01 -1379.293 -1377.619 -1375.978 -1374.361 -1372.77 -1371.199 -1369.649 -1368.117 -1366.606 -1365.109 -1363.631 -1362.185 -1360.782 -1359.451 -1358.239 -1357.108 -1356.011 -1354.923 -1353.832 -1352.729 -1351.605 -1350.457 -1349.277 -1348.06 -1346.801 -1345.496 -1344.151 -1342.765 -1341.488 -1340.11 -1338.733 -1337.283 -1335.728 -1334.043 -1332.209 -1330.211 -1327.98 -1325.6 -1322.998 -1320.145 -1316.991 -1313.44 -1309.294 -1303.768 -1297.005 -1289.225 -1280.798 -1271.959 -1262.826 -1253.46 -1243.907 -1234.202 -1224.375 -1214.455 -1204.47 -1194.448 -1184.725 -1174.721 -1164.785 -1154.129 -1144.302 -1134.528 -1124.913 -1115.419 -1107.868 -1099.465 -1092.334 -1084.349 -1076.021 -1068.463 -1060.447 -1052.752 -1044.7 -1036.528 -1026.535 -1018.849 -1010.888 -1002.651 -994.189 -986.494 -979.971 -971.009 -964.264 -955.378 -945.936 -934.159 -923.323 -909.242 -897.188 -881.858 -865.991 -849.295 -832.223 -813.964 -794.797 -774.455 -756.245 -733.983 -710.881 -686.213 -659.771 -633.411 -605.251 -575.774 -544.721 -513.351 -480.375 -446.275 -411.379 -376.57 -343.323 -316.205 -304.752 -319.021 -353.934 -397.888 -444.551 -491.237 -536.679 -580.322 -621.627 -660.207 -696.403 -730.177 -760.691 -788.804 -827.84 -852.331 -873.662 -892.635 -909.724 -924.946 -938.578 -946.803 -958.959 -968.715 -976.218 -982.904 -988.15 -991.886 -995.29 -998.444 -1000.809 -1002.341 -1003.525 -1004.214 -1004.873 -1005.482 -1005.391 -1005.668 -1005.846 -1005.812 -1005.726 -1005.6 -1005.346 -1005.097 -1004.778 -1004.895 -1004.259 -1024.222 -994.931 -994.466 -993.934 -993.365 -993.07 -992.464 -991.801 -989.731 -989.065 -988.406 -987.699 -986.963 -986.179 -985.366 -984.543 -983.672 -983.812 -982.872 -980.931 -980.059 -978.738 -977.795 -976.814 -975.746 -974.666 -973.536 -972.418 -971.223 -969.999 -968.749 -967.518 -966.229 -964.904 -963.546 -962.183 -960.758 -959.344 -957.973 -956.48 -954.831 -954.031 -952.551 -951.127 -949.583 -945.831 -944.105 -942.834 -941.764 -944.023 -942.43 -939.755 -937.5 -935.456 -933.665 -932.064 -930.263 -928.364 -926.501 -924.61 -922.822 -920.872 -918.891 -916.904 -914.976 -912.893 -910.801 -908.643 -906.395 -904.031 -901.747 -899.437 -897.192 -894.756 -891.594 -889.066 -886.486 -883.837 -881.123 -878.368 -875.448 -872.534 -869.524 -866.444 -863.292 -860.025 -856.693 -853.271 -849.773 -846.17 -842.474 -838.687 -834.823 -830.878 -826.854 -822.775 -818.661 -814.868 -813.65 -812.985 -812.341 -811.702 -811.08 -810.487 -809.94 -809.453 -809.049 -808.701 -808.483 -808.345 -808.379 -808.521 -808.796 -809.205 -809.746 -810.457 -811.253 -812.172 -813.193 -814.309 -815.512 -816.785 -818.116 -819.481 -820.88 -822.263 -823.623 -824.939 -826.187 -827.343 -828.38 -829.274 -830 -830.53 -830.859 -830.974 -830.834 -830.439 -829.785 -828.883 -827.707 -826.273 -824.59 -822.662 -820.504 -818.128 -815.533 -812.754 -809.801 -806.686 -803.424 -800.036 -796.519 -792.898 -789.185 -785.398 -781.549 -777.659 -773.749 -769.825 -765.913 -762.037 -758.227 -754.501 -750.896 -747.456 -744.175 -741.096 -738.249 -735.625 -733.262 -731.133 -729.222 -727.505 -725.958 -724.542 -723.25 -722.047 -720.908 -719.822 -718.702 -717.665 -716.635 -715.61 -714.571 -713.506 -712.427 -711.286 -710.139 -708.952 -707.719 -706.438 -705.106 -703.725 -702.29 -700.829 -699.281 -697.651 -695.987 -694.36 -692.576 -690.744 -688.871 -686.891 -684.83 -682.729 -680.568 -678.349 -676.072 -673.756 -671.385 -668.963 -666.48 -663.92 -661.414 -658.744 -656.005 -652.47 -649.58 -646.604 -643.547 -640.481 -637.343 -634.627 -631.473 -628.293 -625.105 -621.852 -618.639 -615.324 -612.052 -608.818 -605.556 -602.318 -598.45 -595.298 -592.959 -590 -586.808 -583.356 -580.205 -577.073 -573.967 -570.816 -567.386 -564.08 -560.735 -557.402 -554.067 -550.53 -546.998 -543.438 -539.847 -536.253 -532.652 -529.072 -525.423 -521.852 -518.668 -515.173 -511.89 -508.759 -505.84 -504.414 -500.703 -497.129 -493.129 -488.95 -485.831 -481.334 -476.231 -471.147 -469.669 -464.501 -459.05 -454.845 -449.131 -443.531 -442.428 -436.819 -431.287 -425.257 -418.942 -412.336 -405.127 -396.49 -384.802 -372.104 -359.433 -346.73 -334.552 -322.988 -312.772 -302.879 -291.456 -280.448 -268.739 -256.517 -243.374 -229.441 -213.424 -196.199 -179.714 -163.734 -148.602 -134.456 -121.951 -111.7 -103.697 -98.312 -94.955 -92.961 -91.427 -89.735 -87.099 -83.046 -77.217 -70.456 -64.536 -60.315 -56.71 -53.645 -51.197 -49.656 -48.228 -46.818 -45.245 -41.785 -38.374 -35.105 -32.031 -29.292 -28.169 -28.728 -30.011 -31.783 -33.214 -33.872 -34.358 -34.756 -34.941 -34.811 -34.686 -34.703 -35.031 -35.475 -35.83 -36.156 -36.532 -36.84 -37.031 -37.094 -37.367 -37.884 -38.208 -38.327 -38.293 -38.157 -37.96 -37.744 -37.714 -37.778 -37.911 -38.013 -38.037 -38.157 -38.281 -37.823 -37.263 -36.774 -36.609 -36.779 -36.967 -37.158 -37.533 -37.908 -38.252 -38.552 -38.807 -39.01 -39.172 -39.259 -39.268 -39.259 -39.3 -39.395 -39.524 -39.704 -39.939 -40.224 -40.519 -40.796 -41.049 -41.163 -41.174 -41.147 -41.089 -41.105 -41.229 -41.36 -41.502 -41.667 -41.871 -42.09 -42.312 -42.527 -42.791 -42.922 -42.928 -43.086 -43.302 -43.431 -43.487 -43.637 -43.877 -44.064 -44.222 -44.498 -44.666 -44.704 -44.864 -45.158 -45.515 -45.935 -46.381 -46.752 -46.936 -46.98 -47.047 -47.279 -47.511 -47.742 -47.963 -48.161 -48.366 -48.598 -48.583 -48.499 -48.503 -48.574 -48.635 -48.641 -48.603 -48.565 -48.705 -48.849 -48.974 -49.023 -49.012 -48.989 -48.952 -48.754 -48.354 -47.912 -47.478 -47.171 -46.777 -46.216 -45.596 -45.359 -45.25 -45.119 -45.015 -44.957 -44.958 -44.946 -44.912 -44.859 -44.704 -44.529 -44.343 -44.135 -43.965 -43.911 -43.882 -43.837 -43.824 -43.862 -43.922 -43.96 -43.855 -43.756 -43.692 -43.669 -43.681 -43.737 -43.822 -43.884 -43.842 -43.706 -43.502 -43.243 -43.143 -43.172 -43.234 -43.321 -43.402 -43.44 -43.414 -43.339 -43.254 -43.143 -42.999 -42.83 -42.657 -42.502 -42.332 -42.161 -42.036 -42.02 -42.044 -42.074 -42.099 -42.076 -41.942 -41.742 -41.517 -41.442 -41.841 -42.332 -42.699 -42.918 -43.053 -43.194 -43.337 -43.479 -43.607 -43.664 -43.619 -43.635 -43.79 -44.098 -44.395 -44.586 -44.725 -44.805 -44.836 -44.851 -44.981 -45.258 -45.55 -45.568 -45.647 -45.796 -45.971 -46.256 -46.379 -46.313 -46.32 -46.431 -46.494 -46.525 -46.544 -46.567 -46.59 -46.588 -46.527 -46.402 -46.253 -46.098 -45.95 -45.84 -45.685 -45.462 -45.182 -44.884 -44.618 -44.39 -44.132 -43.831 -43.546 -43.292 -43.07 -42.879 -42.721 -42.593 -42.494 -42.423 -42.372 -42.336 -42.256 -42.039 -41.816 -41.669 -41.6 -41.59 -41.67 -41.719 -41.711 -41.603 -41.176 -40.602 -39.895 -39.131 -39.033 -39.099 -39.155 -39.181 -39.068 -38.656 -38.139 -37.675 -37.318 -37.019 -36.755 -36.49 -36.07 -35.425 -34.729 -34.311 -34.126 -33.955 -33.82 -33.888 -34.172 -34.493 -34.738 -34.877 -34.941 -34.901 -34.724 -34.478 -34.206 -33.902 -33.586 -33.309 -33.114 -33.03 -33.039 -33.128 -33.299 -33.533 -33.772 -33.949 -34.076 -34.197 -34.259 -34.146 -33.897 -33.627 -33.396 -33.275 -33.289 -33.308 -33.193 -33.05 -32.911 -32.658 -32.321 -32.074 -32.085 -32.516 -33.22 -33.98 -34.571 -34.916 -35.108 -35.207 -35.238 -35.278 -35.342 -35.445 -35.533 -35.586 -35.665 -35.856 -36.15 -36.438 -36.601 -36.588 -36.488 -36.441 -36.478 -36.501 -36.436 -36.188 -35.849 -35.728 -35.836 -35.88 -35.813 -35.737 -35.634 -35.434 -35.072 -34.344 -33.196 -31.891 -30.703 -29.882 -29.577 -29.742 -30.426 -31.638 -33.126 -34.407 -34.95 -34.873 -34.732 -34.813 -35.155 -35.702 -36.294 -36.7 -37.05 -37.365 -37.633 -37.916 -38.276 -38.698 -39.097 -39.398 -39.645 -39.912 -40.215 -40.565 -40.972 -41.438 -41.953 -42.488 -42.931 -43.425 -44.043 -44.77 -45.521 -46.361 -47.395 -48.598 -49.947 -51.64 -53.374 -55.122 -57.243 -59.696 -62.588 -66.158 -70.165 -72.91 -74.637 -77.098 -80.397 -82.411 -82.606 -84.068 -87.045 -90.341 -93.554 -96.703 -101.119 -106.116 -109.094 -111.016 -115.67 -123.649 -135.068 -144.226 -147.3 -145.519 -144.804 -169.787 -183.901 -190.787 -196.876 -197.458 -196.765 -196.924 -197.693 -199.104 -201.015 -202.563 -203.005 -202.536 -201.816 -201.673 -202.184 -202.761 -203.798 -205.51 -207.609 -210.019 -212.497 -214.892 -217.015 -218.943 -220.325 -221.085 -221.823 -222.335 -222.581 -223.378 -223.722 -225.115 -225.632 -226.478 -227.826 -230.052 -231.445 -233.254 -231.393 -233.711 -236.655 -239.333 -242.168 -244.71 -247.156 -250.035 -252.874 -258.423 -261.929 -265.562 -269.266 -273.083 -276.893 -280.469 -283.515 -285.621 -287.261 -288.714 -290.167 -291.705 -293.354 -295.116 -297.032 -298.772 -300.926 -303.198 -305.512 -307.799 -309.87 -311.362 -312.074 -312.201 -312.13 -311.98 -311.774 -311.627 -311.555 -311.496 -311.517 -311.562 -311.615 -311.859 -311.855 -311.837 -311.793 -311.72 -311.607 -311.421 -311.2 -310.92 -310.613 -310.199 -309.757 -309.211 -308.722 -308.168 -307.603 -307.052 -306.54 -306.228 -305.922 -305.718 -305.556 -305.447 -305.355 -305.303 -305.285 -305.289 -305.361 -305.463 -305.61 -305.831 -306.101 -306.409 -306.741 -307.089 -307.465 -307.862 -308.315 -308.854 -309.408 -310.009 -310.662 -311.413 -312.165 -312.97 -313.813 -314.707 -315.623 -316.477 -317.254 -317.991 -318.723 -319.503 -320.334 -321.228 -322.088 -323.061 -324.13 -325.215 -326.328 -327.345 -328.462 -329.457 -330.165 -330.457 -330.462 -330.322 -330.161 -330.012 -329.876 -329.778 -329.723 -329.71 -329.741 -329.82 -329.937 -330.082 -330.226 -330.291 -330.244 -330.141 -330.024 -329.949 -329.909 -329.943 -330.037 -330.195 -330.415 -330.703 -331.035 -331.43 -331.881 -332.355 -332.837 -333.3 -333.776 -334.273 -334.833 -335.438 -336.099 -336.817 -337.588 -338.416 -339.297 -340.226 -341.204 -342.226 -343.261 -344.302 -345.326 -346.344 -347.37 -348.433 -349.528 -350.657 -351.819 -353.008 -354.227 -355.469 -356.736 -358.008 -359.28 -360.511 -361.655 -362.666 -363.599 -364.485 -365.373 -366.275 -367.187 -368.117 -369.071 -370.051 -371.06 -372.096 -373.172 -374.275 -375.401 -376.552 -377.728 -378.94 -380.176 -381.456 -382.772 -384.141 -385.531
-1950.37 -1950.244 -1950.112 -1949.976 -1949.837 -1949.696 -1949.557 -1949.425 -1949.302 -1949.184 -1949.07 -1948.953 -1948.835 -1948.713 -1948.586 -1948.455 -1948.319 -1948.18 -1948.036 -1947.891 -1947.743 -1947.596 -1947.454 -1947.315 -1947.179 -1947.045 -1946.91 -1946.775 -1946.638 -1946.499 -1946.358 -1946.214 -1946.068 -1945.917 -1945.762 -1945.599 -1945.423 -1945.229 -1945.014 -1944.782 -1944.538 -1944.288 -1944.033 -1943.777 -1943.521 -1943.264 -1943.009 -1942.754 -1942.501 -1942.25 -1942.002 -1941.758 -1941.521 -1941.288 -1941.06 -1940.838 -1940.619 -1940.405 -1940.196 -1939.99 -1939.79 -1939.594 -1939.404 -1939.218 -1939.038 -1938.862 -1938.69 -1938.533 -1938.365 -1938.201 -1938.041 -1937.886 -1937.736 -1937.592 -1937.454 -1937.32 -1937.192 -1937.068 -1936.95 -1936.839 -1936.733 -1936.636 -1936.565 -1936.49 -1936.427 -1936.366 -1936.311 -1936.257 -1936.202 -1936.145 -1936.085 -1936.021 -1935.954 -1935.885 -1935.823 -1935.761 -1935.715 -1935.707 -1935.722 -1935.763 -1935.811 -1935.859 -1935.895 -1935.913 -1935.91 -1935.881 -1935.825 -1935.741 -1935.626 -1935.49 -1935.314 -1935.108 -1934.901 -1934.637 -1934.351 -1934.028 -1933.674 -1933.3 -1932.897 -1932.466 -1932.006 -1931.519 -1931 -1930.446 -1929.846 -1929.174 -1928.41 -1927.542 -1926.482 -1925.294 -1924.018 -1922.681 -1921.321 -1919.945 -1918.56 -1917.17 -1915.775 -1914.374 -1912.96 -1911.518 -1910.037 -1908.481 -1906.824 -1905.019 -1903.09 -1901.07 -1898.969 -1896.801 -1894.564 -1892.255 -1889.863 -1887.378 -1884.789 -1882.086 -1879.258 -1876.311 -1873.246 -1870.093 -1866.824 -1863.456 -1859.983 -1856.398 -1852.714 -1848.943 -1845.107 -1841.229 -1837.339 -1833.473 -1829.681 -1826.03 -1822.64 -1819.672 -1817.333 -1815.691 -1814.676 -1814.115 -1813.841 -1813.762 -1813.816 -1813.967 -1814.188 -1814.459 -1814.762 -1815.08 -1815.395 -1815.684 -1815.919 -1816.078 -1816.116 -1816.068 -1815.953 -1815.765 -1815.521 -1815.223 -1814.869 -1814.453 -1813.964 -1813.389 -1812.706 -1811.891 -1810.884 -1809.624 -1808.034 -1806.068 -1803.775 -1801.234 -1798.49 -1795.595 -1792.581 -1789.465 -1786.264 -1782.988 -1779.646 -1776.242 -1772.784 -1769.26 -1765.666 -1761.988 -1758.219 -1754.382 -1750.495 -1746.568 -1742.617 -1738.65 -1734.672 -1730.688 -1726.703 -1722.717 -1718.732 -1714.762 -1710.773 -1706.779 -1702.76 -1698.718 -1694.67 -1690.625 -1686.581 -1682.566 -1678.578 -1674.62 -1670.694 -1666.801 -1662.942 -1659.115 -1655.325 -1651.547 -1647.779 -1643.997 -1640.2 -1636.405 -1632.618 -1628.847 -1625.103 -1621.388 -1617.702 -1614.043 -1610.409 -1606.796 -1603.199 -1599.615 -1596.018 -1592.392 -1588.705 -1584.964 -1581.179 -1577.377 -1573.602 -1569.872 -1566.206 -1562.623 -1559.136 -1555.765 -1552.524 -1549.433 -1546.52 -1543.796 -1541.3 -1539.064 -1537.112 -1535.438 -1534.027 -1532.857 -1531.922 -1531.221 -1530.755 -1530.529 -1530.553 -1530.839 -1531.405 -1532.279 -1533.489 -1535.091 -1537.122 -1539.647 -1542.594 -1545.9 -1549.48 -1553.285 -1557.268 -1561.389 -1565.61 -1569.896 -1574.21 -1578.515 -1582.773 -1586.909 -1590.851 -1594.5 -1597.848 -1600.891 -1603.721 -1606.395 -1608.961 -1611.449 -1613.882 -1616.276 -1618.647 -1621.006 -1623.366 -1625.741 -1628.122 -1630.517 -1632.91 -1635.339 -1637.774 -1640.243 -1642.751 -1645.303 -1647.901 -1650.542 -1653.222 -1655.935 -1658.673 -1661.428 -1664.194 -1666.937 -1669.642 -1672.266 -1674.834 -1677.31 -1679.724 -1682.086 -1684.4 -1686.667 -1688.885 -1691.046 -1693.144 -1695.168 -1697.102 -1698.924 -1700.596 -1702.053 -1703.216 -1704.091 -1704.669 -1705.03 -1705.223 -1705.293 -1705.256 -1705.126 -1704.912 -1704.623 -1704.267 -1703.853 -1703.397 -1702.911 -1702.449 -1702.028 -1701.702 -1701.421 -1701.167 -1700.909 -1700.637 -1700.338 -1700.01 -1699.651 -1699.259 -1698.834 -1698.378 -1697.89 -1697.378 -1696.846 -1696.301 -1695.75 -1695.189 -1694.612 -1694.016 -1693.399 -1692.762 -1692.106 -1691.433 -1690.746 -1690.047 -1689.338 -1688.616 -1687.891 -1687.157 -1686.407 -1685.65 -1684.885 -1684.113 -1683.346 -1682.582 -1681.824 -1681.074 -1680.334 -1679.604 -1678.886 -1678.182 -1677.493 -1676.826 -1676.184 -1675.569 -1674.996 -1674.445 -1673.918 -1673.408 -1672.912 -1672.426 -1671.948 -1671.478 -1671.013 -1670.553 -1670.1 -1669.658 -1669.231 -1668.832 -1668.473 -1668.17 -1667.899 -1667.65 -1667.408 -1667.163 -1666.908 -1666.641 -1666.357 -1666.057 -1665.742 -1665.413 -1665.08 -1664.752 -1664.453 -1664.209 -1664.048 -1663.928 -1663.832 -1663.735 -1663.622 -1663.483 -1663.311 -1663.104 -1662.86 -1662.578 -1662.259 -1661.907 -1661.523 -1661.115 -1660.694 -1660.278 -1659.836 -1659.369 -1658.867 -1658.329 -1657.749 -1657.124 -1656.454 -1655.737 -1654.972 -1654.158 -1653.291 -1652.363 -1651.365 -1650.283 -1649.114 -1647.862 -1646.545 -1645.178 -1643.767 -1642.32 -1640.841 -1639.334 -1637.801 -1636.245 -1634.667 -1633.069 -1631.45 -1629.807 -1628.134 -1626.429 -1624.701 -1622.966 -1621.22 -1619.474 -1617.734 -1616.001 -1614.278 -1612.567 -1610.87 -1609.189 -1607.52 -1605.872 -1604.238 -1602.62 -1601.013 -1599.424 -1597.863 -1596.329 -1594.83 -1593.368 -1591.946 -1590.566 -1589.23 -1587.938 -1586.688 -1585.473 -1584.301 -1583.156 -1582.032 -1580.926 -1579.828 -1578.762 -1577.736 -1576.756 -1575.827 -1574.949 -1574.123 -1573.346 -1572.617 -1571.928 -1571.264 -1570.625 -1569.979 -1569.303 -1568.587 -1567.821 -1567.042 -1566.264 -1565.499 -1564.752 -1564.024 -1563.313 -1562.614 -1561.922 -1561.228 -1560.517 -1559.773 -1558.964 -1558.063 -1557.053 -1555.93 -1554.743 -1553.5 -1552.226 -1550.928 -1549.613 -1548.284 -1546.942 -1545.588 -1544.222 -1542.84 -1541.437 -1540.001 -1538.524 -1537.002 -1535.427 -1533.824 -1532.208 -1530.584 -1528.958 -1527.333 -1525.711 -1524.095 -1522.485 -1520.881 -1519.286 -1517.696 -1516.114 -1514.54 -1512.969 -1511.41 -1509.868 -1508.353 -1506.861 -1505.401 -1503.976 -1502.589 -1501.239 -1499.925 -1498.644 -1497.382 -1496.12 -1494.817 -1493.43 -1491.941 -1490.36 -1488.733 -1487.088 -1485.451 -1483.825 -1482.211 -1480.606 -1479.005 -1477.399 -1475.777 -1474.126 -1472.426 -1470.643 -1468.756 -1466.731 -1464.594 -1462.373 -1460.107 -1457.813 -1455.508 -1453.203 -1450.911 -1448.64 -1446.4 -1444.199 -1442.052 -1439.946 -1437.893 -1435.901 -1433.959 -1432.066 -1430.231 -1428.453 -1426.73 -1425.057 -1423.428 -1421.836 -1420.275 -1418.735 -1417.206 -1415.674 -1414.111 -1412.487 -1410.768 -1408.933 -1406.99 -1404.983 -1402.939 -1400.88 -1398.818 -1396.761 -1394.721 -1392.689 -1390.675 -1388.684 -1386.726 -1384.795 -1382.905 -1381.09 -1379.336 -1377.618 -1375.947 -1374.311 -1372.706 -1371.128 -1369.574 -1368.039 -1366.53 -1365.042 -1363.582 -1362.151 -1360.749 -1359.399 -1358.094 -1356.883 -1355.734 -1354.623 -1353.528 -1352.434 -1351.332 -1350.211 -1349.066 -1347.889 -1346.674 -1345.415 -1344.117 -1342.764 -1341.369 -1340.106 -1338.648 -1337.164 -1335.604 -1333.933 -1332.127 -1330.167 -1328.031 -1325.698 -1323.103 -1320.303 -1317.211 -1313.763 -1309.857 -1305.339 -1299.41 -1292.718 -1285.203 -1277.016 -1268.343 -1259.306 -1249.989 -1240.448 -1230.73 -1220.87 -1210.902 -1200.859 -1190.753 -1180.966 -1170.89 -1160.87 -1150.134 -1140.251 -1130.48 -1120.838 -1111.334 -1103.665 -1095.248 -1088.328 -1080.38 -1072.202 -1064.683 -1056.842 -1049.077 -1041.211 -1033.508 -1023.7 -1016.012 -1008.319 -1000.423 -992.28 -984.885 -978.661 -970.02 -963.617 -955.072 -946.072 -934.83 -924.53 -911.062 -899.634 -885.035 -869.989 -854.18 -838.053 -820.894 -802.881 -783.818 -766.894 -746.043 -724.487 -701.497 -676.897 -652.406 -626.427 -599.173 -570.674 -542.152 -512.543 -482.508 -452.686 -424.408 -399.616 -382.356 -377.87 -389.906 -416.622 -452.653 -493.333 -535.66 -577.891 -619.053 -658.365 -695.249 -729.87 -774.317 -803.475 -830.904 -855.007 -876.636 -896.153 -913.446 -928.893 -942.588 -954.623 -962.448 -972.963 -981.44 -988.166 -993.669 -997.162 -999.211 -1001.3 -1003.752 -1005.598 -1006.864 -1007.782 -1008.315 -1008.709 -1008.513 -1008.786 -1008.902 -1008.92 -1008.55 -1008.412 -1008.147 -1007.788 -1007.429 -1006.922 -1029.389 -994.881 -994.395 -993.865 -993.375 -992.813 -992.216 -991.934 -991.296 -990.602 -988.888 -988.19 -987.497 -986.754 -985.979 -985.157 -984.303 -983.438 -981.556 -981.635 -980.701 -979.711 -978.789 -977.433 -976.443 -975.411 -974.295 -973.173 -971.998 -970.628 -969.424 -968.187 -966.928 -965.682 -964.386 -963.053 -961.693 -960.323 -958.896 -957.463 -956.089 -954.612 -952.975 -952.142 -950.653 -949.243 -947.663 -943.956 -942.227 -940.936 -939.846 -941.897 -940.291 -937.608 -935.547 -933.491 -931.714 -930.108 -928.307 -926.409 -924.546 -922.782 -920.862 -918.915 -916.934 -914.919 -913.016 -910.93 -908.838 -906.672 -904.418 -902.05 -899.758 -897.581 -895.186 -892.735 -889.575 -887.031 -884.433 -881.765 -879.03 -876.251 -873.308 -870.358 -867.339 -864.223 -861.051 -857.751 -854.392 -850.931 -847.408 -843.792 -840.091 -836.314 -832.468 -828.565 -824.632 -820.729 -817.01 -813.943 -812.059 -810.946 -810.094 -809.353 -808.681 -808.076 -807.535 -807.071 -806.705 -806.417 -806.218 -806.201 -806.303 -806.541 -806.93 -807.45 -808.11 -808.937 -809.858 -810.902 -812.048 -813.299 -814.626 -816.02 -817.464 -818.942 -820.438 -821.934 -823.39 -824.796 -826.128 -827.361 -828.472 -829.439 -830.228 -830.817 -831.201 -831.366 -831.268 -830.922 -830.293 -829.392 -828.217 -826.77 -825.058 -823.072 -820.876 -818.43 -815.757 -812.89 -809.831 -806.603 -803.22 -799.71 -796.054 -792.293 -788.436 -784.498 -780.494 -776.447 -772.362 -768.264 -764.175 -760.118 -756.12 -752.219 -748.455 -744.832 -741.408 -738.213 -735.29 -732.616 -730.248 -728.148 -726.295 -724.658 -723.203 -721.887 -720.69 -719.588 -718.551 -717.556 -716.517 -715.565 -714.602 -713.645 -712.671 -711.665 -710.614 -709.556 -708.461 -707.316 -706.135 -704.898 -703.612 -702.28 -700.925 -699.476 -697.976 -696.417 -694.799 -693.196 -691.472 -689.71 -687.844 -685.914 -683.903 -681.854 -679.744 -677.579 -675.364 -673.108 -670.811 -668.468 -666.067 -663.606 -661.174 -658.588 -655.934 -653.212 -649.612 -646.712 -643.783 -640.776 -638.135 -635.146 -632.071 -628.968 -625.854 -622.687 -619.524 -616.273 -613.059 -609.877 -606.663 -603.464 -599.632 -596.507 -594.165 -591.232 -587.728 -584.573 -581.406 -578.25 -575.112 -571.924 -568.458 -565.115 -561.691 -558.288 -554.847 -551.256 -547.638 -543.99 -540.31 -536.626 -532.938 -529.271 -525.536 -522.118 -518.65 -515.079 -511.722 -508.52 -505.519 -503.277 -500.003 -496.491 -492.649 -489.741 -485.514 -480.949 -475.928 -470.793 -465.28 -463.525 -458.914 -453.252 -447.202 -445.488 -439.937 -434.163 -428.207 -421.961 -415.19 -406.995 -399.5 -390.368 -379.061 -366.751 -354.351 -342.141 -329.839 -318.556 -307.413 -293.807 -280.639 -267.769 -255.676 -243.994 -232.487 -221.264 -209.526 -194.325 -176.349 -159.802 -144.48 -130.099 -117.618 -107.706 -100.482 -96.086 -93.41 -91.927 -90.598 -89.072 -87.033 -83.699 -77.291 -70.638 -64.766 -59.97 -56.144 -53.164 -50.915 -49.258 -47.708 -45.964 -43.757 -40.786 -37.597 -34.512 -31.617 -29.008 -28.283 -29.348 -30.715 -32.259 -33.389 -33.771 -34.138 -34.445 -34.638 -34.767 -34.951 -35.286 -35.796 -36.36 -36.767 -37.034 -37.269 -37.49 -37.699 -37.896 -38.207 -38.615 -38.896 -38.974 -38.926 -38.798 -38.607 -38.391 -38.24 -38.177 -38.184 -38.197 -38.188 -38.207 -38.173 -37.92 -37.546 -37.245 -37.143 -37.222 -37.36 -37.534 -37.803 -38.107 -38.414 -38.705 -38.955 -39.122 -39.242 -39.31 -39.325 -39.302 -39.316 -39.368 -39.463 -39.659 -39.931 -40.227 -40.517 -40.787 -41.01 -41.133 -41.171 -41.192 -41.228 -41.313 -41.45 -41.586 -41.706 -41.834 -41.991 -42.204 -42.486 -42.788 -43.047 -43.17 -43.17 -43.311 -43.518 -43.653 -43.729 -43.892 -44.151 -44.408 -44.683 -44.982 -45.232 -45.411 -45.68 -46.014 -46.279 -46.449 -46.638 -46.864 -46.982 -47.04 -47.147 -47.365 -47.607 -47.856 -48.097 -48.282 -48.473 -48.646 -48.673 -48.623 -48.614 -48.656 -48.672 -48.654 -48.661 -48.733 -48.891 -49.054 -49.165 -49.207 -49.201 -49.192 -49.168 -49.033 -48.779 -48.51 -48.282 -48.052 -47.654 -46.955 -46.063 -45.56 -45.181 -44.873 -44.743 -44.703 -44.664 -44.621 -44.607 -44.587 -44.514 -44.408 -44.268 -44.044 -43.874 -43.817 -43.829 -43.819 -43.825 -43.861 -43.897 -43.89 -43.818 -43.726 -43.653 -43.611 -43.605 -43.638 -43.691 -43.718 -43.689 -43.59 -43.426 -43.238 -43.159 -43.184 -43.223 -43.257 -43.282 -43.287 -43.262 -43.21 -43.136 -43.027 -42.869 -42.666 -42.448 -42.278 -42.105 -41.97 -41.912 -41.921 -41.959 -41.992 -42.016 -42.005 -41.892 -41.77 -41.694 -41.768 -42.062 -42.456 -42.802 -43.063 -43.272 -43.482 -43.65 -43.742 -43.739 -43.614 -43.364 -43.186 -43.29 -43.658 -44.051 -44.354 -44.539 -44.609 -44.609 -44.596 -44.677 -44.891 -45.093 -45.192 -45.273 -45.393 -45.558 -45.795 -45.964 -46.038 -46.114 -46.221 -46.296 -46.326 -46.34 -46.357 -46.364 -46.316 -46.199 -46.038 -45.871 -45.733 -45.604 -45.47 -45.292 -45.031 -44.708 -44.368 -44.098 -43.897 -43.677 -43.427 -43.19 -42.991 -42.814 -42.658 -42.509 -42.354 -42.207 -42.068 -41.958 -41.911 -41.835 -41.684 -41.517 -41.428 -41.399 -41.41 -41.448 -41.457 -41.383 -41.18 -40.801 -40.288 -39.71 -39.208 -38.979 -38.931 -38.913 -38.844 -38.654 -38.295 -37.817 -37.333 -36.994 -36.654 -36.327 -36.032 -35.666 -35.127 -34.406 -34.106 -34.073 -33.974 -33.893 -33.923 -34.078 -34.3 -34.442 -34.524 -34.609 -34.598 -34.332 -34.066 -33.823 -33.5 -33.168 -32.893 -32.713 -32.678 -32.724 -32.849 -33.083 -33.404 -33.769 -33.987 -34.005 -34.065 -34.189 -34.054 -33.913 -33.848 -33.772 -33.692 -33.782 -33.996 -33.692 -33.477 -33.382 -33.066 -32.567 -32.196 -32.006 -32.503 -33.129 -33.813 -34.303 -34.616 -34.877 -35.081 -35.076 -35.092 -35.109 -35.27 -35.483 -35.682 -35.888 -36.104 -36.355 -36.576 -36.674 -36.613 -36.414 -36.306 -36.489 -36.598 -36.585 -36.359 -36.096 -35.974 -35.917 -35.79 -35.714 -35.668 -35.679 -35.665 -35.612 -35.106 -34.082 -33.113 -32.298 -31.631 -31.306 -31.354 -31.946 -33.028 -34.313 -35.506 -36.078 -36.365 -36.577 -36.72 -36.92 -37.273 -37.661 -38.003 -38.326 -38.647 -38.947 -39.257 -39.625 -40.007 -40.327 -40.624 -40.925 -41.249 -41.619 -42.04 -42.51 -43.06 -43.719 -44.386 -44.974 -45.597 -46.425 -47.338 -48.158 -49.067 -50.421 -52.154 -53.958 -56.478 -58.845 -60.873 -62.862 -65.203 -68.135 -71.855 -76.318 -78.906 -79.832 -81.455 -83.759 -85.454 -86.012 -87.901 -92.693 -98.181 -103.805 -109.798 -116.227 -122.09 -125.371 -125.701 -124.702 -126.423 -140.105 -155.736 -165.741 -171.125 -181.777 -206.277 -211.638 -208.373 -207.037 -205.254 -203.221 -201.825 -201.224 -201.299 -201.732 -202.033 -201.883 -201.454 -201.165 -201.765 -203.02 -204.237 -205.615 -207.359 -209.286 -211.441 -213.636 -215.667 -217.655 -219.525 -220.932 -221.608 -222.666 -223.387 -223.74 -223.543 -226.608 -226.52 -227.341 -228.349 -229.733 -232.023 -233.775 -235.582 -233.801 -236.114 -238.666 -241.347 -244.445 -246.077 -249.394 -252.244 -255.049 -260.4 -263.801 -267.301 -270.826 -274.407 -277.92 -281.176 -283.937 -286.255 -288.168 -289.871 -291.501 -293.151 -294.86 -296.636 -298.526 -300.15 -302.181 -304.28 -306.369 -308.315 -310.04 -311.361 -312.132 -312.487 -312.586 -312.584 -312.416 -312.32 -312.231 -312.163 -312.103 -312.079 -312.058 -312.04 -312.169 -312.086 -311.983 -311.858 -311.699 -311.474 -311.233 -310.934 -310.623 -310.212 -309.728 -309.288 -308.828 -308.322 -307.815 -307.328 -306.929 -306.549 -306.303 -306.177 -306.024 -305.922 -305.853 -305.827 -305.836 -305.872 -305.971 -306.1 -306.281 -306.522 -306.807 -307.129 -307.473 -307.861 -308.277 -308.727 -309.204 -309.742 -310.365 -310.998 -311.693 -312.429 -313.21 -314.06 -314.918 -315.804 -316.728 -317.596 -318.43 -319.245 -320.064 -320.885 -321.76 -322.686 -323.585 -324.595 -325.627 -326.688 -327.752 -328.686 -329.7 -330.559 -331.215 -331.585 -331.736 -331.744 -331.665 -331.587 -331.5 -331.433 -331.397 -331.39 -331.418 -331.481 -331.569 -331.685 -331.772 -331.818 -331.801 -331.757 -331.705 -331.66 -331.669 -331.709 -331.823 -331.993 -332.221 -332.513 -332.853 -333.238 -333.682 -334.148 -334.629 -335.113 -335.624 -336.166 -336.742 -337.372 -338.053 -338.789 -339.575 -340.416 -341.308 -342.245 -343.227 -344.25 -345.29 -346.334 -347.388 -348.448 -349.522 -350.611 -351.739 -352.894 -354.079 -355.288 -356.523 -357.773 -359.044 -360.306 -361.56 -362.768 -363.91 -364.958 -365.952 -366.895 -367.83 -368.769 -369.711 -370.666 -371.641 -372.639 -373.662 -374.725 -375.812 -376.919 -378.056 -379.218 -380.405 -381.633 -382.895 -384.18 -385.526 -386.896 -388.302
-1950.465 -1950.344 -1950.218 -1950.089 -1949.957 -1949.824 -1949.692 -1949.565 -1949.442 -1949.323 -1949.205 -1949.087 -1948.967 -1948.844 -1948.717 -1948.587 -1948.453 -1948.315 -1948.174 -1948.03 -1947.885 -1947.74 -1947.598 -1947.457 -1947.318 -1947.18 -1947.041 -1946.901 -1946.76 -1946.617 -1946.472 -1946.323 -1946.171 -1946.015 -1945.853 -1945.682 -1945.5 -1945.305 -1945.094 -1944.868 -1944.633 -1944.39 -1944.142 -1943.893 -1943.642 -1943.391 -1943.14 -1942.891 -1942.643 -1942.397 -1942.154 -1941.914 -1941.681 -1941.45 -1941.223 -1941.001 -1940.783 -1940.57 -1940.361 -1940.156 -1939.956 -1939.76 -1939.569 -1939.383 -1939.202 -1939.025 -1938.851 -1938.696 -1938.528 -1938.365 -1938.207 -1938.051 -1937.902 -1937.758 -1937.619 -1937.485 -1937.357 -1937.234 -1937.118 -1937.006 -1936.901 -1936.804 -1936.736 -1936.657 -1936.588 -1936.525 -1936.46 -1936.403 -1936.345 -1936.287 -1936.227 -1936.166 -1936.104 -1936.05 -1935.992 -1935.942 -1935.906 -1935.905 -1935.91 -1935.936 -1935.97 -1936.001 -1936.027 -1936.039 -1936.032 -1936.005 -1935.953 -1935.877 -1935.784 -1935.654 -1935.497 -1935.314 -1935.138 -1934.899 -1934.641 -1934.357 -1934.026 -1933.687 -1933.32 -1932.926 -1932.502 -1932.049 -1931.561 -1931.035 -1930.449 -1929.806 -1929.075 -1928.277 -1927.321 -1926.265 -1925.131 -1923.934 -1922.709 -1921.46 -1920.197 -1918.922 -1917.637 -1916.339 -1915.022 -1913.67 -1912.277 -1910.817 -1909.283 -1907.632 -1905.881 -1904.044 -1902.134 -1900.155 -1898.104 -1895.977 -1893.768 -1891.466 -1889.059 -1886.537 -1883.887 -1881.111 -1878.207 -1875.199 -1872.049 -1868.781 -1865.398 -1861.909 -1858.324 -1854.663 -1850.952 -1847.22 -1843.502 -1839.843 -1836.297 -1832.933 -1829.859 -1827.185 -1825.039 -1823.431 -1822.343 -1821.678 -1821.332 -1821.226 -1821.282 -1821.461 -1821.729 -1822.059 -1822.426 -1822.808 -1823.18 -1823.518 -1823.797 -1824.003 -1824.093 -1824.099 -1824.016 -1823.868 -1823.635 -1823.333 -1822.958 -1822.506 -1821.963 -1821.314 -1820.54 -1819.596 -1818.446 -1817.04 -1815.335 -1813.301 -1810.972 -1808.383 -1805.594 -1802.621 -1799.509 -1796.282 -1792.959 -1789.555 -1786.081 -1782.55 -1778.956 -1775.304 -1771.593 -1767.816 -1763.972 -1760.079 -1756.145 -1752.185 -1748.202 -1744.206 -1740.204 -1736.199 -1732.196 -1728.196 -1724.214 -1720.218 -1716.226 -1712.233 -1708.227 -1704.211 -1700.203 -1696.2 -1692.203 -1688.234 -1684.289 -1680.372 -1676.484 -1672.626 -1668.797 -1665.005 -1661.226 -1657.466 -1653.716 -1649.955 -1646.19 -1642.436 -1638.687 -1634.948 -1631.226 -1627.523 -1623.838 -1620.169 -1616.512 -1612.863 -1609.214 -1605.564 -1601.885 -1598.171 -1594.4 -1590.588 -1586.738 -1582.871 -1579.007 -1575.177 -1571.4 -1567.695 -1564.081 -1560.575 -1557.2 -1553.976 -1550.934 -1548.085 -1545.463 -1543.091 -1540.989 -1539.155 -1537.582 -1536.261 -1535.19 -1534.356 -1533.767 -1533.429 -1533.353 -1533.556 -1534.053 -1534.897 -1536.093 -1537.691 -1539.699 -1542.177 -1545.06 -1548.303 -1551.857 -1555.647 -1559.63 -1563.758 -1567.988 -1572.277 -1576.583 -1580.872 -1585.076 -1589.149 -1593.033 -1596.658 -1600.044 -1603.161 -1606.062 -1608.799 -1611.402 -1613.907 -1616.34 -1618.721 -1621.069 -1623.4 -1625.734 -1628.068 -1630.416 -1632.784 -1635.16 -1637.595 -1640.043 -1642.529 -1645.062 -1647.635 -1650.25 -1652.902 -1655.586 -1658.293 -1661.014 -1663.747 -1666.457 -1669.137 -1671.77 -1674.319 -1676.822 -1679.23 -1681.565 -1683.838 -1686.046 -1688.194 -1690.281 -1692.302 -1694.251 -1696.119 -1697.892 -1699.549 -1701.053 -1702.37 -1703.445 -1704.313 -1704.937 -1705.37 -1705.645 -1705.79 -1705.832 -1705.781 -1705.647 -1705.441 -1705.17 -1704.847 -1704.472 -1704.09 -1703.71 -1703.341 -1703.035 -1702.746 -1702.471 -1702.195 -1701.901 -1701.587 -1701.245 -1700.875 -1700.472 -1700.039 -1699.573 -1699.077 -1698.555 -1698.009 -1697.442 -1696.86 -1696.26 -1695.64 -1695.001 -1694.338 -1693.655 -1692.954 -1692.236 -1691.504 -1690.76 -1690.007 -1689.241 -1688.474 -1687.699 -1686.912 -1686.125 -1685.333 -1684.541 -1683.751 -1682.96 -1682.181 -1681.411 -1680.651 -1679.902 -1679.168 -1678.451 -1677.748 -1677.071 -1676.42 -1675.794 -1675.211 -1674.646 -1674.106 -1673.588 -1673.085 -1672.595 -1672.116 -1671.646 -1671.184 -1670.73 -1670.287 -1669.856 -1669.442 -1669.054 -1668.696 -1668.383 -1668.091 -1667.818 -1667.554 -1667.291 -1667.023 -1666.745 -1666.455 -1666.153 -1665.84 -1665.522 -1665.2 -1664.888 -1664.6 -1664.35 -1664.159 -1663.99 -1663.84 -1663.69 -1663.529 -1663.349 -1663.14 -1662.901 -1662.628 -1662.32 -1661.982 -1661.609 -1661.208 -1660.785 -1660.342 -1659.899 -1659.423 -1658.922 -1658.384 -1657.813 -1657.202 -1656.548 -1655.847 -1655.1 -1654.303 -1653.457 -1652.554 -1651.591 -1650.56 -1649.457 -1648.281 -1647.032 -1645.72 -1644.359 -1642.948 -1641.499 -1640.016 -1638.5 -1636.957 -1635.387 -1633.792 -1632.175 -1630.534 -1628.869 -1627.179 -1625.463 -1623.728 -1621.981 -1620.236 -1618.479 -1616.726 -1614.979 -1613.24 -1611.512 -1609.796 -1608.093 -1606.4 -1604.727 -1603.068 -1601.429 -1599.802 -1598.195 -1596.614 -1595.07 -1593.55 -1592.07 -1590.631 -1589.234 -1587.88 -1586.571 -1585.304 -1584.069 -1582.88 -1581.72 -1580.592 -1579.496 -1578.412 -1577.363 -1576.356 -1575.392 -1574.477 -1573.612 -1572.796 -1572.026 -1571.3 -1570.606 -1569.935 -1569.282 -1568.625 -1567.952 -1567.26 -1566.528 -1565.781 -1565.036 -1564.292 -1563.56 -1562.838 -1562.126 -1561.42 -1560.713 -1559.992 -1559.249 -1558.464 -1557.617 -1556.692 -1555.684 -1554.575 -1553.395 -1552.17 -1550.896 -1549.591 -1548.262 -1546.913 -1545.547 -1544.166 -1542.769 -1541.354 -1539.917 -1538.45 -1536.954 -1535.428 -1533.858 -1532.264 -1530.655 -1529.039 -1527.417 -1525.795 -1524.174 -1522.555 -1520.94 -1519.328 -1517.719 -1516.115 -1514.513 -1512.918 -1511.324 -1509.74 -1508.168 -1506.619 -1505.091 -1503.59 -1502.119 -1500.681 -1499.277 -1497.904 -1496.557 -1495.227 -1493.891 -1492.526 -1491.111 -1489.637 -1488.102 -1486.531 -1484.937 -1483.347 -1481.758 -1480.173 -1478.589 -1476.999 -1475.393 -1473.76 -1472.087 -1470.35 -1468.53 -1466.62 -1464.588 -1462.456 -1460.242 -1457.964 -1455.651 -1453.317 -1450.976 -1448.642 -1446.327 -1444.04 -1441.794 -1439.604 -1437.46 -1435.375 -1433.365 -1431.414 -1429.522 -1427.696 -1425.934 -1424.225 -1422.571 -1420.961 -1419.387 -1417.84 -1416.308 -1414.777 -1413.244 -1411.67 -1410.039 -1408.336 -1406.548 -1404.671 -1402.733 -1400.758 -1398.757 -1396.747 -1394.735 -1392.729 -1390.743 -1388.766 -1386.818 -1384.888 -1382.991 -1381.133 -1379.348 -1377.614 -1375.904 -1374.238 -1372.612 -1371.018 -1369.453 -1367.916 -1366.405 -1364.92 -1363.461 -1362.033 -1360.638 -1359.278 -1357.966 -1356.682 -1355.479 -1354.325 -1353.206 -1352.106 -1351.009 -1349.907 -1348.788 -1347.645 -1346.47 -1345.257 -1344.006 -1342.696 -1341.333 -1339.917 -1338.65 -1337.118 -1335.54 -1333.868 -1332.08 -1330.148 -1328.051 -1325.766 -1323.269 -1320.53 -1317.49 -1314.157 -1310.439 -1306.245 -1301.468 -1295.206 -1288.499 -1281.108 -1273.073 -1264.523 -1255.603 -1246.332 -1236.804 -1227.069 -1217.153 -1207.129 -1197.016 -1187.162 -1176.993 -1166.832 -1156.646 -1145.931 -1135.982 -1126.158 -1116.48 -1106.963 -1099.169 -1090.734 -1083.682 -1075.758 -1067.679 -1060.235 -1052.567 -1044.985 -1036.917 -1029.515 -1019.912 -1012.493 -1004.998 -997.375 -989.983 -982.893 -976.956 -968.723 -962.657 -954.454 -945.921 -935.273 -925.551 -912.792 -902.045 -888.272 -874.149 -859.336 -844.271 -828.356 -811.672 -794.103 -778.651 -759.506 -739.768 -718.773 -696.378 -674.113 -650.662 -626.141 -600.717 -575.578 -549.907 -524.505 -500.145 -478.275 -460.656 -450.18 -449.722 -460.969 -483.016 -513.157 -548.4 -586.169 -624.742 -662.867 -710.325 -745.408 -778.807 -809.206 -836.344 -860.824 -882.698 -902.13 -919.537 -934.919 -948.487 -960.397 -970.786 -978.016 -986.682 -993.45 -999.513 -1003.413 -1005.581 -1006.852 -1008.358 -1010.09 -1011.525 -1012.552 -1013.233 -1012.88 -1013.036 -1013.109 -1013.181 -1013.11 -1012.919 -1012.706 -1012.566 -1012.133 -1031.061 -994.802 -994.305 -995.021 -994.576 -994.061 -993.528 -992.991 -992.4 -991.793 -991.214 -990.543 -989.813 -988.953 -986.91 -984.852 -984.116 -983.355 -982.542 -981.705 -980.863 -979.986 -980.011 -979.056 -978.045 -977.107 -976.001 -974.729 -973.686 -972.555 -971.419 -970.232 -969.055 -967.808 -966.528 -965.23 -963.94 -962.609 -961.242 -959.856 -958.463 -957.017 -955.571 -954.159 -952.692 -951.072 -950.194 -948.699 -947.175 -943.756 -941.853 -940.004 -938.773 -937.654 -939.833 -938.224 -935.539 -933.484 -931.425 -929.653 -928.037 -926.222 -924.345 -922.609 -920.721 -918.803 -916.86 -914.881 -912.869 -910.939 -908.881 -906.785 -904.625 -902.369 -900.14 -897.731 -895.531 -893.154 -890.701 -887.548 -884.996 -882.479 -879.794 -877.044 -874.234 -871.276 -868.309 -865.269 -862.146 -858.947 -855.65 -852.276 -848.821 -845.279 -841.668 -837.984 -834.241 -830.454 -826.647 -822.866 -819.209 -815.839 -813.011 -810.906 -809.397 -808.277 -807.345 -806.54 -805.848 -805.258 -804.778 -804.407 -804.168 -804.05 -804.045 -804.213 -804.536 -805.012 -805.636 -806.449 -807.361 -808.407 -809.574 -810.851 -812.225 -813.68 -815.205 -816.772 -818.368 -819.976 -821.572 -823.149 -824.656 -826.085 -827.41 -828.61 -829.657 -830.527 -831.187 -831.639 -831.862 -831.815 -831.51 -830.91 -830.023 -828.851 -827.37 -825.626 -823.628 -821.354 -818.834 -816.07 -813.11 -809.948 -806.6 -803.093 -799.449 -795.663 -791.762 -787.754 -783.671 -779.509 -775.292 -771.035 -766.761 -762.488 -758.241 -754.049 -749.959 -745.993 -742.187 -738.599 -735.272 -732.257 -729.54 -727.174 -725.122 -723.349 -721.814 -720.473 -719.268 -718.194 -717.202 -716.268 -715.37 -714.488 -713.542 -712.66 -711.765 -710.853 -709.906 -708.909 -707.915 -706.858 -705.761 -704.617 -703.434 -702.191 -700.901 -699.591 -698.188 -696.732 -695.154 -693.587 -692.11 -690.422 -688.709 -686.893 -684.987 -683.054 -681.056 -678.991 -676.875 -674.713 -672.521 -670.302 -668.044 -665.727 -663.349 -660.987 -658.484 -655.91 -653.267 -650.578 -648.108 -644.427 -641.553 -638.633 -635.734 -632.735 -629.707 -626.665 -623.564 -620.484 -617.276 -614.12 -610.989 -607.824 -604.667 -600.877 -597.78 -595.403 -592.5 -588.994 -585.839 -582.663 -579.486 -576.318 -573.095 -569.594 -566.2 -562.71 -559.201 -555.708 -552.027 -548.315 -544.569 -540.789 -537.008 -533.224 -529.466 -525.641 -522.155 -518.628 -514.977 -511.547 -508.279 -506.558 -502.77 -499.441 -495.935 -492.232 -489.265 -485.065 -480.464 -475.627 -470.381 -468.009 -462.356 -457.293 -451.199 -448.548 -442.663 -436.772 -430.605 -424.433 -418.094 -411.227 -402.646 -393.952 -384.243 -372.979 -360.813 -349.023 -336.009 -323.249 -311.62 -300.256 -283.035 -267.631 -253.704 -241.627 -230.761 -220.738 -211.471 -202.948 -188.406 -171.042 -154.934 -139.863 -125.866 -113.113 -102.621 -96.488 -93.788 -92.197 -91.051 -89.933 -88.158 -85.835 -82.416 -76.421 -70.211 -64.499 -59.436 -55.426 -52.7 -50.608 -48.922 -47.23 -44.983 -42.441 -39.671 -36.843 -34.185 -31.872 -30.202 -29.759 -30.459 -31.431 -32.249 -32.874 -33.301 -33.717 -34.003 -34.216 -34.549 -35.037 -35.669 -36.445 -37.279 -37.701 -37.863 -38.021 -38.194 -38.434 -38.693 -39.015 -39.403 -39.651 -39.611 -39.533 -39.428 -39.252 -38.978 -38.713 -38.511 -38.422 -38.367 -38.265 -38.198 -38.193 -38.058 -37.826 -37.693 -37.687 -37.765 -37.873 -37.997 -38.159 -38.362 -38.625 -38.891 -39.111 -39.267 -39.363 -39.422 -39.457 -39.455 -39.438 -39.413 -39.415 -39.65 -39.98 -40.288 -40.559 -40.816 -41.028 -41.155 -41.206 -41.28 -41.407 -41.551 -41.717 -41.859 -41.946 -42.039 -42.146 -42.337 -42.727 -43.132 -43.473 -43.621 -43.658 -43.749 -43.896 -44.027 -44.145 -44.311 -44.542 -44.839 -45.202 -45.59 -45.954 -46.276 -46.625 -46.972 -47.148 -47.135 -47.102 -47.108 -47.119 -47.172 -47.297 -47.483 -47.704 -47.939 -48.155 -48.332 -48.486 -48.608 -48.653 -48.642 -48.648 -48.677 -48.68 -48.666 -48.728 -48.899 -49.115 -49.308 -49.407 -49.429 -49.394 -49.395 -49.423 -49.365 -49.227 -49.121 -49.118 -49.096 -48.844 -48.074 -47.064 -46.168 -45.372 -44.725 -44.651 -44.632 -44.536 -44.387 -44.402 -44.408 -44.352 -44.269 -44.162 -43.894 -43.715 -43.679 -43.746 -43.763 -43.794 -43.845 -43.869 -43.838 -43.764 -43.668 -43.583 -43.516 -43.485 -43.504 -43.553 -43.569 -43.563 -43.52 -43.406 -43.275 -43.211 -43.221 -43.224 -43.198 -43.178 -43.156 -43.127 -43.088 -43.033 -42.942 -42.772 -42.556 -42.333 -42.117 -41.905 -41.775 -41.781 -41.828 -41.888 -41.906 -41.908 -41.892 -41.852 -41.825 -41.86 -42.009 -42.296 -42.666 -42.983 -43.261 -43.522 -43.769 -43.972 -44.016 -43.844 -43.542 -43.138 -42.691 -42.751 -43.299 -43.788 -44.181 -44.411 -44.441 -44.402 -44.314 -44.289 -44.521 -44.699 -44.796 -44.877 -45.035 -45.24 -45.469 -45.671 -45.792 -45.901 -46.033 -46.106 -46.098 -46.09 -46.099 -46.116 -46.037 -45.875 -45.685 -45.484 -45.387 -45.267 -45.124 -44.954 -44.639 -44.281 -43.883 -43.612 -43.46 -43.268 -43.045 -42.839 -42.691 -42.549 -42.418 -42.286 -42.107 -41.933 -41.751 -41.568 -41.55 -41.486 -41.368 -41.218 -41.192 -41.195 -41.212 -41.231 -41.214 -41.076 -40.839 -40.494 -40.064 -39.607 -39.214 -38.957 -38.811 -38.704 -38.559 -38.329 -37.99 -37.562 -37.123 -36.725 -36.332 -35.926 -35.7 -35.485 -35.16 -34.748 -34.448 -34.282 -34.123 -33.975 -33.917 -33.933 -34.008 -34.042 -34.052 -34.077 -34.024 -33.777 -33.52 -33.276 -32.992 -32.699 -32.46 -32.315 -32.297 -32.366 -32.515 -32.763 -33.111 -33.56 -33.812 -33.658 -33.652 -33.726 -33.722 -33.712 -33.751 -33.784 -33.806 -33.902 -33.977 -33.829 -33.628 -33.442 -33.129 -32.713 -32.372 -32.289 -32.556 -33.017 -33.519 -33.949 -34.271 -34.542 -34.736 -34.823 -34.91 -35.023 -35.216 -35.486 -35.778 -36.074 -36.333 -36.591 -36.809 -36.903 -36.847 -36.662 -36.553 -36.7 -36.764 -36.697 -36.428 -36.104 -35.87 -35.693 -35.554 -35.552 -35.624 -35.718 -35.774 -35.774 -35.461 -34.835 -34.252 -33.752 -33.305 -33.035 -33.044 -33.486 -34.348 -35.423 -36.463 -37.204 -37.728 -38.102 -38.336 -38.525 -38.796 -39.091 -39.362 -39.665 -40.038 -40.361 -40.688 -41.084 -41.484 -41.785 -42.096 -42.458 -42.879 -43.348 -43.869 -44.462 -45.082 -45.978 -46.864 -47.645 -48.318 -49.569 -50.785 -51.617 -52.325 -54.06 -56.706 -59.483 -62.449 -65.213 -67.118 -68.652 -70.636 -73.301 -76.676 -80.353 -83.082 -84.562 -85.698 -88.451 -90.939 -91.422 -92.91 -100.206 -107.403 -115.083 -123.688 -132.608 -140.913 -145.446 -144.38 -140.298 -133.409 -152.492 -172.695 -187.883 -193.557 -202.782 -215.981 -219.74 -215.99 -212.157 -208.805 -205.935 -203.802 -202.484 -201.82 -201.53 -201.345 -201.115 -201.411 -201.906 -202.866 -204.181 -205.599 -207.349 -209.06 -210.821 -212.939 -214.612 -216.528 -218.727 -219.753 -221.104 -221.96 -223.205 -224.092 -224.518 -227.049 -227.2 -227.957 -229.186 -228.393 -232.71 -234.275 -233.993 -237.821 -236.298 -238.583 -241.181 -243.803 -246.564 -248.218 -251.444 -254.15 -256.909 -262.024 -265.302 -268.649 -271.993 -275.353 -278.631 -281.672 -284.307 -286.67 -288.733 -290.612 -292.387 -294.137 -295.906 -297.696 -299.559 -301.077 -302.986 -304.92 -306.784 -308.483 -310.017 -311.193 -312.005 -312.468 -312.728 -312.787 -312.766 -312.692 -312.612 -312.571 -312.443 -312.373 -312.302 -312.228 -312.147 -312.047 -312.038 -311.874 -311.668 -311.429 -311.172 -310.866 -310.555 -310.158 -309.752 -309.292 -308.87 -308.41 -307.956 -307.527 -307.195 -306.855 -306.639 -306.464 -306.416 -306.31 -306.266 -306.255 -306.296 -306.36 -306.479 -306.668 -306.849 -307.109 -307.412 -307.748 -308.12 -308.539 -308.985 -309.477 -310.007 -310.563 -311.191 -311.883 -312.607 -313.368 -314.171 -315.014 -315.905 -316.794 -317.74 -318.632 -319.509 -320.382 -321.259 -322.15 -323.056 -324.001 -324.931 -325.945 -326.967 -328 -329.018 -329.894 -330.812 -331.6 -332.239 -332.65 -332.895 -333.005 -333.041 -333.003 -332.97 -332.938 -332.921 -332.925 -332.951 -332.999 -333.081 -333.157 -333.221 -333.26 -333.266 -333.258 -333.251 -333.26 -333.286 -333.351 -333.486 -333.672 -333.911 -334.21 -334.553 -334.954 -335.383 -335.846 -336.335 -336.835 -337.373 -337.952 -338.546 -339.2 -339.904 -340.656 -341.459 -342.314 -343.216 -344.161 -345.158 -346.179 -347.225 -348.295 -349.364 -350.458 -351.569 -352.69 -353.849 -355.033 -356.242 -357.472 -358.72 -359.989 -361.256 -362.522 -363.762 -364.964 -366.114 -367.19 -368.23 -369.231 -370.198 -371.175 -372.149 -373.132 -374.127 -375.145 -376.194 -377.263 -378.365 -379.484 -380.634 -381.807 -383.006 -384.251 -385.53 -386.842 -388.193 -389.578 -391.001
-1950.563 -1950.447 -1950.328 -1950.204 -1950.079 -1949.953 -1949.827 -1949.703 -1949.582 -1949.462 -1949.343 -1949.223 -1949.103 -1948.978 -1948.852 -1948.721 -1948.588 -1948.451 -1948.312 -1948.17 -1948.026 -1947.882 -1947.74 -1947.597 -1947.455 -1947.313 -1947.17 -1947.026 -1946.879 -1946.731 -1946.58 -1946.427 -1946.27 -1946.108 -1945.939 -1945.763 -1945.577 -1945.38 -1945.171 -1944.95 -1944.721 -1944.485 -1944.245 -1944.001 -1943.756 -1943.51 -1943.265 -1943.021 -1942.778 -1942.537 -1942.298 -1942.062 -1941.833 -1941.604 -1941.379 -1941.158 -1940.942 -1940.729 -1940.52 -1940.315 -1940.114 -1939.918 -1939.727 -1939.541 -1939.358 -1939.18 -1939.005 -1938.851 -1938.684 -1938.521 -1938.363 -1938.21 -1938.059 -1937.916 -1937.777 -1937.644 -1937.515 -1937.395 -1937.277 -1937.166 -1937.062 -1936.964 -1936.897 -1936.815 -1936.742 -1936.675 -1936.612 -1936.545 -1936.486 -1936.427 -1936.368 -1936.309 -1936.26 -1936.204 -1936.154 -1936.112 -1936.083 -1936.083 -1936.083 -1936.098 -1936.119 -1936.141 -1936.154 -1936.159 -1936.148 -1936.12 -1936.072 -1936.012 -1935.918 -1935.801 -1935.659 -1935.494 -1935.344 -1935.128 -1934.894 -1934.637 -1934.355 -1934.036 -1933.688 -1933.324 -1932.931 -1932.506 -1932.038 -1931.537 -1930.985 -1930.373 -1929.685 -1928.958 -1928.093 -1927.152 -1926.143 -1925.082 -1923.985 -1922.851 -1921.706 -1920.545 -1919.369 -1918.169 -1916.953 -1915.706 -1914.415 -1913.065 -1911.663 -1910.164 -1908.585 -1906.931 -1905.208 -1903.419 -1901.568 -1899.638 -1897.626 -1895.522 -1893.309 -1890.982 -1888.526 -1885.931 -1883.193 -1880.335 -1877.311 -1874.151 -1870.865 -1867.469 -1863.981 -1860.431 -1856.841 -1853.25 -1849.698 -1846.227 -1842.903 -1839.79 -1836.966 -1834.512 -1832.52 -1830.973 -1829.875 -1829.169 -1828.783 -1828.657 -1828.715 -1828.918 -1829.227 -1829.609 -1830.035 -1830.475 -1830.903 -1831.291 -1831.615 -1831.866 -1831.995 -1832.038 -1831.983 -1831.837 -1831.619 -1831.305 -1830.906 -1830.415 -1829.821 -1829.111 -1828.245 -1827.198 -1825.934 -1824.414 -1822.609 -1820.494 -1818.102 -1815.449 -1812.574 -1809.525 -1806.31 -1802.969 -1799.523 -1795.992 -1792.394 -1788.728 -1785.008 -1781.237 -1777.417 -1773.548 -1769.628 -1765.677 -1761.697 -1757.696 -1753.686 -1749.665 -1745.64 -1741.618 -1737.599 -1733.6 -1729.595 -1725.597 -1721.606 -1717.621 -1713.631 -1709.643 -1705.672 -1701.712 -1697.77 -1693.85 -1689.938 -1686.064 -1682.217 -1678.397 -1674.61 -1670.839 -1667.088 -1663.353 -1659.629 -1655.896 -1652.165 -1648.45 -1644.739 -1641.035 -1637.34 -1633.651 -1629.973 -1626.299 -1622.626 -1618.957 -1615.265 -1611.551 -1607.805 -1604.017 -1600.17 -1596.286 -1592.364 -1588.418 -1584.471 -1580.543 -1576.646 -1572.819 -1569.075 -1565.435 -1561.932 -1558.569 -1555.383 -1552.399 -1549.643 -1547.132 -1544.886 -1542.906 -1541.187 -1539.725 -1538.513 -1537.556 -1536.844 -1536.39 -1536.208 -1536.322 -1536.748 -1537.521 -1538.675 -1540.242 -1542.217 -1544.66 -1547.506 -1550.722 -1554.254 -1558.055 -1562.051 -1566.197 -1570.444 -1574.744 -1579.06 -1583.324 -1587.499 -1591.537 -1595.389 -1599.001 -1602.407 -1605.561 -1608.505 -1611.271 -1613.898 -1616.407 -1618.828 -1621.187 -1623.503 -1625.805 -1628.09 -1630.382 -1632.693 -1635.032 -1637.389 -1639.822 -1642.277 -1644.779 -1647.328 -1649.925 -1652.558 -1655.224 -1657.913 -1660.616 -1663.334 -1666.028 -1668.698 -1671.325 -1673.895 -1676.375 -1678.81 -1681.142 -1683.393 -1685.566 -1687.667 -1689.698 -1691.653 -1693.534 -1695.336 -1697.057 -1698.673 -1700.174 -1701.537 -1702.74 -1703.742 -1704.592 -1705.242 -1705.728 -1706.073 -1706.299 -1706.416 -1706.448 -1706.4 -1706.28 -1706.083 -1705.85 -1705.576 -1705.277 -1704.968 -1704.646 -1704.367 -1704.08 -1703.795 -1703.503 -1703.196 -1702.865 -1702.51 -1702.127 -1701.714 -1701.269 -1700.795 -1700.29 -1699.755 -1699.193 -1698.602 -1697.99 -1697.353 -1696.691 -1696.006 -1695.298 -1694.569 -1693.82 -1693.055 -1692.277 -1691.481 -1690.683 -1689.879 -1689.069 -1688.255 -1687.433 -1686.614 -1685.795 -1684.978 -1684.165 -1683.357 -1682.554 -1681.763 -1680.984 -1680.218 -1679.465 -1678.732 -1678.02 -1677.332 -1676.671 -1676.036 -1675.444 -1674.869 -1674.321 -1673.795 -1673.29 -1672.798 -1672.32 -1671.853 -1671.396 -1670.951 -1670.515 -1670.094 -1669.69 -1669.309 -1668.951 -1668.632 -1668.326 -1668.036 -1667.756 -1667.479 -1667.199 -1666.913 -1666.618 -1666.315 -1666.007 -1665.692 -1665.378 -1665.074 -1664.787 -1664.525 -1664.31 -1664.101 -1663.905 -1663.711 -1663.505 -1663.282 -1663.036 -1662.763 -1662.459 -1662.128 -1661.761 -1661.366 -1660.944 -1660.498 -1660.03 -1659.561 -1659.053 -1658.518 -1657.951 -1657.347 -1656.699 -1656.012 -1655.28 -1654.499 -1653.671 -1652.788 -1651.851 -1650.854 -1649.795 -1648.671 -1647.484 -1646.23 -1644.917 -1643.553 -1642.142 -1640.691 -1639.201 -1637.676 -1636.119 -1634.533 -1632.921 -1631.283 -1629.62 -1627.935 -1626.226 -1624.494 -1622.749 -1620.991 -1619.226 -1617.458 -1615.699 -1613.937 -1612.18 -1610.432 -1608.689 -1606.963 -1605.25 -1603.551 -1601.867 -1600.203 -1598.553 -1596.924 -1595.322 -1593.749 -1592.21 -1590.716 -1589.256 -1587.839 -1586.466 -1585.128 -1583.842 -1582.598 -1581.393 -1580.222 -1579.089 -1577.997 -1576.922 -1575.884 -1574.888 -1573.938 -1573.037 -1572.183 -1571.376 -1570.613 -1569.88 -1569.189 -1568.521 -1567.864 -1567.205 -1566.54 -1565.868 -1565.16 -1564.441 -1563.716 -1562.996 -1562.277 -1561.564 -1560.853 -1560.142 -1559.421 -1558.685 -1557.918 -1557.106 -1556.233 -1555.293 -1554.282 -1553.177 -1552.003 -1550.772 -1549.506 -1548.192 -1546.849 -1545.481 -1544.093 -1542.685 -1541.259 -1539.814 -1538.348 -1536.856 -1535.344 -1533.812 -1532.241 -1530.651 -1529.048 -1527.435 -1525.82 -1524.199 -1522.578 -1520.957 -1519.336 -1517.715 -1516.095 -1514.474 -1512.852 -1511.234 -1509.614 -1507.999 -1506.393 -1504.802 -1503.229 -1501.686 -1500.165 -1498.672 -1497.209 -1495.778 -1494.366 -1492.969 -1491.572 -1490.162 -1488.725 -1487.26 -1485.756 -1484.229 -1482.689 -1481.143 -1479.59 -1478.039 -1476.481 -1474.909 -1473.315 -1471.679 -1469.992 -1468.235 -1466.393 -1464.467 -1462.425 -1460.286 -1458.064 -1455.776 -1453.44 -1451.066 -1448.685 -1446.306 -1443.941 -1441.614 -1439.318 -1437.073 -1434.889 -1432.774 -1430.744 -1428.785 -1426.895 -1425.078 -1423.331 -1421.645 -1420.013 -1418.426 -1416.873 -1415.343 -1413.83 -1412.309 -1410.772 -1409.2 -1407.578 -1405.898 -1404.151 -1402.328 -1400.449 -1398.531 -1396.585 -1394.628 -1392.662 -1390.699 -1388.744 -1386.822 -1384.901 -1383.005 -1381.14 -1379.311 -1377.554 -1375.841 -1374.145 -1372.49 -1370.873 -1369.293 -1367.744 -1366.224 -1364.734 -1363.273 -1361.848 -1360.448 -1359.083 -1357.759 -1356.477 -1355.212 -1354.02 -1352.869 -1351.748 -1350.645 -1349.549 -1348.447 -1347.33 -1346.19 -1345.018 -1343.814 -1342.552 -1341.235 -1339.857 -1338.413 -1337.127 -1335.524 -1333.857 -1332.081 -1330.173 -1328.114 -1325.878 -1323.441 -1320.777 -1317.854 -1314.794 -1311.12 -1307.013 -1302.375 -1297.118 -1291.189 -1284.377 -1277.111 -1269.171 -1260.714 -1251.818 -1242.585 -1233.062 -1223.307 -1213.368 -1203.571 -1193.41 -1183.182 -1172.926 -1162.675 -1152.496 -1141.615 -1131.595 -1121.717 -1112.006 -1102.48 -1094.551 -1086.12 -1079.118 -1071.293 -1063.296 -1055.655 -1048.13 -1040.767 -1033.341 -1026.223 -1016.844 -1009.749 -1002.601 -995.349 -991.119 -981.578 -975.961 -968.192 -962.495 -954.68 -946.665 -936.681 -927.601 -915.629 -905.632 -892.775 -879.666 -865.95 -852.056 -837.493 -822.262 -806.319 -792.463 -775.15 -757.398 -738.579 -718.582 -698.759 -678.067 -656.583 -634.448 -612.943 -591.417 -570.715 -551.612 -535.419 -523.523 -517.866 -520.092 -531.054 -550.226 -576.125 -606.872 -640.466 -684.835 -720.556 -754.93 -787.383 -817.691 -845.605 -870.307 -892.245 -911.544 -928.419 -943.299 -956.488 -968.168 -978.113 -986.367 -992.778 -999.929 -1004.324 -1008.77 -1011.932 -1013.779 -1014.9 -1015.922 -1016.951 -1017.785 -1017.672 -1018.004 -1018.004 -1018.032 -1015.236 -1014.934 -1014.818 -1014.338 -1033.898 -995.067 -994.625 -994.127 -993.619 -993.149 -994.036 -993.567 -993.032 -992.463 -991.897 -991.277 -990.642 -990.046 -987.682 -986.937 -986.07 -984.091 -983.388 -982.637 -981.859 -981.027 -980.171 -979.312 -978.419 -978.391 -977.415 -976.386 -975.431 -974.312 -973.286 -971.975 -970.829 -969.679 -968.48 -967.287 -966.028 -964.735 -963.425 -962.115 -960.767 -959.397 -958.004 -956.605 -955.158 -953.707 -952.292 -950.821 -949.209 -947.754 -946.69 -945.141 -941.624 -939.924 -938.128 -936.745 -935.733 -937.857 -935.257 -933.568 -931.527 -929.472 -927.701 -926.08 -924.272 -922.381 -920.665 -918.801 -916.888 -914.944 -912.974 -910.965 -909.03 -906.95 -904.882 -902.725 -900.483 -898.112 -895.964 -893.621 -891.244 -888.789 -885.65 -883.068 -880.452 -877.768 -875.013 -872.215 -869.258 -866.287 -863.314 -860.182 -856.981 -853.688 -850.31 -846.861 -843.347 -839.758 -836.102 -832.417 -828.713 -825.025 -821.411 -817.96 -814.807 -812.067 -809.844 -808.112 -806.731 -805.58 -804.617 -803.807 -803.134 -802.601 -802.202 -801.958 -801.856 -801.933 -802.11 -802.499 -803.055 -803.807 -804.692 -805.721 -806.889 -808.192 -809.6 -811.105 -812.691 -814.341 -816.037 -817.765 -819.496 -821.21 -822.889 -824.509 -826.061 -827.506 -828.792 -829.937 -830.898 -831.646 -832.176 -832.469 -832.481 -832.222 -831.642 -830.772 -829.597 -828.117 -826.351 -824.285 -821.944 -819.343 -816.486 -813.417 -810.146 -806.681 -803.042 -799.267 -795.343 -791.298 -787.156 -782.909 -778.59 -774.21 -769.784 -765.33 -760.87 -756.427 -752.03 -747.729 -743.549 -739.535 -735.758 -732.275 -729.154 -726.395 -724.046 -722.064 -720.4 -718.994 -717.785 -716.724 -715.779 -714.907 -714.082 -713.281 -712.49 -711.701 -710.811 -709.982 -709.132 -708.24 -707.295 -706.337 -705.34 -704.29 -703.19 -702.042 -700.841 -699.602 -698.333 -696.91 -695.501 -694.034 -692.513 -691.071 -689.432 -687.781 -686.015 -684.151 -682.27 -680.326 -678.318 -676.251 -674.134 -672.008 -669.894 -667.744 -665.471 -663.175 -660.884 -658.461 -655.966 -653.654 -651.088 -648.437 -645.731 -642.017 -639.173 -636.333 -633.406 -630.446 -627.471 -624.43 -621.409 -618.257 -615.152 -612.068 -608.946 -605.827 -602.082 -599.009 -596.878 -593.37 -590.233 -587.084 -583.906 -580.719 -577.532 -574.284 -570.758 -567.318 -563.768 -560.189 -556.612 -552.845 -549.039 -545.194 -541.315 -537.436 -533.556 -529.758 -525.793 -522.247 -518.641 -514.924 -511.426 -510.044 -506.302 -502.456 -499.132 -495.564 -492.761 -488.882 -484.738 -480.253 -475.327 -473.611 -468.405 -462.691 -457.385 -450.979 -446.009 -439.585 -433.038 -426.429 -420.077 -413.631 -406.357 -398.761 -389.084 -378.581 -367.109 -354.829 -342.586 -328.779 -314.736 -300.245 -285.98 -267.986 -251.921 -237.6 -226.078 -216.535 -207.519 -199.248 -189.833 -177.522 -163.096 -148.771 -135.564 -122.126 -109.589 -98.025 -93.609 -92.306 -91.202 -90.375 -89.443 -86.711 -83.305 -79.309 -74.404 -69.087 -63.834 -58.873 -54.821 -52.276 -50.168 -48.352 -46.507 -43.905 -41.22 -38.586 -36.12 -33.953 -32.233 -31.145 -30.908 -31.536 -32.107 -32.102 -32.272 -32.562 -32.964 -33.273 -33.58 -34.122 -34.907 -35.838 -36.836 -37.785 -38.303 -38.531 -38.716 -38.906 -39.134 -39.392 -39.673 -39.974 -40.149 -40.116 -40.046 -39.975 -39.854 -39.493 -39.161 -38.846 -38.734 -38.654 -38.485 -38.343 -38.448 -38.387 -38.201 -38.194 -38.257 -38.356 -38.447 -38.49 -38.569 -38.683 -38.908 -39.139 -39.335 -39.479 -39.57 -39.63 -39.685 -39.695 -39.673 -39.623 -39.571 -39.823 -40.159 -40.455 -40.707 -40.949 -41.154 -41.287 -41.36 -41.469 -41.635 -41.801 -41.976 -42.117 -42.202 -42.296 -42.411 -42.623 -43.038 -43.501 -43.984 -44.102 -44.115 -44.193 -44.334 -44.464 -44.591 -44.763 -44.981 -45.298 -45.734 -46.212 -46.697 -47.062 -47.468 -47.94 -48.054 -47.786 -47.558 -47.394 -47.278 -47.314 -47.457 -47.622 -47.811 -48.035 -48.232 -48.381 -48.492 -48.611 -48.665 -48.649 -48.682 -48.749 -48.758 -48.714 -48.804 -49.103 -49.379 -49.604 -49.705 -49.732 -49.696 -49.715 -49.783 -49.788 -49.745 -49.758 -49.906 -50.096 -50.271 -49.225 -48.026 -46.943 -45.957 -45.167 -44.972 -44.867 -44.704 -44.506 -44.447 -44.384 -44.269 -44.125 -43.928 -43.672 -43.481 -43.479 -43.575 -43.663 -43.736 -43.812 -43.842 -43.797 -43.728 -43.617 -43.524 -43.408 -43.33 -43.336 -43.383 -43.416 -43.436 -43.445 -43.361 -43.252 -43.198 -43.205 -43.181 -43.113 -43.068 -43.031 -42.999 -42.969 -42.923 -42.855 -42.681 -42.469 -42.246 -42.019 -41.793 -41.658 -41.683 -41.734 -41.794 -41.798 -41.794 -41.798 -41.81 -41.855 -41.964 -42.161 -42.46 -42.823 -43.143 -43.444 -43.733 -44.002 -44.256 -44.306 -43.968 -43.583 -43.146 -42.72 -42.745 -43.21 -43.667 -44.043 -44.264 -44.311 -44.274 -44.192 -44.168 -44.303 -44.423 -44.484 -44.51 -44.721 -44.936 -45.16 -45.395 -45.496 -45.608 -45.762 -45.838 -45.79 -45.769 -45.766 -45.757 -45.684 -45.545 -45.379 -45.213 -45.082 -44.944 -44.781 -44.567 -44.276 -43.936 -43.587 -43.316 -43.121 -42.933 -42.738 -42.561 -42.416 -42.286 -42.159 -42.022 -41.863 -41.696 -41.526 -41.383 -41.297 -41.221 -41.129 -41.041 -41.002 -40.996 -41 -40.995 -40.946 -40.792 -40.554 -40.243 -39.876 -39.494 -39.155 -38.89 -38.688 -38.516 -38.326 -38.078 -37.751 -37.352 -36.929 -36.513 -36.112 -35.756 -35.556 -35.464 -35.386 -35.204 -34.891 -34.605 -34.346 -34.089 -33.869 -33.709 -33.607 -33.526 -33.457 -33.384 -33.272 -33.087 -32.861 -32.628 -32.407 -32.185 -32.008 -31.903 -31.895 -31.969 -32.117 -32.335 -32.613 -32.894 -33.014 -32.966 -32.978 -33.085 -33.211 -33.339 -33.473 -33.595 -33.698 -33.792 -33.825 -33.732 -33.587 -33.371 -33.089 -32.776 -32.516 -32.442 -32.596 -32.917 -33.263 -33.614 -33.924 -34.193 -34.42 -34.585 -34.763 -34.961 -35.211 -35.519 -35.878 -36.244 -36.583 -36.893 -37.149 -37.297 -37.331 -37.268 -37.2 -37.177 -37.09 -36.874 -36.509 -36.045 -35.6 -35.29 -35.245 -35.443 -35.71 -35.889 -35.906 -35.796 -35.644 -35.518 -35.397 -35.234 -34.985 -34.779 -34.731 -35.011 -35.644 -36.543 -37.528 -38.412 -39.135 -39.62 -39.889 -40.071 -40.312 -40.621 -40.787 -41.072 -41.469 -41.869 -42.265 -42.723 -43.169 -43.555 -43.913 -44.362 -44.934 -45.532 -46.195 -46.998 -47.919 -48.976 -50.083 -51.241 -52.486 -54.022 -55.469 -56.399 -56.868 -58.974 -62.294 -65.506 -68.812 -72.297 -73.531 -74.261 -75.929 -78.395 -81.466 -85.161 -88.464 -90.826 -92.541 -96.616 -100.533 -102.658 -105.244 -110.582 -117.893 -127.048 -137.87 -148.9 -158.898 -165.072 -166.286 -166.256 -166.823 -175.121 -189.064 -201.529 -205.992 -211.115 -216.644 -218.432 -216.192 -212.523 -208.901 -205.834 -203.577 -202.148 -201.403 -201.07 -201.127 -201.608 -202.268 -203.175 -204.187 -205.466 -206.926 -208.748 -210.372 -212.201 -214.012 -216.231 -217.96 -219.338 -220.678 -221.937 -222.687 -223.619 -223.199 -224.044 -226.558 -228.238 -229.467 -228.667 -230.165 -231.664 -234.049 -235.872 -237.713 -238.208 -240.483 -243.145 -245.724 -247.617 -250.07 -253.255 -255.835 -258.522 -263.382 -266.529 -269.72 -272.876 -276.041 -279.119 -282.001 -284.538 -286.931 -289.049 -291.038 -292.919 -294.754 -296.566 -298.365 -300.199 -301.62 -303.418 -305.21 -306.914 -308.453 -309.818 -310.909 -311.721 -312.254 -312.606 -312.762 -312.814 -312.794 -312.776 -312.699 -312.606 -312.498 -312.361 -312.249 -312.128 -311.991 -311.961 -311.771 -311.538 -311.287 -311.021 -310.715 -310.412 -310.03 -309.649 -309.22 -308.84 -308.424 -308.019 -307.692 -307.363 -307.075 -306.876 -306.719 -306.625 -306.628 -306.605 -306.601 -306.664 -306.763 -306.895 -307.109 -307.317 -307.598 -307.913 -308.278 -308.674 -309.123 -309.603 -310.124 -310.693 -311.302 -311.935 -312.677 -313.412 -314.201 -315.031 -315.891 -316.773 -317.743 -318.662 -319.58 -320.495 -321.413 -322.337 -323.279 -324.234 -325.184 -326.139 -327.156 -328.169 -329.179 -330.174 -331.101 -331.849 -332.597 -333.226 -333.67 -333.978 -334.162 -334.269 -334.315 -334.305 -334.307 -334.312 -334.327 -334.353 -334.41 -334.461 -334.523 -334.575 -334.617 -334.636 -334.657 -334.685 -334.728 -334.802 -334.894 -335.032 -335.235 -335.496 -335.811 -336.16 -336.551 -336.987 -337.454 -337.952 -338.468 -339.028 -339.632 -340.266 -340.944 -341.651 -342.421 -343.243 -344.11 -345.035 -345.991 -346.986 -348.016 -349.075 -350.163 -351.256 -352.379 -353.523 -354.69 -355.88 -357.078 -358.312 -359.564 -360.829 -362.116 -363.393 -364.655 -365.896 -367.104 -368.269 -369.369 -370.444 -371.485 -372.503 -373.516 -374.505 -375.513 -376.53 -377.568 -378.65 -379.732 -380.837 -381.971 -383.134 -384.321 -385.533 -386.793 -388.089 -389.428 -390.795 -392.187 -393.626
-1950.663 -1950.553 -1950.439 -1950.322 -1950.202 -1950.081 -1949.96 -1949.84 -1949.72 -1949.601 -1949.481 -1949.361 -1949.239 -1949.115 -1948.987 -1948.857 -1948.724 -1948.588 -1948.449 -1948.308 -1948.166 -1948.022 -1947.878 -1947.733 -1947.588 -1947.442 -1947.294 -1947.146 -1946.994 -1946.841 -1946.685 -1946.526 -1946.363 -1946.196 -1946.022 -1945.841 -1945.652 -1945.454 -1945.246 -1945.029 -1944.805 -1944.574 -1944.34 -1944.102 -1943.863 -1943.623 -1943.383 -1943.144 -1942.906 -1942.67 -1942.436 -1942.204 -1941.978 -1941.751 -1941.528 -1941.309 -1941.093 -1940.88 -1940.671 -1940.466 -1940.266 -1940.07 -1939.878 -1939.69 -1939.507 -1939.328 -1939.153 -1939 -1938.832 -1938.67 -1938.513 -1938.36 -1938.212 -1938.066 -1937.928 -1937.795 -1937.669 -1937.546 -1937.43 -1937.319 -1937.214 -1937.117 -1937.05 -1936.966 -1936.89 -1936.819 -1936.753 -1936.69 -1936.623 -1936.563 -1936.505 -1936.457 -1936.403 -1936.353 -1936.308 -1936.271 -1936.244 -1936.245 -1936.239 -1936.245 -1936.257 -1936.268 -1936.276 -1936.271 -1936.256 -1936.226 -1936.19 -1936.123 -1936.036 -1935.929 -1935.8 -1935.65 -1935.52 -1935.323 -1935.112 -1934.878 -1934.62 -1934.338 -1934.019 -1933.668 -1933.301 -1932.903 -1932.459 -1931.984 -1931.461 -1930.884 -1930.244 -1929.585 -1928.805 -1927.964 -1927.068 -1926.126 -1925.148 -1924.141 -1923.102 -1922.053 -1920.985 -1919.891 -1918.779 -1917.637 -1916.456 -1915.226 -1913.959 -1912.612 -1911.202 -1909.729 -1908.196 -1906.603 -1904.954 -1903.23 -1901.427 -1899.531 -1897.535 -1895.418 -1893.165 -1890.761 -1888.197 -1885.494 -1882.6 -1879.551 -1876.363 -1873.057 -1869.661 -1866.21 -1862.733 -1859.272 -1855.865 -1852.571 -1849.438 -1846.527 -1843.903 -1841.624 -1839.762 -1838.289 -1837.217 -1836.511 -1836.118 -1835.983 -1836.064 -1836.296 -1836.648 -1837.084 -1837.568 -1838.068 -1838.554 -1838.995 -1839.367 -1839.658 -1839.818 -1839.883 -1839.841 -1839.697 -1839.456 -1839.137 -1838.71 -1838.182 -1837.55 -1836.775 -1835.839 -1834.712 -1833.359 -1831.746 -1829.852 -1827.651 -1825.177 -1822.44 -1819.471 -1816.306 -1812.991 -1809.529 -1805.958 -1802.304 -1798.572 -1794.78 -1790.938 -1787.054 -1783.132 -1779.175 -1775.182 -1771.174 -1767.148 -1763.111 -1759.067 -1755.026 -1750.984 -1746.945 -1742.933 -1738.907 -1734.897 -1730.899 -1726.914 -1722.941 -1718.972 -1715.012 -1711.079 -1707.164 -1703.267 -1699.393 -1695.545 -1691.704 -1687.9 -1684.131 -1680.372 -1676.636 -1672.918 -1669.214 -1665.523 -1661.824 -1658.13 -1654.454 -1650.783 -1647.114 -1643.449 -1639.785 -1636.116 -1632.445 -1628.774 -1625.074 -1621.349 -1617.591 -1613.791 -1609.941 -1606.026 -1602.071 -1598.072 -1594.043 -1590.002 -1585.97 -1581.958 -1578.007 -1574.129 -1570.361 -1566.704 -1563.197 -1559.866 -1556.74 -1553.844 -1551.195 -1548.811 -1546.694 -1544.842 -1543.25 -1541.911 -1540.828 -1539.992 -1539.418 -1539.125 -1539.125 -1539.453 -1540.143 -1541.23 -1542.745 -1544.678 -1547.094 -1549.925 -1553.14 -1556.686 -1560.503 -1564.541 -1568.721 -1573 -1577.334 -1581.652 -1585.917 -1590.083 -1594.104 -1597.94 -1601.543 -1604.956 -1608.124 -1611.083 -1613.857 -1616.477 -1618.977 -1621.372 -1623.694 -1625.976 -1628.219 -1630.453 -1632.695 -1634.962 -1637.265 -1639.599 -1642.025 -1644.484 -1646.999 -1649.567 -1652.181 -1654.838 -1657.518 -1660.217 -1662.933 -1665.628 -1668.301 -1670.936 -1673.519 -1676.033 -1678.447 -1680.812 -1683.065 -1685.226 -1687.298 -1689.285 -1691.193 -1693.019 -1694.76 -1696.418 -1697.99 -1699.459 -1700.819 -1702.057 -1703.161 -1704.099 -1704.927 -1705.591 -1706.119 -1706.525 -1706.823 -1707.024 -1707.134 -1707.172 -1707.139 -1707.03 -1706.883 -1706.693 -1706.47 -1706.223 -1705.947 -1705.695 -1705.418 -1705.13 -1704.828 -1704.508 -1704.162 -1703.795 -1703.4 -1702.975 -1702.522 -1702.039 -1701.523 -1700.975 -1700.395 -1699.781 -1699.138 -1698.464 -1697.761 -1697.031 -1696.276 -1695.498 -1694.701 -1693.888 -1693.055 -1692.219 -1691.376 -1690.527 -1689.676 -1688.824 -1687.966 -1687.117 -1686.27 -1685.428 -1684.593 -1683.765 -1682.941 -1682.132 -1681.334 -1680.548 -1679.781 -1679.033 -1678.307 -1677.607 -1676.935 -1676.291 -1675.692 -1675.111 -1674.558 -1674.029 -1673.521 -1673.034 -1672.558 -1672.095 -1671.646 -1671.207 -1670.78 -1670.367 -1669.971 -1669.594 -1669.237 -1668.914 -1668.599 -1668.298 -1668.006 -1667.718 -1667.429 -1667.137 -1666.838 -1666.537 -1666.228 -1665.915 -1665.605 -1665.302 -1665.011 -1664.735 -1664.497 -1664.255 -1664.02 -1663.785 -1663.54 -1663.277 -1662.993 -1662.684 -1662.352 -1661.987 -1661.594 -1661.172 -1660.725 -1660.254 -1659.76 -1659.263 -1658.724 -1658.156 -1657.557 -1656.921 -1656.244 -1655.519 -1654.753 -1653.941 -1653.076 -1652.158 -1651.186 -1650.157 -1649.07 -1647.924 -1646.723 -1645.46 -1644.142 -1642.774 -1641.358 -1639.899 -1638.401 -1636.865 -1635.293 -1633.69 -1632.057 -1630.397 -1628.712 -1627.004 -1625.275 -1623.526 -1621.765 -1619.992 -1618.213 -1616.43 -1614.656 -1612.875 -1611.098 -1609.323 -1607.562 -1605.811 -1604.072 -1602.346 -1600.634 -1598.943 -1597.266 -1595.611 -1593.983 -1592.385 -1590.822 -1589.303 -1587.82 -1586.38 -1584.976 -1583.626 -1582.322 -1581.061 -1579.84 -1578.658 -1577.519 -1576.427 -1575.356 -1574.326 -1573.339 -1572.398 -1571.508 -1570.663 -1569.865 -1569.099 -1568.382 -1567.695 -1567.03 -1566.375 -1565.721 -1565.067 -1564.411 -1563.723 -1563.025 -1562.32 -1561.613 -1560.911 -1560.206 -1559.5 -1558.785 -1558.061 -1557.313 -1556.532 -1555.704 -1554.816 -1553.865 -1552.851 -1551.744 -1550.57 -1549.336 -1548.053 -1546.74 -1545.382 -1543.995 -1542.583 -1541.15 -1539.697 -1538.225 -1536.733 -1535.22 -1533.692 -1532.152 -1530.578 -1528.99 -1527.389 -1525.78 -1524.166 -1522.549 -1520.928 -1519.305 -1517.677 -1516.049 -1514.416 -1512.779 -1511.136 -1509.493 -1507.843 -1506.193 -1504.548 -1502.913 -1501.292 -1499.692 -1498.12 -1496.57 -1495.046 -1493.553 -1492.078 -1490.622 -1489.174 -1487.727 -1486.273 -1484.813 -1483.333 -1481.843 -1480.346 -1478.845 -1477.341 -1475.823 -1474.297 -1472.749 -1471.173 -1469.546 -1467.859 -1466.096 -1464.244 -1462.307 -1460.253 -1458.1 -1455.861 -1453.548 -1451.181 -1448.767 -1446.341 -1443.911 -1441.502 -1439.11 -1436.76 -1434.464 -1432.238 -1430.089 -1428.039 -1426.072 -1424.186 -1422.383 -1420.657 -1418.997 -1417.393 -1415.833 -1414.306 -1412.804 -1411.304 -1409.799 -1408.274 -1406.715 -1405.111 -1403.458 -1401.748 -1399.97 -1398.143 -1396.276 -1394.381 -1392.471 -1390.55 -1388.627 -1386.718 -1384.814 -1382.94 -1381.077 -1379.242 -1377.44 -1375.709 -1374.018 -1372.338 -1370.696 -1369.093 -1367.526 -1365.994 -1364.493 -1363.024 -1361.593 -1360.188 -1358.816 -1357.48 -1356.183 -1354.93 -1353.682 -1352.502 -1351.359 -1350.241 -1349.139 -1348.044 -1346.945 -1345.831 -1344.696 -1343.536 -1342.323 -1341.059 -1339.733 -1338.337 -1336.862 -1335.546 -1333.875 -1332.123 -1330.245 -1328.223 -1326.035 -1323.662 -1321.323 -1318.479 -1315.344 -1311.863 -1307.988 -1303.655 -1298.823 -1293.4 -1287.365 -1280.495 -1273.148 -1265.343 -1256.938 -1248.095 -1238.884 -1229.367 -1219.594 -1209.616 -1199.776 -1189.537 -1179.229 -1168.884 -1158.542 -1148.278 -1137.32 -1127.238 -1117.308 -1107.568 -1098.043 -1089.996 -1081.555 -1074.32 -1066.565 -1058.719 -1051.559 -1044.268 -1037.174 -1030.044 -1023.263 -1014.184 -1007.463 -1000.714 -993.887 -990.12 -980.929 -975.669 -968.421 -963.126 -955.827 -948.304 -939.04 -930.664 -919.535 -910.361 -898.495 -886.47 -873.928 -861.292 -848.157 -834.47 -820.245 -808.068 -792.735 -777.091 -760.573 -743.095 -725.85 -708.039 -689.667 -671.018 -653.203 -635.79 -619.553 -605.253 -593.94 -586.62 -584.571 -588.765 -599.684 -616.949 -639.734 -675.315 -705.891 -737.881 -769.945 -801.224 -830.806 -858.332 -883.456 -905.483 -924.577 -940.781 -954.666 -966.694 -977.406 -987.135 -994.981 -1000.87 -1005.895 -1011.152 -1014.971 -1018.14 -1020.448 -1021.912 -1022.758 -1023.345 -1019.537 -1019.613 -1019.54 -1019.294 -1018.668 -1018.215 -1017.684 -1017.039 -1036.502 -1037.2 -994.453 -993.962 -993.497 -992.974 -992.442 -991.888 -993.02 -992.527 -991.966 -991.37 -990.801 -988.424 -987.757 -986.976 -986.262 -985.494 -984.603 -982.614 -983.111 -981.133 -980.339 -979.49 -978.617 -977.742 -976.836 -976.753 -975.761 -974.715 -973.745 -972.615 -971.575 -970.254 -969.095 -967.932 -966.723 -965.52 -964.25 -962.942 -961.622 -960.287 -958.932 -957.552 -956.15 -954.749 -953.301 -951.845 -950.428 -948.853 -947.249 -945.856 -944.326 -943.242 -939.75 -938.047 -936.573 -934.847 -933.802 -935.886 -933.295 -931.622 -929.586 -927.537 -925.77 -924.15 -922.362 -920.583 -918.73 -916.869 -914.961 -913.023 -911.055 -909.057 -907.129 -905.056 -902.888 -900.843 -898.646 -896.387 -894.069 -891.729 -889.338 -886.908 -883.788 -881.233 -878.617 -875.933 -873.181 -870.454 -867.42 -864.454 -861.408 -858.283 -855.091 -851.812 -848.457 -845.032 -841.541 -837.995 -834.404 -830.782 -827.175 -823.638 -820.154 -816.849 -813.915 -811.181 -808.857 -806.912 -805.295 -803.976 -802.842 -801.893 -801.118 -800.501 -800.049 -799.776 -799.671 -799.764 -799.984 -800.431 -801.091 -801.903 -802.886 -804.029 -805.326 -806.747 -808.298 -809.938 -811.661 -813.446 -815.276 -817.131 -818.993 -820.84 -822.644 -824.387 -826.046 -827.618 -829.022 -830.277 -831.344 -832.192 -832.813 -833.189 -833.268 -833.053 -832.525 -831.672 -830.497 -829.009 -827.192 -825.066 -822.65 -819.96 -817.002 -813.822 -810.427 -806.841 -803.077 -799.162 -795.105 -790.918 -786.622 -782.232 -777.755 -773.214 -768.621 -763.992 -759.344 -754.702 -750.106 -745.565 -741.139 -736.899 -732.898 -729.228 -725.966 -723.177 -720.865 -718.986 -717.463 -716.222 -715.184 -714.277 -713.473 -712.727 -712.015 -711.313 -710.607 -709.898 -709.071 -708.304 -707.511 -706.672 -705.774 -704.863 -703.895 -702.899 -701.843 -700.735 -699.574 -698.404 -697.082 -695.771 -694.403 -692.983 -691.507 -690.097 -688.504 -686.907 -685.193 -683.389 -681.563 -679.669 -677.719 -675.706 -673.628 -671.54 -669.544 -667.48 -665.354 -663.143 -660.937 -658.716 -656.339 -653.891 -651.4 -648.825 -646.181 -643.472 -640.698 -636.967 -634.107 -631.212 -628.299 -625.314 -622.347 -619.247 -616.191 -613.149 -610.068 -606.985 -603.29 -600.213 -597.418 -594.594 -591.474 -588.338 -585.166 -581.978 -578.782 -575.518 -571.975 -568.496 -564.906 -561.242 -557.579 -553.721 -549.816 -545.868 -541.884 -537.901 -533.982 -530.023 -525.973 -522.367 -518.688 -514.897 -511.338 -509.943 -506.138 -502.161 -498.764 -495.196 -492.357 -488.462 -484.343 -479.971 -475.268 -470.098 -464.353 -457.914 -456.089 -449.912 -442.919 -435.653 -428.59 -421.456 -414.665 -407.972 -400.717 -392.96 -383.461 -372.906 -361.462 -349.273 -336.031 -320.93 -306.039 -288.58 -270.489 -251.874 -234.255 -219.794 -209.946 -202.737 -194.376 -186.095 -176.829 -166.226 -154.195 -141.744 -130.293 -120.683 -108.882 -99.37 -94.102 -92.07 -90.694 -89.26 -87.526 -84.166 -80.204 -76.158 -71.978 -67.618 -62.941 -58.514 -54.82 -51.967 -49.615 -47.472 -45.23 -42.669 -39.985 -37.485 -35.373 -33.657 -32.397 -31.647 -31.42 -31.663 -31.811 -31.607 -31.493 -31.647 -31.984 -32.319 -32.736 -33.493 -34.615 -35.869 -37.044 -37.98 -38.613 -39.021 -39.289 -39.493 -39.723 -39.976 -40.171 -40.357 -40.47 -40.482 -40.435 -40.354 -40.191 -39.915 -39.616 -39.363 -39.219 -39.134 -39.042 -38.993 -39.005 -38.962 -38.871 -38.833 -38.857 -38.921 -38.972 -38.978 -39.022 -39.119 -39.276 -39.463 -39.636 -39.777 -39.881 -39.959 -40.012 -40.037 -40.035 -40.026 -40.067 -40.238 -40.49 -40.748 -40.987 -41.205 -41.391 -41.536 -41.649 -41.769 -41.917 -42.07 -42.222 -42.353 -42.47 -42.596 -42.762 -43.016 -43.376 -43.792 -44.177 -44.378 -44.471 -44.58 -44.719 -44.869 -45.027 -45.221 -45.468 -45.799 -46.223 -46.715 -47.235 -47.594 -47.992 -48.461 -48.535 -48.191 -47.898 -47.676 -47.519 -47.533 -47.666 -47.816 -47.986 -48.187 -48.364 -48.5 -48.602 -48.713 -48.779 -48.797 -48.855 -48.944 -48.988 -49.001 -49.135 -49.429 -49.709 -49.926 -50.059 -50.124 -50.15 -50.187 -50.239 -50.279 -50.316 -50.394 -50.536 -50.686 -50.627 -49.871 -48.809 -47.765 -46.828 -46.104 -45.668 -45.394 -45.158 -44.94 -44.753 -44.549 -44.307 -44.095 -43.832 -43.518 -43.218 -43.328 -43.482 -43.594 -43.672 -43.731 -43.76 -43.756 -43.73 -43.665 -43.533 -43.32 -43.148 -43.168 -43.227 -43.268 -43.29 -43.285 -43.233 -43.159 -43.105 -43.073 -43.032 -42.982 -42.94 -42.907 -42.88 -42.85 -42.803 -42.722 -42.583 -42.397 -42.193 -41.985 -41.795 -41.671 -41.633 -41.64 -41.659 -41.67 -41.678 -41.704 -41.753 -41.843 -41.999 -42.232 -42.54 -42.893 -43.246 -43.584 -43.888 -44.127 -44.299 -44.288 -44.038 -43.704 -43.362 -43.113 -43.115 -43.364 -43.692 -43.98 -44.165 -44.242 -44.233 -44.195 -44.182 -44.222 -44.272 -44.31 -44.362 -44.484 -44.644 -44.816 -44.977 -45.095 -45.203 -45.311 -45.373 -45.379 -45.378 -45.378 -45.363 -45.311 -45.215 -45.089 -44.949 -44.807 -44.649 -44.458 -44.229 -43.949 -43.643 -43.334 -43.068 -42.846 -42.649 -42.464 -42.299 -42.157 -42.03 -41.907 -41.778 -41.634 -41.488 -41.338 -41.204 -41.099 -41.009 -40.928 -40.861 -40.818 -40.798 -40.783 -40.751 -40.674 -40.527 -40.308 -40.025 -39.697 -39.354 -39.039 -38.774 -38.539 -38.336 -38.126 -37.871 -37.548 -37.162 -36.749 -36.332 -35.942 -35.623 -35.438 -35.422 -35.57 -35.641 -35.216 -34.88 -34.563 -34.167 -33.755 -33.412 -33.157 -32.963 -32.811 -32.668 -32.532 -32.365 -32.184 -31.98 -31.823 -31.657 -31.539 -31.47 -31.478 -31.556 -31.682 -31.853 -32.037 -32.168 -32.175 -32.105 -32.166 -32.394 -32.65 -32.897 -33.13 -33.338 -33.502 -33.617 -33.668 -33.61 -33.498 -33.273 -33.031 -32.809 -32.587 -32.515 -32.588 -32.801 -33.062 -33.347 -33.643 -33.9 -34.177 -34.395 -34.649 -34.913 -35.225 -35.593 -36.017 -36.461 -36.888 -37.282 -37.624 -37.866 -38.008 -38.025 -37.968 -37.846 -37.641 -37.297 -36.795 -36.133 -35.403 -34.895 -34.966 -35.516 -36.104 -36.41 -36.326 -36.008 -35.953 -36.33 -36.726 -36.918 -36.799 -36.565 -36.415 -36.496 -36.936 -37.774 -38.789 -39.806 -40.726 -41.334 -41.533 -41.634 -41.807 -42.028 -42.273 -42.597 -43.037 -43.568 -44.125 -44.709 -45.302 -45.828 -46.227 -46.782 -47.602 -48.302 -49.045 -50.227 -51.529 -52.771 -54.052 -55.663 -57.542 -59.571 -61.452 -62.73 -63.813 -65.872 -68.864 -71.797 -74.544 -77.352 -78.483 -79.299 -81.31 -84.199 -87.065 -91.697 -95.816 -99.461 -103.495 -108.68 -113.86 -116.896 -118.74 -121.943 -128.414 -139.009 -151.937 -164.566 -174.594 -181.454 -186.875 -193.516 -194.991 -195.219 -200.383 -206.306 -210.131 -212.93 -214.928 -215.033 -213.005 -209.854 -206.605 -203.845 -201.993 -201.109 -200.967 -201.228 -201.613 -202.41 -203.305 -204.395 -205.123 -206.443 -208.507 -210.045 -211.832 -213.432 -215.151 -217.356 -218.98 -219.567 -220.685 -222.077 -223.491 -224.493 -224.122 -225.076 -226.449 -227.607 -228.93 -230.335 -231.888 -233.435 -235.828 -237.666 -239.514 -240.078 -242.33 -244.923 -247.45 -248.973 -251.726 -254.81 -257.308 -259.909 -264.502 -267.505 -270.533 -273.525 -276.509 -279.426 -282.177 -284.632 -287.009 -289.16 -291.214 -293.161 -295.049 -296.891 -298.692 -300.495 -301.859 -303.565 -305.24 -306.811 -308.238 -309.477 -310.507 -311.313 -311.884 -312.297 -312.542 -312.671 -312.672 -312.682 -312.618 -312.525 -312.429 -312.248 -312.112 -311.966 -311.803 -311.638 -311.431 -311.305 -311.043 -310.776 -310.479 -310.194 -309.825 -309.469 -309.077 -308.734 -308.355 -307.999 -307.721 -307.434 -307.183 -307.014 -306.889 -306.811 -306.775 -306.829 -306.859 -306.939 -307.06 -307.217 -307.455 -307.678 -307.981 -308.327 -308.714 -309.136 -309.615 -310.126 -310.679 -311.28 -311.921 -312.606 -313.325 -314.119 -314.939 -315.781 -316.662 -317.608 -318.541 -319.484 -320.44 -321.387 -322.344 -323.308 -324.286 -325.272 -326.268 -327.22 -328.243 -329.251 -330.261 -331.214 -332.109 -332.825 -333.553 -334.182 -334.649 -334.997 -335.243 -335.399 -335.492 -335.546 -335.56 -335.58 -335.605 -335.654 -335.689 -335.733 -335.788 -335.836 -335.882 -335.914 -335.959 -336.015 -336.088 -336.19 -336.326 -336.483 -336.688 -336.963 -337.293 -337.65 -338.052 -338.492 -338.969 -339.479 -340.009 -340.598 -341.216 -341.873 -342.572 -343.317 -344.088 -344.926 -345.808 -346.746 -347.714 -348.721 -349.764 -350.839 -351.947 -353.068 -354.214 -355.389 -356.588 -357.808 -359.049 -360.294 -361.568 -362.854 -364.156 -365.448 -366.72 -367.971 -369.191 -370.373 -371.496 -372.601 -373.674 -374.733 -375.768 -376.785 -377.817 -378.856 -379.925 -381.012 -382.105 -383.23 -384.379 -385.557 -386.757 -387.983 -389.259 -390.571 -391.929 -393.313 -394.732 -396.177
-1950.764 -1950.66 -1950.551 -1950.44 -1950.326 -1950.21 -1950.093 -1949.975 -1949.858 -1949.739 -1949.619 -1949.499 -1949.376 -1949.251 -1949.123 -1948.994 -1948.861 -1948.725 -1948.587 -1948.446 -1948.303 -1948.159 -1948.014 -1947.867 -1947.718 -1947.568 -1947.416 -1947.262 -1947.106 -1946.947 -1946.785 -1946.621 -1946.453 -1946.28 -1946.102 -1945.917 -1945.725 -1945.526 -1945.319 -1945.105 -1944.884 -1944.659 -1944.429 -1944.197 -1943.963 -1943.729 -1943.495 -1943.261 -1943.028 -1942.797 -1942.567 -1942.339 -1942.116 -1941.892 -1941.671 -1941.452 -1941.237 -1941.025 -1940.816 -1940.611 -1940.411 -1940.214 -1940.021 -1939.833 -1939.649 -1939.469 -1939.294 -1939.141 -1938.973 -1938.811 -1938.654 -1938.502 -1938.355 -1938.212 -1938.072 -1937.941 -1937.813 -1937.691 -1937.574 -1937.463 -1937.359 -1937.26 -1937.193 -1937.107 -1937.029 -1936.956 -1936.888 -1936.823 -1936.761 -1936.694 -1936.645 -1936.591 -1936.539 -1936.491 -1936.45 -1936.415 -1936.389 -1936.389 -1936.379 -1936.378 -1936.381 -1936.385 -1936.384 -1936.376 -1936.354 -1936.333 -1936.285 -1936.221 -1936.138 -1936.038 -1935.919 -1935.782 -1935.668 -1935.488 -1935.296 -1935.083 -1934.848 -1934.588 -1934.303 -1933.965 -1933.623 -1933.238 -1932.827 -1932.377 -1931.885 -1931.345 -1930.754 -1930.16 -1929.458 -1928.71 -1927.917 -1927.084 -1926.218 -1925.324 -1924.395 -1923.456 -1922.49 -1921.508 -1920.503 -1919.469 -1918.402 -1917.297 -1916.168 -1914.972 -1913.727 -1912.434 -1911.09 -1909.696 -1908.247 -1906.739 -1905.161 -1903.489 -1901.72 -1899.828 -1897.793 -1895.594 -1893.214 -1890.67 -1887.908 -1884.967 -1881.869 -1878.645 -1875.329 -1871.961 -1868.586 -1865.24 -1861.963 -1858.816 -1855.843 -1853.099 -1850.635 -1848.5 -1846.753 -1845.359 -1844.337 -1843.66 -1843.288 -1843.175 -1843.277 -1843.55 -1843.962 -1844.455 -1845.003 -1845.57 -1846.12 -1846.62 -1847.04 -1847.369 -1847.552 -1847.628 -1847.583 -1847.426 -1847.165 -1846.806 -1846.362 -1845.809 -1845.129 -1844.311 -1843.326 -1842.141 -1840.722 -1839.035 -1837.059 -1834.771 -1832.201 -1829.361 -1826.281 -1822.997 -1819.543 -1815.966 -1812.27 -1808.479 -1804.619 -1800.703 -1796.743 -1792.75 -1788.731 -1784.691 -1780.629 -1776.566 -1772.496 -1768.425 -1764.355 -1760.289 -1756.234 -1752.203 -1748.159 -1744.132 -1740.12 -1736.126 -1732.15 -1728.193 -1724.247 -1720.32 -1716.427 -1712.556 -1708.709 -1704.885 -1701.085 -1697.295 -1693.55 -1689.813 -1686.098 -1682.401 -1678.72 -1675.054 -1671.4 -1667.741 -1664.088 -1660.456 -1656.826 -1653.197 -1649.566 -1645.928 -1642.28 -1638.617 -1634.945 -1631.235 -1627.488 -1623.698 -1619.854 -1615.952 -1611.975 -1607.951 -1603.875 -1599.759 -1595.621 -1591.48 -1587.358 -1583.271 -1579.254 -1575.342 -1571.534 -1567.874 -1564.391 -1561.115 -1558.074 -1555.286 -1552.771 -1550.529 -1548.557 -1546.847 -1545.39 -1544.182 -1543.223 -1542.519 -1542.106 -1541.978 -1542.184 -1542.764 -1543.758 -1545.202 -1547.088 -1549.485 -1552.321 -1555.562 -1559.151 -1563.02 -1567.105 -1571.351 -1575.69 -1580.053 -1584.4 -1588.682 -1592.854 -1596.874 -1600.704 -1604.301 -1607.708 -1610.871 -1613.821 -1616.58 -1619.175 -1621.635 -1623.992 -1626.272 -1628.485 -1630.665 -1632.834 -1635.015 -1637.228 -1639.488 -1641.793 -1644.207 -1646.668 -1649.197 -1651.785 -1654.422 -1657.097 -1659.801 -1662.525 -1665.232 -1667.923 -1670.58 -1673.189 -1675.733 -1678.197 -1680.549 -1682.843 -1685.013 -1687.079 -1689.047 -1690.918 -1692.698 -1694.394 -1695.998 -1697.516 -1698.939 -1700.266 -1701.495 -1702.618 -1703.631 -1704.509 -1705.314 -1705.985 -1706.548 -1707.008 -1707.374 -1707.652 -1707.848 -1707.965 -1708.003 -1707.995 -1707.932 -1707.821 -1707.668 -1707.48 -1707.246 -1707.022 -1706.757 -1706.47 -1706.161 -1705.829 -1705.474 -1705.095 -1704.686 -1704.251 -1703.79 -1703.298 -1702.772 -1702.212 -1701.614 -1700.977 -1700.303 -1699.593 -1698.848 -1698.072 -1697.268 -1696.441 -1695.596 -1694.733 -1693.851 -1692.967 -1692.078 -1691.185 -1690.293 -1689.402 -1688.511 -1687.631 -1686.758 -1685.892 -1685.035 -1684.186 -1683.348 -1682.521 -1681.703 -1680.896 -1680.112 -1679.348 -1678.608 -1677.895 -1677.212 -1676.559 -1675.955 -1675.371 -1674.816 -1674.288 -1673.782 -1673.296 -1672.828 -1672.373 -1671.929 -1671.497 -1671.078 -1670.672 -1670.282 -1669.909 -1669.553 -1669.228 -1668.907 -1668.599 -1668.299 -1668.003 -1667.707 -1667.41 -1667.113 -1666.806 -1666.496 -1666.185 -1665.874 -1665.567 -1665.269 -1664.978 -1664.719 -1664.448 -1664.179 -1663.907 -1663.624 -1663.326 -1663.005 -1662.664 -1662.296 -1661.899 -1661.476 -1661.026 -1660.55 -1660.052 -1659.529 -1659.004 -1658.434 -1657.836 -1657.206 -1656.538 -1655.83 -1655.071 -1654.273 -1653.423 -1652.522 -1651.569 -1650.562 -1649.502 -1648.387 -1647.218 -1646 -1644.725 -1643.398 -1642.023 -1640.6 -1639.132 -1637.625 -1636.072 -1634.484 -1632.86 -1631.205 -1629.521 -1627.811 -1626.079 -1624.328 -1622.557 -1620.778 -1618.988 -1617.191 -1615.39 -1613.588 -1611.798 -1609.997 -1608.198 -1606.412 -1604.634 -1602.866 -1601.111 -1599.369 -1597.648 -1595.94 -1594.255 -1592.597 -1590.97 -1589.378 -1587.825 -1586.326 -1584.858 -1583.429 -1582.058 -1580.734 -1579.455 -1578.22 -1577.026 -1575.88 -1574.786 -1573.714 -1572.687 -1571.705 -1570.772 -1569.887 -1569.053 -1568.262 -1567.508 -1566.799 -1566.121 -1565.463 -1564.817 -1564.173 -1563.531 -1562.891 -1562.219 -1561.537 -1560.849 -1560.156 -1559.462 -1558.77 -1558.068 -1557.359 -1556.635 -1555.885 -1555.099 -1554.263 -1553.368 -1552.411 -1551.392 -1550.281 -1549.101 -1547.86 -1546.566 -1545.228 -1543.865 -1542.457 -1541.023 -1539.566 -1538.088 -1536.59 -1535.074 -1533.541 -1531.998 -1530.449 -1528.871 -1527.281 -1525.682 -1524.076 -1522.463 -1520.848 -1519.227 -1517.599 -1515.968 -1514.331 -1512.686 -1511.032 -1509.369 -1507.699 -1506.015 -1504.327 -1502.638 -1500.954 -1499.281 -1497.624 -1495.992 -1494.382 -1492.8 -1491.241 -1489.706 -1488.194 -1486.701 -1485.221 -1483.752 -1482.297 -1480.838 -1479.381 -1477.927 -1476.471 -1475.011 -1473.534 -1472.049 -1470.538 -1468.984 -1467.377 -1465.702 -1463.944 -1462.091 -1460.147 -1458.08 -1455.91 -1453.645 -1451.3 -1448.894 -1446.442 -1443.956 -1441.467 -1438.998 -1436.544 -1434.133 -1431.782 -1429.507 -1427.322 -1425.25 -1423.277 -1421.398 -1419.615 -1417.916 -1416.289 -1414.719 -1413.196 -1411.693 -1410.224 -1408.749 -1407.266 -1405.761 -1404.223 -1402.642 -1401.018 -1399.343 -1397.606 -1395.822 -1394.001 -1392.15 -1390.28 -1388.403 -1386.519 -1384.646 -1382.777 -1380.936 -1379.104 -1377.298 -1375.522 -1373.814 -1372.145 -1370.481 -1368.855 -1367.267 -1365.714 -1364.198 -1362.717 -1361.275 -1359.86 -1358.479 -1357.133 -1355.824 -1354.552 -1353.318 -1352.091 -1350.924 -1349.79 -1348.678 -1347.582 -1346.491 -1345.396 -1344.289 -1343.167 -1342.002 -1340.791 -1339.525 -1338.191 -1336.777 -1335.27 -1333.916 -1332.179 -1330.491 -1328.547 -1326.441 -1324.152 -1321.656 -1318.926 -1315.931 -1312.625 -1308.97 -1304.915 -1300.407 -1295.388 -1289.855 -1283.714 -1276.793 -1269.426 -1261.503 -1253.217 -1244.38 -1235.162 -1225.618 -1215.807 -1206.055 -1195.867 -1185.547 -1175.138 -1164.686 -1154.233 -1143.841 -1132.807 -1122.629 -1112.629 -1102.611 -1093.065 -1084.875 -1076.426 -1069.538 -1061.845 -1054.275 -1047.185 -1040.146 -1033.346 -1026.542 -1020.118 -1011.365 -1005.041 -998.713 -995.455 -989.049 -979.917 -975.014 -968.603 -963.697 -956.944 -949.906 -941.41 -933.765 -923.563 -915.246 -904.447 -893.578 -882.288 -870.988 -859.37 -847.342 -834.973 -824.576 -811.373 -797.983 -783.921 -769.112 -754.561 -739.712 -724.51 -709.32 -695.142 -681.688 -669.699 -659.714 -652.583 -648.982 -649.763 -655.488 -666.424 -690.061 -710.925 -735.557 -762.533 -791.063 -820.019 -848.323 -874.979 -899.553 -921.69 -940.899 -956.935 -969.435 -980.017 -988.651 -996.24 -1003.757 -1009.216 -1013.027 -1018.598 -1022.077 -1024.897 -1027.219 -1023.558 -1023.975 -1024.012 -1023.418 -1023.592 -1022.604 -1021.893 -1021.176 -1021.065 -1020.36 -1039.578 -994 -993.474 -992.955 -993.315 -992.8 -992.311 -991.764 -991.208 -990.631 -991.96 -989.614 -988.996 -988.35 -987.741 -987.062 -986.352 -985.545 -984.81 -984.022 -983.11 -981.119 -981.583 -979.614 -978.804 -977.94 -977.052 -976.162 -975.245 -975.107 -974.099 -973.039 -972.055 -970.916 -969.863 -968.534 -967.363 -966.188 -964.97 -963.754 -962.473 -961.153 -959.829 -958.471 -957.101 -955.707 -954.302 -952.894 -951.444 -949.987 -948.498 -946.986 -945.385 -943.983 -942.449 -940.867 -937.878 -936.06 -934.687 -932.963 -931.799 -933.932 -931.327 -929.656 -927.63 -925.583 -923.824 -922.204 -920.4 -918.662 -916.801 -914.928 -913.046 -911.117 -909.156 -907.164 -905.249 -903.186 -901.026 -898.915 -896.754 -894.526 -892.246 -889.914 -887.529 -885.091 -882.015 -879.468 -876.86 -874.183 -871.437 -868.718 -865.692 -862.729 -859.785 -856.669 -853.487 -850.216 -846.878 -843.475 -840.017 -836.505 -832.966 -829.416 -825.88 -822.637 -819.215 -815.974 -812.966 -810.246 -807.839 -805.756 -803.967 -802.437 -801.169 -800.071 -799.174 -798.464 -797.94 -797.615 -797.487 -797.579 -797.866 -798.347 -799.048 -799.947 -801.033 -802.291 -803.706 -805.263 -806.94 -808.722 -810.595 -812.521 -814.491 -816.485 -818.483 -820.461 -822.399 -824.278 -826.067 -827.755 -829.307 -830.676 -831.863 -832.825 -833.552 -834.018 -834.181 -834.029 -833.544 -832.715 -831.551 -830.028 -828.165 -825.975 -823.474 -820.686 -817.616 -814.317 -810.797 -807.081 -803.183 -799.137 -794.937 -790.612 -786.171 -781.634 -777.012 -772.318 -767.564 -762.764 -757.936 -753.108 -748.283 -743.507 -738.828 -734.309 -730.048 -726.143 -722.721 -719.883 -717.639 -715.909 -714.589 -713.551 -712.702 -711.967 -711.31 -710.691 -710.087 -709.478 -708.857 -708.217 -707.541 -706.83 -705.996 -705.204 -704.358 -703.478 -702.549 -701.577 -700.572 -699.501 -698.325 -697.192 -695.966 -694.687 -693.367 -691.988 -690.555 -689.183 -687.699 -686.097 -684.397 -682.685 -680.92 -679.094 -677.21 -675.264 -673.275 -671.284 -669.317 -667.316 -665.253 -663.275 -661.192 -658.971 -656.683 -654.325 -651.917 -649.403 -646.84 -643.999 -641.291 -638.7 -635.141 -632.318 -629.47 -626.58 -623.63 -620.601 -617.229 -614.23 -611.189 -608.142 -604.504 -601.475 -598.595 -595.81 -592.72 -589.613 -586.443 -583.26 -580.067 -576.792 -573.237 -569.719 -566.07 -562.432 -558.597 -554.643 -550.634 -546.576 -542.479 -538.387 -534.301 -530.259 -526.137 -522.497 -518.747 -514.848 -511.242 -509.874 -506.088 -502.196 -498.602 -494.939 -491.937 -488.024 -483.886 -479.607 -475.072 -470.114 -464.515 -461.384 -455.199 -447.63 -439.735 -431.759 -423.788 -415.93 -408.58 -401.154 -394.514 -386.636 -377.448 -367.526 -356.455 -343.95 -330.133 -312.985 -295.43 -277.005 -256.235 -235.275 -216.27 -202.041 -194.343 -188.549 -181.32 -173.648 -164.93 -155.615 -145.414 -136.826 -127.232 -116.249 -106.851 -99.263 -94.634 -92.488 -90.317 -87.638 -84.636 -80.825 -76.614 -72.726 -69.2 -65.709 -61.646 -57.803 -54.439 -51.552 -49.004 -46.642 -44.196 -41.561 -38.808 -36.339 -34.589 -33.219 -32.311 -31.813 -31.455 -31.334 -31.205 -30.95 -30.639 -30.779 -31.165 -31.482 -31.815 -32.745 -34.327 -35.918 -37.288 -38.198 -38.85 -39.378 -39.708 -39.915 -40.141 -40.363 -40.53 -40.668 -40.759 -40.784 -40.753 -40.678 -40.527 -40.303 -40.061 -39.872 -39.764 -39.728 -39.732 -39.75 -39.748 -39.69 -39.596 -39.513 -39.468 -39.451 -39.445 -39.442 -39.475 -39.554 -39.68 -39.839 -40.002 -40.146 -40.262 -40.355 -40.421 -40.463 -40.485 -40.515 -40.586 -40.724 -40.918 -41.132 -41.345 -41.543 -41.715 -41.862 -41.988 -42.109 -42.237 -42.366 -42.496 -42.621 -42.752 -42.906 -43.102 -43.364 -43.685 -44.032 -44.35 -44.587 -44.755 -44.912 -45.076 -45.255 -45.444 -45.663 -45.926 -46.246 -46.627 -47.049 -47.466 -47.831 -48.164 -48.437 -48.488 -48.316 -48.098 -47.918 -47.814 -47.819 -47.922 -48.063 -48.228 -48.4 -48.561 -48.693 -48.807 -48.91 -48.995 -49.068 -49.154 -49.258 -49.353 -49.459 -49.632 -49.872 -50.124 -50.332 -50.478 -50.572 -50.634 -50.68 -50.728 -50.779 -50.84 -50.919 -51.008 -51.028 -50.824 -50.263 -49.443 -48.549 -47.704 -46.995 -46.467 -46.08 -45.772 -45.501 -45.231 -44.922 -44.581 -44.258 -43.931 -43.623 -43.394 -43.433 -43.536 -43.602 -43.637 -43.654 -43.67 -43.703 -43.753 -43.772 -43.663 -43.368 -43.039 -43.093 -43.128 -43.148 -43.152 -43.134 -43.089 -43.027 -42.965 -42.91 -42.86 -42.823 -42.795 -42.774 -42.76 -42.737 -42.697 -42.626 -42.509 -42.35 -42.17 -41.982 -41.808 -41.676 -41.597 -41.56 -41.546 -41.544 -41.561 -41.598 -41.675 -41.793 -41.979 -42.237 -42.562 -42.931 -43.309 -43.674 -44.002 -44.169 -44.269 -44.245 -44.09 -43.855 -43.623 -43.47 -43.46 -43.603 -43.816 -44.024 -44.173 -44.251 -44.258 -44.235 -44.212 -44.199 -44.198 -44.2 -44.217 -44.274 -44.359 -44.459 -44.558 -44.648 -44.732 -44.809 -44.869 -44.908 -44.937 -44.961 -44.967 -44.947 -44.889 -44.802 -44.685 -44.546 -44.375 -44.167 -43.93 -43.659 -43.374 -43.085 -42.825 -42.593 -42.388 -42.206 -42.046 -41.906 -41.787 -41.672 -41.558 -41.43 -41.301 -41.165 -41.033 -40.92 -40.822 -40.742 -40.677 -40.63 -40.6 -40.569 -40.524 -40.437 -40.296 -40.093 -39.83 -39.519 -39.184 -38.86 -38.577 -38.341 -38.143 -37.941 -37.685 -37.36 -36.985 -36.583 -36.165 -35.768 -35.424 -35.2 -35.183 -35.356 -35.443 -35.247 -34.984 -34.722 -34.137 -33.518 -33.026 -32.657 -32.375 -32.158 -31.971 -31.826 -31.681 -31.537 -31.377 -31.265 -31.158 -31.084 -31.049 -31.076 -31.156 -31.261 -31.397 -31.518 -31.568 -31.49 -31.27 -31.375 -31.77 -32.13 -32.468 -32.79 -33.078 -33.307 -33.447 -33.548 -33.517 -33.415 -33.223 -33.011 -32.8 -32.62 -32.534 -32.564 -32.697 -32.901 -33.156 -33.42 -33.703 -33.998 -34.296 -34.585 -34.92 -35.256 -35.708 -36.208 -36.717 -37.255 -37.773 -38.217 -38.576 -38.832 -38.937 -38.88 -38.712 -38.438 -38.033 -37.45 -36.6 -35.528 -34.55 -34.822 -36.03 -37.09 -37.575 -37.362 -36.63 -36.494 -37.509 -38.386 -38.969 -38.805 -38.438 -38.187 -38.111 -38.279 -39.245 -40.29 -41.372 -42.473 -43.3 -43.247 -43.281 -43.404 -43.642 -43.966 -44.377 -44.918 -45.619 -46.385 -47.164 -48.011 -48.789 -49.461 -50.232 -51.147 -51.968 -52.673 -54.352 -55.99 -57.448 -58.811 -60.83 -63.169 -65.735 -68.403 -69.854 -70.877 -72.891 -75.891 -78.241 -79.633 -81.262 -82.613 -84.025 -87.226 -91.751 -96.247 -100.83 -105.07 -109.33 -114.849 -121.596 -129.226 -132.408 -132.589 -132.954 -137.306 -150.082 -165.443 -180.093 -189.335 -195.014 -200.935 -208.111 -209.335 -206.858 -207.244 -209.038 -210.627 -211.536 -211.64 -210.633 -208.519 -205.74 -203.19 -201.389 -200.61 -200.706 -201.276 -201.87 -202.367 -203.053 -204.234 -205.218 -206.214 -208.549 -209.994 -211.718 -214.307 -214.273 -215.925 -217.439 -219.072 -220.477 -221.641 -223.033 -223.658 -223.416 -225.384 -226.414 -227.882 -229.111 -230.493 -231.951 -233.55 -235.134 -237.667 -239.409 -241.26 -241.885 -244.107 -246.545 -249.02 -250.537 -253.199 -256.162 -258.621 -261.086 -265.399 -268.256 -271.139 -273.968 -276.799 -279.573 -282.065 -284.586 -286.935 -289.123 -291.181 -293.166 -295.087 -296.948 -298.744 -300.153 -301.836 -303.466 -305.047 -306.518 -307.85 -309.027 -309.987 -310.791 -311.409 -311.852 -312.137 -312.317 -312.385 -312.401 -312.354 -312.305 -312.191 -311.999 -311.831 -311.668 -311.489 -311.311 -311.09 -310.964 -310.705 -310.444 -310.158 -309.889 -309.545 -309.216 -308.858 -308.549 -308.21 -307.894 -307.655 -307.411 -307.194 -307.053 -306.957 -306.903 -306.882 -306.911 -307.034 -307.117 -307.264 -307.471 -307.695 -307.955 -308.277 -308.645 -309.057 -309.505 -310.011 -310.552 -311.137 -311.764 -312.441 -313.157 -313.924 -314.725 -315.567 -316.435 -317.336 -318.304 -319.258 -320.225 -321.199 -322.186 -323.176 -324.181 -325.185 -326.199 -327.217 -328.233 -329.219 -330.242 -331.229 -332.168 -333.047 -333.846 -334.466 -335.102 -335.583 -335.965 -336.249 -336.445 -336.576 -336.662 -336.719 -336.741 -336.793 -336.826 -336.862 -336.902 -336.954 -337.002 -337.055 -337.101 -337.165 -337.245 -337.345 -337.473 -337.632 -337.831 -338.042 -338.336 -338.669 -339.037 -339.45 -339.901 -340.39 -340.915 -341.462 -342.068 -342.706 -343.384 -344.104 -344.868 -345.657 -346.511 -347.423 -348.362 -349.344 -350.365 -351.423 -352.522 -353.645 -354.79 -355.969 -357.169 -358.399 -359.649 -360.919 -362.192 -363.491 -364.809 -366.122 -367.432 -368.72 -369.987 -371.224 -372.427 -373.572 -374.703 -375.804 -376.889 -377.952 -379.007 -380.045 -381.106 -382.204 -383.295 -384.404 -385.544 -386.707 -387.9 -389.114 -390.355 -391.648 -392.987 -394.352 -395.753 -397.192 -398.666
-1950.867 -1950.768 -1950.665 -1950.558 -1950.449 -1950.338 -1950.224 -1950.11 -1949.994 -1949.876 -1949.757 -1949.635 -1949.512 -1949.387 -1949.259 -1949.13 -1948.996 -1948.861 -1948.723 -1948.582 -1948.439 -1948.293 -1948.147 -1947.997 -1947.844 -1947.69 -1947.533 -1947.374 -1947.213 -1947.049 -1946.883 -1946.713 -1946.539 -1946.361 -1946.179 -1945.991 -1945.797 -1945.597 -1945.39 -1945.178 -1944.96 -1944.738 -1944.513 -1944.286 -1944.057 -1943.828 -1943.599 -1943.371 -1943.143 -1942.917 -1942.691 -1942.467 -1942.248 -1942.026 -1941.807 -1941.589 -1941.374 -1941.162 -1940.954 -1940.749 -1940.548 -1940.35 -1940.157 -1939.968 -1939.784 -1939.603 -1939.427 -1939.275 -1939.107 -1938.945 -1938.789 -1938.637 -1938.49 -1938.348 -1938.212 -1938.077 -1937.95 -1937.828 -1937.711 -1937.6 -1937.495 -1937.396 -1937.328 -1937.24 -1937.16 -1937.085 -1937.015 -1936.949 -1936.886 -1936.835 -1936.77 -1936.716 -1936.666 -1936.62 -1936.579 -1936.546 -1936.519 -1936.516 -1936.502 -1936.496 -1936.493 -1936.489 -1936.482 -1936.468 -1936.463 -1936.417 -1936.368 -1936.304 -1936.225 -1936.129 -1936.018 -1935.891 -1935.789 -1935.624 -1935.449 -1935.255 -1935.04 -1934.802 -1934.538 -1934.232 -1933.9 -1933.538 -1933.15 -1932.726 -1932.263 -1931.761 -1931.217 -1930.683 -1930.055 -1929.393 -1928.696 -1927.965 -1927.205 -1926.419 -1925.589 -1924.755 -1923.904 -1923.028 -1922.129 -1921.206 -1920.255 -1919.275 -1918.283 -1917.237 -1916.156 -1915.039 -1913.884 -1912.689 -1911.449 -1910.147 -1908.793 -1907.375 -1905.847 -1904.197 -1902.399 -1900.421 -1898.237 -1895.858 -1893.226 -1890.385 -1887.364 -1884.205 -1880.953 -1877.656 -1874.347 -1871.096 -1867.945 -1864.92 -1862.079 -1859.469 -1857.136 -1855.121 -1853.476 -1852.166 -1851.209 -1850.583 -1850.256 -1850.187 -1850.336 -1850.653 -1851.135 -1851.696 -1852.317 -1852.96 -1853.585 -1854.152 -1854.625 -1854.99 -1855.188 -1855.261 -1855.198 -1855.014 -1854.72 -1854.326 -1853.836 -1853.265 -1852.556 -1851.71 -1850.696 -1849.479 -1848.017 -1846.276 -1844.228 -1841.849 -1839.173 -1836.212 -1833.001 -1829.581 -1825.989 -1822.264 -1818.443 -1814.519 -1810.53 -1806.491 -1802.417 -1798.319 -1794.207 -1790.088 -1785.962 -1781.847 -1777.739 -1773.638 -1769.545 -1765.462 -1761.391 -1757.348 -1753.305 -1749.276 -1745.265 -1741.277 -1737.313 -1733.376 -1729.458 -1725.566 -1721.715 -1717.893 -1714.098 -1710.328 -1706.582 -1702.852 -1699.154 -1695.463 -1691.794 -1688.14 -1684.501 -1680.877 -1677.265 -1673.651 -1670.043 -1666.458 -1662.875 -1659.29 -1655.697 -1652.093 -1648.477 -1644.832 -1641.161 -1637.449 -1633.692 -1629.88 -1626.004 -1622.059 -1618.028 -1613.937 -1609.783 -1605.577 -1601.338 -1597.086 -1592.842 -1588.626 -1584.468 -1580.399 -1576.434 -1572.612 -1568.966 -1565.531 -1562.34 -1559.415 -1556.776 -1554.422 -1552.345 -1550.532 -1548.97 -1547.649 -1546.559 -1545.725 -1545.176 -1544.9 -1544.957 -1545.396 -1546.267 -1547.618 -1549.451 -1551.836 -1554.699 -1557.998 -1561.663 -1565.617 -1569.786 -1574.104 -1578.518 -1582.938 -1587.33 -1591.645 -1595.838 -1599.868 -1603.7 -1607.289 -1610.681 -1613.821 -1616.74 -1619.46 -1622.008 -1624.413 -1626.706 -1628.918 -1631.056 -1633.157 -1635.247 -1637.353 -1639.498 -1641.705 -1643.974 -1646.372 -1648.835 -1651.379 -1653.991 -1656.656 -1659.357 -1662.087 -1664.824 -1667.542 -1670.233 -1672.881 -1675.47 -1677.982 -1680.402 -1682.695 -1684.917 -1687 -1688.968 -1690.826 -1692.579 -1694.231 -1695.797 -1697.263 -1698.635 -1699.916 -1701.106 -1702.207 -1703.219 -1704.146 -1704.966 -1705.746 -1706.423 -1707.017 -1707.528 -1707.959 -1708.31 -1708.583 -1708.787 -1708.904 -1708.98 -1708.997 -1708.961 -1708.875 -1708.742 -1708.549 -1708.351 -1708.098 -1707.812 -1707.496 -1707.153 -1706.786 -1706.399 -1705.984 -1705.533 -1705.065 -1704.566 -1704.033 -1703.462 -1702.848 -1702.188 -1701.484 -1700.736 -1699.948 -1699.125 -1698.272 -1697.395 -1696.499 -1695.586 -1694.655 -1693.723 -1692.787 -1691.851 -1690.917 -1689.989 -1689.064 -1688.155 -1687.256 -1686.368 -1685.49 -1684.623 -1683.766 -1682.926 -1682.093 -1681.261 -1680.459 -1679.678 -1678.922 -1678.194 -1677.5 -1676.84 -1676.231 -1675.645 -1675.093 -1674.568 -1674.068 -1673.588 -1673.132 -1672.68 -1672.244 -1671.819 -1671.407 -1671.007 -1670.622 -1670.253 -1669.898 -1669.572 -1669.248 -1668.935 -1668.63 -1668.329 -1668.029 -1667.735 -1667.428 -1667.12 -1666.808 -1666.495 -1666.181 -1665.868 -1665.56 -1665.254 -1664.974 -1664.677 -1664.378 -1664.072 -1663.755 -1663.421 -1663.069 -1662.692 -1662.289 -1661.86 -1661.404 -1660.923 -1660.418 -1659.889 -1659.337 -1658.783 -1658.185 -1657.558 -1656.897 -1656.199 -1655.459 -1654.675 -1653.838 -1652.951 -1652.014 -1651.024 -1649.982 -1648.889 -1647.745 -1646.552 -1645.315 -1644.026 -1642.689 -1641.305 -1639.873 -1638.394 -1636.873 -1635.305 -1633.696 -1632.049 -1630.369 -1628.657 -1626.92 -1625.161 -1623.385 -1621.591 -1619.79 -1617.98 -1616.163 -1614.341 -1612.517 -1610.696 -1608.872 -1607.053 -1605.238 -1603.431 -1601.633 -1599.846 -1598.072 -1596.317 -1594.576 -1592.856 -1591.163 -1589.502 -1587.877 -1586.294 -1584.754 -1583.262 -1581.815 -1580.421 -1579.076 -1577.78 -1576.53 -1575.325 -1574.17 -1573.069 -1571.995 -1570.967 -1569.987 -1569.058 -1568.18 -1567.347 -1566.567 -1565.829 -1565.133 -1564.467 -1563.823 -1563.191 -1562.561 -1561.932 -1561.307 -1560.649 -1559.98 -1559.304 -1558.624 -1557.94 -1557.254 -1556.565 -1555.864 -1555.147 -1554.402 -1553.619 -1552.786 -1551.891 -1550.932 -1549.908 -1548.79 -1547.6 -1546.348 -1545.04 -1543.685 -1542.295 -1540.875 -1539.418 -1537.937 -1536.433 -1534.911 -1533.373 -1531.82 -1530.262 -1528.703 -1527.12 -1525.528 -1523.93 -1522.325 -1520.713 -1519.095 -1517.475 -1515.846 -1514.209 -1512.565 -1510.909 -1509.24 -1507.554 -1505.855 -1504.136 -1502.405 -1500.668 -1498.93 -1497.2 -1495.484 -1493.791 -1492.116 -1490.472 -1488.85 -1487.256 -1485.691 -1484.155 -1482.645 -1481.163 -1479.712 -1478.273 -1476.851 -1475.438 -1474.03 -1472.619 -1471.2 -1469.757 -1468.277 -1466.759 -1465.183 -1463.532 -1461.79 -1459.944 -1457.997 -1455.918 -1453.724 -1451.427 -1449.043 -1446.589 -1444.083 -1441.555 -1439.003 -1436.449 -1433.926 -1431.446 -1429.031 -1426.701 -1424.475 -1422.379 -1420.402 -1418.536 -1416.78 -1415.117 -1413.531 -1412.003 -1410.522 -1409.064 -1407.62 -1406.176 -1404.721 -1403.243 -1401.731 -1400.177 -1398.583 -1396.941 -1395.239 -1393.493 -1391.71 -1389.898 -1388.066 -1386.226 -1384.378 -1382.539 -1380.702 -1378.879 -1377.088 -1375.308 -1373.557 -1371.871 -1370.22 -1368.574 -1366.964 -1365.392 -1363.855 -1362.355 -1360.896 -1359.471 -1358.077 -1356.718 -1355.395 -1354.109 -1352.86 -1351.647 -1350.433 -1349.282 -1348.158 -1347.057 -1345.967 -1344.883 -1343.795 -1342.7 -1341.581 -1340.422 -1339.216 -1337.951 -1336.609 -1335.18 -1333.645 -1332.325 -1330.558 -1328.677 -1326.639 -1324.424 -1322.016 -1319.392 -1316.529 -1313.392 -1309.94 -1306.137 -1301.935 -1297.285 -1292.136 -1286.44 -1280.245 -1273.264 -1265.848 -1257.891 -1249.436 -1240.682 -1231.418 -1222.061 -1212.202 -1202.059 -1191.763 -1181.322 -1170.782 -1160.117 -1149.517 -1138.974 -1127.866 -1117.566 -1107.466 -1097.613 -1088.043 -1079.698 -1071.24 -1064.425 -1056.817 -1049.435 -1042.517 -1035.752 -1029.267 -1022.824 -1016.755 -1008.341 -1002.43 -999.587 -993.756 -987.844 -979.102 -974.609 -968.448 -964.092 -957.903 -951.335 -943.666 -936.763 -927.596 -920.13 -910.504 -900.868 -890.905 -881.014 -871.002 -860.742 -850.365 -841.841 -830.922 -819.908 -808.419 -796.372 -784.557 -772.656 -760.57 -748.74 -738.021 -728.273 -720.139 -714.008 -710.479 -717.443 -720.481 -727.655 -738.956 -753.762 -772.198 -793.797 -817.786 -843.393 -869.515 -895.004 -918.636 -939.895 -958.788 -974.852 -988.384 -995.454 -1002.316 -1007.992 -1012.301 -1017.047 -1020.68 -1023.262 -1025.302 -1026.781 -1027.629 -1028.17 -1028.306 -1028.103 -1027.744 -1026.968 -1026.197 -1026.116 -1043.154 -1043.046 -994.372 -993.862 -993.342 -992.82 -992.268 -991.723 -991.135 -991.593 -991.078 -990.507 -989.928 -989.329 -988.78 -988.272 -987.633 -986.966 -986.337 -985.638 -984.909 -984.078 -983.325 -982.519 -981.588 -980.75 -980.029 -978.077 -977.254 -976.376 -975.473 -974.571 -973.643 -973.451 -972.43 -971.356 -970.361 -969.214 -968.15 -966.805 -965.623 -964.439 -963.212 -961.986 -960.696 -959.374 -958.033 -956.665 -955.275 -953.867 -952.457 -951.041 -949.596 -948.135 -946.644 -945.127 -943.495 -942.116 -940.555 -938.998 -935.157 -934.192 -932.79 -930.996 -929.887 -931.959 -929.359 -927.359 -925.675 -923.634 -921.879 -920.26 -918.464 -916.709 -914.894 -913.015 -911.124 -909.2 -907.251 -905.27 -903.328 -901.281 -899.17 -897.095 -894.925 -892.725 -890.466 -888.149 -885.784 -883.356 -880.312 -877.779 -875.183 -872.52 -869.788 -867.081 -864.172 -861.22 -858.196 -855.097 -851.937 -848.689 -845.376 -842.007 -838.59 -835.139 -831.645 -828.161 -824.702 -821.553 -818.2 -815.021 -812.044 -809.306 -806.827 -804.624 -802.683 -800.989 -799.523 -798.31 -797.274 -796.453 -795.838 -795.449 -795.293 -795.364 -795.666 -796.226 -796.956 -797.94 -799.128 -800.503 -802.046 -803.738 -805.555 -807.478 -809.486 -811.56 -813.674 -815.82 -817.961 -820.08 -822.158 -824.174 -826.103 -827.934 -829.613 -831.139 -832.452 -833.542 -834.389 -834.965 -835.222 -835.143 -834.709 -833.915 -832.741 -831.19 -829.276 -827.011 -824.413 -821.516 -818.328 -814.901 -811.248 -807.393 -803.367 -799.187 -794.844 -790.381 -785.801 -781.128 -776.366 -771.527 -766.625 -761.666 -756.683 -751.656 -746.622 -741.611 -736.664 -731.846 -727.256 -723.053 -719.407 -716.514 -714.386 -712.894 -711.835 -711.041 -710.404 -709.845 -709.334 -708.835 -708.333 -707.808 -707.259 -706.681 -706.059 -705.401 -704.696 -703.848 -703.038 -702.193 -701.297 -700.359 -699.34 -698.301 -697.21 -696.113 -694.922 -693.679 -692.39 -691.05 -689.669 -688.33 -686.896 -685.346 -683.698 -682.044 -680.341 -678.582 -676.77 -674.911 -673.017 -671.1 -669.176 -667.222 -665.363 -663.328 -661.303 -659.154 -656.935 -654.643 -652.3 -649.873 -647.373 -644.803 -642.109 -639.382 -636.624 -633.184 -630.315 -627.473 -624.57 -621.577 -618.589 -615.623 -612.632 -609.626 -606.053 -602.963 -599.745 -597.001 -593.94 -590.865 -587.722 -584.562 -581.386 -578.12 -574.647 -571.034 -567.352 -563.633 -559.707 -555.645 -551.52 -547.34 -543.122 -538.912 -534.713 -530.566 -526.357 -522.643 -518.814 -514.886 -511.196 -509.829 -506.079 -502.236 -498.491 -495.225 -491.412 -487.376 -483.216 -480.591 -476.411 -471.947 -466.905 -460.746 -453.439 -445.255 -436.423 -427.457 -418.511 -409.683 -401.73 -395.264 -388.41 -380.695 -372.568 -363.173 -352.442 -340.078 -326.355 -309.09 -289.349 -267.564 -243.832 -220.492 -201.139 -189.726 -182.347 -176.1 -169.409 -162.146 -154.27 -145.745 -139.416 -129.577 -120.892 -111.886 -103.776 -97.613 -93.604 -91.316 -88.864 -85.769 -82.118 -77.622 -72.71 -69.089 -66.171 -63.14 -59.927 -56.732 -53.762 -51.024 -48.458 -45.969 -43.413 -40.726 -38.005 -35.615 -33.846 -32.635 -31.961 -31.596 -31.284 -31.006 -30.74 -30.483 -30.287 -30.391 -30.725 -31.073 -31.384 -32.442 -34.326 -36.058 -37.525 -38.355 -38.981 -39.505 -39.895 -40.176 -40.417 -40.627 -40.797 -40.931 -41.031 -41.076 -41.07 -41.018 -40.892 -40.702 -40.485 -40.353 -40.298 -40.344 -40.459 -40.57 -40.585 -40.488 -40.338 -40.188 -40.07 -39.981 -39.921 -39.896 -39.914 -39.981 -40.097 -40.247 -40.414 -40.568 -40.702 -40.808 -40.891 -40.949 -40.988 -41.041 -41.113 -41.236 -41.391 -41.571 -41.759 -41.94 -42.1 -42.241 -42.365 -42.476 -42.584 -42.69 -42.795 -42.908 -43.043 -43.208 -43.42 -43.68 -43.972 -44.278 -44.564 -44.809 -45.018 -45.217 -45.416 -45.626 -45.843 -46.074 -46.334 -46.627 -46.952 -47.295 -47.626 -47.924 -48.176 -48.349 -48.39 -48.314 -48.192 -48.086 -48.04 -48.072 -48.181 -48.325 -48.492 -48.654 -48.803 -48.932 -49.048 -49.158 -49.266 -49.378 -49.498 -49.633 -49.78 -49.941 -50.14 -50.368 -50.598 -50.797 -50.948 -51.056 -51.127 -51.173 -51.21 -51.253 -51.306 -51.367 -51.406 -51.36 -51.14 -50.691 -50.04 -49.284 -48.516 -47.822 -47.256 -46.812 -46.46 -46.16 -45.848 -45.471 -45.052 -44.608 -44.2 -43.96 -43.821 -43.765 -43.739 -43.702 -43.646 -43.586 -43.553 -43.595 -43.739 -43.931 -43.944 -43.65 -43.321 -43.159 -43.091 -43.061 -43.04 -43.01 -42.956 -42.887 -42.811 -42.74 -42.683 -42.651 -42.641 -42.641 -42.646 -42.637 -42.615 -42.558 -42.469 -42.333 -42.17 -41.991 -41.82 -41.671 -41.564 -41.488 -41.447 -41.429 -41.441 -41.487 -41.573 -41.708 -41.91 -42.186 -42.536 -42.935 -43.337 -43.698 -43.984 -44.163 -44.254 -44.252 -44.16 -44.019 -43.867 -43.769 -43.759 -43.846 -43.989 -44.143 -44.263 -44.324 -44.332 -44.303 -44.257 -44.208 -44.158 -44.112 -44.075 -44.065 -44.075 -44.101 -44.137 -44.183 -44.236 -44.292 -44.351 -44.413 -44.475 -44.533 -44.576 -44.591 -44.575 -44.526 -44.433 -44.3 -44.121 -43.902 -43.659 -43.391 -43.118 -42.84 -42.582 -42.347 -42.138 -41.952 -41.795 -41.665 -41.557 -41.462 -41.361 -41.251 -41.135 -41.004 -40.871 -40.749 -40.641 -40.554 -40.489 -40.437 -40.398 -40.36 -40.31 -40.225 -40.093 -39.905 -39.656 -39.347 -38.993 -38.625 -38.306 -38.082 -37.921 -37.764 -37.513 -37.175 -36.808 -36.427 -36.022 -35.593 -35.171 -34.828 -34.741 -34.962 -35.127 -35.081 -34.826 -34.439 -33.786 -33.104 -32.558 -32.133 -31.79 -31.538 -31.333 -31.197 -31.079 -30.966 -30.872 -30.788 -30.724 -30.696 -30.686 -30.725 -30.808 -30.915 -31.038 -31.139 -31.175 -31.11 -30.964 -31.016 -31.325 -31.712 -32.099 -32.451 -32.86 -33.172 -33.364 -33.485 -33.47 -33.422 -33.242 -33.033 -32.819 -32.646 -32.523 -32.543 -32.642 -32.812 -33.056 -33.308 -33.609 -33.946 -34.306 -34.631 -34.978 -35.37 -35.855 -36.432 -37.075 -37.733 -38.353 -38.895 -39.395 -39.823 -39.996 -39.933 -39.764 -39.498 -39.129 -38.605 -37.762 -36.524 -34.884 -35.501 -37.386 -38.905 -39.632 -39.28 -38.562 -38.476 -39.268 -40.214 -41.153 -40.736 -40.314 -40.117 -40.109 -40.415 -41.171 -42.093 -43.115 -44.108 -44.787 -44.991 -45.112 -45.261 -45.596 -46.042 -46.592 -47.312 -48.21 -49.211 -50.295 -51.42 -52.502 -53.516 -54.551 -55.635 -56.738 -57.975 -59.633 -61.453 -63.103 -64.763 -66.807 -69.243 -71.969 -74.726 -76.304 -77.384 -79.303 -81.949 -83.771 -84.629 -86.103 -88.185 -89.976 -94.978 -101.518 -107.222 -112.128 -116.201 -119.902 -126.193 -133.31 -141.046 -146.025 -147.603 -146.621 -147.025 -162.05 -177.396 -192.845 -199.947 -203.51 -207.516 -211.093 -211.99 -210.734 -209.721 -209.347 -209.11 -208.535 -207.478 -205.93 -203.968 -201.717 -200.482 -200.194 -200.2 -200.561 -201.717 -202.024 -202.879 -203.773 -205.151 -205.915 -207.553 -209.665 -211.037 -213.768 -213.121 -214.386 -216.806 -217.465 -219.866 -221.254 -221.819 -223.152 -224.567 -224.516 -225.684 -226.811 -229.095 -230.391 -231.824 -233.333 -235.812 -237.35 -239.078 -239.143 -242.699 -243.431 -245.618 -247.649 -249.455 -251.929 -254.495 -257.323 -259.701 -262.112 -266.094 -268.82 -271.552 -274.297 -276.975 -279.605 -281.967 -284.415 -286.725 -288.902 -290.97 -292.972 -294.908 -296.774 -298.561 -299.957 -301.595 -303.165 -304.674 -306.08 -307.329 -308.449 -309.423 -310.183 -310.801 -311.271 -311.595 -311.814 -311.92 -311.963 -311.966 -311.896 -311.776 -311.622 -311.417 -311.243 -311.056 -310.872 -310.646 -310.445 -310.272 -310.022 -309.754 -309.499 -309.185 -308.853 -308.56 -308.285 -307.982 -307.749 -307.503 -307.294 -307.11 -307 -306.931 -306.894 -306.905 -306.957 -307.049 -307.221 -307.391 -307.598 -307.85 -308.134 -308.479 -308.869 -309.305 -309.779 -310.313 -310.883 -311.498 -312.156 -312.871 -313.617 -314.405 -315.226 -316.1 -316.991 -317.914 -318.907 -319.884 -320.876 -321.876 -322.885 -323.918 -324.948 -325.981 -327.021 -328.06 -329.094 -330.123 -331.121 -332.108 -333.045 -333.92 -334.717 -335.344 -335.983 -336.48 -336.883 -337.193 -337.416 -337.573 -337.683 -337.759 -337.826 -337.858 -337.894 -337.931 -337.971 -338.024 -338.075 -338.136 -338.194 -338.276 -338.378 -338.501 -338.652 -338.834 -339.054 -339.323 -339.609 -339.944 -340.325 -340.751 -341.215 -341.717 -342.258 -342.821 -343.446 -344.103 -344.801 -345.54 -346.324 -347.158 -348.027 -348.93 -349.885 -350.882 -351.918 -352.993 -354.111 -355.256 -356.426 -357.633 -358.868 -360.124 -361.406 -362.706 -364.028 -365.355 -366.679 -368.016 -369.347 -370.658 -371.946 -373.205 -374.443 -375.597 -376.751 -377.882 -378.982 -380.066 -381.143 -382.225 -383.319 -384.393 -385.499 -386.626 -387.773 -388.955 -390.162 -391.393 -392.649 -393.968 -395.315 -396.699 -398.118 -399.575 -401.077
-1950.969 -1950.876 -1950.777 -1950.676 -1950.571 -1950.464 -1950.354 -1950.242 -1950.128 -1950.011 -1949.892 -1949.771 -1949.648 -1949.522 -1949.394 -1949.263 -1949.131 -1948.995 -1948.857 -1948.716 -1948.572 -1948.425 -1948.277 -1948.124 -1947.968 -1947.809 -1947.647 -1947.483 -1947.317 -1947.147 -1946.975 -1946.8 -1946.622 -1946.44 -1946.253 -1946.062 -1945.866 -1945.665 -1945.458 -1945.247 -1945.032 -1944.813 -1944.592 -1944.369 -1944.145 -1943.921 -1943.697 -1943.474 -1943.252 -1943.03 -1942.809 -1942.589 -1942.373 -1942.154 -1941.936 -1941.719 -1941.505 -1941.293 -1941.084 -1940.879 -1940.677 -1940.48 -1940.286 -1940.097 -1939.912 -1939.731 -1939.555 -1939.401 -1939.233 -1939.072 -1938.916 -1938.765 -1938.618 -1938.478 -1938.34 -1938.208 -1938.079 -1937.957 -1937.84 -1937.728 -1937.623 -1937.523 -1937.452 -1937.363 -1937.282 -1937.205 -1937.134 -1937.067 -1937.012 -1936.952 -1936.895 -1936.833 -1936.783 -1936.737 -1936.697 -1936.662 -1936.634 -1936.628 -1936.61 -1936.599 -1936.59 -1936.58 -1936.568 -1936.566 -1936.538 -1936.5 -1936.438 -1936.374 -1936.295 -1936.203 -1936.096 -1935.977 -1935.884 -1935.733 -1935.574 -1935.398 -1935.203 -1934.984 -1934.741 -1934.455 -1934.153 -1933.81 -1933.435 -1933.035 -1932.601 -1932.134 -1931.635 -1931.156 -1930.598 -1930.018 -1929.411 -1928.778 -1928.119 -1927.435 -1926.709 -1925.978 -1925.226 -1924.456 -1923.662 -1922.848 -1922.013 -1921.157 -1920.299 -1919.401 -1918.48 -1917.536 -1916.567 -1915.569 -1914.529 -1913.459 -1912.339 -1911.167 -1909.895 -1908.506 -1906.965 -1905.23 -1903.259 -1901.05 -1898.543 -1895.786 -1892.822 -1889.707 -1886.499 -1883.241 -1880.008 -1876.834 -1873.773 -1870.848 -1868.113 -1865.611 -1863.385 -1861.471 -1859.919 -1858.694 -1857.815 -1857.259 -1856.996 -1856.99 -1857.193 -1857.585 -1858.12 -1858.778 -1859.484 -1860.216 -1860.929 -1861.575 -1862.11 -1862.51 -1862.715 -1862.769 -1862.67 -1862.439 -1862.098 -1861.663 -1861.136 -1860.516 -1859.81 -1858.954 -1857.936 -1856.712 -1855.237 -1853.462 -1851.354 -1848.884 -1846.087 -1842.985 -1839.624 -1836.051 -1832.312 -1828.436 -1824.458 -1820.416 -1816.299 -1812.14 -1807.954 -1803.754 -1799.553 -1795.36 -1791.174 -1787.015 -1782.874 -1778.749 -1774.639 -1770.551 -1766.464 -1762.399 -1758.366 -1754.34 -1750.334 -1746.354 -1742.404 -1738.489 -1734.602 -1730.749 -1726.945 -1723.176 -1719.438 -1715.726 -1712.043 -1708.366 -1704.717 -1701.089 -1697.465 -1693.859 -1690.265 -1686.686 -1683.12 -1679.554 -1675.998 -1672.465 -1668.934 -1665.399 -1661.851 -1658.286 -1654.702 -1651.082 -1647.427 -1643.724 -1639.967 -1636.145 -1632.25 -1628.271 -1624.192 -1620.039 -1615.806 -1611.509 -1607.166 -1602.799 -1598.427 -1594.079 -1589.775 -1585.55 -1581.419 -1577.424 -1573.603 -1569.999 -1566.651 -1563.589 -1560.836 -1558.387 -1556.227 -1554.331 -1552.679 -1551.248 -1550.047 -1549.075 -1548.371 -1547.923 -1547.8 -1548.059 -1548.771 -1550.001 -1551.77 -1554.154 -1557.073 -1560.467 -1564.248 -1568.322 -1572.607 -1577.022 -1581.505 -1586.015 -1590.465 -1594.827 -1599.055 -1603.106 -1606.944 -1610.525 -1613.891 -1616.989 -1619.855 -1622.513 -1624.992 -1627.326 -1629.534 -1631.648 -1633.705 -1635.711 -1637.704 -1639.716 -1641.778 -1643.918 -1646.144 -1648.523 -1650.99 -1653.555 -1656.197 -1658.895 -1661.635 -1664.384 -1667.133 -1669.873 -1672.57 -1675.216 -1677.792 -1680.28 -1682.66 -1684.899 -1687.046 -1689.039 -1690.904 -1692.648 -1694.278 -1695.802 -1697.232 -1698.557 -1699.79 -1700.932 -1701.985 -1702.959 -1703.861 -1704.701 -1705.465 -1706.219 -1706.901 -1707.526 -1708.088 -1708.581 -1709.003 -1709.351 -1709.633 -1709.849 -1709.984 -1710.078 -1710.114 -1710.092 -1710.012 -1709.858 -1709.683 -1709.439 -1709.151 -1708.827 -1708.473 -1708.097 -1707.695 -1707.27 -1706.813 -1706.34 -1705.837 -1705.3 -1704.721 -1704.094 -1703.413 -1702.679 -1701.893 -1701.06 -1700.188 -1699.284 -1698.355 -1697.407 -1696.444 -1695.464 -1694.484 -1693.502 -1692.522 -1691.547 -1690.581 -1689.624 -1688.686 -1687.764 -1686.856 -1685.96 -1685.075 -1684.207 -1683.344 -1682.493 -1681.643 -1680.823 -1680.023 -1679.248 -1678.505 -1677.798 -1677.13 -1676.518 -1675.934 -1675.387 -1674.87 -1674.379 -1673.915 -1673.461 -1673.02 -1672.589 -1672.171 -1671.765 -1671.371 -1670.99 -1670.623 -1670.269 -1669.943 -1669.618 -1669.304 -1668.996 -1668.693 -1668.397 -1668.093 -1667.786 -1667.473 -1667.158 -1666.841 -1666.522 -1666.202 -1665.882 -1665.562 -1665.261 -1664.94 -1664.613 -1664.277 -1663.928 -1663.564 -1663.179 -1662.769 -1662.329 -1661.866 -1661.377 -1660.863 -1660.325 -1659.766 -1659.184 -1658.601 -1657.975 -1657.321 -1656.633 -1655.907 -1655.138 -1654.32 -1653.452 -1652.529 -1651.553 -1650.526 -1649.447 -1648.319 -1647.144 -1645.926 -1644.67 -1643.366 -1642.018 -1640.623 -1639.18 -1637.689 -1636.153 -1634.566 -1632.935 -1631.262 -1629.553 -1627.811 -1626.042 -1624.253 -1622.447 -1620.627 -1618.802 -1616.969 -1615.13 -1613.285 -1611.44 -1609.589 -1607.737 -1605.889 -1604.044 -1602.205 -1600.374 -1598.553 -1596.743 -1594.951 -1593.171 -1591.413 -1589.681 -1587.981 -1586.319 -1584.7 -1583.127 -1581.605 -1580.13 -1578.713 -1577.347 -1576.033 -1574.769 -1573.551 -1572.385 -1571.276 -1570.196 -1569.164 -1568.183 -1567.255 -1566.377 -1565.556 -1564.787 -1564.062 -1563.381 -1562.733 -1562.108 -1561.495 -1560.884 -1560.272 -1559.659 -1559.012 -1558.353 -1557.687 -1557.015 -1556.342 -1555.667 -1554.988 -1554.301 -1553.597 -1552.865 -1552.096 -1551.273 -1550.385 -1549.428 -1548.4 -1547.273 -1546.07 -1544.801 -1543.476 -1542.106 -1540.692 -1539.243 -1537.771 -1536.265 -1534.738 -1533.191 -1531.63 -1530.058 -1528.484 -1526.915 -1525.326 -1523.733 -1522.134 -1520.53 -1518.917 -1517.299 -1515.675 -1514.046 -1512.405 -1510.753 -1509.088 -1507.404 -1505.697 -1503.969 -1502.211 -1500.433 -1498.642 -1496.846 -1495.055 -1493.276 -1491.519 -1489.78 -1488.067 -1486.387 -1484.735 -1483.117 -1481.537 -1479.998 -1478.503 -1477.058 -1475.642 -1474.256 -1472.888 -1471.53 -1470.17 -1468.803 -1467.411 -1465.985 -1464.507 -1462.972 -1461.356 -1459.642 -1457.812 -1455.867 -1453.774 -1451.553 -1449.218 -1446.785 -1444.276 -1441.719 -1439.115 -1436.493 -1433.865 -1431.264 -1428.707 -1426.217 -1423.823 -1421.548 -1419.426 -1417.448 -1415.603 -1413.885 -1412.269 -1410.734 -1409.261 -1407.823 -1406.408 -1405.004 -1403.596 -1402.173 -1400.726 -1399.245 -1397.721 -1396.156 -1394.544 -1392.874 -1391.16 -1389.409 -1387.63 -1385.835 -1384.024 -1382.207 -1380.398 -1378.59 -1376.795 -1375.018 -1373.275 -1371.546 -1369.879 -1368.246 -1366.617 -1365.024 -1363.467 -1361.946 -1360.468 -1359.021 -1357.609 -1356.239 -1354.9 -1353.599 -1352.334 -1351.105 -1349.91 -1348.715 -1347.577 -1346.465 -1345.371 -1344.29 -1343.216 -1342.143 -1341.051 -1339.936 -1338.791 -1337.594 -1336.333 -1334.992 -1333.55 -1331.991 -1330.614 -1328.791 -1326.832 -1324.701 -1322.383 -1319.863 -1317.126 -1314.138 -1310.879 -1307.307 -1303.382 -1299.063 -1294.302 -1289.052 -1283.271 -1276.928 -1269.939 -1262.455 -1254.41 -1245.889 -1236.921 -1227.692 -1218.266 -1208.244 -1198.027 -1187.627 -1177.047 -1166.356 -1155.605 -1144.847 -1134.121 -1122.946 -1112.513 -1102.304 -1092.374 -1082.771 -1074.259 -1065.787 -1059.148 -1051.544 -1044.371 -1037.65 -1031.365 -1025.233 -1019.198 -1013.38 -1005.351 -1002.816 -997.482 -992.138 -986.738 -978.409 -974.21 -968.609 -964.557 -958.955 -952.862 -946.079 -939.932 -931.917 -925.353 -916.929 -908.614 -900.038 -891.611 -883.259 -874.844 -866.553 -859.951 -851.421 -842.855 -834.003 -824.728 -815.618 -806.52 -797.376 -788.667 -781.146 -774.767 -777.7 -775.239 -775.232 -777.518 -782.041 -789.786 -800.454 -813.972 -830.331 -849.283 -870.435 -893.281 -916.823 -939.724 -960.3 -976.916 -992.612 -1003.47 -1012.247 -1016.576 -1020.075 -1023.324 -1025.994 -1028.46 -1030.438 -1031.784 -1032.652 -1033.102 -1033.171 -1032.884 -1032.458 -1031.815 -1031.679 -1046.91 -995.39 -994.919 -994.428 -993.939 -993.283 -992.694 -992.144 -991.595 -991.015 -990.444 -989.831 -989.218 -989.792 -989.197 -988.596 -987.976 -987.409 -986.792 -986.224 -985.537 -984.889 -984.172 -983.447 -982.571 -981.801 -980.98 -980.032 -979.179 -978.446 -976.515 -975.68 -974.79 -973.875 -972.962 -972.026 -971.781 -970.749 -969.664 -968.658 -967.507 -966.433 -965.084 -963.892 -962.673 -961.431 -960.21 -958.92 -957.584 -956.237 -954.866 -953.463 -952.035 -950.62 -949.201 -947.754 -946.283 -944.788 -943.264 -941.634 -940.241 -938.675 -935.111 -933.293 -931.424 -930.764 -929.099 -927.911 -928.993 -927.386 -925.396 -923.694 -921.683 -919.93 -918.318 -916.506 -914.759 -912.931 -911.084 -909.206 -907.299 -905.383 -903.424 -901.469 -899.457 -897.371 -895.307 -893.156 -890.978 -888.731 -886.438 -884.086 -881.678 -878.646 -876.151 -873.579 -870.935 -868.319 -865.538 -862.653 -859.734 -856.734 -853.659 -850.519 -847.31 -844.027 -840.703 -837.329 -833.918 -830.479 -827.053 -823.945 -820.572 -817.275 -814.128 -811.151 -808.382 -805.827 -803.513 -801.432 -799.582 -797.955 -796.55 -795.407 -794.459 -793.739 -793.269 -793.062 -793.109 -793.436 -794.012 -794.842 -795.877 -797.171 -798.667 -800.343 -802.172 -804.138 -806.209 -808.365 -810.586 -812.848 -815.134 -817.422 -819.695 -821.92 -824.082 -826.159 -828.134 -829.964 -831.632 -833.104 -834.338 -835.323 -836.025 -836.389 -836.397 -836.033 -835.26 -834.083 -832.499 -830.523 -828.171 -825.472 -822.45 -819.13 -815.565 -811.777 -807.781 -803.609 -799.293 -794.822 -790.221 -785.514 -780.71 -775.821 -770.853 -765.816 -760.735 -755.583 -750.391 -745.171 -739.941 -734.734 -729.6 -724.632 -720.001 -716.031 -713.065 -711.168 -710.027 -709.303 -708.784 -708.36 -707.967 -707.586 -707.191 -706.771 -706.316 -705.825 -705.296 -704.717 -704.096 -703.426 -702.704 -701.822 -701.005 -700.137 -699.183 -698.221 -697.227 -696.164 -695.099 -693.939 -692.73 -691.476 -690.174 -688.824 -687.519 -686.145 -684.594 -683.049 -681.454 -679.814 -678.123 -676.387 -674.608 -672.794 -671.077 -669.225 -667.357 -665.398 -663.419 -661.459 -659.372 -657.217 -654.986 -652.712 -650.344 -647.901 -645.385 -642.793 -640.079 -637.365 -634.597 -631.194 -628.393 -625.492 -622.536 -619.607 -616.641 -613.678 -610.801 -607.16 -603.801 -601.078 -598.383 -595.367 -592.244 -589.139 -586.01 -582.743 -579.499 -576.043 -572.419 -568.666 -564.88 -560.844 -556.655 -552.39 -548.07 -543.714 -539.374 -535.054 -530.797 -526.505 -522.714 -518.819 -514.833 -511.134 -509.719 -506.004 -502.275 -498.348 -494.744 -490.643 -486.401 -482.097 -477.912 -473.652 -470.695 -466.117 -460.275 -451.828 -442.246 -432.552 -422.892 -413.254 -403.266 -395.259 -389.458 -382.814 -375.801 -368.072 -358.907 -349.027 -337.068 -324.048 -307.748 -286.457 -261.41 -234.882 -208.078 -192.093 -181.555 -173.699 -166.724 -159.635 -152.291 -144.77 -137.618 -131.023 -121.959 -114.681 -106.642 -99.916 -94.711 -91.198 -88.721 -86.519 -83.906 -80.195 -75.257 -69.762 -66.236 -63.523 -60.815 -58.141 -55.494 -52.925 -50.433 -47.95 -45.418 -42.818 -40.11 -37.389 -34.999 -33.103 -31.914 -31.549 -31.401 -31.174 -30.816 -30.455 -30.236 -30.144 -30.287 -30.656 -31.185 -31.931 -33.145 -34.765 -36.33 -37.571 -38.42 -39.036 -39.564 -40.004 -40.348 -40.622 -40.845 -41.022 -41.165 -41.298 -41.385 -41.419 -41.395 -41.303 -41.148 -40.962 -40.817 -40.78 -40.917 -41.177 -41.437 -41.48 -41.294 -41.058 -40.838 -40.649 -40.495 -40.387 -40.331 -40.327 -40.399 -40.516 -40.676 -40.858 -41.032 -41.185 -41.31 -41.406 -41.476 -41.526 -41.58 -41.651 -41.753 -41.889 -42.041 -42.212 -42.379 -42.529 -42.66 -42.771 -42.867 -42.955 -43.037 -43.114 -43.208 -43.328 -43.502 -43.724 -43.981 -44.26 -44.54 -44.804 -45.046 -45.277 -45.51 -45.747 -45.986 -46.223 -46.461 -46.703 -46.958 -47.225 -47.493 -47.743 -47.962 -48.141 -48.258 -48.296 -48.271 -48.22 -48.187 -48.205 -48.279 -48.424 -48.591 -48.773 -48.936 -49.078 -49.196 -49.31 -49.43 -49.56 -49.706 -49.86 -50.034 -50.224 -50.431 -50.645 -50.876 -51.099 -51.295 -51.447 -51.56 -51.623 -51.655 -51.665 -51.681 -51.717 -51.761 -51.782 -51.728 -51.543 -51.187 -50.657 -49.994 -49.27 -48.58 -47.993 -47.529 -47.167 -46.867 -46.564 -46.133 -45.67 -45.157 -44.594 -44.483 -44.354 -44.207 -44.048 -43.874 -43.688 -43.505 -43.361 -43.344 -43.54 -44 -44.316 -43.869 -43.48 -43.223 -43.065 -42.996 -42.958 -42.914 -42.848 -42.761 -42.661 -42.566 -42.496 -42.471 -42.485 -42.514 -42.54 -42.559 -42.554 -42.524 -42.462 -42.344 -42.196 -42.015 -41.831 -41.663 -41.523 -41.421 -41.356 -41.322 -41.332 -41.371 -41.458 -41.594 -41.798 -42.083 -42.458 -42.906 -43.355 -43.701 -43.97 -44.156 -44.266 -44.301 -44.263 -44.183 -44.085 -44.019 -44.008 -44.064 -44.175 -44.303 -44.405 -44.451 -44.443 -44.389 -44.314 -44.228 -44.134 -44.036 -43.936 -43.856 -43.791 -43.743 -43.714 -43.713 -43.734 -43.77 -43.825 -43.907 -44.006 -44.105 -44.19 -44.249 -44.277 -44.267 -44.199 -44.074 -43.885 -43.656 -43.404 -43.14 -42.87 -42.599 -42.343 -42.103 -41.89 -41.704 -41.549 -41.429 -41.341 -41.271 -41.193 -41.105 -40.995 -40.861 -40.719 -40.581 -40.462 -40.366 -40.294 -40.238 -40.195 -40.154 -40.106 -40.032 -39.912 -39.741 -39.504 -39.193 -38.804 -38.358 -37.952 -37.763 -37.644 -37.54 -37.293 -36.949 -36.601 -36.257 -35.892 -35.426 -34.925 -34.489 -34.329 -34.627 -34.874 -34.908 -34.513 -33.863 -33.162 -32.531 -32.015 -31.595 -31.254 -30.995 -30.805 -30.678 -30.596 -30.534 -30.488 -30.442 -30.419 -30.43 -30.457 -30.509 -30.589 -30.702 -30.837 -30.946 -31.005 -30.96 -30.869 -30.861 -31.045 -31.369 -31.802 -32.222 -32.709 -33.091 -33.374 -33.539 -33.551 -33.474 -33.32 -33.099 -32.868 -32.679 -32.554 -32.54 -32.606 -32.794 -33.013 -33.285 -33.636 -34.02 -34.417 -34.806 -35.193 -35.573 -36.055 -36.711 -37.495 -38.33 -39.023 -39.615 -40.208 -40.794 -41.059 -41.073 -41.001 -40.836 -40.615 -40.308 -39.755 -38.829 -37.955 -38.303 -39.716 -41.368 -42.589 -41.646 -40.995 -40.953 -41.411 -41.983 -42.351 -42.325 -42.21 -42.25 -42.431 -42.848 -43.505 -44.311 -45.193 -46.093 -46.7 -47.05 -47.364 -47.677 -48.111 -48.666 -49.443 -50.401 -51.451 -52.662 -54.108 -55.58 -56.982 -58.263 -59.534 -60.894 -62.287 -63.751 -65.603 -67.775 -69.465 -71.208 -73.307 -75.714 -78.403 -80.847 -82.438 -83.54 -85.483 -88.039 -89.654 -90.204 -92.162 -96.514 -101.195 -107.07 -113.819 -120.096 -125.298 -129.47 -133.244 -137.716 -143.687 -151.639 -159.502 -165.119 -166.943 -168.817 -176.329 -186.78 -196.871 -203.382 -206.961 -209.611 -211.34 -211.567 -210.567 -209.112 -207.718 -206.427 -205.087 -203.495 -201.673 -200.792 -199.98 -199.704 -199.913 -200.109 -200.681 -201.665 -202.252 -203.375 -204.339 -205.824 -207.156 -209.488 -211.264 -212.546 -212.608 -214 -215.247 -216.774 -218.101 -219.847 -221.266 -222.626 -224.114 -225.437 -225.59 -226.809 -228.576 -230.21 -231.547 -233.021 -234.56 -236.99 -238.562 -240.316 -240.663 -242.574 -244.816 -246.977 -248.978 -250.771 -253.158 -255.62 -258.297 -260.222 -262.905 -266.696 -269.278 -271.864 -274.41 -276.958 -279.329 -281.745 -284.119 -286.384 -288.541 -290.63 -292.608 -294.547 -296.41 -297.884 -299.575 -301.177 -302.726 -304.161 -305.498 -306.691 -307.785 -308.717 -309.469 -310.095 -310.585 -310.957 -311.199 -311.347 -311.406 -311.409 -311.35 -311.238 -311.113 -310.923 -310.728 -310.51 -310.322 -310.104 -309.909 -309.673 -309.513 -309.266 -309.03 -308.747 -308.448 -308.184 -307.94 -307.673 -307.473 -307.261 -307.085 -306.934 -306.864 -306.81 -306.799 -306.834 -306.91 -307.028 -307.18 -307.419 -307.637 -307.896 -308.219 -308.587 -308.999 -309.458 -309.958 -310.518 -311.117 -311.762 -312.457 -313.19 -313.971 -314.786 -315.635 -316.529 -317.452 -318.437 -319.415 -320.416 -321.434 -322.462 -323.498 -324.553 -325.617 -326.677 -327.741 -328.803 -329.864 -330.9 -331.924 -332.905 -333.849 -334.731 -335.538 -336.251 -336.825 -337.335 -337.757 -338.076 -338.318 -338.492 -338.616 -338.718 -338.783 -338.833 -338.864 -338.901 -338.942 -338.997 -339.054 -339.122 -339.193 -339.293 -339.413 -339.558 -339.731 -339.935 -340.186 -340.463 -340.786 -341.118 -341.515 -341.955 -342.433 -342.95 -343.507 -344.088 -344.731 -345.407 -346.124 -346.883 -347.685 -348.538 -349.424 -350.355 -351.315 -352.328 -353.381 -354.48 -355.611 -356.778 -357.976 -359.211 -360.477 -361.765 -363.079 -364.411 -365.763 -367.121 -368.489 -369.839 -371.198 -372.534 -373.85 -375.133 -376.394 -377.571 -378.745 -379.894 -381.013 -382.115 -383.217 -384.307 -385.416 -386.506 -387.626 -388.766 -389.927 -391.122 -392.343 -393.59 -394.864 -396.2 -397.565 -398.967 -400.406 -401.887 -403.398
-1951.072 -1950.982 -1950.89 -1950.793 -1950.693 -1950.589 -1950.483 -1950.374 -1950.261 -1950.145 -1950.026 -1949.905 -1949.781 -1949.654 -1949.526 -1949.395 -1949.262 -1949.127 -1948.989 -1948.847 -1948.703 -1948.555 -1948.404 -1948.248 -1948.088 -1947.924 -1947.758 -1947.588 -1947.416 -1947.242 -1947.064 -1946.884 -1946.701 -1946.515 -1946.324 -1946.13 -1945.932 -1945.73 -1945.523 -1945.313 -1945.1 -1944.884 -1944.665 -1944.446 -1944.227 -1944.007 -1943.788 -1943.57 -1943.353 -1943.137 -1942.921 -1942.705 -1942.492 -1942.275 -1942.058 -1941.842 -1941.628 -1941.416 -1941.208 -1941.002 -1940.8 -1940.602 -1940.408 -1940.219 -1940.033 -1939.851 -1939.675 -1939.519 -1939.352 -1939.191 -1939.036 -1938.885 -1938.74 -1938.599 -1938.462 -1938.33 -1938.202 -1938.078 -1937.961 -1937.849 -1937.742 -1937.641 -1937.568 -1937.477 -1937.395 -1937.317 -1937.245 -1937.184 -1937.12 -1937.059 -1937.002 -1936.948 -1936.892 -1936.843 -1936.801 -1936.765 -1936.735 -1936.724 -1936.703 -1936.688 -1936.674 -1936.66 -1936.658 -1936.635 -1936.603 -1936.561 -1936.507 -1936.431 -1936.352 -1936.26 -1936.156 -1936.043 -1935.955 -1935.818 -1935.674 -1935.516 -1935.339 -1935.128 -1934.903 -1934.65 -1934.367 -1934.053 -1933.69 -1933.311 -1932.902 -1932.467 -1932.01 -1931.58 -1931.089 -1930.587 -1930.069 -1929.529 -1928.95 -1928.364 -1927.754 -1927.122 -1926.469 -1925.791 -1925.107 -1924.398 -1923.675 -1922.939 -1922.21 -1921.454 -1920.69 -1919.914 -1919.126 -1918.313 -1917.49 -1916.641 -1915.757 -1914.825 -1913.823 -1912.725 -1911.469 -1910.005 -1908.272 -1906.241 -1903.85 -1901.153 -1898.215 -1895.114 -1891.914 -1888.7 -1885.515 -1882.403 -1879.406 -1876.564 -1873.923 -1871.507 -1869.365 -1867.535 -1866.067 -1864.931 -1864.14 -1863.671 -1863.49 -1863.554 -1863.841 -1864.31 -1864.926 -1865.654 -1866.457 -1867.31 -1868.127 -1868.871 -1869.481 -1869.919 -1870.122 -1870.136 -1869.975 -1869.676 -1869.273 -1868.783 -1868.218 -1867.576 -1866.843 -1865.997 -1865.017 -1863.821 -1862.366 -1860.588 -1858.433 -1855.868 -1852.932 -1849.666 -1846.131 -1842.391 -1838.486 -1834.458 -1830.337 -1826.146 -1821.909 -1817.643 -1813.347 -1809.048 -1804.762 -1800.499 -1796.262 -1792.066 -1787.9 -1783.759 -1779.64 -1775.537 -1771.452 -1767.384 -1763.336 -1759.328 -1755.327 -1751.357 -1747.423 -1743.531 -1739.678 -1735.87 -1732.118 -1728.408 -1724.731 -1721.08 -1717.456 -1713.85 -1710.26 -1706.683 -1703.119 -1699.563 -1696.018 -1692.485 -1688.968 -1685.455 -1681.956 -1678.482 -1675.01 -1671.53 -1668.032 -1664.519 -1660.968 -1657.38 -1653.747 -1650.064 -1646.319 -1642.5 -1638.597 -1634.596 -1630.478 -1626.265 -1621.953 -1617.562 -1613.114 -1608.619 -1604.134 -1599.648 -1595.197 -1590.805 -1586.501 -1582.329 -1578.32 -1574.53 -1571.015 -1567.817 -1564.964 -1562.445 -1560.228 -1558.276 -1556.542 -1555.035 -1553.72 -1552.608 -1551.715 -1551.077 -1550.753 -1550.789 -1551.291 -1552.36 -1554.052 -1556.448 -1559.462 -1563.001 -1566.944 -1571.178 -1575.601 -1580.136 -1584.718 -1589.294 -1593.813 -1598.248 -1602.521 -1606.603 -1610.455 -1614.025 -1617.352 -1620.389 -1623.178 -1625.751 -1628.143 -1630.378 -1632.488 -1634.499 -1636.438 -1638.332 -1640.221 -1642.119 -1644.076 -1646.132 -1648.305 -1650.663 -1653.141 -1655.736 -1658.418 -1661.163 -1663.932 -1666.711 -1669.482 -1672.23 -1674.938 -1677.595 -1680.166 -1682.637 -1684.985 -1687.172 -1689.243 -1691.142 -1692.897 -1694.521 -1696.033 -1697.426 -1698.714 -1699.902 -1700.994 -1701.997 -1702.914 -1703.758 -1704.544 -1705.292 -1705.998 -1706.727 -1707.419 -1708.079 -1708.692 -1709.253 -1709.733 -1710.155 -1710.509 -1710.799 -1711.024 -1711.176 -1711.281 -1711.322 -1711.294 -1711.177 -1711.02 -1710.779 -1710.484 -1710.147 -1709.784 -1709.39 -1708.975 -1708.542 -1708.089 -1707.614 -1707.103 -1706.566 -1705.986 -1705.351 -1704.652 -1703.887 -1703.06 -1702.178 -1701.254 -1700.303 -1699.317 -1698.318 -1697.305 -1696.283 -1695.256 -1694.221 -1693.196 -1692.18 -1691.177 -1690.188 -1689.224 -1688.281 -1687.356 -1686.444 -1685.551 -1684.661 -1683.782 -1682.913 -1682.057 -1681.216 -1680.384 -1679.589 -1678.827 -1678.106 -1677.429 -1676.815 -1676.237 -1675.699 -1675.195 -1674.722 -1674.263 -1673.819 -1673.387 -1672.967 -1672.557 -1672.153 -1671.763 -1671.384 -1671.019 -1670.667 -1670.341 -1670.017 -1669.703 -1669.395 -1669.097 -1668.793 -1668.487 -1668.178 -1667.864 -1667.548 -1667.222 -1666.896 -1666.567 -1666.235 -1665.9 -1665.579 -1665.236 -1664.884 -1664.521 -1664.146 -1663.749 -1663.33 -1662.886 -1662.417 -1661.917 -1661.393 -1660.844 -1660.272 -1659.68 -1659.068 -1658.456 -1657.805 -1657.127 -1656.415 -1655.663 -1654.865 -1654.016 -1653.115 -1652.159 -1651.143 -1650.077 -1648.959 -1647.794 -1646.586 -1645.34 -1644.063 -1642.746 -1641.387 -1639.982 -1638.53 -1637.026 -1635.469 -1633.862 -1632.206 -1630.507 -1628.762 -1626.985 -1625.18 -1623.355 -1621.517 -1619.668 -1617.816 -1615.959 -1614.095 -1612.228 -1610.351 -1608.471 -1606.588 -1604.706 -1602.833 -1600.954 -1599.088 -1597.23 -1595.382 -1593.549 -1591.727 -1589.924 -1588.147 -1586.404 -1584.704 -1583.041 -1581.432 -1579.877 -1578.376 -1576.936 -1575.543 -1574.211 -1572.932 -1571.702 -1570.525 -1569.404 -1568.313 -1567.274 -1566.288 -1565.359 -1564.485 -1563.672 -1562.914 -1562.207 -1561.546 -1560.917 -1560.317 -1559.73 -1559.142 -1558.548 -1557.947 -1557.308 -1556.655 -1555.994 -1555.33 -1554.666 -1554.002 -1553.337 -1552.666 -1551.983 -1551.273 -1550.526 -1549.725 -1548.853 -1547.902 -1546.87 -1545.73 -1544.51 -1543.221 -1541.878 -1540.484 -1539.048 -1537.578 -1536.077 -1534.554 -1533.003 -1531.432 -1529.848 -1528.255 -1526.665 -1525.085 -1523.492 -1521.897 -1520.299 -1518.693 -1517.08 -1515.46 -1513.832 -1512.197 -1510.554 -1508.897 -1507.224 -1505.528 -1503.802 -1502.043 -1500.244 -1498.414 -1496.563 -1494.705 -1492.852 -1491.008 -1489.182 -1487.378 -1485.601 -1483.856 -1482.146 -1480.474 -1478.849 -1477.279 -1475.772 -1474.335 -1472.947 -1471.601 -1470.283 -1468.984 -1467.677 -1466.363 -1465.026 -1463.656 -1462.231 -1460.748 -1459.18 -1457.507 -1455.703 -1453.765 -1451.659 -1449.405 -1447.021 -1444.532 -1441.966 -1439.337 -1436.664 -1433.967 -1431.266 -1428.578 -1425.928 -1423.352 -1420.878 -1418.544 -1416.391 -1414.417 -1412.606 -1410.94 -1409.386 -1407.914 -1406.499 -1405.114 -1403.747 -1402.385 -1401.019 -1399.631 -1398.219 -1396.771 -1395.278 -1393.742 -1392.157 -1390.513 -1388.825 -1387.101 -1385.349 -1383.581 -1381.798 -1380.009 -1378.22 -1376.439 -1374.675 -1372.922 -1371.189 -1369.492 -1367.841 -1366.223 -1364.61 -1363.033 -1361.491 -1359.991 -1358.522 -1357.091 -1355.697 -1354.34 -1353.021 -1351.742 -1350.496 -1349.285 -1348.108 -1346.93 -1345.806 -1344.706 -1343.622 -1342.551 -1341.491 -1340.422 -1339.342 -1338.238 -1337.101 -1335.915 -1334.67 -1333.336 -1331.894 -1330.544 -1328.872 -1326.994 -1324.962 -1322.74 -1320.323 -1317.704 -1314.856 -1311.763 -1308.396 -1304.725 -1300.715 -1296.318 -1291.49 -1286.182 -1280.349 -1273.946 -1266.903 -1259.354 -1251.269 -1242.69 -1233.626 -1224.372 -1214.82 -1204.781 -1194.477 -1183.953 -1173.279 -1162.459 -1151.568 -1140.663 -1129.773 -1118.498 -1107.944 -1097.63 -1087.63 -1078.003 -1069.371 -1060.922 -1054.366 -1047.125 -1040.115 -1033.683 -1027.614 -1021.919 -1016.371 -1011.068 -1006.334 -1001.489 -996.702 -991.924 -987.114 -982.697 -975.582 -970.617 -966.776 -961.822 -956.537 -950.648 -945.322 -938.403 -932.804 -925.6 -918.563 -911.364 -904.396 -897.641 -890.988 -884.642 -879.874 -873.562 -867.336 -860.939 -854.195 -847.558 -840.958 -834.403 -828.42 -831.107 -828.048 -826.882 -827.259 -829.338 -833.603 -840.025 -848.256 -858.467 -870.509 -884.595 -900.819 -918.942 -939.016 -960.022 -979.725 -998.619 -1006.17 -1016.695 -1023.951 -1029.085 -1032.227 -1034.238 -1035.799 -1037.001 -1037.946 -1038.602 -1038.831 -1038.782 -1038.367 -1038.441 -1036.985 -1036.648 -1050.957 -995.299 -994.812 -994.354 -993.836 -993.297 -992.76 -992.2 -991.421 -990.807 -990.221 -989.599 -988.979 -988.346 -987.714 -987.073 -987.272 -986.613 -985.936 -985.314 -984.705 -984.009 -983.329 -982.678 -981.978 -981.225 -980.444 -980.504 -979.692 -978.699 -977.836 -977.089 -976.039 -975.129 -973.22 -972.316 -971.38 -970.442 -970.184 -969.109 -968.085 -967.132 -965.893 -964.805 -963.651 -962.191 -960.983 -959.698 -958.464 -957.172 -955.824 -954.47 -953.082 -951.67 -950.244 -948.814 -947.38 -945.913 -944.442 -942.935 -941.401 -939.765 -938.323 -936.744 -933.259 -931.405 -929.548 -927.849 -926.083 -926.02 -926.998 -925.359 -923.362 -921.74 -919.705 -917.971 -916.356 -914.584 -912.846 -911.049 -909.21 -907.329 -905.457 -903.538 -901.59 -899.661 -897.669 -895.6 -893.558 -891.428 -889.273 -887.048 -884.768 -882.441 -880.057 -877.07 -874.593 -872.06 -869.54 -866.847 -864.097 -861.242 -858.342 -855.368 -852.324 -849.228 -846.051 -842.814 -839.524 -836.201 -832.836 -829.455 -826.419 -823.03 -819.69 -816.433 -813.298 -810.301 -807.487 -804.852 -802.432 -800.209 -798.205 -796.419 -794.857 -793.521 -792.461 -791.628 -791.074 -790.79 -790.804 -791.128 -791.737 -792.63 -793.758 -795.163 -796.787 -798.601 -800.578 -802.692 -804.918 -807.227 -809.599 -812.012 -814.445 -816.882 -819.296 -821.68 -823.993 -826.224 -828.355 -830.347 -832.185 -833.818 -835.217 -836.378 -837.211 -837.701 -837.81 -837.508 -836.77 -835.588 -833.962 -831.914 -829.463 -826.64 -823.484 -820.025 -816.317 -812.376 -808.236 -803.922 -799.441 -794.877 -790.158 -785.325 -780.405 -775.399 -770.319 -765.167 -759.951 -754.678 -749.351 -743.98 -738.572 -733.144 -727.719 -722.348 -717.192 -712.649 -709.563 -708.129 -707.504 -707.156 -706.897 -706.656 -706.393 -706.111 -705.792 -705.431 -705.025 -704.574 -704.078 -703.528 -702.933 -702.286 -701.598 -700.809 -699.884 -699.035 -698.145 -697.205 -696.217 -695.196 -694.157 -693.026 -691.846 -690.623 -689.356 -688.044 -686.772 -685.377 -683.942 -682.448 -680.91 -679.335 -677.712 -676.047 -674.457 -672.73 -670.985 -669.206 -667.395 -665.472 -663.55 -661.658 -659.633 -657.541 -655.374 -653.168 -650.851 -648.457 -645.994 -643.456 -640.845 -638.108 -635.371 -632.574 -629.252 -626.411 -623.484 -620.58 -617.672 -614.708 -611.884 -608.258 -604.925 -602.122 -599.46 -596.462 -593.476 -590.419 -587.255 -584.147 -580.941 -577.512 -573.83 -570.046 -566.151 -561.984 -557.642 -553.217 -548.738 -544.231 -539.754 -535.311 -530.946 -526.577 -522.715 -518.759 -514.725 -510.983 -509.48 -506.541 -502.129 -497.998 -494.073 -489.661 -485.143 -480.705 -476.208 -471.833 -467.664 -463.785 -460.04 -449.359 -438.618 -428.249 -418.058 -408.278 -398.914 -390.024 -384.589 -377.978 -370.914 -363.656 -355.396 -346.215 -334.934 -322.548 -305.582 -283.679 -257.969 -230.924 -205.541 -188.347 -176.738 -167.702 -159.59 -151.758 -145.099 -137.052 -129.47 -122.88 -114.387 -107.666 -101.136 -95.77 -91.385 -88.101 -85.694 -83.94 -82.327 -78.93 -73.728 -68.683 -64.614 -61.392 -58.759 -56.448 -54.219 -52.021 -49.818 -47.467 -44.877 -42.21 -39.476 -36.693 -34.358 -32.509 -31.342 -31.405 -31.487 -31.328 -30.899 -30.436 -30.133 -30.076 -30.312 -30.803 -31.557 -32.597 -33.927 -35.459 -36.844 -37.844 -38.559 -39.075 -39.639 -40.121 -40.502 -40.804 -41.046 -41.246 -41.416 -41.585 -41.713 -41.785 -41.805 -41.761 -41.646 -41.471 -41.269 -41.165 -41.406 -41.807 -42.261 -42.325 -42.006 -41.709 -41.432 -41.187 -40.981 -40.828 -40.733 -40.72 -40.789 -40.929 -41.118 -41.329 -41.531 -41.709 -41.854 -41.957 -42.034 -42.085 -42.127 -42.179 -42.264 -42.382 -42.524 -42.684 -42.845 -42.99 -43.11 -43.207 -43.289 -43.353 -43.407 -43.447 -43.502 -43.609 -43.782 -44.019 -44.288 -44.566 -44.83 -45.069 -45.298 -45.539 -45.8 -46.072 -46.343 -46.594 -46.83 -47.046 -47.26 -47.468 -47.666 -47.84 -47.989 -48.103 -48.179 -48.212 -48.214 -48.214 -48.238 -48.314 -48.451 -48.646 -48.863 -49.076 -49.249 -49.375 -49.476 -49.581 -49.705 -49.857 -50.032 -50.224 -50.436 -50.663 -50.903 -51.136 -51.376 -51.603 -51.799 -51.953 -52.066 -52.119 -52.114 -52.08 -52.057 -52.074 -52.116 -52.148 -52.124 -52.002 -51.745 -51.318 -50.707 -49.978 -49.255 -48.649 -48.192 -47.85 -47.555 -47.238 -46.853 -46.42 -45.951 -45.519 -45.245 -45.015 -44.741 -44.419 -44.097 -43.769 -43.42 -43.082 -42.866 -42.943 -43.413 -43.866 -43.67 -43.444 -43.226 -43.009 -42.957 -42.909 -42.855 -42.777 -42.663 -42.524 -42.391 -42.302 -42.288 -42.337 -42.406 -42.464 -42.506 -42.521 -42.516 -42.479 -42.396 -42.249 -42.053 -41.843 -41.649 -41.487 -41.359 -41.272 -41.232 -41.23 -41.264 -41.342 -41.466 -41.658 -41.933 -42.319 -42.819 -43.335 -43.701 -43.985 -44.177 -44.316 -44.391 -44.395 -44.352 -44.283 -44.226 -44.213 -44.249 -44.347 -44.477 -44.582 -44.613 -44.57 -44.483 -44.374 -44.253 -44.117 -43.964 -43.799 -43.65 -43.516 -43.391 -43.29 -43.246 -43.243 -43.256 -43.297 -43.398 -43.547 -43.695 -43.818 -43.921 -43.997 -44.031 -43.994 -43.871 -43.669 -43.419 -43.153 -42.89 -42.626 -42.366 -42.11 -41.865 -41.647 -41.457 -41.305 -41.198 -41.141 -41.104 -41.063 -40.993 -40.887 -40.743 -40.578 -40.415 -40.278 -40.174 -40.097 -40.033 -39.984 -39.943 -39.902 -39.844 -39.742 -39.585 -39.365 -39.064 -38.646 -38.12 -37.636 -37.422 -37.3 -37.164 -36.943 -36.65 -36.329 -36.017 -35.75 -35.222 -34.685 -34.315 -34.223 -34.393 -34.623 -34.807 -34.107 -33.215 -32.454 -31.926 -31.529 -31.152 -30.807 -30.563 -30.419 -30.344 -30.34 -30.337 -30.317 -30.304 -30.322 -30.376 -30.444 -30.508 -30.573 -30.692 -30.88 -30.99 -31.056 -30.968 -30.812 -30.731 -30.816 -31.102 -31.539 -32.064 -32.636 -33.163 -33.535 -33.722 -33.756 -33.674 -33.511 -33.281 -33.023 -32.796 -32.638 -32.617 -32.715 -32.914 -33.157 -33.429 -33.745 -34.237 -34.774 -35.245 -35.616 -35.911 -36.332 -37.036 -37.965 -39.023 -39.727 -40.348 -40.992 -41.587 -42.019 -42.284 -42.399 -42.394 -42.376 -42.384 -42.376 -41.799 -41.229 -41.453 -42.34 -43.415 -43.989 -43.527 -43.209 -43.38 -43.82 -43.975 -43.994 -44.031 -44.24 -44.618 -45.033 -45.575 -46.297 -47.116 -47.975 -48.835 -49.375 -49.713 -50.237 -50.837 -51.386 -51.98 -53.018 -54.362 -55.6 -56.89 -58.798 -60.562 -62.166 -63.638 -65.135 -66.766 -68.415 -69.876 -71.81 -74.139 -76.111 -78.12 -80.465 -82.912 -85.822 -88.299 -89.74 -90.409 -92.678 -96.181 -98.331 -98.554 -100.732 -108.072 -114.577 -121.059 -127.751 -134.356 -139.758 -144.014 -147.028 -149.265 -152.566 -161.971 -172.924 -183.838 -187.535 -186.193 -188.735 -194.163 -200.077 -204.658 -207.545 -209.275 -209.984 -209.65 -208.503 -206.865 -205.018 -203.312 -201.948 -200.636 -200.137 -199.599 -199.451 -199.708 -200.088 -200.316 -201.04 -201.86 -203.116 -204.384 -205.158 -206.89 -209.107 -210.1 -212.12 -213.351 -213.373 -213.78 -215.005 -216.588 -217.94 -219.581 -221.969 -223.386 -224.912 -226.566 -226.86 -228.483 -229.598 -231.209 -232.582 -234.077 -235.646 -238.004 -239.614 -239.918 -241.927 -243.929 -246.055 -248.173 -249.643 -251.936 -254.314 -256.654 -259.109 -260.975 -263.551 -267.078 -269.501 -271.96 -274.382 -276.808 -279.081 -281.405 -283.704 -285.919 -288.051 -290.127 -292.128 -294.031 -295.888 -297.372 -299.041 -300.635 -302.127 -303.511 -304.802 -305.99 -307.016 -307.927 -308.674 -309.305 -309.827 -310.2 -310.465 -310.637 -310.716 -310.735 -310.686 -310.609 -310.471 -310.269 -310.086 -309.855 -309.672 -309.463 -309.281 -309.06 -308.856 -308.691 -308.484 -308.231 -307.964 -307.732 -307.515 -307.283 -307.11 -306.931 -306.786 -306.667 -306.623 -306.597 -306.618 -306.672 -306.772 -306.903 -307.077 -307.314 -307.6 -307.867 -308.211 -308.6 -309.034 -309.516 -310.04 -310.627 -311.259 -311.934 -312.654 -313.417 -314.227 -315.067 -315.948 -316.865 -317.813 -318.824 -319.828 -320.856 -321.899 -322.954 -324.022 -325.099 -326.184 -327.271 -328.363 -329.458 -330.528 -331.583 -332.624 -333.636 -334.582 -335.481 -336.305 -337.035 -337.627 -338.151 -338.574 -338.901 -339.15 -339.332 -339.477 -339.574 -339.646 -339.701 -339.746 -339.776 -339.819 -339.876 -339.937 -340.013 -340.098 -340.213 -340.353 -340.518 -340.712 -340.948 -341.208 -341.503 -341.844 -342.203 -342.606 -343.061 -343.555 -344.089 -344.662 -345.268 -345.922 -346.617 -347.354 -348.131 -348.961 -349.824 -350.729 -351.676 -352.654 -353.683 -354.753 -355.87 -357.021 -358.212 -359.437 -360.703 -362 -363.326 -364.669 -366.038 -367.42 -368.81 -370.209 -371.598 -372.982 -374.35 -375.696 -377.02 -378.293 -379.493 -380.684 -381.847 -382.98 -384.095 -385.211 -386.329 -387.438 -388.556 -389.675 -390.827 -392.001 -393.204 -394.443 -395.705 -396.997 -398.352 -399.735 -401.158 -402.617 -404.117 -405.648
-1951.175 -1951.089 -1951 -1950.909 -1950.813 -1950.713 -1950.61 -1950.503 -1950.392 -1950.276 -1950.157 -1950.035 -1949.911 -1949.785 -1949.656 -1949.525 -1949.391 -1949.256 -1949.118 -1948.976 -1948.831 -1948.682 -1948.528 -1948.369 -1948.204 -1948.036 -1947.864 -1947.689 -1947.512 -1947.332 -1947.149 -1946.964 -1946.777 -1946.586 -1946.392 -1946.196 -1945.995 -1945.792 -1945.585 -1945.375 -1945.163 -1944.949 -1944.734 -1944.518 -1944.302 -1944.087 -1943.873 -1943.66 -1943.448 -1943.237 -1943.026 -1942.815 -1942.605 -1942.39 -1942.174 -1941.958 -1941.744 -1941.532 -1941.323 -1941.118 -1940.916 -1940.718 -1940.524 -1940.333 -1940.147 -1939.965 -1939.788 -1939.63 -1939.463 -1939.303 -1939.149 -1939 -1938.854 -1938.713 -1938.576 -1938.444 -1938.316 -1938.193 -1938.073 -1937.96 -1937.853 -1937.751 -1937.673 -1937.582 -1937.498 -1937.42 -1937.353 -1937.285 -1937.219 -1937.158 -1937.1 -1937.045 -1936.993 -1936.938 -1936.894 -1936.855 -1936.821 -1936.806 -1936.782 -1936.763 -1936.746 -1936.742 -1936.72 -1936.693 -1936.658 -1936.612 -1936.555 -1936.486 -1936.395 -1936.302 -1936.199 -1936.089 -1936.004 -1935.879 -1935.752 -1935.612 -1935.444 -1935.264 -1935.058 -1934.824 -1934.56 -1934.264 -1933.935 -1933.568 -1933.173 -1932.765 -1932.343 -1931.956 -1931.53 -1931.106 -1930.674 -1930.211 -1929.741 -1929.249 -1928.732 -1928.194 -1927.635 -1927.057 -1926.463 -1925.857 -1925.239 -1924.617 -1924.01 -1923.391 -1922.777 -1922.164 -1921.542 -1920.924 -1920.3 -1919.667 -1919.017 -1918.338 -1917.611 -1916.804 -1915.873 -1914.722 -1913.263 -1911.426 -1909.133 -1906.455 -1903.499 -1900.369 -1897.175 -1893.977 -1890.828 -1887.769 -1884.837 -1882.063 -1879.484 -1877.143 -1875.065 -1873.301 -1871.908 -1870.864 -1870.176 -1869.81 -1869.719 -1869.88 -1870.251 -1870.803 -1871.505 -1872.328 -1873.237 -1874.205 -1875.149 -1876.017 -1876.726 -1877.209 -1877.394 -1877.336 -1877.08 -1876.688 -1876.202 -1875.651 -1875.045 -1874.383 -1873.654 -1872.834 -1871.902 -1870.771 -1869.382 -1867.641 -1865.462 -1862.793 -1859.69 -1856.226 -1852.496 -1848.565 -1844.491 -1840.31 -1836.05 -1831.731 -1827.369 -1822.994 -1818.593 -1814.197 -1809.827 -1805.499 -1801.219 -1796.997 -1792.818 -1788.672 -1784.547 -1780.443 -1776.357 -1772.291 -1768.246 -1764.225 -1760.246 -1756.289 -1752.371 -1748.503 -1744.686 -1740.927 -1737.235 -1733.591 -1729.981 -1726.403 -1722.848 -1719.31 -1715.785 -1712.269 -1708.761 -1705.264 -1701.765 -1698.28 -1694.812 -1691.356 -1687.921 -1684.513 -1681.108 -1677.696 -1674.257 -1670.788 -1667.281 -1663.73 -1660.13 -1656.471 -1652.747 -1648.947 -1645.05 -1641.041 -1636.894 -1632.623 -1628.231 -1623.743 -1619.187 -1614.588 -1609.969 -1605.35 -1600.753 -1596.202 -1591.723 -1587.352 -1583.142 -1579.145 -1575.444 -1572.107 -1569.173 -1566.62 -1564.385 -1562.403 -1560.636 -1559.049 -1557.63 -1556.379 -1555.311 -1554.456 -1553.866 -1553.64 -1553.865 -1554.711 -1556.298 -1558.733 -1561.902 -1565.652 -1569.813 -1574.236 -1578.82 -1583.485 -1588.173 -1592.834 -1597.426 -1601.922 -1606.248 -1610.373 -1614.245 -1617.805 -1621.077 -1624.029 -1626.715 -1629.18 -1631.458 -1633.582 -1635.58 -1637.477 -1639.296 -1641.063 -1642.818 -1644.579 -1646.404 -1648.351 -1650.458 -1652.796 -1655.299 -1657.94 -1660.68 -1663.464 -1666.272 -1669.082 -1671.876 -1674.641 -1677.359 -1680.024 -1682.597 -1685.062 -1687.387 -1689.528 -1691.519 -1693.316 -1694.953 -1696.458 -1697.833 -1699.096 -1700.252 -1701.306 -1702.261 -1703.123 -1703.902 -1704.61 -1705.271 -1705.916 -1706.56 -1707.267 -1707.977 -1708.68 -1709.345 -1709.96 -1710.512 -1710.998 -1711.418 -1711.774 -1712.068 -1712.303 -1712.461 -1712.565 -1712.589 -1712.509 -1712.362 -1712.116 -1711.805 -1711.453 -1711.066 -1710.657 -1710.231 -1709.79 -1709.334 -1708.859 -1708.361 -1707.825 -1707.251 -1706.616 -1705.903 -1705.106 -1704.233 -1703.298 -1702.319 -1701.308 -1700.275 -1699.226 -1698.165 -1697.096 -1696.023 -1694.949 -1693.874 -1692.815 -1691.774 -1690.754 -1689.767 -1688.807 -1687.869 -1686.95 -1686.039 -1685.136 -1684.242 -1683.356 -1682.481 -1681.619 -1680.775 -1679.946 -1679.161 -1678.421 -1677.735 -1677.121 -1676.554 -1676.032 -1675.549 -1675.085 -1674.64 -1674.207 -1673.785 -1673.372 -1672.968 -1672.569 -1672.182 -1671.805 -1671.441 -1671.09 -1670.765 -1670.443 -1670.131 -1669.831 -1669.527 -1669.222 -1668.914 -1668.602 -1668.286 -1667.963 -1667.633 -1667.3 -1666.961 -1666.618 -1666.267 -1665.927 -1665.563 -1665.188 -1664.801 -1664.398 -1663.972 -1663.522 -1663.047 -1662.545 -1662.014 -1661.453 -1660.867 -1660.258 -1659.63 -1658.988 -1658.349 -1657.677 -1656.978 -1656.246 -1655.469 -1654.644 -1653.767 -1652.833 -1651.842 -1650.792 -1649.684 -1648.522 -1647.315 -1646.069 -1644.794 -1643.498 -1642.168 -1640.801 -1639.39 -1637.925 -1636.405 -1634.83 -1633.198 -1631.514 -1629.78 -1628.001 -1626.183 -1624.336 -1622.469 -1620.594 -1618.714 -1616.835 -1614.952 -1613.065 -1611.166 -1609.258 -1607.344 -1605.426 -1603.507 -1601.59 -1599.678 -1597.775 -1595.878 -1593.989 -1592.112 -1590.241 -1588.388 -1586.561 -1584.767 -1583.017 -1581.315 -1579.666 -1578.074 -1576.542 -1575.071 -1573.662 -1572.31 -1571.017 -1569.776 -1568.585 -1567.449 -1566.345 -1565.294 -1564.296 -1563.365 -1562.496 -1561.69 -1560.944 -1560.254 -1559.614 -1559.016 -1558.445 -1557.891 -1557.334 -1556.762 -1556.171 -1555.535 -1554.882 -1554.222 -1553.562 -1552.907 -1552.256 -1551.608 -1550.958 -1550.298 -1549.62 -1548.906 -1548.138 -1547.293 -1546.356 -1545.318 -1544.162 -1542.918 -1541.607 -1540.237 -1538.821 -1537.366 -1535.876 -1534.354 -1532.803 -1531.235 -1529.638 -1528.028 -1526.413 -1524.806 -1523.216 -1521.62 -1520.025 -1518.426 -1516.82 -1515.204 -1513.58 -1511.947 -1510.305 -1508.655 -1506.996 -1505.317 -1503.614 -1501.872 -1500.084 -1498.24 -1496.35 -1494.434 -1492.51 -1490.586 -1488.675 -1486.784 -1484.916 -1483.076 -1481.267 -1479.494 -1477.769 -1476.094 -1474.489 -1472.968 -1471.543 -1470.189 -1468.892 -1467.631 -1466.385 -1465.14 -1463.884 -1462.607 -1461.296 -1459.938 -1458.516 -1457.005 -1455.388 -1453.626 -1451.702 -1449.579 -1447.282 -1444.841 -1442.294 -1439.656 -1436.955 -1434.21 -1431.437 -1428.653 -1425.877 -1423.134 -1420.449 -1417.878 -1415.467 -1413.275 -1411.312 -1409.555 -1407.964 -1406.493 -1405.093 -1403.739 -1402.411 -1401.094 -1399.776 -1398.448 -1397.1 -1395.726 -1394.313 -1392.853 -1391.345 -1389.783 -1388.16 -1386.491 -1384.791 -1383.06 -1381.311 -1379.55 -1377.785 -1376.02 -1374.262 -1372.52 -1370.788 -1369.075 -1367.396 -1365.758 -1364.152 -1362.553 -1360.99 -1359.467 -1357.977 -1356.523 -1355.106 -1353.727 -1352.386 -1351.083 -1349.822 -1348.593 -1347.4 -1346.239 -1345.08 -1343.969 -1342.879 -1341.806 -1340.75 -1339.694 -1338.636 -1337.567 -1336.477 -1335.354 -1334.186 -1332.957 -1331.638 -1330.393 -1328.821 -1327.124 -1325.189 -1323.066 -1320.752 -1318.243 -1315.521 -1312.578 -1309.394 -1305.951 -1302.206 -1298.132 -1293.691 -1288.832 -1283.504 -1277.652 -1271.218 -1264.112 -1256.484 -1248.312 -1239.78 -1230.701 -1221.226 -1211.396 -1201.456 -1191.056 -1180.421 -1169.596 -1158.653 -1147.604 -1136.531 -1125.453 -1114.076 -1103.364 -1092.917 -1082.821 -1073.409 -1064.478 -1056.055 -1049.573 -1042.405 -1035.695 -1029.598 -1023.969 -1018.765 -1013.766 -1009.027 -1004.796 -1000.517 -996.306 -992.12 -987.923 -984.035 -977.474 -976.498 -969.764 -965.477 -960.656 -955.837 -951.337 -945.555 -940.918 -934.959 -929.197 -923.383 -917.858 -912.666 -907.741 -903.302 -900.333 -896.24 -892.341 -888.366 -884.051 -879.739 -875.314 -877.702 -874.449 -872.654 -871.978 -872.735 -875.401 -879.9 -886.123 -894.002 -902.878 -912.308 -922.488 -934.036 -947.232 -961.644 -977.812 -997.104 -1010.347 -1021.252 -1028.534 -1034.466 -1039.24 -1042.438 -1044.307 -1045.241 -1045.674 -1045.746 -1045.541 -1045.104 -1045.162 -1044.334 -1043.267 -1055.549 -1055.105 -995.146 -994.705 -994.329 -993.811 -993.322 -992.77 -992.195 -991.625 -991.033 -990.213 -989.569 -988.955 -988.306 -987.659 -987.004 -986.349 -985.684 -984.994 -985.209 -984.512 -983.865 -983.239 -982.526 -981.831 -981.164 -980.45 -979.683 -978.885 -978.951 -978.125 -977.122 -976.247 -975.488 -974.424 -973.503 -971.624 -970.712 -969.768 -968.923 -968.612 -967.525 -966.478 -965.446 -964.202 -963.104 -961.942 -960.696 -959.257 -957.964 -956.711 -955.417 -954.07 -952.7 -951.31 -949.893 -948.468 -947.022 -945.57 -944.089 -942.596 -941.085 -939.544 -937.903 -936.427 -934.864 -931.315 -929.536 -927.792 -925.915 -924.146 -923.114 -925.032 -923.36 -921.405 -919.783 -917.748 -916.024 -914.419 -912.661 -910.925 -909.143 -907.318 -905.471 -903.599 -901.699 -899.771 -897.854 -895.894 -893.849 -891.833 -889.729 -887.601 -885.404 -883.158 -880.854 -878.5 -875.556 -873.098 -870.708 -868.117 -865.46 -862.747 -859.914 -857.06 -854.128 -851.122 -848.065 -844.928 -841.723 -838.485 -835.206 -831.885 -828.935 -825.561 -822.209 -818.899 -815.659 -812.521 -809.5 -806.629 -803.911 -801.38 -799.029 -796.865 -794.919 -793.186 -791.685 -790.435 -789.504 -788.834 -788.469 -788.438 -788.753 -789.394 -790.355 -791.613 -793.109 -794.87 -796.832 -798.961 -801.231 -803.613 -806.077 -808.602 -811.169 -813.752 -816.337 -818.901 -821.426 -823.894 -826.29 -828.583 -830.74 -832.74 -834.568 -836.151 -837.46 -838.474 -839.112 -839.344 -839.127 -838.433 -837.247 -835.577 -833.436 -830.862 -827.896 -824.591 -820.975 -817.097 -813.001 -808.711 -804.256 -799.643 -794.955 -790.12 -785.186 -780.159 -775.058 -769.885 -764.645 -759.343 -753.98 -748.561 -743.09 -737.567 -731.996 -726.382 -720.723 -715.067 -709.57 -706.144 -705.74 -705.665 -705.601 -705.505 -705.361 -705.175 -704.942 -704.659 -704.328 -703.944 -703.511 -703.031 -702.495 -701.912 -701.277 -700.601 -699.786 -698.906 -698.07 -697.194 -696.27 -695.3 -694.32 -693.282 -692.173 -691.019 -689.825 -688.589 -687.312 -686.149 -684.719 -683.318 -681.872 -680.406 -678.89 -677.455 -675.864 -674.239 -672.585 -670.912 -669.197 -667.448 -665.604 -663.72 -661.883 -659.92 -657.888 -655.812 -653.65 -651.388 -649.048 -646.629 -644.13 -641.558 -638.85 -636.14 -633.37 -630.552 -627.312 -624.411 -621.502 -618.61 -615.822 -612.882 -608.913 -606.026 -603.449 -600.509 -597.487 -594.551 -591.555 -588.53 -585.491 -582.281 -578.914 -575.303 -571.468 -567.455 -563.138 -558.627 -554.025 -549.379 -544.718 -540.104 -535.54 -531.071 -526.633 -522.689 -518.665 -517.175 -513.075 -510.73 -506.224 -501.621 -497.253 -493.067 -488.301 -483.405 -478.591 -473.668 -468.821 -464.065 -459.207 -452.985 -444.303 -433.876 -423.395 -412.923 -403.021 -393.931 -385.152 -376.323 -373.108 -367.124 -360.083 -351.795 -345.21 -334.315 -321.783 -305.704 -282.967 -256.659 -229.966 -205.666 -187.376 -174.266 -163.653 -154.409 -145.849 -138.43 -129.924 -123.735 -115.348 -107.344 -100.46 -96.019 -92.005 -88.121 -84.662 -82.09 -80.579 -79.601 -76.679 -71.78 -67.166 -63.073 -59.439 -56.895 -54.935 -52.977 -51.057 -49.168 -47.028 -44.226 -41.316 -38.475 -35.813 -33.686 -32.3 -31.642 -31.653 -31.912 -31.787 -31.14 -30.515 -30.085 -30.027 -30.425 -31.118 -32.061 -33.249 -34.635 -36.168 -37.48 -38.229 -38.835 -39.323 -39.823 -40.289 -40.677 -40.991 -41.25 -41.48 -41.698 -41.897 -42.058 -42.168 -42.233 -42.253 -42.192 -42.049 -41.818 -41.591 -41.9 -42.295 -42.645 -42.727 -42.53 -42.255 -41.958 -41.671 -41.422 -41.229 -41.108 -41.08 -41.156 -41.331 -41.567 -41.821 -42.065 -42.268 -42.427 -42.539 -42.613 -42.648 -42.664 -42.691 -42.754 -42.861 -43 -43.164 -43.331 -43.473 -43.579 -43.66 -43.728 -43.777 -43.803 -43.795 -43.797 -43.866 -44.048 -44.317 -44.617 -44.906 -45.155 -45.36 -45.557 -45.794 -46.088 -46.405 -46.707 -46.972 -47.191 -47.374 -47.544 -47.7 -47.837 -47.942 -48.017 -48.079 -48.125 -48.146 -48.16 -48.192 -48.26 -48.385 -48.582 -48.852 -49.141 -49.407 -49.594 -49.696 -49.758 -49.838 -49.971 -50.147 -50.35 -50.577 -50.825 -51.089 -51.35 -51.596 -51.846 -52.088 -52.285 -52.437 -52.555 -52.603 -52.546 -52.443 -52.364 -52.368 -52.431 -52.495 -52.517 -52.469 -52.332 -52.033 -51.438 -50.638 -49.833 -49.195 -48.79 -48.506 -48.247 -47.947 -47.603 -47.236 -46.825 -46.405 -46.071 -45.757 -45.31 -44.803 -44.341 -43.895 -43.379 -42.749 -42.166 -41.908 -42.174 -42.723 -43.137 -43.31 -43.249 -43.088 -42.968 -42.891 -42.834 -42.758 -42.613 -42.423 -42.233 -42.1 -42.102 -42.212 -42.334 -42.423 -42.476 -42.504 -42.521 -42.524 -42.482 -42.33 -42.098 -41.855 -41.636 -41.457 -41.308 -41.203 -41.158 -41.158 -41.185 -41.242 -41.351 -41.515 -41.746 -42.121 -42.674 -43.247 -43.714 -44.052 -44.277 -44.434 -44.527 -44.552 -44.527 -44.47 -44.409 -44.369 -44.383 -44.481 -44.634 -44.781 -44.799 -44.695 -44.561 -44.421 -44.274 -44.104 -43.901 -43.665 -43.449 -43.268 -43.066 -42.867 -42.798 -42.796 -42.777 -42.768 -42.901 -43.129 -43.325 -43.47 -43.607 -43.738 -43.819 -43.819 -43.7 -43.46 -43.173 -42.893 -42.638 -42.399 -42.15 -41.893 -41.639 -41.414 -41.222 -41.065 -40.968 -40.955 -40.978 -40.978 -40.929 -40.821 -40.658 -40.458 -40.25 -40.091 -39.988 -39.902 -39.824 -39.764 -39.722 -39.69 -39.653 -39.57 -39.415 -39.208 -38.945 -38.518 -37.866 -37.306 -37.023 -36.91 -36.758 -36.548 -36.295 -35.984 -35.635 -35.275 -34.823 -34.366 -34.061 -34.029 -34.151 -34.253 -34.128 -33.489 -32.523 -31.695 -31.454 -31.294 -30.949 -30.589 -30.395 -30.31 -30.311 -30.443 -30.518 -30.509 -30.498 -30.549 -30.665 -30.823 -30.89 -30.893 -31.08 -31.349 -31.487 -31.422 -31.177 -30.849 -30.606 -30.584 -30.849 -31.337 -31.968 -32.68 -33.357 -33.857 -34.064 -34.079 -33.993 -33.851 -33.595 -33.291 -32.993 -32.794 -32.75 -32.959 -33.24 -33.476 -33.708 -34.06 -34.661 -35.396 -36.02 -36.41 -36.527 -36.699 -37.53 -38.45 -39.425 -40.302 -41.089 -41.837 -42.496 -43.065 -43.589 -43.896 -44.012 -44.186 -44.401 -44.681 -44.396 -44.095 -44.39 -45.004 -45.403 -45.405 -45.128 -45.254 -45.84 -46.37 -46.347 -46.078 -46.051 -46.607 -47.366 -48.094 -48.807 -49.672 -50.743 -51.779 -52.628 -53.11 -53.26 -54.106 -54.987 -55.732 -56.325 -57.772 -59.577 -61.216 -62.881 -64.735 -66.491 -68.176 -69.732 -71.309 -73.038 -74.765 -76.349 -78.322 -80.833 -83.257 -85.648 -88.623 -91.951 -95.079 -97.451 -98.714 -99.789 -102.58 -106.932 -110.69 -113.258 -117.042 -123.097 -129.472 -135.732 -142.062 -148.476 -154.564 -159.407 -161.694 -162.28 -164.162 -172.576 -183.243 -194.176 -198.264 -196.627 -196.937 -199.267 -202.335 -205.039 -206.829 -207.682 -207.672 -206.936 -205.65 -204.128 -202.263 -200.804 -200.169 -199.738 -199.507 -199.385 -199.334 -199.746 -200.071 -200.596 -201.306 -202.718 -203.57 -205.177 -206.16 -207.403 -209.941 -210.79 -212.642 -214.116 -213.111 -214.405 -215.688 -217.26 -218.56 -220.339 -221.812 -223.249 -225.655 -226.759 -228.038 -229.343 -230.653 -232.091 -233.471 -234.984 -237.208 -238.844 -240.485 -241.022 -243.024 -245.035 -247.217 -249.217 -250.841 -253.025 -255.201 -257.429 -259.745 -261.584 -264.026 -267.271 -269.581 -271.92 -274.227 -276.423 -278.716 -280.95 -283.173 -285.34 -287.442 -289.506 -291.498 -293.425 -295.238 -296.749 -298.381 -299.946 -301.406 -302.756 -304.024 -305.165 -306.167 -307.059 -307.823 -308.448 -308.969 -309.36 -309.642 -309.832 -309.946 -309.961 -309.943 -309.849 -309.713 -309.533 -309.327 -309.122 -308.933 -308.728 -308.563 -308.368 -308.188 -308.014 -307.862 -307.639 -307.404 -307.201 -307.012 -306.812 -306.664 -306.514 -306.398 -306.309 -306.291 -306.289 -306.34 -306.42 -306.534 -306.698 -306.895 -307.151 -307.432 -307.761 -308.124 -308.519 -308.974 -309.477 -310.026 -310.643 -311.3 -312.004 -312.755 -313.549 -314.383 -315.255 -316.164 -317.108 -318.107 -319.115 -320.147 -321.201 -322.271 -323.353 -324.448 -325.551 -326.66 -327.772 -328.892 -330.021 -331.097 -332.174 -333.237 -334.271 -335.255 -336.167 -337.018 -337.773 -338.388 -338.919 -339.341 -339.665 -339.912 -340.106 -340.241 -340.342 -340.418 -340.477 -340.524 -340.565 -340.6 -340.659 -340.724 -340.809 -340.907 -341.038 -341.197 -341.381 -341.606 -341.852 -342.13 -342.452 -342.802 -343.19 -343.62 -344.071 -344.581 -345.132 -345.723 -346.341 -347.019 -347.734 -348.496 -349.294 -350.135 -351.017 -351.94 -352.906 -353.912 -354.958 -356.035 -357.17 -358.34 -359.556 -360.809 -362.108 -363.439 -364.803 -366.186 -367.581 -368.996 -370.424 -371.854 -373.277 -374.702 -376.103 -377.484 -378.84 -380.14 -381.363 -382.572 -383.739 -384.889 -386.015 -387.133 -388.262 -389.384 -390.515 -391.652 -392.814 -393.996 -395.208 -396.459 -397.737 -399.055 -400.422 -401.827 -403.273 -404.754 -406.269 -407.82
-1951.277 -1951.195 -1951.11 -1951.022 -1950.93 -1950.835 -1950.735 -1950.63 -1950.52 -1950.405 -1950.286 -1950.163 -1950.038 -1949.911 -1949.782 -1949.651 -1949.517 -1949.381 -1949.242 -1949.101 -1948.956 -1948.806 -1948.65 -1948.487 -1948.318 -1948.143 -1947.966 -1947.786 -1947.603 -1947.418 -1947.23 -1947.041 -1946.849 -1946.654 -1946.457 -1946.257 -1946.055 -1945.85 -1945.643 -1945.433 -1945.222 -1945.009 -1944.797 -1944.583 -1944.371 -1944.16 -1943.95 -1943.741 -1943.535 -1943.329 -1943.125 -1942.919 -1942.712 -1942.499 -1942.283 -1942.067 -1941.853 -1941.641 -1941.432 -1941.226 -1941.025 -1940.827 -1940.632 -1940.442 -1940.255 -1940.072 -1939.894 -1939.734 -1939.567 -1939.408 -1939.255 -1939.106 -1938.961 -1938.82 -1938.683 -1938.551 -1938.422 -1938.298 -1938.179 -1938.064 -1937.955 -1937.852 -1937.77 -1937.677 -1937.593 -1937.519 -1937.446 -1937.376 -1937.31 -1937.247 -1937.188 -1937.132 -1937.078 -1937.028 -1936.975 -1936.933 -1936.895 -1936.874 -1936.847 -1936.826 -1936.818 -1936.798 -1936.773 -1936.742 -1936.703 -1936.654 -1936.594 -1936.521 -1936.437 -1936.333 -1936.227 -1936.117 -1936.032 -1935.92 -1935.811 -1935.692 -1935.545 -1935.385 -1935.199 -1934.984 -1934.738 -1934.459 -1934.148 -1933.805 -1933.428 -1933.032 -1932.636 -1932.285 -1931.923 -1931.58 -1931.236 -1930.864 -1930.483 -1930.079 -1929.651 -1929.201 -1928.73 -1928.242 -1927.738 -1927.225 -1926.705 -1926.187 -1925.693 -1925.205 -1924.734 -1924.269 -1923.819 -1923.376 -1922.94 -1922.51 -1922.083 -1921.651 -1921.2 -1920.703 -1920.118 -1919.334 -1918.214 -1916.599 -1914.37 -1911.645 -1908.605 -1905.426 -1902.209 -1899.022 -1895.908 -1892.902 -1890.032 -1887.325 -1884.807 -1882.516 -1880.481 -1878.761 -1877.429 -1876.486 -1875.921 -1875.671 -1875.696 -1875.952 -1876.409 -1877.043 -1877.831 -1878.746 -1879.762 -1880.842 -1881.947 -1882.976 -1883.825 -1884.369 -1884.511 -1884.333 -1883.939 -1883.422 -1882.84 -1882.22 -1881.572 -1880.894 -1880.175 -1879.395 -1878.519 -1877.508 -1876.244 -1874.606 -1872.436 -1869.645 -1866.323 -1862.621 -1858.663 -1854.537 -1850.295 -1845.969 -1841.579 -1837.142 -1832.672 -1828.179 -1823.689 -1819.197 -1814.743 -1810.354 -1806.043 -1801.812 -1797.638 -1793.489 -1789.367 -1785.266 -1781.184 -1777.123 -1773.084 -1769.071 -1765.088 -1761.152 -1757.249 -1753.403 -1749.624 -1745.922 -1742.299 -1738.734 -1735.198 -1731.696 -1728.216 -1724.751 -1721.297 -1717.848 -1714.403 -1710.957 -1707.518 -1704.077 -1700.656 -1697.259 -1693.895 -1690.565 -1687.236 -1683.894 -1680.518 -1677.104 -1673.645 -1670.136 -1666.572 -1662.947 -1659.253 -1655.482 -1651.61 -1647.611 -1643.447 -1639.119 -1634.641 -1630.052 -1625.389 -1620.679 -1615.943 -1611.199 -1606.465 -1601.761 -1597.109 -1592.542 -1588.11 -1583.875 -1579.952 -1576.465 -1573.483 -1570.95 -1568.745 -1566.78 -1564.991 -1563.348 -1561.836 -1560.454 -1559.213 -1558.135 -1557.267 -1556.705 -1556.561 -1557.08 -1558.513 -1561.032 -1564.458 -1568.509 -1572.936 -1577.576 -1582.326 -1587.118 -1591.903 -1596.641 -1601.298 -1605.84 -1610.238 -1614.419 -1618.328 -1621.88 -1625.075 -1627.908 -1630.461 -1632.791 -1634.941 -1636.943 -1638.821 -1640.595 -1642.286 -1643.917 -1645.514 -1647.123 -1648.783 -1650.582 -1652.603 -1654.931 -1657.484 -1660.201 -1662.997 -1665.833 -1668.678 -1671.513 -1674.326 -1677.103 -1679.832 -1682.498 -1685.088 -1687.558 -1689.875 -1691.979 -1693.883 -1695.562 -1697.07 -1698.443 -1699.689 -1700.824 -1701.853 -1702.778 -1703.602 -1704.329 -1704.967 -1705.532 -1706.052 -1706.574 -1707.146 -1707.837 -1708.583 -1709.342 -1710.066 -1710.739 -1711.347 -1711.887 -1712.361 -1712.773 -1713.126 -1713.423 -1713.66 -1713.818 -1713.899 -1713.855 -1713.708 -1713.442 -1713.104 -1712.725 -1712.316 -1711.89 -1711.452 -1711.004 -1710.545 -1710.074 -1709.585 -1709.064 -1708.507 -1707.884 -1707.164 -1706.333 -1705.405 -1704.41 -1703.372 -1702.306 -1701.223 -1700.126 -1699.02 -1697.908 -1696.791 -1695.674 -1694.555 -1693.452 -1692.37 -1691.32 -1690.315 -1689.344 -1688.402 -1687.471 -1686.55 -1685.635 -1684.727 -1683.825 -1682.931 -1682.048 -1681.18 -1680.324 -1679.51 -1678.745 -1678.047 -1677.437 -1676.888 -1676.393 -1675.926 -1675.48 -1675.048 -1674.628 -1674.215 -1673.81 -1673.411 -1673.017 -1672.629 -1672.252 -1671.886 -1671.536 -1671.212 -1670.895 -1670.593 -1670.29 -1669.987 -1669.682 -1669.372 -1669.058 -1668.737 -1668.41 -1668.076 -1667.732 -1667.384 -1667.027 -1666.662 -1666.302 -1665.92 -1665.525 -1665.116 -1664.685 -1664.232 -1663.755 -1663.25 -1662.716 -1662.152 -1661.558 -1660.932 -1660.283 -1659.617 -1658.943 -1658.279 -1657.59 -1656.878 -1656.127 -1655.33 -1654.48 -1653.574 -1652.61 -1651.584 -1650.497 -1649.349 -1648.142 -1646.886 -1645.596 -1644.288 -1642.973 -1641.637 -1640.266 -1638.848 -1637.372 -1635.836 -1634.239 -1632.582 -1630.867 -1629.097 -1627.277 -1625.413 -1623.515 -1621.599 -1619.68 -1617.767 -1615.862 -1613.956 -1612.037 -1610.106 -1608.162 -1606.21 -1604.251 -1602.291 -1600.332 -1598.378 -1596.433 -1594.495 -1592.563 -1590.638 -1588.714 -1586.803 -1584.917 -1583.069 -1581.267 -1579.517 -1577.824 -1576.193 -1574.626 -1573.126 -1571.693 -1570.325 -1569.02 -1567.769 -1566.565 -1565.409 -1564.286 -1563.214 -1562.21 -1561.273 -1560.405 -1559.605 -1558.871 -1558.199 -1557.584 -1557.017 -1556.485 -1555.974 -1555.459 -1554.914 -1554.327 -1553.687 -1553.027 -1552.363 -1551.706 -1551.059 -1550.423 -1549.794 -1549.168 -1548.538 -1547.896 -1547.227 -1546.507 -1545.706 -1544.79 -1543.744 -1542.561 -1541.288 -1539.946 -1538.552 -1537.117 -1535.644 -1534.137 -1532.598 -1531.028 -1529.43 -1527.815 -1526.177 -1524.535 -1522.908 -1521.308 -1519.714 -1518.121 -1516.523 -1514.914 -1513.293 -1511.66 -1510.018 -1508.367 -1506.709 -1505.042 -1503.365 -1501.659 -1499.911 -1498.096 -1496.2 -1494.241 -1492.249 -1490.252 -1488.259 -1486.282 -1484.328 -1482.399 -1480.499 -1478.63 -1476.797 -1475.007 -1473.278 -1471.628 -1470.09 -1468.683 -1467.377 -1466.139 -1464.94 -1463.755 -1462.57 -1461.373 -1460.155 -1458.905 -1457.612 -1456.26 -1454.829 -1453.283 -1451.584 -1449.686 -1447.54 -1445.185 -1442.677 -1440.051 -1437.343 -1434.575 -1431.761 -1428.916 -1426.052 -1423.186 -1420.339 -1417.537 -1414.841 -1412.322 -1410.078 -1408.143 -1406.472 -1404.987 -1403.608 -1402.289 -1401.003 -1399.732 -1398.463 -1397.187 -1395.897 -1394.587 -1393.25 -1391.874 -1390.45 -1388.969 -1387.425 -1385.814 -1384.161 -1382.471 -1380.756 -1379.025 -1377.283 -1375.537 -1373.792 -1372.054 -1370.326 -1368.617 -1366.923 -1365.25 -1363.631 -1362.034 -1360.449 -1358.9 -1357.388 -1355.909 -1354.467 -1353.065 -1351.699 -1350.372 -1349.084 -1347.834 -1346.624 -1345.447 -1344.302 -1343.162 -1342.062 -1340.983 -1339.924 -1338.872 -1337.826 -1336.779 -1335.723 -1334.647 -1333.541 -1332.391 -1331.354 -1330.056 -1328.642 -1327.076 -1325.342 -1323.356 -1321.16 -1318.746 -1316.141 -1313.329 -1310.303 -1307.044 -1303.534 -1299.737 -1295.627 -1291.169 -1286.322 -1281.024 -1275.203 -1268.751 -1261.617 -1253.9 -1245.634 -1237.019 -1227.87 -1218.329 -1208.432 -1198.21 -1187.906 -1177.161 -1166.208 -1155.094 -1143.938 -1132.681 -1121.323 -1109.876 -1098.969 -1088.362 -1078.3 -1068.549 -1059.507 -1051.106 -1044.673 -1037.706 -1031.334 -1025.638 -1020.511 -1015.866 -1011.48 -1007.367 -1003.698 -1000.022 -996.417 -992.848 -989.285 -985.964 -980.086 -979.558 -973.538 -969.94 -965.828 -961.879 -958.204 -953.516 -949.833 -945.083 -940.575 -936.086 -931.958 -928.262 -906.627 -905.047 -904.945 -919.067 -917.446 -915.779 -913.753 -917.069 -914.9 -912.979 -911.362 -910.686 -911.707 -914.747 -919.765 -926.375 -934.037 -943.062 -953.039 -960.668 -968.542 -977.105 -986.978 -998.244 -1006.207 -1020.401 -1030.724 -1038.445 -1044.06 -1048.13 -1051.072 -1052.863 -1053.677 -1053.728 -1053.242 -1053.025 -1052.07 -1050.861 -1049.563 -1048.095 -995.651 -995.179 -994.699 -994.205 -993.74 -993.34 -992.791 -992.271 -991.686 -991.076 -990.472 -989.849 -989.002 -988.314 -987.672 -986.995 -986.32 -985.642 -984.966 -984.276 -983.567 -982.86 -983.067 -982.4 -981.757 -981.029 -980.319 -979.638 -978.911 -978.131 -978.172 -977.384 -976.546 -975.534 -974.649 -973.879 -972.801 -971.871 -970.137 -969.215 -968.259 -967.302 -966.945 -965.852 -964.8 -963.76 -962.512 -961.406 -960.236 -958.983 -957.535 -956.235 -954.973 -953.67 -952.317 -950.937 -949.534 -948.109 -946.69 -945.234 -943.766 -942.271 -940.76 -939.24 -937.688 -936.043 -934.558 -931.281 -929.449 -927.666 -925.881 -924.036 -922.273 -921.176 -922.834 -921.263 -919.323 -917.625 -915.713 -914.082 -912.502 -910.734 -909.018 -907.232 -905.444 -903.615 -901.763 -899.887 -897.982 -896.079 -894.113 -892.12 -890.14 -888.064 -885.967 -883.859 -881.645 -879.366 -877.041 -874.262 -871.836 -869.369 -866.824 -864.23 -861.541 -858.759 -855.89 -852.999 -850.035 -847.014 -843.92 -840.76 -837.566 -834.331 -831.054 -828.152 -824.812 -821.492 -818.207 -814.967 -811.816 -808.757 -805.827 -803.027 -800.376 -797.886 -795.575 -793.454 -791.547 -789.875 -788.453 -787.32 -786.542 -786.079 -786.006 -786.303 -786.979 -788.015 -789.382 -791.041 -792.925 -795.046 -797.338 -799.771 -802.31 -804.931 -807.61 -810.324 -813.054 -815.784 -818.495 -821.169 -823.789 -826.336 -828.796 -831.134 -833.316 -835.316 -837.093 -838.602 -839.808 -840.625 -841.013 -840.902 -840.261 -839.071 -837.337 -835.086 -832.366 -829.235 -825.745 -821.951 -817.908 -813.645 -809.202 -804.608 -799.899 -795.061 -790.125 -785.096 -779.992 -774.81 -769.568 -764.267 -758.91 -753.498 -748.035 -742.524 -736.966 -731.36 -725.706 -720.039 -714.363 -708.857 -705.421 -704.98 -704.884 -704.804 -704.693 -704.544 -704.34 -704.097 -703.806 -703.469 -703.08 -702.644 -702.159 -701.62 -701.031 -700.366 -699.691 -698.91 -698.145 -697.213 -696.348 -695.434 -694.474 -693.514 -692.47 -691.383 -690.249 -689.08 -687.872 -686.626 -685.354 -684.105 -682.745 -681.347 -680.047 -678.611 -677.118 -675.594 -674.043 -672.458 -670.849 -669.201 -667.519 -665.738 -663.942 -662.143 -660.245 -658.276 -656.27 -654.153 -651.942 -649.643 -647.275 -644.813 -642.271 -639.651 -636.959 -634.203 -631.39 -628.488 -625.325 -622.449 -619.517 -616.738 -613.791 -610.345 -607.388 -604.672 -601.726 -598.789 -595.852 -592.872 -589.914 -586.928 -583.864 -580.519 -576.968 -573.089 -568.864 -564.354 -559.631 -554.828 -549.999 -545.18 -540.429 -535.746 -531.176 -527.055 -522.679 -518.574 -516.92 -512.732 -510.424 -505.544 -500.653 -496.178 -491.787 -486.624 -481.412 -475.945 -470.408 -464.819 -459.091 -452.962 -445.539 -438.214 -428.405 -418.278 -407.999 -397.976 -389.287 -380.458 -371.687 -369.103 -363.231 -356.447 -349.254 -342.572 -332.198 -320.762 -305.604 -282.261 -255.781 -229.567 -205.56 -186.995 -172.821 -161.097 -150.771 -141.426 -133.748 -124.708 -116.579 -108.756 -102.071 -96.072 -92.508 -89.157 -85.268 -81.105 -77.844 -76.368 -74.963 -72.523 -69.016 -65.228 -61.558 -58.23 -55.695 -53.677 -51.76 -49.902 -48.155 -46.337 -43.198 -40.215 -37.415 -34.819 -32.871 -32.112 -31.826 -31.906 -32.23 -32.112 -31.31 -30.622 -30.078 -29.962 -30.665 -31.563 -32.636 -33.874 -35.232 -36.611 -37.774 -38.593 -39.185 -39.637 -40.066 -40.5 -40.884 -41.204 -41.468 -41.718 -41.988 -42.226 -42.419 -42.552 -42.652 -42.733 -42.775 -42.72 -42.529 -42.387 -42.484 -42.723 -42.938 -43.023 -42.948 -42.739 -42.436 -42.118 -41.834 -41.609 -41.459 -41.407 -41.501 -41.735 -42.036 -42.344 -42.63 -42.86 -43.017 -43.123 -43.194 -43.208 -43.18 -43.172 -43.212 -43.305 -43.451 -43.633 -43.824 -43.974 -44.059 -44.114 -44.171 -44.229 -44.236 -44.167 -44.092 -44.095 -44.31 -44.64 -44.985 -45.304 -45.536 -45.692 -45.826 -46.035 -46.39 -46.756 -47.089 -47.364 -47.549 -47.693 -47.819 -47.934 -48.025 -48.07 -48.07 -48.085 -48.118 -48.117 -48.122 -48.179 -48.277 -48.426 -48.683 -49.045 -49.43 -49.782 -49.988 -50.036 -50.029 -50.064 -50.217 -50.433 -50.657 -50.908 -51.191 -51.482 -51.763 -51.997 -52.246 -52.522 -52.715 -52.838 -52.983 -53.076 -52.926 -52.749 -52.594 -52.604 -52.712 -52.81 -52.874 -52.875 -52.854 -52.787 -52.142 -51.228 -50.325 -49.617 -49.354 -49.142 -48.947 -48.647 -48.32 -48.016 -47.649 -47.15 -46.774 -46.516 -45.797 -45.106 -44.555 -44.082 -43.489 -42.494 -41.384 -40.578 -40.743 -41.711 -42.699 -43.31 -43.331 -43.159 -42.989 -42.885 -42.835 -42.796 -42.611 -42.38 -42.124 -41.887 -41.941 -42.148 -42.328 -42.435 -42.479 -42.492 -42.512 -42.556 -42.603 -42.423 -42.129 -41.855 -41.626 -41.449 -41.295 -41.159 -41.131 -41.144 -41.159 -41.188 -41.286 -41.435 -41.596 -41.889 -42.59 -43.255 -43.807 -44.186 -44.432 -44.6 -44.701 -44.732 -44.709 -44.653 -44.576 -44.488 -44.448 -44.546 -44.728 -44.953 -44.946 -44.757 -44.588 -44.433 -44.282 -44.099 -43.856 -43.549 -43.26 -43.093 -42.841 -42.477 -42.443 -42.452 -42.403 -42.304 -42.491 -42.805 -43.035 -43.177 -43.328 -43.5 -43.61 -43.658 -43.547 -43.225 -42.896 -42.599 -42.383 -42.185 -41.963 -41.71 -41.439 -41.212 -41.014 -40.853 -40.739 -40.813 -40.909 -40.948 -40.921 -40.805 -40.619 -40.378 -40.097 -39.916 -39.822 -39.724 -39.621 -39.536 -39.484 -39.454 -39.441 -39.382 -39.192 -38.959 -38.711 -38.389 -37.361 -36.662 -36.399 -36.466 -36.282 -36.105 -35.905 -35.589 -35.169 -34.754 -34.368 -34.024 -33.715 -33.834 -33.949 -33.954 -33.706 -33.098 -32.165 -31.071 -31.51 -31.651 -31.277 -30.82 -30.743 -30.84 -30.803 -31.2 -31.446 -31.489 -31.429 -31.476 -31.77 -31.94 -32.034 -32.136 -32.285 -32.364 -32.334 -32.099 -31.605 -30.977 -30.462 -30.327 -30.607 -31.169 -31.923 -32.784 -33.683 -34.368 -34.492 -34.508 -34.458 -34.335 -34.077 -33.718 -33.346 -33.065 -33.03 -33.429 -33.84 -34.137 -34.33 -34.55 -35.331 -36.388 -37.283 -37.779 -37.844 -37.904 -38.444 -39.125 -39.987 -40.998 -41.974 -42.855 -43.554 -44.186 -44.786 -45.26 -45.627 -46 -46.252 -46.375 -46.38 -46.53 -47.082 -47.786 -47.854 -47.568 -46.944 -47.663 -48.862 -49.52 -49.507 -48.902 -48.509 -49.769 -50.912 -51.914 -52.723 -53.744 -55.231 -56.538 -57.536 -58.146 -58.626 -59.396 -60.384 -61.452 -62.653 -64.258 -66.186 -68.25 -70.267 -71.967 -73.473 -75.237 -76.769 -78.201 -80.117 -82.219 -83.743 -85.611 -89.077 -91.955 -94.103 -98.053 -102.533 -105.887 -108.12 -108.546 -108.988 -112.393 -118.899 -125.256 -129.697 -134.426 -139.602 -144.947 -150.241 -155.732 -161.837 -168.537 -175.193 -176.377 -175.6 -177.342 -182.536 -189.834 -196.725 -200.309 -200.876 -201.116 -202.025 -203.42 -204.713 -205.503 -205.634 -205.1 -204.014 -202.628 -201.784 -200.875 -200.038 -199.697 -199.4 -199.341 -199.306 -199.445 -200.013 -200.352 -200.944 -201.687 -203.16 -204 -205.425 -206.457 -209.759 -210.381 -211.407 -213.272 -214.213 -213.45 -214.903 -216.344 -217.802 -219.175 -220.906 -222.547 -224.091 -225.707 -227.619 -228.794 -230.097 -231.399 -232.824 -234.217 -234.934 -237.864 -238.265 -240.041 -241.953 -244.072 -246.068 -248.233 -250.211 -251.786 -253.86 -255.925 -258.036 -260.214 -262.029 -264.344 -267.324 -269.556 -271.757 -273.924 -276.06 -278.241 -280.386 -282.525 -284.652 -286.736 -288.786 -290.767 -292.685 -294.518 -296.005 -297.619 -299.158 -300.591 -301.932 -303.151 -304.265 -305.268 -306.134 -306.898 -307.515 -308.041 -308.455 -308.751 -308.953 -309.072 -309.108 -309.083 -309.001 -308.864 -308.7 -308.474 -308.28 -308.084 -307.903 -307.762 -307.597 -307.444 -307.299 -307.114 -306.974 -306.77 -306.594 -306.434 -306.282 -306.135 -306.012 -305.923 -305.86 -305.866 -305.896 -305.973 -306.069 -306.217 -306.404 -306.634 -306.898 -307.2 -307.528 -307.931 -308.346 -308.82 -309.343 -309.919 -310.557 -311.244 -311.98 -312.76 -313.583 -314.446 -315.346 -316.283 -317.255 -318.277 -319.311 -320.379 -321.451 -322.548 -323.658 -324.779 -325.906 -327.04 -328.183 -329.319 -330.443 -331.57 -332.671 -333.758 -334.818 -335.833 -336.793 -337.671 -338.462 -339.144 -339.639 -340.05 -340.36 -340.606 -340.785 -340.919 -341.02 -341.099 -341.16 -341.208 -341.252 -341.304 -341.347 -341.415 -341.506 -341.619 -341.768 -341.945 -342.159 -342.393 -342.658 -342.955 -343.295 -343.662 -344.067 -344.513 -344.998 -345.511 -346.078 -346.688 -347.327 -348.023 -348.756 -349.537 -350.356 -351.216 -352.118 -353.061 -354.045 -355.07 -356.133 -357.242 -358.378 -359.569 -360.808 -362.092 -363.425 -364.793 -366.194 -367.612 -369.048 -370.493 -371.956 -373.421 -374.881 -376.345 -377.791 -379.211 -380.604 -381.935 -383.178 -384.393 -385.567 -386.719 -387.852 -388.991 -390.12 -391.253 -392.396 -393.551 -394.718 -395.908 -397.131 -398.388 -399.683 -401.022 -402.409 -403.841 -405.307 -406.807 -408.343 -409.914
-1951.377 -1951.299 -1951.217 -1951.133 -1951.045 -1950.954 -1950.858 -1950.756 -1950.646 -1950.53 -1950.41 -1950.287 -1950.161 -1950.034 -1949.904 -1949.772 -1949.638 -1949.502 -1949.363 -1949.222 -1949.077 -1948.927 -1948.769 -1948.602 -1948.426 -1948.247 -1948.063 -1947.877 -1947.689 -1947.499 -1947.307 -1947.112 -1946.916 -1946.718 -1946.517 -1946.315 -1946.111 -1945.905 -1945.696 -1945.486 -1945.276 -1945.064 -1944.853 -1944.643 -1944.433 -1944.225 -1944.019 -1943.815 -1943.613 -1943.413 -1943.215 -1943.016 -1942.813 -1942.601 -1942.384 -1942.167 -1941.952 -1941.74 -1941.532 -1941.327 -1941.126 -1940.928 -1940.734 -1940.544 -1940.356 -1940.173 -1939.994 -1939.83 -1939.665 -1939.508 -1939.356 -1939.207 -1939.063 -1938.921 -1938.784 -1938.65 -1938.521 -1938.396 -1938.276 -1938.16 -1938.049 -1937.944 -1937.856 -1937.763 -1937.682 -1937.603 -1937.529 -1937.459 -1937.392 -1937.328 -1937.267 -1937.21 -1937.154 -1937.102 -1937.051 -1937.001 -1936.957 -1936.928 -1936.9 -1936.886 -1936.867 -1936.845 -1936.818 -1936.784 -1936.741 -1936.689 -1936.626 -1936.55 -1936.462 -1936.361 -1936.244 -1936.13 -1936.04 -1935.944 -1935.851 -1935.753 -1935.637 -1935.497 -1935.33 -1935.134 -1934.906 -1934.646 -1934.353 -1934.026 -1933.668 -1933.278 -1932.896 -1932.568 -1932.275 -1932.011 -1931.755 -1931.482 -1931.185 -1930.863 -1930.516 -1930.148 -1929.76 -1929.354 -1928.935 -1928.506 -1928.071 -1927.648 -1927.255 -1926.89 -1926.552 -1926.237 -1925.939 -1925.656 -1925.39 -1925.144 -1924.918 -1924.712 -1924.519 -1924.325 -1924.094 -1923.742 -1923.079 -1921.755 -1919.517 -1916.621 -1913.444 -1910.187 -1906.949 -1903.782 -1900.716 -1897.775 -1894.977 -1892.341 -1889.885 -1887.633 -1885.621 -1883.915 -1882.623 -1881.8 -1881.385 -1881.28 -1881.419 -1881.768 -1882.306 -1883.014 -1883.875 -1884.871 -1885.984 -1887.186 -1888.438 -1889.669 -1890.742 -1891.393 -1891.438 -1891.056 -1890.471 -1889.811 -1889.128 -1888.441 -1887.753 -1887.06 -1886.353 -1885.615 -1884.822 -1883.931 -1882.86 -1881.442 -1879.352 -1876.385 -1872.757 -1868.761 -1864.568 -1860.255 -1855.862 -1851.408 -1846.908 -1842.371 -1837.807 -1833.224 -1828.631 -1824.05 -1819.51 -1815.058 -1810.735 -1806.519 -1802.355 -1798.221 -1794.108 -1790.014 -1785.939 -1781.885 -1777.855 -1773.853 -1769.882 -1765.946 -1762.064 -1758.233 -1754.49 -1750.856 -1747.315 -1743.832 -1740.386 -1736.967 -1733.567 -1730.181 -1726.803 -1723.428 -1720.051 -1716.668 -1713.279 -1709.887 -1706.508 -1703.166 -1699.886 -1696.647 -1693.41 -1690.14 -1686.829 -1683.472 -1680.063 -1676.597 -1673.073 -1669.484 -1665.827 -1662.092 -1658.264 -1654.306 -1650.146 -1645.754 -1641.169 -1636.48 -1631.715 -1626.904 -1622.064 -1617.21 -1612.355 -1607.514 -1602.705 -1597.95 -1593.286 -1588.78 -1584.572 -1580.898 -1577.927 -1575.498 -1573.392 -1571.469 -1569.677 -1567.99 -1566.399 -1564.902 -1563.503 -1562.216 -1561.07 -1560.124 -1559.511 -1559.533 -1560.701 -1563.412 -1567.269 -1571.717 -1576.441 -1581.291 -1586.188 -1591.082 -1595.94 -1600.733 -1605.436 -1610.023 -1614.465 -1618.716 -1622.702 -1626.264 -1629.345 -1632.009 -1634.391 -1636.57 -1638.586 -1640.462 -1642.217 -1643.868 -1645.431 -1646.923 -1648.367 -1649.792 -1651.25 -1652.847 -1654.742 -1657.087 -1659.746 -1662.553 -1665.418 -1668.298 -1671.171 -1674.022 -1676.843 -1679.623 -1682.354 -1685.025 -1687.62 -1690.116 -1692.452 -1694.535 -1696.334 -1697.875 -1699.24 -1700.475 -1701.596 -1702.611 -1703.522 -1704.328 -1705.032 -1705.632 -1706.135 -1706.552 -1706.912 -1707.275 -1707.75 -1708.447 -1709.265 -1710.089 -1710.875 -1711.597 -1712.247 -1712.827 -1713.341 -1713.794 -1714.193 -1714.541 -1714.838 -1715.074 -1715.218 -1715.219 -1715.054 -1714.746 -1714.365 -1713.951 -1713.518 -1713.075 -1712.626 -1712.171 -1711.71 -1711.243 -1710.765 -1710.27 -1709.743 -1709.148 -1708.434 -1707.559 -1706.563 -1705.496 -1704.399 -1703.282 -1702.152 -1701.014 -1699.868 -1698.717 -1697.561 -1696.404 -1695.247 -1694.098 -1692.968 -1691.885 -1690.867 -1689.899 -1688.952 -1688.017 -1687.087 -1686.162 -1685.241 -1684.324 -1683.413 -1682.51 -1681.617 -1680.74 -1679.889 -1679.081 -1678.363 -1677.765 -1677.25 -1676.781 -1676.338 -1675.91 -1675.492 -1675.083 -1674.679 -1674.28 -1673.885 -1673.494 -1673.108 -1672.728 -1672.356 -1672.004 -1671.683 -1671.378 -1671.077 -1670.778 -1670.476 -1670.171 -1669.86 -1669.542 -1669.217 -1668.884 -1668.543 -1668.193 -1667.834 -1667.463 -1667.084 -1666.705 -1666.308 -1665.894 -1665.461 -1665.007 -1664.53 -1664.026 -1663.494 -1662.931 -1662.336 -1661.707 -1661.045 -1660.351 -1659.641 -1658.931 -1658.247 -1657.553 -1656.83 -1656.065 -1655.248 -1654.376 -1653.444 -1652.449 -1651.391 -1650.267 -1649.078 -1647.826 -1646.515 -1645.17 -1643.821 -1642.494 -1641.162 -1639.794 -1638.368 -1636.879 -1635.324 -1633.703 -1632.017 -1630.269 -1628.461 -1626.597 -1624.682 -1622.728 -1620.747 -1618.776 -1616.832 -1614.907 -1612.973 -1611.022 -1609.054 -1607.069 -1605.071 -1603.066 -1601.057 -1599.05 -1597.049 -1595.057 -1593.08 -1591.103 -1589.129 -1587.143 -1585.166 -1583.213 -1581.304 -1579.446 -1577.644 -1575.904 -1574.229 -1572.625 -1571.092 -1569.633 -1568.248 -1566.934 -1565.676 -1564.462 -1563.28 -1562.129 -1561.036 -1560.017 -1559.074 -1558.206 -1557.413 -1556.691 -1556.037 -1555.446 -1554.912 -1554.425 -1553.969 -1553.51 -1553.003 -1552.413 -1551.753 -1551.077 -1550.408 -1549.754 -1549.118 -1548.496 -1547.888 -1547.288 -1546.691 -1546.089 -1545.471 -1544.817 -1544.085 -1543.208 -1542.143 -1540.918 -1539.602 -1538.23 -1536.816 -1535.365 -1533.881 -1532.363 -1530.812 -1529.228 -1527.612 -1525.966 -1524.301 -1522.625 -1520.973 -1519.368 -1517.783 -1516.197 -1514.598 -1512.983 -1511.35 -1509.704 -1508.046 -1506.381 -1504.709 -1503.034 -1501.352 -1499.655 -1497.915 -1496.084 -1494.124 -1492.08 -1490.004 -1487.928 -1485.867 -1483.829 -1481.817 -1479.833 -1477.879 -1475.955 -1474.065 -1472.214 -1470.415 -1468.703 -1467.137 -1465.762 -1464.528 -1463.361 -1462.226 -1461.101 -1459.973 -1458.833 -1457.672 -1456.481 -1455.251 -1453.971 -1452.623 -1451.175 -1449.576 -1447.725 -1445.54 -1443.099 -1440.5 -1437.8 -1435.027 -1432.198 -1429.325 -1426.417 -1423.483 -1420.536 -1417.588 -1414.666 -1411.813 -1409.131 -1406.799 -1404.928 -1403.4 -1402.05 -1400.777 -1399.539 -1398.315 -1397.093 -1395.865 -1394.626 -1393.371 -1392.094 -1390.791 -1389.456 -1388.07 -1386.617 -1385.082 -1383.474 -1381.824 -1380.143 -1378.44 -1376.723 -1374.997 -1373.267 -1371.539 -1369.816 -1368.105 -1366.408 -1364.73 -1363.075 -1361.457 -1359.87 -1358.299 -1356.759 -1355.255 -1353.79 -1352.359 -1350.965 -1349.61 -1348.297 -1347.021 -1345.784 -1344.586 -1343.424 -1342.296 -1341.176 -1340.087 -1339.018 -1337.963 -1336.92 -1335.885 -1334.849 -1333.805 -1332.743 -1331.652 -1330.701 -1329.504 -1328.219 -1326.838 -1325.285 -1323.549 -1321.502 -1319.205 -1316.695 -1313.992 -1311.098 -1307.999 -1304.677 -1301.112 -1297.279 -1293.154 -1288.707 -1283.901 -1278.685 -1272.963 -1266.546 -1259.349 -1251.495 -1243.207 -1234.391 -1225.164 -1215.555 -1205.616 -1195.32 -1184.719 -1174.036 -1162.945 -1151.981 -1140.593 -1128.978 -1117.265 -1105.62 -1094.486 -1083.827 -1073.427 -1063.56 -1054.371 -1045.969 -1039.579 -1032.824 -1026.828 -1021.586 -1017.028 -1013.012 -1009.313 -1005.877 -1002.794 -999.737 -996.748 -993.804 -990.884 -988.124 -985.69 -982.788 -977.449 -974.531 -971.116 -967.96 -965.09 -961.688 -941.777 -938.442 -935.459 -932.622 -930.305 -928.744 -927.77 -927.723 -929.144 -941.26 -946.58 -947.342 -947.917 -947.656 -946.444 -945.07 -944.25 -944.869 -947.459 -952.292 -959.36 -967.851 -975.835 -983.946 -997.187 -999.613 -1005.671 -1010.862 -1016.992 -1023.795 -1030.487 -1038.578 -1045.941 -1051.606 -1055.682 -1058.414 -1060.103 -1060.934 -1061.177 -1060.538 -1059.391 -1058.034 -1066.947 -996.26 -995.805 -995.388 -994.762 -994.261 -993.751 -993.228 -992.733 -992.305 -991.721 -991.169 -990.551 -989.908 -989.269 -988.613 -987.732 -987.014 -986.344 -985.639 -984.937 -984.235 -983.536 -982.824 -982.093 -981.367 -980.629 -980.895 -980.235 -979.492 -978.768 -978.078 -977.334 -977.408 -976.607 -975.781 -974.932 -973.967 -973.072 -972.293 -971.284 -970.343 -969.349 -967.597 -966.636 -965.674 -965.302 -964.203 -963.124 -962.077 -960.818 -959.705 -958.517 -957.259 -955.787 -954.489 -953.215 -951.9 -950.549 -949.162 -947.771 -946.336 -944.919 -943.445 -941.964 -940.455 -938.93 -937.388 -935.832 -934.188 -932.692 -929.399 -927.587 -925.721 -923.995 -922.152 -920.337 -919.278 -920.868 -919.293 -917.323 -915.67 -913.672 -912.144 -910.564 -908.816 -907.114 -905.344 -903.556 -901.768 -899.939 -898.13 -896.251 -894.374 -892.44 -890.468 -888.507 -886.485 -884.429 -882.3 -880.125 -877.898 -875.677 -872.944 -870.558 -868.128 -865.603 -863.03 -860.39 -857.654 -854.83 -851.984 -849.066 -846.092 -843.044 -839.929 -836.78 -833.589 -830.352 -827.488 -824.18 -820.881 -817.61 -814.365 -811.193 -808.092 -805.098 -802.206 -799.446 -796.81 -794.339 -792.042 -789.951 -788.078 -786.462 -785.149 -784.218 -783.64 -783.487 -783.769 -784.485 -785.609 -787.101 -788.911 -790.964 -793.256 -795.72 -798.319 -801.021 -803.797 -806.625 -809.483 -812.357 -815.225 -818.077 -820.896 -823.664 -826.366 -828.989 -831.495 -833.865 -836.071 -838.06 -839.792 -841.216 -842.239 -842.802 -842.824 -842.251 -841.054 -839.242 -836.851 -833.954 -830.621 -826.928 -822.937 -818.706 -814.276 -809.683 -804.953 -800.124 -795.18 -790.153 -785.049 -779.879 -774.648 -769.358 -764.023 -758.643 -753.223 -747.765 -742.275 -736.758 -731.236 -725.72 -720.287 -715.068 -710.471 -707.332 -705.84 -705.154 -704.76 -704.458 -704.181 -703.886 -703.575 -703.231 -702.852 -702.428 -701.963 -701.456 -700.856 -700.262 -699.63 -698.932 -698.141 -697.352 -696.538 -695.564 -694.656 -693.702 -692.75 -691.717 -690.64 -689.523 -688.378 -687.193 -685.975 -684.728 -683.517 -682.199 -680.982 -679.603 -678.222 -676.79 -675.334 -673.846 -672.333 -670.794 -669.212 -667.596 -665.884 -664.154 -662.451 -660.621 -658.747 -656.75 -654.689 -652.528 -650.282 -647.934 -645.503 -642.992 -640.388 -637.708 -634.955 -632.141 -629.225 -626.234 -623.284 -620.347 -617.56 -614.62 -611.2 -608.258 -605.377 -602.434 -599.517 -596.639 -593.742 -590.858 -587.996 -585.064 -581.908 -578.434 -574.504 -570.107 -565.366 -560.416 -555.411 -550.41 -545.447 -540.578 -535.798 -531.148 -526.966 -522.534 -518.377 -516.564 -514.883 -510.179 -505.074 -500.019 -494.973 -490.362 -484.771 -479.049 -472.982 -466.75 -460.345 -453.676 -446.549 -438.655 -432.225 -422.802 -413.106 -403.829 -394.61 -385.129 -376.297 -367.28 -370.748 -365.738 -358.596 -351.393 -341.858 -330.813 -318.383 -301.53 -279.129 -253.952 -228.867 -205.483 -186.842 -171.927 -159.171 -147.844 -138.507 -128.676 -118.947 -110.167 -103.099 -97.658 -93.457 -90.537 -87.566 -83.332 -78.372 -74.309 -72.465 -70.733 -68.627 -66.055 -63.12 -60.03 -57.179 -54.729 -52.562 -50.516 -48.471 -46.43 -44.211 -41.585 -38.911 -36.412 -34.17 -32.589 -32.068 -31.941 -31.976 -32.008 -31.801 -31.31 -30.809 -30.438 -30.483 -31.183 -32.136 -33.259 -34.499 -35.798 -37.057 -38.136 -38.981 -39.569 -39.906 -40.263 -40.701 -41.105 -41.462 -41.745 -42.003 -42.313 -42.566 -42.775 -42.911 -43.031 -43.17 -43.332 -43.448 -43.192 -42.997 -42.984 -43.109 -43.223 -43.313 -43.346 -43.205 -42.875 -42.521 -42.218 -41.99 -41.819 -41.711 -41.823 -42.166 -42.541 -42.896 -43.216 -43.478 -43.605 -43.676 -43.747 -43.731 -43.634 -43.596 -43.62 -43.705 -43.86 -44.071 -44.309 -44.491 -44.519 -44.535 -44.585 -44.669 -44.697 -44.573 -44.451 -44.333 -44.645 -45.026 -45.399 -45.754 -45.966 -46.092 -46.176 -46.329 -46.759 -47.142 -47.472 -47.748 -47.882 -47.995 -48.091 -48.183 -48.25 -48.261 -48.207 -48.186 -48.204 -48.163 -48.108 -48.224 -48.349 -48.469 -48.774 -49.239 -49.71 -50.172 -50.423 -50.367 -50.289 -50.229 -50.471 -50.743 -50.988 -51.245 -51.53 -51.811 -52.076 -52.285 -52.513 -52.774 -52.96 -53.082 -53.221 -53.305 -53.178 -53.016 -52.88 -52.885 -52.982 -53.073 -53.133 -53.146 -53.136 -53.04 -52.511 -51.716 -50.914 -50.291 -49.979 -49.755 -49.538 -49.255 -48.932 -48.591 -48.17 -47.656 -47.18 -46.691 -45.974 -45.237 -44.678 -44.249 -43.726 -42.454 -40.909 -39.215 -39.415 -41.137 -42.526 -43.406 -43.419 -43.223 -42.99 -42.873 -42.848 -42.791 -42.644 -42.426 -42.167 -41.911 -41.984 -42.215 -42.413 -42.521 -42.509 -42.467 -42.452 -42.49 -42.546 -42.385 -42.108 -41.844 -41.623 -41.489 -41.363 -41.25 -41.217 -41.218 -41.225 -41.251 -41.345 -41.5 -41.697 -42.054 -42.706 -43.377 -43.978 -44.354 -44.599 -44.784 -44.894 -44.921 -44.9 -44.848 -44.756 -44.618 -44.478 -44.569 -44.705 -44.847 -44.843 -44.698 -44.539 -44.393 -44.259 -44.09 -43.823 -43.475 -43.191 -43.013 -42.783 -42.47 -42.283 -42.219 -42.163 -42.148 -42.319 -42.609 -42.84 -42.989 -43.131 -43.274 -43.357 -43.366 -43.221 -42.883 -42.569 -42.311 -42.145 -42.002 -41.821 -41.577 -41.304 -41.048 -40.845 -40.725 -40.687 -40.8 -40.925 -40.974 -40.939 -40.819 -40.626 -40.366 -40.07 -39.849 -39.708 -39.578 -39.447 -39.325 -39.23 -39.178 -39.16 -39.09 -38.892 -38.566 -38.096 -37.388 -36.36 -35.597 -35.423 -35.579 -35.662 -35.621 -35.458 -35.142 -34.699 -34.243 -33.956 -33.809 -33.741 -33.802 -33.875 -33.858 -33.627 -33.149 -32.565 -32.2 -32.423 -32.815 -32.774 -32.394 -32.516 -32.966 -32.861 -32.934 -33.309 -33.463 -33.181 -33.236 -33.59 -33.499 -33.401 -33.614 -33.731 -33.524 -33.366 -33.038 -32.236 -31.186 -30.27 -29.989 -30.403 -31.103 -31.947 -32.924 -33.898 -34.619 -34.914 -35.019 -35.017 -34.934 -34.707 -34.32 -33.98 -33.696 -33.695 -34.358 -34.928 -35.3 -35.484 -35.584 -36.555 -37.878 -39.087 -39.787 -39.757 -39.671 -39.823 -40.125 -40.84 -42.056 -43.171 -44.102 -44.842 -45.463 -46.058 -46.657 -47.271 -47.935 -48.182 -48.236 -48.352 -48.775 -49.635 -50.508 -50.987 -51.027 -50.814 -51.764 -53.127 -53.948 -54.011 -53.543 -53.375 -54.453 -55.617 -56.699 -57.759 -59.103 -60.765 -62.342 -63.602 -64.306 -64.916 -65.795 -66.938 -68.387 -70.064 -71.958 -74.008 -76.537 -79.076 -80.777 -81.872 -83.765 -85.107 -85.965 -88.5 -91.695 -93.709 -95.575 -100.194 -103.661 -105.77 -110.45 -115.241 -117.876 -118.688 -117.092 -115.918 -119.603 -128.52 -138.165 -145.387 -151.393 -155.867 -159.654 -163.542 -167.883 -173.087 -179.086 -185.224 -186.337 -185.626 -186.7 -189.819 -194.266 -198.494 -201.198 -202.197 -202.588 -202.943 -203.446 -203.818 -203.9 -203.54 -202.706 -201.58 -200.689 -200.512 -200.332 -199.875 -199.688 -199.643 -199.692 -200.019 -199.627 -200.316 -200.67 -201.123 -201.832 -203.927 -204.739 -205.551 -206.742 -209.965 -209.922 -212.494 -214.203 -214.407 -214.075 -215.535 -216.726 -218.325 -219.662 -221.274 -223.178 -225.077 -226.533 -227.939 -229.166 -230.711 -231.99 -232.732 -234.127 -235.665 -237.258 -239.106 -240.881 -242.799 -244.802 -246.816 -248.959 -250.753 -252.583 -254.53 -256.475 -258.47 -260.22 -262.311 -264.512 -267.248 -269.381 -271.474 -273.556 -275.603 -277.677 -279.722 -281.783 -283.87 -285.944 -287.986 -289.959 -291.861 -293.675 -295.177 -296.773 -298.296 -299.713 -301.012 -302.208 -303.3 -304.283 -305.141 -305.899 -306.54 -307.053 -307.472 -307.783 -307.994 -308.125 -308.172 -308.154 -308.075 -307.954 -307.776 -307.554 -307.347 -307.144 -306.992 -306.882 -306.758 -306.635 -306.514 -306.358 -306.238 -306.065 -305.914 -305.777 -305.649 -305.527 -305.428 -305.361 -305.333 -305.356 -305.41 -305.51 -305.642 -305.813 -306.019 -306.274 -306.557 -306.879 -307.23 -307.634 -308.092 -308.573 -309.114 -309.711 -310.375 -311.092 -311.86 -312.67 -313.522 -314.413 -315.341 -316.305 -317.304 -318.349 -319.41 -320.496 -321.612 -322.73 -323.87 -325.014 -326.165 -327.328 -328.488 -329.648 -330.795 -331.945 -333.072 -334.185 -335.273 -336.321 -337.322 -338.26 -339.097 -339.808 -340.307 -340.689 -340.981 -341.203 -341.374 -341.505 -341.607 -341.687 -341.751 -341.801 -341.847 -341.898 -341.948 -342.011 -342.105 -342.234 -342.402 -342.608 -342.832 -343.087 -343.369 -343.683 -344.039 -344.424 -344.846 -345.309 -345.81 -346.342 -346.928 -347.556 -348.22 -348.93 -349.687 -350.483 -351.323 -352.204 -353.127 -354.091 -355.095 -356.139 -357.222 -358.339 -359.5 -360.706 -361.967 -363.286 -364.658 -366.068 -367.503 -368.957 -370.428 -371.913 -373.406 -374.902 -376.405 -377.908 -379.399 -380.876 -382.31 -383.677 -384.939 -386.143 -387.317 -388.47 -389.62 -390.759 -391.898 -393.044 -394.198 -395.365 -396.543 -397.747 -398.974 -400.236 -401.547 -402.904 -404.316 -405.772 -407.261 -408.784 -410.339 -411.93
-1951.475 -1951.4 -1951.322 -1951.24 -1951.156 -1951.068 -1950.978 -1950.879 -1950.768 -1950.651 -1950.529 -1950.406 -1950.28 -1950.152 -1950.022 -1949.889 -1949.755 -1949.618 -1949.479 -1949.337 -1949.192 -1949.043 -1948.886 -1948.712 -1948.53 -1948.344 -1948.155 -1947.964 -1947.771 -1947.575 -1947.378 -1947.18 -1946.979 -1946.777 -1946.574 -1946.369 -1946.162 -1945.955 -1945.745 -1945.535 -1945.324 -1945.114 -1944.904 -1944.695 -1944.488 -1944.282 -1944.079 -1943.879 -1943.681 -1943.487 -1943.296 -1943.105 -1942.909 -1942.695 -1942.475 -1942.257 -1942.042 -1941.831 -1941.623 -1941.42 -1941.22 -1941.023 -1940.83 -1940.64 -1940.453 -1940.269 -1940.088 -1939.918 -1939.756 -1939.602 -1939.451 -1939.303 -1939.158 -1939.016 -1938.878 -1938.743 -1938.613 -1938.486 -1938.364 -1938.247 -1938.135 -1938.028 -1937.933 -1937.843 -1937.758 -1937.679 -1937.604 -1937.533 -1937.465 -1937.4 -1937.338 -1937.279 -1937.222 -1937.166 -1937.113 -1937.061 -1937.008 -1936.97 -1936.947 -1936.928 -1936.908 -1936.885 -1936.855 -1936.818 -1936.773 -1936.718 -1936.653 -1936.575 -1936.484 -1936.38 -1936.262 -1936.133 -1936.029 -1935.954 -1935.895 -1935.821 -1935.725 -1935.604 -1935.457 -1935.28 -1935.072 -1934.832 -1934.558 -1934.249 -1933.906 -1933.532 -1933.139 -1932.806 -1932.596 -1932.441 -1932.272 -1932.078 -1931.855 -1931.607 -1931.334 -1931.04 -1930.727 -1930.399 -1930.058 -1929.708 -1929.353 -1929.003 -1928.691 -1928.445 -1928.242 -1928.059 -1927.894 -1927.75 -1927.632 -1927.543 -1927.489 -1927.473 -1927.499 -1927.564 -1927.66 -1927.754 -1927.704 -1926.891 -1924.419 -1921.191 -1917.848 -1914.541 -1911.32 -1908.207 -1905.217 -1902.364 -1899.659 -1897.111 -1894.733 -1892.537 -1890.542 -1888.793 -1887.481 -1886.837 -1886.627 -1886.665 -1886.907 -1887.335 -1887.936 -1888.699 -1889.614 -1890.668 -1891.85 -1893.145 -1894.533 -1895.976 -1897.371 -1898.272 -1898.068 -1897.36 -1896.565 -1895.775 -1895.008 -1894.266 -1893.546 -1892.839 -1892.136 -1891.428 -1890.7 -1889.931 -1889.08 -1888.024 -1886.208 -1882.89 -1878.816 -1874.519 -1870.122 -1865.662 -1861.152 -1856.603 -1852.02 -1847.409 -1842.774 -1838.121 -1833.456 -1828.787 -1824.144 -1819.608 -1815.313 -1811.141 -1807.002 -1802.882 -1798.778 -1794.69 -1790.624 -1786.58 -1782.563 -1778.575 -1774.621 -1770.702 -1766.824 -1763.004 -1759.283 -1755.739 -1752.301 -1748.911 -1745.553 -1742.22 -1738.906 -1735.604 -1732.31 -1729.015 -1725.715 -1722.405 -1719.078 -1715.734 -1712.384 -1709.079 -1705.911 -1702.788 -1699.638 -1696.444 -1693.199 -1689.898 -1686.538 -1683.115 -1679.629 -1676.076 -1672.453 -1668.758 -1664.983 -1661.101 -1656.995 -1652.507 -1647.803 -1643.007 -1638.155 -1633.261 -1628.337 -1623.394 -1618.441 -1613.49 -1608.554 -1603.645 -1598.781 -1593.999 -1589.401 -1585.409 -1582.606 -1580.419 -1578.433 -1576.554 -1574.756 -1573.031 -1571.375 -1569.785 -1568.263 -1566.812 -1565.438 -1564.161 -1563.04 -1562.289 -1562.863 -1566.096 -1570.636 -1575.511 -1580.487 -1585.487 -1590.475 -1595.423 -1600.313 -1605.123 -1609.838 -1614.44 -1618.911 -1623.226 -1627.328 -1630.968 -1633.847 -1636.267 -1638.463 -1640.494 -1642.38 -1644.135 -1645.774 -1647.308 -1648.751 -1650.116 -1651.417 -1652.673 -1653.912 -1655.214 -1656.874 -1659.337 -1662.169 -1665.077 -1667.993 -1670.895 -1673.774 -1676.623 -1679.435 -1682.204 -1684.924 -1687.586 -1690.182 -1692.696 -1695.092 -1697.206 -1698.852 -1700.21 -1701.429 -1702.54 -1703.55 -1704.458 -1705.264 -1705.966 -1706.563 -1707.053 -1707.437 -1707.719 -1707.911 -1708.062 -1708.37 -1709.137 -1710.07 -1710.971 -1711.8 -1712.549 -1713.221 -1713.822 -1714.357 -1714.834 -1715.26 -1715.642 -1715.984 -1716.286 -1716.528 -1716.6 -1716.374 -1715.987 -1715.557 -1715.112 -1714.659 -1714.202 -1713.743 -1713.282 -1712.819 -1712.353 -1711.883 -1711.406 -1710.914 -1710.385 -1709.713 -1708.76 -1707.667 -1706.533 -1705.383 -1704.224 -1703.057 -1701.884 -1700.706 -1699.522 -1698.335 -1697.143 -1695.95 -1694.757 -1693.575 -1692.445 -1691.434 -1690.477 -1689.533 -1688.593 -1687.655 -1686.719 -1685.786 -1684.856 -1683.931 -1683.01 -1682.097 -1681.193 -1680.304 -1679.441 -1678.681 -1678.12 -1677.653 -1677.217 -1676.795 -1676.382 -1675.975 -1675.574 -1675.177 -1674.784 -1674.393 -1674.004 -1673.617 -1673.232 -1672.852 -1672.492 -1672.181 -1671.886 -1671.592 -1671.296 -1670.995 -1670.688 -1670.374 -1670.053 -1669.723 -1669.384 -1669.036 -1668.677 -1668.306 -1667.924 -1667.53 -1667.134 -1666.721 -1666.29 -1665.838 -1665.363 -1664.863 -1664.336 -1663.779 -1663.19 -1662.566 -1661.906 -1661.209 -1660.474 -1659.708 -1658.951 -1658.263 -1657.574 -1656.845 -1656.066 -1655.23 -1654.334 -1653.377 -1652.355 -1651.266 -1650.109 -1648.883 -1647.586 -1646.222 -1644.804 -1643.392 -1642.075 -1640.763 -1639.395 -1637.96 -1636.453 -1634.875 -1633.227 -1631.51 -1629.727 -1627.879 -1625.97 -1624.003 -1621.984 -1619.927 -1617.882 -1615.92 -1613.98 -1612.017 -1610.028 -1608.014 -1605.979 -1603.93 -1601.87 -1599.806 -1597.744 -1595.688 -1593.644 -1591.616 -1589.602 -1587.583 -1585.52 -1583.462 -1581.44 -1579.467 -1577.549 -1575.692 -1573.9 -1572.179 -1570.532 -1568.962 -1567.473 -1566.065 -1564.739 -1563.488 -1562.274 -1561.049 -1559.859 -1558.744 -1557.712 -1556.763 -1555.895 -1555.108 -1554.397 -1553.76 -1553.192 -1552.688 -1552.242 -1551.844 -1551.47 -1551.031 -1550.408 -1549.707 -1549.014 -1548.343 -1547.697 -1547.074 -1546.471 -1545.885 -1545.311 -1544.745 -1544.181 -1543.614 -1543.032 -1542.404 -1541.611 -1540.49 -1539.193 -1537.836 -1536.443 -1535.019 -1533.564 -1532.077 -1530.556 -1529.001 -1527.41 -1525.781 -1524.116 -1522.417 -1520.697 -1519.002 -1517.41 -1515.846 -1514.266 -1512.661 -1511.032 -1509.381 -1507.713 -1506.032 -1504.343 -1502.65 -1500.957 -1499.266 -1497.575 -1495.867 -1494.05 -1491.996 -1489.837 -1487.673 -1485.527 -1483.406 -1481.314 -1479.253 -1477.222 -1475.222 -1473.253 -1471.316 -1469.411 -1467.544 -1465.739 -1464.107 -1462.807 -1461.67 -1460.581 -1459.507 -1458.436 -1457.358 -1456.268 -1455.157 -1454.018 -1452.844 -1451.627 -1450.358 -1449.02 -1447.569 -1445.827 -1443.548 -1440.974 -1438.284 -1435.52 -1432.698 -1429.825 -1426.908 -1423.954 -1420.968 -1417.958 -1414.932 -1411.9 -1408.886 -1405.964 -1403.44 -1401.739 -1400.437 -1399.23 -1398.05 -1396.875 -1395.697 -1394.511 -1393.314 -1392.102 -1390.872 -1389.621 -1388.347 -1387.046 -1385.707 -1384.293 -1382.752 -1381.133 -1379.479 -1377.803 -1376.11 -1374.405 -1372.692 -1370.975 -1369.26 -1367.551 -1365.853 -1364.169 -1362.504 -1360.862 -1359.248 -1357.664 -1356.101 -1354.571 -1353.075 -1351.615 -1350.196 -1348.811 -1347.464 -1346.158 -1344.893 -1343.667 -1342.481 -1341.332 -1340.219 -1339.122 -1338.041 -1336.978 -1335.93 -1334.898 -1333.873 -1332.848 -1331.815 -1330.765 -1329.689 -1328.573 -1327.407 -1326.177 -1324.863 -1323.423 -1321.76 -1319.61 -1317.178 -1314.562 -1311.775 -1308.809 -1305.642 -1302.268 -1298.662 -1294.805 -1290.675 -1286.25 -1281.506 -1276.413 -1270.893 -1264.648 -1257.38 -1249.398 -1240.952 -1232.1 -1222.983 -1213.39 -1203.435 -1193.132 -1182.504 -1171.576 -1160.576 -1149.173 -1137.606 -1125.942 -1113.735 -1101.896 -1090.646 -1079.567 -1068.943 -1058.901 -1049.534 -1041.092 -1034.684 -1028.153 -1022.572 -1017.854 -1013.947 -1010.65 -1007.731 -1005.056 -1002.631 -1000.242 -997.912 -995.643 -993.482 -978.695 -976.409 -973.934 -968.942 -966.625 -964.337 -961.443 -959.521 -957.271 -955.943 -953.855 -952.048 -950.402 -949.247 -953.256 -953.718 -955.698 -958.343 -967.277 -969.546 -971.781 -973.627 -974.712 -974.464 -973.845 -973.592 -974.858 -978.453 -984.224 -992.211 -1002.463 -1008.688 -1013.899 -1021.661 -1026.369 -1030.189 -1034.248 -1038.507 -1043.118 -1048.036 -1053.174 -1058.104 -1061.988 -1064.753 -1066.355 -1067.123 -1074.604 -997.214 -996.893 -996.569 -996.207 -995.824 -995.417 -994.936 -994.495 -993.982 -993.305 -992.76 -992.206 -991.68 -991.218 -990.593 -990.007 -989.352 -988.674 -987.999 -987.309 -986.4 -985.69 -984.953 -984.219 -983.49 -982.764 -982.041 -981.306 -980.555 -979.81 -979.055 -979.308 -978.633 -977.875 -977.139 -976.437 -976.533 -975.724 -975.024 -974.147 -973.288 -972.265 -971.364 -970.58 -969.637 -968.691 -967.693 -965.977 -965.012 -964.045 -963.604 -962.504 -961.422 -960.371 -959.113 -957.996 -956.808 -955.546 -954.065 -952.762 -951.482 -950.157 -948.802 -947.411 -946.005 -944.559 -943.142 -941.659 -940.164 -938.641 -937.102 -935.545 -933.978 -932.323 -930.806 -927.526 -925.712 -923.847 -922.101 -920.227 -918.448 -921.234 -918.861 -917.222 -915.356 -913.662 -911.754 -910.235 -908.665 -906.935 -905.251 -903.501 -901.735 -899.951 -898.156 -896.331 -894.482 -892.633 -890.73 -888.874 -886.937 -884.955 -882.941 -880.867 -878.732 -876.553 -874.317 -871.648 -869.305 -866.923 -864.447 -861.913 -859.332 -856.648 -853.873 -851.079 -848.21 -845.286 -842.287 -839.22 -836.117 -832.969 -830.187 -826.943 -823.662 -820.381 -817.117 -813.865 -810.667 -807.519 -804.458 -801.475 -798.596 -795.824 -793.186 -790.704 -788.411 -786.323 -784.496 -782.972 -781.819 -781.119 -780.878 -781.144 -781.91 -783.143 -784.785 -786.77 -789.031 -791.488 -794.131 -796.901 -799.763 -802.691 -805.662 -808.657 -811.664 -814.661 -817.645 -820.596 -823.503 -826.353 -829.134 -831.811 -834.369 -836.777 -838.992 -840.983 -842.649 -843.922 -844.707 -844.9 -844.414 -843.202 -841.279 -838.707 -835.585 -832.016 -828.092 -823.886 -819.462 -814.862 -810.118 -805.292 -800.324 -795.29 -790.186 -785.025 -779.81 -774.547 -769.244 -763.897 -758.528 -753.134 -747.725 -742.307 -736.903 -731.523 -726.257 -721.166 -716.432 -712.364 -709.311 -707.326 -706.104 -705.296 -704.707 -704.226 -703.777 -703.349 -702.914 -702.462 -701.978 -701.43 -700.876 -700.281 -699.658 -699.002 -698.283 -697.472 -696.669 -695.825 -694.859 -693.948 -693.041 -692.044 -691.016 -689.947 -688.842 -687.708 -686.547 -685.38 -684.346 -683.09 -681.81 -680.502 -679.172 -677.817 -676.439 -675.071 -673.647 -672.202 -670.727 -669.22 -667.673 -666.012 -664.366 -662.731 -660.971 -659.21 -657.236 -655.231 -653.123 -650.921 -648.617 -646.212 -643.707 -641.114 -638.434 -635.675 -632.851 -629.905 -626.904 -623.909 -621.249 -618.3 -615.35 -611.952 -608.995 -605.913 -602.972 -600.069 -597.218 -594.369 -591.576 -588.834 -586.103 -583.19 -579.915 -575.948 -571.276 -566.214 -560.99 -555.766 -550.594 -545.495 -540.52 -535.656 -530.942 -526.704 -522.242 -518.073 -513.839 -515.735 -509.954 -504.594 -499.233 -494.135 -488.872 -482.948 -476.534 -469.837 -462.9 -455.725 -448.268 -440.494 -432.25 -426.315 -417.335 -407.961 -398.754 -389.936 -380.886 -371.954 -371.265 -368.688 -363.528 -357.422 -350.744 -340.714 -327.884 -314.48 -296.245 -274.471 -251.044 -227.709 -205.393 -186.736 -170.983 -157.065 -145.438 -134.449 -123.89 -113.996 -105.026 -98.369 -93.731 -90.605 -88.89 -87.141 -81.992 -76.497 -72.198 -69.255 -67.043 -65.149 -63.144 -60.858 -58.394 -55.993 -53.669 -51.423 -49.203 -46.848 -44.483 -42.132 -39.763 -37.484 -35.455 -33.784 -32.652 -32.13 -32.043 -31.99 -31.799 -31.585 -31.318 -31.098 -31.049 -31.295 -31.907 -32.809 -33.936 -35.175 -36.432 -37.615 -38.605 -39.363 -39.848 -40.062 -40.351 -40.804 -41.321 -41.786 -42.143 -42.426 -42.689 -42.914 -43.092 -43.222 -43.342 -43.502 -43.69 -43.793 -43.593 -43.391 -43.319 -43.356 -43.423 -43.527 -43.672 -43.624 -43.246 -42.884 -42.584 -42.414 -42.293 -42.145 -42.267 -42.708 -43.11 -43.466 -43.785 -44.07 -44.128 -44.145 -44.148 -44.09 -43.994 -43.948 -43.975 -44.063 -44.224 -44.443 -44.698 -44.91 -44.896 -44.894 -44.944 -45.031 -45.064 -45.009 -44.945 -44.964 -45.177 -45.501 -45.851 -46.174 -46.411 -46.571 -46.706 -46.911 -47.236 -47.563 -47.823 -48.023 -48.165 -48.275 -48.365 -48.447 -48.513 -48.523 -48.481 -48.446 -48.418 -48.358 -48.315 -48.41 -48.552 -48.719 -49.035 -49.481 -49.946 -50.387 -50.632 -50.635 -50.59 -50.606 -50.817 -51.096 -51.343 -51.58 -51.834 -52.077 -52.285 -52.463 -52.649 -52.855 -53.036 -53.176 -53.291 -53.351 -53.318 -53.239 -53.181 -53.187 -53.239 -53.29 -53.31 -53.289 -53.223 -53.054 -52.673 -52.114 -51.512 -50.996 -50.623 -50.34 -50.084 -49.796 -49.457 -49.05 -48.557 -47.994 -47.411 -46.785 -46.027 -45.224 -44.739 -44.383 -43.811 -42.809 -41.425 -39.96 -40.094 -41.569 -42.772 -43.42 -43.53 -43.347 -43.038 -42.934 -42.942 -42.883 -42.754 -42.573 -42.374 -42.235 -42.257 -42.396 -42.553 -42.638 -42.54 -42.429 -42.341 -42.342 -42.351 -42.246 -42.057 -41.862 -41.704 -41.599 -41.52 -41.461 -41.421 -41.39 -41.378 -41.409 -41.505 -41.685 -41.97 -42.4 -42.971 -43.572 -44.095 -44.477 -44.744 -44.951 -45.084 -45.085 -45.072 -45.044 -44.962 -44.8 -44.648 -44.594 -44.616 -44.675 -44.666 -44.558 -44.42 -44.293 -44.171 -44.04 -43.748 -43.257 -42.963 -42.901 -42.776 -42.367 -42.037 -41.963 -41.9 -41.917 -42.128 -42.46 -42.679 -42.772 -42.891 -43.02 -43.044 -42.911 -42.687 -42.414 -42.175 -42.013 -41.914 -41.84 -41.729 -41.481 -41.199 -40.913 -40.694 -40.663 -40.75 -40.893 -41.026 -41.047 -40.971 -40.845 -40.668 -40.399 -40.085 -39.824 -39.627 -39.461 -39.302 -39.136 -38.965 -38.865 -38.862 -38.788 -38.575 -38.141 -37.374 -36.349 -35.124 -34.161 -34.303 -34.756 -35.082 -35.206 -35.092 -34.784 -34.344 -33.813 -33.673 -33.719 -33.796 -33.886 -33.919 -33.885 -33.732 -33.469 -33.228 -33.205 -33.533 -34.163 -34.631 -34.215 -34.452 -35.379 -34.873 -34.464 -34.77 -35.016 -34.448 -34.447 -34.923 -34.51 -34.24 -34.477 -34.625 -34.325 -34.265 -34.228 -33.013 -31.566 -30.138 -29.73 -30.498 -31.301 -32.13 -33.212 -34.204 -34.961 -35.427 -35.656 -35.689 -35.599 -35.387 -35.1 -34.901 -34.911 -35.209 -35.813 -36.488 -36.949 -37.204 -37.606 -38.456 -39.683 -41.084 -42.125 -41.705 -41.511 -41.545 -41.786 -42.479 -43.646 -44.83 -45.785 -46.504 -47.059 -47.588 -48.291 -49.011 -49.702 -50.147 -50.413 -50.588 -51.131 -52.605 -53.965 -55.03 -55.757 -56.412 -57.448 -58.64 -59.595 -59.727 -59.671 -59.874 -60.524 -61.379 -62.476 -63.833 -65.471 -67.336 -69.176 -70.649 -71.342 -71.969 -73.189 -74.827 -76.634 -78.546 -80.849 -83.548 -86.661 -89.554 -91.358 -92.535 -93.852 -95.166 -96.447 -99.535 -103.652 -106.965 -110.146 -114.31 -118.5 -122.242 -126.511 -130.375 -131.221 -128.675 -123.89 -119.778 -123.098 -134.698 -148.112 -160.133 -168.08 -171.028 -172.792 -174.973 -177.909 -181.73 -185.926 -189.661 -191.41 -191.845 -192.751 -194.686 -197.26 -199.778 -201.488 -202.368 -202.644 -202.707 -202.684 -202.591 -202.321 -201.785 -201.061 -200.489 -200.246 -200.241 -200.202 -200.062 -199.767 -199.844 -200.294 -199.737 -199.801 -201.032 -201.826 -202.207 -203.392 -203.852 -205.079 -207.545 -206.779 -207.107 -210.073 -210.734 -214.456 -215.238 -214.245 -215.708 -216.914 -218.563 -219.937 -221.677 -223.603 -225.458 -227.378 -228.646 -229.302 -230.794 -232.408 -233.29 -234.766 -236.3 -237.9 -239.636 -241.413 -243.327 -245.329 -247.367 -249.294 -251.44 -253.213 -255.004 -256.829 -258.504 -260.459 -262.428 -264.53 -267.049 -269.061 -271.104 -273.069 -275.071 -277.045 -278.977 -280.939 -283.013 -285.095 -287.13 -289.091 -290.975 -292.61 -294.29 -295.87 -297.359 -298.753 -300.032 -301.208 -302.286 -303.245 -304.094 -304.85 -305.492 -306.024 -306.435 -306.753 -306.975 -307.113 -307.18 -307.16 -307.099 -306.966 -306.785 -306.564 -306.323 -306.118 -306.011 -305.944 -305.859 -305.771 -305.667 -305.537 -305.395 -305.289 -305.163 -305.049 -304.942 -304.841 -304.764 -304.717 -304.709 -304.756 -304.85 -304.973 -305.13 -305.324 -305.551 -305.825 -306.129 -306.471 -306.842 -307.265 -307.729 -308.245 -308.796 -309.405 -310.099 -310.851 -311.648 -312.488 -313.367 -314.285 -315.24 -316.23 -317.256 -318.324 -319.411 -320.523 -321.66 -322.82 -323.983 -325.151 -326.328 -327.509 -328.692 -329.877 -331.047 -332.221 -333.373 -334.511 -335.626 -336.706 -337.747 -338.74 -339.661 -340.427 -340.912 -341.235 -341.491 -341.699 -341.864 -341.995 -342.099 -342.182 -342.249 -342.303 -342.357 -342.404 -342.452 -342.513 -342.604 -342.755 -342.952 -343.171 -343.415 -343.685 -343.984 -344.315 -344.687 -345.088 -345.528 -346.005 -346.524 -347.084 -347.684 -348.327 -349.014 -349.744 -350.517 -351.334 -352.195 -353.098 -354.043 -355.03 -356.057 -357.122 -358.222 -359.366 -360.542 -361.758 -363.031 -364.395 -365.813 -367.261 -368.732 -370.222 -371.728 -373.246 -374.772 -376.304 -377.842 -379.383 -380.917 -382.447 -383.946 -385.365 -386.625 -387.813 -388.979 -390.135 -391.293 -392.443 -393.596 -394.754 -395.922 -397.102 -398.297 -399.505 -400.741 -402.005 -403.319 -404.706 -406.149 -407.627 -409.138 -410.681 -412.258 -413.866
-1951.57 -1951.498 -1951.422 -1951.343 -1951.261 -1951.177 -1951.09 -1951 -1950.883 -1950.764 -1950.642 -1950.518 -1950.392 -1950.264 -1950.133 -1950 -1949.865 -1949.727 -1949.587 -1949.444 -1949.299 -1949.151 -1949 -1948.813 -1948.625 -1948.433 -1948.239 -1948.043 -1947.845 -1947.646 -1947.444 -1947.241 -1947.036 -1946.831 -1946.624 -1946.417 -1946.208 -1946 -1945.788 -1945.577 -1945.366 -1945.156 -1944.947 -1944.74 -1944.534 -1944.331 -1944.13 -1943.933 -1943.738 -1943.548 -1943.361 -1943.178 -1943 -1942.773 -1942.55 -1942.332 -1942.118 -1941.908 -1941.702 -1941.5 -1941.302 -1941.108 -1940.916 -1940.728 -1940.542 -1940.359 -1940.178 -1940 -1939.842 -1939.686 -1939.533 -1939.382 -1939.234 -1939.09 -1938.95 -1938.813 -1938.682 -1938.555 -1938.433 -1938.316 -1938.205 -1938.099 -1938 -1937.905 -1937.815 -1937.73 -1937.649 -1937.574 -1937.503 -1937.436 -1937.372 -1937.312 -1937.255 -1937.201 -1937.149 -1937.099 -1937.049 -1937 -1936.975 -1936.948 -1936.919 -1936.887 -1936.85 -1936.807 -1936.758 -1936.701 -1936.635 -1936.56 -1936.474 -1936.376 -1936.265 -1936.14 -1936 -1935.978 -1935.936 -1935.875 -1935.791 -1935.684 -1935.552 -1935.394 -1935.207 -1934.99 -1934.742 -1934.462 -1934.148 -1933.8 -1933.417 -1933 -1932.958 -1932.883 -1932.776 -1932.64 -1932.476 -1932.289 -1932.079 -1931.851 -1931.608 -1931.352 -1931.087 -1930.816 -1930.542 -1930.269 -1930 -1929.893 -1929.799 -1929.72 -1929.663 -1929.631 -1929.631 -1929.667 -1929.746 -1929.873 -1930.055 -1930.297 -1930.606 -1930.989 -1931.451 -1932 -1928.438 -1924.974 -1921.615 -1918.368 -1915.238 -1912.234 -1909.363 -1906.632 -1904.048 -1901.619 -1899.35 -1897.25 -1895.322 -1893.571 -1892 -1891.772 -1891.724 -1891.854 -1892.158 -1892.632 -1893.268 -1894.06 -1895.001 -1896.081 -1897.292 -1898.625 -1900.071 -1901.621 -1903.267 -1905 -1903.959 -1902.987 -1902.078 -1901.222 -1900.412 -1899.64 -1898.897 -1898.175 -1897.465 -1896.758 -1896.046 -1895.321 -1894.575 -1893.803 -1893 -1888.618 -1884.198 -1879.738 -1875.24 -1870.704 -1866.133 -1861.531 -1856.9 -1852.245 -1847.569 -1842.875 -1838.168 -1833.451 -1828.727 -1824 -1819.861 -1815.726 -1811.598 -1807.482 -1803.381 -1799.299 -1795.24 -1791.208 -1787.207 -1783.24 -1779.31 -1775.42 -1771.571 -1767.765 -1764 -1760.621 -1757.281 -1753.977 -1750.704 -1747.458 -1744.231 -1741.02 -1737.815 -1734.61 -1731.399 -1728.174 -1724.928 -1721.654 -1718.347 -1715 -1712.032 -1709.015 -1705.946 -1702.82 -1699.634 -1696.386 -1693.072 -1689.69 -1686.238 -1682.715 -1679.118 -1675.448 -1671.704 -1667.887 -1664 -1659.262 -1654.462 -1649.604 -1644.697 -1639.748 -1634.765 -1629.759 -1624.738 -1619.713 -1614.694 -1609.691 -1604.712 -1599.766 -1594.86 -1590 -1587.944 -1585.943 -1584 -1582.114 -1580.288 -1578.521 -1576.813 -1575.162 -1573.566 -1572.024 -1570.533 -1569.09 -1567.691 -1566.33 -1565 -1570.051 -1575.115 -1580.181 -1585.235 -1590.266 -1595.256 -1600.192 -1605.057 -1609.837 -1614.516 -1619.082 -1623.522 -1627.827 -1631.988 -1636 -1638.361 -1640.57 -1642.63 -1644.546 -1646.325 -1647.976 -1649.511 -1650.941 -1652.277 -1653.534 -1654.722 -1655.853 -1656.938 -1657.984 -1659 -1661.98 -1664.936 -1667.87 -1670.781 -1673.666 -1676.522 -1679.344 -1682.127 -1684.865 -1687.551 -1690.179 -1692.744 -1695.239 -1697.659 -1700 -1701.294 -1702.499 -1703.612 -1704.631 -1705.552 -1706.373 -1707.091 -1707.706 -1708.215 -1708.617 -1708.911 -1709.095 -1709.171 -1709.139 -1709 -1710.114 -1711.128 -1712.047 -1712.875 -1713.619 -1714.286 -1714.883 -1715.417 -1715.896 -1716.327 -1716.717 -1717.074 -1717.403 -1717.71 -1718 -1717.56 -1717.111 -1716.656 -1716.197 -1715.735 -1715.271 -1714.806 -1714.339 -1713.871 -1713.401 -1712.929 -1712.453 -1711.973 -1711.489 -1711 -1709.838 -1708.669 -1707.495 -1706.316 -1705.13 -1703.939 -1702.742 -1701.54 -1700.333 -1699.121 -1697.904 -1696.684 -1695.459 -1694.231 -1693 -1692.055 -1691.108 -1690.16 -1689.211 -1688.263 -1687.317 -1686.372 -1685.431 -1684.494 -1683.562 -1682.635 -1681.715 -1680.803 -1679.897 -1679 -1678.568 -1678.143 -1677.725 -1677.313 -1676.908 -1676.508 -1676.112 -1675.72 -1675.331 -1674.943 -1674.556 -1674.169 -1673.781 -1673.392 -1673 -1672.721 -1672.438 -1672.15 -1671.855 -1671.554 -1671.245 -1670.928 -1670.602 -1670.266 -1669.92 -1669.563 -1669.193 -1668.81 -1668.413 -1668 -1667.594 -1667.168 -1666.722 -1666.254 -1665.761 -1665.242 -1664.694 -1664.115 -1663.503 -1662.856 -1662.17 -1661.444 -1660.675 -1659.861 -1659 -1658.365 -1657.677 -1656.935 -1656.136 -1655.279 -1654.36 -1653.378 -1652.33 -1651.215 -1650.03 -1648.774 -1647.444 -1646.039 -1644.558 -1643 -1641.774 -1640.471 -1639.09 -1637.633 -1636.101 -1634.494 -1632.815 -1631.064 -1629.244 -1627.357 -1625.405 -1623.391 -1621.316 -1619.185 -1617 -1615.078 -1613.112 -1611.106 -1609.064 -1606.994 -1604.901 -1602.79 -1600.667 -1598.54 -1596.413 -1594.293 -1592.186 -1590.098 -1588.034 -1586 -1583.821 -1581.684 -1579.594 -1577.558 -1575.579 -1573.664 -1571.818 -1570.046 -1568.351 -1566.738 -1565.211 -1563.771 -1562.421 -1561.164 -1560 -1558.684 -1557.462 -1556.331 -1555.291 -1554.341 -1553.476 -1552.696 -1551.995 -1551.371 -1550.82 -1550.337 -1549.918 -1549.558 -1549.254 -1549 -1548.231 -1547.504 -1546.814 -1546.157 -1545.53 -1544.927 -1544.346 -1543.782 -1543.232 -1542.692 -1542.157 -1541.624 -1541.09 -1540.549 -1540 -1538.673 -1537.329 -1535.964 -1534.575 -1533.16 -1531.714 -1530.237 -1528.724 -1527.174 -1525.585 -1523.954 -1522.281 -1520.564 -1518.803 -1517 -1515.491 -1513.941 -1512.353 -1510.73 -1509.078 -1507.4 -1505.701 -1503.987 -1502.264 -1500.535 -1498.808 -1497.086 -1495.375 -1493.678 -1492 -1489.723 -1487.472 -1485.247 -1483.051 -1480.886 -1478.753 -1476.653 -1474.585 -1472.551 -1470.55 -1468.581 -1466.643 -1464.735 -1462.855 -1461 -1459.932 -1458.881 -1457.842 -1456.81 -1455.779 -1454.742 -1453.692 -1452.622 -1451.524 -1450.392 -1449.218 -1447.997 -1446.722 -1445.391 -1444 -1441.391 -1438.721 -1435.99 -1433.2 -1430.356 -1427.462 -1424.523 -1421.544 -1418.531 -1415.489 -1412.422 -1409.337 -1406.236 -1403.123 -1400 -1398.882 -1397.756 -1396.624 -1395.484 -1394.336 -1393.178 -1392.009 -1390.827 -1389.628 -1388.412 -1387.175 -1385.917 -1384.635 -1383.33 -1382 -1380.4 -1378.776 -1377.13 -1375.465 -1373.784 -1372.091 -1370.389 -1368.684 -1366.978 -1365.278 -1363.587 -1361.91 -1360.25 -1358.62 -1357 -1355.411 -1353.852 -1352.324 -1350.832 -1349.408 -1347.996 -1346.617 -1345.273 -1343.973 -1342.712 -1341.492 -1340.312 -1339.173 -1338.069 -1337 -1335.915 -1334.857 -1333.822 -1332.803 -1331.791 -1330.778 -1329.755 -1328.714 -1327.644 -1326.534 -1325.374 -1324.152 -1322.856 -1321.479 -1320 -1317.52 -1314.918 -1312.179 -1309.291 -1306.237 -1303.002 -1299.561 -1295.914 -1292.037 -1287.913 -1283.798 -1279.083 -1274.055 -1268.698 -1263 -1255.332 -1247.298 -1238.89 -1230.103 -1220.934 -1211.384 -1201.457 -1191.159 -1180.505 -1169.515 -1158.219 -1146.889 -1135.121 -1123.207 -1111.012 -1098.611 -1086.864 -1075.435 -1064.476 -1054.143 -1044.543 -1035.984 -1029.427 -1023.107 -1017.947 -1013.818 -1010.608 -1008.082 -999.669 -998.051 -995.791 -993.398 -991.032 -988.864 -986.817 -984.887 -983.244 -981.492 -977.697 -976.118 -974.584 -972.619 -971.447 -970.124 -969.618 -968.561 -970.434 -970.17 -971.042 -971.878 -972.694 -974.059 -976.754 -984.029 -988.459 -992.37 -995.621 -998.606 -998.492 -998.503 -998.387 -999.537 -1003.801 -1009.332 -1016.288 -1023.75 -1029.885 -1035.144 -1040.418 -1044.655 -1048.083 -1051.277 -1054.504 -1057.78 -1061.18 -1064.333 -1067.448 -1069.822 -1078.099 -997.357 -997.083 -996.774 -996.455 -996.121 -995.787 -995.407 -995.007 -994.579 -994.074 -993.607 -993.068 -992.519 -991.785 -991.195 -990.64 -990.147 -989.487 -988.867 -988.177 -987.463 -986.752 -986.03 -985.283 -984.343 -983.577 -982.815 -982.058 -981.307 -980.562 -979.804 -978.986 -978.221 -977.448 -976.721 -976.003 -976.254 -975.504 -974.79 -974.813 -974.09 -973.381 -972.508 -971.631 -970.605 -969.699 -968.91 -967.995 -967.016 -966.017 -964.335 -963.368 -962.399 -961.922 -960.821 -959.737 -958.683 -957.423 -956.304 -955.11 -953.854 -952.577 -951.04 -949.75 -948.415 -947.048 -945.653 -944.222 -942.791 -941.315 -939.871 -938.362 -936.826 -935.271 -933.701 -932.113 -930.458 -927.461 -925.654 -923.815 -921.974 -920.124 -918.338 -916.542 -919.238 -916.924 -915.256 -913.428 -911.743 -909.811 -908.207 -906.731 -905.012 -903.348 -901.617 -899.874 -898.115 -896.34 -894.629 -892.825 -891.001 -889.152 -887.253 -885.358 -883.41 -881.448 -879.405 -877.332 -875.202 -873.016 -870.413 -868.126 -865.771 -863.365 -860.892 -858.358 -855.738 -853.018 -850.279 -847.464 -844.593 -841.647 -838.63 -835.574 -832.923 -829.721 -826.516 -823.261 -819.997 -816.737 -813.475 -810.25 -807.056 -803.928 -800.854 -797.86 -794.948 -792.147 -789.484 -786.972 -784.649 -782.568 -780.796 -779.415 -778.499 -778.175 -778.421 -779.256 -780.629 -782.456 -784.646 -787.114 -789.791 -792.6 -795.54 -798.558 -801.629 -804.733 -807.853 -810.979 -814.093 -817.192 -820.263 -823.296 -826.278 -829.205 -832.045 -834.785 -837.411 -839.858 -842.095 -844.052 -845.627 -846.695 -847.114 -846.743 -845.512 -843.432 -840.616 -837.213 -833.363 -829.179 -824.744 -820.123 -815.358 -810.479 -805.531 -800.469 -795.364 -790.204 -785 -779.763 -774.491 -769.193 -763.875 -758.536 -753.197 -747.872 -742.572 -737.3 -732.144 -727.133 -722.37 -718.002 -714.231 -711.212 -708.974 -707.373 -706.214 -705.329 -704.603 -703.981 -703.388 -702.833 -702.283 -701.689 -701.105 -700.495 -699.851 -699.182 -698.494 -697.744 -696.904 -696.079 -695.217 -694.319 -693.312 -692.399 -691.397 -690.369 -689.303 -688.204 -687.179 -685.948 -684.783 -683.773 -682.546 -681.301 -680.032 -678.747 -677.442 -676.118 -674.773 -673.449 -672.063 -670.663 -669.22 -667.746 -666.155 -664.582 -663.022 -661.436 -659.646 -657.777 -655.828 -653.733 -651.574 -649.304 -646.927 -644.441 -641.843 -639.156 -636.38 -633.529 -630.559 -627.501 -624.463 -621.51 -618.952 -615.963 -612.562 -609.582 -606.259 -603.295 -600.381 -597.524 -594.689 -591.939 -589.287 -586.729 -584.149 -581.292 -577.267 -572.113 -566.663 -561.189 -555.791 -550.494 -545.301 -540.257 -535.343 -530.663 -526.311 -521.85 -517.678 -513.475 -515.437 -509.791 -504.468 -498.853 -493.429 -487.282 -480.946 -473.95 -466.626 -459.019 -451.152 -443.092 -434.72 -426.304 -420.525 -412.003 -403.438 -394.421 -385.608 -381.942 -375.281 -369.312 -366.472 -360.886 -357.572 -348.066 -338.217 -325.616 -310.104 -290.688 -269.041 -246.904 -225.581 -205.282 -186.357 -169.385 -154.926 -141.911 -130.156 -119.43 -109.783 -101.348 -94.702 -89.733 -86.863 -85.579 -84.503 -79.135 -73.766 -69.526 -66.231 -63.628 -62.132 -60.515 -58.692 -56.751 -54.724 -52.56 -50.237 -47.764 -45.13 -42.486 -40.073 -37.912 -36.001 -34.434 -33.264 -32.479 -32.033 -31.885 -31.774 -31.589 -31.472 -31.415 -31.463 -31.699 -32.098 -32.686 -33.517 -34.685 -35.937 -37.17 -38.301 -39.197 -39.769 -40.049 -40.127 -40.32 -40.892 -41.581 -42.196 -42.602 -42.858 -43.081 -43.275 -43.418 -43.519 -43.591 -43.754 -43.907 -43.933 -43.797 -43.613 -43.527 -43.511 -43.529 -43.624 -43.762 -43.757 -43.549 -43.263 -42.957 -42.965 -42.981 -42.98 -43.111 -43.413 -43.755 -44.05 -44.293 -44.474 -44.545 -44.538 -44.479 -44.381 -44.276 -44.236 -44.292 -44.4 -44.555 -44.748 -44.958 -45.121 -45.185 -45.199 -45.27 -45.414 -45.49 -45.491 -45.494 -45.587 -45.778 -46.035 -46.354 -46.662 -46.907 -47.093 -47.253 -47.448 -47.721 -48.001 -48.143 -48.274 -48.404 -48.52 -48.601 -48.682 -48.781 -48.804 -48.759 -48.735 -48.711 -48.653 -48.633 -48.705 -48.859 -49.089 -49.398 -49.76 -50.158 -50.537 -50.77 -50.85 -50.871 -50.946 -51.154 -51.448 -51.649 -51.835 -52.076 -52.299 -52.45 -52.575 -52.702 -52.892 -53.072 -53.204 -53.315 -53.401 -53.426 -53.414 -53.416 -53.437 -53.468 -53.478 -53.448 -53.372 -53.254 -53.11 -52.845 -52.464 -52.018 -51.582 -51.206 -50.886 -50.612 -50.312 -49.956 -49.493 -48.933 -48.298 -47.64 -47.02 -46.266 -45.39 -45.009 -44.749 -44.341 -43.721 -42.84 -42.08 -42.135 -42.921 -43.621 -43.868 -43.825 -43.619 -43.373 -43.229 -43.164 -43.072 -42.934 -42.782 -42.619 -42.525 -42.539 -42.611 -42.669 -42.665 -42.57 -42.421 -42.227 -42.247 -42.264 -42.172 -42.029 -41.912 -41.82 -41.765 -41.741 -41.737 -41.709 -41.643 -41.601 -41.611 -41.706 -41.91 -42.252 -42.726 -43.278 -43.822 -44.265 -44.603 -44.857 -45.043 -45.15 -45.173 -45.181 -45.201 -45.182 -44.955 -44.748 -44.607 -44.508 -44.568 -44.551 -44.406 -44.249 -44.125 -43.956 -43.737 -43.318 -42.629 -42.306 -42.467 -42.713 -41.881 -41.368 -41.287 -41.308 -41.453 -41.765 -42.137 -42.349 -42.42 -42.523 -42.674 -42.669 -42.37 -42.099 -41.863 -41.706 -41.667 -41.663 -41.653 -41.586 -41.391 -41.14 -40.852 -40.538 -40.668 -40.835 -40.998 -41.155 -41.108 -40.983 -40.838 -40.682 -40.389 -40.04 -39.757 -39.538 -39.357 -39.186 -38.996 -38.771 -38.613 -38.639 -38.532 -38.255 -37.746 -36.772 -35.626 -34.331 -33.137 -33.651 -34.268 -34.713 -34.973 -34.858 -34.564 -34.2 -33.843 -33.687 -33.723 -33.871 -34.032 -34.006 -33.984 -33.934 -33.868 -33.849 -34.004 -34.363 -34.837 -35.134 -35.156 -35.316 -35.544 -35.321 -34.961 -34.895 -34.888 -34.726 -34.688 -34.716 -34.508 -34.273 -34.292 -34.433 -34.518 -34.611 -34.5 -33.547 -32.266 -31.069 -30.692 -31.229 -31.966 -32.822 -33.841 -34.821 -35.601 -36.145 -36.464 -36.523 -36.462 -36.303 -36.088 -36.037 -36.379 -36.895 -37.549 -38.287 -38.829 -39.16 -39.67 -40.449 -41.454 -42.535 -43.241 -43.325 -43.352 -43.494 -43.834 -44.581 -45.718 -47.013 -47.984 -48.648 -49.196 -49.721 -50.421 -51.097 -51.829 -52.572 -53.187 -53.759 -54.715 -56.462 -58.215 -59.849 -61.147 -62.437 -63.708 -64.754 -65.542 -65.941 -66.339 -66.848 -67.368 -67.999 -69.047 -70.687 -72.646 -74.811 -77.154 -78.864 -79.402 -79.674 -81.643 -84.429 -86.443 -87.943 -90.722 -94.643 -98.337 -101.309 -102.719 -103.142 -104.304 -106.05 -108.071 -111.593 -116.799 -120.94 -124.155 -128.891 -134.294 -138.497 -142.729 -147.013 -146.165 -140.658 -132.846 -123.125 -124.98 -141.496 -157.64 -173.51 -184.153 -183.267 -183.189 -184.004 -185.66 -188.257 -191.01 -193.399 -194.812 -195.616 -196.455 -197.647 -199.133 -200.507 -201.481 -201.954 -202.031 -201.898 -201.672 -201.41 -201.096 -200.821 -200.518 -200.235 -200.186 -200.28 -200.068 -200.002 -199.689 -200.649 -199.222 -199.657 -200.075 -200.855 -202.833 -203.651 -204.34 -204.878 -205.709 -207.554 -206.431 -206.879 -210.128 -210.742 -212.636 -215.322 -214.359 -215.909 -218.427 -218.726 -219.918 -221.831 -223.866 -225.714 -228 -228.87 -229.811 -230.885 -232.367 -233.732 -235.087 -236.614 -238.258 -239.983 -241.758 -243.663 -245.652 -247.633 -249.747 -252 -253.542 -255.103 -256.811 -258.618 -260.479 -262.348 -264.386 -266.69 -268.643 -270.633 -272.579 -274.506 -276.368 -278.214 -280 -282.151 -284.233 -286.242 -288.187 -290.041 -291.788 -293.458 -295.023 -296.349 -297.726 -298.988 -300.164 -301.215 -302.165 -303 -303.758 -304.403 -304.94 -305.359 -305.677 -305.909 -306.055 -306.127 -306.121 -306.055 -305.929 -305.754 -305.539 -305.277 -305 -305.003 -304.976 -304.929 -304.852 -304.76 -304.653 -304.545 -304.44 -304.347 -304.256 -304.162 -304.088 -304.031 -304.001 -304 -304.089 -304.206 -304.354 -304.537 -304.749 -304.998 -305.285 -305.607 -305.97 -306.372 -306.813 -307.298 -307.823 -308.391 -309 -309.74 -310.522 -311.349 -312.214 -313.119 -314.063 -315.042 -316.058 -317.109 -318.191 -319.303 -320.45 -321.613 -322.799 -324 -325.183 -326.381 -327.585 -328.792 -330.001 -331.183 -332.38 -333.566 -334.727 -335.862 -336.97 -338.04 -339.07 -340.058 -341 -341.331 -341.622 -341.861 -342.08 -342.248 -342.384 -342.494 -342.583 -342.655 -342.716 -342.768 -342.82 -342.872 -342.931 -343 -343.197 -343.411 -343.645 -343.903 -344.186 -344.499 -344.846 -345.225 -345.642 -346.097 -346.598 -347.135 -347.714 -348.335 -349 -349.702 -350.449 -351.241 -352.083 -352.964 -353.89 -354.86 -355.87 -356.922 -358.013 -359.141 -360.31 -361.509 -362.739 -364 -365.431 -366.888 -368.383 -369.888 -371.412 -372.951 -374.5 -376.061 -377.627 -379.193 -380.764 -382.332 -383.887 -385.447 -387 -388.184 -389.361 -390.532 -391.698 -392.865 -394.029 -395.197 -396.371 -397.554 -398.75 -399.96 -401.184 -402.433 -403.704 -405 -406.439 -407.906 -409.403 -410.931 -412.491 -414.085 -415.713
-1951.663 -1951.593 -1951.519 -1951.442 -1951.361 -1951.277 -1951.189 -1951.094 -1950.985 -1950.869 -1950.749 -1950.625 -1950.5 -1950.371 -1950.24 -1950.107 -1949.97 -1949.831 -1949.689 -1949.544 -1949.396 -1949.242 -1949.079 -1948.899 -1948.709 -1948.515 -1948.318 -1948.118 -1947.916 -1947.711 -1947.505 -1947.298 -1947.09 -1946.88 -1946.67 -1946.46 -1946.249 -1946.038 -1945.826 -1945.614 -1945.403 -1945.193 -1944.984 -1944.778 -1944.574 -1944.372 -1944.173 -1943.977 -1943.785 -1943.595 -1943.409 -1943.224 -1943.034 -1942.824 -1942.609 -1942.396 -1942.186 -1941.979 -1941.776 -1941.578 -1941.382 -1941.19 -1941 -1940.814 -1940.63 -1940.448 -1940.27 -1940.098 -1939.934 -1939.776 -1939.621 -1939.469 -1939.32 -1939.174 -1939.031 -1938.893 -1938.759 -1938.63 -1938.506 -1938.387 -1938.273 -1938.166 -1938.067 -1937.969 -1937.876 -1937.79 -1937.708 -1937.631 -1937.559 -1937.491 -1937.426 -1937.365 -1937.307 -1937.252 -1937.199 -1937.147 -1937.097 -1937.056 -1937.019 -1936.987 -1936.953 -1936.917 -1936.877 -1936.832 -1936.781 -1936.723 -1936.658 -1936.584 -1936.501 -1936.408 -1936.307 -1936.201 -1936.115 -1936.056 -1936.014 -1935.961 -1935.89 -1935.798 -1935.684 -1935.546 -1935.382 -1935.19 -1934.971 -1934.723 -1934.447 -1934.146 -1933.835 -1933.583 -1933.46 -1933.396 -1933.324 -1933.232 -1933.117 -1932.982 -1932.829 -1932.659 -1932.476 -1932.283 -1932.084 -1931.883 -1931.683 -1931.496 -1931.35 -1931.279 -1931.257 -1931.261 -1931.291 -1931.349 -1931.441 -1931.57 -1931.74 -1931.955 -1932.218 -1932.529 -1932.877 -1933.228 -1933.443 -1932.895 -1930.697 -1927.747 -1924.684 -1921.661 -1918.725 -1915.899 -1913.196 -1910.624 -1908.194 -1905.912 -1903.787 -1901.828 -1900.052 -1898.5 -1897.357 -1896.859 -1896.772 -1896.908 -1897.228 -1897.715 -1898.36 -1899.155 -1900.09 -1901.157 -1902.344 -1903.641 -1905.026 -1906.464 -1907.846 -1908.737 -1908.518 -1907.787 -1906.969 -1906.153 -1905.359 -1904.589 -1903.839 -1903.1 -1902.365 -1901.622 -1900.857 -1900.05 -1899.159 -1898.055 -1896.196 -1892.828 -1888.699 -1884.344 -1879.889 -1875.369 -1870.8 -1866.192 -1861.552 -1856.885 -1852.197 -1847.495 -1842.784 -1838.073 -1833.39 -1828.826 -1824.504 -1820.31 -1816.156 -1812.027 -1807.922 -1803.842 -1799.79 -1795.772 -1791.79 -1787.85 -1783.954 -1780.108 -1776.316 -1772.594 -1768.987 -1765.57 -1762.272 -1759.034 -1755.839 -1752.678 -1749.544 -1746.427 -1743.321 -1740.216 -1737.106 -1733.982 -1730.839 -1727.673 -1724.495 -1721.35 -1718.334 -1715.354 -1712.335 -1709.262 -1706.128 -1702.927 -1699.656 -1696.311 -1692.89 -1689.39 -1685.808 -1682.14 -1678.379 -1674.497 -1670.374 -1665.852 -1661.103 -1656.249 -1651.326 -1646.351 -1641.336 -1636.294 -1631.237 -1626.177 -1621.128 -1616.105 -1611.127 -1606.232 -1601.521 -1597.421 -1594.51 -1592.221 -1590.134 -1588.157 -1586.264 -1584.446 -1582.697 -1581.016 -1579.404 -1577.862 -1576.397 -1575.03 -1573.818 -1572.975 -1573.46 -1576.605 -1581.056 -1585.84 -1590.723 -1595.627 -1600.516 -1605.362 -1610.143 -1614.839 -1619.434 -1623.909 -1628.246 -1632.419 -1636.368 -1639.852 -1642.568 -1644.817 -1646.835 -1648.682 -1650.379 -1651.942 -1653.386 -1654.725 -1655.974 -1657.149 -1658.267 -1659.347 -1660.422 -1661.569 -1663.09 -1665.422 -1668.136 -1670.938 -1673.757 -1676.571 -1679.366 -1682.134 -1684.865 -1687.552 -1690.185 -1692.756 -1695.254 -1697.664 -1699.949 -1701.94 -1703.453 -1704.671 -1705.744 -1706.704 -1707.559 -1708.311 -1708.959 -1709.505 -1709.948 -1710.29 -1710.531 -1710.677 -1710.743 -1710.777 -1710.98 -1711.65 -1712.488 -1713.312 -1714.075 -1714.77 -1715.399 -1715.965 -1716.475 -1716.934 -1717.349 -1717.724 -1718.063 -1718.363 -1718.606 -1718.681 -1718.45 -1718.054 -1717.617 -1717.163 -1716.701 -1716.236 -1715.767 -1715.296 -1714.821 -1714.343 -1713.86 -1713.367 -1712.859 -1712.31 -1711.617 -1710.637 -1709.509 -1708.342 -1707.156 -1705.96 -1704.756 -1703.545 -1702.329 -1701.108 -1699.883 -1698.656 -1697.427 -1696.2 -1694.986 -1693.827 -1692.781 -1691.79 -1690.815 -1689.846 -1688.881 -1687.92 -1686.964 -1686.014 -1685.07 -1684.134 -1683.207 -1682.292 -1681.393 -1680.528 -1679.762 -1679.197 -1678.729 -1678.294 -1677.874 -1677.465 -1677.064 -1676.669 -1676.279 -1675.893 -1675.509 -1675.127 -1674.746 -1674.365 -1673.99 -1673.631 -1673.32 -1673.024 -1672.728 -1672.428 -1672.121 -1671.807 -1671.485 -1671.154 -1670.812 -1670.46 -1670.095 -1669.718 -1669.327 -1668.922 -1668.502 -1668.077 -1667.634 -1667.17 -1666.684 -1666.173 -1665.635 -1665.068 -1664.471 -1663.841 -1663.176 -1662.474 -1661.734 -1660.956 -1660.147 -1659.344 -1658.608 -1657.873 -1657.098 -1656.271 -1655.387 -1654.443 -1653.437 -1652.366 -1651.228 -1650.022 -1648.746 -1647.399 -1645.985 -1644.516 -1643.051 -1641.678 -1640.31 -1638.885 -1637.39 -1635.822 -1634.18 -1632.465 -1630.678 -1628.821 -1626.896 -1624.905 -1622.852 -1620.741 -1618.588 -1616.441 -1614.374 -1612.32 -1610.241 -1608.131 -1605.991 -1603.828 -1601.646 -1599.452 -1597.252 -1595.052 -1592.859 -1590.676 -1588.509 -1586.357 -1584.199 -1582.005 -1579.813 -1577.662 -1575.563 -1573.522 -1571.546 -1569.642 -1567.814 -1566.067 -1564.405 -1562.831 -1561.348 -1559.955 -1558.647 -1557.387 -1556.126 -1554.91 -1553.779 -1552.739 -1551.79 -1550.93 -1550.156 -1549.464 -1548.851 -1548.311 -1547.84 -1547.43 -1547.071 -1546.737 -1546.342 -1545.762 -1545.107 -1544.461 -1543.838 -1543.239 -1542.664 -1542.108 -1541.568 -1541.04 -1540.519 -1540 -1539.478 -1538.94 -1538.355 -1537.605 -1536.528 -1535.272 -1533.956 -1532.602 -1531.216 -1529.795 -1528.34 -1526.846 -1525.313 -1523.737 -1522.118 -1520.455 -1518.75 -1517.015 -1515.299 -1513.68 -1512.08 -1510.454 -1508.796 -1507.107 -1505.39 -1503.65 -1501.892 -1500.123 -1498.346 -1496.567 -1494.789 -1493.01 -1491.214 -1489.312 -1487.178 -1484.942 -1482.702 -1480.481 -1478.288 -1476.127 -1473.998 -1471.905 -1469.849 -1467.83 -1465.85 -1463.912 -1462.022 -1460.206 -1458.578 -1457.297 -1456.196 -1455.152 -1454.133 -1453.124 -1452.114 -1451.094 -1450.055 -1448.986 -1447.88 -1446.724 -1445.51 -1444.218 -1442.804 -1441.093 -1438.833 -1436.273 -1433.588 -1430.82 -1427.986 -1425.096 -1422.157 -1419.177 -1416.163 -1413.124 -1410.069 -1407.01 -1403.972 -1401.029 -1398.489 -1396.778 -1395.47 -1394.262 -1393.084 -1391.916 -1390.746 -1389.572 -1388.387 -1387.189 -1385.974 -1384.74 -1383.484 -1382.2 -1380.881 -1379.488 -1377.973 -1376.38 -1374.754 -1373.103 -1371.434 -1369.752 -1368.059 -1366.362 -1364.663 -1362.969 -1361.283 -1359.61 -1357.954 -1356.32 -1354.705 -1353.13 -1351.576 -1350.053 -1348.565 -1347.146 -1345.733 -1344.357 -1343.019 -1341.723 -1340.465 -1339.247 -1338.071 -1336.933 -1335.834 -1334.757 -1333.697 -1332.657 -1331.637 -1330.631 -1329.632 -1328.63 -1327.616 -1326.58 -1325.51 -1324.396 -1323.228 -1321.984 -1320.647 -1319.179 -1317.428 -1315.207 -1312.684 -1309.98 -1307.101 -1304.046 -1300.803 -1297.356 -1293.692 -1289.792 -1285.641 -1281.219 -1276.506 -1271.471 -1266.054 -1260.009 -1253.109 -1245.501 -1237.499 -1229.104 -1220.027 -1210.779 -1201.135 -1191.094 -1180.661 -1169.845 -1158.666 -1147.158 -1136.025 -1124.016 -1112.201 -1099.082 -1087.028 -1075.233 -1063.864 -1053.104 -1043.146 -1034.2 -1027.066 -1020.743 -1015.854 -1012.232 -1009.658 -1007.919 -1006.887 -1006.392 -1006.5 -1006.619 -1006.922 -1007.276 -1007.659 -1007.77 -1007.756 -1007.595 -1007.301 -1006.654 -1006.361 -1006.406 -1006.081 -1005.532 -1005.114 -1004.659 -1004.176 -1003.789 -1003.328 -1002.862 -1002.501 -1002.245 -1002.031 -1001.571 -1000.636 -999.937 -999.519 -999.21 -999.127 -999.108 -1017.475 -1019.429 -1023.195 -1028.193 -1034.028 -1039.996 -1045.345 -1050.153 -1054.593 -1058.326 -1066.884 -1069.622 -998.335 -998.165 -997.929 -997.669 -997.403 -997.148 -996.873 -996.552 -996.275 -995.962 -995.633 -995.289 -994.954 -994.559 -994.143 -993.698 -993.172 -992.678 -992.116 -991.538 -990.765 -990.15 -989.556 -989.018 -988.322 -987.666 -986.94 -986.023 -985.273 -984.512 -983.729 -982.893 -982.114 -981.322 -980.537 -979.76 -978.99 -978.209 -977.417 -976.634 -975.845 -975.098 -974.365 -973.587 -973.852 -973.126 -973.141 -972.312 -971.687 -970.852 -969.929 -968.902 -967.994 -967.202 -966.287 -965.311 -964.313 -962.669 -961.701 -960.733 -960.222 -959.133 -958.039 -956.983 -955.722 -954.601 -953.405 -952.148 -950.866 -949.32 -948.025 -946.681 -945.309 -943.902 -942.466 -941.022 -939.533 -938.012 -936.559 -935.008 -933.437 -931.853 -930.267 -928.597 -925.603 -923.782 -921.951 -920.108 -918.245 -916.367 -914.645 -917.243 -914.934 -913.267 -911.348 -909.835 -907.882 -906.331 -904.78 -903.166 -901.519 -899.819 -898.101 -896.369 -894.622 -892.881 -891.112 -889.339 -887.492 -885.658 -883.807 -881.905 -879.992 -878 -875.965 -873.902 -871.772 -869.239 -867.01 -864.725 -862.367 -859.954 -857.481 -854.916 -852.262 -849.583 -846.828 -844.014 -841.123 -838.158 -835.152 -832.542 -829.387 -826.206 -822.982 -819.734 -816.479 -813.207 -809.956 -806.719 -803.526 -800.367 -797.263 -794.215 -791.251 -788.404 -785.662 -783.084 -780.728 -778.665 -776.982 -775.846 -775.356 -775.595 -776.531 -778.091 -780.151 -782.583 -785.281 -788.167 -791.181 -794.268 -797.431 -800.631 -803.851 -807.081 -810.308 -813.521 -816.718 -819.889 -823.027 -826.124 -829.178 -832.161 -835.08 -837.888 -840.565 -843.072 -845.341 -847.271 -848.708 -849.442 -849.244 -847.968 -845.66 -842.51 -838.754 -834.578 -830.115 -825.448 -820.637 -815.718 -810.726 -805.66 -800.523 -795.36 -790.179 -784.958 -779.713 -774.457 -769.188 -763.914 -758.634 -753.385 -748.167 -743.003 -737.902 -732.958 -728.195 -723.703 -719.604 -716.016 -713.019 -710.626 -708.767 -707.327 -706.174 -705.214 -704.397 -703.663 -702.928 -702.262 -701.601 -700.932 -700.253 -699.548 -698.827 -698.091 -697.302 -696.427 -695.572 -694.685 -693.766 -692.812 -691.813 -690.801 -689.767 -688.794 -687.697 -686.579 -685.356 -684.203 -683.214 -682.012 -680.796 -679.563 -678.319 -677.061 -675.789 -674.5 -673.195 -671.868 -670.577 -669.203 -667.802 -666.283 -664.794 -663.306 -661.801 -660.085 -658.278 -656.39 -654.39 -652.236 -649.998 -647.642 -645.165 -642.571 -639.859 -637.054 -634.165 -631.148 -628.052 -624.957 -621.936 -618.798 -616.477 -613.047 -610.429 -606.418 -603.403 -600.437 -597.546 -594.693 -591.924 -589.264 -586.769 -584.394 -582.133 -578.085 -572.253 -566.534 -560.919 -555.43 -550.068 -544.826 -539.749 -534.816 -530.175 -525.746 -521.323 -517.206 -519.662 -515.165 -510.014 -504.098 -498.272 -492.419 -485.799 -478.746 -471.148 -463.217 -455.007 -446.56 -438.054 -429.333 -420.719 -414.714 -406.612 -398.731 -390.201 -381.611 -379.124 -373.094 -366.618 -364.068 -359.862 -354.465 -345.42 -335.068 -322.149 -305.403 -284.267 -261.987 -240.649 -221.568 -203.76 -184.136 -166.24 -150.708 -137.211 -125.338 -114.794 -105.471 -97.461 -90.558 -85.202 -82.069 -80.203 -77.933 -74.161 -69.914 -66.395 -63.593 -61.36 -59.778 -58.297 -56.73 -55.112 -53.412 -51.421 -49.103 -46.459 -43.505 -40.459 -38.044 -36.078 -34.456 -33.293 -32.58 -32.154 -31.748 -31.551 -31.443 -31.372 -31.423 -31.633 -31.969 -32.416 -32.951 -33.576 -34.385 -35.547 -36.78 -37.974 -39.084 -39.943 -40.329 -40.462 -40.335 -40.204 -41.098 -41.922 -42.684 -43.057 -43.244 -43.442 -43.632 -43.75 -43.846 -43.925 -44.057 -44.164 -44.153 -44.011 -43.779 -43.733 -43.685 -43.615 -43.686 -43.892 -43.964 -43.904 -43.791 -43.699 -43.752 -43.839 -43.904 -43.988 -44.16 -44.408 -44.613 -44.773 -44.888 -44.93 -44.903 -44.791 -44.656 -44.543 -44.514 -44.598 -44.716 -44.86 -45.023 -45.205 -45.376 -45.494 -45.568 -45.693 -45.9 -46.018 -46.038 -46.049 -46.212 -46.409 -46.638 -46.927 -47.211 -47.438 -47.619 -47.747 -47.882 -48.078 -48.275 -48.363 -48.456 -48.578 -48.729 -48.764 -48.831 -48.929 -48.979 -48.975 -48.986 -49.019 -48.93 -48.92 -49.006 -49.185 -49.469 -49.791 -50.091 -50.421 -50.765 -50.965 -51.04 -51.06 -51.115 -51.306 -51.646 -51.772 -51.93 -52.188 -52.432 -52.566 -52.678 -52.762 -52.957 -53.131 -53.251 -53.362 -53.474 -53.538 -53.571 -53.613 -53.647 -53.662 -53.639 -53.571 -53.466 -53.332 -53.222 -53.037 -52.77 -52.436 -52.077 -51.731 -51.41 -51.124 -50.804 -50.415 -49.917 -49.333 -48.692 -48.051 -47.467 -46.811 -46.142 -45.665 -45.356 -45.104 -44.903 -44.427 -43.974 -43.99 -44.449 -44.717 -44.488 -44.238 -43.967 -43.732 -43.572 -43.463 -43.322 -43.133 -42.953 -42.81 -42.747 -42.781 -42.831 -42.799 -42.743 -42.65 -42.526 -42.405 -42.37 -42.341 -42.231 -42.09 -42.012 -41.967 -41.978 -42.029 -42.099 -42.099 -42.007 -41.888 -41.833 -41.916 -42.153 -42.538 -43.033 -43.58 -44.119 -44.454 -44.731 -44.947 -45.089 -45.159 -45.179 -45.188 -45.208 -45.184 -44.974 -44.78 -44.662 -44.603 -44.646 -44.586 -44.335 -44.101 -43.959 -43.656 -43.123 -42.334 -41.482 -41.016 -41.116 -41.218 -40.644 -40.127 -40.029 -40.315 -40.777 -41.258 -41.625 -41.825 -41.914 -41.982 -42.039 -41.95 -41.688 -41.449 -41.29 -41.231 -41.324 -41.413 -41.456 -41.424 -41.314 -41.143 -40.934 -40.782 -40.824 -40.956 -41.063 -41.112 -41.06 -40.93 -40.752 -40.526 -40.228 -39.9 -39.624 -39.417 -39.25 -39.096 -38.923 -38.736 -38.609 -38.539 -38.348 -37.915 -37.233 -36.305 -35.269 -34.304 -33.707 -33.794 -34.189 -34.536 -34.728 -34.647 -34.422 -34.163 -33.914 -33.746 -33.719 -33.829 -33.982 -34.057 -34.112 -34.176 -34.264 -34.395 -34.619 -34.931 -35.249 -35.435 -35.5 -35.541 -35.488 -35.198 -34.77 -34.46 -34.457 -34.495 -34.473 -34.386 -34.169 -33.861 -33.731 -34.048 -34.426 -34.645 -34.544 -34.004 -33.226 -32.534 -32.251 -32.472 -33.027 -33.837 -34.816 -35.78 -36.563 -37.089 -37.402 -37.55 -37.581 -37.529 -37.457 -37.581 -38.08 -38.741 -39.417 -40.054 -40.638 -41.156 -41.73 -42.45 -43.204 -43.989 -44.568 -44.868 -45.17 -45.519 -45.978 -46.85 -48.085 -49.444 -50.552 -51.355 -52.013 -52.624 -53.235 -53.818 -54.617 -55.775 -56.875 -58.015 -59.469 -61.291 -63.197 -65.027 -66.792 -68.692 -70.402 -71.142 -71.596 -72.293 -73.34 -74.376 -74.828 -75.306 -76.361 -78.342 -80.88 -83.251 -86.871 -89.228 -89.558 -88.196 -91.937 -96.356 -98.508 -98.544 -101.779 -106.866 -110.344 -112.837 -113.142 -111.95 -113.381 -116.299 -117.66 -120.977 -127.911 -132.569 -135.127 -140.888 -149.001 -152.546 -156.767 -160.236 -159.587 -154.71 -147.181 -139.198 -140.289 -152.255 -166.254 -179.695 -188.245 -189.709 -189.826 -190.565 -191.6 -193.076 -194.649 -196.134 -197.202 -197.986 -198.629 -199.328 -200.066 -200.795 -201.24 -201.339 -201.263 -201.108 -201.048 -200.95 -200.808 -200.666 -200.47 -200.539 -200.328 -200.262 -200.193 -200.193 -201.09 -199.86 -199.355 -200.531 -200.155 -201.687 -202.815 -204.031 -204.231 -203.989 -205.664 -207.259 -208.577 -207.606 -209.99 -210.619 -212.323 -213.533 -214.265 -217.439 -218.235 -219.71 -219.916 -221.742 -223.713 -225.7 -227.519 -228.789 -229.921 -231.057 -232.269 -233.604 -235.007 -236.782 -238.118 -239.847 -241.901 -243.661 -245.578 -247.625 -249.672 -251.714 -253.458 -255.101 -256.812 -258.577 -260.339 -262.46 -264.382 -266.274 -268.175 -270.105 -272.001 -273.855 -275.711 -277.54 -279.404 -281.381 -283.403 -285.368 -287.276 -289.076 -290.812 -292.45 -293.987 -295.328 -296.672 -297.929 -299.076 -300.118 -301.054 -301.892 -302.633 -303.27 -303.806 -304.223 -304.55 -304.777 -304.927 -305.006 -305.016 -304.966 -304.852 -304.693 -304.5 -304.28 -304.106 -304.034 -303.983 -303.929 -303.866 -303.783 -303.691 -303.597 -303.516 -303.431 -303.35 -303.281 -303.238 -303.215 -303.223 -303.263 -303.357 -303.488 -303.654 -303.856 -304.087 -304.355 -304.655 -304.998 -305.38 -305.803 -306.269 -306.776 -307.328 -307.928 -308.584 -309.318 -310.113 -310.957 -311.841 -312.767 -313.734 -314.735 -315.775 -316.852 -317.96 -319.098 -320.267 -321.456 -322.666 -323.878 -325.106 -326.321 -327.549 -328.778 -330.009 -331.235 -332.46 -333.654 -334.835 -335.992 -337.112 -338.191 -339.22 -340.176 -340.969 -341.487 -341.831 -342.117 -342.344 -342.526 -342.674 -342.794 -342.891 -342.971 -343.039 -343.1 -343.16 -343.224 -343.301 -343.417 -343.59 -343.799 -344.04 -344.308 -344.604 -344.931 -345.29 -345.683 -346.114 -346.584 -347.101 -347.654 -348.249 -348.888 -349.574 -350.294 -351.065 -351.882 -352.748 -353.655 -354.606 -355.602 -356.638 -357.716 -358.834 -359.996 -361.19 -362.42 -363.69 -365.025 -366.439 -367.928 -369.441 -370.977 -372.531 -374.101 -375.682 -377.273 -378.868 -380.464 -382.053 -383.631 -385.208 -386.761 -388.233 -389.549 -390.785 -391.995 -393.191 -394.381 -395.567 -396.754 -397.946 -399.145 -400.341 -401.567 -402.812 -404.078 -405.368 -406.723 -408.146 -409.619 -411.133 -412.679 -414.258 -415.87 -417.515
[truncated: 18,423,029 more chars]
