# Supplementary material for: The near-field tsunami generated by the 15 January 2022 eruption of the Hunga Tonga-Hunga Ha’apai volcano and its impact on Tongatapu, Tonga
Source: Sci Rep. 2022 Sep 7;12:15187. doi: 10.1038/s41598-022-19486-w (PMC9452557; doi:10.1038/s41598-022-19486-w)
Supplement: Supplementary file 1 — Supplementary Information 1. [file 41598_2022_19486_MOESM1_ESM.zip › Topo_03arcsec.asc]

ncols         720
nrows         540
xllcorner     -175.5500000000
yllcorner     -21.3500000000
cellsize      0.0008333333333333333
nodata_value  -9999.0
-1607.459 -1603.95 -1600.517 -1597.17 -1594.023 -1591.213 -1588.958 -1587.333 -1586.466 -1586.366 -1587.021 -1588.59 -1591.212 -1595.019 -1599.873 -1605.528 -1611.952 -1619.158 -1627.184 -1635.797 -1644.698 -1653.478 -1661.756 -1669.324 -1676.389 -1683.356 -1690.566 -1698.349 -1706.891 -1715.874 -1724.819 -1733.258 -1740.589 -1746.561 -1751.322 -1755.247 -1758.625 -1761.63 -1764.443 -1767.109 -1769.654 -1772.101 -1774.393 -1776.562 -1778.668 -1780.793 -1782.951 -1785.036 -1786.949 -1788.818 -1790.713 -1792.673 -1794.656 -1796.655 -1798.664 -1800.707 -1802.808 -1804.991 -1807.291 -1809.653 -1812.029 -1814.379 -1816.682 -1818.954 -1821.139 -1823.198 -1825.092 -1826.802 -1828.35 -1829.637 -1830.571 -1831.009 -1830.783 -1829.844 -1828.261 -1826.221 -1823.849 -1821.269 -1818.607 -1815.854 -1813.068 -1810.352 -1807.913 -1805.948 -1804.227 -1802.514 -1800.563 -1798.189 -1795.323 -1792.006 -1788.461 -1784.715 -1780.859 -1776.923 -1772.878 -1768.659 -1764.082 -1758.67 -1752.109 -1744.504 -1736.222 -1727.298 -1717.685 -1707.16 -1695.166 -1680.985 -1663.579 -1641.757 -1615.053 -1584.757 -1553.096 -1522.536 -1495.706 -1474.39 -1457.985 -1445.139 -1434.867 -1426.323 -1419.131 -1413.526 -1410.011 -1408.714 -1409.267 -1411.103 -1414.394 -1419.093 -1424.557 -1429.963 -1434.661 -1438.724 -1442.411 -1445.887 -1449.334 -1452.944 -1456.805 -1461.115 -1466.385 -1473.431 -1482.716 -1493.845 -1506.049 -1518.854 -1532.017 -1545.369 -1558.741 -1571.952 -1584.778 -1597.029 -1608.544 -1619.551 -1630.391 -1641.267 -1652.253 -1663.268 -1674.46 -1685.872 -1697.357 -1708.584 -1719.234 -1729.353 -1738.961 -1747.889 -1755.884 -1762.711 -1768.524 -1773.522 -1777.947 -1782.076 -1786.12 -1790.238 -1794.612 -1799.686 -1806.093 -1814.123 -1823.342 -1832.891 -1842.028 -1850.074 -1856.605 -1861.753 -1865.787 -1868.892 -1871.13 -1872.526 -1873.316 -1873.76 -1874.113 -1874.641 -1875.473 -1876.551 -1877.677 -1878.7 -1879.475 -1879.887 -1880.01 -1879.907 -1879.65 -1879.299 -1878.878 -1878.386 -1877.817 -1877.182 -1876.532 -1875.906 -1875.326 -1874.809 -1874.427 -1874.298 -1874.479 -1874.891 -1875.383 -1875.818 -1876.08 -1876.094 -1875.864 -1875.424 -1874.782 -1873.938 -1872.914 -1871.747 -1870.523 -1869.329 -1868.258 -1867.376 -1866.645 -1866.02 -1865.431 -1864.792 -1864.04 -1863.188 -1862.284 -1861.282 -1860.096 -1858.673 -1857.034 -1855.246 -1853.253 -1850.879 -1847.97 -1844.565 -1840.695 -1836.206 -1830.757 -1824.113 -1816.449 -1808.051 -1799.058 -1789.468 -1779.319 -1768.989 -1759.008 -1750.001 -1742.672 -1737.367 -1733.711 -1730.953 -1728.314 -1724.933 -1720.234 -1714.498 -1708.248 -1701.838 -1695.395 -1688.951 -1682.577 -1676.333 -1670.327 -1664.721 -1659.636 -1654.881 -1650.169 -1645.155 -1639.477 -1632.886 -1625.592 -1617.958 -1610.115 -1602.115 -1593.92 -1585.461 -1576.622 -1567.213 -1557.085 -1546.171 -1534.587 -1522.668 -1510.924 -1500.104 -1490.691 -1482.39 -1474.748 -1467.595 -1461.076 -1455.271 -1449.874 -1444.43 -1438.491 -1431.518 -1423.244 -1413.85 -1403.705 -1392.997 -1381.703 -1369.87 -1357.733 -1345.634 -1333.895 -1322.841 -1312.709 -1303.422 -1294.787 -1286.612 -1278.665 -1270.716 -1262.678 -1254.413 -1245.531 -1235.438 -1223.807 -1211.185 -1198.542 -1186.859 -1177.225 -1170.275 -1165.605 -1162.467 -1160.265 -1158.612 -1157.205 -1155.872 -1154.46 -1152.649 -1149.935 -1146.017 -1141.134 -1135.741 -1130.147 -1124.61 -1119.284 -1114.131 -1109.089 -1104.145 -1099.36 -1094.785 -1090.357 -1085.997 -1081.673 -1077.404 -1073.197 -1069.015 -1064.832 -1060.7 -1056.764 -1053.116 -1049.639 -1046.148 -1042.577 -1038.942 -1035.264 -1031.531 -1027.719 -1023.815 -1019.861 -1015.894 -1011.936 -1008.021 -1004.186 -1000.53 -997.122 -993.921 -990.887 -987.98 -985.218 -982.614 -980.15 -977.816 -975.541 -973.212 -970.757 -968.281 -965.938 -963.738 -961.506 -959.06 -956.455 -953.733 -950.651 -946.708 -941.504 -935.176 -927.976 -919.901 -910.717 -900.314 -889.075 -877.686 -867.021 -858.292 -852.302 -848.409 -845.591 -843.194 -840.839 -838.359 -835.693 -832.87 -829.897 -826.77 -823.421 -819.614 -814.931 -808.587 -799.347 -786.466 -771.005 -754.608 -738.72 -724.854 -713.977 -705.844 -699.88 -696.097 -695.019 -696.919 -700.999 -706.036 -710.925 -714.656 -716.623 -717.011 -716.414 -715.47 -714.938 -715.303 -716.078 -716.378 -714.952 -710.107 -700.842 -688.301 -674.489 -660.933 -649.022 -639.543 -632.042 -625.88 -620.935 -617.62 -616.139 -615.986 -616.338 -616.365 -615.083 -611.848 -607.274 -602.167 -596.721 -590.605 -583.438 -575.48 -566.916 -557.352 -545.955 -532.119 -516.752 -501.095 -486.065 -472.529 -460.887 -451.204 -443.242 -436.666 -431.068 -425.876 -421.236 -417.266 -414.194 -413.837 -414.887 -415.897 -414.225 -410.284 -396.407 -370.896 -334.215 -293.616 -256.316 -218.498 -162.584 -117.095 -99.485 -94.174 -84.361 -74.902 -70.035 -68.76 -65.636 -60.984 -57.201 -53.637 -49.307 -45.306 -44.623 -46.608 -47.141 -47.334 -47.459 -47.901 -48.473 -49.431 -48.556 -48.194 -48.038 -47.587 -47.048 -46.693 -46.925 -47.698 -47.967 -48.399 -48.405 -47.67 -47.257 -45.605 -43.953 -43.532 -42.854 -42.402 -41.8 -41.983 -41.559 -41.265 -41.048 -40.178 -39.369 -39.555 -39.574 -40.088 -40.267 -40.062 -39.608 -39.366 -39.614 -40.011 -40.61 -40.975 -41.396 -41.684 -41.983 -41.716 -42.091 -43.042 -43.482 -43.533 -43.765 -43.788 -44.54 -44.538 -44.608 -45.115 -45.262 -45.072 -45.537 -45.891 -43.733 -33.91 -32.725 -36.23 -44.119 -45.045 -44.031 -42.482 -39.763 -35.797 -33.041 -32.238 -32.705 -32.545 -32.131 -32.861 -33.557 -32.266 -29.852 -27.785 -33.025 -39.985 -47.29 -49.671 -51.568 -52.782 -53.318 -53.493 -53.848 -53.596 -53.917 -53.806 -53.817 -53.694 -53.871 -53.657 -53.51 -52.892 -51.999 -50.739 -47.496 -43.911 -42.75 -41.834 -37.803 -35.953 -34.457 -33.107 -32.724 -33.485 -37.739 -38.098 -40.729 -45.487 -47.807 -47.305 -47.099 -48.578 -48.648 -48.042 -46.921 -45.206 -41.494 -35.991 -35.102 -36.526 -36.766 -34.285 -32.597 -33.504 -34.223 -34.782 -41.996 -43.933 -43.902 -43.66 -43.062 -42.446 -41.631 -41.159 -41.039 -40.084 -35.217 -27.979 -33.049 -37.991 -38.454 -37.957 -36.074 -33.882 -29.105 -31.831 -31.812 -31.752 -34.856 -34.98 -34.274 -34.307 -34.248 -35.713 -40.638 -48.745 -64.142 -84.754 -94.979 -106.965 -130.549 -165.591 -178.768 -183.835 -191.826 -201.724 -214.004 -228.502 -245.211 -263.27 -281.455 -299.781 -317.195 -333.135 -347.671 -360.923 -372.609 -382.194 -389.271 -394.389 -398.157 -401.172 -403.939 -406.756 -409.673 -412.704 -415.939 -419.599 -423.85 -428.516 -433.321 -438.08 -442.589 -446.877 -450.923 -454.784 -458.431 -461.678 -464.441 -466.807 -468.99 -471.164 -473.537 -476.243 -479.099 -481.873 -484.406 -486.617 -488.518 -490.198
-1622.517 -1619.24 -1616.047 -1612.786 -1609.666 -1606.917 -1604.641 -1602.978 -1602.036 -1601.762 -1602.159 -1603.274 -1605.404 -1608.905 -1613.368 -1618.5 -1624.251 -1630.88 -1638.731 -1647.308 -1656.159 -1665.032 -1673.356 -1680.535 -1687.161 -1693.775 -1700.633 -1708.117 -1716.761 -1725.909 -1735.007 -1743.659 -1751.182 -1756.832 -1761.229 -1764.923 -1768.131 -1771.048 -1773.909 -1776.672 -1779.348 -1781.955 -1784.419 -1786.661 -1788.852 -1791.126 -1793.48 -1795.708 -1797.467 -1799.107 -1800.83 -1802.654 -1804.474 -1806.161 -1807.818 -1809.515 -1811.267 -1813.088 -1815.026 -1817.012 -1818.992 -1820.947 -1822.873 -1824.797 -1826.651 -1828.381 -1829.961 -1831.419 -1832.854 -1834.093 -1834.987 -1835.439 -1835.259 -1834.271 -1832.664 -1830.606 -1828.205 -1825.578 -1822.891 -1820.088 -1817.153 -1814.192 -1811.508 -1809.546 -1807.876 -1806.17 -1804.295 -1801.999 -1798.999 -1795.636 -1792.149 -1788.667 -1785.171 -1781.612 -1778.08 -1774.639 -1771.092 -1766.363 -1758.926 -1750.168 -1740.991 -1731.427 -1721.061 -1709.274 -1695.96 -1680.829 -1663.125 -1641.266 -1613.634 -1582.58 -1550.518 -1519.354 -1492.111 -1472.203 -1457.501 -1446.321 -1438.07 -1431.463 -1424.806 -1419.891 -1417.979 -1419.05 -1421.025 -1420.547 -1420.491 -1422.389 -1425.802 -1429.334 -1431.253 -1432.494 -1433.758 -1435.126 -1436.886 -1439.577 -1442.799 -1446.456 -1450.921 -1457.294 -1466.926 -1478.531 -1491.064 -1504.162 -1517.748 -1531.872 -1546.232 -1560.57 -1574.744 -1588.286 -1600.596 -1612.436 -1624.408 -1636.682 -1648.756 -1659.714 -1670.559 -1681.886 -1693.564 -1704.842 -1714.658 -1723.747 -1732.509 -1740.796 -1748.291 -1754.64 -1760.072 -1764.781 -1768.948 -1772.992 -1777.431 -1782.096 -1786.953 -1792.312 -1798.896 -1807.441 -1817.067 -1826.892 -1836.338 -1844.759 -1851.495 -1856.911 -1861.342 -1864.906 -1867.518 -1868.997 -1869.779 -1870.216 -1870.526 -1871.052 -1872.159 -1873.55 -1874.953 -1876.239 -1877.237 -1877.729 -1877.879 -1877.806 -1877.557 -1877.191 -1876.779 -1876.283 -1875.677 -1874.982 -1874.291 -1873.73 -1873.234 -1872.77 -1872.392 -1872.245 -1872.494 -1872.949 -1873.429 -1873.828 -1874.019 -1873.887 -1873.48 -1872.847 -1872.007 -1871.008 -1869.937 -1868.775 -1867.552 -1866.344 -1865.306 -1864.622 -1864.154 -1863.79 -1863.477 -1863.053 -1862.299 -1861.402 -1860.472 -1859.491 -1858.281 -1856.606 -1854.694 -1852.72 -1850.655 -1848.214 -1844.975 -1841.258 -1837.249 -1832.82 -1827.459 -1820.523 -1812.591 -1804.128 -1795.243 -1785.805 -1775.587 -1765.183 -1755.165 -1746.001 -1738.543 -1733.69 -1730.543 -1728.253 -1726.232 -1723.379 -1718.342 -1712.207 -1705.828 -1699.413 -1692.918 -1686.135 -1679.315 -1672.612 -1666.114 -1660.21 -1655.399 -1651.1 -1646.864 -1642.457 -1637.245 -1630.449 -1622.833 -1614.947 -1606.908 -1598.753 -1590.526 -1582.025 -1573.065 -1563.514 -1553.344 -1542.695 -1531.449 -1519.682 -1507.762 -1496.681 -1487.689 -1479.719 -1472.018 -1464.506 -1457.648 -1452.144 -1447.136 -1441.956 -1436.259 -1429.62 -1421.613 -1412.579 -1402.822 -1392.459 -1381.406 -1369.494 -1357.122 -1344.655 -1332.381 -1320.867 -1310.852 -1301.776 -1293.233 -1285.089 -1277.094 -1268.896 -1260.609 -1252.215 -1243.424 -1233.462 -1221.429 -1208.411 -1195.443 -1183.283 -1173.257 -1166.904 -1162.899 -1160.161 -1158.27 -1156.843 -1155.52 -1154.291 -1153.084 -1151.645 -1149.25 -1144.979 -1139.668 -1133.964 -1128.104 -1122.401 -1117.212 -1112.257 -1107.322 -1102.407 -1097.676 -1093.346 -1089.183 -1085.017 -1080.82 -1076.614 -1072.442 -1068.222 -1063.905 -1059.518 -1055.344 -1051.79 -1048.406 -1044.885 -1041.175 -1037.362 -1033.589 -1029.737 -1025.721 -1021.564 -1017.368 -1013.295 -1009.245 -1005.162 -1001.099 -997.294 -994.094 -991.2 -988.398 -985.687 -983.185 -981.068 -979.202 -977.485 -975.894 -974.248 -972.282 -970.355 -968.742 -967.46 -966.021 -963.648 -961.047 -958.633 -956.217 -952.885 -947.396 -940.71 -933.473 -925.618 -916.513 -905.323 -892.994 -880.387 -868.174 -858.088 -852.395 -848.974 -846.243 -843.748 -841.206 -838.399 -835.416 -832.35 -829.212 -826.103 -823.177 -820.05 -816.274 -811.218 -802.749 -788.044 -770.09 -751.236 -732.614 -716.316 -704.942 -696.475 -689.547 -684.234 -681.784 -683.874 -688.417 -693.663 -698.711 -702.611 -704.512 -704.835 -704.076 -702.7 -701.952 -703.498 -705.808 -707.677 -708.313 -705.337 -695.712 -682.65 -668.732 -655.031 -643.157 -635.08 -629.075 -623.941 -619.616 -616.675 -615.86 -616.409 -617.664 -619.105 -619.013 -615.006 -609.529 -604.271 -599.381 -593.833 -586.068 -577.446 -568.782 -559.793 -548.905 -534.086 -517.575 -501.237 -485.891 -472.075 -460.217 -450.418 -442.587 -436.479 -431.323 -425.761 -420.608 -416.198 -412.62 -411.208 -415.831 -420.092 -420.93 -418.46 -407.411 -374.398 -323.682 -266.905 -220.307 -173.533 -119.149 -100.674 -94.121 -90.165 -75.926 -67.951 -64.253 -61.871 -58.993 -55.627 -53.361 -48.877 -44.999 -44.392 -45.284 -46.379 -46.805 -47.379 -48.23 -48.641 -48.667 -48.599 -48.244 -47.96 -47.637 -47.039 -46.909 -47.134 -46.972 -47.405 -47.94 -48.016 -47.797 -47.511 -47.085 -45.593 -43.45 -42.739 -42.343 -41.849 -41.513 -41.657 -40.127 -39.406 -38.145 -37.826 -37.167 -36.608 -36.686 -37.594 -38.658 -38.682 -38.513 -38.894 -39.017 -39.568 -40.146 -40.988 -41.445 -41.4 -41.513 -41.411 -41.946 -43.152 -43.142 -43.486 -43.469 -43.081 -43.686 -44.536 -44.784 -45.175 -44.828 -43.539 -45.211 -46.198 -44.168 -40.757 -39.502 -33.978 -42.546 -44.755 -44.735 -44.09 -41.204 -36.912 -34.427 -33.161 -32.284 -31.211 -31.408 -29.633 -30.805 -32.643 -35.909 -37.927 -38.537 -41.616 -47.53 -50.161 -51.649 -53.152 -52.975 -52.663 -53.312 -53.633 -53.717 -53.802 -53.431 -52.202 -54.756 -53.852 -53.201 -52.258 -50.839 -49.699 -46.575 -38.802 -37.281 -36.242 -34.174 -33.281 -32.872 -31.994 -31.566 -31.477 -32.634 -32.87 -36.028 -42.197 -46.388 -46.839 -46.565 -46.722 -46.883 -46.818 -45.624 -43.452 -40.944 -37.045 -35.478 -36.46 -36.905 -35.529 -31.477 -30.823 -33.13 -36.255 -40.192 -41.285 -41.886 -41.757 -41.326 -40.933 -40.379 -39.917 -39.838 -38.025 -33.255 -29.465 -32.314 -35.887 -36.03 -34.698 -32.344 -29.607 -26.352 -26.533 -26.586 -27.546 -30.326 -31.05 -30.752 -30.471 -30.709 -32.28 -37.446 -45.862 -58.841 -75.691 -90.329 -105.177 -128.245 -155.046 -170.868 -181.553 -192.694 -205.898 -220.84 -236.886 -254.065 -271.6 -288.664 -305.85 -322.195 -337.174 -350.976 -363.836 -375.351 -384.843 -391.476 -396.18 -399.72 -402.545 -405.118 -407.858 -410.663 -413.419 -416.2 -419.441 -423.73 -428.473 -433.238 -437.893 -442.257 -446.212 -449.905 -453.449 -456.802 -459.759 -462.031 -463.875 -465.497 -467.012 -468.798 -471.39 -474.198 -476.795 -479.076 -481.06 -482.855 -484.433
-1636.719 -1633.753 -1631 -1627.68 -1624.65 -1621.982 -1619.748 -1618 -1617.113 -1616.769 -1616.976 -1617.725 -1619 -1622.621 -1626.739 -1631.347 -1636.441 -1642 -1650.08 -1658.509 -1667.198 -1676.054 -1685 -1691.174 -1697.413 -1703.766 -1710.286 -1717 -1726.266 -1735.576 -1744.759 -1753.623 -1762 -1766.659 -1770.717 -1774.228 -1777.288 -1780 -1782.979 -1785.798 -1788.533 -1791.249 -1794 -1796.128 -1798.376 -1800.765 -1803.306 -1806 -1807.32 -1808.792 -1810.406 -1812.148 -1814 -1815.302 -1816.675 -1818.096 -1819.544 -1821 -1822.653 -1824.286 -1825.892 -1827.466 -1829 -1830.626 -1832.173 -1833.609 -1834.898 -1836 -1837.442 -1838.612 -1839.462 -1839.938 -1840 -1838.797 -1837.164 -1835.129 -1832.729 -1830 -1827.421 -1824.589 -1821.547 -1818.339 -1815 -1813.409 -1811.712 -1809.91 -1808.002 -1806 -1802.493 -1798.961 -1795.478 -1792.131 -1789 -1785.539 -1782.334 -1779.365 -1776.599 -1774 -1764.213 -1754.454 -1744.605 -1734.519 -1724 -1710.771 -1696.474 -1680.67 -1662.931 -1643 -1612.695 -1580.862 -1548.425 -1516.465 -1486 -1469.786 -1456.4 -1446.166 -1439.308 -1436 -1427.76 -1423.24 -1422.451 -1425.39 -1432 -1426.271 -1423.641 -1423.589 -1425.548 -1429 -1427.234 -1426.176 -1425.562 -1425.206 -1425 -1427.396 -1430.012 -1433.018 -1436.62 -1441 -1452.208 -1464.254 -1477.011 -1490.314 -1504 -1518.998 -1534.146 -1549.378 -1564.661 -1580 -1592.252 -1604.719 -1617.552 -1630.926 -1645 -1654.825 -1665.437 -1676.751 -1688.649 -1701 -1709.199 -1717.515 -1725.729 -1733.619 -1741 -1746.78 -1751.912 -1756.435 -1760.429 -1764 -1769.215 -1774.329 -1779.546 -1785.06 -1791 -1800.802 -1810.891 -1820.995 -1830.796 -1840 -1846.466 -1852.06 -1856.797 -1860.746 -1864 -1865.241 -1866.029 -1866.503 -1866.792 -1867 -1868.71 -1870.41 -1872.064 -1873.615 -1875 -1875.428 -1875.635 -1875.623 -1875.407 -1875 -1874.678 -1874.198 -1873.577 -1872.837 -1872 -1871.609 -1871.18 -1870.749 -1870.348 -1870 -1870.48 -1870.981 -1871.446 -1871.806 -1872 -1871.649 -1871.068 -1870.256 -1869.226 -1868 -1866.919 -1865.719 -1864.459 -1863.201 -1862 -1861.62 -1861.342 -1861.159 -1861.052 -1861 -1860.002 -1859.019 -1858.036 -1857.033 -1856 -1853.775 -1851.537 -1849.317 -1847.136 -1845 -1841.031 -1837.031 -1832.921 -1828.607 -1824 -1816.215 -1808.069 -1799.6 -1790.876 -1782 -1771.342 -1760.874 -1750.838 -1741.48 -1733 -1729.37 -1726.648 -1724.664 -1723.188 -1722 -1715.467 -1708.993 -1702.573 -1696.233 -1690 -1682.759 -1675.64 -1668.643 -1661.765 -1655 -1650.959 -1646.976 -1643.015 -1639.035 -1635 -1627.227 -1619.359 -1611.385 -1603.281 -1595 -1586.972 -1578.588 -1569.722 -1560.234 -1550 -1539.918 -1529.057 -1517.526 -1505.463 -1493 -1485.548 -1477.875 -1470.036 -1462.072 -1454 -1449.435 -1444.667 -1439.588 -1434.071 -1428 -1419.838 -1411.029 -1401.594 -1391.568 -1381 -1368.743 -1356.152 -1343.39 -1330.624 -1318 -1308.657 -1299.651 -1291.034 -1282.824 -1275 -1266.312 -1257.824 -1249.38 -1240.811 -1232 -1218.759 -1205.433 -1192.314 -1179.739 -1168 -1163.604 -1160.225 -1157.769 -1156.083 -1155 -1153.54 -1152.353 -1151.288 -1150.207 -1149 -1143.579 -1137.94 -1132.103 -1126.109 -1120 -1115.325 -1110.582 -1105.779 -1100.918 -1096 -1092.159 -1088.248 -1084.258 -1080.18 -1076 -1071.955 -1067.762 -1063.393 -1058.816 -1054 -1050.963 -1047.648 -1044.049 -1040.165 -1036 -1032.243 -1028.234 -1024.001 -1019.579 -1015 -1010.943 -1006.789 -1002.563 -998.291 -994 -991.315 -988.65 -986.028 -983.469 -981 -979.457 -978.05 -976.811 -975.778 -975 -973.094 -971.563 -970.487 -969.945 -970 -966.881 -964.327 -962.242 -960.509 -959 -952.239 -945.41 -938.356 -930.923 -923 -910.424 -897.379 -884.012 -870.498 -857 -853.717 -850.593 -847.62 -844.766 -842 -838.575 -835.192 -831.827 -828.447 -825 -822.595 -819.889 -816.688 -812.782 -808 -788.928 -769.026 -748.532 -727.751 -707 -697.561 -688.707 -680.69 -673.74 -668 -672.005 -676.903 -682.225 -687.422 -692 -693.297 -693.5 -692.624 -690.754 -688 -691.886 -695.126 -697.834 -700.103 -702 -689.037 -675.861 -662.574 -649.268 -636 -631.328 -626.807 -622.518 -618.548 -615 -615.243 -616.07 -617.581 -619.849 -623 -615.583 -609.178 -603.797 -599.42 -596 -586.18 -577.065 -568.455 -560.144 -552 -534.147 -516.655 -499.837 -484.154 -470 -458.007 -448.043 -440.206 -434.537 -431 -424.298 -419.312 -415.39 -412.219 -407 -417.67 -423.608 -424.56 -420.192 -406.604 -362.783 -298.045 -224.843 -154.329 -120.935 -103.053 -94.423 -89.076 -78.199 -68.463 -62.623 -58.938 -56.157 -53.6 -50.984 -48.471 -44.384 -42.214 -42.769 -44.582 -46.099 -46.226 -47.267 -49.44 -49.417 -48.623 -48.773 -48.195 -47.836 -47.474 -47.194 -47.154 -47.73 -47.537 -47.632 -48.159 -48.38 -48.062 -47.798 -47.291 -45.749 -43.88 -42.721 -42.076 -41.424 -41.227 -40.515 -37.558 -35.131 -31.841 -34.024 -34.902 -34.532 -34.597 -35.426 -36.491 -36.996 -37.248 -37.793 -38.083 -38.7 -39.561 -40.555 -41.151 -41.326 -41.503 -41.703 -42.159 -42.84 -42.969 -43.056 -42.89 -42.679 -43.094 -43.856 -44.277 -44.579 -44.233 -43.682 -44.208 -44.109 -41.071 -33.836 -30.722 -31.141 -34.875 -41.328 -43.921 -44.292 -42.453 -39.482 -37.119 -35.291 -33.787 -32.353 -31.665 -31.159 -30.943 -32.473 -37.888 -41.279 -42.869 -45.158 -48.316 -50.49 -51.845 -52.796 -52.821 -52.598 -52.818 -52.934 -52.765 -52.758 -52.82 -53.15 -54.696 -54.552 -53.685 -52.454 -50.824 -49.018 -45.544 -40.864 -37.809 -35.907 -34.402 -33.285 -32.53 -31.92 -31.64 -31.894 -32.791 -34.307 -37.259 -41.292 -44.2 -44.688 -43.699 -42.323 -41.563 -41.291 -40.798 -39.971 -38.768 -37.246 -36.453 -36.598 -36.769 -36.159 -35.207 -33.64 -33.773 -34.204 -34.729 -37.091 -38.526 -38.854 -38.71 -38.582 -38.527 -38.43 -38.109 -36.66 -34.359 -32.8 -33.262 -34.108 -33.362 -31.802 -30.392 -28.358 -25.978 -24.009 -22.449 -22.959 -23.282 -23.905 -24.639 -24.897 -26.055 -28.318 -32.747 -40.349 -49.897 -64.945 -83.931 -97.907 -117.384 -137.888 -156.172 -173.349 -190.628 -207.367 -225.393 -244 -262.211 -279.473 -295.281 -311.351 -327 -340.784 -353.958 -366.218 -377.777 -388 -393.442 -397.772 -401.166 -403.836 -406 -409.001 -411.768 -414.344 -416.754 -419 -423.889 -428.626 -433.215 -437.667 -442 -445.384 -448.686 -451.897 -455.007 -458 -459.598 -461.034 -462.272 -463.274 -464 -467.092 -469.852 -472.26 -474.307 -476 -477.826 -479.379
-1649.969 -1647.268 -1644.545 -1641.663 -1638.858 -1636.355 -1634.272 -1632.696 -1631.742 -1631.365 -1631.539 -1632.295 -1633.856 -1636.564 -1640.079 -1644.171 -1648.896 -1654.564 -1661.581 -1669.421 -1677.643 -1685.966 -1693.852 -1700.662 -1706.994 -1713.364 -1720.017 -1727.349 -1735.861 -1744.917 -1753.929 -1762.491 -1769.894 -1775.379 -1779.593 -1783.102 -1786.149 -1788.944 -1791.723 -1794.455 -1797.14 -1799.802 -1802.369 -1804.758 -1807.125 -1809.574 -1812.071 -1814.377 -1816.149 -1817.724 -1819.325 -1820.967 -1822.532 -1823.888 -1825.143 -1826.391 -1827.641 -1828.888 -1830.169 -1831.442 -1832.688 -1833.923 -1835.157 -1836.426 -1837.679 -1838.87 -1839.982 -1841.052 -1842.177 -1843.183 -1843.924 -1844.298 -1844.119 -1843.194 -1841.693 -1839.766 -1837.48 -1834.922 -1832.227 -1829.35 -1826.28 -1823.112 -1820.139 -1817.804 -1815.698 -1813.546 -1811.255 -1808.603 -1805.319 -1801.766 -1798.205 -1794.786 -1791.52 -1788.328 -1785.249 -1782.226 -1778.905 -1774.099 -1766.209 -1756.661 -1746.517 -1735.812 -1724.137 -1710.843 -1695.997 -1679.533 -1660.792 -1638.194 -1610.085 -1578.832 -1546.832 -1515.89 -1488.857 -1469.088 -1454.542 -1443.71 -1436.145 -1430.592 -1425.336 -1422.037 -1421.742 -1423.976 -1426.147 -1424.602 -1422.38 -1421.484 -1421.847 -1422.213 -1420.947 -1419.121 -1417.522 -1416.345 -1415.9 -1416.763 -1418.521 -1421.044 -1424.676 -1430.46 -1439.764 -1451.277 -1463.962 -1477.469 -1491.718 -1506.807 -1522.356 -1538.082 -1553.753 -1568.834 -1582.662 -1595.961 -1609.324 -1622.825 -1635.866 -1647.437 -1658.58 -1669.979 -1681.538 -1692.521 -1701.85 -1710.315 -1718.405 -1726.039 -1732.959 -1738.85 -1743.964 -1748.516 -1752.701 -1756.955 -1761.796 -1767.03 -1772.573 -1778.645 -1785.871 -1794.923 -1804.947 -1815.125 -1824.955 -1833.822 -1841.083 -1847.073 -1852.07 -1856.149 -1859.188 -1860.995 -1862.028 -1862.676 -1863.203 -1863.991 -1865.42 -1867.189 -1868.999 -1870.688 -1872.047 -1872.851 -1873.252 -1873.373 -1873.266 -1872.994 -1872.638 -1872.163 -1871.556 -1870.855 -1870.176 -1869.653 -1869.21 -1868.804 -1868.476 -1868.361 -1868.619 -1869.045 -1869.452 -1869.722 -1869.728 -1869.354 -1868.652 -1867.69 -1866.523 -1865.237 -1863.947 -1862.634 -1861.31 -1860.061 -1859.061 -1858.506 -1858.238 -1858.092 -1857.966 -1857.66 -1856.934 -1855.972 -1854.89 -1853.659 -1852.085 -1849.932 -1847.455 -1844.891 -1842.27 -1839.348 -1835.726 -1831.728 -1827.522 -1822.97 -1817.546 -1810.603 -1802.716 -1794.339 -1785.581 -1776.291 -1766.247 -1756.043 -1746.226 -1737.254 -1729.941 -1725.202 -1722.148 -1719.951 -1718.042 -1715.327 -1710.46 -1704.529 -1698.341 -1692.057 -1685.57 -1678.637 -1671.557 -1664.548 -1657.781 -1651.699 -1646.831 -1642.597 -1638.482 -1634.217 -1629.165 -1622.525 -1615.042 -1607.281 -1599.374 -1591.408 -1583.443 -1575.267 -1566.701 -1557.619 -1548.032 -1538.08 -1527.6 -1516.572 -1505.243 -1494.497 -1485.518 -1477.286 -1469.142 -1461.131 -1453.827 -1447.98 -1442.736 -1437.404 -1431.687 -1425.241 -1417.674 -1409.241 -1400.098 -1390.221 -1379.446 -1367.555 -1354.976 -1342.123 -1329.362 -1317.348 -1306.846 -1297.307 -1288.298 -1279.697 -1271.301 -1262.792 -1254.286 -1245.747 -1236.878 -1226.927 -1215.013 -1202.196 -1189.486 -1177.605 -1167.859 -1161.769 -1157.977 -1155.405 -1153.646 -1152.334 -1151.128 -1150.007 -1148.895 -1147.536 -1145.221 -1141.039 -1135.816 -1130.219 -1124.485 -1118.953 -1113.966 -1109.251 -1104.583 -1099.948 -1095.517 -1091.496 -1087.647 -1083.782 -1079.851 -1075.859 -1071.841 -1067.718 -1063.444 -1059.049 -1054.804 -1051.111 -1047.533 -1043.763 -1039.762 -1035.606 -1031.448 -1027.157 -1022.685 -1018.082 -1013.485 -1009.076 -1004.741 -1000.425 -996.197 -992.333 -989.206 -986.491 -983.952 -981.581 -979.528 -977.981 -976.775 -975.772 -974.914 -974.027 -972.847 -971.717 -970.885 -970.341 -969.584 -967.846 -965.849 -964.032 -962.227 -959.534 -954.716 -948.719 -942.137 -934.801 -925.963 -914.71 -902.031 -888.868 -875.939 -864.984 -858.255 -853.681 -849.737 -846.06 -842.429 -838.675 -834.911 -831.245 -827.726 -824.503 -821.734 -818.932 -815.504 -810.62 -801.96 -786.599 -767.487 -747.05 -726.526 -708.088 -694.422 -683.563 -674.219 -666.672 -662.409 -663.279 -667.127 -672.013 -676.898 -680.772 -682.775 -683.266 -682.67 -681.388 -680.652 -682.125 -684.353 -686.281 -687.362 -685.51 -677.778 -667.269 -656.228 -645.367 -636.042 -630.05 -625.691 -621.843 -618.398 -615.815 -614.783 -614.726 -615.225 -615.935 -615.281 -610.888 -605.216 -599.911 -595.075 -589.672 -582.092 -573.661 -565.157 -556.264 -545.32 -530.275 -513.425 -496.664 -480.844 -466.554 -454.208 -443.953 -435.77 -429.628 -425.05 -420.468 -417.02 -418.394 -416.924 -417.948 -422.47 -425.002 -421.789 -410.379 -382.643 -330.244 -255.038 -179.673 -127.382 -103.749 -97.412 -88.984 -80.614 -70.406 -62.768 -57.039 -53.298 -50.197 -47.685 -45.41 -42.983 -40.317 -38.325 -38.992 -41.623 -44.234 -45.9 -47.406 -48.611 -48.815 -48.551 -48.444 -48.031 -47.675 -47.357 -47.721 -47.869 -48.045 -48.208 -48.446 -48.777 -48.853 -48.608 -48.129 -47.347 -46.13 -44.744 -43.586 -42.62 -41.375 -40.027 -40.192 -35.384 -32.834 -32.652 -32.007 -33.352 -32.688 -32.828 -33.525 -34.394 -35.262 -35.853 -36.41 -36.904 -37.807 -38.915 -39.97 -40.801 -41.29 -41.589 -41.877 -42.209 -42.572 -42.614 -42.506 -42.169 -41.925 -41.987 -42.486 -43.04 -43.366 -43.368 -43.017 -42.823 -42.005 -39.452 -35.678 -33.712 -34.618 -37.62 -41.336 -43.891 -44.588 -43.658 -41.788 -39.947 -38.35 -36.748 -35.616 -34.911 -34.579 -34.72 -36.467 -39.948 -43 -45.123 -47.093 -49.111 -50.769 -51.909 -52.514 -52.654 -52.611 -52.407 -52.131 -51.582 -51.498 -52.406 -53.334 -54.316 -54.793 -54.415 -53.219 -51.497 -49.393 -46.371 -42.862 -39.946 -37.708 -36.008 -34.525 -33.395 -32.687 -32.641 -33.353 -34.728 -36.609 -39.097 -41.737 -43.558 -43.284 -40.66 -37.084 -35.325 -35.34 -35.714 -36.35 -36.76 -36.799 -36.731 -36.792 -36.923 -36.896 -36.552 -36.162 -36.253 -32.014 -30.418 -33.879 -35.009 -35.135 -35.362 -35.865 -36.578 -37.026 -36.996 -36.456 -35.812 -35.154 -34.876 -34.24 -32.801 -31.256 -30.179 -28.675 -26.7 -24.023 -21.404 -20.64 -20.278 -20.41 -20.92 -20.936 -22.518 -24.902 -29.827 -34.362 -41.956 -52.219 -72.351 -90.895 -105.824 -119.753 -139.545 -162.781 -186.065 -207.755 -229.651 -251.959 -270.539 -287.184 -301.74 -316.323 -330.308 -343.422 -356.02 -368.136 -378.956 -387.91 -394.347 -398.921 -402.423 -405.238 -407.78 -410.46 -413.143 -415.72 -418.243 -421.124 -424.969 -429.173 -433.324 -437.319 -441.023 -444.295 -447.313 -450.178 -452.878 -455.241 -457 -458.395 -459.579 -460.635 -461.946 -464.049 -466.366 -468.487 -470.354 -472.03 -473.69 -475.301
-1662.29 -1659.909 -1657.441 -1654.826 -1652.235 -1649.93 -1648.046 -1646.648 -1645.761 -1645.421 -1645.682 -1646.563 -1648.105 -1650.327 -1653.216 -1656.776 -1661.105 -1666.412 -1672.778 -1679.976 -1687.614 -1695.332 -1702.725 -1709.571 -1716.057 -1722.538 -1729.344 -1736.811 -1745.104 -1753.898 -1762.694 -1770.941 -1778.042 -1783.693 -1788.079 -1791.624 -1794.657 -1797.403 -1800.068 -1802.677 -1805.243 -1807.776 -1810.259 -1812.727 -1815.195 -1817.682 -1820.118 -1822.359 -1824.28 -1826.006 -1827.647 -1829.238 -1830.712 -1832.037 -1833.238 -1834.389 -1835.496 -1836.542 -1837.528 -1838.458 -1839.36 -1840.259 -1841.179 -1842.154 -1843.148 -1844.128 -1845.079 -1846.009 -1846.944 -1847.781 -1848.403 -1848.676 -1848.437 -1847.625 -1846.276 -1844.505 -1842.372 -1839.92 -1837.224 -1834.302 -1831.242 -1828.129 -1825.113 -1822.372 -1819.74 -1817.11 -1814.324 -1811.236 -1807.794 -1804.081 -1800.35 -1796.694 -1793.262 -1790.057 -1786.945 -1783.597 -1779.532 -1773.94 -1766.339 -1757.078 -1746.755 -1735.591 -1723.305 -1709.628 -1694.43 -1677.493 -1658.044 -1634.763 -1607.069 -1576.334 -1544.866 -1514.889 -1488.559 -1467.415 -1451.121 -1438.847 -1429.894 -1423.442 -1419.023 -1416.734 -1416.682 -1418.108 -1419.263 -1418.837 -1417.563 -1416.497 -1415.866 -1415.041 -1413.475 -1411.42 -1409.447 -1407.835 -1406.934 -1406.965 -1407.969 -1410.08 -1413.701 -1419.6 -1428.236 -1439.174 -1451.669 -1465.269 -1479.749 -1495.015 -1510.793 -1526.772 -1542.635 -1557.933 -1572.442 -1586.365 -1599.992 -1613.413 -1626.344 -1638.546 -1650.289 -1661.817 -1673.116 -1683.769 -1693.436 -1702.293 -1710.53 -1718.155 -1724.993 -1730.896 -1736.057 -1740.734 -1745.204 -1749.751 -1754.588 -1759.845 -1765.642 -1772.238 -1779.991 -1789.022 -1798.978 -1809.211 -1819.111 -1828.078 -1835.69 -1842.014 -1847.222 -1851.393 -1854.497 -1856.53 -1857.787 -1858.625 -1859.394 -1860.435 -1861.913 -1863.757 -1865.719 -1867.571 -1869.091 -1870.123 -1870.735 -1871.021 -1871.055 -1870.903 -1870.587 -1870.129 -1869.548 -1868.906 -1868.28 -1867.73 -1867.263 -1866.872 -1866.603 -1866.549 -1866.749 -1867.108 -1867.461 -1867.662 -1867.571 -1867.103 -1866.277 -1865.168 -1863.855 -1862.437 -1860.986 -1859.526 -1858.096 -1856.792 -1855.778 -1855.155 -1854.837 -1854.665 -1854.461 -1854.054 -1853.341 -1852.347 -1851.139 -1849.656 -1847.754 -1845.36 -1842.565 -1839.574 -1836.449 -1833.111 -1829.459 -1825.507 -1821.263 -1816.526 -1810.954 -1804.308 -1796.735 -1788.517 -1779.761 -1770.466 -1760.679 -1750.747 -1741.187 -1732.551 -1725.514 -1720.422 -1716.926 -1714.337 -1711.909 -1708.794 -1704.431 -1699.093 -1693.272 -1687.174 -1680.782 -1674.022 -1667.073 -1660.189 -1653.615 -1647.674 -1642.507 -1637.889 -1633.455 -1628.776 -1623.433 -1617.15 -1610.133 -1602.725 -1595.145 -1587.507 -1579.828 -1572.025 -1563.94 -1555.439 -1546.443 -1536.92 -1526.899 -1516.52 -1506.043 -1495.937 -1486.532 -1477.643 -1469.067 -1460.896 -1453.495 -1447.061 -1441.229 -1435.478 -1429.43 -1422.811 -1415.466 -1407.37 -1398.522 -1388.817 -1378.083 -1366.276 -1353.693 -1340.778 -1328.019 -1315.942 -1304.869 -1294.69 -1285.129 -1276.005 -1267.222 -1258.641 -1250.172 -1241.604 -1232.548 -1222.458 -1211.054 -1198.842 -1186.727 -1175.631 -1166.576 -1160.158 -1155.925 -1153.11 -1151.155 -1149.721 -1148.556 -1147.46 -1146.228 -1144.564 -1141.986 -1138.243 -1133.556 -1128.356 -1123.002 -1117.775 -1112.852 -1108.191 -1103.675 -1099.286 -1095.081 -1091.115 -1087.313 -1083.558 -1079.772 -1075.933 -1072.026 -1068.021 -1063.929 -1059.787 -1055.721 -1051.811 -1047.938 -1043.967 -1039.82 -1035.521 -1031.091 -1026.51 -1021.781 -1016.969 -1012.216 -1007.607 -1003.122 -998.739 -994.54 -990.747 -987.506 -984.708 -982.186 -979.925 -978.02 -976.557 -975.438 -974.518 -973.682 -972.828 -971.921 -971.028 -970.234 -969.488 -968.59 -967.362 -965.912 -964.339 -962.445 -959.742 -955.842 -950.869 -945.016 -938.063 -929.455 -918.877 -906.861 -894.346 -882.313 -871.907 -863.858 -857.629 -852.387 -847.629 -843.116 -838.767 -834.554 -830.513 -826.755 -823.376 -820.379 -817.326 -813.458 -807.605 -798.087 -783.93 -766.157 -746.603 -726.902 -708.809 -693.453 -680.565 -669.712 -661.271 -656.467 -656.004 -658.823 -663.219 -667.756 -671.393 -673.531 -674.275 -674.023 -673.304 -672.805 -672.993 -673.521 -673.754 -673.008 -670.249 -664.816 -657.523 -649.576 -641.789 -634.919 -629.469 -625.151 -621.519 -618.407 -615.816 -613.816 -612.275 -611.016 -609.57 -607.195 -603.25 -598.317 -593.162 -587.895 -582.099 -575.313 -567.742 -559.516 -550.208 -538.749 -524.542 -508.466 -491.925 -475.953 -461.517 -448.95 -438.402 -429.745 -422.904 -418.005 -414.626 -417.433 -419.946 -421.459 -425.231 -426.128 -422.963 -413.438 -391.136 -350.747 -286.984 -203.414 -131.704 -106.559 -96.822 -89.885 -79.322 -71.437 -64.212 -57.621 -51.329 -46.948 -43.519 -40.722 -38.314 -35.685 -32.87 -31.497 -33.885 -38.904 -43.01 -45.655 -47.291 -48.229 -48.785 -48.609 -48.017 -47.581 -47.562 -47.664 -47.776 -48.08 -48.425 -48.823 -49.274 -49.598 -49.582 -49.227 -48.614 -47.744 -46.708 -45.605 -44.631 -43.844 -43.037 -41.871 -41.968 -38.554 -34.081 -33.349 -31.375 -28.95 -30.67 -31.335 -31.981 -32.795 -33.601 -34.398 -34.954 -35.58 -36.639 -38.122 -39.567 -40.675 -41.285 -41.656 -41.987 -42.247 -42.408 -42.336 -42.026 -41.46 -40.838 -40.504 -40.933 -41.689 -42.247 -42.394 -42.004 -41.591 -41.134 -40.187 -39.168 -38.759 -39.596 -41.451 -43.524 -45.179 -45.807 -45.197 -44.14 -42.852 -41.548 -40.417 -39.386 -38.912 -38.93 -39.426 -40.858 -43.014 -45.236 -46.993 -48.509 -49.912 -51.173 -52.007 -52.4 -52.529 -52.495 -52.271 -51.818 -51.146 -51.267 -52.357 -53.349 -54.23 -55.155 -55.407 -54.122 -52.211 -50.634 -47.895 -44.805 -42.281 -40.198 -38.293 -36.516 -34.964 -34.009 -34.146 -35.46 -37.311 -39.129 -41.206 -43.39 -44.751 -44.152 -39.546 -32.367 -30.326 -31.177 -31.731 -33.549 -35.707 -36.497 -36.771 -36.928 -36.977 -37.053 -36.615 -35.86 -33.622 -27.478 -24.444 -28.856 -29.468 -29.633 -31.263 -32.743 -35.022 -36.012 -36.404 -36.803 -37.432 -37.736 -36.844 -35.432 -34.026 -32.592 -30.907 -30.464 -28.953 -26.363 -23.469 -20.793 -21.07 -21.245 -21.762 -22.293 -22.713 -22.318 -23.969 -27.155 -35.603 -43.702 -57.442 -77.526 -94.378 -100.019 -124.426 -152.586 -182.884 -208.834 -235.054 -260.128 -278.826 -294.703 -307.227 -319.772 -332.592 -344.859 -357.712 -368.993 -379.553 -388.306 -395.001 -399.882 -403.586 -406.587 -409.311 -412.026 -414.723 -417.413 -420.14 -423.105 -426.508 -430.118 -433.694 -437.11 -440.287 -443.262 -445.986 -448.503 -450.789 -452.822 -454.578 -456.085 -457.414 -458.683 -460.098 -461.828 -463.698 -465.506 -467.176 -468.759 -470.402 -472.149
-1673.687 -1671.783 -1669.658 -1667.188 -1664.678 -1662.511 -1660.915 -1659.751 -1658.959 -1658.684 -1659.072 -1660.17 -1661.719 -1663.558 -1665.856 -1668.815 -1672.653 -1677.476 -1683.345 -1690.024 -1697.208 -1704.495 -1711.571 -1718.272 -1724.712 -1731.174 -1737.963 -1745.404 -1753.667 -1762.426 -1771.17 -1779.389 -1786.441 -1792.035 -1796.352 -1799.808 -1802.748 -1805.391 -1807.952 -1810.446 -1812.872 -1815.266 -1817.662 -1820.149 -1822.685 -1825.217 -1827.683 -1829.951 -1831.935 -1833.736 -1835.432 -1837.055 -1838.525 -1839.806 -1840.947 -1842.026 -1843.053 -1843.95 -1844.671 -1845.271 -1845.831 -1846.4 -1847.022 -1847.742 -1848.515 -1849.298 -1850.072 -1850.841 -1851.627 -1852.341 -1852.884 -1853.123 -1852.897 -1852.141 -1850.893 -1849.264 -1847.297 -1844.957 -1842.265 -1839.298 -1836.207 -1833.07 -1829.915 -1826.819 -1823.709 -1820.59 -1817.341 -1813.857 -1810.101 -1806.09 -1802.008 -1797.956 -1794.225 -1790.925 -1787.719 -1784.119 -1779.581 -1773.507 -1765.616 -1756.127 -1745.552 -1734.033 -1721.306 -1707.094 -1691.504 -1674.551 -1655.406 -1632.3 -1604.223 -1572.979 -1541.331 -1511.466 -1484.991 -1462.969 -1445.334 -1431.629 -1421.393 -1414.235 -1410.028 -1408.345 -1408.718 -1410.232 -1411.472 -1411.419 -1410.515 -1409.524 -1408.615 -1407.42 -1405.572 -1403.314 -1401.101 -1399.249 -1397.99 -1397.463 -1397.868 -1399.461 -1402.703 -1408.306 -1416.678 -1427.415 -1439.823 -1453.433 -1468.011 -1483.423 -1499.392 -1515.614 -1531.714 -1547.301 -1562.135 -1576.325 -1590.092 -1603.483 -1616.482 -1629.014 -1641.13 -1652.855 -1664.111 -1674.75 -1684.606 -1693.755 -1702.273 -1710.094 -1717.039 -1722.916 -1728.053 -1732.822 -1737.516 -1742.262 -1747.132 -1752.402 -1758.34 -1765.221 -1773.283 -1782.543 -1792.711 -1803.214 -1813.445 -1822.714 -1830.53 -1837.004 -1842.359 -1846.684 -1849.915 -1852.031 -1853.347 -1854.254 -1855.119 -1856.289 -1857.933 -1859.987 -1862.202 -1864.335 -1866.112 -1867.331 -1868.096 -1868.537 -1868.737 -1868.717 -1868.473 -1868.049 -1867.503 -1866.895 -1866.296 -1865.753 -1865.28 -1864.887 -1864.615 -1864.56 -1864.764 -1865.128 -1865.489 -1865.688 -1865.552 -1864.969 -1863.98 -1862.693 -1861.204 -1859.617 -1858.018 -1856.408 -1854.804 -1853.318 -1852.164 -1851.491 -1851.166 -1850.97 -1850.711 -1850.218 -1849.394 -1848.268 -1846.908 -1845.242 -1843.075 -1840.297 -1837.038 -1833.555 -1829.965 -1826.301 -1822.548 -1818.635 -1814.441 -1809.761 -1804.285 -1797.806 -1790.436 -1782.382 -1773.76 -1764.582 -1754.918 -1745.093 -1735.568 -1726.921 -1719.81 -1714.59 -1710.927 -1708.15 -1705.553 -1702.389 -1698.174 -1693.115 -1687.614 -1681.838 -1675.704 -1669.097 -1662.24 -1655.43 -1648.932 -1642.987 -1637.688 -1632.853 -1628.169 -1623.261 -1617.821 -1611.671 -1604.917 -1597.834 -1590.587 -1583.309 -1576.039 -1568.721 -1561.262 -1553.474 -1545.144 -1536.118 -1526.572 -1516.816 -1507.03 -1497.34 -1487.776 -1478.402 -1469.335 -1460.737 -1452.959 -1446.168 -1439.977 -1433.858 -1427.47 -1420.672 -1413.427 -1405.599 -1397.058 -1387.613 -1377.013 -1365.132 -1352.355 -1339.226 -1326.232 -1313.867 -1302.401 -1291.744 -1281.64 -1271.973 -1262.798 -1254.121 -1245.743 -1237.337 -1228.486 -1218.624 -1207.457 -1195.521 -1183.748 -1173.018 -1164.26 -1157.99 -1153.769 -1150.876 -1148.777 -1147.236 -1146.075 -1145.002 -1143.726 -1141.938 -1139.345 -1135.818 -1131.469 -1126.607 -1121.519 -1116.522 -1111.785 -1107.292 -1102.951 -1098.736 -1094.689 -1090.841 -1087.142 -1083.513 -1079.875 -1076.183 -1072.407 -1068.547 -1064.641 -1060.704 -1056.742 -1052.73 -1048.656 -1044.496 -1040.202 -1035.742 -1031.085 -1026.239 -1021.238 -1016.169 -1011.211 -1006.48 -1001.917 -997.446 -993.155 -989.3 -986.057 -983.275 -980.753 -978.449 -976.547 -975.177 -974.163 -973.28 -972.385 -971.509 -970.69 -969.874 -969.005 -968.065 -967.096 -966.131 -965.062 -963.747 -961.997 -959.578 -956.337 -952.249 -947.322 -941.255 -933.366 -923.247 -911.616 -899.576 -888.047 -877.733 -868.982 -861.597 -855.162 -849.312 -843.885 -838.851 -834.09 -829.551 -825.325 -821.609 -818.461 -815.368 -811.49 -805.651 -796.366 -782.796 -765.782 -746.907 -727.649 -709.477 -693.294 -679.055 -666.501 -656.319 -650.134 -649.021 -651.656 -655.944 -660.411 -663.937 -665.887 -666.496 -666.287 -665.657 -664.832 -663.863 -662.707 -661.182 -658.948 -655.854 -651.962 -647.384 -642.467 -637.592 -632.864 -628.333 -624.266 -620.879 -617.909 -615.087 -612.026 -608.838 -605.674 -602.332 -598.649 -594.458 -589.789 -584.694 -579.275 -573.476 -567.195 -560.327 -552.691 -543.698 -532.495 -518.573 -502.691 -486.103 -469.872 -455.169 -442.636 -432.054 -422.92 -415.287 -410.162 -411.858 -417.099 -422.526 -426.403 -428.507 -425.431 -416.52 -395.583 -364.619 -308.416 -219.296 -147.099 -99.087 -93.771 -88.075 -76.723 -67.071 -62.892 -58.602 -53.113 -46.295 -39.55 -36.049 -31.59 -24.561 -19.534 -18.516 -20.896 -30.002 -38.165 -43.416 -46.081 -47.429 -48.1 -48.485 -48.145 -46.995 -46.582 -47.365 -48.051 -48 -48.218 -48.696 -49.327 -50.073 -50.527 -50.412 -49.865 -49.132 -48.291 -47.303 -46.352 -45.664 -45.217 -45.546 -47.084 -43.985 -42.729 -40.26 -38.051 -34.868 -30.982 -31.391 -30.949 -31.064 -31.72 -32.647 -33.376 -33.731 -34.095 -35.172 -37.234 -39.285 -40.629 -41.243 -41.586 -41.886 -42.182 -42.333 -42.278 -41.823 -40.949 -39.655 -38.592 -39.106 -40.507 -41.383 -41.474 -40.972 -40.29 -40.497 -41.645 -42.753 -43.655 -44.44 -45.369 -46.322 -47.089 -47.381 -46.985 -46.404 -45.606 -44.642 -43.754 -43.085 -42.957 -43.172 -43.792 -44.819 -46.025 -47.631 -48.708 -49.544 -50.544 -51.603 -52.15 -52.309 -52.435 -52.507 -52.445 -52.126 -51.314 -51.589 -52.866 -53.482 -53.861 -55.089 -55.963 -54.54 -52.015 -52.695 -49.353 -46.284 -44.45 -42.765 -40.741 -39.018 -37.034 -35.692 -35.917 -38.235 -40.438 -41.783 -43.222 -45.01 -47.023 -47.294 -44.074 -34.615 -41.864 -33.121 -29.761 -34.156 -36.48 -36.504 -36.882 -36.981 -36.771 -37.207 -36.405 -35.415 -31.655 -24.161 -19.891 -19.877 -20.34 -21.052 -24.962 -31.299 -35.137 -35.402 -36.017 -36.982 -38.717 -40.479 -38.638 -36.751 -35.521 -34.875 -33.953 -33.458 -32.195 -29.338 -27.078 -25.342 -23.827 -22.968 -23.934 -25.098 -25.631 -23.664 -22.173 -24.227 -31.506 -37.347 -46.981 -63.721 -81.787 -95.274 -117.128 -146.338 -177.755 -210.094 -241.195 -268.851 -287.316 -300.356 -310.837 -321.678 -333.139 -345.849 -357.938 -369.644 -380.256 -389.091 -395.83 -400.805 -404.591 -407.692 -410.548 -413.451 -416.379 -419.263 -422.109 -425.025 -428.172 -431.358 -434.383 -437.191 -439.847 -442.493 -444.97 -447.135 -449.029 -450.794 -452.559 -454.241 -455.756 -457.162 -458.586 -460.135 -461.729 -463.262 -464.712 -466.18 -467.855 -469.753
-1684.107 -1682.77 -1681.176 -1678.582 -1675.908 -1673.89 -1672.65 -1671.895 -1671.101 -1670.816 -1671.43 -1672.882 -1674.68 -1676.067 -1677.72 -1680.123 -1683.384 -1687.69 -1693.214 -1699.585 -1706.419 -1713.46 -1720.342 -1726.786 -1733.009 -1739.305 -1745.89 -1753.138 -1761.549 -1770.486 -1779.386 -1787.825 -1795.092 -1800.409 -1804.416 -1807.676 -1810.432 -1812.921 -1815.408 -1817.811 -1820.101 -1822.316 -1824.577 -1827.08 -1829.674 -1832.269 -1834.81 -1837.162 -1839.138 -1840.935 -1842.689 -1844.41 -1845.957 -1847.154 -1848.198 -1849.229 -1850.254 -1851.104 -1851.55 -1851.815 -1852.053 -1852.308 -1852.641 -1853.161 -1853.755 -1854.345 -1854.923 -1855.515 -1856.18 -1856.812 -1857.309 -1857.582 -1857.438 -1856.666 -1855.451 -1853.942 -1852.167 -1849.994 -1847.24 -1844.177 -1841.011 -1837.821 -1834.541 -1831.066 -1827.51 -1823.931 -1820.284 -1816.446 -1812.305 -1807.934 -1803.371 -1798.729 -1794.451 -1791.151 -1787.953 -1784.144 -1779.307 -1772.832 -1764.155 -1753.93 -1742.804 -1730.979 -1717.933 -1702.755 -1686.494 -1669.806 -1652.137 -1630.46 -1600.743 -1567.744 -1535.318 -1505.044 -1478.118 -1455.526 -1436.993 -1422.145 -1410.714 -1402.779 -1398.713 -1397.568 -1398.55 -1400.897 -1402.978 -1402.809 -1401.801 -1400.962 -1400.345 -1399.379 -1397.288 -1394.754 -1392.389 -1390.458 -1389.015 -1388.072 -1387.946 -1388.966 -1391.506 -1396.467 -1404.958 -1415.875 -1428.293 -1441.868 -1456.442 -1471.98 -1488.141 -1504.59 -1521.035 -1536.976 -1551.879 -1566.098 -1579.892 -1593.296 -1606.347 -1619.132 -1631.522 -1643.42 -1654.775 -1665.485 -1675.466 -1684.814 -1693.6 -1701.811 -1709.052 -1714.727 -1719.656 -1724.464 -1729.381 -1734.372 -1739.175 -1744.374 -1750.378 -1757.383 -1765.65 -1775.325 -1785.953 -1796.973 -1807.84 -1817.69 -1825.525 -1831.947 -1837.408 -1841.97 -1845.424 -1847.459 -1848.658 -1849.511 -1850.324 -1851.498 -1853.418 -1855.806 -1858.37 -1860.919 -1863.088 -1864.416 -1865.256 -1865.858 -1866.262 -1866.421 -1866.259 -1865.883 -1865.377 -1864.793 -1864.208 -1863.699 -1863.245 -1862.832 -1862.499 -1862.382 -1862.651 -1863.092 -1863.514 -1863.79 -1863.692 -1862.947 -1861.756 -1860.281 -1858.587 -1856.799 -1855.092 -1853.35 -1851.523 -1849.701 -1848.233 -1847.576 -1847.303 -1847.076 -1846.767 -1846.188 -1845.118 -1843.748 -1842.204 -1840.444 -1838.13 -1834.8 -1830.939 -1826.938 -1822.902 -1818.926 -1815.107 -1811.257 -1807.211 -1802.791 -1797.609 -1791.209 -1783.934 -1776.074 -1767.692 -1758.723 -1749.08 -1739.185 -1729.497 -1720.466 -1712.934 -1707.813 -1704.264 -1701.507 -1699.057 -1696.116 -1691.75 -1686.671 -1681.426 -1676.1 -1670.414 -1663.885 -1657.043 -1650.277 -1643.751 -1637.726 -1632.442 -1627.554 -1622.731 -1617.766 -1612.338 -1606.179 -1599.544 -1592.683 -1585.737 -1578.81 -1571.998 -1565.234 -1558.446 -1551.527 -1544.027 -1535.369 -1526.196 -1516.992 -1507.895 -1498.701 -1488.998 -1479.233 -1469.7 -1460.51 -1452.151 -1445.293 -1439.026 -1432.629 -1425.852 -1418.761 -1411.592 -1403.994 -1395.707 -1386.628 -1376.306 -1364.104 -1350.907 -1337.415 -1324.007 -1311.198 -1299.533 -1288.588 -1278.014 -1267.744 -1258.05 -1249.36 -1241.152 -1233.027 -1224.728 -1215.462 -1204.2 -1192.2 -1180.534 -1169.805 -1161.029 -1155.365 -1151.631 -1148.857 -1146.662 -1144.965 -1143.879 -1142.9 -1141.63 -1139.854 -1137.339 -1133.905 -1129.737 -1125.071 -1120.128 -1115.248 -1110.783 -1106.547 -1102.376 -1098.275 -1094.333 -1090.626 -1087.07 -1083.575 -1080.095 -1076.558 -1072.889 -1069.155 -1065.415 -1061.678 -1057.845 -1053.743 -1049.508 -1045.211 -1040.818 -1036.245 -1031.4 -1026.324 -1021.071 -1015.702 -1010.476 -1005.754 -1001.209 -996.642 -992.119 -988.041 -984.953 -982.331 -979.781 -977.283 -975.186 -974.001 -973.176 -972.28 -971.237 -970.195 -969.421 -968.62 -967.609 -966.384 -965.203 -964.476 -963.735 -962.656 -961.118 -959.008 -956.268 -952.911 -948.964 -944.231 -937.583 -927.468 -915.754 -903.966 -892.726 -882.437 -873.292 -865.164 -857.781 -850.916 -844.56 -838.89 -833.564 -828.399 -823.466 -819.172 -816.044 -813.204 -809.755 -804.857 -796.717 -783.258 -766.447 -748.007 -728.888 -710.434 -694.166 -679.172 -664.934 -652.045 -643.337 -642.57 -645.898 -650.37 -654.932 -658.46 -659.706 -659.678 -659.163 -658.376 -657.115 -654.911 -652.178 -649.049 -645.457 -641.899 -639.403 -637.175 -634.867 -632.687 -630.134 -626.257 -622.366 -619.184 -616.597 -613.755 -609.425 -604.532 -599.616 -594.553 -589.581 -585.119 -580.527 -575.443 -569.857 -564.033 -558.232 -552.051 -545.173 -537.147 -526.826 -512.786 -496.663 -479.838 -463.115 -447.903 -436.12 -426.114 -416.722 -407.828 -401.888 -408.133 -416.116 -424.679 -428.1 -427.492 -420.026 -402.242 -366.506 -324.441 -248.924 -149.706 -105.49 -91.327 -84 -74.792 -64.513 -59.347 -56.888 -54.127 -49.695 -43.41 -30.655 -22.85 -23.039 -26.906 -25.585 -26.689 -21.203 -30.512 -42.019 -45.701 -46.938 -47.884 -47.531 -47.6 -46.638 -45.247 -44.542 -47.166 -47.95 -48.118 -48.306 -48.868 -49.584 -50.622 -51.259 -51.16 -50.317 -49.492 -48.807 -47.721 -46.883 -46.437 -45.843 -45.345 -45.795 -44.51 -44.023 -43.113 -41.836 -40.207 -37.473 -35.33 -32.528 -31.379 -32.035 -32.282 -32.81 -32.562 -32.463 -33.221 -36.23 -39.159 -40.474 -41.038 -41.336 -41.675 -42.054 -42.354 -42.323 -41.948 -40.894 -38.978 -36.07 -37.116 -39.742 -40.896 -40.9 -40.03 -38.415 -38.999 -43.286 -45.455 -47.108 -48.097 -48.209 -48.522 -48.592 -48.636 -48.324 -48.07 -47.749 -47.138 -46.558 -46.099 -46.465 -46.521 -47.048 -47.757 -47.992 -49.182 -49.779 -50.184 -50.839 -51.734 -52.09 -52.1 -52.344 -52.488 -52.598 -52.671 -52.487 -52.618 -53.582 -53.768 -53.558 -54.034 -53.86 -53.894 -52.802 -52.295 -49.822 -47.585 -45.647 -44.086 -42.457 -41.338 -40.138 -39.526 -39.957 -42.232 -43.398 -44.219 -45.191 -46.172 -46.456 -44.042 -45.761 -46.968 -43.95 -35.398 -32.466 -36.463 -37.272 -36.895 -36.698 -36.794 -36.634 -36.199 -35.242 -35.208 -32.406 -26.113 -22.612 -18.521 -16.133 -15.824 -21.321 -30.136 -35.257 -35.782 -36.506 -37.905 -39.2 -39.7 -39.111 -37.814 -36.481 -35.863 -35.362 -34.658 -33.658 -30.107 -29.287 -27.301 -26.258 -23.148 -22.517 -26.589 -27.307 -26.606 -23.935 -22.543 -27.689 -32.928 -38.914 -52.906 -69.908 -90.886 -111.727 -137.996 -169.872 -206.904 -243.235 -277.35 -294.23 -303.71 -312.303 -321.202 -332.018 -344.586 -357.861 -369.982 -381.103 -390.302 -396.905 -401.725 -405.485 -408.562 -411.459 -414.739 -418.049 -421.18 -424.111 -426.968 -430.026 -432.952 -435.519 -437.689 -439.746 -442.197 -444.515 -446.377 -447.796 -449.184 -451.08 -453.016 -454.695 -456.146 -457.524 -459.001 -460.451 -461.769 -462.971 -464.27 -466.056 -468.107
-1693.203 -1692.31 -1692 -1688.351 -1685.528 -1683.634 -1682.766 -1683 -1681.655 -1681.44 -1682.302 -1684.176 -1687 -1687.335 -1688.534 -1690.565 -1693.4 -1697 -1702.531 -1708.647 -1715.2 -1722.029 -1729 -1734.931 -1740.935 -1747.074 -1753.418 -1760 -1769.026 -1778.136 -1787.142 -1795.828 -1804 -1808.354 -1812.058 -1815.17 -1817.784 -1820 -1822.535 -1824.844 -1826.991 -1829.029 -1831 -1833.62 -1836.224 -1838.823 -1841.415 -1844 -1845.769 -1847.544 -1849.335 -1851.152 -1853 -1853.909 -1854.862 -1855.861 -1856.909 -1858 -1857.976 -1857.978 -1857.992 -1858.003 -1858 -1858.447 -1858.868 -1859.267 -1859.645 -1860 -1860.596 -1861.131 -1861.57 -1861.872 -1862 -1860.999 -1859.792 -1858.382 -1856.779 -1855 -1851.942 -1848.766 -1845.517 -1842.248 -1839 -1835.012 -1831.049 -1827.08 -1823.075 -1819 -1814.428 -1809.703 -1804.772 -1799.567 -1794 -1791.35 -1788.032 -1783.834 -1778.54 -1772 -1761.663 -1750.262 -1738.116 -1725.588 -1713 -1695.443 -1678.206 -1661.354 -1644.924 -1629 -1593.391 -1558.911 -1526.115 -1495.624 -1468 -1445.473 -1426.373 -1410.685 -1398.286 -1389 -1385.6 -1384.791 -1386.201 -1389.41 -1394 -1392.218 -1391.21 -1390.783 -1390.763 -1391 -1388.199 -1385.574 -1383.231 -1381.319 -1380 -1378.636 -1378.183 -1378.815 -1380.708 -1384 -1393.723 -1404.838 -1417.205 -1430.652 -1445 -1460.754 -1477.034 -1493.632 -1510.347 -1527 -1541.498 -1555.715 -1569.582 -1583.032 -1596 -1609.133 -1621.717 -1633.74 -1645.177 -1656 -1665.997 -1675.419 -1684.339 -1692.837 -1701 -1705.788 -1710.494 -1715.3 -1720.405 -1726 -1730.357 -1735.525 -1741.63 -1748.775 -1757 -1767.433 -1778.627 -1790.217 -1801.797 -1813 -1820.164 -1826.556 -1832.138 -1836.932 -1841 -1842.528 -1843.603 -1844.418 -1845.165 -1846 -1848.514 -1851.228 -1854.1 -1857.052 -1860 -1861.092 -1862.064 -1862.884 -1863.534 -1864 -1863.878 -1863.588 -1863.157 -1862.617 -1862 -1861.607 -1861.191 -1860.773 -1860.373 -1860 -1860.521 -1861.032 -1861.486 -1861.826 -1862 -1860.902 -1859.566 -1857.974 -1856.118 -1854 -1852.359 -1850.496 -1848.451 -1846.272 -1844 -1843.728 -1843.404 -1843.019 -1842.557 -1842 -1840.407 -1838.705 -1836.901 -1834.998 -1833 -1828.636 -1824.216 -1819.781 -1815.369 -1811 -1807.252 -1803.472 -1799.571 -1795.446 -1791 -1784.321 -1777.192 -1769.589 -1761.512 -1753 -1743.163 -1733.183 -1723.318 -1713.845 -1705 -1700.733 -1697.219 -1694.354 -1691.994 -1690 -1684.673 -1679.535 -1674.551 -1669.707 -1665 -1658.147 -1651.422 -1644.824 -1638.353 -1632 -1627.065 -1622.16 -1617.22 -1612.182 -1607 -1600.572 -1594.002 -1587.341 -1580.654 -1574 -1567.679 -1561.428 -1555.237 -1549.094 -1543 -1534.1 -1525.293 -1516.632 -1508.182 -1500 -1489.824 -1479.91 -1470.194 -1460.59 -1451 -1444.923 -1438.62 -1431.955 -1424.787 -1417 -1410.117 -1402.53 -1394.273 -1385.405 -1376 -1362.731 -1349.148 -1335.405 -1321.65 -1308 -1296.671 -1285.532 -1274.566 -1263.734 -1253 -1244.712 -1236.513 -1228.447 -1220.581 -1213 -1200.591 -1188.666 -1177.348 -1166.762 -1157 -1153.139 -1150.004 -1147.414 -1145.149 -1143 -1142.293 -1141.358 -1140.062 -1138.3 -1136 -1132.466 -1128.403 -1123.898 -1119.061 -1114 -1110.062 -1106.048 -1102.008 -1097.982 -1094 -1090.514 -1087.082 -1083.696 -1080.342 -1077 -1073.347 -1069.712 -1066.104 -1062.531 -1059 -1054.672 -1050.348 -1045.989 -1041.553 -1037 -1031.971 -1026.766 -1021.371 -1015.782 -1010 -1005.685 -1001.201 -996.572 -991.829 -987 -984.62 -982.154 -979.581 -976.872 -974 -973.499 -972.779 -971.81 -970.559 -969 -968.481 -967.627 -966.438 -964.902 -963 -962.854 -962.302 -961.328 -959.903 -958 -955.553 -952.655 -949.374 -945.789 -942 -930.179 -918.46 -907.057 -896.183 -886 -876.744 -868.176 -860.148 -852.478 -845 -839.029 -833.114 -827.282 -821.575 -816 -813.475 -810.815 -807.735 -803.898 -799 -784.003 -767.704 -750.178 -731.558 -712 -697.199 -681.895 -666.389 -651.002 -636 -639.106 -642.698 -646.641 -650.782 -655 -654.238 -653.381 -652.397 -651.267 -650 -646.159 -642.117 -637.79 -633.094 -628 -627.618 -627.082 -626.624 -626.502 -627 -622.427 -618.693 -615.78 -613.592 -612 -605.475 -599.247 -593.06 -586.711 -580 -575.924 -571.281 -566.071 -560.304 -554 -548.949 -543.285 -536.983 -529.893 -522 -506.457 -490.406 -473.846 -457.025 -440 -431.124 -422.359 -413.415 -403.146 -392 -406.486 -418.041 -425.815 -426.609 -419.996 -406.009 -372.084 -320.662 -254.162 -167.97 -107.853 -94.602 -81.46 -70.575 -65.466 -60.276 -56.687 -53.638 -50.012 -45.522 -40.816 -34.836 -32.508 -32.61 -33.875 -34.381 -36.499 -37.222 -42.791 -46.265 -47.218 -47.666 -47.979 -47.493 -46.987 -44.292 -43.49 -44.076 -46.142 -47.428 -47.99 -48.751 -49.251 -49.662 -50.165 -50.677 -50.857 -50.339 -49.557 -48.847 -47.93 -47.237 -46.755 -46.13 -45.701 -45.459 -45.195 -44.722 -43.867 -42.918 -41.753 -40.664 -39.547 -35.721 -33.148 -33.665 -33.333 -33.255 -31.912 -32.005 -32.245 -34.952 -36.617 -38.147 -40.456 -41.278 -41.755 -41.965 -42.498 -42.443 -42.038 -41.204 -39.642 -36.704 -35.346 -39.123 -40.276 -39.665 -39.266 -36.769 -37.776 -43.229 -46.001 -47.356 -48.055 -48.591 -49.066 -48.813 -48.628 -48.485 -48.542 -48.726 -48.371 -48.299 -48.102 -48.265 -48.292 -48.498 -48.551 -48.519 -48.908 -49.819 -50.614 -50.974 -51.384 -51.809 -52.2 -52.293 -52.378 -52.484 -52.599 -52.841 -53.249 -53.732 -54.143 -54.027 -54.084 -53.689 -53.742 -53.371 -52.661 -50.503 -49.188 -47.652 -45.906 -44.341 -43.748 -43.544 -43.45 -44.113 -44.674 -45.203 -45.785 -46.87 -47.066 -47.067 -36.422 -36.93 -46.357 -45.03 -41.01 -38.739 -38.394 -37.558 -36.913 -36.669 -36.611 -36.603 -35.72 -34.647 -34.949 -34.194 -28.453 -26.382 -24.999 -21.002 -20.008 -23.899 -31.552 -35.981 -36.861 -37.123 -38.467 -39.37 -39.533 -39.513 -39.001 -36.763 -35.701 -34.789 -33.987 -32.202 -26.443 -24.913 -24.831 -26.531 -23.828 -19.705 -22.832 -25.322 -25.355 -25.477 -22.659 -24.349 -29.149 -33.6 -43.595 -57.351 -75.827 -99.196 -126.431 -158.801 -196.388 -240.809 -290 -294.567 -301.169 -308.474 -318.471 -328 -343.388 -357.511 -370.14 -381.739 -392 -397.741 -402.406 -406.219 -409.359 -412 -416.063 -419.848 -423.278 -426.347 -429 -432.291 -435.073 -437.304 -438.96 -440 -442.804 -444.979 -446.549 -447.541 -448 -450.533 -452.639 -454.378 -455.812 -457 -458.568 -459.945 -461.133 -462.142 -463 -465.225 -467.427
-1700.846 -1699.625 -1698.156 -1695.742 -1693.331 -1691.601 -1690.706 -1690.367 -1690.089 -1690.388 -1691.537 -1693.399 -1695.387 -1696.74 -1698.167 -1700.177 -1702.939 -1706.653 -1711.552 -1717.277 -1723.503 -1729.991 -1736.425 -1742.504 -1748.465 -1754.584 -1761.051 -1768.233 -1776.58 -1785.476 -1794.341 -1802.757 -1809.985 -1815.243 -1819.171 -1822.329 -1824.959 -1827.271 -1829.517 -1831.642 -1833.639 -1835.583 -1837.615 -1839.933 -1842.395 -1844.887 -1847.361 -1849.683 -1851.677 -1853.529 -1855.338 -1857.103 -1858.672 -1859.871 -1860.894 -1861.87 -1862.794 -1863.489 -1863.723 -1863.725 -1863.662 -1863.582 -1863.554 -1863.684 -1863.877 -1864.073 -1864.279 -1864.533 -1864.894 -1865.276 -1865.588 -1865.754 -1865.592 -1864.886 -1863.812 -1862.477 -1860.868 -1858.808 -1856.084 -1852.967 -1849.635 -1846.164 -1842.478 -1838.47 -1834.271 -1829.969 -1825.587 -1821.078 -1816.358 -1811.482 -1806.417 -1801.225 -1796.327 -1792.306 -1788.204 -1783.231 -1776.89 -1768.571 -1757.705 -1745.008 -1731.24 -1716.761 -1701.253 -1683.922 -1665.911 -1647.897 -1629.374 -1607.362 -1577.798 -1545.299 -1513.468 -1483.602 -1456.637 -1433.452 -1413.809 -1397.559 -1384.782 -1375.896 -1371.432 -1370.348 -1371.65 -1374.506 -1377.37 -1378.293 -1378.558 -1378.948 -1379.361 -1379.193 -1377.705 -1375.598 -1373.499 -1371.657 -1370.136 -1368.964 -1368.489 -1369.111 -1371.234 -1375.788 -1383.904 -1394.445 -1406.535 -1419.852 -1434.283 -1449.802 -1466.018 -1482.596 -1499.224 -1515.412 -1530.616 -1545.138 -1559.221 -1572.883 -1586.189 -1599.228 -1611.83 -1623.893 -1635.342 -1646.109 -1656.124 -1665.488 -1674.292 -1682.504 -1689.722 -1695.359 -1700.26 -1705.081 -1710.075 -1715.204 -1720.215 -1725.687 -1732.048 -1739.544 -1748.484 -1759.039 -1770.69 -1782.765 -1794.61 -1805.273 -1813.726 -1820.589 -1826.355 -1831.123 -1834.703 -1836.802 -1838.042 -1838.952 -1839.876 -1841.243 -1843.458 -1846.233 -1849.259 -1852.326 -1855.045 -1856.949 -1858.364 -1859.522 -1860.436 -1861.029 -1861.219 -1861.111 -1860.813 -1860.388 -1859.926 -1859.507 -1859.107 -1858.721 -1858.393 -1858.268 -1858.522 -1858.939 -1859.325 -1859.553 -1859.399 -1858.592 -1857.331 -1855.76 -1853.93 -1851.948 -1849.979 -1847.914 -1845.707 -1843.461 -1841.531 -1840.379 -1839.58 -1838.799 -1837.915 -1836.747 -1835.076 -1833.089 -1830.905 -1828.479 -1825.47 -1821.418 -1816.831 -1812.136 -1807.512 -1803.139 -1799.159 -1795.363 -1791.521 -1787.429 -1782.687 -1776.839 -1770.193 -1762.958 -1755.125 -1746.546 -1737.1 -1727.21 -1717.339 -1707.97 -1699.96 -1694.266 -1690.073 -1686.667 -1683.691 -1680.498 -1676.238 -1671.571 -1666.919 -1662.27 -1657.303 -1651.509 -1645.374 -1639.213 -1633.117 -1627.288 -1621.957 -1616.823 -1611.646 -1606.345 -1600.747 -1594.647 -1588.277 -1581.838 -1575.423 -1569.149 -1563.113 -1557.233 -1551.42 -1545.534 -1539.131 -1531.599 -1523.564 -1515.459 -1507.34 -1498.928 -1489.75 -1480.288 -1470.878 -1461.641 -1453.052 -1445.757 -1438.92 -1431.904 -1424.532 -1416.897 -1409.234 -1401.2 -1392.563 -1383.208 -1372.667 -1360.275 -1346.903 -1333.239 -1319.609 -1306.468 -1294.327 -1282.763 -1271.485 -1260.479 -1250.057 -1240.698 -1231.909 -1223.371 -1214.957 -1206.01 -1195.557 -1184.747 -1174.445 -1165.038 -1157.375 -1152.529 -1149.305 -1146.795 -1144.683 -1142.936 -1141.716 -1140.547 -1139.087 -1137.175 -1134.662 -1131.378 -1127.496 -1123.193 -1118.618 -1114.075 -1109.883 -1105.857 -1101.862 -1097.913 -1094.106 -1090.555 -1087.144 -1083.805 -1080.492 -1077.132 -1073.652 -1070.125 -1066.596 -1063.046 -1059.347 -1055.298 -1051.06 -1046.727 -1042.278 -1037.639 -1032.702 -1027.525 -1022.173 -1016.712 -1011.401 -1006.601 -1001.985 -997.362 -992.797 -988.686 -985.572 -982.914 -980.322 -977.763 -975.565 -974.228 -973.181 -972.026 -970.694 -969.343 -968.236 -967.078 -965.698 -964.128 -962.67 -961.775 -960.947 -959.847 -958.374 -956.472 -954.122 -951.326 -948.082 -944.195 -938.562 -929.624 -919.207 -908.668 -898.417 -888.618 -879.358 -870.585 -862.213 -854.161 -846.509 -839.471 -832.764 -826.283 -820.187 -814.966 -811.226 -808.118 -804.847 -800.716 -794.097 -782.957 -769.011 -753.538 -736.906 -719.924 -703.85 -687.905 -671.921 -656.829 -645.647 -642.252 -642.898 -644.758 -646.958 -648.542 -648.362 -647.284 -645.843 -643.994 -641.339 -637.352 -632.605 -627.594 -622.717 -618.935 -617.44 -617.262 -617.579 -618.056 -617.856 -615.762 -612.998 -610.41 -607.906 -604.611 -599.252 -592.895 -586.22 -579.472 -573.075 -567.659 -562.489 -557.031 -551.246 -545.415 -539.907 -534.228 -528.008 -520.717 -511.43 -498.773 -484.249 -469.069 -453.965 -440.677 -430.793 -421.633 -413.928 -405.574 -406.039 -414.053 -423.243 -427.346 -422.15 -403.995 -374.656 -332.168 -268.148 -190.935 -119.388 -95.447 -88.676 -75.637 -65.357 -60.125 -56.444 -53.68 -49.929 -43.557 -41.368 -32.995 -26.988 -23.239 -25.994 -29.099 -37.207 -38.336 -38.261 -42.837 -45.56 -47.313 -47.965 -48.681 -47.888 -46.785 -44.975 -43.555 -44.968 -45.996 -46.804 -48.275 -49.841 -50.364 -50.334 -50.026 -49.849 -50.147 -49.81 -49.342 -48.862 -48.381 -47.618 -47.129 -46.629 -46.414 -46.499 -45.905 -45.46 -44.782 -43.864 -42.725 -41.038 -37.28 -34.427 -32.745 -33.88 -34.791 -32.748 -31.199 -32.159 -31.665 -33.159 -32.127 -34.555 -39.431 -40.778 -41.687 -41.831 -42.108 -42.116 -41.826 -41.197 -40.227 -39.177 -37.867 -39.515 -39.473 -38.597 -38.163 -36.131 -37.674 -41.99 -45.344 -46.815 -47.298 -48.096 -48.953 -49.27 -48.823 -49.012 -49.116 -49.328 -49.415 -49.492 -49.039 -49.653 -49.612 -49.195 -48.958 -48.29 -48.498 -49.738 -50.704 -51.112 -51.561 -51.997 -52.541 -52.595 -52.476 -52.282 -52.219 -52.528 -53.101 -53.668 -54.185 -54.254 -53.743 -53.167 -53.687 -53.101 -51.331 -48.588 -49.613 -48.837 -47.06 -45.577 -45.827 -46.091 -45.645 -45.752 -45.898 -46.568 -47.838 -50.211 -48.4 -47.783 -45.006 -43.594 -46.432 -46.074 -44.333 -41.87 -39.984 -38.474 -37.467 -37.084 -36.855 -36.717 -36.246 -35.273 -34.794 -33.907 -30.693 -27.878 -25.633 -22.744 -21.807 -24.611 -30.165 -34.283 -36.289 -37.357 -38.504 -38.957 -38.627 -37.876 -36.795 -35.096 -34.363 -33.685 -32.864 -31.216 -28.366 -26.256 -25.438 -25.056 -22.862 -20.046 -19.186 -18.743 -18.821 -24.26 -24.374 -21.493 -24.038 -29.407 -34.175 -45.412 -56.057 -84.328 -113.375 -141.907 -179.38 -219.744 -256.603 -278.451 -290.659 -300.626 -314.019 -327.532 -342.611 -357.42 -370.14 -381.598 -390.918 -397.655 -402.731 -406.861 -410.428 -413.911 -417.808 -421.879 -425.649 -429.098 -432.233 -435.23 -437.827 -439.889 -441.492 -442.957 -444.804 -446.522 -447.819 -448.742 -449.752 -451.431 -453.264 -454.908 -456.331 -457.633 -458.977 -460.253 -461.405 -462.489 -463.772 -465.636 -467.838
-1707.402 -1705.658 -1703.78 -1701.701 -1699.702 -1698.121 -1697.135 -1696.785 -1697.043 -1697.947 -1699.462 -1701.369 -1703.313 -1705.051 -1706.815 -1708.974 -1711.768 -1715.415 -1719.993 -1725.376 -1731.301 -1737.503 -1743.668 -1749.637 -1755.546 -1761.662 -1768.254 -1775.571 -1783.714 -1792.368 -1801.057 -1809.212 -1816.208 -1821.692 -1825.849 -1829.119 -1831.805 -1834.108 -1836.198 -1838.124 -1839.961 -1841.79 -1843.732 -1845.873 -1848.154 -1850.495 -1852.803 -1855.014 -1857.047 -1858.959 -1860.779 -1862.473 -1863.981 -1865.265 -1866.365 -1867.328 -1868.15 -1868.729 -1869.02 -1869.084 -1869.034 -1868.933 -1868.823 -1868.756 -1868.717 -1868.705 -1868.732 -1868.821 -1868.999 -1869.205 -1869.369 -1869.383 -1869.118 -1868.501 -1867.543 -1866.289 -1864.676 -1862.585 -1859.959 -1856.863 -1853.465 -1849.789 -1845.856 -1841.7 -1837.28 -1832.694 -1827.947 -1823.113 -1818.233 -1813.256 -1808.2 -1803.073 -1798.121 -1793.392 -1788.455 -1782.563 -1775.09 -1765.344 -1753.046 -1738.572 -1722.614 -1705.712 -1687.967 -1669.432 -1650.332 -1630.703 -1609.799 -1585.998 -1558.3 -1528.198 -1497.942 -1469.088 -1442.701 -1419.513 -1399.57 -1382.915 -1369.81 -1360.714 -1355.885 -1354.542 -1355.608 -1358.028 -1360.704 -1362.866 -1364.597 -1366.076 -1367.141 -1367.413 -1366.631 -1365.141 -1363.394 -1361.713 -1360.266 -1359.213 -1358.845 -1359.604 -1362.051 -1366.865 -1374.473 -1384.451 -1396.185 -1409.313 -1423.63 -1439.019 -1455.142 -1471.627 -1488.115 -1504.214 -1519.68 -1534.531 -1548.868 -1562.779 -1576.256 -1589.302 -1601.891 -1613.922 -1625.355 -1636.042 -1645.925 -1655.107 -1663.642 -1671.48 -1678.366 -1684.139 -1689.182 -1693.979 -1698.852 -1703.913 -1709.219 -1715.025 -1721.659 -1729.487 -1738.884 -1749.932 -1762.191 -1774.858 -1787.079 -1797.981 -1806.989 -1814.288 -1820.226 -1824.962 -1828.45 -1830.673 -1832.038 -1833.04 -1834.124 -1835.689 -1837.923 -1840.752 -1843.904 -1847.087 -1849.98 -1852.346 -1854.255 -1855.821 -1857.059 -1857.928 -1858.371 -1858.465 -1858.323 -1858.046 -1857.702 -1857.331 -1856.964 -1856.624 -1856.372 -1856.306 -1856.474 -1856.782 -1857.071 -1857.18 -1856.938 -1856.224 -1855.085 -1853.619 -1851.88 -1849.926 -1847.802 -1845.532 -1843.172 -1840.849 -1838.785 -1837.129 -1835.753 -1834.455 -1833.057 -1831.398 -1829.384 -1827.04 -1824.422 -1821.449 -1817.92 -1813.717 -1809.008 -1804.11 -1799.297 -1794.82 -1790.787 -1787.028 -1783.262 -1779.196 -1774.573 -1769.215 -1763.128 -1756.369 -1748.86 -1740.483 -1731.225 -1721.397 -1711.521 -1702.196 -1694.158 -1687.819 -1682.867 -1678.735 -1674.987 -1671.26 -1667.302 -1663.149 -1658.878 -1654.44 -1649.714 -1644.571 -1639.139 -1633.569 -1627.956 -1622.426 -1617.01 -1611.62 -1606.15 -1600.51 -1594.687 -1588.664 -1582.492 -1576.254 -1570.057 -1564.044 -1558.281 -1552.716 -1547.168 -1541.447 -1535.275 -1528.458 -1521.164 -1513.618 -1505.851 -1497.735 -1489.17 -1480.331 -1471.494 -1462.854 -1454.635 -1446.944 -1439.553 -1432.181 -1424.608 -1416.752 -1408.532 -1399.855 -1390.624 -1380.65 -1369.633 -1357.378 -1344.266 -1330.832 -1317.465 -1304.488 -1292.073 -1280.166 -1268.657 -1257.543 -1246.946 -1236.941 -1227.389 -1218.091 -1208.909 -1199.635 -1190.147 -1180.709 -1171.775 -1163.768 -1157.263 -1152.596 -1149.351 -1146.933 -1144.954 -1143.294 -1141.863 -1140.419 -1138.715 -1136.606 -1133.96 -1130.747 -1127.02 -1122.905 -1118.571 -1114.219 -1110 -1105.909 -1101.893 -1097.963 -1094.201 -1090.635 -1087.219 -1083.895 -1080.581 -1077.236 -1073.826 -1070.374 -1066.896 -1063.358 -1059.666 -1055.748 -1051.64 -1047.397 -1043.014 -1038.428 -1033.588 -1028.529 -1023.331 -1018.094 -1012.981 -1008.087 -1003.373 -998.793 -994.434 -990.527 -987.226 -984.383 -981.788 -979.388 -977.309 -975.633 -974.202 -972.8 -971.347 -969.868 -968.407 -966.888 -965.28 -963.635 -962.112 -960.835 -959.611 -958.24 -956.576 -954.533 -952.062 -949.089 -945.525 -941.065 -935.13 -927.361 -918.345 -908.903 -899.447 -890.16 -881.095 -872.297 -863.803 -855.59 -847.599 -839.844 -832.321 -825.145 -818.588 -813.029 -808.655 -805.006 -801.36 -796.882 -790.525 -781.628 -770.534 -757.869 -743.924 -728.845 -712.939 -696.531 -680.341 -665.708 -654.644 -648.339 -645.627 -644.662 -644.314 -643.93 -643.121 -641.797 -639.944 -637.377 -633.851 -629.236 -623.875 -618.297 -613.218 -609.518 -607.78 -607.585 -608.133 -608.764 -608.773 -607.736 -605.902 -603.645 -600.931 -597.199 -592.096 -585.942 -579.194 -572.321 -565.774 -559.819 -554.153 -548.397 -542.513 -536.685 -530.997 -525.212 -518.782 -511.179 -502 -490.76 -478.145 -464.958 -452.156 -440.509 -431.279 -422.127 -416.218 -419.1 -420.442 -424.443 -428.051 -426.817 -414.133 -377.382 -332.471 -284.234 -208.366 -139.161 -100.549 -91.594 -81.364 -69.559 -61.772 -57.487 -53.751 -50.075 -44.188 -33.464 -31.83 -22.895 -20.31 -19.37 -19.951 -21.228 -22.679 -37.064 -41.9 -44.509 -46.26 -47.75 -48.554 -49.273 -48.644 -47.57 -46.149 -44.919 -45.702 -47.267 -47.789 -49.568 -50.764 -51.221 -51.064 -50.418 -49.761 -49.688 -49.465 -49.16 -48.803 -48.409 -47.879 -47.397 -46.995 -46.807 -46.734 -46.242 -46.037 -45.242 -44.185 -43.153 -40.613 -34.844 -31.976 -31.14 -30.997 -30.993 -31.167 -31.514 -31.607 -31.958 -32.851 -33.424 -35.06 -37.344 -38.424 -39.019 -39.593 -40.288 -40.925 -41.28 -41.094 -40.544 -39.724 -38.843 -38.314 -37.453 -36.465 -35.733 -35.616 -37.385 -40.859 -43.991 -46.066 -47.202 -48.031 -48.727 -48.941 -48.881 -48.968 -49.217 -49.589 -49.915 -50.033 -49.984 -50.16 -50.1 -49.741 -49.352 -49.006 -49.124 -49.783 -50.514 -51.057 -51.517 -51.944 -52.304 -52.412 -52.268 -51.989 -51.825 -52.096 -52.681 -53.275 -53.714 -53.749 -53.373 -52.79 -52.27 -51.761 -50.74 -49.768 -49.831 -49.55 -48.66 -47.847 -47.624 -47.563 -47.352 -47.272 -47.446 -48.089 -49.154 -50.11 -49.727 -49.273 -48.592 -47.931 -47.855 -47.069 -45.729 -43.616 -41.715 -40.118 -38.831 -37.85 -37.309 -36.906 -36.632 -36.174 -35.238 -33.735 -31.094 -28.083 -25.507 -23.041 -21.299 -23.094 -27.424 -31.481 -35.204 -37.291 -38.358 -38.255 -36.945 -34.069 -31.232 -31.944 -32.633 -32.447 -32.004 -31.363 -30.73 -28.715 -26.583 -24.604 -22.271 -19.326 -16.38 -13.172 -10.278 -16.796 -24.131 -21.505 -21.06 -26.296 -30.332 -35.527 -49.002 -84.986 -101.305 -119.008 -156.841 -194.668 -228.302 -255.563 -273.483 -288.368 -308.876 -325.233 -342.167 -357.598 -370.234 -381.374 -390.337 -397.305 -402.761 -407.283 -411.318 -415.274 -419.655 -423.898 -428.067 -432.035 -435.543 -438.542 -440.992 -442.998 -444.677 -446.167 -447.616 -448.906 -449.924 -450.827 -451.835 -453.172 -454.695 -456.177 -457.545 -458.822 -460.073 -461.284 -462.436 -463.64 -465.061 -466.891 -469.118
-1713.398 -1711.19 -1709.021 -1707.061 -1705.313 -1703.787 -1702.72 -1702.41 -1703.128 -1704.652 -1706.617 -1708.813 -1710.935 -1712.875 -1714.815 -1717.031 -1719.822 -1723.341 -1727.703 -1732.83 -1738.586 -1744.664 -1750.688 -1756.424 -1762.096 -1768.093 -1774.67 -1781.992 -1790.093 -1798.699 -1807.372 -1815.594 -1822.634 -1828.11 -1832.245 -1835.512 -1838.234 -1840.514 -1842.469 -1844.207 -1845.853 -1847.538 -1849.343 -1851.351 -1853.497 -1855.687 -1857.878 -1860.002 -1862.03 -1863.966 -1865.775 -1867.46 -1868.954 -1870.269 -1871.399 -1872.377 -1873.169 -1873.723 -1874.032 -1874.129 -1874.102 -1873.993 -1873.812 -1873.583 -1873.33 -1873.105 -1872.933 -1872.841 -1872.856 -1872.916 -1872.948 -1872.858 -1872.545 -1871.96 -1871.084 -1869.914 -1868.387 -1866.357 -1863.762 -1860.644 -1857.136 -1853.308 -1849.195 -1844.893 -1840.288 -1835.392 -1830.268 -1825.105 -1820.093 -1815.079 -1809.961 -1804.697 -1799.46 -1794.236 -1788.633 -1782.034 -1773.664 -1762.607 -1748.37 -1731.488 -1712.931 -1693.383 -1673.352 -1653.183 -1632.754 -1611.725 -1589.441 -1565.026 -1538.104 -1509.466 -1480.532 -1452.61 -1426.816 -1403.978 -1384.063 -1367.049 -1353.311 -1343.761 -1339 -1337.918 -1339.064 -1341.375 -1344.249 -1347.322 -1350.309 -1352.94 -1354.952 -1355.938 -1355.661 -1354.521 -1353.099 -1351.68 -1350.426 -1349.473 -1349.143 -1349.965 -1352.442 -1357.237 -1364.725 -1374.5 -1386.011 -1398.894 -1413.026 -1428.344 -1444.443 -1460.896 -1477.321 -1493.414 -1508.983 -1524.009 -1538.565 -1552.644 -1566.235 -1579.268 -1591.794 -1603.818 -1615.22 -1625.822 -1635.453 -1644.314 -1652.588 -1660.205 -1666.948 -1672.616 -1677.583 -1682.289 -1687.094 -1692.204 -1697.752 -1703.849 -1710.641 -1718.549 -1728.232 -1740.033 -1753.273 -1766.844 -1779.815 -1791.242 -1800.513 -1807.923 -1813.936 -1818.74 -1822.245 -1824.389 -1825.647 -1826.582 -1827.672 -1829.312 -1831.686 -1834.712 -1838.103 -1841.569 -1844.786 -1847.526 -1849.843 -1851.831 -1853.493 -1854.712 -1855.385 -1855.641 -1855.653 -1855.529 -1855.314 -1855.023 -1854.701 -1854.399 -1854.171 -1854.11 -1854.253 -1854.516 -1854.757 -1854.832 -1854.581 -1853.906 -1852.845 -1851.486 -1849.858 -1847.93 -1845.684 -1843.213 -1840.646 -1838.12 -1835.771 -1833.691 -1831.809 -1829.999 -1828.106 -1825.978 -1823.519 -1820.744 -1817.701 -1814.317 -1810.437 -1805.976 -1801.036 -1795.87 -1790.768 -1786.129 -1782.187 -1778.643 -1775.048 -1771.121 -1766.72 -1761.778 -1756.233 -1750.008 -1742.991 -1734.95 -1725.778 -1715.855 -1705.763 -1696.148 -1687.78 -1681.108 -1675.726 -1670.984 -1666.529 -1662.368 -1658.563 -1654.849 -1650.951 -1646.777 -1642.38 -1637.795 -1633.023 -1628.045 -1622.893 -1617.621 -1612.216 -1606.646 -1600.878 -1594.896 -1588.85 -1582.854 -1576.829 -1570.73 -1564.63 -1558.764 -1553.271 -1548.01 -1542.762 -1537.29 -1531.446 -1525.131 -1518.399 -1511.378 -1504.059 -1496.376 -1488.299 -1479.993 -1471.731 -1463.636 -1455.689 -1447.797 -1440.003 -1432.32 -1424.578 -1416.454 -1407.67 -1398.308 -1388.483 -1378.067 -1366.769 -1354.397 -1341.317 -1328.035 -1314.911 -1302.081 -1289.584 -1277.484 -1265.846 -1254.622 -1243.794 -1233.3 -1223.059 -1213.01 -1203.159 -1193.76 -1185.066 -1176.932 -1169.324 -1162.479 -1156.864 -1152.752 -1149.827 -1147.607 -1145.744 -1144.093 -1142.533 -1140.879 -1138.952 -1136.617 -1133.834 -1130.624 -1126.969 -1122.966 -1118.723 -1114.437 -1110.22 -1106.092 -1102.025 -1098.046 -1094.237 -1090.668 -1087.265 -1083.941 -1080.621 -1077.274 -1073.879 -1070.456 -1067.021 -1063.54 -1059.918 -1056.092 -1052.087 -1047.982 -1043.742 -1039.299 -1034.583 -1029.658 -1024.639 -1019.62 -1014.659 -1009.795 -1005.067 -1000.527 -996.267 -992.435 -989.099 -986.199 -983.618 -981.282 -979.176 -977.272 -975.529 -973.871 -972.228 -970.529 -968.731 -966.848 -964.942 -963.077 -961.325 -959.724 -958.149 -956.464 -954.538 -952.253 -949.523 -946.254 -942.326 -937.535 -931.612 -924.474 -916.445 -907.975 -899.38 -890.7 -881.891 -873.151 -864.685 -856.448 -848.218 -839.843 -831.497 -823.51 -816.243 -810.116 -805.345 -801.439 -797.677 -793.346 -787.818 -780.793 -772.338 -762.716 -751.786 -738.829 -723.387 -706.545 -689.874 -674.831 -662.905 -654.875 -649.821 -646.248 -643.316 -640.949 -639.24 -637.573 -635.302 -632.105 -627.809 -622.369 -616.148 -609.732 -603.881 -599.711 -597.94 -597.962 -598.786 -599.639 -599.986 -599.497 -598.234 -596.356 -593.703 -590.004 -584.982 -578.91 -572.095 -565.016 -558.235 -552.098 -546.253 -540.235 -534.01 -527.948 -522.211 -516.425 -509.955 -502.392 -493.51 -483.57 -472.82 -461.79 -451.227 -441.473 -433.945 -428.87 -430.476 -428.206 -428.732 -428.51 -427.196 -419.929 -391.961 -332.835 -282.783 -238.424 -151.868 -107.372 -94.186 -88.999 -73.66 -65.997 -59.589 -55.798 -51.515 -46.787 -41.06 -34.918 -30.805 -26.296 -21.877 -19.703 -19.834 -23.702 -30.049 -37.693 -43.094 -46.046 -47.672 -48.705 -49.316 -49.627 -49.718 -49.541 -49.383 -48.984 -48.813 -49.903 -50.384 -50.983 -51.534 -51.744 -51.506 -50.879 -50.227 -49.804 -49.488 -49.138 -48.723 -48.304 -47.881 -47.503 -47.11 -46.745 -46.549 -46.509 -46.471 -45.311 -44.336 -43.669 -42.033 -38.346 -35.421 -34.044 -33.513 -33.507 -33.819 -34.18 -34.342 -34.625 -34.984 -35.487 -35.999 -36.147 -35.75 -35.694 -36.448 -37.995 -39.72 -40.807 -41.081 -40.785 -40.065 -38.953 -37.22 -35.285 -33.945 -33.423 -33.989 -36.233 -39.909 -43.285 -45.702 -47.13 -47.955 -48.396 -48.576 -48.56 -48.616 -48.946 -49.562 -50.154 -50.402 -50.381 -50.36 -50.289 -50.068 -49.772 -49.536 -49.531 -49.831 -50.333 -50.88 -51.337 -51.705 -51.986 -52.126 -52.053 -51.719 -51.241 -51.551 -52.286 -52.852 -53.256 -53.353 -53.142 -52.523 -51.339 -50.915 -50.827 -50.682 -50.683 -50.618 -50.219 -49.679 -49.2 -48.843 -48.628 -48.476 -48.522 -48.985 -49.632 -50.142 -50.142 -50.004 -49.983 -49.719 -48.947 -47.902 -46.644 -45.054 -43.272 -41.558 -39.972 -38.626 -37.657 -36.987 -36.677 -36.591 -36.29 -34.484 -31.45 -28.213 -26.029 -24.337 -21.942 -21.221 -26.343 -31.375 -35.461 -37.678 -38.233 -37.262 -35.223 -29.216 -27.063 -29.871 -31.652 -31.53 -31.426 -31.287 -31.179 -29.406 -27.243 -25.316 -22.909 -19.462 -15.087 -10.843 -10.56 -13.928 -24.318 -23.101 -19.403 -22.372 -25.624 -29.12 -42.272 -70.655 -104.124 -101.813 -139.686 -177.864 -205.205 -233.765 -254.951 -277.56 -301.227 -321.944 -341.911 -358.407 -371.056 -381.667 -390.172 -397.003 -402.613 -407.37 -411.7 -415.983 -420.734 -425.394 -430.213 -434.864 -438.847 -441.895 -444.22 -446.199 -447.97 -449.495 -450.758 -451.736 -452.536 -453.277 -454.147 -455.312 -456.656 -458.012 -459.289 -460.505 -461.71 -462.884 -464.054 -465.292 -466.763 -468.649 -470.933
-1719.289 -1716.566 -1714.042 -1712.29 -1710.792 -1709.297 -1707.932 -1707.424 -1708.77 -1711.013 -1713.506 -1716.05 -1718.436 -1720.426 -1722.347 -1724.535 -1727.182 -1730.505 -1734.667 -1739.612 -1745.228 -1751.377 -1757.463 -1762.737 -1767.959 -1773.726 -1780.201 -1787.471 -1795.64 -1804.35 -1813.227 -1821.821 -1829.235 -1834.425 -1838.25 -1841.429 -1844.172 -1846.481 -1848.278 -1849.806 -1851.279 -1852.784 -1854.437 -1856.37 -1858.438 -1860.542 -1862.617 -1864.66 -1866.687 -1868.629 -1870.447 -1872.118 -1873.621 -1874.945 -1876.095 -1877.085 -1877.902 -1878.479 -1878.778 -1878.876 -1878.852 -1878.752 -1878.534 -1878.133 -1877.671 -1877.234 -1876.854 -1876.573 -1876.456 -1876.407 -1876.335 -1876.177 -1875.847 -1875.268 -1874.449 -1873.386 -1872.02 -1870.156 -1867.546 -1864.382 -1860.793 -1856.817 -1852.558 -1848.2 -1843.494 -1838.304 -1832.688 -1827.062 -1822.031 -1817.048 -1811.735 -1806.122 -1800.406 -1794.796 -1788.719 -1781.564 -1772.7 -1760.701 -1743.917 -1724.072 -1702.61 -1680.191 -1657.634 -1635.852 -1614.189 -1592.085 -1569.125 -1544.63 -1518.042 -1490.24 -1462.285 -1435.036 -1409.688 -1387.63 -1368.137 -1350.806 -1335.979 -1325.403 -1321.51 -1321.446 -1322.967 -1325.27 -1328.266 -1332.236 -1336.355 -1340.07 -1343.167 -1345.05 -1344.943 -1343.865 -1342.637 -1341.586 -1340.656 -1339.719 -1339.369 -1340.124 -1342.393 -1346.933 -1354.664 -1364.633 -1376.056 -1388.642 -1402.476 -1417.85 -1434.042 -1450.493 -1466.914 -1483.01 -1498.551 -1513.61 -1528.248 -1542.473 -1556.146 -1569.06 -1581.442 -1593.398 -1604.872 -1615.467 -1624.644 -1633.028 -1641.025 -1648.661 -1655.488 -1660.855 -1665.559 -1670.196 -1674.977 -1680.191 -1686.107 -1692.556 -1699.46 -1707.06 -1716.583 -1729.609 -1744.245 -1758.944 -1772.965 -1785.199 -1794.317 -1801.439 -1807.408 -1812.405 -1816.092 -1817.903 -1818.795 -1819.527 -1820.482 -1822.088 -1824.736 -1828.111 -1831.872 -1835.778 -1839.456 -1842.48 -1845.105 -1847.522 -1849.708 -1851.396 -1852.22 -1852.571 -1852.738 -1852.796 -1852.748 -1852.554 -1852.292 -1852.016 -1851.775 -1851.674 -1851.846 -1852.129 -1852.374 -1852.48 -1852.282 -1851.589 -1850.55 -1849.281 -1847.797 -1845.956 -1843.547 -1840.835 -1838.023 -1835.205 -1832.503 -1830.031 -1827.701 -1825.404 -1823.062 -1820.507 -1817.527 -1814.278 -1810.847 -1807.189 -1803.107 -1798.361 -1793.151 -1787.684 -1782.143 -1777.159 -1773.593 -1770.492 -1767.159 -1763.391 -1759.182 -1754.643 -1749.594 -1743.937 -1737.581 -1730.085 -1720.836 -1710.652 -1700.224 -1690.006 -1681.009 -1674.462 -1669.101 -1663.93 -1658.707 -1653.919 -1650.427 -1647.222 -1643.639 -1639.627 -1635.441 -1631.413 -1627.278 -1622.846 -1618.108 -1613.085 -1607.74 -1602.063 -1596.022 -1589.656 -1583.275 -1577.385 -1571.541 -1565.49 -1559.313 -1553.392 -1548.229 -1543.352 -1538.389 -1533.206 -1527.676 -1521.729 -1515.435 -1508.855 -1502.02 -1494.808 -1487.049 -1479.11 -1471.304 -1463.749 -1456.158 -1447.975 -1439.769 -1431.852 -1424.095 -1415.896 -1406.397 -1396.265 -1385.918 -1375.294 -1363.929 -1351.204 -1337.902 -1324.685 -1311.82 -1299.251 -1286.721 -1274.553 -1262.899 -1251.692 -1240.757 -1229.921 -1219.166 -1208.478 -1197.939 -1188.257 -1180.56 -1173.805 -1167.38 -1161.386 -1156.384 -1153.066 -1150.716 -1148.77 -1147.016 -1145.334 -1143.691 -1141.891 -1139.754 -1137.182 -1134.21 -1130.964 -1127.342 -1123.33 -1119.047 -1114.711 -1110.505 -1106.365 -1102.233 -1098.119 -1094.183 -1090.642 -1087.275 -1083.933 -1080.588 -1077.206 -1073.775 -1070.34 -1066.934 -1063.547 -1060.049 -1056.263 -1052.343 -1048.388 -1044.385 -1040.18 -1035.571 -1030.761 -1025.929 -1021.13 -1016.357 -1011.552 -1006.847 -1002.344 -998.119 -994.29 -991 -988.127 -985.56 -983.25 -981.095 -978.953 -976.916 -975.004 -973.17 -971.26 -969.066 -966.766 -964.509 -962.343 -960.293 -958.378 -956.481 -954.489 -952.28 -949.716 -946.655 -943.036 -938.796 -933.801 -927.924 -921.123 -913.686 -905.982 -898.254 -890.302 -881.617 -872.898 -864.558 -856.542 -848.346 -839.302 -830.072 -821.217 -813.034 -806.14 -801.293 -797.505 -793.909 -790.018 -785.466 -780.081 -773.954 -767.261 -759.891 -749.892 -734.393 -716.755 -699.488 -683.53 -670.376 -661.67 -655.367 -649.722 -644.122 -639.375 -637.074 -635.19 -632.423 -628.558 -623.466 -616.985 -609.684 -602.098 -594.857 -589.53 -588.132 -588.765 -589.907 -591.032 -591.677 -591.419 -590.479 -588.933 -586.632 -583.214 -578.217 -572.159 -565.228 -557.761 -550.606 -544.717 -539.051 -532.843 -526.027 -519.326 -513.831 -508.313 -501.931 -494.44 -485.951 -477.11 -467.814 -458.614 -449.829 -441.998 -444.877 -439.639 -435.835 -433.763 -428.798 -423.745 -416.071 -396.524 -352.312 -286.974 -240.319 -199.633 -128.937 -99.841 -89.929 -81.856 -69.42 -63.53 -57.058 -55.118 -50.584 -45.367 -40.752 -37.398 -35.496 -33.646 -30.985 -29.208 -30.229 -34.601 -38.636 -42.617 -46.06 -48.143 -49.149 -49.826 -49.931 -50.163 -50.892 -51.535 -52.095 -52.202 -51.927 -51.704 -51.874 -52.168 -52.282 -52.22 -51.996 -51.231 -50.48 -49.961 -49.605 -49.207 -48.649 -48.13 -47.867 -47.622 -47.206 -46.561 -45.503 -46.209 -46.025 -45.077 -44.32 -43.591 -42.729 -40.861 -39.04 -37.991 -37.553 -37.516 -37.698 -37.889 -37.746 -37.694 -37.708 -37.789 -37.513 -35.985 -33.208 -32.402 -33.079 -35.912 -39.081 -40.59 -41.105 -41.043 -40.468 -39.327 -36.71 -33.024 -31.69 -31.393 -31.88 -34.41 -39.618 -43.313 -45.734 -47.101 -47.799 -48.175 -48.203 -48.073 -47.972 -48.308 -49.302 -50.381 -50.663 -50.338 -50.283 -50.295 -50.173 -50 -49.792 -49.607 -49.631 -50.031 -50.619 -51.05 -51.319 -51.617 -51.82 -51.991 -51.807 -51.236 -51.3 -52.236 -52.574 -52.934 -53.13 -53.126 -52.942 -52.299 -51.029 -51.578 -51.431 -51.51 -51.714 -51.519 -51.01 -50.339 -49.662 -49.538 -49.217 -49.049 -49.236 -49.683 -50.227 -49.87 -49.829 -50.687 -50.739 -49.437 -48.302 -47.223 -46.082 -44.529 -42.737 -40.9 -39.081 -37.814 -37.143 -37.014 -37.517 -37.593 -35.854 -31.849 -27.824 -27.081 -27.911 -26.539 -23.038 -22.335 -33.95 -37.363 -38.602 -38.597 -36.556 -26.71 -16.023 -21.999 -27.484 -30.724 -31.21 -31.628 -31.384 -30.793 -28.775 -27.145 -25.958 -24.334 -21.575 -17.647 -13.354 -15.184 -16.718 -21.196 -23.722 -21.769 -22.628 -24.522 -28.134 -37.097 -57.33 -91.993 -129.349 -144.682 -166.715 -187.745 -211.695 -235.383 -262.784 -292.406 -319.792 -342.547 -359.702 -372.234 -382.158 -390.058 -396.661 -402.233 -407.051 -411.477 -416.172 -420.977 -426.112 -431.575 -437.193 -442.047 -444.937 -447.008 -449.03 -451.051 -452.811 -453.971 -454.772 -455.386 -455.904 -456.572 -457.71 -459.021 -460.287 -461.466 -462.596 -463.789 -464.982 -466.143 -467.338 -468.776 -470.77 -473.146
-1725.399 -1722.36 -1719 -1718.045 -1716.805 -1715.342 -1713.722 -1712 -1714.83 -1717.632 -1720.42 -1723.204 -1726 -1727.691 -1729.518 -1731.596 -1734.05 -1737 -1740.998 -1745.647 -1750.996 -1757.097 -1764 -1768.02 -1772.86 -1778.495 -1784.891 -1792 -1800.399 -1809.24 -1818.286 -1827.279 -1836 -1839.973 -1843.504 -1846.633 -1849.438 -1852 -1853.463 -1854.836 -1856.186 -1857.563 -1859 -1860.992 -1863.032 -1865.081 -1867.087 -1869 -1871.08 -1873.02 -1874.818 -1876.476 -1878 -1879.299 -1880.461 -1881.475 -1882.325 -1883 -1883.214 -1883.281 -1883.239 -1883.133 -1883 -1882.323 -1881.673 -1881.065 -1880.506 -1880 -1879.826 -1879.672 -1879.508 -1879.296 -1879 -1878.375 -1877.597 -1876.633 -1875.447 -1874 -1871.215 -1868.076 -1864.532 -1860.526 -1856 -1851.872 -1847.128 -1841.746 -1835.706 -1829 -1824.501 -1819.394 -1813.748 -1807.618 -1801 -1795.281 -1788.682 -1780.841 -1771.376 -1760 -1739.02 -1716.227 -1691.997 -1666.784 -1641 -1618.261 -1595.35 -1572.235 -1548.812 -1525 -1498.142 -1471.098 -1444.163 -1417.685 -1392 -1371.842 -1353.003 -1335.67 -1319.984 -1306 -1305.587 -1306.51 -1308.355 -1310.659 -1313 -1318.362 -1323.272 -1327.67 -1331.562 -1335 -1334.093 -1333.006 -1331.966 -1331.218 -1331 -1329.781 -1329.504 -1330.352 -1332.481 -1336 -1344.937 -1355.195 -1366.6 -1378.94 -1392 -1407.902 -1424.128 -1440.494 -1456.831 -1473 -1488.296 -1503.264 -1517.875 -1532.121 -1546 -1558.511 -1570.665 -1582.465 -1593.909 -1605 -1613.118 -1620.984 -1628.688 -1636.331 -1644 -1648.446 -1653.036 -1657.805 -1662.784 -1668 -1674.71 -1681.684 -1688.911 -1696.367 -1704 -1719.908 -1735.708 -1751.158 -1765.996 -1780 -1787.701 -1794.438 -1800.302 -1805.435 -1810 -1810.744 -1811.306 -1811.902 -1812.744 -1814 -1817.291 -1821.056 -1825.189 -1829.549 -1834 -1837.005 -1839.936 -1842.756 -1845.447 -1848 -1848.625 -1849.123 -1849.508 -1849.796 -1850 -1849.901 -1849.74 -1849.53 -1849.281 -1849 -1849.354 -1849.658 -1849.885 -1850.008 -1850 -1849.124 -1848.088 -1846.887 -1845.523 -1844 -1841.217 -1838.301 -1835.276 -1832.167 -1829 -1826.228 -1823.434 -1820.627 -1817.816 -1815 -1811.318 -1807.607 -1803.839 -1799.982 -1796 -1790.864 -1785.53 -1779.963 -1774.132 -1768 -1765.722 -1763.041 -1759.896 -1756.231 -1752 -1747.911 -1743.237 -1738.002 -1732.24 -1726 -1716.063 -1705.797 -1695.306 -1684.686 -1674 -1668.942 -1663.744 -1658.283 -1652.411 -1646 -1643.754 -1640.877 -1637.412 -1633.431 -1629 -1625.768 -1622.156 -1618.167 -1613.789 -1609 -1603.759 -1598.054 -1591.867 -1585.183 -1578 -1572.691 -1566.954 -1560.872 -1554.53 -1548 -1543.57 -1538.989 -1534.23 -1529.247 -1524 -1518.289 -1512.296 -1506.051 -1499.598 -1493 -1485.179 -1477.421 -1469.878 -1462.699 -1456 -1446.91 -1438.339 -1430.224 -1422.476 -1415 -1404.083 -1393.269 -1382.5 -1371.742 -1361 -1347.26 -1333.709 -1320.524 -1307.901 -1296 -1283.241 -1271.214 -1259.779 -1248.762 -1238 -1226.962 -1215.967 -1204.976 -1193.982 -1183 -1177.407 -1171.877 -1166.445 -1161.144 -1156 -1154.06 -1152.251 -1150.523 -1148.799 -1147 -1145.347 -1143.426 -1141.122 -1138.337 -1135 -1131.807 -1128.097 -1123.977 -1119.573 -1115 -1110.894 -1106.738 -1102.544 -1098.303 -1094 -1090.67 -1087.283 -1083.856 -1080.419 -1077 -1073.431 -1069.939 -1066.526 -1063.214 -1060 -1056.094 -1052.265 -1048.491 -1044.745 -1041 -1036.339 -1031.677 -1027.038 -1022.466 -1018 -1013.201 -1008.563 -1004.13 -999.932 -996 -992.886 -990.045 -987.461 -985.122 -983 -980.503 -978.184 -976.009 -973.952 -972 -969.21 -966.508 -963.902 -961.399 -959 -956.802 -954.607 -952.315 -949.815 -947 -943.53 -939.562 -935.015 -929.831 -924 -917.207 -910.041 -902.769 -895.676 -889 -879.765 -871.127 -863.03 -855.358 -848 -837.764 -827.832 -818.32 -809.352 -801 -796.969 -793.384 -790.016 -786.623 -783 -778.928 -774.597 -770.176 -765.901 -762 -743.587 -725.848 -708.845 -692.585 -677 -669.906 -662.982 -655.813 -647.945 -639 -637.889 -635.407 -631.639 -626.765 -621 -613.095 -604.713 -596.106 -587.466 -579 -579.728 -580.725 -581.868 -583.014 -584 -583.572 -582.77 -581.475 -579.604 -577 -571.848 -565.879 -559.054 -551.428 -543 -538.553 -533.187 -526.866 -519.491 -511 -506.773 -501.376 -494.961 -487.673 -479 -472.463 -465.339 -456.296 -449.478 -442.756 -447.615 -443.646 -438.607 -431.01 -421.501 -410.338 -388.557 -350.814 -304.408 -239.07 -196.823 -156.744 -112.399 -95.334 -78.624 -71.7 -67.371 -61.548 -56.757 -54.545 -50.806 -45.15 -41.762 -40.647 -42.05 -43.297 -42.625 -41.439 -42.114 -44.235 -46.125 -48.013 -49.73 -50.521 -50.938 -50.88 -50.38 -50.359 -51.973 -53.028 -52.967 -53.282 -53.313 -53.116 -53.09 -53.153 -52.829 -51.988 -52.42 -51.19 -50.436 -49.974 -49.754 -49.339 -48.643 -47.753 -47.826 -47.796 -47.247 -47.422 -46.046 -46.088 -45.799 -44.871 -44.001 -43.151 -42.32 -42.121 -41.784 -41.319 -41.276 -41.101 -41.196 -41.383 -40.761 -40.236 -39.993 -39.856 -39.545 -38.181 -30.973 -31.767 -31.488 -35.296 -39.716 -40.602 -41.141 -41.234 -40.88 -40.256 -38.854 -31.204 -32.161 -31.683 -31.164 -31.569 -41.311 -43.488 -46.294 -46.877 -47.71 -47.939 -47.817 -47.629 -47.133 -47.345 -48.61 -50.651 -50.779 -49.567 -49.744 -49.931 -49.876 -49.85 -49.675 -49.342 -49.031 -49.457 -50.126 -50.598 -50.601 -51.193 -51.31 -51.938 -52.049 -51.975 -52.546 -52.787 -52.178 -52.745 -52.931 -52.993 -53.236 -53.414 -53.166 -53.192 -51.7 -51.904 -52.193 -51.942 -51.419 -50.742 -49.675 -49.898 -49.31 -48.977 -48.905 -49.126 -49.875 -49.117 -49.007 -50.112 -50.307 -48.818 -48.111 -47.348 -46.535 -45.14 -43.514 -41.532 -38.986 -37.599 -37.425 -37.415 -37.817 -38.337 -37.62 -32.848 -26.115 -28.216 -33.226 -33.608 -34.939 -35.913 -37.806 -38.802 -39.002 -38.894 -38.673 -30.864 -19.93 -21.774 -25.718 -30.035 -32.952 -32.708 -32.337 -30.516 -27.024 -26.572 -26.614 -25.986 -24.678 -23.069 -22.367 -21.732 -16.135 -17.696 -21.887 -25 -24.958 -24.875 -29.937 -37.116 -48.933 -79.669 -112.716 -136.822 -155.601 -171.869 -188.952 -212.54 -246.722 -286.084 -320.978 -345.651 -364.312 -374.588 -383.389 -390 -396.373 -401.678 -406.314 -410.664 -415 -420.214 -425.729 -431.66 -438.129 -445 -446.616 -448.665 -451.017 -453.552 -456 -456.982 -457.801 -458.388 -458.778 -459 -460.445 -461.766 -462.961 -464.034 -465 -466.282 -467.502 -468.68 -469.837 -471 -473.337 -475.766
-1732.011 -1729.272 -1726.774 -1725.119 -1723.782 -1722.444 -1721.241 -1720.908 -1722.464 -1724.933 -1727.593 -1730.235 -1732.649 -1734.616 -1736.449 -1738.412 -1740.68 -1743.451 -1746.922 -1751.049 -1755.806 -1761.152 -1766.648 -1771.587 -1776.695 -1782.463 -1788.977 -1796.322 -1804.581 -1813.413 -1822.407 -1831.113 -1838.618 -1843.89 -1847.798 -1851.052 -1853.85 -1856.155 -1857.874 -1859.28 -1860.611 -1861.986 -1863.519 -1865.343 -1867.331 -1869.361 -1871.374 -1873.35 -1875.309 -1877.187 -1878.929 -1880.541 -1882.008 -1883.339 -1884.532 -1885.567 -1886.412 -1887.008 -1887.298 -1887.359 -1887.267 -1887.055 -1886.679 -1886.061 -1885.344 -1884.628 -1883.961 -1883.404 -1883.022 -1882.737 -1882.464 -1882.163 -1881.768 -1881.208 -1880.497 -1879.595 -1878.441 -1876.831 -1874.511 -1871.682 -1868.377 -1864.615 -1860.466 -1856.107 -1851.3 -1845.879 -1839.9 -1833.761 -1828.073 -1822.308 -1816.108 -1809.525 -1802.767 -1796.005 -1788.548 -1779.627 -1768.389 -1753.242 -1732.467 -1707.918 -1681.395 -1653.981 -1626.923 -1601.381 -1576.741 -1552.44 -1528.206 -1503.621 -1478.153 -1452.413 -1426.932 -1402.083 -1378.76 -1358.172 -1339.614 -1322.794 -1308.202 -1297.771 -1294.04 -1294.143 -1295.906 -1298.519 -1301.949 -1306.526 -1311.325 -1315.74 -1319.503 -1321.954 -1322.365 -1321.735 -1320.903 -1320.233 -1319.733 -1319.311 -1319.519 -1320.827 -1323.581 -1328.478 -1336.416 -1346.463 -1357.849 -1370.301 -1383.924 -1398.995 -1414.829 -1430.903 -1446.957 -1462.746 -1478.048 -1492.898 -1507.359 -1521.38 -1534.792 -1547.374 -1559.333 -1570.828 -1581.786 -1591.794 -1600.305 -1607.976 -1615.324 -1622.497 -1629.164 -1634.724 -1639.912 -1645.222 -1650.819 -1656.973 -1663.967 -1671.569 -1679.609 -1688.28 -1698.777 -1712.693 -1728.114 -1743.453 -1757.937 -1770.426 -1779.6 -1786.616 -1792.368 -1797.106 -1800.558 -1802.203 -1803.005 -1803.717 -1804.755 -1806.592 -1809.664 -1813.606 -1818.014 -1822.611 -1827.015 -1830.813 -1834.229 -1837.423 -1840.354 -1842.743 -1844.226 -1845.187 -1845.909 -1846.459 -1846.836 -1847.001 -1847.018 -1846.943 -1846.817 -1846.754 -1846.893 -1847.086 -1847.212 -1847.21 -1846.962 -1846.298 -1845.349 -1844.187 -1842.776 -1840.941 -1838.44 -1835.525 -1832.386 -1829.089 -1825.719 -1822.385 -1819.03 -1815.626 -1812.182 -1808.603 -1804.724 -1800.707 -1796.643 -1792.51 -1788.152 -1783.345 -1778.249 -1772.991 -1767.688 -1762.923 -1759.543 -1756.603 -1753.428 -1749.857 -1745.921 -1741.753 -1737.183 -1732.082 -1726.337 -1719.468 -1710.84 -1701.242 -1691.312 -1681.436 -1672.548 -1665.855 -1660.129 -1654.455 -1648.697 -1643.437 -1639.591 -1636.166 -1632.5 -1628.578 -1624.701 -1621.222 -1617.801 -1614.122 -1610.045 -1605.488 -1600.385 -1594.731 -1588.573 -1582.006 -1575.403 -1569.289 -1563.249 -1557.049 -1550.792 -1544.87 -1539.792 -1535.073 -1530.329 -1525.428 -1520.272 -1514.788 -1509.007 -1502.94 -1496.578 -1489.803 -1482.429 -1474.826 -1467.283 -1459.882 -1452.297 -1443.945 -1435.448 -1427.141 -1418.913 -1410.145 -1399.963 -1389.079 -1377.991 -1366.722 -1354.886 -1341.907 -1328.542 -1315.422 -1302.81 -1290.69 -1278.81 -1267.397 -1256.488 -1245.869 -1235.268 -1224.494 -1213.597 -1202.762 -1192.315 -1183.202 -1176.64 -1171.471 -1166.827 -1162.516 -1158.87 -1156.456 -1154.611 -1152.879 -1151.138 -1149.342 -1147.479 -1145.405 -1142.985 -1140.116 -1136.818 -1133.207 -1129.21 -1124.867 -1120.325 -1115.786 -1111.432 -1107.183 -1102.967 -1098.767 -1094.697 -1090.948 -1087.314 -1083.68 -1080.049 -1076.418 -1072.775 -1069.19 -1065.704 -1062.314 -1058.918 -1055.352 -1051.733 -1048.157 -1044.566 -1040.79 -1036.624 -1032.255 -1027.852 -1023.455 -1019.049 -1014.559 -1010.1 -1005.809 -1001.745 -998.022 -994.771 -991.858 -989.191 -986.689 -984.243 -981.708 -979.179 -976.713 -974.283 -971.748 -968.899 -965.934 -963.017 -960.203 -957.534 -955.009 -952.519 -949.935 -947.121 -943.923 -940.195 -935.908 -931.04 -925.558 -919.425 -912.662 -905.507 -898.242 -891.045 -883.697 -875.67 -867.634 -859.907 -852.278 -844.093 -834.609 -824.619 -814.875 -805.856 -798.3 -793.034 -789.143 -785.87 -782.867 -779.907 -776.863 -773.7 -770.376 -766.504 -759.934 -747.601 -732.779 -717.826 -703.43 -690.733 -681.24 -673.094 -664.921 -656.469 -648.747 -643.45 -638.62 -632.992 -626.453 -618.954 -610.394 -601.323 -592.177 -583.565 -577.037 -574.616 -574.352 -574.784 -575.423 -575.87 -575.761 -575.172 -574.136 -572.397 -569.608 -565.471 -560.076 -553.872 -547.01 -540.277 -534.603 -528.969 -522.633 -515.563 -508.535 -502.39 -496.142 -489.163 -482.61 -475.66 -470.673 -465.163 -457.394 -451.455 -454.272 -450.069 -443.485 -434.83 -422.551 -407.835 -385.611 -350.554 -298.115 -251.929 -192.793 -157.143 -123.169 -101.286 -90.489 -72.927 -66.173 -62.753 -60.055 -56.126 -53.94 -52.143 -49.418 -45.688 -45.533 -47.377 -48.792 -49.111 -49.172 -49.678 -50.448 -50.729 -51.185 -51.844 -51.799 -51.836 -51.639 -51.254 -51.489 -52.589 -53.329 -53.591 -54.316 -54.685 -54.492 -54.532 -54.005 -52.676 -49.856 -50.362 -50.699 -50.383 -49.851 -49.81 -49.342 -48.711 -47.978 -47.866 -47.665 -47.143 -47.121 -46.466 -45.731 -45.137 -44.1 -43.319 -42.8 -42.416 -42.371 -42.343 -42.345 -42.355 -42.116 -42.004 -42.037 -41.526 -41.011 -40.688 -40.457 -39.573 -37.757 -33.987 -33.183 -33.847 -36.47 -39.214 -40.158 -40.678 -41.195 -40.823 -40.227 -38.359 -35.008 -32.622 -32.035 -31.398 -34.511 -40.338 -43.112 -45.296 -46.607 -47.158 -47.334 -47.399 -47.319 -47.023 -46.98 -47.74 -49.015 -49.196 -48.697 -48.301 -49.073 -48.881 -49.065 -48.829 -48.522 -48.408 -48.55 -48.821 -49.338 -49.694 -50.297 -50.782 -51.122 -51.435 -51.839 -52.215 -52.366 -52.239 -52.401 -52.496 -52.474 -52.244 -52.131 -52.135 -51.645 -51.442 -51.45 -51.086 -50.887 -50.436 -49.932 -49.285 -48.768 -48.426 -48.198 -47.942 -48.352 -48.354 -48.303 -48.484 -48.441 -48.104 -47.783 -47.391 -47.081 -46.26 -45.231 -43.88 -41.568 -39.292 -37.99 -37.559 -37.636 -38.008 -38.265 -37.931 -35.789 -33.673 -34.053 -35.949 -36.317 -35.509 -35.79 -37.301 -37.611 -38.139 -38.358 -38.059 -36.105 -30.291 -29.202 -30.062 -31.633 -32.774 -32.266 -31.253 -29.503 -27.125 -25.981 -26.396 -25.826 -25.019 -22.922 -20.179 -16.189 -13.839 -17.785 -18.98 -23.211 -25.06 -24.549 -28.194 -34.38 -43.236 -66.116 -96.009 -121.828 -142.08 -147.884 -160.749 -181.601 -226.003 -284.878 -328.31 -354.965 -371.309 -381.735 -388.525 -394.023 -398.531 -402.7 -406.417 -410.032 -413.941 -418.482 -424.068 -430.15 -436.296 -441.862 -445.782 -448.853 -451.967 -455.02 -457.658 -459.438 -460.609 -461.42 -462.017 -462.652 -463.702 -464.868 -465.966 -466.981 -468.005 -469.155 -470.372 -471.621 -472.93 -474.459 -476.484 -478.794
-1739.104 -1736.819 -1734.71 -1732.984 -1731.568 -1730.381 -1729.583 -1729.62 -1730.793 -1732.782 -1735.105 -1737.447 -1739.621 -1741.54 -1743.313 -1745.117 -1747.132 -1749.562 -1752.527 -1756.025 -1759.983 -1764.388 -1769.171 -1774.28 -1779.793 -1785.816 -1792.46 -1799.884 -1808.15 -1816.969 -1825.869 -1834.263 -1841.466 -1847.084 -1851.363 -1854.789 -1857.615 -1859.897 -1861.688 -1863.15 -1864.507 -1865.914 -1867.491 -1869.297 -1871.271 -1873.337 -1875.397 -1877.41 -1879.318 -1881.109 -1882.774 -1884.307 -1885.737 -1887.077 -1888.306 -1889.367 -1890.225 -1890.805 -1891.09 -1891.119 -1890.953 -1890.625 -1890.123 -1889.456 -1888.686 -1887.896 -1887.15 -1886.499 -1885.989 -1885.569 -1885.198 -1884.805 -1884.358 -1883.825 -1883.16 -1882.326 -1881.209 -1879.691 -1877.687 -1875.196 -1872.303 -1868.908 -1865.032 -1860.718 -1855.868 -1850.526 -1844.686 -1838.527 -1832.192 -1825.586 -1818.681 -1811.498 -1804.209 -1796.723 -1788.491 -1778.523 -1765.657 -1748.456 -1726.22 -1699.841 -1670.991 -1641.331 -1612.265 -1584.73 -1558.506 -1533.044 -1508.009 -1483.266 -1458.772 -1434.599 -1410.846 -1387.814 -1366.041 -1346.071 -1327.932 -1311.776 -1298.354 -1288.979 -1284.513 -1283.843 -1285.407 -1288.275 -1291.945 -1296.212 -1300.592 -1304.628 -1307.955 -1310.063 -1310.773 -1310.471 -1309.782 -1309.089 -1308.663 -1308.715 -1309.532 -1311.477 -1314.936 -1320.44 -1328.321 -1338.226 -1349.643 -1362.259 -1375.961 -1390.665 -1406.046 -1421.715 -1437.39 -1452.847 -1467.929 -1482.58 -1496.785 -1510.493 -1523.561 -1535.899 -1547.587 -1558.689 -1569.126 -1578.592 -1586.889 -1594.308 -1601.235 -1607.905 -1614.327 -1620.464 -1626.485 -1632.587 -1638.991 -1645.969 -1653.706 -1662.141 -1671.223 -1681.231 -1692.832 -1706.396 -1721.198 -1736.064 -1749.96 -1761.897 -1771.253 -1778.411 -1783.96 -1788.224 -1791.263 -1793.087 -1794.166 -1795.059 -1796.285 -1798.391 -1801.629 -1805.813 -1810.516 -1815.348 -1820.013 -1824.284 -1828.174 -1831.715 -1834.856 -1837.47 -1839.442 -1840.902 -1842.016 -1842.882 -1843.519 -1843.928 -1844.159 -1844.253 -1844.276 -1844.297 -1844.357 -1844.411 -1844.387 -1844.229 -1843.869 -1843.252 -1842.383 -1841.257 -1839.809 -1837.904 -1835.464 -1832.577 -1829.379 -1825.941 -1822.299 -1818.485 -1814.526 -1810.474 -1806.359 -1802.193 -1797.963 -1793.683 -1789.37 -1785.01 -1780.563 -1776.004 -1771.337 -1766.626 -1762.013 -1757.813 -1754.232 -1750.981 -1747.672 -1744.095 -1740.212 -1736.02 -1731.432 -1726.33 -1720.517 -1713.725 -1705.801 -1697.061 -1688.011 -1679.131 -1671.022 -1664.044 -1657.879 -1652.087 -1646.533 -1641.424 -1636.933 -1632.799 -1628.723 -1624.685 -1620.882 -1617.424 -1614.143 -1610.736 -1606.952 -1602.625 -1597.66 -1592.085 -1586.025 -1579.629 -1573.126 -1566.678 -1560.256 -1553.864 -1547.604 -1541.749 -1536.437 -1531.516 -1526.699 -1521.788 -1516.686 -1511.312 -1505.636 -1499.639 -1493.256 -1486.418 -1479.09 -1471.453 -1463.719 -1455.934 -1447.99 -1439.734 -1431.319 -1422.868 -1414.219 -1404.993 -1394.858 -1383.989 -1372.656 -1360.925 -1348.689 -1335.854 -1322.688 -1309.609 -1296.961 -1285.001 -1273.816 -1263.3 -1253.222 -1243.263 -1233.131 -1222.695 -1212.054 -1201.545 -1191.719 -1183.368 -1176.989 -1172.174 -1168.263 -1164.891 -1162.007 -1159.618 -1157.573 -1155.674 -1153.821 -1151.914 -1149.883 -1147.651 -1145.148 -1142.251 -1138.844 -1134.889 -1130.476 -1125.797 -1121.038 -1116.367 -1111.868 -1107.537 -1103.339 -1099.228 -1095.183 -1091.202 -1087.253 -1083.329 -1079.44 -1075.595 -1071.787 -1068.067 -1064.459 -1060.964 -1057.54 -1054.139 -1050.77 -1047.409 -1044.004 -1040.416 -1036.558 -1032.492 -1028.337 -1024.141 -1019.921 -1015.664 -1011.412 -1007.292 -1003.38 -999.775 -996.494 -993.509 -990.718 -988.039 -985.382 -982.674 -979.925 -977.158 -974.346 -971.426 -968.321 -965.1 -961.879 -958.753 -955.79 -952.995 -950.26 -947.423 -944.323 -940.811 -936.777 -932.166 -926.949 -921.106 -914.636 -907.622 -900.206 -892.621 -885.031 -877.488 -869.961 -862.603 -855.409 -848.029 -839.832 -830.492 -820.484 -810.635 -801.677 -794.229 -788.622 -784.482 -781.276 -778.594 -776.166 -773.826 -771.376 -768.544 -764.674 -758.542 -749.319 -738.04 -726.126 -714.446 -703.595 -693.872 -684.873 -676.115 -667.48 -659.256 -651.667 -644.185 -636.243 -627.687 -618.588 -609.066 -599.376 -589.891 -581.355 -574.802 -570.979 -569.254 -568.612 -568.483 -568.418 -568.259 -567.788 -566.972 -565.417 -562.935 -559.451 -554.758 -549.363 -543.493 -537.561 -531.733 -525.907 -519.734 -513.047 -506.362 -499.311 -492.023 -485.604 -478.529 -471.353 -466.882 -460.55 -451.878 -457.322 -454.367 -446.311 -436.084 -424.197 -406.628 -385.792 -355.932 -313.227 -249.4 -217.405 -163.434 -118.598 -101.394 -92.429 -83.142 -66.873 -59.542 -56.097 -54.299 -53.548 -52.863 -51.916 -51.385 -50.579 -49.829 -50.301 -50.364 -50.949 -51.461 -51.741 -51.905 -52.117 -51.85 -52.062 -51.861 -51.982 -51.621 -51.39 -51.829 -51.967 -53.226 -54.516 -55.075 -55.393 -55.253 -54.799 -54.224 -53.833 -51.565 -50.235 -50.901 -50.287 -49.224 -49.498 -48.828 -48.182 -47.509 -46.992 -46.868 -46.373 -46.538 -46.016 -45.208 -44.678 -43.305 -42.569 -42.492 -41.94 -41.532 -41.477 -41.652 -41.367 -41.686 -41.744 -41.443 -41.145 -40.74 -40.504 -40.306 -38.4 -34.011 -32.293 -32.055 -33.478 -37.051 -39.257 -40.66 -40.078 -40.384 -40.565 -39.162 -34.525 -32.612 -29.86 -32.387 -31.206 -33.675 -40.35 -42.479 -44.619 -46.51 -46.965 -46.533 -46.773 -47.015 -47.325 -47.265 -47.124 -47.954 -48.138 -48.416 -48.352 -47.982 -47.487 -47.789 -47.812 -47.485 -47.197 -46.852 -46.962 -47.854 -48.559 -49.614 -50.494 -50.858 -52.132 -52.071 -50.827 -51.379 -51.512 -51.567 -51.758 -51.378 -51.342 -50.792 -50.551 -48.645 -49.165 -50.294 -49.29 -50.127 -49.192 -49.114 -48.309 -47.436 -47.151 -47.124 -46.913 -48.076 -47.654 -47.506 -48.096 -48.343 -47.422 -47.404 -46.88 -46.972 -46.622 -45.647 -44.035 -41.403 -38.941 -36.299 -34.717 -37.643 -38.528 -37.955 -37.436 -36.774 -36.656 -37.642 -38.405 -37.347 -36.019 -36.738 -37.19 -37.134 -37.834 -38.274 -38.372 -37.269 -35.145 -33.879 -33.117 -32.733 -32.229 -31.436 -30.346 -28.816 -27.001 -25.544 -24.787 -23.312 -21.414 -18.731 -16.277 -14.14 -14.203 -16.436 -18.457 -21.249 -23.501 -25.26 -27.294 -28.132 -28.474 -33.764 -64.267 -101.536 -131.438 -134.374 -125.367 -136.789 -192.185 -285.99 -339.096 -365.23 -378.635 -388.41 -393.561 -396.985 -399.954 -402.757 -405.488 -407.912 -411.976 -416.739 -421.516 -427.25 -433.604 -438.703 -443.304 -447.633 -451.847 -455.794 -459.128 -461.567 -463.225 -464.389 -465.296 -466.133 -467.121 -468.156 -469.14 -470.093 -471.073 -472.17 -473.398 -474.753 -476.244 -477.92 -479.857 -482.036
-1746.6 -1744.714 -1742.87 -1741.241 -1739.863 -1738.741 -1738.1 -1738.193 -1739.224 -1740.95 -1742.963 -1745.042 -1746.978 -1748.736 -1750.344 -1751.879 -1753.548 -1755.554 -1758.061 -1760.947 -1764.091 -1767.526 -1771.664 -1776.847 -1782.733 -1788.956 -1795.552 -1802.883 -1811.213 -1820.153 -1829.084 -1837.45 -1844.603 -1850.218 -1854.54 -1858.023 -1860.931 -1863.261 -1865.048 -1866.489 -1867.834 -1869.281 -1870.904 -1872.761 -1874.802 -1876.944 -1879.122 -1881.194 -1883.071 -1884.777 -1886.329 -1887.787 -1889.166 -1890.517 -1891.781 -1892.908 -1893.81 -1894.4 -1894.646 -1894.595 -1894.345 -1893.921 -1893.329 -1892.591 -1891.748 -1890.88 -1890.039 -1889.292 -1888.692 -1888.185 -1887.718 -1887.251 -1886.764 -1886.258 -1885.662 -1884.9 -1883.889 -1882.539 -1880.822 -1878.704 -1876.206 -1873.246 -1869.67 -1865.453 -1860.621 -1855.334 -1849.597 -1843.309 -1836.415 -1828.996 -1821.242 -1813.251 -1805.288 -1797.324 -1788.66 -1778.19 -1764.554 -1746.043 -1721.731 -1692.727 -1661.064 -1628.579 -1597.174 -1568.132 -1540.902 -1514.574 -1488.803 -1464.007 -1440.553 -1418.067 -1396.12 -1374.717 -1354.263 -1335.164 -1317.595 -1301.9 -1288.847 -1279.727 -1275.344 -1274.702 -1276.389 -1279.386 -1283.074 -1287.05 -1290.978 -1294.601 -1297.548 -1299.412 -1300.021 -1299.687 -1298.921 -1298.161 -1297.831 -1298.28 -1299.66 -1302.149 -1306.084 -1311.96 -1320.092 -1330.177 -1341.733 -1354.457 -1368.131 -1382.591 -1397.603 -1412.893 -1428.178 -1443.273 -1458.015 -1472.341 -1486.243 -1499.622 -1512.339 -1524.266 -1535.532 -1546.263 -1556.364 -1565.497 -1573.399 -1580.373 -1586.846 -1593.112 -1599.51 -1606.244 -1613.185 -1620.146 -1627.311 -1635.074 -1643.757 -1653.225 -1663.277 -1674.148 -1686.303 -1699.958 -1714.575 -1729.17 -1742.798 -1754.462 -1763.537 -1770.377 -1775.548 -1779.418 -1782.191 -1784.003 -1785.173 -1786.089 -1787.293 -1789.492 -1793.102 -1797.785 -1802.919 -1808.105 -1813.096 -1817.74 -1822.008 -1825.879 -1829.309 -1832.23 -1834.577 -1836.442 -1837.94 -1839.149 -1840.083 -1840.742 -1841.174 -1841.442 -1841.589 -1841.661 -1841.679 -1841.618 -1841.452 -1841.148 -1840.693 -1840.082 -1839.27 -1838.205 -1836.791 -1834.897 -1832.444 -1829.521 -1826.262 -1822.713 -1818.818 -1814.539 -1809.97 -1805.254 -1800.487 -1795.781 -1791.214 -1786.708 -1782.19 -1777.651 -1773.202 -1768.939 -1764.771 -1760.628 -1756.572 -1752.744 -1749.216 -1745.848 -1742.419 -1738.774 -1734.848 -1730.611 -1725.999 -1720.903 -1715.185 -1708.664 -1701.27 -1693.253 -1685.024 -1676.968 -1669.433 -1662.586 -1656.344 -1650.541 -1645.067 -1639.899 -1635.003 -1630.309 -1625.747 -1621.367 -1617.427 -1614.07 -1611.047 -1607.967 -1604.515 -1600.43 -1595.545 -1589.984 -1583.978 -1577.672 -1571.15 -1564.446 -1557.681 -1551.002 -1544.568 -1538.598 -1533.178 -1528.166 -1523.293 -1518.355 -1513.259 -1507.926 -1502.287 -1496.295 -1489.868 -1482.925 -1475.425 -1467.547 -1459.494 -1451.353 -1443.136 -1434.795 -1426.368 -1417.841 -1409.042 -1399.662 -1389.441 -1378.475 -1366.947 -1354.954 -1342.535 -1329.73 -1316.643 -1303.509 -1290.75 -1278.973 -1268.601 -1259.213 -1250.242 -1241.212 -1231.757 -1221.698 -1211.249 -1200.922 -1191.323 -1183.332 -1177.508 -1173.404 -1170.319 -1167.765 -1165.415 -1163.053 -1160.754 -1158.616 -1156.594 -1154.528 -1152.29 -1149.886 -1147.323 -1144.461 -1140.95 -1136.58 -1131.615 -1126.48 -1121.423 -1116.568 -1111.941 -1107.569 -1103.436 -1099.442 -1095.415 -1091.222 -1086.939 -1082.691 -1078.531 -1074.46 -1070.452 -1066.559 -1062.817 -1059.22 -1055.793 -1052.534 -1049.39 -1046.295 -1043.166 -1039.845 -1036.234 -1032.401 -1028.494 -1024.559 -1020.567 -1016.524 -1012.456 -1008.499 -1004.739 -1001.208 -997.942 -994.919 -992.038 -989.228 -986.395 -983.475 -980.469 -977.406 -974.273 -971.026 -967.615 -964.083 -960.53 -957.05 -953.78 -950.779 -947.88 -944.856 -941.524 -937.738 -933.392 -928.437 -922.844 -916.606 -909.722 -902.27 -894.376 -886.248 -878.13 -870.336 -863.075 -856.318 -849.839 -843.136 -835.317 -825.823 -815.422 -805.276 -796.175 -788.698 -783.104 -779.054 -776.056 -773.709 -771.73 -769.927 -768.016 -765.697 -762.42 -757.493 -750.557 -742.212 -733.372 -724.536 -715.595 -706.308 -696.982 -687.951 -679.159 -670.279 -660.961 -651.161 -640.912 -630.281 -619.558 -609.026 -598.701 -588.703 -579.59 -572.356 -567.594 -564.805 -563.236 -562.24 -561.538 -561.144 -560.729 -560.125 -558.99 -556.868 -553.786 -549.718 -544.75 -540.04 -534.517 -528.98 -523.099 -517.16 -511.012 -504.32 -496.583 -488.306 -481.849 -474.713 -472.137 -467.22 -467.007 -462.74 -457.692 -450.672 -440.004 -426.402 -407.679 -383.473 -351.835 -315.731 -258.565 -194.255 -168.348 -114.363 -99.378 -93.565 -85.131 -73.253 -61.499 -53.791 -49.593 -47.62 -48.313 -50.998 -51.774 -51.601 -51.143 -50.058 -51.289 -51.27 -52.077 -52.115 -51.915 -52.034 -52.282 -51.662 -52.02 -51.701 -51.653 -51.135 -50.827 -51.04 -50.952 -53.116 -55.079 -55.684 -56.131 -56.014 -55.329 -54.477 -53.873 -51.774 -51.687 -51.427 -50.506 -49.838 -49.477 -48.5 -47.67 -47.029 -46.539 -46.29 -45.937 -45.833 -44.929 -43.979 -43.407 -42.519 -42.504 -42.34 -41.781 -41.071 -40.796 -40.642 -40.352 -40.331 -40.285 -40.028 -39.863 -39.724 -39.564 -38.806 -36.225 -31.656 -30.754 -31.122 -31.807 -31.622 -36.604 -39.403 -39.463 -39.299 -38.623 -35.759 -31.54 -30.904 -30.986 -31.098 -30.988 -33.655 -38.941 -41.873 -44.136 -46.007 -46.534 -46.098 -46.244 -46.536 -46.853 -46.928 -46.931 -47.325 -47.595 -47.862 -47.837 -47.412 -47.006 -47.022 -47.02 -46.823 -46.57 -46.35 -46.535 -47.131 -47.892 -48.911 -49.803 -50.416 -51.136 -51.03 -50.355 -50.415 -50.616 -50.765 -50.898 -50.761 -50.618 -50.192 -49.533 -48.481 -48.566 -49.072 -48.914 -48.975 -48.66 -48.268 -47.649 -46.968 -46.613 -46.503 -46.621 -47.061 -47.101 -47.131 -47.451 -47.548 -47.244 -47.041 -46.843 -46.763 -46.253 -45.251 -43.622 -41.181 -38.025 -33.482 -29.034 -35.88 -37.471 -35.52 -34.22 -33.482 -33.828 -36.231 -37.793 -37.874 -37.593 -37.734 -37.97 -38.209 -38.334 -38.541 -38.454 -37.516 -36.217 -35.056 -33.883 -32.816 -31.727 -30.742 -29.692 -28.117 -26.493 -24.722 -22.571 -19.96 -16.561 -13.313 -12.965 -12.679 -13.549 -15.171 -17.397 -19.437 -21.082 -22.416 -23.577 -22.097 -19.139 -20.953 -43.475 -108.045 -150.343 -133.845 -77.92 -85.414 -153.716 -293.41 -351.836 -375.155 -382.87 -388.916 -392.049 -394.106 -396.963 -399.305 -401.82 -405.09 -409.042 -413.482 -418.952 -424.189 -429.304 -434.642 -439.969 -445.492 -450.992 -456.157 -460.462 -463.538 -465.625 -467.136 -468.343 -469.379 -470.44 -471.434 -472.329 -473.165 -474.044 -475.089 -476.337 -477.8 -479.465 -481.255 -483.141 -485.192
-1754.601 -1752.949 -1751.295 -1749.806 -1748.491 -1747.411 -1746.681 -1746.653 -1747.718 -1749.38 -1751.238 -1753.06 -1754.762 -1756.339 -1757.725 -1758.953 -1760.142 -1761.648 -1763.876 -1766.371 -1768.757 -1771.062 -1774.238 -1779.821 -1786.238 -1792.52 -1798.704 -1805.53 -1814.066 -1823.26 -1832.305 -1840.813 -1848.096 -1853.351 -1857.364 -1860.791 -1863.809 -1866.283 -1867.952 -1869.262 -1870.585 -1872.053 -1873.744 -1875.702 -1877.863 -1880.167 -1882.511 -1884.717 -1886.555 -1888.156 -1889.62 -1890.964 -1892.266 -1893.654 -1894.985 -1896.169 -1897.156 -1897.8 -1897.95 -1897.781 -1897.43 -1896.941 -1896.293 -1895.472 -1894.554 -1893.594 -1892.644 -1891.79 -1891.149 -1890.605 -1890.069 -1889.514 -1888.98 -1888.533 -1888.039 -1887.375 -1886.485 -1885.326 -1883.876 -1882.124 -1880.013 -1877.506 -1874.337 -1870.124 -1865.257 -1860.012 -1854.413 -1848.125 -1840.604 -1832.367 -1823.713 -1814.747 -1805.919 -1797.828 -1789.156 -1778.662 -1765.247 -1746.424 -1719.263 -1686.888 -1651.985 -1616.079 -1581.746 -1552.099 -1524.713 -1497.789 -1471.136 -1445.906 -1423.922 -1403.393 -1383.146 -1363.165 -1343.809 -1325.628 -1308.653 -1293.127 -1279.685 -1270.063 -1266.451 -1266.57 -1268.596 -1271.753 -1275.407 -1278.978 -1282.414 -1285.613 -1288.328 -1290.051 -1290.272 -1289.589 -1288.586 -1287.635 -1287.269 -1288.163 -1290.093 -1292.993 -1297.124 -1303.119 -1311.744 -1322.265 -1334.053 -1346.841 -1360.465 -1374.719 -1389.422 -1404.351 -1419.289 -1433.996 -1448.29 -1462.174 -1475.682 -1488.766 -1501.146 -1512.455 -1523.133 -1533.5 -1543.516 -1552.61 -1559.964 -1566.396 -1572.465 -1578.38 -1584.731 -1592.395 -1600.457 -1608.331 -1616.067 -1624.386 -1634.257 -1644.883 -1655.766 -1667.03 -1679.325 -1693.331 -1708.112 -1722.717 -1736.439 -1748.156 -1756.55 -1762.673 -1767.348 -1770.866 -1773.42 -1775.192 -1776.366 -1777.187 -1778.048 -1779.997 -1784.337 -1789.831 -1795.518 -1801.086 -1806.386 -1811.337 -1815.9 -1820.066 -1823.817 -1827.064 -1829.703 -1831.888 -1833.742 -1835.307 -1836.565 -1837.46 -1838.084 -1838.506 -1838.766 -1838.884 -1838.875 -1838.734 -1838.439 -1837.981 -1837.411 -1836.807 -1836.057 -1835.058 -1833.743 -1831.927 -1829.374 -1826.335 -1823.001 -1819.404 -1815.36 -1810.578 -1805.395 -1800.048 -1794.634 -1789.381 -1784.595 -1779.967 -1775.278 -1770.539 -1766.029 -1762.172 -1758.561 -1754.942 -1751.324 -1747.788 -1744.406 -1741.039 -1737.54 -1733.809 -1729.791 -1725.495 -1720.844 -1715.795 -1710.288 -1704.141 -1697.131 -1689.666 -1682.128 -1674.768 -1667.768 -1661.204 -1655.092 -1649.375 -1643.981 -1638.782 -1633.565 -1628.423 -1623.38 -1618.486 -1614.184 -1611.085 -1608.463 -1605.737 -1602.674 -1598.894 -1593.922 -1588.231 -1582.209 -1575.974 -1569.449 -1562.438 -1555.291 -1548.284 -1541.561 -1535.367 -1529.962 -1524.988 -1520.113 -1515.154 -1510.018 -1504.688 -1499.042 -1492.989 -1486.495 -1479.419 -1471.553 -1463.252 -1454.792 -1446.286 -1437.791 -1429.308 -1420.839 -1412.312 -1403.584 -1394.289 -1383.938 -1372.831 -1361.198 -1349.08 -1336.586 -1323.893 -1310.9 -1297.68 -1284.551 -1272.634 -1263.454 -1255.533 -1247.792 -1239.894 -1231.326 -1221.535 -1211.166 -1200.829 -1191.027 -1182.924 -1178.014 -1174.953 -1172.708 -1170.929 -1169.085 -1166.504 -1163.786 -1161.334 -1159.155 -1156.962 -1154.393 -1151.724 -1149.119 -1146.444 -1143.037 -1137.981 -1132.247 -1126.581 -1121.208 -1116.177 -1111.425 -1107.036 -1103.015 -1099.245 -1095.36 -1090.871 -1086.193 -1081.623 -1077.22 -1072.949 -1068.719 -1064.642 -1060.757 -1057.071 -1053.631 -1050.521 -1047.61 -1044.804 -1042.02 -1039.051 -1035.594 -1031.923 -1028.258 -1024.629 -1020.947 -1017.084 -1013.175 -1009.379 -1005.743 -1002.289 -999.09 -996.063 -993.133 -990.237 -987.271 -984.108 -980.824 -977.484 -974.075 -970.549 -966.817 -962.958 -959.05 -955.158 -951.514 -948.429 -945.478 -942.324 -938.805 -934.778 -930.115 -924.796 -918.814 -912.154 -904.8 -896.776 -888.247 -879.417 -870.534 -862.186 -855.101 -848.855 -843.097 -837.529 -830.666 -820.426 -809.124 -798.513 -789.177 -781.632 -776.392 -772.772 -770.16 -768.205 -766.645 -765.304 -763.909 -762.216 -759.908 -756.423 -751.238 -745.19 -739.096 -733.269 -726.737 -717.748 -708.169 -699.155 -690.616 -681.591 -670.719 -658.859 -646.587 -633.922 -621.48 -610.174 -599.285 -588.503 -578.257 -569.742 -564.401 -560.993 -558.485 -556.559 -555.162 -554.398 -554.039 -553.592 -552.845 -551.248 -548.306 -544.581 -540.08 -535.963 -531.438 -525.912 -519.722 -513.982 -508.523 -502.302 -493.732 -484.445 -478.589 -474.442 -467.718 -469.347 -466.095 -459.846 -454.207 -442.297 -429.475 -412.963 -386.236 -352.055 -308.635 -259.686 -220.205 -162.105 -116.331 -98.622 -90.835 -85.727 -77.107 -65.795 -55.483 -48.303 -45.275 -43.327 -43.86 -48.88 -51.133 -51.442 -51.386 -51.074 -51.158 -51.13 -51.033 -50.924 -50.9 -50.816 -50.795 -50.989 -51.327 -51.322 -51.045 -50.697 -50.464 -50.564 -51.309 -53.413 -55.476 -56.847 -57.532 -56.935 -56.072 -54.951 -53.459 -51.654 -50.977 -50.933 -50.505 -50.011 -49.469 -48.757 -47.867 -47.179 -46.676 -46.21 -45.723 -45.092 -44.054 -43.421 -42.747 -42.177 -42.092 -42.053 -41.704 -40.906 -40.123 -39.517 -38.768 -38.419 -38.017 -37.854 -37.877 -38.035 -37.997 -37.313 -35.386 -32.828 -31.21 -30.905 -31.051 -32.014 -34.9 -37.325 -38.162 -37.977 -36.865 -34.755 -32.258 -31.289 -31.093 -31.261 -31.758 -34.253 -38.192 -41.43 -43.738 -45.264 -45.778 -45.796 -45.721 -45.851 -46.086 -46.338 -46.591 -46.887 -47.163 -47.305 -47.199 -46.985 -46.671 -46.543 -46.518 -46.43 -46.368 -46.312 -46.531 -46.868 -47.441 -48.219 -48.983 -49.487 -49.801 -49.779 -49.58 -49.586 -49.77 -50.01 -50.223 -50.307 -50.276 -49.967 -49.408 -48.849 -48.69 -48.708 -48.613 -48.429 -48.16 -47.753 -47.213 -46.63 -46.23 -46.06 -46.121 -46.381 -46.522 -46.663 -46.86 -46.964 -46.899 -46.794 -46.67 -46.603 -45.9 -44.976 -43.577 -41.624 -39.134 -35.755 -33.812 -38.059 -35.148 -31.945 -31.292 -31.047 -32 -35.282 -37.559 -38.412 -38.675 -38.792 -39.001 -39.129 -39.06 -38.868 -38.585 -37.63 -36.507 -35.362 -33.866 -32.586 -31.208 -30.228 -29.243 -27.701 -25.881 -23.775 -21.159 -17.704 -13.764 -10.962 -11.219 -11.502 -12.32 -13.579 -15.499 -16.678 -18.455 -19.081 -18.326 -17.281 -16.925 -17.066 -22.671 -73.297 -125.25 -149.762 -50.896 -73.952 -150.903 -308.067 -359.725 -377.487 -381.582 -387.58 -384.874 -393.902 -392.658 -398.171 -399.865 -402.036 -404.832 -409.432 -414.908 -419.772 -424.525 -429.708 -435.878 -442.629 -449.447 -456.086 -461.733 -465.252 -467.631 -469.538 -471.074 -472.341 -473.589 -474.627 -475.409 -476.052 -476.745 -477.704 -478.953 -480.507 -482.365 -484.328 -486.091 -487.989
-1763.143 -1761.625 -1760 -1758.681 -1757.453 -1756.393 -1755.563 -1755 -1756.521 -1758.217 -1759.958 -1761.595 -1763 -1764.462 -1765.631 -1766.565 -1767.339 -1768 -1770.53 -1772.854 -1774.824 -1776.259 -1777 -1784.508 -1791.26 -1797.349 -1802.895 -1808 -1817.516 -1826.688 -1835.511 -1843.957 -1852 -1855.971 -1859.579 -1862.896 -1866.008 -1869 -1870.159 -1871.364 -1872.695 -1874.224 -1876 -1878.1 -1880.429 -1882.914 -1885.465 -1888 -1889.657 -1891.204 -1892.622 -1893.893 -1895 -1896.53 -1897.892 -1899.094 -1900.133 -1901 -1900.873 -1900.585 -1900.161 -1899.626 -1899 -1898.066 -1897.079 -1896.062 -1895.032 -1894 -1893.431 -1892.86 -1892.277 -1891.665 -1891 -1890.716 -1890.312 -1889.751 -1888.993 -1888 -1886.811 -1885.326 -1883.534 -1881.426 -1879 -1874.37 -1869.43 -1864.203 -1858.72 -1853 -1844.411 -1835.523 -1826.251 -1816.473 -1806 -1798.715 -1789.996 -1779.308 -1766.109 -1750 -1717.336 -1681.96 -1644.471 -1605.594 -1566 -1538.614 -1511.223 -1483.864 -1456.478 -1429 -1410.249 -1391.388 -1372.478 -1353.628 -1335 -1317.871 -1301.474 -1286.149 -1272.238 -1260 -1259.166 -1259.964 -1262.109 -1265.239 -1269 -1271.837 -1274.737 -1277.494 -1279.949 -1282 -1281.265 -1280.209 -1279.006 -1277.867 -1277 -1278.749 -1281.155 -1284.398 -1288.64 -1294 -1303.786 -1314.702 -1326.64 -1339.458 -1353 -1367.039 -1381.454 -1396.044 -1410.615 -1425 -1438.671 -1451.997 -1464.977 -1477.633 -1490 -1500.179 -1510.192 -1520.121 -1530.042 -1540 -1546.167 -1552.339 -1558.435 -1564.355 -1570 -1579.657 -1588.907 -1597.717 -1606.076 -1614 -1625.912 -1637.545 -1649.029 -1660.489 -1672 -1687.02 -1701.911 -1716.406 -1730.195 -1743 -1749.639 -1755.075 -1759.367 -1762.63 -1765 -1766.846 -1768.106 -1768.95 -1769.539 -1770 -1776.307 -1782.543 -1788.636 -1794.487 -1800 -1805.185 -1809.957 -1814.332 -1818.336 -1822 -1824.771 -1827.246 -1829.44 -1831.356 -1833 -1834.079 -1834.902 -1835.487 -1835.849 -1836 -1835.997 -1835.797 -1835.4 -1834.803 -1834 -1833.495 -1832.761 -1831.779 -1830.531 -1829 -1826.101 -1822.925 -1819.498 -1815.848 -1812 -1806.473 -1800.79 -1794.97 -1789.034 -1783 -1778.379 -1773.67 -1768.869 -1763.978 -1759 -1755.952 -1752.827 -1749.627 -1746.354 -1743 -1739.836 -1736.52 -1732.986 -1729.165 -1725 -1720.634 -1715.902 -1710.845 -1705.52 -1700 -1693.05 -1686.073 -1679.172 -1672.451 -1666 -1659.777 -1653.887 -1648.315 -1643.031 -1638 -1632.43 -1627.006 -1621.664 -1616.346 -1611 -1608.816 -1606.483 -1603.935 -1601.118 -1598 -1592.423 -1586.564 -1580.484 -1574.265 -1568 -1560.409 -1552.939 -1545.668 -1538.673 -1532 -1526.933 -1522.069 -1517.243 -1512.273 -1507 -1501.714 -1495.959 -1489.732 -1483.062 -1476 -1467.408 -1458.603 -1449.701 -1440.808 -1432 -1423.368 -1414.832 -1406.329 -1397.757 -1389 -1378.273 -1367.167 -1355.62 -1343.577 -1331 -1318.721 -1305.969 -1292.854 -1279.498 -1266 -1259.452 -1252.814 -1246.054 -1239.127 -1232 -1221.943 -1211.768 -1201.607 -1191.629 -1182 -1179.262 -1177.019 -1175.252 -1173.923 -1173 -1169.431 -1166.245 -1163.439 -1161.032 -1159 -1155.709 -1152.72 -1149.974 -1147.419 -1145 -1138.309 -1131.846 -1125.728 -1120.087 -1115 -1110.055 -1105.68 -1101.785 -1098.266 -1095 -1089.804 -1084.785 -1079.953 -1075.345 -1071 -1066.486 -1062.271 -1058.303 -1054.556 -1051 -1048.138 -1045.42 -1042.833 -1040.361 -1038 -1034.429 -1030.943 -1027.522 -1024.218 -1021 -1017.234 -1013.552 -1009.95 -1006.423 -1003 -999.963 -996.97 -993.976 -991.005 -988 -984.519 -980.977 -977.375 -973.715 -970 -965.919 -961.782 -957.589 -953.334 -949 -946.216 -943.225 -939.929 -936.223 -932 -926.989 -921.312 -914.929 -907.818 -900 -891.271 -882.031 -872.446 -862.704 -853 -846.367 -840.165 -834.587 -829.814 -826 -812.839 -800.874 -790.201 -780.899 -773 -768.834 -765.825 -763.702 -762.181 -761 -760.098 -759.156 -758.044 -756.666 -755 -750.677 -746.391 -742.481 -739.261 -737 -726.531 -717.099 -708.533 -700.589 -693 -679.902 -666.642 -653.002 -638.831 -624 -612.923 -601.402 -589.704 -578.127 -567 -562.223 -558.08 -554.593 -551.602 -549 -548.156 -547.462 -546.965 -546.428 -546 -542.446 -538.891 -535.244 -531.115 -528 -521.786 -515.929 -509.212 -505.045 -500 -491.211 -484.243 -476.548 -473.627 -473.552 -470.162 -464.223 -455.774 -444.896 -430.1 -413.849 -390.101 -356.911 -316.361 -252.162 -201.432 -198.541 -131.659 -98.993 -94.305 -83.323 -75.52 -67.391 -59.013 -51.267 -46.08 -43.228 -41.815 -40.479 -44.497 -50.561 -51.669 -51.701 -51.392 -51.123 -50.965 -50.946 -50.987 -50.964 -50.897 -50.886 -50.984 -51.014 -50.982 -50.733 -50.465 -50.318 -50.736 -52.342 -54.478 -56.427 -57.848 -58.596 -57.543 -56.574 -55.232 -53.491 -51.77 -50.845 -50.717 -50.516 -50.185 -49.647 -48.888 -48.074 -47.43 -46.836 -46.335 -45.712 -45.012 -44.184 -43.545 -42.197 -42.013 -42.036 -41.701 -41.382 -40.428 -39.328 -38.183 -37.082 -36.208 -35.667 -35.414 -35.693 -36.376 -36.888 -36.735 -35.721 -34.263 -32.992 -32.487 -32.639 -33.578 -35.092 -36.581 -37.276 -37.05 -35.975 -34.23 -32.664 -31.835 -31.617 -32.082 -33.315 -35.698 -38.728 -41.523 -43.545 -44.896 -45.4 -45.338 -45.105 -45.049 -45.281 -45.752 -46.222 -46.565 -46.822 -46.883 -46.814 -46.52 -46.267 -46.093 -46.105 -46.186 -46.238 -46.302 -46.496 -46.601 -46.987 -47.515 -48.178 -48.571 -48.632 -48.558 -48.551 -48.709 -48.979 -49.338 -49.74 -50.122 -50.263 -50.08 -49.641 -49.21 -48.959 -48.73 -48.476 -48.153 -47.83 -47.446 -46.928 -46.298 -45.8 -45.561 -45.607 -45.821 -46.025 -46.196 -46.348 -46.497 -46.539 -46.559 -46.481 -46.348 -45.761 -45.012 -43.995 -42.701 -41.502 -41.107 -40.152 -40.275 -36.389 -32.536 -32.42 -33.034 -34.451 -36.603 -38.506 -39.4 -39.696 -39.626 -39.732 -39.919 -39.749 -39.339 -39 -38.041 -36.718 -35.262 -33.702 -32.263 -31.009 -30.039 -28.927 -27.452 -25.515 -22.981 -20.022 -16.584 -13.119 -11.289 -11.022 -10.85 -10.992 -12.184 -13.681 -15.018 -16.035 -16.023 -14.36 -12.997 -12.136 -12.96 -13.78 -30.757 -78.708 -162.468 -132.401 -104.231 -121.959 -294.778 -352.464 -373.081 -378.977 -383.409 -382.25 -392.223 -395.478 -397.089 -397.424 -397.535 -399 -405.447 -411.256 -416.087 -420.239 -424 -431.613 -439.263 -447.039 -454.961 -463 -465.997 -468.883 -471.486 -473.584 -475 -476.692 -477.732 -478.312 -478.664 -479 -479.861 -481.017 -482.562 -484.548 -487 -488.316 -490.101
-1772.26 -1770.786 -1769.285 -1767.917 -1766.718 -1765.733 -1765.079 -1765.047 -1766.008 -1767.513 -1769.146 -1770.703 -1772.069 -1773.228 -1774.153 -1774.881 -1775.592 -1776.667 -1778.548 -1780.739 -1782.834 -1784.802 -1787.573 -1792.635 -1798.43 -1803.98 -1809.32 -1815.199 -1822.677 -1830.757 -1838.692 -1846.201 -1852.681 -1857.374 -1861.053 -1864.297 -1867.232 -1869.688 -1871.391 -1872.786 -1874.223 -1875.851 -1877.76 -1880.011 -1882.528 -1885.197 -1887.864 -1890.291 -1892.251 -1893.892 -1895.355 -1896.68 -1897.932 -1899.245 -1900.5 -1901.626 -1902.57 -1903.173 -1903.246 -1902.973 -1902.516 -1901.932 -1901.21 -1900.324 -1899.344 -1898.327 -1897.315 -1896.391 -1895.65 -1895.014 -1894.4 -1893.808 -1893.283 -1892.895 -1892.522 -1892.039 -1891.4 -1890.571 -1889.527 -1888.257 -1886.625 -1884.557 -1881.728 -1877.735 -1872.973 -1867.701 -1861.94 -1855.33 -1847.311 -1838.428 -1829.026 -1819.269 -1809.668 -1800.809 -1791.263 -1779.627 -1764.584 -1743.514 -1713.43 -1677.605 -1639.055 -1599.648 -1562.308 -1530.317 -1501.343 -1473.564 -1446.774 -1422.122 -1401.385 -1382.634 -1364.469 -1346.582 -1329.07 -1312.289 -1296.328 -1281.512 -1268.533 -1259.117 -1255.435 -1255.293 -1256.931 -1259.593 -1262.598 -1265.325 -1267.812 -1270.042 -1271.874 -1272.854 -1272.529 -1271.462 -1270.256 -1269.294 -1269.148 -1270.501 -1273.038 -1276.609 -1281.383 -1287.919 -1296.936 -1307.701 -1319.583 -1332.31 -1345.7 -1359.55 -1373.692 -1387.943 -1402.084 -1415.864 -1429.082 -1441.775 -1454.037 -1465.854 -1476.968 -1487.047 -1496.55 -1505.891 -1515.139 -1523.845 -1531.247 -1538.125 -1544.976 -1551.964 -1559.68 -1568.986 -1578.898 -1588.705 -1598.329 -1608.344 -1619.665 -1631.499 -1643.346 -1655.287 -1667.866 -1681.738 -1696.052 -1709.987 -1722.978 -1733.981 -1741.741 -1747.312 -1751.532 -1754.736 -1757.171 -1759.061 -1760.533 -1761.753 -1763.062 -1765.477 -1770.31 -1776.294 -1782.441 -1788.424 -1794.086 -1799.363 -1804.22 -1808.681 -1812.772 -1816.456 -1819.654 -1822.486 -1825.022 -1827.246 -1829.109 -1830.537 -1831.601 -1832.364 -1832.85 -1833.074 -1833.052 -1832.8 -1832.332 -1831.681 -1830.943 -1830.218 -1829.378 -1828.309 -1826.924 -1825.034 -1822.389 -1819.212 -1815.668 -1811.76 -1807.287 -1801.96 -1796.134 -1790.089 -1783.99 -1778.137 -1772.89 -1767.948 -1763.097 -1758.363 -1754.063 -1750.636 -1747.633 -1744.709 -1741.745 -1738.696 -1735.573 -1732.269 -1728.711 -1724.841 -1720.611 -1716.035 -1711.11 -1705.899 -1700.478 -1694.773 -1688.6 -1682.287 -1676.054 -1669.957 -1664.005 -1658.197 -1652.575 -1647.161 -1641.925 -1636.721 -1631.342 -1625.926 -1620.597 -1615.465 -1611 -1607.808 -1605.148 -1602.414 -1599.35 -1595.559 -1590.545 -1584.784 -1578.638 -1572.216 -1565.42 -1558.061 -1550.52 -1543.132 -1536.111 -1529.749 -1524.33 -1519.457 -1514.719 -1509.845 -1504.667 -1499.129 -1493.103 -1486.524 -1479.38 -1471.547 -1462.831 -1453.628 -1444.274 -1434.975 -1425.875 -1417.033 -1408.421 -1399.907 -1391.302 -1382.233 -1372.211 -1361.516 -1350.345 -1338.714 -1326.72 -1314.546 -1302.106 -1289.495 -1277.092 -1266.098 -1258.055 -1251.429 -1245.045 -1238.455 -1231.104 -1222.399 -1212.978 -1203.473 -1194.384 -1186.888 -1182.456 -1179.76 -1177.771 -1176.07 -1174.084 -1171.108 -1167.787 -1164.625 -1161.713 -1158.863 -1155.715 -1152.549 -1149.485 -1146.34 -1142.348 -1136.573 -1130.073 -1123.708 -1117.782 -1112.437 -1107.619 -1103.376 -1099.614 -1096.058 -1092.235 -1087.599 -1082.593 -1077.598 -1072.759 -1068.116 -1063.61 -1059.372 -1055.414 -1051.735 -1048.381 -1045.442 -1042.769 -1040.266 -1037.86 -1035.322 -1032.383 -1029.266 -1026.186 -1023.129 -1020.038 -1016.764 -1013.406 -1010.076 -1006.804 -1003.605 -1000.572 -997.562 -994.502 -991.401 -988.134 -984.593 -980.86 -977.018 -973.092 -969.056 -964.849 -960.547 -956.216 -951.92 -947.912 -944.489 -941.209 -937.704 -933.777 -929.264 -924.019 -918.014 -911.227 -903.618 -895.152 -885.838 -875.892 -865.597 -855.298 -845.667 -837.5 -830.368 -823.937 -817.944 -810.988 -800.987 -790.225 -780.349 -771.856 -765.24 -760.989 -758.393 -756.784 -755.761 -755.05 -754.456 -753.82 -753.042 -752.051 -750.544 -748.121 -745.428 -742.936 -740.566 -737.074 -730.593 -722.974 -715.399 -707.713 -698.797 -687.227 -674.043 -660.049 -645.581 -631.197 -617.993 -605.182 -592.53 -580.317 -569.656 -562.179 -556.365 -551.596 -547.601 -544.5 -542.598 -541.158 -540.131 -539.125 -538.086 -535.529 -532.404 -528.05 -524.524 -520.586 -515.565 -510.11 -504.531 -499.124 -492.598 -484.243 -477.385 -476.337 -473.515 -469.627 -464.524 -457.153 -446.807 -432.431 -413.341 -387.827 -356.756 -321.981 -283.815 -236.182 -197.534 -147.81 -107.924 -90.314 -80.951 -73.727 -66.928 -60.027 -53.479 -47.778 -44.267 -42.172 -40.91 -38.662 -41.193 -48.652 -51.384 -51.602 -51.437 -51.143 -51.009 -51.262 -51.5 -51.469 -51.353 -51.254 -51.12 -50.955 -50.945 -50.881 -50.677 -50.543 -51.638 -53.876 -56.032 -57.619 -58.535 -58.68 -57.857 -56.877 -55.476 -53.66 -51.853 -50.862 -50.856 -50.737 -50.404 -49.72 -49.042 -48.275 -47.634 -47.06 -46.527 -45.86 -45.289 -44.632 -43.653 -42.861 -42.114 -41.745 -41.555 -41.055 -39.988 -38.585 -36.984 -35.412 -34.112 -33.325 -32.957 -33.472 -35.025 -36.454 -37.025 -36.703 -35.864 -34.988 -34.606 -34.674 -35.137 -35.845 -36.621 -37.012 -36.863 -35.736 -34.215 -32.874 -32.217 -32.115 -32.855 -34.594 -37.036 -39.704 -42.082 -43.824 -44.963 -45.327 -45.037 -44.421 -44.068 -44.404 -45.276 -46.031 -46.448 -46.643 -46.589 -46.335 -46.059 -45.759 -45.525 -45.576 -45.808 -46.044 -46.202 -46.273 -46.143 -46.287 -46.778 -47.488 -47.826 -47.677 -47.412 -47.466 -47.86 -48.296 -48.746 -49.351 -50.16 -50.581 -50.454 -50.009 -49.608 -49.334 -48.91 -48.438 -47.988 -47.616 -47.284 -46.756 -45.953 -45.238 -44.943 -45.044 -45.317 -45.597 -45.791 -45.911 -46.051 -46.197 -46.291 -46.243 -46.163 -45.714 -45.169 -44.54 -43.69 -42.965 -42.876 -42.286 -42.065 -40.394 -37.522 -36.474 -36.615 -37.566 -38.97 -40.146 -40.689 -40.736 -40.481 -40.612 -40.573 -40.222 -39.752 -38.871 -37.974 -36.794 -35.277 -33.517 -31.76 -30.577 -29.799 -28.979 -27.701 -25.728 -23.254 -19.985 -16.214 -12.365 -10.901 -10.505 -10.381 -10.296 -11.065 -12.369 -13.788 -14.273 -13.645 -11.851 -10.205 -8.091 -7.246 -9.008 -16.805 -15.27 -57.407 -125.391 -169.867 -187.023 -270.803 -332.504 -355.34 -364.618 -370.98 -379.258 -382.896 -386.889 -389.611 -389.19 -392.603 -395.061 -401.607 -407.623 -412.485 -416.719 -421.382 -427.868 -435.48 -443.559 -451.738 -459.152 -464.629 -469.059 -472.925 -476.081 -478.359 -479.933 -480.717 -480.924 -480.897 -480.97 -481.428 -482.337 -483.717 -485.537 -487.529 -489.336 -491.29
-1781.786 -1780.259 -1778.746 -1777.339 -1776.127 -1775.222 -1774.748 -1774.884 -1775.709 -1777.056 -1778.659 -1780.23 -1781.56 -1782.51 -1783.159 -1783.701 -1784.378 -1785.539 -1787.354 -1789.689 -1792.266 -1795.073 -1798.407 -1802.558 -1807.192 -1811.962 -1816.907 -1822.36 -1828.584 -1835.261 -1841.945 -1848.247 -1853.783 -1858.326 -1862.035 -1865.198 -1867.927 -1870.22 -1872.084 -1873.682 -1875.247 -1876.956 -1878.988 -1881.424 -1884.175 -1887.07 -1889.885 -1892.399 -1894.477 -1896.205 -1897.737 -1899.144 -1900.434 -1901.617 -1902.705 -1903.71 -1904.569 -1905.101 -1905.195 -1904.936 -1904.466 -1903.865 -1903.131 -1902.267 -1901.314 -1900.336 -1899.384 -1898.495 -1897.699 -1896.991 -1896.369 -1895.814 -1895.344 -1894.964 -1894.603 -1894.198 -1893.666 -1892.967 -1892.066 -1890.889 -1889.392 -1887.325 -1884.457 -1880.674 -1876.022 -1870.7 -1864.667 -1857.77 -1849.889 -1841.161 -1831.875 -1822.277 -1812.763 -1803.302 -1793.021 -1780.396 -1763.68 -1740.736 -1710.487 -1674.444 -1635.282 -1595.662 -1558.148 -1524.452 -1494.112 -1466.073 -1439.974 -1416.271 -1395.339 -1376.503 -1358.84 -1341.743 -1324.996 -1308.613 -1292.932 -1278.594 -1266.464 -1257.77 -1253.197 -1251.959 -1252.89 -1254.986 -1257.443 -1259.73 -1261.695 -1263.373 -1264.575 -1264.998 -1264.533 -1263.456 -1262.27 -1261.497 -1261.607 -1262.992 -1265.62 -1269.491 -1274.737 -1281.7 -1290.595 -1301.134 -1312.859 -1325.45 -1338.647 -1352.268 -1366.144 -1380.068 -1393.789 -1407.047 -1419.633 -1431.581 -1442.989 -1453.861 -1464.076 -1473.553 -1482.466 -1491.102 -1499.615 -1507.949 -1515.989 -1523.927 -1531.966 -1540.341 -1549.412 -1559.434 -1570.093 -1580.968 -1591.906 -1603.05 -1614.579 -1626.4 -1638.401 -1650.679 -1663.455 -1676.807 -1690.397 -1703.618 -1715.778 -1726.052 -1733.897 -1739.657 -1743.928 -1747.148 -1749.699 -1751.78 -1753.59 -1755.341 -1757.437 -1760.581 -1765.17 -1770.825 -1776.885 -1782.902 -1788.624 -1793.905 -1798.742 -1803.169 -1807.244 -1811.017 -1814.487 -1817.671 -1820.552 -1823.094 -1825.234 -1826.934 -1828.234 -1829.18 -1829.801 -1830.094 -1830.067 -1829.753 -1829.213 -1828.516 -1827.724 -1826.877 -1825.907 -1824.71 -1823.172 -1821.137 -1818.507 -1815.326 -1811.667 -1807.521 -1802.792 -1797.418 -1791.542 -1785.399 -1779.222 -1773.299 -1767.813 -1762.689 -1757.817 -1753.238 -1749.158 -1745.741 -1742.812 -1740.109 -1737.417 -1734.585 -1731.526 -1728.214 -1724.644 -1720.747 -1716.427 -1711.627 -1706.414 -1700.924 -1695.292 -1689.613 -1683.923 -1678.29 -1672.766 -1667.311 -1661.887 -1656.467 -1651.102 -1645.868 -1640.739 -1635.594 -1630.343 -1625.058 -1619.902 -1615.074 -1610.848 -1607.336 -1604.259 -1601.193 -1597.774 -1593.685 -1588.728 -1583.021 -1576.794 -1570.141 -1563.097 -1555.689 -1548.105 -1540.639 -1533.575 -1527.267 -1521.853 -1517.092 -1512.553 -1507.838 -1502.692 -1496.945 -1490.537 -1483.494 -1475.782 -1467.347 -1458.165 -1448.478 -1438.607 -1428.826 -1419.38 -1410.357 -1401.703 -1393.225 -1384.663 -1375.712 -1366.147 -1356.015 -1345.418 -1334.392 -1322.97 -1311.194 -1299.177 -1287.222 -1275.855 -1265.882 -1257.79 -1251.042 -1244.799 -1238.414 -1231.369 -1223.414 -1214.808 -1206.095 -1197.923 -1191.122 -1186.224 -1182.813 -1180.234 -1177.907 -1175.311 -1172.112 -1168.531 -1164.92 -1161.444 -1158.053 -1154.667 -1151.285 -1147.861 -1144.113 -1139.484 -1133.662 -1127.106 -1120.503 -1114.304 -1108.824 -1104.121 -1100.142 -1096.586 -1093.101 -1089.241 -1084.737 -1079.747 -1074.6 -1069.536 -1064.702 -1060.145 -1055.941 -1052.061 -1048.49 -1045.247 -1042.307 -1039.642 -1037.16 -1034.773 -1032.315 -1029.705 -1026.963 -1024.225 -1021.505 -1018.684 -1015.783 -1012.773 -1009.765 -1006.793 -1003.833 -1000.863 -997.841 -994.722 -991.517 -988.105 -984.424 -980.509 -976.44 -972.266 -968.011 -963.657 -959.249 -954.85 -950.574 -946.575 -942.905 -939.363 -935.656 -931.532 -926.79 -921.285 -914.965 -907.792 -899.706 -890.638 -880.62 -869.887 -858.806 -847.829 -837.476 -828.1 -819.635 -811.792 -804.177 -796.124 -787.158 -777.896 -769.234 -761.81 -756.163 -752.529 -750.54 -749.562 -749.11 -748.829 -748.523 -748.042 -747.378 -746.512 -745.406 -744.049 -742.59 -741.059 -739.193 -736.286 -731.86 -726.314 -720.134 -713.126 -704.523 -693.713 -681.079 -667.321 -652.953 -638.461 -624.185 -610.149 -596.428 -583.538 -572.109 -562.968 -555.37 -549.168 -544.059 -540.054 -537.327 -535.354 -533.456 -531.52 -530.483 -528.077 -525.232 -520.662 -516.901 -512.926 -508.607 -503.92 -498.557 -492.381 -490.232 -485.116 -478.708 -473.118 -467.944 -462.931 -456.11 -446.875 -434.116 -416.694 -390.053 -356.319 -319.095 -284.848 -255.088 -216.883 -152.237 -110.731 -92.077 -79.382 -71.398 -65.55 -60.14 -54.335 -49.466 -45.604 -43.151 -41.83 -41.379 -41.46 -43.039 -46.893 -50.294 -51.129 -51.469 -51.473 -51.439 -51.933 -52.277 -52.349 -52.109 -51.906 -51.601 -51.079 -51.303 -51.702 -51.763 -51.775 -53.481 -55.869 -58.089 -58.955 -59.154 -58.829 -57.813 -57.481 -55.761 -53.915 -52.182 -51.23 -51.327 -51.071 -50.549 -49.928 -49.002 -48.164 -47.64 -47.263 -46.734 -45.886 -45.446 -45.061 -43.587 -42.728 -41.749 -41.623 -41.632 -40.957 -39.692 -38.068 -35.943 -33.639 -32.177 -31.484 -31.022 -31.53 -34.577 -36.721 -37.928 -37.973 -37.337 -36.761 -36.548 -36.566 -36.699 -36.758 -36.983 -37.307 -37.212 -35.938 -34.105 -32.712 -32.259 -32.318 -33.238 -35.5 -38.219 -40.761 -43.034 -44.431 -45.305 -45.625 -45.109 -43.749 -42.764 -43.329 -45.154 -46.202 -46.566 -46.716 -46.45 -45.952 -45.631 -45.146 -44.7 -44.726 -45.139 -45.619 -45.901 -45.891 -45.465 -45.25 -45.985 -47.019 -47.462 -47.08 -46.183 -46.393 -47.281 -47.957 -48.23 -48.983 -50.613 -51.374 -50.976 -50.343 -50.047 -49.783 -49.19 -48.49 -47.836 -47.37 -47.22 -46.766 -45.608 -44.393 -44.188 -44.524 -44.858 -45.264 -45.529 -45.528 -45.563 -45.844 -46.07 -46.013 -45.833 -45.533 -45.194 -44.769 -44.204 -43.145 -42.224 -42.484 -42.924 -42.462 -41.305 -40.485 -40.137 -40.737 -41.571 -42.136 -42.232 -41.861 -41.218 -40.989 -40.833 -40.577 -39.972 -38.907 -37.877 -36.803 -35.472 -33.488 -31.2 -30.194 -29.557 -29.268 -28.166 -26.276 -23.928 -21.343 -18.011 -12.239 -9.438 -10.937 -11.911 -10.542 -10.953 -12.395 -13.615 -13.438 -12.366 -10.728 -8.69 -6.327 -5.702 -6.828 -10.646 -16.603 -18.474 -58.333 -133.657 -182.635 -247.433 -304.779 -326.473 -341.479 -350.799 -357.895 -358.372 -369.004 -374.823 -380.659 -386.833 -390.455 -397.992 -404.339 -409.003 -412.908 -417.581 -423.739 -431.142 -439.232 -447.417 -455.19 -462.124 -468.325 -473.857 -478.443 -481.555 -483.13 -483.412 -483.009 -482.456 -482.085 -482.136 -482.713 -483.871 -485.507 -487.39 -489.364 -491.512
-1791.472 -1789.852 -1788.264 -1786.764 -1785.483 -1784.567 -1784.198 -1784.408 -1785.219 -1786.561 -1788.239 -1790.017 -1791.413 -1792.154 -1792.467 -1792.703 -1793.244 -1794.396 -1796.386 -1799.095 -1802.315 -1805.84 -1809.458 -1813.011 -1816.629 -1820.513 -1824.759 -1829.435 -1834.551 -1839.942 -1845.356 -1850.542 -1855.251 -1859.394 -1862.939 -1865.947 -1868.515 -1870.705 -1872.625 -1874.333 -1875.936 -1877.649 -1879.731 -1882.383 -1885.439 -1888.625 -1891.699 -1894.353 -1896.418 -1898.091 -1899.635 -1901.147 -1902.467 -1903.479 -1904.341 -1905.258 -1906.153 -1906.739 -1906.796 -1906.467 -1905.988 -1905.426 -1904.742 -1903.904 -1902.967 -1902.037 -1901.151 -1900.303 -1899.483 -1898.734 -1898.1 -1897.581 -1897.162 -1896.829 -1896.522 -1896.19 -1895.759 -1895.175 -1894.4 -1893.35 -1891.961 -1890.002 -1887.223 -1883.516 -1878.887 -1873.495 -1867.326 -1860.342 -1852.54 -1843.932 -1834.67 -1824.984 -1815.339 -1805.771 -1795.339 -1782.519 -1765.431 -1741.801 -1710.442 -1673.052 -1632.599 -1591.817 -1553.356 -1518.967 -1488.265 -1460.248 -1434.516 -1411.249 -1390.595 -1372.09 -1355.026 -1338.776 -1322.69 -1306.48 -1290.752 -1276.446 -1264.533 -1255.872 -1250.936 -1249.162 -1249.613 -1251.409 -1253.478 -1255.172 -1256.473 -1257.546 -1258.342 -1258.404 -1257.602 -1256.239 -1254.946 -1254.177 -1254.383 -1255.906 -1258.713 -1262.806 -1268.285 -1275.412 -1284.354 -1294.843 -1306.452 -1318.87 -1331.844 -1345.196 -1358.781 -1372.417 -1385.819 -1398.595 -1410.421 -1421.46 -1431.962 -1441.986 -1451.402 -1460.121 -1468.287 -1476.179 -1484.062 -1492.238 -1500.906 -1509.966 -1519.28 -1528.932 -1539.199 -1550.26 -1561.952 -1573.946 -1586.065 -1598.084 -1609.881 -1621.669 -1633.662 -1646.012 -1658.729 -1671.704 -1684.754 -1697.45 -1709.182 -1719.137 -1726.783 -1732.434 -1736.642 -1739.879 -1742.546 -1744.902 -1747.103 -1749.303 -1751.868 -1755.352 -1760.049 -1765.703 -1771.786 -1777.869 -1783.622 -1788.829 -1793.534 -1797.841 -1801.837 -1805.656 -1809.353 -1812.872 -1816.104 -1818.979 -1821.409 -1823.334 -1824.82 -1825.937 -1826.705 -1827.08 -1827.031 -1826.633 -1826 -1825.213 -1824.336 -1823.401 -1822.343 -1821.058 -1819.43 -1817.325 -1814.653 -1811.424 -1807.682 -1803.41 -1798.558 -1793.104 -1787.151 -1780.888 -1774.559 -1768.493 -1762.919 -1757.749 -1752.851 -1748.263 -1744.217 -1740.894 -1738.133 -1735.67 -1733.265 -1730.633 -1727.582 -1724.21 -1720.633 -1716.791 -1712.433 -1707.371 -1701.776 -1695.919 -1690.026 -1684.36 -1679.093 -1674.13 -1669.325 -1664.551 -1659.663 -1654.566 -1649.405 -1644.37 -1639.458 -1634.509 -1629.385 -1624.221 -1619.239 -1614.606 -1610.487 -1606.886 -1603.595 -1600.281 -1596.615 -1592.333 -1587.275 -1581.491 -1575.133 -1568.291 -1561.063 -1553.534 -1545.836 -1538.176 -1530.898 -1524.513 -1519.303 -1514.912 -1510.719 -1506.271 -1501.177 -1495.17 -1488.309 -1480.743 -1472.485 -1463.474 -1453.67 -1443.334 -1432.807 -1422.417 -1412.549 -1403.403 -1394.823 -1386.504 -1378.138 -1369.478 -1360.334 -1350.749 -1340.815 -1330.524 -1319.765 -1308.46 -1296.864 -1285.438 -1274.709 -1265.322 -1257.622 -1251.168 -1245.261 -1239.273 -1232.682 -1225.255 -1217.203 -1209.035 -1201.318 -1194.704 -1189.587 -1185.714 -1182.594 -1179.736 -1176.592 -1172.827 -1168.65 -1164.448 -1160.391 -1156.513 -1152.766 -1149.112 -1145.421 -1141.39 -1136.436 -1130.229 -1123.279 -1116.248 -1109.699 -1104.089 -1099.62 -1096.043 -1092.92 -1089.782 -1086.115 -1081.586 -1076.438 -1071.053 -1065.741 -1060.733 -1056.118 -1051.977 -1048.201 -1044.766 -1041.614 -1038.683 -1035.991 -1033.549 -1031.249 -1028.942 -1026.545 -1024.073 -1021.682 -1019.35 -1016.937 -1014.323 -1011.609 -1008.942 -1006.322 -1003.633 -1000.766 -997.748 -994.615 -991.388 -987.905 -984.068 -979.942 -975.651 -971.27 -966.851 -962.352 -957.844 -953.384 -949.051 -944.984 -941.216 -937.561 -933.747 -929.505 -924.591 -918.823 -912.181 -904.66 -896.177 -886.547 -875.713 -864.016 -851.964 -840.021 -828.645 -818.108 -808.338 -799.099 -790.158 -781.464 -773.048 -764.954 -757.396 -750.862 -746.053 -743.377 -742.349 -742.217 -742.417 -742.579 -742.479 -742.037 -741.317 -740.427 -739.578 -738.958 -738.446 -737.756 -736.619 -734.672 -731.752 -727.951 -723.381 -717.731 -710.143 -699.976 -687.778 -674.356 -660.23 -645.593 -630.544 -615.443 -600.674 -586.673 -574.11 -563.53 -554.467 -546.892 -540.591 -535.654 -532.215 -529.444 -526.791 -524.255 -522.938 -520.52 -517.783 -514.53 -509.043 -504.843 -501.284 -496.897 -491.572 -490.297 -485.883 -480.331 -473.704 -466.594 -459.151 -453.396 -444.199 -433.005 -417.378 -391.49 -357.715 -319.6 -281.087 -245.72 -216.39 -151.183 -106.16 -95.468 -80.839 -69.897 -63.737 -58.993 -55.709 -53.302 -47.765 -43.968 -42.176 -41.927 -42.658 -44.29 -45.821 -47.109 -49.787 -50.926 -51.825 -52.445 -52.666 -52.953 -53.38 -53.491 -53.002 -52.886 -52.563 -52.448 -52.647 -53.156 -53.69 -54.095 -55.387 -57.432 -60.594 -59.707 -59.504 -59.384 -58.342 -57.289 -55.582 -54.161 -52.707 -51.875 -51.776 -51.075 -50.046 -49.873 -48.685 -47.685 -47.348 -47.284 -47.094 -45.295 -44.86 -44.557 -43.507 -42.827 -41.602 -41.168 -41.15 -40.56 -39.379 -37.928 -35.59 -32.078 -31.018 -30.972 -30.948 -32.551 -35.21 -37.363 -39.103 -39.177 -38.3 -38.031 -38.089 -38.201 -38.091 -37.539 -36.944 -37.779 -38.022 -36.374 -33.349 -32.081 -32.402 -32.234 -32.773 -36.127 -39.332 -41.44 -44.11 -44.906 -45.487 -46.191 -45.633 -43.262 -41.485 -41.887 -46.139 -46.677 -46.834 -46.939 -46.576 -45.444 -45.432 -44.493 -43.464 -43.416 -43.711 -44.36 -45.097 -45.131 -44.506 -43.691 -45.314 -46.961 -47.475 -46.817 -44.549 -45.746 -47.481 -48.411 -48.106 -48.203 -51.698 -52.481 -51.292 -50.486 -50.519 -50.388 -49.542 -48.642 -47.672 -46.923 -46.966 -46.69 -45.332 -43.004 -43.572 -44.264 -44.409 -45.029 -45.475 -45.26 -45.103 -45.482 -45.825 -45.581 -45.353 -45.174 -44.874 -44.622 -44.537 -42.83 -41.928 -42.148 -42.903 -43.371 -43.266 -43.2 -42.336 -43.046 -43.465 -43.545 -43.267 -42.372 -41.531 -40.951 -40.673 -40.746 -39.853 -38.64 -37.578 -36.64 -35.568 -34.138 -32.478 -29.872 -28.507 -29.583 -28.456 -26.845 -25.192 -23.366 -22.368 -21.486 -17.944 -18.484 -18.353 -16.241 -15.049 -14.972 -14.862 -13.523 -11.766 -11.321 -9.884 -8.296 -8.642 -8.522 -10.245 -14.49 -16.415 -25.374 -54.724 -116.292 -189.318 -248.278 -284.916 -307.283 -322.243 -333.534 -342.126 -352.018 -363.522 -371.768 -379.876 -387.565 -394.835 -402.003 -405.848 -408.674 -412.639 -418.721 -426.262 -434.426 -442.724 -450.948 -459.02 -466.861 -474.243 -480.58 -484.751 -486.093 -485.472 -484.192 -482.98 -482.109 -481.711 -481.953 -482.929 -484.539 -486.468 -488.494 -490.745
-1801.09 -1799.369 -1797.714 -1796.031 -1794.566 -1793.582 -1793.214 -1793.49 -1794.303 -1795.701 -1797.633 -1799.821 -1801.572 -1801.966 -1801.799 -1801.704 -1801.943 -1802.967 -1805.281 -1808.508 -1812.336 -1816.626 -1820.671 -1823.46 -1826 -1828.98 -1832.47 -1836.341 -1840.407 -1844.639 -1848.933 -1853.091 -1857.013 -1860.725 -1864.025 -1866.844 -1869.209 -1871.264 -1873.228 -1874.995 -1876.572 -1878.104 -1880.048 -1883 -1886.421 -1889.922 -1893.323 -1896.198 -1897.994 -1899.367 -1900.84 -1902.513 -1903.995 -1904.642 -1905.164 -1906.024 -1907.163 -1908.044 -1907.94 -1907.449 -1906.982 -1906.562 -1906.028 -1905.194 -1904.253 -1903.359 -1902.566 -1901.806 -1900.949 -1900.165 -1899.535 -1899.062 -1898.718 -1898.462 -1898.247 -1897.998 -1897.661 -1897.187 -1896.531 -1895.646 -1894.379 -1892.618 -1890.063 -1886.346 -1881.702 -1876.267 -1870.05 -1863.077 -1855.418 -1846.942 -1837.582 -1827.502 -1817.423 -1808.243 -1798.287 -1785.955 -1769.855 -1746.841 -1713.24 -1673.301 -1630.793 -1587.916 -1547.715 -1513.566 -1483.416 -1455.647 -1430.016 -1406.87 -1386.705 -1368.79 -1352.47 -1337.252 -1322.046 -1305.49 -1289.199 -1274.588 -1262.337 -1253.311 -1248.336 -1246.46 -1246.802 -1248.603 -1250.659 -1251.506 -1251.926 -1252.478 -1253.083 -1253.06 -1251.672 -1249.802 -1248.219 -1247.316 -1247.496 -1249.242 -1252.317 -1256.579 -1262.074 -1269.142 -1278.266 -1288.854 -1300.378 -1312.586 -1325.291 -1338.296 -1351.523 -1364.867 -1378.104 -1390.563 -1401.383 -1411.312 -1420.918 -1430.244 -1439.024 -1446.908 -1454.268 -1461.463 -1468.693 -1476.618 -1486.166 -1496.486 -1507.01 -1517.766 -1529.053 -1541.278 -1554.092 -1567.214 -1580.485 -1593.407 -1605.224 -1616.787 -1628.672 -1640.98 -1653.608 -1666.238 -1678.887 -1691.327 -1703.074 -1713.147 -1720.366 -1725.639 -1729.719 -1732.925 -1735.662 -1738.399 -1741.026 -1743.563 -1746.287 -1749.818 -1754.851 -1760.767 -1766.995 -1773.234 -1779.082 -1784.103 -1788.575 -1792.708 -1796.566 -1800.332 -1804.285 -1808.146 -1811.715 -1814.927 -1817.657 -1819.73 -1821.33 -1822.595 -1823.542 -1824.045 -1823.919 -1823.402 -1822.657 -1821.748 -1820.766 -1819.784 -1818.692 -1817.369 -1815.722 -1813.612 -1810.874 -1807.585 -1803.799 -1799.501 -1794.62 -1789.098 -1783.057 -1776.645 -1770.051 -1763.725 -1758.232 -1753.149 -1748.189 -1743.41 -1739.181 -1736.002 -1733.457 -1731.221 -1729.143 -1726.789 -1723.561 -1719.993 -1716.433 -1712.81 -1708.624 -1703.189 -1697.12 -1690.882 -1684.652 -1678.864 -1674.104 -1669.848 -1665.733 -1661.664 -1657.357 -1652.406 -1647.327 -1642.483 -1637.921 -1633.347 -1628.29 -1623.202 -1618.386 -1613.911 -1609.878 -1606.364 -1603.059 -1599.629 -1595.843 -1591.455 -1586.224 -1580.281 -1573.761 -1566.752 -1559.356 -1551.715 -1543.864 -1535.93 -1528.184 -1521.441 -1516.746 -1512.978 -1509.252 -1505.18 -1500.24 -1493.812 -1486.371 -1478.252 -1469.514 -1460.002 -1449.442 -1438.318 -1427.033 -1415.876 -1405.413 -1396.306 -1387.967 -1379.874 -1371.828 -1363.564 -1354.772 -1345.669 -1336.422 -1327.017 -1317.106 -1306.178 -1294.905 -1283.877 -1273.465 -1264.376 -1257.4 -1251.638 -1246.295 -1240.912 -1234.927 -1227.811 -1220.04 -1212.124 -1204.453 -1197.653 -1192.413 -1188.234 -1184.652 -1181.41 -1177.853 -1173.178 -1168.111 -1163.202 -1158.556 -1154.17 -1150.043 -1146.072 -1142.194 -1138.198 -1133.252 -1126.343 -1118.63 -1111.051 -1104.026 -1098.166 -1094.153 -1091.224 -1088.709 -1086.202 -1082.985 -1078.233 -1072.705 -1067.003 -1061.399 -1056.169 -1051.566 -1047.505 -1043.837 -1040.551 -1037.511 -1034.539 -1031.793 -1029.384 -1027.257 -1025.173 -1022.859 -1020.553 -1018.476 -1016.625 -1014.704 -1012.295 -1009.798 -1007.476 -1005.31 -1003.017 -1000.211 -997.179 -994.092 -990.962 -987.534 -983.499 -979.128 -974.636 -970.093 -965.515 -960.914 -956.333 -951.788 -947.329 -943.13 -939.388 -935.758 -931.922 -927.661 -922.662 -916.591 -909.592 -901.756 -893.013 -882.968 -871.12 -858.258 -845.068 -831.964 -819.414 -807.841 -796.983 -786.55 -776.429 -767.067 -759.294 -752.281 -745.621 -739.587 -735.231 -733.9 -734.2 -735.014 -735.928 -736.554 -736.545 -736.029 -735.139 -733.995 -733.096 -733.178 -733.517 -733.6 -733.236 -732.244 -730.535 -728.185 -725.262 -721.527 -715.655 -705.796 -693.711 -680.684 -666.994 -652.471 -636.7 -620.501 -604.577 -589.364 -575.467 -563.633 -553.277 -544.527 -537.002 -531.013 -526.98 -523.811 -520.68 -517.737 -515.515 -513.142 -510.273 -505.98 -501.931 -498.583 -496.249 -492.961 -488.328 -487.75 -481.861 -474.993 -467.263 -459.542 -448.768 -438.693 -427.337 -412.355 -389.602 -353.37 -316.83 -277.425 -236.524 -193.169 -142.744 -102.931 -94.572 -81.482 -68.589 -62.699 -58.477 -54.237 -51.3 -49.821 -44.745 -42.332 -41.174 -41.753 -42.607 -44.91 -45.981 -47.666 -50.389 -51.433 -52.548 -53.536 -53.761 -53.975 -54.425 -54.589 -53.969 -53.983 -53.673 -53.761 -53.805 -54.137 -54.835 -55.385 -56.554 -57.548 -59.076 -59.027 -59.173 -59.043 -58.303 -56.979 -55.359 -54.4 -52.995 -51.884 -49.578 -48.486 -48.046 -48.509 -47.801 -47.083 -46.892 -46.647 -46.391 -45.097 -44.695 -44.17 -43.29 -42.373 -41.357 -40.708 -40.376 -40.029 -38.884 -38.274 -37.236 -32.597 -32.082 -31.695 -30.407 -32.74 -35.225 -36.62 -37.974 -38.722 -38.401 -38.245 -38.329 -38.726 -38.818 -37.888 -36.671 -37.472 -37.592 -35.367 -32.011 -32.1 -32.95 -31.858 -32.426 -36.796 -39.85 -41.601 -43.567 -44.749 -45.135 -45.857 -45.497 -44.037 -43.443 -43.684 -45.996 -46.841 -47.294 -47.286 -46.955 -46.092 -45.24 -43.803 -43.288 -41.912 -40.672 -39.462 -41.728 -42.77 -43.356 -44.151 -45.758 -46.995 -47.455 -45.761 -45.344 -47.902 -48.665 -49.301 -49.503 -50.05 -51.353 -51.72 -51.425 -51.16 -51.003 -50.823 -50.018 -48.995 -48.018 -46.775 -45.509 -44.882 -44.254 -43.429 -43.74 -44.001 -44.178 -44.731 -45.126 -45.416 -45.532 -45.347 -45.152 -44.881 -44.717 -44.425 -44.187 -43.679 -42.917 -42.015 -41.458 -41.652 -41.736 -42.32 -42.68 -43.024 -43.109 -43.55 -43.379 -43.349 -42.895 -42.224 -41.517 -41.001 -40.147 -39.666 -38.843 -38.428 -37.419 -36.112 -34.701 -32.685 -31.017 -28.277 -27.964 -26.68 -26.41 -26.764 -26.296 -25.521 -24.422 -24.445 -24.142 -23.425 -21.745 -20.271 -18.872 -16.658 -12.966 -11.376 -10.948 -11.322 -10.849 -11.189 -11.09 -9.982 -11.976 -17.132 -23.641 -26.611 -40.687 -57.602 -125.683 -201.153 -246.713 -275.619 -295.672 -310.921 -324.144 -339.558 -349.953 -361.135 -371.778 -379.816 -390.617 -399.068 -401.504 -403.239 -406.364 -412.993 -421.24 -429.57 -437.837 -446.265 -455.27 -464.499 -473.651 -482.262 -488.151 -488.416 -486.199 -483.868 -482.058 -480.808 -479.907 -479.79 -480.684 -482.482 -484.676 -486.591 -488.792
-1810.359 -1808.576 -1807 -1804.912 -1803.203 -1802.035 -1801.587 -1802 -1802.683 -1804.199 -1806.383 -1809.04 -1812 -1811.323 -1810.824 -1810.546 -1810.573 -1811 -1814.03 -1817.599 -1821.753 -1826.539 -1832 -1832.972 -1834.612 -1836.869 -1839.686 -1843 -1845.988 -1849.249 -1852.616 -1855.917 -1859 -1862.427 -1865.461 -1868.071 -1870.248 -1872 -1874.142 -1875.942 -1877.47 -1878.801 -1880 -1883.679 -1887.305 -1890.889 -1894.445 -1898 -1898.78 -1899.723 -1900.97 -1902.681 -1905 -1904.531 -1904.759 -1905.628 -1907.066 -1909 -1908.146 -1907.617 -1907.308 -1907.126 -1907 -1906.014 -1905.068 -1904.21 -1903.503 -1903 -1901.969 -1901.18 -1900.613 -1900.234 -1900 -1899.857 -1899.747 -1899.609 -1899.38 -1899 -1898.483 -1897.691 -1896.562 -1895.024 -1893 -1889.031 -1884.421 -1879.1 -1872.988 -1866 -1858.716 -1850.429 -1841.104 -1830.677 -1819 -1811.405 -1801.838 -1789.747 -1774.586 -1756 -1716.527 -1674.238 -1630.114 -1585.333 -1541 -1509.705 -1480.133 -1452.46 -1426.744 -1403 -1383.769 -1366.325 -1350.475 -1336.054 -1323 -1304.526 -1287.689 -1272.783 -1260.136 -1250 -1245.714 -1243.831 -1244.014 -1245.863 -1249 -1247.992 -1247.645 -1247.755 -1248.215 -1249 -1246.267 -1243.949 -1242.17 -1241.117 -1241 -1243.263 -1246.645 -1251.101 -1256.569 -1263 -1272.777 -1283.387 -1294.715 -1306.63 -1319 -1331.506 -1344.255 -1357.149 -1370.092 -1383 -1391.986 -1400.867 -1409.653 -1418.36 -1427 -1433.787 -1440.548 -1447.316 -1454.124 -1461 -1472.371 -1483.843 -1495.425 -1507.135 -1519 -1532.589 -1546.368 -1560.346 -1574.543 -1589 -1599.942 -1611.264 -1623.025 -1635.271 -1648 -1660.15 -1672.513 -1684.814 -1696.738 -1708 -1713.977 -1719.019 -1723.145 -1726.435 -1729 -1732.459 -1735.502 -1738.317 -1741.096 -1744 -1749.946 -1756.106 -1762.406 -1768.739 -1775 -1779.497 -1783.782 -1787.812 -1791.559 -1795 -1799.451 -1803.579 -1807.382 -1810.857 -1814 -1816.004 -1817.69 -1819.073 -1820.171 -1821 -1820.607 -1819.988 -1819.167 -1818.167 -1817 -1816.083 -1814.971 -1813.622 -1811.983 -1810 -1807.117 -1803.805 -1800.033 -1795.771 -1791 -1785.401 -1779.334 -1772.86 -1766.057 -1759 -1754.101 -1749.083 -1744.014 -1738.962 -1734 -1731.281 -1728.776 -1726.534 -1724.599 -1723 -1718.943 -1715.186 -1711.661 -1708.292 -1705 -1698.651 -1692.282 -1685.881 -1679.449 -1673 -1669.27 -1665.568 -1661.928 -1658.389 -1655 -1649.655 -1644.597 -1639.917 -1635.7 -1632 -1626.631 -1621.742 -1617.247 -1613.04 -1609 -1605.873 -1602.645 -1599.176 -1595.331 -1591 -1585.477 -1579.38 -1572.736 -1565.591 -1558 -1550.343 -1542.404 -1534.298 -1526.139 -1518 -1514.835 -1511.605 -1508.163 -1504.344 -1500 -1492.6 -1484.55 -1475.88 -1466.665 -1457 -1445.356 -1433.491 -1421.547 -1409.672 -1398 -1389.55 -1381.381 -1373.443 -1365.668 -1358 -1349.305 -1340.647 -1332.025 -1323.461 -1315 -1303.937 -1293.109 -1282.613 -1272.551 -1263 -1257.579 -1252.559 -1247.744 -1242.951 -1238 -1230.701 -1223.152 -1215.432 -1207.669 -1200 -1195.028 -1190.379 -1186.128 -1182.326 -1179 -1172.587 -1166.637 -1161.105 -1155.922 -1151 -1146.474 -1142.113 -1137.886 -1133.87 -1130 -1121.337 -1112.98 -1105.061 -1097.706 -1091 -1088.173 -1085.88 -1083.906 -1082.015 -1080 -1074.295 -1068.416 -1062.467 -1056.622 -1051 -1046.588 -1042.589 -1038.939 -1035.745 -1033 -1029.772 -1026.982 -1024.587 -1022.602 -1021 -1018.436 -1016.245 -1014.435 -1013.017 -1012 -1009.39 -1007.141 -1005.202 -1003.509 -1002 -998.959 -995.987 -993.017 -990.038 -987 -982.543 -977.99 -973.362 -968.683 -964 -959.325 -954.689 -950.095 -945.539 -941 -937.53 -933.932 -930.075 -925.814 -921 -914.386 -907.022 -898.853 -889.84 -880 -866.529 -852.508 -838.213 -823.953 -810 -797.792 -786.079 -774.785 -763.793 -753 -746.797 -740.751 -734.897 -729.299 -724 -725.263 -726.741 -728.299 -729.77 -731 -730.798 -730.195 -729.185 -727.781 -726 -727.319 -728.289 -728.914 -729.159 -729 -728.151 -726.916 -725.329 -723.368 -721 -709.822 -698.095 -685.747 -672.716 -659 -642.088 -624.871 -607.83 -591.41 -576 -563.139 -551.856 -541.858 -533.361 -526 -521.856 -518.244 -517.115 -513.261 -508 -507.122 -502.697 -499.294 -496.459 -494.216 -492.329 -488.986 -486.863 -483.456 -476.961 -468.532 -458.363 -446.741 -431.159 -419.146 -404.555 -382.331 -349.819 -306.867 -276.257 -233.54 -178.241 -128.216 -96.099 -90.343 -81.511 -68.53 -62.409 -58.871 -54.816 -50.812 -49.159 -45.529 -42.515 -41.533 -41.556 -42.057 -41.718 -44.432 -46.172 -48.542 -51.177 -52.575 -53.395 -54.375 -54.804 -55.005 -55.188 -55.4 -55.022 -54.596 -54.477 -54.252 -54.129 -54.189 -54.733 -55.818 -56.984 -57.927 -58.615 -59.5 -59.624 -59.036 -58.776 -57.47 -55.751 -54.503 -53.182 -51.454 -45.481 -43.805 -43.658 -46.622 -47.35 -46.924 -46.791 -46.075 -45.831 -45.96 -45.342 -44.156 -42.52 -39.948 -39.891 -39.702 -39.355 -38.732 -37.935 -38.118 -36.972 -33.05 -30.13 -30.28 -31.031 -31.086 -31.145 -32.801 -34.976 -37.111 -38.083 -38.005 -38.125 -38.602 -38.939 -38.182 -37.612 -37.478 -36.818 -35.014 -32.375 -32.596 -32.693 -32.234 -33.207 -36.667 -39.859 -41.702 -42.885 -44.317 -45.312 -45.577 -45.508 -45.337 -45.362 -45.858 -46.758 -47.294 -47.64 -47.482 -46.91 -46.699 -45.694 -44.633 -43.073 -36.923 -33.138 -29.712 -34.231 -37.446 -40.25 -43.036 -45.594 -46.939 -47.45 -47.897 -48.202 -49.967 -49.932 -49.834 -50.834 -52.849 -51.881 -51.965 -51.894 -51.627 -51.365 -51.318 -51.212 -49.368 -48.341 -46.575 -44.144 -42.2 -43.289 -43.689 -43.532 -43.486 -43.723 -44.319 -44.682 -45.845 -45.6 -44.86 -44.721 -43.95 -43.604 -41.756 -40.611 -40.686 -39.37 -37.97 -37.568 -37.543 -39.597 -41.161 -42.188 -42.44 -42.544 -43.024 -42.537 -41.955 -41.793 -41.49 -41.704 -40.674 -39.094 -38.476 -37.896 -37.174 -36.008 -34.383 -31.435 -29.485 -29.142 -28.646 -28.902 -24.683 -24.079 -26.502 -26.24 -25.223 -24.061 -23.351 -23.42 -22.804 -21.259 -21.178 -20.159 -17.087 -13.917 -12.574 -11.986 -12.198 -12.982 -12.877 -11.398 -11.739 -16.31 -18.696 -24.096 -32.59 -53.685 -58.404 -95.041 -183.364 -208.886 -242.126 -268.577 -288.304 -305.286 -321.212 -331.618 -347.237 -360.989 -373.195 -384.194 -392.151 -396.518 -398.473 -399 -408.451 -417.094 -425.214 -433.099 -441 -450.833 -460.896 -471.147 -481.528 -492 -488.067 -484.439 -481.361 -479.124 -478 -476.322 -475.954 -476.837 -478.878 -482 -483.187 -485.332
-1819.175 -1817.274 -1815.332 -1813.239 -1811.298 -1809.829 -1809.092 -1809.209 -1810.131 -1811.87 -1814.233 -1816.836 -1818.876 -1819.425 -1819.305 -1819.193 -1819.423 -1820.477 -1822.891 -1826.256 -1830.205 -1834.482 -1838.257 -1840.437 -1842.081 -1843.955 -1846.187 -1848.647 -1851.147 -1853.738 -1856.412 -1859.109 -1861.833 -1864.66 -1867.362 -1869.785 -1871.894 -1873.788 -1875.661 -1877.38 -1878.913 -1880.385 -1882.234 -1885.054 -1888.3 -1891.551 -1894.614 -1897.049 -1898.299 -1899.059 -1899.892 -1900.987 -1902.049 -1902.474 -1902.963 -1903.915 -1905.246 -1906.451 -1906.802 -1906.855 -1906.944 -1907.009 -1906.846 -1906.245 -1905.42 -1904.581 -1903.826 -1903.133 -1902.387 -1901.764 -1901.341 -1901.105 -1901.015 -1901.009 -1901.048 -1901.042 -1900.934 -1900.667 -1900.193 -1899.495 -1898.422 -1896.892 -1894.626 -1891.252 -1887.008 -1882.009 -1876.252 -1869.756 -1862.574 -1854.55 -1845.557 -1835.706 -1825.684 -1816.37 -1806.042 -1793.093 -1776.086 -1751.877 -1716.773 -1675.132 -1630.865 -1586.341 -1544.806 -1509.684 -1478.946 -1450.89 -1425.201 -1402.16 -1382.211 -1364.622 -1348.641 -1333.725 -1318.695 -1302.177 -1285.832 -1271.045 -1258.551 -1249.191 -1243.789 -1241.404 -1241.098 -1242.187 -1243.519 -1243.686 -1243.423 -1243.223 -1243.06 -1242.453 -1240.705 -1238.633 -1236.923 -1235.952 -1236.259 -1238.356 -1241.927 -1246.654 -1252.438 -1259.547 -1268.482 -1278.634 -1289.542 -1300.98 -1312.777 -1324.776 -1336.896 -1349.058 -1361.027 -1372.114 -1381.464 -1389.884 -1398.004 -1405.958 -1413.55 -1420.471 -1427.145 -1433.964 -1441.234 -1449.725 -1460.404 -1472.328 -1484.745 -1497.468 -1510.626 -1524.519 -1538.787 -1553.157 -1567.434 -1581.042 -1593.205 -1604.806 -1616.53 -1628.569 -1640.857 -1653.127 -1665.427 -1677.571 -1689.137 -1699.2 -1706.619 -1712.276 -1716.863 -1720.652 -1723.996 -1727.358 -1730.592 -1733.693 -1736.887 -1740.729 -1745.898 -1751.793 -1757.915 -1764.019 -1769.735 -1774.649 -1779.045 -1783.153 -1787.052 -1790.936 -1795.083 -1799.2 -1803.066 -1806.588 -1809.623 -1811.976 -1813.822 -1815.288 -1816.382 -1816.972 -1816.872 -1816.326 -1815.514 -1814.517 -1813.433 -1812.351 -1811.165 -1809.765 -1808.072 -1805.954 -1803.252 -1800.031 -1796.336 -1792.136 -1787.356 -1781.934 -1775.979 -1769.628 -1763.042 -1756.645 -1750.997 -1745.68 -1740.437 -1735.331 -1730.721 -1727.108 -1724.097 -1721.426 -1718.997 -1716.412 -1713.082 -1709.536 -1706.072 -1702.574 -1698.494 -1693.129 -1687.118 -1680.964 -1674.903 -1669.409 -1665.086 -1661.37 -1657.831 -1654.303 -1650.445 -1645.841 -1641.026 -1636.44 -1632.22 -1628.167 -1623.841 -1619.64 -1615.764 -1612.134 -1608.724 -1605.551 -1602.33 -1598.813 -1594.852 -1590.257 -1584.819 -1578.691 -1571.995 -1564.825 -1557.278 -1549.498 -1541.534 -1533.519 -1525.757 -1519.094 -1514.565 -1511.007 -1507.433 -1503.347 -1498.126 -1491.103 -1482.775 -1473.566 -1463.632 -1452.899 -1441.159 -1428.9 -1416.553 -1404.47 -1393.304 -1383.787 -1375.299 -1367.279 -1359.501 -1351.737 -1343.697 -1335.556 -1327.429 -1319.253 -1310.654 -1301.124 -1291.291 -1281.698 -1272.645 -1264.773 -1258.842 -1253.978 -1249.434 -1244.846 -1239.684 -1233.395 -1226.385 -1219.022 -1211.504 -1204.284 -1197.969 -1192.198 -1186.759 -1181.615 -1176.339 -1170.216 -1163.976 -1158.077 -1152.521 -1147.223 -1142.138 -1137.189 -1132.287 -1127.412 -1121.723 -1114.256 -1106.173 -1098.41 -1091.405 -1085.829 -1082.366 -1080.197 -1078.486 -1076.656 -1073.842 -1069.169 -1063.451 -1057.473 -1051.572 -1046.102 -1041.395 -1037.293 -1033.554 -1030.265 -1027.21 -1024.237 -1021.511 -1019.092 -1017.028 -1015.099 -1013.037 -1011.102 -1009.476 -1008.149 -1006.858 -1005.18 -1003.495 -1001.992 -1000.584 -998.954 -996.687 -994.075 -991.287 -988.335 -984.993 -980.94 -976.469 -971.805 -967.047 -962.293 -957.594 -952.966 -948.406 -943.935 -939.703 -935.892 -932.169 -928.216 -923.767 -918.481 -911.976 -904.4 -895.832 -886.141 -874.861 -861.445 -846.73 -831.52 -816.358 -801.842 -788.459 -776.004 -764.248 -753.271 -743.745 -736.629 -730.927 -725.926 -721.611 -718.868 -718.958 -720.463 -722.267 -723.915 -725 -725.16 -724.624 -723.664 -722.511 -721.763 -722.167 -723.018 -723.796 -724.356 -724.612 -724.489 -724.003 -723.111 -721.48 -717.79 -710.197 -700.315 -689.195 -676.795 -662.61 -646.139 -628.366 -610.256 -592.742 -576.515 -562.046 -549.8 -538.939 -530.067 -522.664 -517.674 -516.78 -513.468 -509.966 -506.753 -503.616 -498.34 -494.327 -491.815 -489.391 -487.589 -486.588 -482.939 -477.905 -470.823 -459.374 -443.931 -426.808 -409.019 -394.534 -372.861 -343.633 -311.024 -273.837 -238.172 -189.84 -119.349 -99.324 -84.632 -77.629 -65.602 -61.488 -58.372 -55.259 -50.71 -46.645 -47.797 -45.899 -42.851 -42.501 -43.323 -44.169 -44.05 -46.44 -49.143 -50.808 -52.283 -53.249 -54.021 -55.268 -56.445 -56.208 -56.226 -56.698 -55.974 -54.75 -55.07 -54.567 -54.41 -54.24 -54.782 -56.302 -57.647 -58.11 -59.021 -60.714 -62.222 -60.015 -58.576 -57.809 -55.883 -54.065 -52.769 -49.828 -43.694 -42.008 -42.599 -45.908 -47.1 -47.084 -47.032 -46.353 -46.125 -46.25 -45.293 -43.818 -41.546 -36.974 -35.187 -36.923 -36.606 -37.174 -37.419 -37.34 -36.071 -33.394 -31.118 -30.771 -31.136 -31.026 -31.213 -32.512 -34.458 -36.399 -37.692 -38.245 -38.593 -38.954 -39.158 -38.832 -38.281 -37.49 -35.912 -32.955 -31.095 -31.166 -31.416 -31.719 -32.565 -34.01 -34.432 -32.934 -38.648 -42.247 -44.363 -45.292 -45.652 -45.944 -46.27 -46.688 -47.187 -47.544 -47.733 -47.588 -47.21 -46.715 -45.594 -43.606 -39.528 -32.183 -29.488 -28.922 -30.235 -32.112 -37.653 -41.702 -44.762 -46.687 -47.858 -48.905 -49.704 -50.633 -50.678 -50.593 -51.615 -53.162 -52.744 -52.392 -52.216 -51.953 -51.748 -51.659 -51.287 -49.808 -48.316 -46.534 -44.473 -43.141 -43.209 -43.504 -43.513 -43.541 -43.749 -44.128 -44.576 -45.115 -44.923 -44.328 -43.788 -43.031 -42.054 -40.33 -38.644 -37.047 -33.953 -31.907 -31.85 -30.682 -33.701 -37.835 -40.057 -41.042 -41.417 -41.284 -40.687 -39.927 -39.378 -39.125 -39.038 -38.502 -37.624 -37.217 -36.959 -36.175 -34.76 -33.015 -30.666 -28.879 -28.285 -28.093 -27.55 -25.937 -25.476 -26.174 -26.006 -25.013 -23.703 -22.504 -22.127 -22.181 -22.453 -22.51 -21.519 -19.514 -18.235 -17.598 -14.834 -13.98 -17.441 -14.944 -13.046 -15.68 -19.952 -22.484 -26.419 -37.462 -56.3 -69.214 -87.539 -120.853 -160.085 -220.498 -238.958 -259.72 -281.098 -301.863 -321.498 -338.409 -353.994 -367.341 -378.538 -387.049 -393.063 -396.998 -400.903 -407.336 -414.603 -421.697 -428.876 -436.767 -445.929 -455.916 -466.078 -475.579 -481.966 -482.205 -479.491 -476.37 -473.729 -471.828 -470.584 -470.372 -471.305 -473.205 -475.582 -477.758 -480.271
-1827.563 -1825.61 -1823.498 -1821.191 -1818.903 -1816.982 -1815.788 -1815.667 -1816.735 -1818.795 -1821.417 -1824.039 -1826.045 -1827.055 -1827.372 -1827.53 -1827.995 -1829.191 -1831.356 -1834.367 -1837.876 -1841.469 -1844.59 -1846.893 -1848.659 -1850.332 -1852.111 -1854.02 -1856.028 -1858.104 -1860.253 -1862.468 -1864.786 -1867.229 -1869.658 -1871.933 -1873.997 -1875.873 -1877.635 -1879.265 -1880.795 -1882.374 -1884.268 -1886.675 -1889.393 -1892.105 -1894.513 -1896.302 -1897.299 -1897.739 -1897.974 -1898.266 -1898.714 -1899.328 -1900.181 -1901.277 -1902.52 -1903.704 -1904.672 -1905.461 -1906.112 -1906.536 -1906.579 -1906.168 -1905.426 -1904.556 -1903.717 -1902.98 -1902.377 -1901.956 -1901.74 -1901.696 -1901.782 -1901.95 -1902.142 -1902.304 -1902.33 -1902.161 -1901.74 -1901.023 -1900.016 -1898.504 -1896.31 -1893.296 -1889.47 -1884.954 -1879.702 -1873.676 -1866.839 -1859.137 -1850.622 -1841.429 -1831.909 -1822.043 -1810.891 -1796.846 -1778.017 -1752.01 -1717.609 -1676.742 -1632.662 -1588.519 -1547.322 -1511.01 -1479.172 -1450.631 -1424.795 -1401.756 -1381.549 -1363.677 -1347.343 -1331.715 -1316.035 -1299.905 -1283.991 -1269.374 -1256.982 -1247.742 -1242.04 -1239.257 -1238.478 -1238.824 -1239.495 -1239.929 -1239.919 -1239.505 -1238.689 -1237.52 -1236.044 -1234.388 -1232.811 -1231.824 -1232.176 -1234.416 -1238.287 -1243.346 -1249.383 -1256.54 -1265.013 -1274.578 -1284.901 -1295.758 -1306.901 -1318.208 -1329.563 -1340.844 -1351.755 -1361.809 -1370.683 -1378.652 -1386.172 -1393.455 -1400.512 -1407.333 -1414.116 -1421.209 -1429.064 -1438.313 -1449.285 -1461.656 -1474.827 -1488.455 -1502.453 -1516.803 -1531.334 -1545.818 -1559.984 -1573.404 -1585.853 -1597.653 -1609.296 -1621.103 -1633.163 -1645.418 -1657.747 -1669.837 -1681.187 -1691.122 -1699.174 -1705.602 -1710.859 -1715.269 -1719.173 -1722.758 -1726.157 -1729.504 -1733.052 -1737.193 -1742.132 -1747.696 -1753.539 -1759.358 -1764.86 -1769.853 -1774.407 -1778.662 -1782.749 -1786.809 -1790.901 -1794.941 -1798.779 -1802.294 -1805.344 -1807.828 -1809.799 -1811.322 -1812.396 -1812.949 -1812.939 -1812.469 -1811.694 -1810.73 -1809.653 -1808.509 -1807.252 -1805.81 -1804.087 -1801.969 -1799.368 -1796.28 -1792.717 -1788.644 -1783.99 -1778.725 -1772.938 -1766.8 -1760.504 -1754.302 -1748.396 -1742.74 -1737.27 -1732.054 -1727.262 -1723.058 -1719.344 -1715.992 -1712.861 -1709.769 -1706.548 -1703.244 -1699.901 -1696.33 -1692.2 -1687.272 -1681.76 -1676.044 -1670.453 -1665.367 -1660.995 -1657.154 -1653.547 -1649.886 -1645.907 -1641.477 -1636.796 -1632.201 -1627.906 -1623.946 -1620.291 -1616.964 -1613.927 -1611.06 -1608.214 -1605.249 -1602.049 -1598.51 -1594.481 -1589.791 -1584.326 -1578.165 -1571.478 -1564.33 -1556.825 -1549.037 -1541.109 -1533.279 -1525.942 -1519.71 -1514.875 -1510.957 -1507.146 -1502.74 -1497.135 -1489.942 -1481.292 -1471.517 -1460.839 -1449.397 -1437.278 -1424.721 -1412.061 -1399.758 -1388.453 -1378.516 -1369.701 -1361.517 -1353.65 -1345.924 -1338.258 -1330.595 -1322.891 -1315.038 -1306.87 -1298.314 -1289.572 -1281.025 -1273.052 -1266.112 -1260.444 -1255.709 -1251.349 -1246.92 -1241.964 -1236.214 -1229.748 -1222.798 -1215.532 -1208.149 -1200.816 -1193.621 -1186.635 -1179.9 -1173.298 -1166.695 -1160.268 -1154.178 -1148.389 -1142.742 -1137.111 -1131.459 -1125.777 -1119.904 -1113.455 -1106.186 -1098.513 -1091.089 -1084.524 -1079.442 -1076.108 -1074.112 -1072.675 -1070.962 -1068.116 -1063.677 -1058.064 -1052.006 -1046.123 -1040.662 -1035.872 -1031.634 -1027.823 -1024.375 -1021.18 -1018.253 -1015.539 -1013.133 -1010.936 -1008.913 -1007.03 -1005.329 -1003.822 -1002.505 -1001.311 -1000.147 -999.087 -998.074 -996.99 -995.628 -993.833 -991.646 -989.087 -986.241 -982.911 -979.045 -974.713 -970.059 -965.229 -960.416 -955.728 -951.163 -946.68 -942.303 -938.14 -934.232 -930.406 -926.342 -921.729 -916.233 -909.602 -901.82 -892.884 -882.597 -870.57 -856.62 -841.209 -825.096 -809.049 -793.784 -779.726 -766.809 -754.847 -744.021 -734.895 -727.899 -722.617 -718.488 -715.408 -713.765 -713.851 -715.172 -716.978 -718.662 -719.719 -719.893 -719.336 -718.409 -717.477 -716.946 -717.033 -717.566 -718.249 -718.895 -719.393 -719.679 -719.656 -719.102 -717.561 -714.254 -708.561 -700.78 -691.305 -679.928 -666.054 -649.446 -630.9 -611.76 -592.954 -575.219 -559.909 -546.836 -535.404 -525.222 -521.846 -517.218 -513.447 -509.872 -505.872 -503.194 -497.185 -492.029 -487.812 -485.785 -483.869 -482.823 -482.854 -478.473 -472.512 -460.542 -444.917 -426.614 -405.382 -389.018 -366.679 -336.057 -298.528 -267.446 -227.656 -176.278 -100.89 -93.069 -88.51 -75.96 -65.368 -57.051 -52.587 -51.927 -50.249 -47.642 -45.741 -45.471 -44.801 -43.87 -43.902 -44.756 -45.959 -47.495 -49.924 -51.104 -52.531 -53.73 -54.461 -55.408 -56.573 -57.505 -57.829 -57.877 -57.822 -57.248 -56.501 -56.056 -55.477 -54.944 -54.689 -55.038 -56.084 -57.21 -58.065 -59.028 -59.946 -60.084 -58.844 -58.216 -57.328 -55.674 -53.382 -50.777 -48.531 -45.423 -43.848 -44.125 -45.63 -46.791 -47.229 -47.337 -47.088 -46.833 -46.402 -45.189 -42.964 -41.554 -37.694 -33.801 -35.179 -36.49 -37.047 -37.338 -37.196 -36.283 -34.715 -33.185 -32.345 -32.058 -32.042 -32.467 -33.565 -35.128 -36.745 -37.968 -38.746 -39.208 -39.446 -39.534 -39.307 -38.844 -37.806 -36.021 -33.282 -30.951 -30.479 -30.536 -31.076 -31.558 -31.499 -30.694 -30.681 -35.297 -40.2 -43.275 -44.953 -45.786 -46.252 -46.63 -46.907 -47.249 -47.55 -47.717 -47.647 -47.413 -46.835 -45.61 -43.267 -39.447 -34.656 -31.421 -30.585 -31.568 -34.216 -38.208 -41.752 -44.509 -46.551 -48.075 -49.24 -50.096 -50.626 -50.851 -51.064 -51.694 -52.386 -52.507 -52.326 -52.17 -52.055 -51.964 -51.746 -51.156 -49.973 -48.47 -46.828 -45.239 -44.092 -43.645 -43.593 -43.712 -43.837 -43.903 -43.975 -44.137 -44.282 -44.034 -43.503 -42.835 -42.083 -41.018 -39.538 -37.762 -35.482 -32.377 -29.124 -28.2 -29.129 -31.802 -35.62 -38.186 -39.433 -39.896 -39.478 -38.515 -37.233 -36.326 -35.94 -35.669 -35.498 -35.298 -35.567 -36.129 -35.941 -34.544 -32.426 -29.888 -27.995 -27.177 -27.361 -27.159 -26.717 -26.527 -26.718 -26.318 -25.366 -23.62 -21.548 -20.686 -21.84 -24.052 -24.656 -24.03 -22.469 -22.239 -21.731 -19.281 -19.962 -20.131 -16.325 -18.924 -21.399 -25.611 -25.08 -27.945 -38.786 -59.858 -100.463 -101.039 -107.731 -117.988 -157.491 -202.471 -235.309 -263.951 -289.358 -311.645 -331.106 -347.942 -362.321 -374.438 -384.134 -391.601 -397.507 -402.766 -408.074 -413.467 -418.881 -424.727 -431.737 -440.245 -449.841 -459.449 -467.739 -472.978 -474.232 -472.502 -469.517 -466.521 -464.308 -463.303 -463.473 -464.574 -466.36 -468.609 -471.18 -474.084
-1835.61 -1833.76 -1831.586 -1828.981 -1826.198 -1823.627 -1821.789 -1821.317 -1822.634 -1825.236 -1828.326 -1831.313 -1833.566 -1834.777 -1835.249 -1835.493 -1836.004 -1837.156 -1839.177 -1841.928 -1845.084 -1848.238 -1850.991 -1853.126 -1854.78 -1856.231 -1857.667 -1859.166 -1860.767 -1862.424 -1864.112 -1865.885 -1867.819 -1870.004 -1872.276 -1874.448 -1876.452 -1878.269 -1879.951 -1881.497 -1882.952 -1884.454 -1886.188 -1888.292 -1890.59 -1892.802 -1894.669 -1895.931 -1896.46 -1896.358 -1895.845 -1895.267 -1895.151 -1895.883 -1897.119 -1898.424 -1899.647 -1900.925 -1902.405 -1903.899 -1905.174 -1906.061 -1906.382 -1906.055 -1905.265 -1904.291 -1903.331 -1902.557 -1902.078 -1901.871 -1901.88 -1902.05 -1902.338 -1902.7 -1903.077 -1903.407 -1903.59 -1903.514 -1903.109 -1902.382 -1901.391 -1899.99 -1897.989 -1895.268 -1891.848 -1887.845 -1883.187 -1877.714 -1871.304 -1863.969 -1855.837 -1847.018 -1837.718 -1827.791 -1816.373 -1802.026 -1782.829 -1756.399 -1721.5 -1680.026 -1635.236 -1590.321 -1548.546 -1512.047 -1480.16 -1451.41 -1425.208 -1401.849 -1381.591 -1363.719 -1347.164 -1331.171 -1315.113 -1298.807 -1282.774 -1267.898 -1255.218 -1245.822 -1240.303 -1237.74 -1236.854 -1236.805 -1237.204 -1237.916 -1238.221 -1237.592 -1236.128 -1234.482 -1233.28 -1232.067 -1230.49 -1228.994 -1228.965 -1231.531 -1235.979 -1241.346 -1247.334 -1254.173 -1262.154 -1271.123 -1280.829 -1291.021 -1301.435 -1311.907 -1322.379 -1332.794 -1342.882 -1352.148 -1360.262 -1367.522 -1374.407 -1381.175 -1387.898 -1394.629 -1401.509 -1408.819 -1417.004 -1426.727 -1438.344 -1451.483 -1465.48 -1479.908 -1494.561 -1509.306 -1524.037 -1538.603 -1552.77 -1566.14 -1578.516 -1590.174 -1601.576 -1613.082 -1624.941 -1637.235 -1649.734 -1661.995 -1673.529 -1683.735 -1692.23 -1699.228 -1705.098 -1710.142 -1714.543 -1718.401 -1721.955 -1725.458 -1729.172 -1733.394 -1738.249 -1743.628 -1749.277 -1754.922 -1760.312 -1765.287 -1769.894 -1774.252 -1778.463 -1782.611 -1786.698 -1790.697 -1794.52 -1798.059 -1801.153 -1803.686 -1805.705 -1807.264 -1808.368 -1808.941 -1808.943 -1808.479 -1807.707 -1806.744 -1805.656 -1804.483 -1803.2 -1801.754 -1800.066 -1798.009 -1795.495 -1792.533 -1789.152 -1785.298 -1780.849 -1775.726 -1770.075 -1764.13 -1758.045 -1751.937 -1745.88 -1739.951 -1734.231 -1728.769 -1723.635 -1718.87 -1714.462 -1710.365 -1706.55 -1703.02 -1699.767 -1696.662 -1693.501 -1690.09 -1686.154 -1681.527 -1676.385 -1671.022 -1665.759 -1660.912 -1656.637 -1652.807 -1649.175 -1645.471 -1641.443 -1636.958 -1632.189 -1627.466 -1623.046 -1619.244 -1616.232 -1613.83 -1611.762 -1609.757 -1607.536 -1604.835 -1601.691 -1598.178 -1594.186 -1589.5 -1583.959 -1577.716 -1571.025 -1563.956 -1556.54 -1548.785 -1540.887 -1533.125 -1525.904 -1519.788 -1515.028 -1511.146 -1507.333 -1502.87 -1497.092 -1489.558 -1480.411 -1470.003 -1458.614 -1446.555 -1434.056 -1421.19 -1408.11 -1395.281 -1383.552 -1373.515 -1364.63 -1356.371 -1348.365 -1340.643 -1333.273 -1326.054 -1318.771 -1311.306 -1303.656 -1295.898 -1288.096 -1280.467 -1273.325 -1267.065 -1261.884 -1257.508 -1253.459 -1249.333 -1244.699 -1239.307 -1233.211 -1226.587 -1219.483 -1211.761 -1203.328 -1194.551 -1185.869 -1177.534 -1169.694 -1162.42 -1155.711 -1149.511 -1143.633 -1137.734 -1131.536 -1125.129 -1118.674 -1112.105 -1105.222 -1097.912 -1090.416 -1083.184 -1076.773 -1071.919 -1069.009 -1067.551 -1066.689 -1065.519 -1062.963 -1058.374 -1052.438 -1046.161 -1040.124 -1034.758 -1030.046 -1025.834 -1022.036 -1018.365 -1015.039 -1012.038 -1009.483 -1007.054 -1004.691 -1002.572 -1000.804 -999.272 -997.84 -996.516 -995.436 -994.714 -994.251 -993.773 -993.112 -992.132 -990.756 -988.931 -986.688 -984.002 -980.832 -977.15 -972.946 -968.276 -963.309 -958.393 -953.766 -949.328 -944.912 -940.527 -936.327 -932.411 -928.563 -924.483 -919.844 -914.252 -907.414 -899.378 -890.209 -879.682 -867.256 -852.606 -836.263 -819.109 -801.993 -785.923 -771.567 -758.586 -746.517 -735.523 -726.468 -719.97 -715.477 -712.209 -709.923 -708.839 -709.12 -710.454 -712.314 -714.095 -715.153 -715.08 -714.215 -713.102 -712.133 -711.548 -711.417 -711.677 -712.191 -712.779 -713.367 -713.899 -714.174 -713.929 -712.769 -710.232 -705.976 -700.035 -692.427 -682.674 -669.567 -652.375 -632.557 -611.921 -591.946 -572.523 -556.264 -542.717 -530.912 -524.691 -518.894 -513.874 -509.258 -504.991 -498.97 -492.743 -487.228 -480.509 -479.112 -477.538 -476.997 -476.484 -475.989 -472.542 -462.268 -444.418 -425.6 -407.543 -387.823 -363.53 -329.829 -280.714 -241.982 -223.906 -169.735 -115.634 -92.969 -87.759 -76.761 -66.588 -57.226 -50.656 -47.962 -46.952 -46.248 -45.159 -44.327 -44.092 -44.109 -44.264 -44.908 -46.078 -47.673 -49.559 -51.559 -52.077 -53.158 -54.162 -55.294 -56.594 -57.802 -58.762 -59.372 -59.388 -59.092 -58.638 -58.088 -57.404 -56.443 -55.428 -54.807 -54.816 -55.504 -56.551 -57.633 -58.572 -59.023 -58.638 -58.291 -57.876 -57.126 -55.762 -53.387 -50.686 -48.714 -46.84 -45.657 -45.573 -46.245 -46.996 -47.527 -47.829 -47.751 -47.397 -46.982 -46.619 -44.936 -42.221 -40.359 -38.424 -37.813 -37.617 -37.078 -37.684 -37.751 -37.265 -36.32 -35.174 -34.091 -33.381 -33.214 -33.822 -34.918 -36.263 -37.56 -38.67 -39.472 -39.896 -39.991 -39.977 -39.961 -39.653 -38.883 -37.585 -35.842 -33.953 -32.482 -30.979 -31.904 -31.916 -30.851 -30.045 -30.83 -35.328 -40.201 -43.281 -44.999 -45.983 -46.509 -46.786 -46.906 -47.158 -47.5 -47.714 -47.659 -47.539 -47.252 -46.227 -44.396 -41.775 -38.824 -36.715 -36.215 -37.257 -39.017 -40.973 -42.952 -44.872 -46.728 -48.273 -49.485 -50.224 -50.51 -50.706 -50.878 -51.241 -51.747 -51.945 -51.855 -51.78 -51.8 -51.879 -51.746 -51.15 -50.009 -48.515 -47.17 -45.784 -44.662 -43.987 -43.668 -43.869 -44.147 -43.951 -43.595 -43.514 -43.587 -43.191 -42.563 -41.938 -41.231 -40.437 -39.267 -37.721 -35.817 -33.461 -30.975 -30.319 -31.067 -32.433 -35.453 -37.489 -38.439 -38.763 -37.939 -36.137 -34.206 -33.103 -32.74 -32.577 -32.522 -32.588 -33.084 -34.558 -34.763 -33.197 -30.37 -27.618 -26.09 -25.674 -26.374 -27.158 -27.288 -27.312 -27.292 -27.099 -26.393 -24.629 -21.328 -19.254 -21.584 -26.882 -26.955 -26.614 -26.222 -26.184 -26.174 -26.056 -26.566 -25.657 -23.637 -27.659 -28.102 -27.52 -30.901 -36.233 -52.87 -74.446 -99.921 -108.874 -115.93 -120.567 -122.713 -174.153 -217.061 -250.161 -280.068 -304.313 -325.275 -343.635 -359.316 -372.206 -382.679 -391.681 -399.105 -404.95 -409.451 -413.056 -416.413 -420.269 -425.808 -433.798 -443.264 -452.637 -460.495 -465.415 -466.731 -465.105 -461.866 -458.293 -455.758 -455.192 -456.039 -457.488 -459.234 -461.429 -464.279 -467.537
-1843.344 -1841.742 -1839.718 -1836.727 -1833.355 -1830.101 -1827.301 -1826.109 -1828.076 -1831.542 -1835.281 -1838.82 -1841.526 -1842.654 -1842.969 -1843.129 -1843.463 -1844.411 -1846.406 -1849.062 -1851.979 -1854.91 -1857.462 -1859.285 -1860.649 -1861.842 -1862.98 -1864.143 -1865.443 -1866.772 -1868.075 -1869.376 -1870.901 -1872.98 -1875.215 -1877.326 -1879.243 -1880.979 -1882.585 -1884.037 -1885.359 -1886.632 -1888.078 -1889.975 -1891.986 -1893.815 -1895.265 -1896.115 -1896.146 -1895.455 -1894.17 -1892.511 -1891.529 -1892.734 -1894.603 -1896.112 -1897.165 -1898.301 -1900.372 -1902.589 -1904.436 -1905.811 -1906.46 -1906.039 -1905.053 -1903.898 -1902.76 -1901.889 -1901.576 -1901.619 -1901.849 -1902.229 -1902.728 -1903.29 -1903.87 -1904.382 -1904.735 -1904.771 -1904.302 -1903.526 -1902.507 -1901.268 -1899.583 -1897.063 -1894.01 -1890.552 -1886.596 -1881.829 -1875.835 -1868.841 -1860.99 -1852.338 -1843.103 -1833.499 -1822.396 -1808.536 -1790.494 -1765.057 -1728.519 -1685.153 -1638.804 -1591.912 -1548.462 -1513.049 -1482.324 -1453.704 -1426.771 -1402.555 -1382.684 -1365.189 -1348.594 -1332.385 -1316.063 -1299.183 -1282.562 -1267.096 -1253.554 -1243.57 -1239.036 -1237.567 -1237.137 -1236.835 -1236.955 -1238.496 -1239.473 -1238.687 -1236.212 -1233.607 -1233.251 -1232.894 -1231.14 -1228.309 -1226.85 -1230.339 -1235.757 -1241.18 -1246.611 -1252.628 -1259.984 -1268.319 -1277.312 -1286.792 -1296.444 -1305.893 -1315.344 -1324.92 -1334.44 -1343.19 -1350.26 -1356.559 -1362.803 -1369.182 -1375.721 -1382.425 -1389.415 -1396.878 -1405.095 -1414.951 -1427.582 -1441.807 -1456.669 -1471.839 -1487.045 -1502.051 -1516.895 -1531.561 -1545.86 -1559.316 -1571.326 -1582.556 -1593.573 -1604.651 -1616.217 -1628.717 -1641.573 -1654.216 -1666.248 -1677.025 -1685.796 -1693.135 -1699.545 -1705.217 -1710.137 -1714.195 -1717.825 -1721.401 -1725.149 -1729.33 -1734.188 -1739.519 -1745.081 -1750.676 -1756.037 -1760.916 -1765.468 -1769.853 -1774.142 -1778.342 -1782.414 -1786.386 -1790.233 -1793.85 -1797.04 -1799.547 -1801.535 -1803.124 -1804.307 -1804.954 -1804.888 -1804.354 -1803.542 -1802.547 -1801.44 -1800.25 -1798.969 -1797.561 -1795.963 -1794.032 -1791.569 -1788.706 -1785.531 -1782.003 -1777.871 -1772.801 -1767.202 -1761.396 -1755.51 -1749.511 -1743.286 -1737.091 -1731.097 -1725.365 -1719.868 -1714.535 -1709.453 -1704.657 -1700.142 -1696.114 -1692.888 -1689.999 -1687.1 -1684 -1680.405 -1675.974 -1671.039 -1665.925 -1660.841 -1656.102 -1652.018 -1648.318 -1644.738 -1641.108 -1637.118 -1632.409 -1627.395 -1622.431 -1617.766 -1613.96 -1611.729 -1610.354 -1609.274 -1608.241 -1606.77 -1604.218 -1601.068 -1597.606 -1593.794 -1589.272 -1583.533 -1577.12 -1570.411 -1563.515 -1556.307 -1548.58 -1540.676 -1532.904 -1525.523 -1519.248 -1514.939 -1511.488 -1507.932 -1503.716 -1498.045 -1490.015 -1480.24 -1469.207 -1457.115 -1444.418 -1431.735 -1418.665 -1405.068 -1391.318 -1378.708 -1368.963 -1360.46 -1352.183 -1343.907 -1335.981 -1328.989 -1322.245 -1315.363 -1308.247 -1301.03 -1293.99 -1286.997 -1280.097 -1273.503 -1267.682 -1263.131 -1259.305 -1255.675 -1251.98 -1247.753 -1242.524 -1236.583 -1230.17 -1223.265 -1215.31 -1205.467 -1194.88 -1184.422 -1174.452 -1165.338 -1157.374 -1150.375 -1144.097 -1138.323 -1132.41 -1125.514 -1118.288 -1111.17 -1104.155 -1097.055 -1089.656 -1082.215 -1075.018 -1068.409 -1063.386 -1061.216 -1060.596 -1060.486 -1060.307 -1058.54 -1053.149 -1046.387 -1039.82 -1033.774 -1028.4 -1024.098 -1020.164 -1016.384 -1012.504 -1008.933 -1006.127 -1003.737 -1001.201 -998.592 -996.225 -994.664 -993.349 -991.945 -990.46 -989.312 -989.131 -989.32 -989.362 -989.142 -988.58 -987.564 -986.104 -984.193 -981.776 -978.841 -975.428 -971.39 -966.685 -961.446 -956.25 -951.835 -947.624 -943.235 -938.686 -934.289 -930.405 -926.622 -922.584 -918.05 -912.519 -905.315 -896.935 -887.67 -877.348 -865.038 -849.49 -832.06 -813.84 -795.444 -778.317 -764.343 -751.846 -739.719 -728.104 -718.492 -713.013 -709.689 -707.132 -705.195 -704.217 -704.669 -706.086 -707.991 -710.025 -711.262 -710.505 -708.945 -707.464 -706.302 -705.563 -705.221 -705.263 -705.575 -706.011 -706.567 -707.253 -707.789 -707.884 -707.251 -705.538 -702.435 -698.012 -692.308 -684.89 -673.445 -654.705 -632.602 -610.276 -588.804 -568.633 -550.974 -536.981 -521.905 -519.526 -514.167 -508.803 -502.381 -496.188 -487.847 -479.106 -474.32 -468.202 -463.42 -463.388 -464.708 -464.038 -462.495 -457.932 -444.914 -417.352 -395.237 -377.695 -356.916 -323.811 -257.485 -196.304 -217.622 -164.308 -111.627 -96.124 -86.629 -74.098 -66.242 -59.378 -51.531 -47.712 -45.22 -43.756 -43.481 -43.463 -43 -42.787 -43.551 -44.572 -45.669 -47.084 -48.89 -50.594 -51.518 -52.595 -53.696 -54.61 -55.909 -57.537 -58.708 -59.559 -60.674 -60.319 -59.905 -59.692 -59.398 -58.831 -57.381 -55.651 -54.545 -54.125 -54.6 -55.727 -56.991 -58.044 -58.489 -58.488 -58.008 -57.475 -57.114 -56.457 -54.007 -51.356 -49.565 -48.14 -47.036 -46.708 -47.039 -47.334 -47.827 -48.325 -48.274 -47.614 -46.908 -46.704 -45.659 -42.105 -40.351 -40.098 -39.678 -38.845 -38.444 -38.573 -38.701 -38.497 -37.984 -37.121 -35.734 -34.512 -34.269 -35.062 -36.347 -37.589 -38.545 -39.598 -40.513 -40.636 -40.474 -40.506 -40.666 -40.61 -40.315 -39.717 -39.019 -38.208 -37.226 -35.788 -35.227 -34.206 -31.352 -30.352 -33.068 -38.056 -42.093 -44.305 -45.493 -46.131 -46.535 -46.867 -46.763 -46.903 -47.509 -47.771 -47.56 -47.617 -47.995 -47.489 -46.051 -44.739 -43.137 -42.17 -42.208 -43.104 -44.206 -43.919 -44.421 -45.491 -47.024 -48.576 -49.735 -50.267 -50.195 -50.303 -50.294 -50.339 -51.051 -51.328 -51.032 -51.048 -51.09 -51.414 -51.523 -50.906 -49.94 -47.933 -47.496 -45.87 -44.803 -44.064 -43.252 -43.664 -44.431 -43.519 -42.768 -42.495 -43.2 -42.342 -41.546 -41.019 -40.56 -40.08 -39.297 -38.198 -36.976 -36.387 -36.449 -35.262 -32.863 -34.393 -36.679 -37.42 -37.637 -37.57 -37.144 -34.171 -31.375 -31.061 -31.192 -31.126 -31.052 -30.944 -30.99 -27.634 -20.903 -27.095 -24.538 -23.516 -23.342 -23.537 -25.212 -27.155 -27.846 -28.022 -27.591 -27.775 -28.491 -27.83 -24.983 -24.237 -28.416 -29.782 -29.525 -29.356 -29.641 -29.426 -30.059 -32.124 -33.752 -35.594 -34.134 -39.977 -43.902 -45.233 -52.347 -64.27 -80.216 -98.955 -110.443 -119.991 -129.647 -135.494 -148.063 -178.881 -215.231 -247.914 -275.948 -300.277 -322.171 -341.374 -358.046 -371.333 -382.485 -392.408 -401.142 -407.942 -411.394 -413.131 -414.328 -415.592 -418.91 -427.028 -436.972 -446.459 -454.499 -459.662 -460.468 -458.328 -454.534 -449.923 -446.542 -447.128 -449.212 -451.086 -452.593 -454.442 -457.715 -461.413
-1850.583 -1849.245 -1848 -1844.212 -1840.527 -1836.942 -1833.442 -1830 -1834.168 -1838.311 -1842.372 -1846.285 -1850 -1850.274 -1850.406 -1850.5 -1850.669 -1851 -1853.363 -1855.919 -1858.605 -1861.331 -1864 -1865.216 -1866.302 -1867.28 -1868.176 -1869 -1870.17 -1871.265 -1872.278 -1873.196 -1874 -1876.37 -1878.576 -1880.594 -1882.405 -1884 -1885.555 -1886.913 -1888.095 -1889.121 -1890 -1891.969 -1893.732 -1895.218 -1896.338 -1897 -1896.543 -1895.474 -1893.733 -1891.259 -1888 -1891.216 -1893.606 -1895.186 -1895.974 -1896 -1899.319 -1901.985 -1904.09 -1905.73 -1907 -1905.983 -1904.783 -1903.493 -1902.205 -1901 -1901.079 -1901.321 -1901.731 -1902.298 -1903 -1903.757 -1904.528 -1905.219 -1905.733 -1906 -1905.264 -1904.293 -1903.184 -1902.055 -1901 -1898.347 -1895.687 -1892.864 -1889.693 -1886 -1880.202 -1873.618 -1866.15 -1857.678 -1848 -1839.347 -1828.641 -1815.244 -1798.512 -1778 -1736.338 -1691.403 -1644.142 -1595.668 -1547 -1516.639 -1487.173 -1458.662 -1430.992 -1404 -1386.198 -1368.831 -1351.842 -1335.215 -1319 -1300.865 -1283.61 -1267.641 -1253.357 -1241 -1239.748 -1239.835 -1240.416 -1240.461 -1239 -1243.236 -1244.96 -1244.134 -1240.805 -1235 -1237.913 -1238.418 -1236.574 -1232.415 -1226 -1233.337 -1239.023 -1243.636 -1247.788 -1252 -1258.86 -1266.297 -1274.336 -1282.928 -1292 -1300.001 -1308.344 -1316.976 -1325.864 -1335 -1340.138 -1345.562 -1351.31 -1357.436 -1364 -1370.742 -1378.001 -1385.79 -1394.122 -1403 -1417.764 -1432.969 -1448.496 -1464.214 -1480 -1494.982 -1509.847 -1524.515 -1538.914 -1553 -1564.002 -1574.785 -1585.473 -1596.188 -1607 -1620.233 -1633.447 -1646.455 -1659.04 -1671 -1679.468 -1687.142 -1694.056 -1700.302 -1706 -1709.958 -1713.671 -1717.309 -1721.04 -1725 -1730.051 -1735.38 -1740.894 -1746.471 -1752 -1756.587 -1761.047 -1765.404 -1769.708 -1774 -1777.983 -1781.942 -1785.813 -1789.522 -1793 -1795.269 -1797.22 -1798.831 -1800.092 -1801 -1800.665 -1800.037 -1799.177 -1798.147 -1797 -1795.808 -1794.532 -1793.157 -1791.656 -1790 -1787.43 -1784.659 -1781.669 -1778.45 -1775 -1769.624 -1764.073 -1758.406 -1752.691 -1747 -1740.425 -1733.991 -1727.746 -1721.736 -1716 -1710.036 -1704.373 -1698.999 -1693.887 -1689 -1686.178 -1683.456 -1680.745 -1677.952 -1675 -1670.454 -1665.72 -1660.854 -1655.925 -1651 -1647.362 -1643.768 -1640.195 -1636.612 -1633 -1627.705 -1622.458 -1617.358 -1612.513 -1608 -1607.201 -1606.709 -1606.426 -1606.23 -1606 -1603.03 -1599.867 -1596.479 -1592.854 -1589 -1582.578 -1576 -1569.335 -1562.648 -1556 -1548.111 -1540.349 -1532.747 -1525.31 -1518 -1515.129 -1512.12 -1508.756 -1504.793 -1500 -1490.872 -1480.637 -1469.254 -1456.706 -1443 -1430.826 -1417.66 -1403.677 -1389.068 -1374 -1366.122 -1357.957 -1349.539 -1340.883 -1332 -1325.927 -1319.602 -1313.009 -1306.137 -1299 -1292.808 -1286.496 -1280.196 -1273.996 -1268 -1264.532 -1261.23 -1258.162 -1254.776 -1251 -1245.799 -1239.559 -1233.175 -1226.313 -1219 -1206.732 -1194.362 -1182.221 -1170.706 -1160 -1151.615 -1144.269 -1137.833 -1132.131 -1127 -1118.732 -1110.827 -1103.243 -1095.968 -1089 -1081.449 -1074.192 -1067.212 -1060.488 -1054 -1053.723 -1053.613 -1053.689 -1054.074 -1055 -1046.634 -1039.302 -1032.937 -1027.27 -1022 -1018.541 -1014.999 -1011.388 -1007.368 -1003 -1000.97 -998.68 -996.101 -993.201 -990 -989.159 -988.039 -986.624 -984.94 -983 -983.969 -984.696 -984.978 -985.124 -985 -984.288 -983.223 -981.732 -979.701 -977 -974.073 -970.28 -965.615 -960.152 -954 -950.428 -946.369 -941.905 -937.074 -932 -928.465 -924.643 -920.481 -915.959 -911 -902.83 -894.099 -884.752 -874.731 -864 -846.585 -828.505 -809.822 -790.626 -771 -759.443 -747.592 -735.519 -723.291 -711 -708.433 -705.968 -703.703 -701.676 -700 -700.768 -701.963 -703.57 -705.578 -708 -705.272 -703.009 -701.215 -699.885 -699 -698.435 -698.231 -698.359 -698.63 -699 -699.905 -700.634 -701.028 -700.872 -700 -697.615 -694.244 -689.841 -684.402 -678 -654.16 -630.078 -606.279 -583.587 -562.378 -544.371 -529.537 -518.234 -512.505 -507.742 -502.513 -493.439 -483.95 -474.262 -464.279 -460.821 -453.116 -447.917 -446.276 -445.065 -442.633 -436.662 -422.686 -369.605 -367.052 -350.472 -330.935 -302.085 -213.008 -212.872 -196.515 -144.009 -111.055 -93.206 -78.593 -68.602 -61.949 -58.172 -54.483 -49.362 -46.184 -43.212 -41.045 -41.081 -42.717 -41.631 -41.353 -43.464 -45.235 -46.268 -47.794 -49.454 -51.006 -51.729 -52.781 -53.951 -55.058 -56.325 -57.936 -59.17 -58.899 -59.435 -59.429 -59.213 -59.615 -60.08 -59.926 -58.2 -55.82 -54.153 -53.111 -53.667 -54.869 -55.891 -57.041 -57.744 -57.982 -57.716 -57.304 -56.459 -55.954 -53.996 -51.75 -50.391 -49.086 -47.741 -47.288 -47.463 -47.425 -47.674 -48.011 -48.031 -47.374 -46.351 -45.129 -43.904 -42.042 -40.605 -40.476 -40.226 -39.685 -39.534 -39.109 -39.423 -39.413 -39.201 -38.866 -36.955 -35.063 -35.014 -36.354 -37.821 -38.837 -39.139 -40.185 -41.326 -41.136 -40.971 -40.954 -41.267 -41.316 -41.345 -41.127 -41.104 -41.038 -40.671 -39.344 -38.579 -38.062 -32.747 -31.315 -35.031 -41.264 -43.584 -44.863 -45.567 -45.877 -46.134 -46.54 -46.566 -46.872 -47.575 -47.756 -47.466 -47.581 -48.083 -48.053 -46.958 -46.635 -45.86 -45.223 -44.905 -44.995 -45.351 -45.099 -45.341 -45.959 -47.239 -48.627 -49.549 -49.964 -49.724 -49.634 -49.44 -49.243 -50.181 -50.564 -50.149 -49.992 -50.042 -50.114 -49.984 -49.383 -48.621 -47.348 -46.78 -45.401 -44.32 -43.587 -42.709 -42.797 -42.577 -40.798 -41.458 -41.648 -42.231 -41.425 -40.769 -40.19 -39.844 -39.54 -39.08 -38.325 -37.487 -36.92 -36.575 -36.006 -35.784 -35.942 -36.79 -36.651 -36.593 -36.025 -35.282 -33.646 -32.183 -30.93 -30.454 -30.664 -30.27 -30.373 -29.673 -26.848 -23.889 -21.815 -19.576 -19.161 -20.749 -21.608 -24.017 -27.526 -27.955 -28.725 -25.904 -27.505 -30.047 -30.911 -31.695 -32.436 -33.032 -32.929 -32.752 -32.812 -31.526 -32.403 -36.161 -37.172 -41.239 -43.914 -46.862 -56.073 -65.378 -76.286 -85.28 -99.038 -107.994 -120.248 -130.285 -138.28 -147.306 -156.874 -171.856 -195.326 -224.151 -252.847 -278.547 -301.656 -322.339 -341.363 -359 -371 -382.247 -392.843 -402.761 -412 -413.128 -413.599 -413.413 -412.555 -411 -421.963 -432.079 -441.215 -449.238 -456 -454.98 -452.58 -448.789 -443.598 -437 -441.398 -444.541 -446.586 -447.696 -448 -452.604 -456.57
-1857.2 -1855.741 -1853.85 -1850.984 -1847.728 -1844.549 -1841.785 -1840.578 -1842.5 -1845.907 -1849.574 -1853.068 -1855.774 -1856.972 -1857.406 -1857.665 -1858.01 -1858.805 -1860.463 -1862.607 -1864.919 -1867.234 -1869.25 -1870.648 -1871.681 -1872.568 -1873.379 -1874.172 -1875.051 -1875.939 -1876.795 -1877.664 -1878.778 -1880.479 -1882.389 -1884.231 -1885.929 -1887.464 -1888.865 -1890.11 -1891.204 -1892.191 -1893.231 -1894.572 -1895.915 -1897.027 -1897.801 -1898.073 -1897.649 -1896.611 -1895.037 -1893.134 -1891.953 -1893.004 -1894.751 -1896.142 -1897.081 -1898.138 -1900.172 -1902.385 -1904.216 -1905.544 -1906.116 -1905.59 -1904.476 -1903.191 -1901.956 -1901.079 -1900.874 -1901.122 -1901.623 -1902.317 -1903.177 -1904.134 -1905.116 -1905.968 -1906.524 -1906.558 -1905.865 -1904.718 -1903.328 -1901.919 -1900.468 -1898.661 -1896.74 -1894.665 -1892.164 -1888.791 -1884.073 -1878.216 -1871.354 -1863.524 -1854.919 -1845.744 -1834.891 -1821.17 -1803.206 -1777.829 -1741.356 -1698.074 -1651.858 -1605.12 -1561.816 -1526.482 -1495.759 -1467.032 -1439.79 -1414.926 -1394 -1375.117 -1356.955 -1339.184 -1321.443 -1303.383 -1285.899 -1269.917 -1256.393 -1247.165 -1244.228 -1245.071 -1247.252 -1249.385 -1251.303 -1253.83 -1255.178 -1254.469 -1252.045 -1249.572 -1249.412 -1249.282 -1247.673 -1244.615 -1242.207 -1243.813 -1246.583 -1248.952 -1251.281 -1254.402 -1259.149 -1265.097 -1271.853 -1279.155 -1286.675 -1293.997 -1301.312 -1308.786 -1316.333 -1323.373 -1329.083 -1334.367 -1339.904 -1345.894 -1352.431 -1359.553 -1367.339 -1375.859 -1385.251 -1396.293 -1410.02 -1425.26 -1441.032 -1456.963 -1472.712 -1487.992 -1502.863 -1517.364 -1531.371 -1544.449 -1556.04 -1566.824 -1577.423 -1588.185 -1599.634 -1612.274 -1625.494 -1638.668 -1651.371 -1662.97 -1672.719 -1681.122 -1688.583 -1695.197 -1700.871 -1705.482 -1709.458 -1713.216 -1717.029 -1721.2 -1726.003 -1731.242 -1736.683 -1742.14 -1747.366 -1752.127 -1756.578 -1760.88 -1765.107 -1769.272 -1773.347 -1777.342 -1781.222 -1784.876 -1788.114 -1790.677 -1792.719 -1794.347 -1795.547 -1796.182 -1796.083 -1795.493 -1794.609 -1793.54 -1792.371 -1791.145 -1789.861 -1788.478 -1786.948 -1785.141 -1782.88 -1780.281 -1777.421 -1774.241 -1770.475 -1765.778 -1760.532 -1755.035 -1749.36 -1743.422 -1737.073 -1730.567 -1724.111 -1717.774 -1711.531 -1705.311 -1699.251 -1693.49 -1688.148 -1683.539 -1680.035 -1677.154 -1674.46 -1671.713 -1668.586 -1664.721 -1660.411 -1655.903 -1651.328 -1646.922 -1642.976 -1639.24 -1635.507 -1631.671 -1627.459 -1622.557 -1617.398 -1612.413 -1607.941 -1604.657 -1603.296 -1603.047 -1603.188 -1603.28 -1602.705 -1600.754 -1597.924 -1594.591 -1590.792 -1586.235 -1580.474 -1574.098 -1567.542 -1560.938 -1554.157 -1546.987 -1539.761 -1532.74 -1526.09 -1520.393 -1516.445 -1513.151 -1509.62 -1505.351 -1499.571 -1491.384 -1481.419 -1470.184 -1457.868 -1444.89 -1431.868 -1418.384 -1404.333 -1390.095 -1376.945 -1366.591 -1357.504 -1348.629 -1339.866 -1331.66 -1324.677 -1318.179 -1311.695 -1305.132 -1298.654 -1292.534 -1286.612 -1280.798 -1275.221 -1270.284 -1266.468 -1263.221 -1260.066 -1256.727 -1252.868 -1247.982 -1242.238 -1235.481 -1227.895 -1218.511 -1206.436 -1192.965 -1179.338 -1166.377 -1154.879 -1145.383 -1137.525 -1130.785 -1124.6 -1118.208 -1110.707 -1102.776 -1094.957 -1087.435 -1080.233 -1073.237 -1066.593 -1060.331 -1054.55 -1050.059 -1048.015 -1047.045 -1046.154 -1044.973 -1042.33 -1036.723 -1030.688 -1025.504 -1021.023 -1017.085 -1013.882 -1010.74 -1007.423 -1003.717 -1000.017 -997.2 -994.677 -991.981 -989.185 -986.645 -984.917 -983.539 -982.076 -980.587 -979.494 -979.747 -980.292 -980.754 -981.064 -981.143 -980.837 -980.264 -979.319 -977.889 -975.883 -973.242 -969.721 -965.247 -960.029 -954.751 -950.104 -945.6 -940.908 -936.066 -931.25 -926.893 -922.594 -918.02 -912.972 -906.958 -899.344 -890.613 -881.077 -870.567 -858.184 -842.682 -825.407 -807.409 -789.251 -772.383 -758.65 -746.403 -734.528 -723.13 -713.668 -708.239 -704.846 -702.125 -699.847 -698.305 -697.869 -698.156 -698.794 -699.582 -699.756 -698.172 -696.072 -694.266 -692.865 -691.862 -691.167 -690.785 -690.693 -690.812 -691.236 -691.919 -692.782 -693.338 -693.47 -692.928 -691.298 -688.525 -684.337 -677.994 -666.935 -647.694 -624.36 -600.049 -575.921 -554.279 -535.337 -520.578 -511.216 -503.87 -498.377 -491.387 -481.638 -470.894 -460.822 -449.206 -446.036 -437.654 -431.344 -425.724 -417.682 -412.211 -398.354 -359.907 -310.706 -309.136 -300.338 -270.782 -216.889 -204.074 -195.525 -139.102 -107.474 -91.717 -75.439 -64.267 -58.895 -56.598 -52.938 -48.581 -44.51 -42.176 -40.164 -38.624 -39.108 -40.486 -41.255 -42.271 -44.42 -46.182 -46.998 -48.332 -49.562 -50.728 -51.677 -52.772 -54.103 -55.101 -56.084 -57.603 -58.378 -57.976 -57.82 -58.014 -58.229 -59.005 -60.006 -59.845 -58.223 -55.708 -53.611 -52.435 -52.816 -53.722 -54.565 -55.431 -56.604 -57.363 -57.583 -56.588 -55.31 -54.426 -53.187 -51.501 -50.481 -48.277 -47.534 -47.541 -47.338 -47.287 -47.009 -46.694 -46.792 -46.668 -45.921 -44.718 -43.565 -42.148 -40.617 -40.624 -40.585 -39.869 -39.066 -38.545 -38.629 -39.352 -39.344 -38.841 -37.606 -36.014 -36.001 -37.927 -38.7 -39.163 -39.031 -39.787 -41.161 -41.188 -41.427 -41.315 -41.252 -41.521 -41.292 -41.216 -41.515 -41.91 -40.728 -40.244 -39.887 -39.261 -37.686 -38.06 -39.153 -41.799 -43.183 -44.525 -45.22 -45.607 -46.301 -46.759 -47.031 -46.918 -46.916 -47.068 -47.297 -48.91 -47.748 -47.255 -47.025 -46.633 -46.534 -46.815 -45.437 -44.523 -44.888 -45.346 -46.053 -46.707 -47.371 -48.548 -49.088 -49.186 -49.408 -49.07 -47.545 -44.82 -47.668 -49.004 -48.874 -48.005 -47.919 -48.372 -47.691 -46.772 -46.056 -45.969 -45.472 -44.521 -43.614 -42.947 -42.607 -42.001 -40.919 -39.964 -40.962 -40.983 -40.992 -40.58 -40.19 -39.694 -39.228 -38.528 -38.246 -37.72 -37.425 -36.679 -35.971 -35.881 -35.408 -35.344 -35.241 -35.092 -33.703 -32.837 -30.26 -26.978 -25.39 -23.227 -22.206 -26.396 -26.799 -27.383 -24.018 -22.245 -20.663 -20.66 -19.766 -14.716 -16.753 -22.939 -24.23 -23.803 -28.98 -27.683 -18.072 -27.183 -30.526 -31.77 -32.305 -34.864 -35.22 -35.722 -34.897 -38.372 -35.867 -42.008 -51.967 -52.645 -54.387 -58.926 -66.019 -78.663 -92.59 -108.442 -113.684 -127.393 -136.103 -144.858 -152.425 -159.204 -169.556 -180.309 -196.203 -216.36 -240.127 -263.975 -286.369 -306.49 -324.607 -341.342 -356.542 -369.488 -381.281 -392.358 -402.348 -409.915 -413.376 -414.354 -414.253 -413.884 -415.339 -421.422 -429.293 -436.871 -443.466 -447.989 -449.059 -447.913 -445.467 -442.164 -439.783 -440.9 -443.078 -444.735 -445.858 -447.297 -450.2 -453.551
-1863.353 -1861.777 -1859.872 -1857.525 -1854.962 -1852.56 -1850.782 -1850.291 -1851.511 -1853.961 -1856.899 -1859.752 -1862.005 -1863.366 -1864.09 -1864.586 -1865.159 -1866.048 -1867.379 -1869.079 -1870.969 -1872.858 -1874.524 -1875.836 -1876.859 -1877.73 -1878.521 -1879.265 -1880.002 -1880.739 -1881.516 -1882.405 -1883.507 -1884.919 -1886.521 -1888.162 -1889.736 -1891.166 -1892.441 -1893.572 -1894.608 -1895.588 -1896.557 -1897.556 -1898.484 -1899.246 -1899.737 -1899.861 -1899.534 -1898.789 -1897.733 -1896.659 -1896.144 -1896.598 -1897.618 -1898.679 -1899.651 -1900.749 -1902.17 -1903.676 -1904.935 -1905.725 -1905.887 -1905.359 -1904.324 -1903.061 -1901.863 -1901.045 -1900.798 -1901.035 -1901.585 -1902.35 -1903.333 -1904.492 -1905.705 -1906.764 -1907.396 -1907.343 -1906.469 -1904.927 -1903.078 -1901.197 -1899.584 -1898.331 -1897.278 -1896.113 -1894.393 -1891.699 -1887.785 -1882.654 -1876.48 -1869.334 -1861.297 -1852.163 -1841.192 -1827.069 -1808.026 -1781.698 -1746.894 -1705.583 -1661.04 -1616.469 -1574.974 -1538.627 -1506.757 -1477.867 -1451.163 -1426.605 -1404.239 -1383.526 -1363.795 -1344.633 -1325.764 -1307.142 -1289.332 -1273.339 -1260.461 -1252.434 -1250.099 -1252.24 -1256.789 -1261.798 -1265.848 -1268.277 -1268.934 -1268.273 -1266.883 -1265.515 -1264.673 -1263.969 -1262.872 -1261.273 -1259.572 -1258.321 -1257.266 -1256.394 -1256.192 -1257.324 -1260.228 -1264.6 -1269.944 -1275.906 -1282.127 -1288.416 -1294.666 -1300.849 -1306.921 -1312.711 -1318.141 -1323.424 -1328.869 -1334.767 -1341.388 -1348.948 -1357.468 -1366.917 -1377.475 -1389.532 -1403.313 -1418.453 -1434.277 -1450.272 -1466.04 -1481.337 -1496.104 -1510.328 -1523.903 -1536.527 -1548.084 -1558.858 -1569.395 -1580.224 -1591.822 -1604.413 -1617.665 -1631 -1643.855 -1655.687 -1666.135 -1675.274 -1683.286 -1690.245 -1696.181 -1701.112 -1705.311 -1709.143 -1712.974 -1717.17 -1721.914 -1727.113 -1732.515 -1737.877 -1742.989 -1747.723 -1752.131 -1756.322 -1760.406 -1764.488 -1768.583 -1772.63 -1776.521 -1780.14 -1783.33 -1785.978 -1788.104 -1789.748 -1790.887 -1791.44 -1791.368 -1790.783 -1789.862 -1788.746 -1787.533 -1786.283 -1784.978 -1783.576 -1782.01 -1780.195 -1778.073 -1775.637 -1772.882 -1769.726 -1766.005 -1761.616 -1756.678 -1751.366 -1745.748 -1739.783 -1733.465 -1726.907 -1720.267 -1713.642 -1707.043 -1700.51 -1694.123 -1688.058 -1682.519 -1677.809 -1674.061 -1671.023 -1668.316 -1665.587 -1662.566 -1659.073 -1655.189 -1651.075 -1646.861 -1642.7 -1638.672 -1634.725 -1630.766 -1626.644 -1622.186 -1617.322 -1612.267 -1607.436 -1603.331 -1600.512 -1599.28 -1599.238 -1599.688 -1599.999 -1599.566 -1598.002 -1595.422 -1592.089 -1588.079 -1583.279 -1577.636 -1571.422 -1565.002 -1558.498 -1551.924 -1545.263 -1538.712 -1532.504 -1526.829 -1521.932 -1517.867 -1514.235 -1510.441 -1505.887 -1499.907 -1492.056 -1482.525 -1471.727 -1459.925 -1447.33 -1434.138 -1420.422 -1406.458 -1392.711 -1379.957 -1368.723 -1358.611 -1349.124 -1340.122 -1331.853 -1324.535 -1317.785 -1311.308 -1304.956 -1298.776 -1292.863 -1287.212 -1281.769 -1276.728 -1272.26 -1268.486 -1265.19 -1262.006 -1258.594 -1254.622 -1249.92 -1244.272 -1237.533 -1229.029 -1218.609 -1205.661 -1190.931 -1175.691 -1161.194 -1148.57 -1138.361 -1130.195 -1123.252 -1116.679 -1109.866 -1102.441 -1094.555 -1086.568 -1078.825 -1071.647 -1065.199 -1059.436 -1054.216 -1049.601 -1045.909 -1043.289 -1041.184 -1038.8 -1035.532 -1030.853 -1025.579 -1021.264 -1018.075 -1015.267 -1012.37 -1010.019 -1007.303 -1004.329 -1000.855 -997.333 -994.18 -991.432 -988.619 -985.88 -983.443 -981.403 -979.658 -978.061 -976.703 -975.895 -975.95 -976.23 -976.57 -976.901 -977.182 -977.188 -977.107 -976.805 -976.12 -974.877 -972.797 -969.632 -965.378 -960.49 -955.245 -950.161 -945.202 -940.28 -935.241 -930.237 -925.376 -920.479 -915.326 -909.639 -903.093 -895.45 -886.745 -877.027 -866.085 -853.486 -838.933 -822.917 -806.198 -789.583 -774.007 -760.115 -747.58 -735.998 -725.448 -716.733 -710.326 -705.714 -702.134 -699.252 -697.091 -695.6 -694.667 -693.935 -693.166 -692.04 -690.323 -688.46 -686.802 -685.421 -684.352 -683.48 -682.861 -682.539 -682.53 -682.79 -683.337 -684.05 -684.704 -685.066 -684.969 -683.795 -681.309 -676.937 -669.456 -657.245 -639.083 -616.498 -591.92 -567.108 -544.243 -524.729 -511.06 -501.437 -494.191 -487.685 -479.574 -469.803 -460.077 -448.464 -435.354 -429.308 -417.627 -407.969 -402.255 -389.041 -373.051 -343.584 -306.756 -279.359 -260.662 -242.507 -220.254 -208.566 -186.422 -133.943 -104.735 -89.875 -75.993 -65.496 -58.967 -54.667 -51.255 -47.974 -45.291 -40.716 -39.001 -37.645 -37.373 -38.62 -40.321 -42.267 -43.572 -44.959 -46.627 -48.266 -48.733 -49.445 -51.082 -52.352 -52.958 -54.154 -54.879 -55.603 -57.002 -57.506 -56.835 -56.237 -56.959 -57.904 -59.143 -60.104 -59.732 -57.454 -54.05 -51.329 -50.454 -50.866 -52.117 -53.949 -54.439 -55.394 -56.303 -56.973 -56.015 -54.295 -54.623 -52.761 -50.654 -48.618 -46.858 -46.897 -47.966 -47.574 -47.011 -46.473 -45.99 -45.76 -45.695 -45.086 -43.994 -43.108 -41.649 -40.706 -40.885 -41.009 -39.922 -38.794 -38.014 -37.694 -38.536 -38.909 -38.84 -38.407 -37.469 -36.61 -37.857 -38.647 -38.944 -38.508 -38.949 -40.413 -40.661 -40.822 -40.747 -40.623 -41.414 -41.27 -41.337 -42.196 -43.275 -41.676 -41.783 -41.794 -40.888 -40.453 -40.501 -40.596 -42.003 -43.362 -44.476 -45.23 -45.793 -47.238 -47.785 -47.659 -46.666 -45.925 -46.45 -47.533 -53.319 -48.9 -47.181 -47.1 -46.687 -46.587 -47.483 -45.922 -44.882 -45.301 -45.705 -46.556 -47.391 -47.352 -48.417 -48.793 -48.938 -49.012 -48.39 -46.075 -43.1 -45.427 -46.781 -46.923 -45.792 -45.519 -46.333 -45.567 -44.535 -43.857 -44.087 -43.897 -43.297 -42.64 -42.109 -41.962 -41.342 -40.439 -40.251 -40.637 -40.433 -40.305 -40.045 -39.687 -39.266 -38.692 -37.919 -37.435 -37.117 -36.978 -36.467 -36.017 -35.927 -35.261 -34.648 -34.078 -33.449 -31.004 -21.025 -21.949 -19.94 -19.751 -18.371 -18.233 -20.135 -20.895 -22.167 -18.503 -16.358 -16.085 -15.57 -13.403 -10.704 -11.021 -15.853 -16.502 -10.467 -19.92 -21.375 -24.283 -29.704 -32.453 -34.418 -36.57 -38.451 -37.058 -41.244 -43.562 -55.935 -58.215 -63.515 -69.121 -72.566 -81.609 -88.399 -108.911 -125.975 -138.573 -147.29 -152.018 -159.032 -165.547 -171.239 -177.402 -182.073 -191.959 -203.825 -219.14 -236.501 -258.191 -278.767 -296.716 -312.913 -327.654 -341.42 -354.642 -367.329 -379.72 -391.374 -401.565 -409.214 -413.678 -415.629 -416.32 -416.924 -418.801 -422.763 -428.054 -433.482 -438.296 -441.833 -443.813 -444.427 -444.09 -443.281 -442.78 -443.207 -444.136 -445.041 -445.977 -447.343 -449.497 -452.128
-1869.232 -1867.698 -1865.975 -1864.068 -1862.135 -1860.45 -1859.369 -1859.209 -1860.117 -1861.92 -1864.229 -1866.604 -1868.552 -1869.803 -1870.562 -1871.171 -1871.89 -1872.789 -1873.885 -1875.211 -1876.746 -1878.333 -1879.768 -1880.928 -1881.869 -1882.725 -1883.54 -1884.272 -1884.906 -1885.521 -1886.231 -1887.101 -1888.143 -1889.37 -1890.746 -1892.218 -1893.697 -1895.033 -1896.16 -1897.15 -1898.113 -1899.086 -1899.976 -1900.716 -1901.313 -1901.79 -1902.114 -1902.224 -1902.092 -1901.731 -1901.212 -1900.741 -1900.57 -1900.846 -1901.452 -1902.191 -1902.964 -1903.805 -1904.739 -1905.631 -1906.28 -1906.535 -1906.315 -1905.632 -1904.545 -1903.201 -1901.871 -1900.973 -1900.782 -1901.121 -1901.714 -1902.47 -1903.505 -1904.884 -1906.404 -1907.757 -1908.595 -1908.549 -1907.368 -1905.271 -1902.724 -1900.129 -1898.266 -1897.609 -1897.608 -1897.504 -1896.71 -1894.806 -1891.544 -1886.986 -1881.359 -1874.733 -1867.138 -1858.333 -1847.643 -1833.859 -1815.224 -1789.341 -1754.992 -1714.265 -1670.572 -1626.979 -1586.247 -1550.093 -1518.249 -1489.673 -1463.45 -1438.916 -1415.504 -1393.207 -1372.002 -1351.61 -1331.754 -1312.322 -1293.817 -1277.209 -1263.975 -1256.231 -1255.285 -1259.801 -1267.491 -1276.015 -1282.348 -1284.542 -1284.039 -1283.057 -1282.424 -1281.802 -1280.762 -1279.803 -1279.435 -1279.256 -1277.835 -1274.094 -1269.138 -1264.607 -1261.413 -1260.263 -1261.552 -1264.647 -1268.797 -1273.507 -1278.532 -1283.766 -1288.929 -1293.833 -1298.479 -1303.159 -1308.16 -1313.348 -1318.649 -1324.307 -1330.926 -1338.986 -1348.329 -1358.701 -1370.107 -1382.822 -1396.914 -1412.176 -1428.112 -1444.218 -1460.017 -1475.181 -1489.705 -1503.647 -1516.936 -1529.281 -1540.573 -1551.094 -1561.39 -1572.031 -1583.599 -1596.4 -1610.005 -1623.71 -1636.944 -1649.21 -1660.208 -1669.929 -1678.452 -1685.823 -1692.053 -1697.162 -1701.415 -1705.181 -1708.856 -1712.942 -1717.727 -1723.032 -1728.501 -1733.861 -1738.922 -1743.561 -1747.829 -1751.837 -1755.717 -1759.67 -1763.79 -1767.928 -1771.878 -1775.504 -1778.687 -1781.352 -1783.506 -1785.157 -1786.286 -1786.807 -1786.677 -1786.013 -1785.001 -1783.788 -1782.508 -1781.248 -1779.954 -1778.548 -1776.97 -1775.175 -1773.147 -1770.842 -1768.214 -1765.174 -1761.594 -1757.399 -1752.668 -1747.54 -1742.04 -1736.131 -1729.788 -1723.129 -1716.327 -1709.461 -1702.587 -1695.753 -1689.051 -1682.625 -1676.75 -1671.807 -1668.001 -1665.031 -1662.408 -1659.796 -1656.95 -1653.718 -1650.156 -1646.358 -1642.429 -1638.419 -1634.334 -1630.211 -1626.056 -1621.767 -1617.183 -1612.234 -1607.128 -1602.284 -1598.187 -1595.536 -1594.694 -1595.157 -1596.108 -1596.82 -1596.673 -1595.234 -1592.646 -1589.228 -1585.055 -1580.096 -1574.341 -1568.083 -1561.712 -1555.384 -1549.113 -1542.882 -1536.943 -1531.543 -1526.784 -1522.567 -1518.668 -1514.941 -1511.092 -1506.608 -1500.763 -1493.065 -1483.796 -1473.468 -1462.288 -1450.138 -1436.929 -1423.052 -1409.118 -1395.596 -1382.906 -1371.261 -1360.505 -1350.422 -1341.001 -1332.431 -1324.932 -1318.096 -1311.616 -1305.326 -1299.28 -1293.536 -1288.1 -1282.945 -1278.141 -1273.898 -1270.247 -1266.967 -1263.775 -1260.329 -1256.319 -1251.505 -1245.922 -1239.162 -1230.543 -1219.561 -1205.333 -1188.813 -1171.547 -1155.033 -1141.02 -1130.562 -1122.747 -1115.95 -1109.297 -1102.319 -1094.819 -1086.825 -1078.552 -1070.448 -1063.256 -1057.501 -1052.829 -1048.755 -1045.12 -1041.964 -1039.204 -1036.415 -1032.981 -1027.964 -1021.081 -1014.695 -1012.363 -1011.728 -1010.583 -1008.634 -1007 -1004.665 -1002.216 -998.473 -994.876 -991.525 -988.552 -985.675 -982.92 -980.331 -978.094 -976.015 -974.298 -972.996 -971.948 -971.954 -972.051 -972.226 -972.493 -972.919 -973.185 -973.622 -973.982 -974.15 -973.841 -972.567 -969.824 -965.724 -960.724 -955.357 -950.014 -944.797 -939.526 -934.242 -928.934 -923.638 -918.234 -912.518 -906.319 -899.398 -891.608 -882.862 -873.098 -862.144 -849.788 -835.987 -821.09 -805.68 -790.376 -775.805 -762.313 -749.976 -738.674 -728.61 -720.054 -713.118 -707.609 -703.132 -699.435 -696.408 -693.828 -691.595 -689.429 -687.177 -684.804 -682.538 -680.724 -679.244 -677.831 -676.627 -675.521 -674.608 -673.952 -673.652 -673.718 -674.099 -674.723 -675.557 -676.026 -676.144 -675.261 -673.041 -669.093 -661.692 -649.289 -631.445 -609.174 -584.242 -558.401 -533.607 -512.652 -501.461 -494.684 -486.92 -479.233 -469.988 -459.693 -450.686 -436.432 -425.514 -414.08 -399.176 -389.592 -379.227 -363.6 -338.377 -299.027 -263.771 -236.433 -209.668 -172.437 -117.7 -172.837 -124.222 -99.426 -87.678 -78.422 -67.931 -60.383 -54.759 -51.421 -47.65 -44.318 -42.026 -39.445 -37.986 -37.402 -37.807 -39.208 -40.995 -42.775 -43.945 -45.07 -46.71 -48.493 -48.808 -49.747 -51.471 -53.004 -53.286 -53.976 -54.509 -55.217 -55.353 -54.431 -53.115 -51.996 -53.888 -55.799 -57.359 -58.08 -57.319 -54.917 -51.847 -49.57 -48.759 -49.145 -50.378 -51.454 -52.563 -54.442 -55.652 -56.871 -56.617 -54.665 -53.211 -51.108 -49.894 -48.453 -47.414 -47.223 -47.467 -47.303 -46.824 -46.252 -45.776 -45.351 -44.993 -44.428 -43.724 -42.914 -40.901 -40.531 -40.83 -40.751 -39.933 -38.496 -37.874 -37.756 -38.153 -38.539 -38.566 -38.424 -38.028 -37.863 -38.202 -38.496 -38.416 -38.113 -38.09 -38.496 -38.895 -39.3 -39.72 -40.194 -40.802 -41.375 -41.878 -42.642 -43.256 -43.155 -43.109 -43.078 -42.685 -42.267 -42.079 -42.199 -42.814 -43.703 -44.481 -45.159 -45.883 -46.682 -47.088 -46.995 -46.458 -46.201 -46.765 -48.274 -49.993 -49 -47.572 -46.952 -46.586 -46.624 -46.638 -46.12 -45.603 -45.539 -45.875 -46.361 -46.885 -47.205 -47.688 -47.931 -47.948 -47.706 -46.852 -45.291 -44.008 -44.257 -44.827 -44.826 -44.321 -44.041 -44.043 -43.641 -43.051 -42.623 -42.471 -42.241 -41.802 -41.306 -40.925 -40.675 -40.369 -40.048 -39.954 -40.051 -40.021 -39.913 -39.645 -39.265 -38.792 -38.177 -37.533 -36.965 -36.526 -36.123 -35.817 -35.773 -35.449 -34.83 -34.079 -32.975 -31.659 -28.937 -23.241 -20.012 -18.144 -16.668 -15.626 -14.855 -14.846 -14.483 -13.361 -10.039 -11.56 -13.199 -12.493 -11.02 -12.415 -14.388 -16.611 -17.259 -16.755 -23.7 -27.899 -30.263 -33.822 -38.448 -40.351 -39.633 -41.846 -45.547 -58.815 -70.708 -76.288 -80.074 -87.615 -94.719 -107.54 -152.559 -179.662 -220.565 -216.521 -202.565 -194.901 -191.368 -191.476 -193.813 -196.043 -199.17 -202.756 -213.04 -224.572 -240.299 -256.567 -276.057 -294.517 -309.277 -321.008 -331.622 -341.809 -352.803 -365.114 -378.148 -390.661 -401.652 -410 -415.001 -417.456 -418.721 -419.857 -421.59 -424.238 -427.544 -430.99 -434.178 -437.012 -439.688 -441.989 -443.838 -445.282 -446.211 -446.496 -446.478 -446.574 -446.996 -447.972 -449.663 -451.822
-1874.925 -1873.526 -1872.048 -1870.533 -1869.104 -1867.971 -1867.364 -1867.418 -1868.108 -1869.458 -1871.334 -1873.444 -1875.258 -1876.18 -1876.724 -1877.328 -1878.141 -1879.087 -1879.925 -1880.918 -1882.173 -1883.604 -1884.935 -1885.877 -1886.658 -1887.481 -1888.38 -1889.183 -1889.675 -1890.138 -1890.775 -1891.634 -1892.648 -1893.702 -1894.884 -1896.233 -1897.68 -1898.994 -1899.886 -1900.656 -1901.534 -1902.545 -1903.467 -1903.941 -1904.251 -1904.554 -1904.806 -1904.991 -1905.135 -1905.178 -1905.133 -1905.109 -1905.202 -1905.425 -1905.793 -1906.256 -1906.746 -1907.247 -1907.751 -1908.127 -1908.238 -1907.981 -1907.37 -1906.525 -1905.339 -1903.817 -1902.147 -1900.94 -1900.997 -1901.602 -1902.226 -1902.823 -1903.723 -1905.399 -1907.311 -1908.993 -1910.208 -1910.381 -1908.75 -1906.025 -1902.649 -1899.001 -1896.429 -1896.786 -1898.153 -1899.112 -1899.284 -1898.212 -1895.356 -1891.157 -1885.909 -1879.65 -1872.398 -1864.125 -1854.063 -1841.291 -1824.543 -1800.505 -1765.234 -1723.567 -1679.722 -1636.084 -1595.348 -1560.135 -1529.209 -1501.332 -1475.913 -1451.74 -1427.2 -1403.414 -1380.99 -1359.76 -1339.214 -1318.854 -1299.383 -1281.663 -1266.795 -1257.918 -1259.079 -1266.61 -1277.63 -1290.552 -1300.486 -1300.622 -1297.606 -1296.044 -1296.526 -1297.276 -1295.533 -1294.01 -1294.479 -1296.583 -1296.712 -1289.608 -1280.308 -1272.266 -1266.117 -1262.647 -1262.965 -1265.388 -1268.64 -1272.222 -1276.094 -1280.473 -1284.707 -1288.387 -1291.526 -1294.876 -1299.658 -1304.839 -1309.839 -1314.916 -1321.113 -1329.857 -1340.129 -1351.231 -1363.191 -1376.277 -1390.747 -1406.265 -1422.38 -1438.725 -1454.665 -1469.503 -1483.631 -1497.324 -1510.499 -1522.757 -1533.584 -1543.637 -1553.537 -1563.703 -1574.99 -1588.362 -1602.698 -1617.01 -1630.792 -1643.617 -1655.083 -1665.255 -1674.242 -1682.068 -1688.621 -1693.773 -1697.931 -1701.499 -1704.81 -1708.545 -1713.562 -1719.149 -1724.749 -1730.18 -1735.237 -1739.715 -1743.77 -1747.547 -1751.136 -1754.836 -1759.074 -1763.384 -1767.421 -1771.059 -1774.23 -1776.858 -1778.973 -1780.615 -1781.776 -1782.319 -1782.041 -1781.224 -1780.079 -1778.716 -1777.322 -1776.104 -1774.875 -1773.483 -1771.887 -1770.102 -1768.158 -1765.973 -1763.486 -1760.634 -1757.255 -1753.164 -1748.56 -1743.592 -1738.289 -1732.519 -1726.094 -1719.293 -1712.331 -1705.299 -1698.22 -1691.117 -1684.101 -1677.297 -1670.906 -1665.535 -1661.931 -1659.256 -1656.84 -1654.406 -1651.753 -1648.689 -1645.314 -1641.747 -1638.045 -1634.162 -1629.959 -1625.649 -1621.348 -1617.026 -1612.454 -1607.323 -1602.052 -1597.02 -1592.582 -1589.704 -1589.605 -1590.916 -1592.508 -1593.833 -1594.121 -1592.508 -1589.647 -1586.024 -1581.749 -1576.667 -1570.554 -1564.015 -1557.546 -1551.419 -1545.531 -1539.56 -1534.075 -1529.447 -1525.656 -1522.26 -1518.547 -1514.834 -1511.18 -1507.186 -1501.87 -1494.031 -1484.736 -1474.824 -1464.477 -1453.097 -1439.694 -1425.537 -1411.614 -1398.253 -1385.634 -1373.837 -1362.733 -1352.223 -1342.249 -1333.201 -1325.724 -1318.989 -1312.487 -1306.139 -1300.057 -1294.438 -1289.155 -1284.125 -1279.368 -1275.161 -1271.667 -1268.473 -1265.301 -1261.858 -1257.808 -1252.82 -1246.99 -1240.463 -1232.384 -1221.634 -1205.602 -1186.851 -1167.386 -1148.277 -1132.385 -1122.815 -1115.924 -1109.64 -1103.039 -1095.93 -1088.335 -1080.17 -1071.502 -1062.686 -1055.052 -1050.368 -1047.07 -1044.056 -1041.258 -1038.593 -1036.006 -1033.304 -1029.66 -1024.113 -1015.39 -1004.367 -1006.712 -1008.334 -1007.827 -1006.127 -1004.823 -1002.761 -1000.136 -996.288 -992.535 -988.997 -985.892 -982.972 -980.066 -977.288 -974.735 -972.435 -970.552 -968.922 -967.734 -967.646 -967.431 -967.461 -967.743 -968.244 -968.686 -969.539 -970.545 -971.592 -972.455 -972.396 -970.134 -965.699 -960.408 -954.887 -949.452 -943.953 -938.451 -932.925 -927.311 -921.651 -915.803 -909.654 -903.046 -895.847 -887.92 -879.196 -869.553 -858.83 -846.89 -833.779 -819.861 -805.571 -791.33 -777.661 -764.775 -752.788 -741.866 -732.057 -723.498 -716.171 -709.969 -704.717 -700.18 -696.226 -692.587 -689.161 -685.652 -681.935 -678.111 -674.924 -673.238 -671.95 -670.552 -669.137 -667.677 -666.335 -665.028 -664.295 -663.986 -664.128 -664.751 -665.659 -666.403 -666.874 -666.459 -664.797 -661.227 -654.704 -643.068 -625.493 -602.738 -577.727 -551.779 -525.679 -500.679 -494.777 -492.514 -482.442 -474.31 -467.804 -456.824 -441.547 -429.067 -413.419 -401.269 -390.889 -379.603 -364.86 -338.69 -303.948 -257.225 -220.723 -197.429 -170.54 -168.76 -157.759 -116.355 -99.941 -84.793 -74.834 -66.639 -59.011 -51.06 -50.319 -47.687 -44.373 -41.559 -39.672 -38.439 -37.871 -38.005 -38.843 -40.241 -41.79 -43.262 -44.422 -45.468 -46.611 -47.582 -48.291 -49.531 -51.348 -53.177 -53.239 -53.865 -54.37 -54.129 -53.422 -51.127 -50.067 -49.329 -50.475 -52.482 -54.086 -54.444 -53.307 -51.214 -48.904 -47.234 -46.705 -47.242 -48.76 -50.452 -51.8 -53.902 -55.23 -56.676 -56.696 -54.564 -52.414 -50.729 -49.796 -48.84 -48.011 -47.514 -47.304 -47.098 -46.66 -46.137 -45.607 -45.07 -44.484 -43.827 -43.074 -42.123 -40.156 -40.047 -40.167 -40.276 -39.405 -38.049 -37.5 -37.492 -37.792 -38.037 -38.249 -38.323 -38.408 -38.489 -38.566 -38.436 -37.955 -37.339 -36.628 -36.287 -36.545 -37.329 -38.348 -39.312 -40.171 -41.054 -41.914 -42.684 -43.38 -43.739 -43.886 -44.007 -43.795 -43.345 -43.1 -43.089 -43.29 -43.943 -44.404 -44.935 -45.513 -46.024 -46.263 -46.254 -46.048 -46.072 -46.607 -47.525 -48.208 -47.944 -47.232 -46.543 -46.131 -46.013 -46.097 -45.924 -45.7 -45.428 -45.531 -45.826 -46.186 -46.492 -46.774 -46.851 -46.67 -46.333 -45.634 -44.667 -43.801 -43.466 -43.405 -43.191 -42.824 -42.495 -42.255 -41.975 -41.711 -41.413 -41.113 -40.766 -40.351 -39.9 -39.559 -39.42 -39.412 -39.469 -39.549 -39.611 -39.69 -39.609 -39.322 -38.895 -38.407 -37.778 -37.128 -36.557 -35.987 -35.118 -35.728 -35.614 -35.087 -34.453 -33.754 -32.721 -31.481 -30.641 -26.212 -21.545 -18.471 -15.3 -13.97 -12.788 -11.174 -8.625 -8.374 -8.245 -10.448 -14.139 -15.282 -15.296 -17.827 -20.136 -21.852 -24.125 -28.557 -29.69 -33.105 -38.228 -41.12 -45.786 -50.616 -53.736 -60.896 -69.675 -79.315 -87.606 -89.863 -99.665 -113.94 -133.677 -186.162 -233.042 -263.53 -305.138 -284.504 -256.547 -238.542 -228.966 -220.157 -216.661 -215.543 -215.426 -220.47 -231.395 -238.796 -256.029 -273.881 -294.301 -312.443 -322.989 -330.04 -336.164 -342.443 -350.536 -362.853 -376.824 -390.35 -402.693 -412.272 -417.114 -419.404 -420.921 -422.337 -423.922 -425.627 -427.481 -429.305 -430.937 -432.919 -436.396 -440.303 -444.08 -447.7 -450.244 -450.122 -449.167 -448.531 -448.388 -448.937 -450.427 -452.385
-1880.427 -1879.222 -1878 -1876.814 -1875.765 -1875.005 -1874.705 -1875 -1875.385 -1876.388 -1877.905 -1879.81 -1882 -1882.065 -1882.349 -1882.889 -1883.751 -1885 -1885.343 -1886.078 -1887.141 -1888.465 -1890 -1890.471 -1891.101 -1891.886 -1892.843 -1894 -1894.086 -1894.419 -1895.007 -1895.864 -1897 -1897.767 -1898.785 -1900.013 -1901.423 -1903 -1903.335 -1903.864 -1904.624 -1905.657 -1907 -1906.929 -1907.099 -1907.405 -1907.735 -1908 -1908.536 -1908.957 -1909.301 -1909.628 -1910 -1910.157 -1910.381 -1910.633 -1910.858 -1911 -1911.158 -1911.107 -1910.775 -1910.091 -1909 -1908.155 -1906.889 -1905.241 -1903.262 -1901 -1902.039 -1902.853 -1903.451 -1903.835 -1904 -1906.384 -1908.512 -1910.354 -1911.866 -1913 -1910.371 -1907.232 -1903.511 -1899.125 -1894 -1897.184 -1899.556 -1901.137 -1901.95 -1902 -1898.918 -1894.989 -1890.129 -1884.201 -1877 -1869.47 -1859.953 -1847.967 -1833.064 -1815 -1774.657 -1732.013 -1688.179 -1644.444 -1602 -1569.418 -1539.416 -1512.083 -1487.33 -1465 -1438.166 -1413.298 -1390.121 -1368.403 -1348 -1326.44 -1306.283 -1287.767 -1271.218 -1257 -1263.24 -1272.401 -1284.738 -1300.523 -1320 -1311.038 -1305.809 -1304.146 -1305.904 -1311 -1305.752 -1303.682 -1304.712 -1308.819 -1316 -1300.86 -1288.458 -1278.438 -1270.408 -1264 -1265.199 -1267.283 -1269.857 -1272.541 -1275 -1279.137 -1282.601 -1285.269 -1287.073 -1288 -1293.682 -1298.693 -1303.246 -1307.596 -1312 -1322.418 -1333.303 -1344.795 -1357.004 -1370 -1384.988 -1400.674 -1416.883 -1433.397 -1450 -1463.931 -1477.658 -1491.107 -1504.227 -1517 -1526.844 -1536.492 -1546.12 -1555.915 -1566 -1581.015 -1596.138 -1611.068 -1625.459 -1639 -1650.748 -1661.317 -1670.686 -1678.89 -1686 -1690.903 -1694.981 -1698.41 -1701.368 -1704 -1709.963 -1715.752 -1721.371 -1726.797 -1732 -1736.144 -1740.026 -1743.636 -1746.965 -1750 -1754.775 -1759.207 -1763.253 -1766.865 -1770 -1772.5 -1774.514 -1776.076 -1777.225 -1778 -1777.348 -1776.392 -1775.165 -1773.694 -1772 -1771.038 -1769.865 -1768.475 -1766.858 -1765 -1763.176 -1761.081 -1758.698 -1756.009 -1753 -1748.811 -1744.303 -1739.488 -1734.38 -1729 -1722.287 -1715.372 -1708.311 -1701.167 -1694 -1686.661 -1679.424 -1672.359 -1665.535 -1659 -1656.388 -1653.995 -1651.709 -1649.41 -1647 -1643.924 -1640.656 -1637.215 -1633.645 -1630 -1625.472 -1620.963 -1616.518 -1612.182 -1608 -1602.415 -1597.079 -1592.042 -1587.345 -1583 -1584.852 -1586.878 -1588.888 -1590.662 -1592 -1589.419 -1586.199 -1582.347 -1577.915 -1573 -1566.013 -1558.972 -1552.219 -1546.122 -1541 -1534.737 -1529.699 -1525.821 -1522.974 -1521 -1517.002 -1513.452 -1510.094 -1506.677 -1503 -1493.951 -1484.57 -1474.991 -1465.404 -1456 -1441.338 -1427.125 -1413.451 -1400.393 -1388 -1376.345 -1365.243 -1354.568 -1344.181 -1334 -1327.24 -1320.554 -1313.931 -1307.396 -1301 -1295.578 -1290.363 -1285.336 -1280.554 -1276 -1272.895 -1269.803 -1266.604 -1263.029 -1259 -1253.466 -1247.277 -1240.447 -1233.026 -1225 -1204.949 -1184.668 -1164.089 -1143.224 -1122 -1116.894 -1111.369 -1105.289 -1098.443 -1091 -1083.409 -1075.118 -1066.215 -1056.809 -1047 -1044.977 -1042.74 -1040.421 -1038.165 -1036.01 -1033.896 -1031.537 -1029.361 -1025.464 -1019.888 -1012.696 -1010.683 -1009.384 -1007.317 -1004.978 -1003.228 -1001.282 -998.681 -995.299 -991.576 -987.827 -984.439 -980.859 -977.517 -974.314 -971.365 -968.76 -966.513 -964.617 -963.202 -962.978 -962.539 -962.309 -962.466 -962.948 -963.453 -964.619 -966.114 -967.903 -969.912 -971.738 -969.915 -964.595 -959.087 -953.544 -948.127 -942.56 -936.927 -931.207 -925.356 -919.361 -913.17 -906.681 -899.756 -892.357 -884.387 -875.763 -866.377 -856.086 -844.608 -832.084 -818.965 -805.624 -792.385 -779.524 -767.209 -755.756 -745.175 -735.539 -726.962 -719.287 -712.576 -706.653 -701.332 -696.535 -691.941 -687.481 -682.862 -677.942 -672.596 -667.535 -666.887 -665.5 -663.76 -661.881 -659.848 -657.9 -656.154 -654.695 -653.799 -653.645 -654.144 -655.221 -656.315 -657.12 -657.158 -656.223 -653.817 -649.455 -639.623 -621.201 -597.181 -572.886 -547.925 -524.7 -503.089 -493.34 -489.001 -481.043 -471.96 -464.035 -451.328 -435.122 -421.257 -402.286 -390.228 -381.523 -370.914 -352.215 -316.542 -248.939 -202.766 -171.308 -134.192 -121.257 -129.595 -106.084 -92.194 -85.139 -73.933 -65.464 -58.177 -53.186 -51.023 -49.472 -44.962 -41.251 -38.996 -37.89 -37.626 -37.945 -38.795 -39.979 -41.443 -42.876 -44.053 -44.973 -45.83 -46.571 -47.048 -47.352 -48.884 -50.803 -52.202 -52.693 -52.886 -53.284 -53.344 -52.411 -50.651 -48.785 -47.015 -47.13 -49.431 -51.419 -51.23 -49.484 -47.34 -45.416 -44.371 -44.217 -44.8 -46.713 -50.287 -51.898 -53.375 -54.609 -55.688 -55.454 -53.811 -51.852 -50.657 -50.177 -49.408 -48.349 -47.619 -47.296 -46.988 -46.583 -46.045 -45.45 -44.772 -43.987 -43.092 -42.105 -40.958 -39.432 -39.345 -39.141 -39.345 -38.36 -37.125 -36.447 -36.704 -37.289 -37.442 -37.695 -38.064 -38.476 -38.911 -39.003 -38.41 -37.586 -36.518 -34.833 -33.454 -33.589 -34.903 -36.682 -38.121 -39.222 -40.319 -41.338 -42.273 -43.036 -43.368 -43.714 -43.938 -43.831 -43.436 -43.274 -43.227 -43.485 -43.769 -44.275 -44.523 -44.957 -45.422 -45.602 -45.589 -45.456 -45.551 -46.029 -46.646 -47.027 -46.999 -46.514 -45.799 -45.299 -45.245 -45.404 -45.444 -45.283 -45.002 -44.841 -44.961 -45.243 -45.468 -45.633 -45.641 -45.293 -44.936 -44.603 -43.944 -43.119 -42.561 -42.225 -41.763 -41.375 -41.054 -40.705 -40.495 -40.584 -40.447 -39.937 -39.49 -39.149 -38.539 -38.156 -38.188 -38.507 -38.913 -39.166 -39.22 -39.399 -39.473 -39.043 -38.523 -38.04 -37.452 -36.644 -35.983 -36.189 -34.841 -35.32 -34.883 -34.585 -33.999 -33.821 -33.397 -32.901 -32.894 -30.061 -26.777 -20.862 -14.848 -14.243 -12.978 -10.825 -8.658 -8.752 -8.344 -11.611 -19.832 -22.246 -22.238 -24.209 -26.332 -27.76 -30.411 -32.222 -35.245 -41.324 -50.22 -48.803 -66.901 -76.761 -81.77 -90.385 -99.775 -117.636 -115.018 -117.384 -137.642 -161.18 -193.493 -235.553 -273.05 -298.975 -314.704 -307.811 -283.944 -265.107 -251.069 -239.398 -232.076 -233.553 -226.631 -231.169 -245.388 -256.904 -273.109 -290.803 -310.992 -333 -335.233 -338.132 -341.199 -344.254 -347 -362.005 -376.391 -390.166 -403.37 -416 -418.505 -420.604 -422.455 -424.209 -426 -426.923 -427.787 -428.522 -428.957 -429 -434.208 -439.162 -444.091 -449.282 -455 -452.739 -451.207 -450.325 -449.966 -450 -451.819 -453.765
-1885.735 -1884.755 -1883.786 -1882.865 -1882.081 -1881.539 -1881.339 -1881.481 -1881.884 -1882.641 -1883.763 -1885.135 -1886.369 -1886.931 -1887.295 -1887.791 -1888.495 -1889.296 -1889.943 -1890.681 -1891.617 -1892.705 -1893.747 -1894.49 -1895.154 -1895.893 -1896.712 -1897.455 -1897.904 -1898.33 -1898.915 -1899.688 -1900.576 -1901.452 -1902.41 -1903.49 -1904.637 -1905.636 -1906.215 -1906.68 -1907.271 -1908.047 -1908.832 -1909.302 -1909.743 -1910.291 -1910.892 -1911.531 -1912.247 -1912.955 -1913.603 -1914.177 -1914.628 -1914.904 -1915.073 -1915.185 -1915.219 -1915.142 -1914.93 -1914.509 -1913.839 -1912.913 -1911.801 -1910.634 -1909.278 -1907.686 -1905.983 -1904.731 -1904.695 -1905.16 -1905.623 -1906.057 -1906.803 -1908.341 -1910.139 -1911.747 -1912.932 -1913.131 -1911.575 -1908.98 -1905.796 -1902.38 -1900.067 -1900.674 -1902.321 -1903.634 -1904.274 -1903.817 -1901.719 -1898.389 -1894.046 -1888.654 -1882.172 -1874.545 -1865.042 -1852.813 -1836.683 -1813.414 -1779.095 -1738.552 -1695.912 -1653.452 -1613.758 -1579.353 -1549.016 -1521.537 -1496.276 -1471.958 -1446.92 -1422.352 -1399.008 -1376.867 -1355.543 -1334.557 -1314.593 -1296.37 -1280.868 -1271.121 -1271.151 -1277.395 -1287.137 -1299.048 -1308.473 -1308.701 -1306.326 -1305.715 -1307.256 -1309.005 -1308.136 -1307.298 -1308.224 -1310.468 -1310.331 -1302.506 -1292.125 -1282.772 -1275.234 -1270.421 -1269.47 -1270.682 -1272.717 -1275.013 -1277.497 -1280.367 -1282.978 -1284.958 -1286.406 -1288.151 -1291.511 -1295.441 -1299.386 -1303.643 -1309.312 -1317.875 -1328.238 -1339.626 -1351.927 -1365.295 -1379.911 -1395.454 -1411.516 -1427.734 -1443.452 -1457.943 -1471.636 -1484.857 -1497.573 -1509.411 -1519.868 -1529.637 -1539.382 -1549.604 -1561.245 -1575.302 -1590.587 -1605.979 -1620.856 -1634.711 -1647.124 -1658.11 -1667.766 -1676.108 -1683.012 -1688.372 -1692.593 -1696.112 -1699.295 -1702.854 -1707.668 -1713.03 -1718.392 -1723.581 -1728.415 -1732.7 -1736.584 -1740.201 -1743.637 -1747.195 -1751.313 -1755.506 -1759.416 -1762.897 -1765.868 -1768.257 -1770.105 -1771.477 -1772.398 -1772.754 -1772.357 -1771.475 -1770.297 -1768.913 -1767.496 -1766.25 -1764.988 -1763.56 -1761.94 -1760.161 -1758.268 -1756.173 -1753.812 -1751.126 -1747.97 -1744.159 -1739.86 -1735.186 -1730.125 -1724.524 -1718.173 -1711.346 -1704.27 -1697.05 -1689.743 -1682.387 -1675.095 -1668.024 -1661.396 -1655.844 -1652.138 -1649.442 -1647.064 -1644.726 -1642.211 -1639.334 -1636.156 -1632.74 -1629.096 -1625.133 -1620.712 -1616.089 -1611.442 -1606.85 -1602.175 -1597.161 -1592.208 -1587.632 -1583.701 -1581.319 -1581.651 -1583.318 -1585.183 -1586.682 -1587.019 -1585.303 -1582.171 -1578.116 -1573.241 -1567.395 -1560.38 -1552.87 -1545.548 -1538.906 -1533.063 -1527.794 -1523.554 -1520.454 -1518.203 -1516.142 -1513.472 -1510.523 -1507.466 -1503.904 -1498.997 -1491.583 -1482.746 -1473.377 -1463.675 -1453.049 -1440.497 -1427.279 -1414.314 -1401.84 -1389.92 -1378.624 -1367.773 -1357.314 -1347.241 -1337.946 -1330.074 -1322.891 -1315.926 -1309.16 -1302.787 -1297.007 -1291.671 -1286.651 -1281.907 -1277.642 -1274.111 -1270.843 -1267.458 -1263.581 -1258.972 -1253.173 -1246.378 -1238.691 -1229.856 -1217.554 -1200.794 -1181.798 -1162.19 -1143.043 -1126.751 -1116.862 -1109.835 -1103.121 -1095.811 -1088.23 -1080.257 -1071.88 -1063.161 -1054.477 -1047.157 -1042.949 -1040.275 -1038.026 -1035.904 -1034.135 -1032.405 -1031.16 -1030.182 -1028.954 -1029.268 -1029.812 -1019.366 -1012.987 -1008.374 -1004.389 -1001.534 -999.867 -997.161 -993.531 -989.558 -985.478 -981.823 -977.952 -974.502 -970.955 -967.697 -964.7 -962.12 -959.904 -958.1 -957.765 -957.043 -956.513 -956.407 -956.831 -957.378 -958.611 -960.447 -961.953 -964.529 -966.834 -965.655 -961.227 -956.293 -951.269 -946.003 -940.515 -934.862 -929.068 -922.982 -916.768 -910.339 -903.58 -896.486 -888.929 -880.945 -872.427 -863.359 -853.711 -842.69 -830.598 -818.214 -805.723 -793.349 -781.399 -769.775 -758.81 -748.566 -739.074 -730.429 -722.493 -715.327 -708.838 -702.843 -697.257 -691.864 -686.557 -681.246 -675.63 -669.933 -665.244 -662.687 -660.306 -657.779 -655.096 -652.252 -649.508 -646.973 -644.662 -643.235 -642.599 -643.264 -644.379 -645.883 -647.148 -647.58 -647.071 -645.145 -642.133 -634.573 -615.985 -595.216 -573.255 -546.378 -528.54 -509.725 -499.434 -491.715 -482.133 -478.198 -463.662 -448.081 -436.953 -420.374 -403.063 -388.325 -375.772 -360.539 -340.421 -284.696 -204.246 -189.383 -146.215 -107.23 -106.913 -82.794 -70.93 -70.16 -66.771 -62.172 -57.449 -51.261 -47.283 -46.404 -45.26 -41.218 -37.889 -35.798 -36.021 -37.005 -38.303 -39.749 -41.199 -42.681 -44.219 -44.977 -45.506 -46.255 -46.823 -47.146 -47.577 -49.001 -50.502 -51.572 -52.217 -52.42 -52.335 -52.169 -51.503 -50.654 -48.816 -44.434 -43.022 -47.363 -50.512 -48.914 -45.945 -43.893 -41.696 -41.595 -41.801 -41.806 -42.907 -47.537 -50.802 -52.214 -53.236 -53.899 -53.629 -52.736 -51.493 -50.458 -50.596 -50.003 -48.095 -47.428 -47.171 -46.933 -46.515 -45.997 -45.192 -44.496 -43.52 -42.292 -41.04 -39.045 -37.732 -37.212 -36.108 -35.866 -35.461 -34.877 -33.729 -34.91 -36.638 -36.222 -36.803 -37.622 -38.207 -39.008 -39.682 -38.116 -37.185 -36.25 -32.807 -29.67 -29.828 -31.809 -34.724 -36.335 -37.811 -38.722 -39.975 -41.351 -41.57 -41.459 -41.396 -41.76 -41.66 -41.597 -42.127 -42.48 -43.019 -43.483 -43.951 -44.143 -44.201 -44.877 -45.043 -45.082 -44.821 -44.873 -45.394 -45.946 -46.24 -46.138 -45.878 -44.792 -44.162 -44.327 -44.764 -44.977 -44.622 -44.077 -43.612 -43.638 -44.085 -44.082 -44.29 -44.465 -43.784 -43.317 -43.676 -43.122 -42.128 -41.371 -41.172 -40.157 -39.885 -39.903 -39.436 -39.111 -39.947 -39.78 -38.917 -38.411 -38.664 -37.378 -36.992 -37.057 -37.751 -38.648 -38.97 -38.913 -39.09 -39.647 -38.697 -37.915 -37.688 -37.202 -36.31 -34.977 -35.587 -35.501 -35.362 -34.643 -34.008 -33.461 -33.869 -33.153 -32.408 -31.341 -30.319 -29.157 -26.083 -20.393 -18.598 -16.031 -13.406 -11.821 -14.314 -18.4 -20.364 -24.704 -25.639 -25.491 -28.342 -30.664 -33.033 -36.984 -42.663 -51.608 -58.616 -69.637 -84.95 -97.469 -106.154 -110.001 -125.801 -156.561 -204.555 -188.898 -178.112 -192.052 -215.347 -245.087 -277.187 -302.685 -313.587 -317.632 -309.824 -295.424 -278.565 -265.744 -250.75 -249.085 -249.607 -247.455 -245.581 -260.156 -272.681 -286.539 -302.895 -320.116 -334.35 -340.856 -343.874 -346.366 -349.257 -354.495 -364.765 -377.245 -389.825 -401.732 -411.499 -417.068 -420.482 -423.156 -425.398 -427.097 -428.09 -428.563 -428.825 -429.124 -430.399 -433.888 -438.477 -443.371 -448.226 -451.848 -452.505 -452.04 -451.73 -451.816 -452.498 -454.016 -455.93
-1890.831 -1890.095 -1889.368 -1888.661 -1888.051 -1887.628 -1887.448 -1887.524 -1887.831 -1888.357 -1889.08 -1889.912 -1890.702 -1891.308 -1891.796 -1892.261 -1892.78 -1893.406 -1894.134 -1894.965 -1895.829 -1896.682 -1897.497 -1898.272 -1899.005 -1899.691 -1900.329 -1900.908 -1901.456 -1902.009 -1902.615 -1903.302 -1904.076 -1904.948 -1905.875 -1906.803 -1907.664 -1908.365 -1908.875 -1909.257 -1909.628 -1910.081 -1910.662 -1911.388 -1912.243 -1913.187 -1914.154 -1915.119 -1916.084 -1917.038 -1917.946 -1918.74 -1919.317 -1919.631 -1919.746 -1919.758 -1919.676 -1919.418 -1918.922 -1918.183 -1917.249 -1916.164 -1914.961 -1913.683 -1912.311 -1910.874 -1909.522 -1908.555 -1908.183 -1908.24 -1908.5 -1908.922 -1909.647 -1910.756 -1912.059 -1913.255 -1914.023 -1914.012 -1912.981 -1911.165 -1909.002 -1906.884 -1905.531 -1905.369 -1905.918 -1906.487 -1906.603 -1905.916 -1904.199 -1901.42 -1897.649 -1892.787 -1886.737 -1879.2 -1869.576 -1856.811 -1839.33 -1814.934 -1782.489 -1744.034 -1702.803 -1661.603 -1622.964 -1588.399 -1557.728 -1529.953 -1504.127 -1479.35 -1454.923 -1431.005 -1407.896 -1385.641 -1364.228 -1343.607 -1324.191 -1306.697 -1292.287 -1282.875 -1279.641 -1281.47 -1286.476 -1292.826 -1298.073 -1300.521 -1301.406 -1302.434 -1303.958 -1305.327 -1305.975 -1306.369 -1306.925 -1307.101 -1305.178 -1299.946 -1292.716 -1285.491 -1279.501 -1275.678 -1274.478 -1275.222 -1276.999 -1279.205 -1281.49 -1283.731 -1285.638 -1287.126 -1288.336 -1289.792 -1291.962 -1294.672 -1297.83 -1301.774 -1307.277 -1314.976 -1324.567 -1335.55 -1347.685 -1360.952 -1375.298 -1390.569 -1406.384 -1422.27 -1437.647 -1452.119 -1465.759 -1478.761 -1491.139 -1502.667 -1513.243 -1523.199 -1533.152 -1543.844 -1556.091 -1570.303 -1585.867 -1601.79 -1617.242 -1631.573 -1644.441 -1655.761 -1665.613 -1674.013 -1680.944 -1686.448 -1690.803 -1694.45 -1697.858 -1701.585 -1705.963 -1710.821 -1715.806 -1720.675 -1725.284 -1729.538 -1733.471 -1737.161 -1740.728 -1744.397 -1748.275 -1752.183 -1755.887 -1759.212 -1762.002 -1764.184 -1765.783 -1766.884 -1767.521 -1767.668 -1767.309 -1766.53 -1765.469 -1764.226 -1762.908 -1761.593 -1760.224 -1758.74 -1757.107 -1755.326 -1753.404 -1751.287 -1748.903 -1746.186 -1743.047 -1739.423 -1735.335 -1730.81 -1725.813 -1720.241 -1714.045 -1707.337 -1700.294 -1693.048 -1685.702 -1678.359 -1671.11 -1664.146 -1657.765 -1652.448 -1648.454 -1645.447 -1642.913 -1640.472 -1637.903 -1635.061 -1631.915 -1628.459 -1624.668 -1620.512 -1615.971 -1611.163 -1606.265 -1601.363 -1596.541 -1591.837 -1587.417 -1583.514 -1580.467 -1578.811 -1578.821 -1579.986 -1581.487 -1582.58 -1582.55 -1580.919 -1577.815 -1573.556 -1568.228 -1561.764 -1554.192 -1545.954 -1537.743 -1530.215 -1523.945 -1519.19 -1515.882 -1513.681 -1512.083 -1510.552 -1508.668 -1506.351 -1503.593 -1499.977 -1494.886 -1487.984 -1479.591 -1470.314 -1460.405 -1449.746 -1438.225 -1426.216 -1414.244 -1402.557 -1391.303 -1380.591 -1370.228 -1360.246 -1350.666 -1341.693 -1333.424 -1325.682 -1318.236 -1311.095 -1304.459 -1298.421 -1292.912 -1287.808 -1283.03 -1278.836 -1274.945 -1271.508 -1267.932 -1263.798 -1258.656 -1252.197 -1244.409 -1234.51 -1225.211 -1211.021 -1195.51 -1178.457 -1161.048 -1144.451 -1130.019 -1119.077 -1110.431 -1102.789 -1094.836 -1086.857 -1078.58 -1070.142 -1061.788 -1053.913 -1047.292 -1042.478 -1039.033 -1036.486 -1034.27 -1032.534 -1031.619 -1030.364 -1029.602 -1030.135 -1031.107 -1029.681 -1022.324 -1015.033 -1009.241 -1004.555 -1000.517 -998.157 -994.813 -990.817 -986.486 -982.115 -978.257 -974.236 -970.423 -966.896 -963.423 -960.153 -957.281 -954.797 -952.599 -951.99 -950.863 -949.95 -949.523 -949.801 -950.2 -950.468 -952.385 -954.717 -957.053 -958.64 -958.269 -955.788 -952.141 -947.922 -943.129 -937.909 -932.334 -926.468 -920.286 -913.949 -907.269 -900.347 -893.103 -885.473 -877.474 -869.056 -860.194 -850.784 -840.318 -829.007 -817.413 -805.752 -794.207 -782.963 -772.03 -761.57 -751.675 -742.361 -733.658 -725.582 -718.083 -711.079 -704.562 -698.354 -692.324 -686.394 -680.515 -674.63 -668.935 -663.987 -659.962 -656.367 -652.538 -648.972 -645.274 -641.628 -638.041 -634.612 -632.21 -631.035 -631.54 -633.09 -635.192 -636.621 -637.313 -636.989 -635.545 -631.255 -622.803 -608.579 -590.939 -571.923 -552.503 -533.764 -517.952 -507.861 -498.991 -491.791 -479.162 -463.064 -451.243 -436.873 -425.541 -410.667 -389.593 -364.044 -348.064 -319.103 -229.348 -185.23 -177.117 -124.672 -95.596 -76.721 -65.43 -59.821 -56.864 -53.942 -53.064 -50.569 -43.931 -40.11 -39.342 -37.431 -36.255 -35.151 -32.782 -35.414 -37.078 -39.033 -40.954 -42.464 -43.588 -45.131 -45.582 -45.927 -46.816 -47.325 -47.593 -48.551 -49.621 -50.327 -50.914 -51.456 -51.829 -51.853 -51.348 -50.606 -50.503 -49.795 -44.114 -41.958 -47.274 -50.071 -46.428 -42.881 -42.137 -39.977 -40.374 -40.025 -38.695 -38.984 -45.129 -49.281 -50.366 -51.146 -51.71 -51.638 -51.319 -50.62 -49.731 -49.457 -48.743 -47.318 -47.101 -46.892 -46.707 -46.309 -45.808 -44.908 -44.244 -43.057 -41.606 -40.342 -37.807 -35.565 -34.022 -31.519 -29.619 -29.163 -29.533 -29.276 -31.212 -34.043 -35.012 -36.015 -36.889 -37.683 -38.327 -39.052 -37.842 -37.038 -35.788 -30.592 -25.783 -26.166 -27.09 -29.595 -31.572 -35.938 -36.69 -37.834 -38.936 -38.502 -36.944 -31.583 -29.727 -30.558 -34.378 -38.731 -41.465 -42.662 -43.27 -43.932 -44.204 -43.776 -43.319 -44.564 -44.899 -44.67 -44.719 -45.223 -45.655 -45.828 -45.484 -45.034 -44.171 -43.614 -43.741 -44.255 -44.167 -43.413 -42.65 -41.798 -41.639 -42.865 -42.698 -42.785 -42.599 -42.374 -42.241 -41.961 -41.802 -41.228 -39.755 -38.783 -37.639 -37.808 -38.624 -39.078 -39.373 -39.28 -39.07 -38.588 -38.557 -38.861 -37.88 -36.8 -36.284 -37.443 -38.597 -38.934 -39.325 -39.148 -38.965 -38.075 -37.213 -37.293 -36.972 -36.169 -35.726 -35.794 -35.265 -34.751 -34.072 -33.338 -30.915 -32.111 -32.483 -31.538 -30.352 -28.789 -28.12 -27.825 -27.158 -24.253 -20.89 -17.354 -17.344 -20.111 -22.297 -23.33 -25.206 -27.196 -29.459 -31.23 -35.865 -39.652 -46.418 -61.404 -81.347 -96.155 -107.898 -120.25 -126.481 -135.031 -146.864 -170.042 -208.775 -234.668 -234.804 -233.258 -243.787 -263.056 -286.906 -306.475 -317.103 -320.389 -318.451 -310.269 -298.593 -287.656 -277.557 -272.731 -262.899 -262.752 -260.956 -267.006 -272.694 -285.89 -299.589 -312.898 -325.989 -336.95 -343.956 -348.107 -351.269 -354.878 -360.378 -368.673 -378.752 -389.378 -399.511 -408.137 -414.668 -419.505 -423.321 -426.304 -428.339 -429.402 -429.737 -429.731 -430.054 -431.356 -434.102 -437.934 -442.181 -446.262 -449.403 -451.152 -452.018 -452.695 -453.591 -454.851 -456.562 -458.611
-1895.706 -1895.242 -1894.749 -1894.207 -1893.708 -1893.346 -1893.192 -1893.234 -1893.451 -1893.781 -1894.155 -1894.557 -1895.044 -1895.669 -1896.271 -1896.688 -1896.999 -1897.476 -1898.324 -1899.32 -1900.157 -1900.77 -1901.372 -1902.166 -1902.975 -1903.594 -1904.022 -1904.442 -1905.042 -1905.718 -1906.344 -1906.921 -1907.59 -1908.47 -1909.406 -1910.212 -1910.821 -1911.276 -1911.658 -1911.905 -1912.001 -1912.084 -1912.477 -1913.449 -1914.774 -1916.16 -1917.487 -1918.732 -1919.914 -1921.074 -1922.218 -1923.267 -1923.993 -1924.258 -1924.24 -1924.174 -1924.067 -1923.724 -1922.975 -1921.932 -1920.777 -1919.572 -1918.32 -1917.018 -1915.689 -1914.407 -1913.276 -1912.418 -1911.892 -1911.676 -1911.712 -1911.971 -1912.493 -1913.258 -1914.15 -1914.971 -1915.469 -1915.44 -1914.779 -1913.659 -1912.422 -1911.283 -1910.456 -1909.922 -1909.641 -1909.439 -1909.009 -1908.114 -1906.588 -1904.233 -1900.938 -1896.521 -1890.831 -1883.525 -1874.023 -1861.26 -1843.76 -1819.518 -1787.565 -1749.729 -1708.96 -1668.105 -1629.793 -1595.704 -1565.461 -1537.856 -1511.965 -1487.245 -1463.296 -1439.99 -1417.284 -1395.234 -1374.011 -1353.783 -1334.853 -1317.744 -1303.389 -1293.015 -1287.185 -1285.084 -1285.28 -1286.639 -1288.81 -1291.847 -1294.943 -1297.478 -1299.397 -1300.971 -1302.508 -1303.673 -1304.02 -1303.151 -1300.839 -1297.189 -1292.458 -1287.391 -1282.945 -1280.097 -1279.424 -1280.445 -1282.405 -1284.733 -1286.942 -1288.798 -1290.183 -1291.176 -1291.987 -1292.865 -1294.115 -1295.758 -1297.923 -1301.024 -1305.788 -1312.816 -1321.818 -1332.313 -1344.047 -1356.964 -1370.984 -1385.979 -1401.61 -1417.373 -1432.618 -1446.864 -1460.262 -1473.072 -1485.337 -1496.812 -1507.377 -1517.337 -1527.286 -1538.015 -1550.52 -1565.369 -1581.777 -1598.548 -1614.765 -1629.675 -1642.864 -1654.346 -1664.311 -1672.805 -1679.783 -1685.257 -1689.555 -1693.171 -1696.557 -1700.196 -1704.341 -1708.886 -1713.558 -1718.142 -1722.55 -1726.727 -1730.663 -1734.384 -1737.975 -1741.605 -1745.338 -1749.062 -1752.599 -1755.792 -1758.407 -1760.305 -1761.574 -1762.352 -1762.724 -1762.709 -1762.33 -1761.626 -1760.667 -1759.528 -1758.273 -1756.946 -1755.526 -1753.99 -1752.318 -1750.511 -1748.576 -1746.448 -1744.058 -1741.331 -1738.241 -1734.758 -1730.854 -1726.51 -1721.651 -1716.203 -1710.112 -1703.48 -1696.477 -1689.228 -1681.893 -1674.611 -1667.445 -1660.518 -1654.153 -1648.833 -1644.835 -1641.815 -1639.228 -1636.718 -1634.089 -1631.224 -1628.052 -1624.512 -1620.576 -1616.229 -1611.47 -1606.399 -1601.168 -1595.957 -1591.019 -1586.571 -1582.652 -1579.328 -1576.844 -1575.542 -1575.548 -1576.516 -1577.819 -1578.76 -1578.579 -1576.757 -1573.43 -1568.925 -1563.285 -1556.324 -1547.959 -1538.666 -1529.214 -1520.459 -1513.589 -1509.368 -1507.189 -1506.06 -1505.318 -1504.477 -1503.199 -1501.4 -1498.98 -1495.664 -1490.79 -1483.991 -1475.662 -1466.359 -1456.415 -1446.012 -1435.291 -1424.355 -1413.401 -1402.602 -1392.123 -1382.125 -1372.415 -1363.005 -1353.908 -1345.153 -1336.749 -1328.566 -1320.6 -1312.912 -1305.823 -1299.576 -1293.928 -1288.634 -1283.639 -1279.185 -1275.14 -1271.626 -1267.99 -1263.763 -1258.151 -1250.774 -1241.843 -1230.031 -1218.122 -1205.021 -1190.054 -1175.028 -1159.68 -1145.117 -1131.87 -1120.737 -1111.647 -1103.447 -1095.006 -1086.512 -1077.847 -1069.3 -1061.139 -1053.714 -1047.384 -1042.329 -1038.5 -1035.622 -1033.273 -1031.197 -1030.341 -1029.239 -1028.502 -1028.111 -1028.117 -1025.994 -1020.894 -1014.98 -1009.518 -1005.3 -1001.62 -997.884 -993.664 -989.07 -984.328 -979.673 -975.444 -970.929 -966.636 -962.666 -958.826 -955.231 -952.041 -949.11 -946.617 -945.611 -944.01 -942.609 -941.747 -940.259 -940.482 -941.761 -943.666 -945.976 -948.311 -950.012 -950.464 -949.417 -947.086 -943.801 -939.621 -934.728 -929.333 -923.487 -917.181 -910.706 -903.95 -896.924 -889.591 -881.915 -873.947 -865.605 -856.869 -847.623 -837.717 -827.257 -816.505 -805.68 -794.909 -784.387 -774.079 -764.121 -754.581 -745.462 -736.781 -728.564 -720.779 -713.381 -706.394 -699.687 -693.159 -686.764 -680.553 -674.311 -668.34 -662.823 -657.716 -652.91 -648.314 -643.777 -638.824 -634.24 -629.569 -624.87 -621.006 -619.053 -619.911 -621.577 -624.119 -626.413 -627.238 -626.801 -625.091 -620.445 -612.805 -601.336 -586.956 -570.717 -554.256 -538.277 -523.76 -512.082 -504.878 -496.382 -481.278 -461.48 -443.379 -436.257 -423.728 -407.851 -378.121 -343.763 -326.826 -296.716 -217.1 -151.512 -117.883 -90.889 -71.451 -64.028 -58.844 -54.091 -50.604 -47.718 -45.923 -41.902 -38.518 -37.583 -36.113 -34.435 -33 -34.587 -35.741 -37.811 -38.289 -40.357 -42.226 -43.389 -44.172 -45 -45.917 -46.668 -47.104 -47.449 -47.976 -48.493 -49.583 -49.921 -50.208 -50.465 -50.755 -51.014 -50.763 -50.29 -49.93 -49.22 -47.863 -46.789 -48.18 -48.427 -44.417 -42.049 -42.596 -41.32 -40.671 -39.75 -38.446 -39.097 -42.055 -47.729 -49.315 -49.621 -49.904 -49.875 -49.422 -48.763 -48.11 -47.676 -46.876 -46.378 -46.563 -46.429 -46.193 -46.406 -45.828 -44.607 -43.598 -42.595 -42.014 -40.007 -37.331 -34.711 -32.52 -26.618 -23.258 -23.346 -24.588 -24.668 -25.898 -28.963 -32.663 -34.739 -36.63 -37.526 -37.714 -38.416 -37.941 -37.172 -34.802 -29.108 -24.865 -25.36 -25.645 -24.859 -25.859 -30.128 -33.46 -34.799 -34.924 -33.7 -31.508 -23.329 -19.055 -19.233 -21.887 -33.213 -39.665 -42.321 -43.983 -44.677 -44.89 -44.267 -42.745 -43.779 -45.424 -45.453 -45.04 -45.574 -45.676 -45.871 -45.226 -44.101 -43.738 -43.97 -43.183 -42.972 -41.247 -39.528 -38.783 -38.826 -36.531 -39.119 -39.374 -37.941 -36.887 -37.508 -38.232 -38.942 -39.735 -39.922 -38.736 -37.953 -37.627 -38.549 -39.051 -39.699 -40.498 -39.587 -39.073 -39.162 -39.433 -39.633 -38.63 -37.187 -36.992 -37.563 -38.637 -38.39 -38.458 -38.772 -38.08 -37.441 -36.264 -36.504 -36.339 -35.182 -35.175 -34.797 -33.273 -31.9 -31.816 -31.565 -30.512 -31.579 -31.357 -30.012 -28.673 -26.534 -23.315 -24.635 -26.976 -25.472 -23.478 -19.379 -21.1 -19.404 -21.203 -20.647 -24.712 -29.837 -32.815 -35.843 -40.23 -48.057 -62.195 -85.484 -112.833 -131.479 -143.369 -151.153 -159.494 -170.627 -185.195 -210.452 -236.148 -254.398 -263.633 -270.33 -282.116 -297.855 -309.938 -317.884 -321.19 -320.151 -311.066 -300.515 -295.72 -291.421 -282.174 -280.727 -273.033 -273.929 -272.804 -279.602 -290.182 -298.161 -309.838 -321.191 -331.906 -340.682 -347.288 -351.935 -355.677 -359.634 -364.86 -371.944 -380.304 -389.174 -397.78 -405.63 -412.534 -418.428 -423.378 -427.325 -429.94 -431.054 -431.116 -430.84 -430.821 -431.78 -434.066 -437.337 -441.001 -444.537 -447.541 -449.876 -451.708 -453.374 -455.133 -457.044 -459.137 -461.442
-1900.361 -1900.181 -1899.95 -1899.508 -1899.06 -1898.76 -1898.642 -1898.705 -1898.912 -1899.15 -1899.302 -1899.3 -1899.46 -1900.318 -1901.169 -1901.553 -1901.503 -1901.646 -1902.874 -1904.244 -1905.077 -1905.323 -1905.506 -1906.486 -1907.468 -1907.966 -1908.041 -1908.131 -1908.878 -1909.753 -1910.387 -1910.764 -1911.21 -1912.229 -1913.277 -1913.985 -1914.313 -1914.468 -1914.8 -1914.964 -1914.763 -1914.301 -1914.264 -1915.667 -1917.568 -1919.347 -1920.937 -1922.361 -1923.644 -1924.905 -1926.23 -1927.591 -1928.579 -1928.583 -1928.281 -1928.14 -1928.168 -1927.949 -1926.878 -1925.494 -1924.165 -1922.93 -1921.713 -1920.423 -1919.152 -1918.001 -1917.032 -1916.253 -1915.612 -1915.189 -1915.002 -1915.035 -1915.293 -1915.754 -1916.322 -1916.836 -1917.169 -1917.175 -1916.743 -1916.14 -1915.567 -1915.235 -1914.922 -1913.995 -1913.025 -1912.189 -1911.296 -1910.201 -1908.861 -1906.897 -1903.985 -1899.935 -1894.566 -1887.648 -1878.523 -1866.392 -1850.141 -1827.188 -1794.576 -1756.003 -1714.852 -1673.277 -1634.427 -1601.663 -1572.758 -1545.809 -1520.211 -1495.757 -1472.437 -1449.822 -1427.653 -1405.915 -1384.91 -1365.146 -1346.571 -1329.431 -1314.365 -1302.453 -1294.642 -1289.545 -1285.634 -1282.13 -1280.76 -1284.861 -1290.146 -1293.857 -1295.819 -1297.165 -1299.74 -1301.751 -1302.002 -1300.366 -1297.675 -1295.547 -1292.934 -1289.595 -1286.239 -1284.086 -1284.433 -1286.279 -1288.767 -1291.442 -1293.798 -1295.324 -1296.224 -1296.768 -1297.064 -1297.294 -1297.725 -1298.379 -1299.413 -1301.202 -1304.73 -1311.286 -1319.892 -1329.834 -1340.964 -1353.316 -1366.921 -1381.614 -1397.089 -1412.991 -1428.393 -1442.143 -1455.079 -1467.777 -1480.188 -1491.902 -1502.373 -1512.202 -1521.983 -1532.249 -1544.503 -1560.609 -1578.463 -1596.339 -1613.49 -1629.117 -1642.38 -1653.784 -1663.766 -1672.411 -1679.488 -1684.708 -1688.725 -1692.135 -1695.302 -1698.676 -1702.739 -1707.155 -1711.603 -1715.947 -1720.144 -1724.241 -1728.138 -1731.817 -1735.332 -1738.812 -1742.425 -1746.009 -1749.43 -1752.552 -1755.077 -1756.576 -1757.415 -1757.871 -1757.996 -1757.833 -1757.43 -1756.782 -1755.899 -1754.829 -1753.626 -1752.31 -1750.88 -1749.306 -1747.577 -1745.731 -1743.812 -1741.707 -1739.322 -1736.609 -1733.56 -1730.213 -1726.494 -1722.335 -1717.698 -1712.449 -1706.424 -1699.841 -1692.874 -1685.64 -1678.326 -1671.185 -1664.136 -1657.198 -1650.592 -1645.017 -1641.315 -1638.576 -1636.067 -1633.503 -1630.785 -1627.882 -1624.647 -1621 -1616.916 -1612.37 -1607.337 -1601.948 -1596.348 -1590.719 -1585.529 -1581.382 -1577.931 -1575.012 -1572.781 -1571.585 -1571.724 -1572.723 -1574.032 -1575.127 -1575.073 -1572.783 -1568.988 -1564.226 -1558.507 -1551.326 -1541.978 -1531.439 -1520.563 -1510.071 -1501.952 -1498.819 -1498.181 -1498.204 -1498.349 -1498.203 -1497.346 -1495.896 -1493.935 -1491.144 -1486.773 -1479.781 -1471.201 -1461.813 -1451.898 -1441.782 -1431.877 -1421.963 -1411.985 -1402.059 -1392.367 -1383.117 -1374.187 -1365.414 -1356.792 -1348.281 -1339.833 -1331.395 -1322.907 -1314.508 -1306.737 -1300.432 -1294.729 -1289.131 -1283.657 -1278.624 -1274.474 -1270.915 -1267.31 -1263.251 -1257.58 -1248.971 -1238.698 -1224.889 -1212.203 -1198.824 -1184.932 -1170.988 -1157.56 -1144.409 -1132.334 -1121.525 -1112.472 -1104.331 -1095.838 -1086.688 -1077.531 -1068.848 -1060.822 -1053.565 -1047.27 -1042.171 -1037.97 -1034.605 -1031.838 -1030.771 -1029.078 -1027.69 -1026.706 -1025.615 -1024.519 -1021.93 -1018.025 -1013.186 -1008.501 -1005.193 -1001.452 -997.486 -992.854 -987.63 -981.561 -976.229 -972.305 -967.29 -962.514 -958.234 -953.906 -949.918 -946.368 -943.077 -940.155 -938.595 -936.271 -933.533 -931.37 -930.827 -930.863 -931.943 -933.801 -936.195 -938.783 -941.057 -942.456 -942.699 -941.605 -939.237 -935.704 -931.13 -925.794 -919.98 -913.703 -907.183 -900.373 -893.281 -885.939 -878.252 -870.319 -862.079 -853.514 -844.576 -835.196 -825.459 -815.511 -805.458 -795.439 -785.508 -775.805 -766.458 -757.288 -748.379 -739.76 -731.413 -723.386 -715.684 -708.263 -701.142 -694.197 -687.504 -680.896 -674.349 -667.922 -661.767 -655.721 -649.937 -644.29 -638.846 -633.392 -627.616 -622.086 -616.185 -610.393 -606.808 -609.087 -611.796 -614.08 -616.07 -617.368 -617.182 -615.066 -610.594 -604.077 -594.752 -583.797 -570.587 -556.463 -541.708 -527.906 -517.279 -508.935 -499.457 -481.691 -460.978 -440.844 -433.622 -414.963 -393.19 -366.547 -328.084 -311.889 -271.384 -195.089 -122.819 -93.204 -74.994 -66.34 -61.273 -54.636 -47.014 -43.956 -42.003 -41.061 -38.31 -35.779 -35.278 -34.827 -34.338 -33.527 -34.804 -37.29 -41.223 -40.819 -41.67 -43.105 -43.823 -44.116 -44.882 -46.369 -47.506 -47.101 -47.049 -47.942 -47.838 -49.372 -51.142 -49.34 -49.678 -49.811 -50.138 -50.513 -50.386 -49.997 -49.415 -48.704 -48.138 -48.013 -47.596 -45.618 -43.846 -43.348 -42.021 -40.864 -40.314 -40.065 -41.318 -41.417 -45.371 -48.304 -48.388 -48.971 -48.902 -47.683 -46.211 -45.907 -46.082 -45.422 -44.907 -44.991 -44.995 -45.044 -46.397 -45.814 -43.974 -42.799 -42.687 -42.743 -39.698 -36.701 -34.536 -31.12 -25.01 -20.615 -18.442 -19.472 -19.41 -20.099 -22.363 -24.714 -28.596 -35.76 -37.248 -37.536 -38.304 -37.512 -36.654 -33.419 -28.974 -26.174 -26.06 -25.825 -25.087 -25.502 -27.907 -30.526 -31.729 -32.264 -31.636 -30.879 -30.843 -31.263 -29.22 -20.63 -16.41 -30.624 -38.612 -43.922 -45.646 -45.397 -44.766 -43.419 -43.83 -45.514 -45.948 -45.138 -45.621 -45.467 -45.779 -44.88 -43.168 -42.336 -41.733 -37.929 -35.032 -33.797 -31.714 -30.253 -31.018 -33.071 -35.996 -36.556 -35.329 -34.609 -35.13 -36.109 -37.184 -38.156 -38.529 -38.241 -38.145 -38.424 -38.85 -38.98 -39.073 -39.278 -38.695 -38.294 -38.539 -38.664 -38.019 -35.935 -33.306 -35.095 -36.911 -37.861 -37.552 -36.056 -36.83 -37.231 -36.426 -32.784 -34.247 -33.976 -30.379 -31.889 -31.027 -31.107 -28.661 -28.379 -29.045 -28.64 -29.769 -30.66 -29.178 -28.161 -27.343 -25.114 -24.987 -25.798 -20.472 -22.433 -19.225 -15.925 -15.943 -19.981 -21.299 -26.666 -32.97 -37.269 -42.092 -47.046 -68.807 -90.511 -119.459 -143.562 -159.774 -172.141 -182.361 -192.206 -208.311 -223.889 -241.494 -260.1 -273.476 -284.198 -293.555 -303.402 -310.886 -315.763 -319.572 -316.321 -304.636 -300.268 -295.449 -290.386 -287.899 -284.923 -277.257 -279.561 -281.938 -285.584 -291.334 -300.991 -309.254 -319.287 -328.896 -337.523 -345.148 -351.282 -355.97 -359.844 -363.66 -368.324 -374.592 -381.847 -389.348 -396.629 -403.673 -410.85 -417.571 -423.514 -428.6 -432.118 -432.996 -432.575 -431.857 -431.312 -431.656 -433.777 -436.816 -440.068 -443.215 -446.12 -448.835 -451.368 -453.855 -456.452 -459.089 -461.535 -464.148
-1904.736 -1904.813 -1905 -1904.468 -1904.088 -1903.882 -1903.857 -1904 -1904.335 -1904.672 -1904.852 -1904.688 -1904 -1905.856 -1907.001 -1907.417 -1907.092 -1906 -1908.586 -1910.332 -1911.192 -1911.1 -1910 -1911.953 -1912.983 -1913.235 -1912.866 -1912 -1913.417 -1914.453 -1915.095 -1915.297 -1915 -1916.679 -1917.811 -1918.406 -1918.471 -1918 -1918.665 -1918.795 -1918.396 -1917.465 -1916 -1918.722 -1920.99 -1922.894 -1924.532 -1926 -1927.168 -1928.356 -1929.663 -1931.184 -1933 -1932.032 -1931.446 -1931.25 -1931.44 -1932 -1930.109 -1928.514 -1927.161 -1926.002 -1925 -1923.676 -1922.49 -1921.461 -1920.62 -1920 -1919.18 -1918.594 -1918.221 -1918.034 -1918 -1918.209 -1918.469 -1918.717 -1918.901 -1919 -1918.572 -1918.188 -1918.013 -1918.233 -1919 -1917.091 -1915.659 -1914.501 -1913.366 -1912 -1911.054 -1909.415 -1906.865 -1903.159 -1898 -1891.587 -1882.882 -1871.357 -1856.501 -1838 -1801.697 -1762.418 -1721.143 -1678.999 -1637 -1608.275 -1580.759 -1554.485 -1529.306 -1505 -1482.716 -1460.899 -1439.398 -1418.105 -1397 -1378.035 -1359.654 -1342.261 -1326.283 -1312 -1303.635 -1296.492 -1289.796 -1282.599 -1274 -1283.204 -1289.998 -1294.264 -1295.948 -1295 -1300.184 -1302.785 -1302.903 -1300.612 -1296 -1296.577 -1295.479 -1293.297 -1290.641 -1288 -1290.334 -1293.039 -1296.014 -1299.069 -1302 -1302.914 -1303.471 -1303.65 -1303.473 -1303 -1302.761 -1302.503 -1302.45 -1302.865 -1304 -1311.01 -1319.06 -1328.213 -1338.516 -1350 -1363.142 -1377.363 -1392.518 -1408.448 -1425 -1437.271 -1449.858 -1462.6 -1475.349 -1488 -1498.019 -1507.937 -1517.846 -1527.85 -1538 -1557.316 -1576.501 -1595.237 -1613.172 -1630 -1642.595 -1653.82 -1663.717 -1672.395 -1680 -1684.411 -1688.118 -1691.327 -1694.235 -1697 -1701.357 -1705.693 -1709.962 -1714.089 -1718 -1722.085 -1725.905 -1729.478 -1732.834 -1736 -1739.569 -1742.967 -1746.183 -1749.201 -1752 -1752.709 -1753.17 -1753.375 -1753.318 -1753 -1752.62 -1752.003 -1751.175 -1750.165 -1749 -1747.718 -1746.293 -1744.71 -1742.953 -1741 -1739.187 -1737.119 -1734.757 -1732.063 -1729 -1725.84 -1722.27 -1718.278 -1713.856 -1709 -1702.894 -1696.395 -1689.547 -1682.398 -1675 -1668.226 -1661.348 -1654.462 -1647.659 -1641 -1638.465 -1636.017 -1633.546 -1630.916 -1628 -1625.1 -1621.763 -1617.965 -1613.705 -1609 -1603.629 -1597.929 -1592.007 -1585.988 -1580 -1576.569 -1573.429 -1570.714 -1568.545 -1567 -1567.541 -1568.558 -1569.821 -1571.056 -1572 -1568.382 -1564.132 -1559.173 -1553.464 -1547 -1536.063 -1524.573 -1512.747 -1500.823 -1489 -1489.37 -1489.957 -1490.681 -1491.41 -1492 -1491.133 -1489.885 -1488.168 -1485.897 -1483 -1474.86 -1466.103 -1456.809 -1447.077 -1437 -1428.219 -1419.251 -1410.176 -1401.071 -1392 -1383.708 -1375.497 -1367.35 -1359.209 -1351 -1342.613 -1334.062 -1325.228 -1316.261 -1307 -1301.441 -1295.552 -1289.445 -1283.201 -1277 -1272.971 -1269.222 -1265.406 -1261.343 -1257 -1245.837 -1231.643 -1218.455 -1205.292 -1192.125 -1179.125 -1166.387 -1153.923 -1142.038 -1131.321 -1120.964 -1112.217 -1104.438 -1096.72 -1086.451 -1077.053 -1068.31 -1060.309 -1053.186 -1046.856 -1041.693 -1037.247 -1033.64 -1030.739 -1029.59 -1027.689 -1025.988 -1024.997 -1023.428 -1021.567 -1018.746 -1015.115 -1011.015 -1006.98 -1004.152 -1000.465 -996.908 -991.777 -985.74 -979.996 -974.051 -968.795 -963.256 -957.971 -953.005 -948.406 -944.011 -940.057 -936.364 -932.924 -930.204 -926.562 -923.674 -921.612 -920.458 -920.012 -920.891 -922.736 -925.362 -928.473 -931.604 -934.21 -935.966 -936.072 -934.541 -931.435 -927.059 -921.858 -916.084 -909.832 -903.34 -896.526 -889.435 -882.074 -874.432 -866.577 -858.475 -850.14 -841.56 -832.691 -823.605 -814.368 -805.038 -795.699 -786.575 -777.418 -768.468 -759.776 -751.119 -742.579 -734.094 -725.838 -717.829 -710.055 -702.56 -695.265 -688.248 -681.37 -674.551 -667.673 -660.798 -653.863 -647.153 -640.606 -634.385 -628.193 -622.221 -616.154 -609.573 -603.641 -600.169 -601.35 -603.789 -605.325 -606.314 -607.637 -607.683 -605.381 -602.602 -595.925 -588.625 -580.189 -570.657 -558.943 -547.371 -530.284 -520.038 -508.353 -496.888 -480.607 -457.869 -441.815 -423.225 -402.186 -381.043 -360.968 -332.228 -295.626 -225.883 -192.593 -107.237 -81.973 -66.8 -59.68 -54.194 -46.643 -40.197 -37.75 -37.104 -36.684 -35.669 -34.572 -34.179 -34.278 -34.328 -34.736 -36.03 -38.264 -40.533 -41.603 -42.465 -43.421 -44.131 -44.668 -45.415 -46.461 -47.158 -47.111 -47 -47.003 -46.776 -48.433 -49.988 -49.454 -49.143 -49.382 -49.644 -49.587 -49.506 -49.615 -49.475 -49.134 -48.722 -48.277 -47.43 -45.894 -44.182 -42.764 -41.426 -40.401 -39.967 -40.137 -40.998 -42.258 -44.504 -46.218 -46.648 -47.018 -46.903 -45.948 -44.784 -44.057 -43.534 -42.894 -42.326 -42.065 -42.085 -42.563 -43.42 -43.626 -43.019 -42.391 -42.039 -41.219 -38.943 -35.57 -34.141 -31.445 -26.343 -19.234 -16.628 -15.709 -14.459 -14.59 -16.415 -17.484 -20.262 -33.529 -36.325 -37.305 -37.665 -37.239 -35.55 -32.678 -29.687 -28.106 -27.602 -27.123 -26.614 -26.743 -28.058 -29.77 -31.259 -32.09 -32.464 -32.999 -33.875 -34.585 -33.481 -27.935 -25.266 -32.162 -37.735 -42.22 -44.397 -44.831 -44.444 -44.064 -44.178 -44.817 -45.08 -44.887 -44.793 -44.65 -44.437 -43.596 -42.219 -40.51 -37.597 -32.382 -29.076 -29.725 -31.248 -25.645 -26.522 -31.507 -34.153 -34.97 -34.847 -34.253 -34.744 -35.536 -36.46 -37.326 -37.729 -37.768 -37.73 -37.822 -37.761 -37.473 -37 -36.679 -36.328 -36.424 -36.994 -37.243 -36.316 -33.977 -31.083 -35.197 -36.405 -36.965 -37.319 -36.476 -36.308 -36.406 -35.76 -33.464 -33.357 -33.479 -33.007 -33.451 -31.428 -32.887 -30.55 -28.82 -27.397 -27.204 -29.774 -32.567 -30.675 -29.934 -30.139 -29.712 -29.464 -29.873 -25.794 -27.819 -26.303 -23.292 -23.947 -24.067 -24.416 -29.533 -39.394 -45.268 -59.067 -75.176 -99.121 -123.905 -148.278 -169.521 -186.171 -199.088 -215.043 -227.155 -239.608 -253.997 -267.857 -280.733 -290.44 -298.273 -304.178 -308.828 -310.682 -311.654 -313.869 -296.974 -295.274 -283.934 -276.256 -285.157 -284.008 -285.362 -284.998 -283.744 -288.206 -291.445 -300.58 -311 -318.799 -327.749 -335.829 -343.355 -350 -355.633 -360.2 -363.985 -367.471 -371 -377.233 -383.662 -390.109 -396.301 -402 -409.849 -417.017 -423.545 -429.508 -435 -434.529 -433.768 -432.865 -431.916 -431 -433.799 -436.661 -439.528 -442.324 -445 -448.032 -451.019 -454.088 -457.377 -461 -463.455 -466.371
-1908.837 -1909.002 -1909.092 -1908.95 -1908.779 -1908.729 -1908.862 -1909.214 -1909.778 -1910.43 -1911.008 -1911.397 -1911.871 -1912.971 -1914.009 -1914.564 -1914.688 -1914.994 -1916.377 -1917.87 -1918.779 -1918.98 -1918.923 -1919.427 -1919.754 -1919.553 -1919.006 -1918.645 -1919.141 -1919.943 -1920.611 -1921.039 -1921.46 -1922.334 -1923.14 -1923.567 -1923.615 -1923.509 -1923.592 -1923.535 -1923.149 -1922.525 -1922.329 -1923.55 -1925.257 -1926.841 -1928.226 -1929.409 -1930.396 -1931.317 -1932.293 -1933.336 -1934.066 -1933.884 -1933.462 -1933.243 -1933.233 -1933.022 -1932.016 -1930.761 -1929.615 -1928.602 -1927.628 -1926.582 -1925.565 -1924.661 -1923.885 -1923.179 -1922.453 -1921.808 -1921.305 -1920.944 -1920.719 -1920.605 -1920.558 -1920.513 -1920.442 -1920.285 -1919.957 -1919.677 -1919.542 -1919.608 -1919.519 -1918.563 -1917.386 -1916.309 -1915.286 -1914.282 -1913.286 -1911.881 -1909.68 -1906.4 -1901.772 -1895.518 -1887.015 -1875.505 -1859.945 -1837.788 -1806.082 -1768.52 -1728.411 -1687.884 -1650.049 -1618.285 -1590.333 -1564.313 -1539.699 -1516.409 -1494.486 -1473.428 -1452.769 -1432.319 -1412.238 -1392.958 -1374.398 -1356.714 -1340.418 -1326.433 -1315.655 -1306.945 -1299.195 -1292.246 -1288.398 -1291.244 -1296.269 -1300.208 -1302.454 -1303.932 -1306.39 -1308.023 -1307.769 -1305.762 -1303.227 -1301.949 -1300.775 -1299.123 -1297.409 -1296.667 -1298.14 -1300.871 -1304.023 -1307.142 -1309.667 -1311.056 -1311.595 -1311.594 -1311.133 -1310.268 -1309.214 -1308.055 -1307.126 -1306.911 -1308.437 -1312.984 -1319.562 -1327.539 -1336.826 -1347.539 -1359.747 -1373.239 -1387.706 -1402.809 -1417.706 -1431.285 -1444.351 -1457.396 -1470.313 -1482.649 -1493.871 -1504.573 -1515.332 -1526.671 -1540.047 -1557.32 -1576.321 -1595.253 -1613.261 -1629.44 -1642.918 -1654.235 -1663.935 -1672.21 -1678.913 -1683.801 -1687.539 -1690.71 -1693.641 -1696.744 -1700.488 -1704.539 -1708.616 -1712.607 -1716.481 -1720.291 -1723.928 -1727.356 -1730.59 -1733.709 -1736.852 -1739.889 -1742.729 -1745.289 -1747.279 -1748.297 -1748.716 -1748.819 -1748.682 -1748.359 -1747.91 -1747.301 -1746.511 -1745.549 -1744.437 -1743.184 -1741.788 -1740.232 -1738.515 -1736.681 -1734.782 -1732.709 -1730.38 -1727.753 -1724.839 -1721.678 -1718.184 -1714.292 -1709.948 -1705.016 -1699.327 -1693.096 -1686.499 -1679.637 -1672.685 -1665.883 -1659.15 -1652.507 -1646.152 -1640.735 -1637.089 -1634.318 -1631.717 -1629.018 -1626.111 -1622.96 -1619.418 -1615.409 -1610.91 -1605.889 -1600.329 -1594.391 -1588.266 -1582.218 -1576.782 -1572.601 -1569.285 -1566.571 -1564.502 -1563.333 -1563.327 -1564.03 -1564.965 -1565.673 -1565.266 -1562.675 -1558.607 -1553.556 -1547.456 -1539.733 -1529.647 -1518.219 -1506.444 -1495.224 -1486.708 -1483.58 -1483.286 -1483.823 -1484.517 -1484.871 -1484.455 -1483.354 -1481.632 -1479.096 -1475.001 -1468.377 -1460.237 -1451.406 -1442.241 -1433.167 -1424.635 -1416.336 -1408.06 -1399.79 -1391.639 -1383.837 -1376.202 -1368.635 -1360.993 -1353.1 -1344.859 -1336.329 -1327.631 -1318.778 -1310.488 -1303.308 -1296.507 -1289.607 -1282.656 -1276.252 -1270.774 -1265.897 -1260.802 -1255.201 -1247.805 -1236.797 -1223.867 -1210.524 -1196.947 -1183.295 -1170.447 -1158.116 -1147.005 -1136.461 -1126.925 -1117.2 -1109.863 -1102.144 -1094.001 -1085.012 -1075.828 -1067.32 -1059.441 -1052.424 -1046.22 -1040.916 -1036.425 -1032.67 -1029.555 -1028.887 -1026.751 -1024.843 -1022.996 -1021.175 -1018.789 -1015.885 -1012.603 -1008.932 -1005.528 -1002.596 -999.045 -995.652 -989.922 -983.563 -977.163 -970.628 -964.823 -958.764 -953.093 -947.541 -942.361 -937.643 -932.962 -928.896 -925.314 -921.781 -917.604 -913.734 -910.747 -908.875 -907.854 -908.496 -910.392 -913.372 -917.188 -921.723 -925.789 -929.006 -930.528 -929.775 -926.9 -922.601 -917.441 -911.738 -905.551 -899.11 -892.379 -885.352 -878.066 -870.47 -862.716 -854.79 -846.723 -838.539 -830.221 -821.753 -813.177 -804.53 -795.853 -787.308 -778.782 -770.351 -762.004 -753.621 -745.152 -736.576 -728.069 -719.763 -711.67 -703.829 -696.201 -688.862 -681.718 -674.729 -667.55 -659.765 -651.927 -644.391 -637.2 -630.274 -623.636 -617.472 -611.09 -604.774 -599.929 -597.117 -596.47 -597.629 -598.232 -598.233 -598.423 -598.074 -596.762 -592.993 -587.398 -582.297 -576.279 -570.487 -563.537 -548.357 -529.25 -517.343 -503.178 -489.265 -471.271 -449.186 -433.423 -411.383 -384.948 -367.769 -348.006 -317.63 -249.325 -159.566 -102.433 -78.606 -69.069 -59.087 -50.733 -43.761 -37.023 -32.078 -32.603 -33.415 -33.603 -33.686 -33.667 -33.802 -34.199 -34.667 -35.572 -36.882 -38.664 -40.363 -41.664 -42.754 -43.655 -44.401 -45.075 -45.773 -46.434 -46.907 -47.088 -46.983 -46.704 -46.479 -47.725 -49.016 -49.32 -49.11 -48.665 -48.66 -48.444 -48.85 -49.316 -49.528 -49.396 -49.096 -48.644 -47.729 -46.075 -43.908 -41.891 -40.425 -39.578 -39.316 -39.631 -40.661 -42.391 -44.266 -45.375 -45.539 -45.548 -45.303 -44.441 -43.3 -42.179 -41.233 -40.289 -39.436 -38.858 -38.728 -39.283 -40.503 -41.465 -41.744 -41.635 -41.319 -40.529 -38.825 -36.604 -34.527 -32.045 -28.217 -21.958 -18.045 -15.081 -11.729 -11.079 -14.46 -16.75 -20.237 -31.352 -35.072 -36.678 -37.501 -37.234 -35.897 -33.718 -31.069 -30.376 -30.171 -29.453 -28.585 -28.281 -28.886 -30.232 -31.848 -33.154 -33.844 -34.398 -35.584 -35.617 -34.945 -33.53 -33.372 -35.638 -38.899 -41.736 -43.639 -43.905 -44.092 -43.975 -44.027 -44.157 -44.241 -44.107 -43.806 -43.433 -43.004 -42.381 -41.152 -39.218 -36.161 -31.77 -27.848 -24.684 -20.523 -16.101 -20.832 -29.71 -33.297 -34.463 -34.713 -34.359 -34.699 -35.332 -36.139 -36.863 -37.233 -37.134 -36.968 -36.876 -36.511 -35.639 -34.485 -33.765 -33.458 -34.044 -35.577 -36.506 -36.206 -34.964 -37.126 -35.931 -35.956 -35.907 -36.629 -37.105 -35.736 -36.703 -36.199 -34.595 -34.096 -36.354 -35.82 -35.868 -38.953 -40.054 -36.942 -35.475 -35.639 -34.888 -34.603 -35.143 -35.371 -36.086 -33.654 -33.793 -34.125 -33.878 -32.295 -32.49 -32.821 -31.673 -29.615 -27.703 -31.131 -32.456 -42.14 -59.354 -88.085 -96.803 -124.873 -147.942 -174.296 -194.817 -211.242 -231.617 -245.334 -255.784 -267.361 -279.035 -288.772 -296.871 -302.587 -304.245 -305.166 -305.534 -305.024 -303.024 -299.679 -284.825 -281.628 -274.218 -268.651 -269.038 -279.07 -282.873 -283.811 -287.005 -290.268 -297.541 -307.285 -316.906 -325.544 -333.647 -342.19 -349.167 -355.24 -360.476 -364.779 -368.433 -371.854 -375.658 -380.55 -386.005 -391.611 -397.239 -403.197 -409.946 -416.814 -423.26 -428.971 -433.088 -434.506 -434.472 -433.983 -433.43 -433.49 -434.956 -437.108 -439.447 -441.891 -444.523 -447.466 -450.646 -454.033 -457.61 -461.207 -464.533 -467.936
-1912.735 -1912.951 -1913.104 -1913.169 -1913.211 -1913.332 -1913.631 -1914.223 -1915.151 -1916.313 -1917.547 -1918.719 -1919.818 -1920.879 -1921.803 -1922.537 -1923.181 -1923.985 -1925.122 -1926.362 -1927.379 -1927.986 -1928.149 -1927.949 -1927.377 -1926.527 -1925.678 -1925.186 -1925.314 -1925.89 -1926.644 -1927.379 -1928.022 -1928.592 -1929.005 -1929.22 -1929.267 -1929.197 -1929.083 -1928.894 -1928.627 -1928.405 -1928.487 -1929.097 -1930.038 -1931.044 -1931.987 -1932.769 -1933.367 -1933.844 -1934.281 -1934.681 -1934.894 -1934.81 -1934.573 -1934.355 -1934.151 -1933.799 -1933.171 -1932.381 -1931.585 -1930.81 -1930.023 -1929.189 -1928.355 -1927.584 -1926.877 -1926.189 -1925.478 -1924.793 -1924.196 -1923.701 -1923.283 -1922.896 -1922.526 -1922.175 -1921.813 -1921.429 -1921.009 -1920.615 -1920.338 -1920.091 -1919.747 -1919.123 -1918.354 -1917.589 -1916.844 -1916.111 -1915.324 -1914.186 -1912.377 -1909.53 -1905.342 -1899.384 -1891.096 -1879.56 -1863.386 -1840.731 -1810.644 -1774.867 -1736.245 -1697.475 -1661.232 -1629.174 -1600.854 -1575.044 -1551.017 -1528.539 -1507.409 -1487.272 -1467.666 -1448.228 -1428.861 -1409.584 -1390.686 -1372.616 -1356.002 -1341.647 -1329.895 -1320.397 -1312.667 -1306.825 -1303.946 -1304.748 -1307.74 -1311.028 -1313.623 -1315.466 -1316.742 -1317.084 -1316.183 -1314.295 -1312.07 -1310.145 -1308.417 -1306.819 -1305.641 -1305.518 -1306.94 -1309.56 -1312.777 -1315.965 -1318.473 -1319.956 -1320.507 -1320.434 -1319.831 -1318.628 -1316.888 -1314.857 -1313.077 -1312.231 -1313.079 -1316.18 -1321.226 -1327.798 -1335.845 -1345.498 -1356.804 -1369.497 -1383.103 -1397.201 -1411.362 -1425.285 -1438.984 -1452.513 -1465.741 -1478.418 -1490.445 -1502.124 -1514.014 -1526.843 -1541.581 -1558.759 -1577.488 -1596.412 -1614.397 -1630.438 -1644.013 -1655.245 -1664.574 -1672.283 -1678.482 -1683.285 -1687.036 -1690.199 -1693.146 -1696.258 -1699.742 -1703.525 -1707.435 -1711.317 -1715.086 -1718.687 -1722.108 -1725.354 -1728.429 -1731.372 -1734.163 -1736.761 -1739.132 -1741.192 -1742.758 -1743.716 -1744.147 -1744.226 -1744.06 -1743.725 -1743.272 -1742.673 -1741.921 -1741.008 -1739.939 -1738.732 -1737.372 -1735.862 -1734.206 -1732.421 -1730.522 -1728.459 -1726.167 -1723.612 -1720.777 -1717.657 -1714.213 -1710.392 -1706.118 -1701.289 -1695.85 -1689.911 -1683.636 -1677.138 -1670.518 -1663.891 -1657.34 -1651.016 -1645.171 -1640.189 -1636.286 -1633.17 -1630.398 -1627.639 -1624.66 -1621.315 -1617.53 -1613.287 -1608.552 -1603.281 -1597.472 -1591.273 -1584.963 -1578.859 -1573.411 -1568.917 -1565.324 -1562.474 -1560.371 -1559.145 -1558.825 -1559.145 -1559.655 -1559.805 -1558.922 -1556.519 -1552.693 -1547.675 -1541.367 -1533.382 -1523.552 -1512.456 -1501.129 -1490.807 -1483.112 -1478.995 -1477.624 -1477.614 -1477.988 -1478.144 -1477.732 -1476.598 -1474.701 -1471.798 -1467.448 -1461.373 -1453.916 -1445.666 -1437.118 -1428.73 -1420.781 -1413.134 -1405.593 -1398.04 -1390.535 -1383.181 -1376.042 -1369.02 -1361.922 -1354.4 -1346.26 -1337.757 -1329.282 -1321.006 -1312.884 -1304.935 -1297.059 -1289.226 -1281.59 -1274.292 -1267.59 -1261.231 -1255 -1247.596 -1238.534 -1227.368 -1215.057 -1201.828 -1188.136 -1175.411 -1162.381 -1150.954 -1140.313 -1131.148 -1120.479 -1113.076 -1106.351 -1098.768 -1090.758 -1082.801 -1074.032 -1065.631 -1057.947 -1051.151 -1045.13 -1039.86 -1035.339 -1032.186 -1029.028 -1027.646 -1025.317 -1023.125 -1021.179 -1018.994 -1015.364 -1012.515 -1010.491 -1007.105 -1003.948 -1000.577 -997.05 -993.033 -987.396 -980.949 -974.225 -967.198 -960.714 -954.093 -947.851 -941.926 -935.914 -930.706 -925.912 -921.197 -916.878 -912.824 -907.492 -902.512 -898.624 -896.078 -894.38 -894.694 -896.614 -900.043 -905.093 -910.563 -916.429 -921.83 -925.165 -925.027 -921.984 -917.512 -912.369 -906.782 -900.773 -894.544 -887.97 -881.099 -873.908 -866.402 -858.739 -850.99 -843.216 -835.458 -827.671 -819.815 -811.892 -803.878 -795.887 -787.869 -779.844 -771.944 -764.068 -756.02 -747.593 -738.779 -730.014 -721.374 -712.981 -704.845 -696.957 -689.136 -681.628 -674.317 -667.117 -658.151 -649.497 -641.29 -633.516 -626.21 -619.355 -613.222 -607.114 -601.261 -597.381 -594.007 -592.111 -592.186 -591.176 -590.565 -590.227 -588.728 -586.735 -583.353 -578.547 -573.802 -570.724 -567.247 -563.804 -544.742 -526.312 -511.119 -494.148 -478.521 -458.793 -443.889 -422.625 -395.857 -370.673 -345.875 -321.602 -275.453 -192.207 -120.795 -83.809 -69.903 -60.827 -50.654 -43.128 -35.659 -30.516 -29.013 -30.253 -31.41 -32.39 -33.486 -33.831 -34.071 -34.441 -35.008 -36.048 -37.482 -38.975 -40.364 -41.625 -42.827 -43.82 -44.486 -45.293 -46.032 -46.316 -46.793 -47.229 -47.203 -46.961 -47.349 -48.252 -48.979 -49.424 -49.116 -48.274 -48.251 -48.458 -48.821 -49.284 -49.688 -49.651 -49.348 -49.098 -48.445 -46.561 -43.487 -40.829 -39.388 -38.682 -38.617 -38.909 -39.962 -42.493 -44.745 -45.391 -45.295 -44.97 -44.327 -43.278 -42.005 -40.616 -39.334 -38.14 -36.925 -36.021 -35.574 -35.875 -38.175 -40.016 -40.684 -40.901 -40.796 -40.348 -39.235 -36.954 -35.1 -32.836 -28.938 -24.548 -20.005 -16.87 -15.012 -14.781 -17.01 -19.76 -24.051 -30.163 -33.578 -36.238 -37.583 -37.684 -37.074 -35.867 -34.468 -33.899 -33.622 -32.496 -30.94 -29.934 -30.259 -31.389 -33.447 -34.844 -35.492 -36.139 -36.689 -36.413 -36.022 -35.926 -36.78 -38.397 -40.223 -41.841 -42.807 -43.172 -43.489 -43.374 -43.46 -43.42 -43.376 -43.294 -42.752 -42.084 -41.638 -41.135 -40.175 -38.56 -36.509 -32.787 -27.846 -21.641 -11.825 -10.853 -20.074 -28.842 -33.285 -34.564 -34.678 -34.643 -34.627 -35.005 -35.677 -36.452 -36.829 -36.188 -35.751 -35.831 -35.199 -34.002 -31.902 -31.103 -31.072 -31.82 -34.769 -36.591 -36.332 -35.164 -38.627 -37.224 -35.415 -37.552 -38.291 -40.79 -41.356 -42.38 -40.085 -35.774 -34.41 -38.576 -41.771 -46.342 -52.144 -46.559 -45.734 -44.752 -44.059 -43.763 -42.767 -41.752 -43.842 -43.329 -42.524 -40.903 -41.075 -41.678 -44.022 -44.571 -44.887 -46.981 -51.236 -62.163 -87.87 -84.508 -91.749 -108.032 -130.328 -157.652 -175.158 -187.623 -209.893 -228.337 -244.309 -258.803 -270.134 -281.449 -290.828 -297.064 -301.897 -303.274 -303.601 -302.121 -298.54 -297.825 -295.036 -284.795 -278.242 -272.691 -268.988 -263.208 -260.209 -263.356 -267.372 -273.827 -285.255 -286.494 -294.869 -303.174 -312.796 -322.421 -331.332 -339.625 -348.258 -355.01 -360.839 -365.689 -369.681 -373.157 -376.463 -380.015 -384.133 -388.729 -393.588 -398.747 -404.353 -410.494 -416.843 -422.891 -428.172 -432.009 -434.14 -434.974 -435.156 -435.239 -435.611 -436.54 -437.945 -439.654 -441.686 -444.099 -446.967 -450.235 -453.783 -457.541 -461.353 -465.144 -468.997
-1916.55 -1916.837 -1917.072 -1917.295 -1917.509 -1917.741 -1918.144 -1918.933 -1920.294 -1922.087 -1924.08 -1926.076 -1927.737 -1928.855 -1929.682 -1930.542 -1931.58 -1932.695 -1933.783 -1934.919 -1936.151 -1937.209 -1937.52 -1936.683 -1935.123 -1933.476 -1932.12 -1931.316 -1931.226 -1931.742 -1932.665 -1933.74 -1934.559 -1934.874 -1934.883 -1934.871 -1934.899 -1934.841 -1934.601 -1934.316 -1934.172 -1934.222 -1934.381 -1934.544 -1934.794 -1935.201 -1935.672 -1936.025 -1936.127 -1936.04 -1935.874 -1935.676 -1935.485 -1935.343 -1935.193 -1934.981 -1934.696 -1934.357 -1934.007 -1933.626 -1933.204 -1932.74 -1932.193 -1931.54 -1930.857 -1930.217 -1929.629 -1929.006 -1928.275 -1927.521 -1926.845 -1926.255 -1925.684 -1925.041 -1924.36 -1923.694 -1923.039 -1922.417 -1921.823 -1921.256 -1920.74 -1920.198 -1919.717 -1919.294 -1918.886 -1918.45 -1917.958 -1917.486 -1917.017 -1916.257 -1914.872 -1912.481 -1908.748 -1903.219 -1895.398 -1884.373 -1868.805 -1846.771 -1817.262 -1782.09 -1744.134 -1706.118 -1670.619 -1639.224 -1611.516 -1586.315 -1562.941 -1541.262 -1521.176 -1502.244 -1483.88 -1465.616 -1446.964 -1427.656 -1408.266 -1389.581 -1372.378 -1357.506 -1345.415 -1335.848 -1328.399 -1323.131 -1320.404 -1320.378 -1322.311 -1325.098 -1327.784 -1329.502 -1329.772 -1328.803 -1327.05 -1324.803 -1322.326 -1319.867 -1317.575 -1315.682 -1314.497 -1314.461 -1315.935 -1318.636 -1322.057 -1325.56 -1328.249 -1329.596 -1329.931 -1329.814 -1329.299 -1327.955 -1325.512 -1322.485 -1319.745 -1317.975 -1317.895 -1319.943 -1323.779 -1329.001 -1335.568 -1343.978 -1354.507 -1366.575 -1379.381 -1392.52 -1406.066 -1420.128 -1434.385 -1448.462 -1462.172 -1475.361 -1488.04 -1500.511 -1513.292 -1527.06 -1542.602 -1560.29 -1579.366 -1598.622 -1616.89 -1633.009 -1646.321 -1657.05 -1665.789 -1672.901 -1678.606 -1683.092 -1686.652 -1689.677 -1692.515 -1695.501 -1698.823 -1702.451 -1706.257 -1710.081 -1713.747 -1717.122 -1720.282 -1723.327 -1726.247 -1728.98 -1731.409 -1733.566 -1735.479 -1737.131 -1738.398 -1739.215 -1739.605 -1739.647 -1739.452 -1739.109 -1738.684 -1738.138 -1737.432 -1736.553 -1735.524 -1734.367 -1733.063 -1731.599 -1729.976 -1728.221 -1726.351 -1724.322 -1722.083 -1719.578 -1716.797 -1713.714 -1710.316 -1706.583 -1702.433 -1697.76 -1692.495 -1686.781 -1680.819 -1674.695 -1668.411 -1661.984 -1655.608 -1649.543 -1644.029 -1639.278 -1635.364 -1632.133 -1629.307 -1626.568 -1623.557 -1620.015 -1615.967 -1611.501 -1606.597 -1601.132 -1595.033 -1588.503 -1581.884 -1575.517 -1569.843 -1565.148 -1561.361 -1558.305 -1555.971 -1554.491 -1553.907 -1553.946 -1554.158 -1554.028 -1552.951 -1550.498 -1546.745 -1541.888 -1535.779 -1527.973 -1518.238 -1507.221 -1496.037 -1485.896 -1478.256 -1473.93 -1472.219 -1471.872 -1471.97 -1471.891 -1471.274 -1469.933 -1467.828 -1464.76 -1460.404 -1454.587 -1447.536 -1439.706 -1431.577 -1423.707 -1416.452 -1409.562 -1402.707 -1395.713 -1388.591 -1381.47 -1374.573 -1368.045 -1361.64 -1354.579 -1346.266 -1337.508 -1329.272 -1321.656 -1313.953 -1305.425 -1296.479 -1287.809 -1279.161 -1270.94 -1263.172 -1255.636 -1248.151 -1239.179 -1229.013 -1217.411 -1205.327 -1191.802 -1178.214 -1165.937 -1153.69 -1142.353 -1132.684 -1124.373 -1114.179 -1108.075 -1101.649 -1094.639 -1086.952 -1080.543 -1071.841 -1063.665 -1056.175 -1049.624 -1043.6 -1038.929 -1034.537 -1030.771 -1027.659 -1026.265 -1023.808 -1021.457 -1019.349 -1015.499 -1013.552 -1010.867 -1008.889 -1005.739 -1002.774 -999.199 -995.487 -990.824 -984.932 -978.273 -971.128 -963.565 -956.301 -949.136 -942.433 -935.815 -929.885 -924.156 -918.582 -913.066 -907.558 -901.937 -895.82 -890.136 -885.307 -881.928 -879.439 -879.437 -881.971 -885.661 -891.035 -897.793 -905.566 -913.718 -920.122 -919.86 -915.951 -911.32 -906.368 -901.119 -895.501 -889.566 -883.276 -876.621 -869.586 -862.232 -854.664 -847.033 -839.542 -832.257 -825.061 -817.824 -810.505 -803.105 -795.597 -788.051 -780.54 -773.079 -765.723 -758.218 -749.6 -740.463 -731.446 -722.573 -713.932 -705.595 -697.25 -688.978 -680.915 -672.844 -664.583 -655.667 -646.743 -638.036 -630.03 -622.45 -615.305 -609.329 -603.347 -598.368 -593.995 -590.403 -587.699 -586.967 -585.099 -584.371 -582.481 -580.105 -575.874 -572.644 -569.119 -564.472 -560.731 -555.905 -548.107 -534.074 -520.847 -503.311 -484.033 -466.962 -450.67 -432.678 -410.623 -379.505 -349.197 -317.84 -280.812 -221.46 -129.054 -90.897 -73.518 -63.211 -51.999 -43.192 -38.379 -33.413 -29.631 -28.477 -29.49 -29.601 -30.836 -32.801 -33.803 -34.26 -34.775 -35.36 -36.546 -37.971 -39.395 -40.383 -41.547 -42.809 -43.953 -44.29 -45.166 -46.167 -45.956 -46.609 -47.5 -47.559 -47.027 -47.972 -49 -49.015 -49.868 -49.45 -48.698 -48.256 -48.678 -49.001 -49.254 -49.885 -49.838 -49.465 -49.454 -49.373 -47.619 -43.059 -40.027 -38.918 -38.251 -38.219 -38.178 -38.561 -43.145 -45.21 -45.346 -45.279 -44.726 -43.798 -42.684 -41.219 -39.681 -38.316 -37.339 -35.693 -34.665 -34.674 -32.275 -37.947 -39.736 -40.089 -40.555 -40.344 -40.252 -40.05 -37.743 -35.602 -32.531 -27.209 -27.05 -25.458 -22.152 -20.691 -20.405 -21.653 -23.361 -26.785 -30.593 -32.386 -36.514 -37.922 -38.222 -38.211 -37.839 -37.067 -36.83 -36.356 -35.171 -33.743 -33.019 -33.441 -34.323 -35.548 -36.852 -36.802 -37.386 -37.653 -36.779 -36.861 -37.018 -38.894 -39.975 -40.816 -41.673 -41.658 -41.91 -42.346 -42.171 -42.701 -42.637 -42.452 -42.704 -41.928 -41.154 -40.789 -40.176 -38.966 -37.188 -36.559 -33.807 -28.509 -24.498 -19.565 -20.849 -28.733 -32.475 -34.737 -34.522 -34.41 -34.065 -34.075 -34.132 -34.438 -34.914 -35.481 -34.746 -34.224 -34.344 -32.53 -32.722 -29.415 -28.227 -31.429 -32.324 -33.851 -34.456 -37.927 -38.324 -42.631 -44.013 -42.842 -45.492 -45.344 -47.689 -43.983 -41.039 -49.327 -50.521 -52.296 -56.184 -59.452 -59.462 -61.729 -62.23 -62.588 -60.737 -60.219 -58.508 -57.095 -57.432 -61.595 -64.373 -67.456 -66.946 -67.386 -68.096 -67.004 -61.779 -60.285 -78.422 -118.755 -152.926 -196.255 -243.427 -259.086 -256.641 -245.037 -236.432 -232.957 -233.83 -243.617 -256.535 -269.065 -280.838 -290.555 -298.819 -303.22 -302.943 -302.196 -300.247 -298.366 -295.359 -288.773 -283.403 -278.673 -272.606 -265.869 -259.922 -255.408 -251.434 -251.819 -257.699 -264.623 -272.933 -280.918 -288.874 -299.006 -308.271 -318.13 -327.816 -336.923 -345.355 -353.194 -360.803 -366.568 -371.131 -374.801 -377.981 -380.999 -384.177 -387.704 -391.587 -395.793 -400.331 -405.397 -411.077 -417.03 -422.792 -427.855 -431.695 -434.148 -435.497 -436.288 -436.905 -437.484 -438.076 -438.839 -439.941 -441.484 -443.605 -446.413 -449.765 -453.484 -457.43 -461.494 -465.628 -469.814
-1920.422 -1920.753 -1921.031 -1921.427 -1921.796 -1922.095 -1922.428 -1923.228 -1925.086 -1927.53 -1930.255 -1933.13 -1935.502 -1936.391 -1936.905 -1937.831 -1939.27 -1940.795 -1941.679 -1942.657 -1944.15 -1945.972 -1946.856 -1945.025 -1942.234 -1939.743 -1937.843 -1936.686 -1936.464 -1937.005 -1938.153 -1939.71 -1940.927 -1940.75 -1940.199 -1939.958 -1940.079 -1940.181 -1939.707 -1939.238 -1939.178 -1939.555 -1939.911 -1939.526 -1939.073 -1938.943 -1939.069 -1939.117 -1938.657 -1937.966 -1937.228 -1936.462 -1935.85 -1935.713 -1935.667 -1935.468 -1935.102 -1934.743 -1934.682 -1934.677 -1934.601 -1934.456 -1934.173 -1933.628 -1933.023 -1932.51 -1932.096 -1931.612 -1930.791 -1929.915 -1929.169 -1928.556 -1927.92 -1927.013 -1926.029 -1925.064 -1924.129 -1923.263 -1922.508 -1921.805 -1921.007 -1920.14 -1919.458 -1919.283 -1919.251 -1919.071 -1918.742 -1918.437 -1918.38 -1918.108 -1917.157 -1915.231 -1911.983 -1906.973 -1899.784 -1889.833 -1876.1 -1855.868 -1825.837 -1790.035 -1751.975 -1713.743 -1678.223 -1648.423 -1622.315 -1598.158 -1575.456 -1554.447 -1535.688 -1518.187 -1501.184 -1484.307 -1466.646 -1446.984 -1426.831 -1407.398 -1389.332 -1373.723 -1361.802 -1352.623 -1345.469 -1340.338 -1337.5 -1337.077 -1338.499 -1341.021 -1343.953 -1345.772 -1344.635 -1342.108 -1339.338 -1336.571 -1333.719 -1330.603 -1327.662 -1325.268 -1323.67 -1323.336 -1324.869 -1327.738 -1331.461 -1335.576 -1338.811 -1339.525 -1339.245 -1339.083 -1339.071 -1338.119 -1334.706 -1330.492 -1326.756 -1323.977 -1322.869 -1324.355 -1327.453 -1331.462 -1336.334 -1343.106 -1353.356 -1365.213 -1377.281 -1389.306 -1401.919 -1416.251 -1431.088 -1445.659 -1459.841 -1473.541 -1486.665 -1499.661 -1513.012 -1527.183 -1543.091 -1561.724 -1581.694 -1601.647 -1620.619 -1637.181 -1649.784 -1659.562 -1667.511 -1673.992 -1679.159 -1683.158 -1686.346 -1689.098 -1691.689 -1694.428 -1697.637 -1701.176 -1704.916 -1708.759 -1712.399 -1715.442 -1718.253 -1721.084 -1723.927 -1726.525 -1728.537 -1730.225 -1731.763 -1733.101 -1734.157 -1734.832 -1735.143 -1735.15 -1734.901 -1734.527 -1734.182 -1733.732 -1733.078 -1732.217 -1731.207 -1730.114 -1728.881 -1727.453 -1725.833 -1724.081 -1722.259 -1720.283 -1718.081 -1715.626 -1712.877 -1709.801 -1706.43 -1702.779 -1698.816 -1694.354 -1689.141 -1683.543 -1677.843 -1672.138 -1666.266 -1659.942 -1653.652 -1647.778 -1642.489 -1637.91 -1634.083 -1630.889 -1628.138 -1625.579 -1622.701 -1618.871 -1614.492 -1609.848 -1604.906 -1599.388 -1592.92 -1585.975 -1578.951 -1572.135 -1566.046 -1561.284 -1557.414 -1554.11 -1551.358 -1549.424 -1548.646 -1548.508 -1548.536 -1548.366 -1547.323 -1544.599 -1540.748 -1536.137 -1530.66 -1523.512 -1513.62 -1502.377 -1491.01 -1480.394 -1472.196 -1468.325 -1466.953 -1466.548 -1466.464 -1466.164 -1465.157 -1463.486 -1461.191 -1458.119 -1453.914 -1448.182 -1441.322 -1433.738 -1425.76 -1418.121 -1411.74 -1405.73 -1399.464 -1392.808 -1385.736 -1378.36 -1371.206 -1364.91 -1359.417 -1353.245 -1343.895 -1334.278 -1326.294 -1319.904 -1313.37 -1304.083 -1294.081 -1284.493 -1275.374 -1266.155 -1257.558 -1249.101 -1240.51 -1230.507 -1219.333 -1207.759 -1194.56 -1180.887 -1168.502 -1155.356 -1143.56 -1132.386 -1123.617 -1113.331 -1106.522 -1101.513 -1096.049 -1089.662 -1082.41 -1077.944 -1069.366 -1061.412 -1054.361 -1047.988 -1042.288 -1037.245 -1032.973 -1029.338 -1026.137 -1024.931 -1022.407 -1018.515 -1016.066 -1013.897 -1012.098 -1009.519 -1007.604 -1004.789 -1002.152 -998.658 -995.472 -989.45 -983.08 -976.041 -968.448 -960.272 -951.977 -943.852 -936.744 -930.376 -924.185 -917.9 -911.485 -904.836 -898.073 -891.063 -883.652 -876.905 -871.026 -866.569 -863.083 -863.455 -865.141 -869.102 -875.074 -882.885 -892.058 -902.217 -912.593 -911.349 -907.478 -903.498 -899.279 -894.723 -889.723 -884.291 -878.395 -872.06 -865.257 -858.056 -850.58 -842.97 -835.689 -828.994 -822.451 -815.832 -809.071 -802.133 -795.067 -787.939 -780.76 -773.583 -766.5 -759.413 -750.631 -741.372 -732.274 -723.334 -714.52 -705.972 -697.259 -688.56 -679.792 -670.927 -661.982 -652.701 -643.43 -634.492 -626.063 -618.29 -611.072 -604.945 -599.036 -593.374 -588.805 -584.875 -582.154 -579.402 -576.76 -574.512 -572.816 -569.908 -566.702 -563.022 -558.961 -553.665 -549.107 -542.94 -534.259 -526.959 -511.301 -493.258 -472.92 -459.048 -440.231 -419.232 -395.002 -363.962 -326.007 -293.229 -257.371 -198.813 -122.121 -80.333 -65.496 -56.916 -46.523 -38.98 -36.888 -33.951 -30.711 -28.467 -29.367 -28.197 -29.611 -32.566 -34.006 -34.343 -34.995 -34.856 -37.122 -38.366 -39.56 -40.357 -41.518 -42.769 -43.198 -43.91 -44.712 -45.418 -46.003 -46.451 -47.16 -47.441 -47.356 -48.208 -48.818 -48.922 -49.286 -49.489 -49.115 -48.8 -49.065 -49.242 -49.173 -49.342 -49.735 -49.736 -49.55 -48.995 -47.271 -43.262 -42.41 -41.092 -39.844 -38.999 -38.318 -40.586 -44.67 -45.275 -45.323 -45.245 -44.379 -43.639 -42.521 -41.217 -40.267 -39.237 -38.831 -38.381 -37.885 -38.306 -37.216 -39.464 -40.289 -40.541 -40.451 -40.153 -40.025 -39.539 -37.925 -35.161 -30.275 -27.256 -28.669 -26.533 -24.86 -24.754 -24.655 -25.062 -25.741 -28.053 -31.917 -34.057 -37.116 -37.799 -38.273 -38.645 -38.1 -37.463 -37.223 -36.204 -35.565 -35.287 -35.277 -35.626 -36.199 -36.839 -37.557 -37.852 -37.954 -37.993 -37.744 -38.016 -38.368 -39.275 -39.848 -40.214 -39.829 -39.666 -39.36 -39.936 -40.763 -41.495 -42.192 -42.012 -41.872 -41.639 -41.028 -40.657 -39.571 -37.455 -36.085 -35.498 -33.037 -28.644 -23.803 -26.039 -29.098 -31.724 -33.024 -33.442 -33.766 -33.58 -32.738 -32.791 -32.681 -32.48 -32.103 -31.76 -31.385 -31.38 -30.722 -28.508 -29.572 -29.158 -29.451 -32.743 -32.727 -35.874 -39.363 -44 -47.236 -51.171 -51.65 -54.08 -58.658 -61.253 -62.153 -61.997 -69.448 -77.28 -81.446 -83.317 -85.723 -84.033 -87.892 -92.439 -99.132 -103.004 -103.378 -102.604 -97.209 -93.057 -93.338 -96.848 -102.38 -107.676 -111.399 -113.558 -113.184 -108.152 -96.076 -95.895 -113.707 -203.901 -226.492 -253.952 -282.852 -297.303 -297 -288.353 -275.567 -269.098 -268.247 -271.819 -280.927 -289.57 -297.226 -301.438 -302.066 -301.223 -297.989 -295.423 -292.703 -281.871 -280.367 -278.108 -272.319 -267.668 -261.643 -255.093 -248.542 -242.463 -238.9 -243.664 -253.2 -263.041 -272.952 -282.491 -293.007 -303.276 -313.631 -323.629 -333.335 -342.501 -351.09 -359.053 -366.308 -372.595 -376.788 -380.01 -382.781 -385.416 -388.157 -391.224 -394.568 -398.125 -401.923 -406.285 -411.663 -417.422 -422.996 -428.05 -432.055 -434.503 -436.031 -437.232 -438.355 -439.241 -439.446 -439.609 -440.145 -441.17 -442.932 -445.781 -449.318 -453.227 -457.377 -461.691 -466.124 -470.629
-1924.47 -1924.853 -1925 -1925.719 -1926.234 -1926.588 -1926.826 -1927 -1929.712 -1932.534 -1935.595 -1939.038 -1943 -1942.486 -1942.673 -1943.618 -1945.377 -1948 -1947.877 -1948.641 -1950.263 -1952.721 -1956 -1951.502 -1947.78 -1944.8 -1942.542 -1941 -1940.799 -1941.302 -1942.5 -1944.397 -1947 -1945.279 -1944.245 -1943.867 -1944.122 -1945 -1943.727 -1943.078 -1943.061 -1943.696 -1945 -1943.395 -1942.39 -1941.89 -1941.793 -1942 -1940.731 -1939.586 -1938.474 -1937.306 -1936 -1936.266 -1936.308 -1936.113 -1935.677 -1935 -1935.442 -1935.701 -1935.837 -1935.917 -1936 -1935.339 -1934.776 -1934.346 -1934.08 -1934 -1932.813 -1931.829 -1931.042 -1930.439 -1930 -1928.671 -1927.443 -1926.28 -1925.143 -1924 -1923.214 -1922.351 -1921.383 -1920.276 -1919 -1919.442 -1919.67 -1919.684 -1919.474 -1919 -1919.63 -1919.761 -1919.199 -1917.707 -1915 -1910.379 -1903.787 -1894.776 -1882.927 -1868 -1834.115 -1797.812 -1760.006 -1721.752 -1684 -1658.34 -1634.052 -1611.06 -1589.129 -1568 -1551.349 -1535.107 -1519.159 -1503.45 -1488 -1466.707 -1445.969 -1426.064 -1407.308 -1390 -1379.429 -1370.609 -1363.582 -1358.379 -1355 -1354.47 -1355.414 -1357.507 -1360.446 -1364 -1359.736 -1355.811 -1352.18 -1348.878 -1346 -1341.859 -1338.312 -1335.425 -1333.286 -1332 -1333.858 -1336.649 -1340.316 -1344.787 -1350 -1348.356 -1347.423 -1347.208 -1347.728 -1349 -1343.195 -1338.188 -1333.988 -1330.6 -1328 -1330.092 -1332.797 -1335.964 -1339.421 -1343 -1354.796 -1366.413 -1377.72 -1388.609 -1399 -1414.588 -1429.679 -1444.357 -1458.746 -1473 -1486.161 -1499.558 -1513.397 -1527.852 -1543 -1563.642 -1584.52 -1605.095 -1624.765 -1643 -1653.567 -1662.339 -1669.484 -1675.272 -1680 -1683.284 -1686.028 -1688.446 -1690.721 -1693 -1696.238 -1699.643 -1703.238 -1707.025 -1711 -1713.303 -1715.776 -1718.398 -1721.148 -1724 -1725.297 -1726.613 -1727.881 -1729.031 -1730 -1730.525 -1730.792 -1730.793 -1730.528 -1730 -1729.886 -1729.52 -1728.91 -1728.067 -1727 -1726.034 -1724.852 -1723.454 -1721.838 -1720 -1718.288 -1716.342 -1714.151 -1711.705 -1709 -1705.856 -1702.463 -1698.839 -1695.006 -1691 -1685.498 -1679.948 -1674.444 -1669.093 -1664 -1657.378 -1651.194 -1645.529 -1640.449 -1636 -1632.341 -1629.236 -1626.568 -1624.201 -1622 -1617.411 -1612.779 -1608.032 -1603.114 -1598 -1590.837 -1583.546 -1576.228 -1569.007 -1562 -1557.688 -1553.723 -1550.123 -1546.887 -1544 -1543.365 -1542.958 -1542.674 -1542.395 -1542 -1538.319 -1534.33 -1529.97 -1525.195 -1520 -1508.946 -1497.68 -1486.432 -1475.464 -1465 -1463.411 -1462.384 -1461.768 -1461.37 -1461 -1459.255 -1457.211 -1454.729 -1451.688 -1448 -1442.026 -1435.38 -1428.117 -1420.309 -1412 -1407.276 -1401.985 -1396.034 -1389.347 -1382 -1373.504 -1365.265 -1358.285 -1352.92 -1350 -1336.606 -1326.207 -1318.669 -1313.74 -1311 -1299.184 -1288.554 -1278.991 -1269.795 -1260.322 -1251.066 -1241.6 -1231.914 -1221.348 -1209.879 -1196.72 -1183.567 -1169.071 -1156.16 -1144.127 -1131.341 -1120.126 -1110.873 -1101.192 -1096.391 -1092.539 -1088.335 -1083.544 -1077.223 -1075.235 -1066.889 -1058.974 -1051.75 -1045.549 -1040.215 -1035.719 -1031.271 -1027.705 -1024.571 -1021.28 -1019.665 -1017.076 -1014.627 -1009.55 -1007.666 -1008.114 -1006.733 -1004.831 -1002.092 -998.774 -995.028 -988.525 -981.882 -974.352 -966.319 -957.564 -948.286 -939.086 -931.805 -925.579 -919.103 -912.187 -904.874 -897.068 -888.931 -880.495 -871.469 -863.271 -855.955 -850.639 -846.541 -845.176 -846.549 -850.667 -857.197 -865.713 -875.632 -885.711 -893.814 -896.715 -896.005 -893.951 -891.142 -887.678 -883.539 -878.782 -873.394 -867.457 -860.981 -854.003 -846.635 -838.94 -831.626 -825.832 -819.967 -813.903 -807.598 -801.062 -794.343 -787.482 -780.478 -773.391 -766.172 -758.599 -750.244 -741.362 -732.405 -723.484 -714.608 -705.836 -696.887 -687.75 -678.432 -668.838 -659.235 -649.507 -639.897 -630.579 -621.877 -613.965 -606.707 -600.656 -594.879 -589.435 -584.891 -580.78 -577.769 -574.486 -571.068 -567.709 -564.87 -561.48 -557.399 -553.1 -548.718 -542.627 -537.629 -531.082 -525.799 -517.506 -503.279 -482.883 -464.254 -450.883 -429.436 -406.038 -386.337 -348.526 -300.095 -267.985 -237.328 -168.126 -102.205 -71.371 -59.639 -51.417 -43.393 -38.253 -36.257 -32.455 -31.319 -30.395 -29.227 -28.558 -28.882 -32.102 -33.867 -35.097 -34.27 -34.717 -37.989 -39.579 -38.983 -40.263 -41.386 -43.466 -44.042 -44.774 -45.361 -46.218 -47.213 -46.149 -47.493 -48.357 -48.177 -48.212 -48.789 -48.479 -49.078 -50.117 -49.568 -48.992 -48.851 -48.777 -48.595 -48.604 -49.249 -49.457 -48.811 -47.756 -47.278 -45.917 -45.289 -43.312 -41.96 -41.898 -42.485 -43.145 -44.693 -45.066 -45.042 -44.536 -44.152 -43.975 -42.997 -42.326 -42.006 -41.133 -41.138 -41.706 -40.629 -40.034 -39.977 -40.986 -41.624 -41.737 -40.842 -40.328 -39.93 -38.964 -37.263 -33.554 -27.273 -28.83 -29.542 -28.133 -26.241 -25.405 -25.122 -24.839 -24.748 -25.675 -28.939 -33.269 -36.342 -37.648 -38.22 -39.096 -38.353 -37.445 -37.272 -36.399 -35.669 -35.683 -35.873 -36.256 -36.901 -37.409 -37.8 -38.087 -38.069 -38.014 -38.128 -38.72 -39.164 -39.042 -38.858 -37.07 -33.264 -31.532 -32.249 -33.947 -37.956 -40.022 -41.7 -42.359 -41.636 -41.457 -40.996 -40.353 -39.334 -37.209 -35.792 -34.789 -32.43 -29.03 -25.873 -26.61 -28.585 -30.429 -32.026 -32.882 -32.939 -32.299 -31.424 -31.19 -31.007 -30.578 -29.879 -29.14 -28.715 -28.626 -28.832 -29.705 -31.584 -32.727 -34.578 -36.079 -38.968 -44.524 -47.988 -54.773 -55.478 -67.488 -70.683 -74.6 -81.288 -88.277 -95.53 -105.068 -110.203 -116.528 -120.018 -121.669 -115.906 -106.114 -103.581 -112.447 -155.044 -160.226 -167.751 -157.934 -141.896 -133.731 -133.025 -137.246 -144.338 -152.34 -159.834 -164.467 -167.719 -169.954 -175.525 -200.13 -225.973 -251.694 -267.782 -284.397 -297.489 -307.723 -305.108 -302.314 -293.516 -290.209 -288.298 -291.63 -297.13 -300.812 -300.263 -297.541 -294.589 -291.645 -287.734 -284.698 -281.938 -268.274 -268.944 -266.492 -261.808 -255.54 -252.047 -246.498 -240.915 -234.019 -226 -239.611 -252.167 -264.151 -274.934 -285 -296.914 -308.158 -318.929 -329.186 -339 -348.26 -356.868 -364.855 -372.254 -379 -382.303 -385.081 -387.516 -389.772 -392 -394.799 -397.727 -400.747 -403.857 -407 -412.588 -418.071 -423.348 -428.344 -433 -434.75 -436.27 -437.708 -439.233 -441 -440.305 -440.034 -440.217 -440.87 -442 -445.281 -448.994 -453.076 -457.441 -462 -466.746 -471.565
-1928.765 -1929.304 -1929.773 -1930.344 -1930.888 -1931.351 -1931.829 -1932.724 -1934.62 -1937.071 -1939.792 -1942.672 -1945.05 -1945.949 -1946.492 -1947.465 -1948.965 -1950.524 -1951.412 -1952.355 -1953.797 -1955.538 -1956.284 -1954.234 -1951.17 -1948.381 -1946.181 -1944.737 -1944.215 -1944.466 -1945.345 -1946.666 -1947.673 -1947.313 -1946.61 -1946.26 -1946.32 -1946.407 -1945.951 -1945.52 -1945.494 -1945.845 -1946.054 -1945.366 -1944.479 -1943.839 -1943.434 -1942.969 -1942.017 -1940.87 -1939.715 -1938.591 -1937.716 -1937.422 -1937.307 -1937.099 -1936.773 -1936.51 -1936.606 -1936.807 -1936.948 -1937.011 -1936.918 -1936.537 -1936.071 -1935.66 -1935.317 -1934.875 -1934.08 -1933.201 -1932.414 -1931.709 -1930.928 -1929.828 -1928.608 -1927.388 -1926.189 -1925.062 -1924.047 -1923.087 -1922.069 -1921.048 -1920.327 -1920.235 -1920.402 -1920.518 -1920.551 -1920.671 -1921.102 -1921.374 -1921.064 -1919.875 -1917.444 -1913.326 -1907.153 -1898.36 -1885.954 -1867.198 -1838.781 -1804.73 -1768.548 -1732.314 -1698.875 -1671.235 -1647.328 -1625.359 -1604.781 -1585.781 -1568.865 -1553.052 -1537.503 -1521.784 -1504.894 -1485.559 -1465.372 -1445.632 -1427.157 -1411.188 -1399.046 -1389.807 -1382.615 -1377.29 -1373.887 -1372.486 -1372.624 -1373.745 -1375.262 -1375.686 -1373.115 -1369.161 -1365.06 -1361.099 -1357.208 -1353.156 -1349.357 -1346.148 -1343.753 -1342.607 -1343.313 -1345.339 -1348.221 -1351.562 -1354.147 -1354.398 -1353.845 -1353.562 -1353.54 -1352.647 -1349.325 -1345.199 -1341.523 -1338.672 -1337.256 -1338.105 -1340.246 -1343.103 -1346.663 -1351.99 -1360.661 -1370.85 -1381.253 -1391.728 -1403.028 -1416.359 -1430.495 -1444.639 -1458.679 -1472.563 -1486.252 -1500.138 -1514.613 -1530.025 -1547.171 -1566.966 -1587.954 -1608.711 -1628.125 -1644.592 -1656.484 -1665.045 -1671.508 -1676.478 -1680.307 -1683.223 -1685.588 -1687.705 -1689.768 -1692.022 -1694.761 -1697.824 -1701.09 -1704.469 -1707.661 -1710.286 -1712.69 -1715.126 -1717.573 -1719.771 -1721.369 -1722.654 -1723.814 -1724.844 -1725.676 -1726.245 -1726.555 -1726.628 -1726.48 -1726.203 -1725.944 -1725.564 -1724.971 -1724.168 -1723.217 -1722.186 -1721.008 -1719.632 -1718.051 -1716.318 -1714.496 -1712.497 -1710.265 -1707.766 -1704.957 -1701.8 -1698.34 -1694.631 -1690.661 -1686.262 -1681.194 -1675.816 -1670.417 -1665.085 -1659.651 -1653.813 -1648.04 -1642.684 -1637.872 -1633.664 -1630.091 -1627.044 -1624.365 -1621.833 -1618.936 -1615.045 -1610.581 -1605.83 -1600.757 -1595.058 -1588.354 -1581.115 -1573.766 -1566.593 -1560.095 -1554.863 -1550.439 -1546.494 -1543.004 -1540.225 -1538.512 -1537.383 -1536.448 -1535.462 -1533.878 -1530.959 -1527.237 -1523.037 -1518.204 -1511.922 -1503.076 -1492.97 -1482.686 -1472.894 -1465.04 -1460.946 -1458.915 -1457.539 -1456.4 -1455.133 -1453.313 -1451.038 -1448.342 -1445.097 -1441.024 -1435.775 -1429.668 -1423.018 -1416.053 -1409.434 -1403.958 -1398.63 -1392.593 -1385.405 -1376.787 -1366.821 -1356.411 -1346.697 -1339.068 -1331.166 -1321.211 -1312.085 -1305.371 -1300.755 -1296.073 -1288.385 -1279.56 -1270.739 -1262.349 -1252.868 -1243.183 -1233.808 -1223.235 -1211.768 -1199.209 -1186.246 -1171.4 -1158.004 -1143.155 -1130.995 -1118.184 -1107.969 -1095.073 -1089.26 -1085.806 -1083.378 -1080.553 -1077.008 -1071.548 -1071.899 -1064.045 -1055.931 -1048.866 -1042.77 -1037.79 -1033.08 -1029.308 -1025.898 -1021.6 -1019.982 -1017.389 -1013.744 -1011.332 -1009.115 -1007.138 -1007.17 -1005.701 -1004.319 -1002.231 -999.717 -994.978 -988.013 -981.019 -973.398 -965.054 -955.914 -946.161 -935.808 -928.539 -922.164 -915.113 -907.403 -899.159 -890.126 -880.459 -870.453 -859.611 -849.637 -841.048 -833.471 -827.81 -825.386 -826.307 -830.58 -837.686 -847.031 -857.29 -867.367 -875.629 -880.797 -883.061 -883.394 -882.379 -880.283 -877.188 -873.212 -868.42 -862.92 -856.816 -850.188 -843.156 -835.833 -828.932 -823.36 -817.824 -812.086 -806.109 -799.906 -793.44 -786.727 -779.81 -772.674 -765.276 -757.557 -749.336 -740.741 -731.995 -723.097 -714.3 -705.466 -696.248 -686.717 -676.853 -666.637 -656.395 -646.046 -636.01 -626.342 -617.309 -609.248 -602.044 -596.107 -590.06 -585.052 -580.639 -576.738 -573.429 -569.204 -565.067 -560.877 -557.173 -552.364 -545.925 -541.663 -538.307 -531.984 -526.86 -524.233 -521.183 -508.671 -493.315 -473.138 -459.478 -440.332 -416.575 -390.791 -369.042 -327.472 -279.381 -237.54 -201.559 -132.988 -84.438 -63.809 -54.005 -46.077 -39.677 -36.267 -34.408 -32.087 -31.201 -30.908 -30.117 -29.751 -30.45 -32.164 -33.75 -34.787 -34.991 -35.976 -38.31 -39.702 -39.164 -40.029 -41.343 -42.88 -43.705 -43.891 -43.64 -44.629 -45.946 -46.373 -47.359 -48.158 -48.179 -48.287 -48.791 -49.093 -49.984 -50.84 -49.463 -49.254 -48.977 -48.284 -48.164 -48.323 -48.698 -48.75 -48.286 -47.616 -47.247 -46.747 -45.912 -44.607 -43.67 -43.502 -43.734 -44.031 -44.406 -44.374 -44.534 -44.279 -44.031 -43.891 -43.61 -43.451 -43.258 -42.96 -42.878 -42.825 -42.299 -41.808 -41.691 -41.946 -42.179 -41.92 -41.093 -40.179 -39.044 -37.437 -35.774 -31.772 -28.493 -27.716 -25.67 -23.613 -23.103 -22.492 -22.107 -21.814 -21.386 -21.101 -24.212 -30.81 -35.1 -37.156 -38.096 -38.546 -38.26 -37.688 -37.278 -36.72 -36.3 -36.194 -36.393 -36.773 -37.251 -37.618 -37.855 -38.037 -38.027 -37.99 -38.202 -38.426 -38.364 -37.815 -36.296 -32.068 -24.62 -16.687 -22.406 -28.306 -33.913 -37.768 -40.066 -41.132 -40.964 -40.892 -40.54 -39.854 -38.843 -37.205 -35.8 -34.068 -31.686 -28.77 -26.029 -24.876 -25.491 -28.023 -31.802 -32.564 -31.968 -31.004 -30.376 -30.142 -29.833 -29.436 -28.755 -28.232 -28.574 -29.092 -30.496 -34.578 -38.365 -41.406 -44.401 -47.702 -51.874 -59.171 -64.297 -74.53 -60.489 -70.89 -94.233 -104.45 -113.84 -125.736 -145.691 -158.366 -156.576 -158.234 -154.396 -148.476 -141.104 -135.151 -138.299 -159.474 -197.228 -221.945 -216.628 -193.739 -174.142 -165.64 -166.347 -173.432 -182.669 -192.712 -204.324 -208.701 -212.697 -220.076 -229.751 -245.088 -261.2 -277.691 -290.111 -300.477 -309.139 -310.361 -308.447 -307.075 -301.241 -299.92 -300.325 -300.197 -299.594 -295.658 -290.482 -285.192 -280.595 -277.038 -272.004 -267.273 -256.327 -255.791 -256.928 -255.511 -252.141 -247.808 -245.714 -241.9 -239.025 -235.651 -235.982 -244.816 -256.654 -268.657 -280.097 -291.294 -302.76 -314.061 -324.887 -335.252 -345.003 -354.174 -362.673 -370.492 -377.524 -383.351 -387.174 -389.909 -392.146 -394.156 -396.21 -398.551 -401.094 -403.794 -406.661 -410.071 -414.404 -419.148 -423.825 -428.206 -431.885 -434.315 -436.078 -437.628 -439.059 -440.073 -440.184 -440.067 -440.24 -440.923 -442.462 -445.244 -448.897 -453.094 -457.672 -462.518 -467.542 -472.681
-1933.167 -1933.853 -1934.471 -1935.038 -1935.581 -1936.155 -1936.854 -1937.847 -1939.267 -1941.037 -1943.016 -1945.017 -1946.693 -1947.817 -1948.674 -1949.641 -1950.81 -1952.017 -1953.087 -1954.144 -1955.275 -1956.21 -1956.268 -1954.983 -1952.847 -1950.597 -1948.667 -1947.302 -1946.62 -1946.552 -1946.942 -1947.549 -1947.96 -1947.91 -1947.612 -1947.378 -1947.281 -1947.185 -1946.98 -1946.785 -1946.738 -1946.789 -1946.683 -1946.234 -1945.59 -1944.961 -1944.376 -1943.715 -1942.867 -1941.896 -1940.899 -1939.976 -1939.251 -1938.821 -1938.566 -1938.344 -1938.116 -1937.951 -1937.924 -1937.965 -1937.985 -1937.93 -1937.753 -1937.428 -1937.015 -1936.576 -1936.115 -1935.571 -1934.898 -1934.151 -1933.394 -1932.619 -1931.753 -1930.725 -1929.581 -1928.398 -1927.213 -1926.073 -1924.983 -1923.936 -1922.958 -1922.075 -1921.485 -1921.255 -1921.303 -1921.456 -1921.669 -1922.003 -1922.495 -1922.847 -1922.73 -1921.774 -1919.653 -1915.915 -1910.099 -1901.391 -1888.437 -1869.351 -1843.091 -1811.431 -1777.244 -1743.185 -1711.848 -1684.773 -1661.467 -1640.649 -1621.522 -1603.853 -1587.442 -1571.853 -1556.451 -1540.562 -1523.498 -1504.826 -1485.264 -1465.879 -1447.731 -1432.05 -1419.477 -1409.776 -1402.344 -1396.781 -1392.988 -1390.877 -1390.062 -1390.014 -1389.964 -1388.978 -1386.396 -1382.564 -1378.152 -1373.599 -1369.118 -1364.853 -1360.899 -1357.429 -1354.69 -1353.068 -1352.905 -1353.904 -1355.613 -1357.499 -1358.841 -1359.252 -1359.043 -1358.686 -1358.142 -1356.887 -1354.618 -1351.806 -1349.21 -1347.362 -1346.682 -1347.445 -1349.386 -1352.271 -1356.247 -1361.782 -1369.185 -1377.931 -1387.374 -1397.37 -1408.249 -1420.342 -1433.237 -1446.45 -1459.8 -1473.289 -1487.065 -1501.328 -1516.376 -1532.638 -1550.653 -1570.633 -1591.747 -1612.683 -1631.963 -1647.972 -1659.806 -1667.972 -1673.609 -1677.625 -1680.621 -1682.989 -1684.983 -1686.809 -1688.64 -1690.68 -1693.064 -1695.73 -1698.581 -1701.479 -1704.258 -1706.8 -1709.16 -1711.422 -1713.566 -1715.508 -1717.122 -1718.46 -1719.612 -1720.601 -1721.407 -1722.024 -1722.429 -1722.627 -1722.636 -1722.492 -1722.237 -1721.822 -1721.229 -1720.458 -1719.54 -1718.505 -1717.318 -1715.954 -1714.407 -1712.684 -1710.802 -1708.726 -1706.419 -1703.837 -1700.933 -1697.672 -1694.085 -1690.213 -1686.046 -1681.494 -1676.51 -1671.238 -1665.87 -1660.496 -1655.079 -1649.619 -1644.276 -1639.274 -1634.735 -1630.745 -1627.311 -1624.334 -1621.64 -1618.955 -1615.916 -1612.253 -1608.019 -1603.354 -1598.206 -1592.4 -1585.825 -1578.713 -1571.451 -1564.394 -1557.932 -1552.315 -1547.441 -1543.136 -1539.369 -1536.232 -1533.783 -1531.816 -1530.047 -1528.22 -1526.016 -1523.189 -1519.749 -1515.708 -1510.858 -1504.737 -1497.094 -1488.416 -1479.502 -1471.118 -1464.234 -1459.409 -1456.183 -1453.831 -1451.785 -1449.78 -1447.589 -1445.083 -1442.158 -1438.705 -1434.582 -1429.734 -1424.224 -1418.283 -1412.193 -1406.368 -1400.965 -1395.54 -1389.322 -1381.491 -1371.358 -1358.867 -1345.056 -1331.44 -1320.356 -1309.748 -1300.364 -1292.758 -1287.288 -1283.377 -1279.587 -1274.64 -1267.914 -1260.822 -1252.701 -1243.345 -1234.913 -1225.282 -1213.956 -1202.049 -1188.502 -1174.501 -1158.425 -1144.409 -1129.757 -1117.175 -1104.314 -1093.665 -1080.706 -1075.968 -1073.875 -1073.082 -1071.78 -1069.619 -1065.149 -1068.84 -1060.82 -1053.036 -1045.83 -1039.565 -1035.118 -1031.287 -1027.833 -1024.608 -1019.365 -1017.534 -1014.88 -1012.365 -1010.936 -1008.77 -1006.744 -1006.496 -1005.12 -1004.052 -1002.218 -999.839 -994.858 -987.401 -980.235 -972.912 -964.582 -955.517 -946.054 -936.609 -928.271 -920.587 -912.561 -903.864 -894.559 -884.269 -873.146 -861.388 -848.571 -837.191 -825.674 -815.745 -808.02 -804.119 -804.53 -809.086 -817.229 -827.43 -838.555 -849.355 -858.63 -865.627 -870.207 -872.741 -873.56 -872.909 -870.91 -867.747 -863.558 -858.531 -852.828 -846.625 -840.084 -833.47 -827.194 -821.465 -815.945 -810.373 -804.643 -798.644 -792.369 -785.755 -778.837 -771.593 -764.03 -756.2 -748.001 -739.537 -730.975 -722.194 -713.531 -704.731 -695.407 -685.584 -675.137 -664.343 -653.364 -642.375 -631.701 -621.644 -612.335 -604.074 -596.906 -590.981 -585.382 -580.785 -576.493 -573.384 -568.945 -564.325 -559.53 -554.565 -549.074 -543.382 -537.648 -531.998 -526.593 -522.322 -520.644 -523.396 -513.177 -501.821 -483.988 -466.01 -449.265 -429.015 -399.202 -367.757 -335.245 -301.372 -257.558 -214.155 -158.33 -98.018 -71.853 -58.191 -46.483 -40.808 -36.656 -34.151 -32.54 -31.555 -31.092 -31.075 -30.99 -30.955 -31.645 -32.7 -33.876 -34.825 -35.636 -36.66 -38.029 -38.996 -39.391 -40.064 -41.056 -42.078 -42.715 -42.754 -42.328 -43.379 -44.941 -45.926 -46.68 -47.147 -47.501 -48.085 -48.872 -49.735 -50.664 -50.751 -49.74 -49.487 -49.07 -48.446 -48.287 -48.253 -48.319 -48.249 -47.933 -47.475 -47.032 -46.519 -45.865 -45.147 -44.609 -44.35 -44.287 -44.279 -44.33 -44.159 -44.045 -43.935 -43.851 -43.879 -44.142 -44.494 -44.642 -44.547 -44.303 -44.011 -43.66 -43.228 -42.979 -42.776 -42.526 -41.992 -41.228 -40.046 -38.134 -34.995 -30.149 -22.076 -21.578 -19.746 -12.478 -14.651 -17.09 -17.891 -17.771 -17.778 -17.89 -19.006 -23.741 -31.415 -34.767 -36.604 -37.639 -38.111 -38.09 -37.656 -37.298 -36.945 -36.637 -36.527 -36.698 -37.073 -37.498 -37.758 -37.809 -37.845 -37.8 -37.683 -37.589 -37.711 -37.418 -36.651 -35.152 -32.358 -24.192 -16.26 -20.412 -27.138 -32.765 -36.46 -38.792 -39.616 -40.147 -40.208 -39.98 -39.398 -38.498 -37.231 -35.627 -33.666 -31.365 -28.357 -24.84 -21.628 -20.324 -22.028 -26.289 -29.22 -29.656 -29.418 -29.548 -29.762 -29.789 -29.898 -29.853 -29.953 -33.012 -35.432 -38.175 -43.366 -48.116 -54.258 -60.915 -67.025 -75.798 -83.925 -80.259 -87.928 -100.871 -117.095 -138.867 -147.054 -164.228 -172.795 -183.178 -186.796 -184.055 -178.847 -172.486 -166.621 -161.938 -160.165 -165.973 -182.488 -205.103 -218.527 -215.579 -203.019 -192.145 -188.947 -193.584 -202.959 -211.953 -220.569 -229.232 -234.551 -239.603 -246.547 -254.521 -265.459 -281.794 -291.552 -301.028 -305.546 -308.98 -303.959 -306.396 -305.392 -302.02 -300.58 -298.923 -295.519 -289.754 -282.729 -274.785 -266.975 -261.826 -256.121 -250.722 -245.033 -243.003 -242.257 -245.743 -245.49 -243.652 -242.068 -241.949 -241.162 -241.57 -242.399 -246.216 -254.53 -264.803 -276.198 -287.595 -298.938 -310.144 -321.1 -331.666 -341.721 -351.259 -360.275 -368.61 -376.138 -382.745 -388.197 -391.959 -394.641 -396.676 -398.491 -400.317 -402.353 -404.625 -407.111 -409.851 -413.024 -416.612 -420.52 -424.428 -428.108 -431.247 -433.724 -435.655 -437.239 -438.531 -439.387 -439.755 -439.896 -440.199 -441.001 -442.632 -445.3 -448.904 -453.221 -458.048 -463.191 -468.507 -473.974
-1937.428 -1938.257 -1938.986 -1939.53 -1940.029 -1940.653 -1941.473 -1942.398 -1943.347 -1944.385 -1945.547 -1946.764 -1947.901 -1948.911 -1949.817 -1950.698 -1951.635 -1952.627 -1953.674 -1954.7 -1955.597 -1956.126 -1955.994 -1955.076 -1953.554 -1951.797 -1950.15 -1948.875 -1948.118 -1947.802 -1947.764 -1947.838 -1947.897 -1947.913 -1947.846 -1947.718 -1947.574 -1947.443 -1947.365 -1947.319 -1947.274 -1947.185 -1946.979 -1946.634 -1946.154 -1945.585 -1944.957 -1944.273 -1943.54 -1942.766 -1941.98 -1941.238 -1940.626 -1940.196 -1939.907 -1939.682 -1939.495 -1939.34 -1939.223 -1939.119 -1938.989 -1938.797 -1938.531 -1938.187 -1937.768 -1937.278 -1936.725 -1936.13 -1935.518 -1934.87 -1934.165 -1933.385 -1932.515 -1931.541 -1930.474 -1929.351 -1928.191 -1927.054 -1925.947 -1924.886 -1923.922 -1923.056 -1922.478 -1922.215 -1922.219 -1922.369 -1922.597 -1923.001 -1923.607 -1924.113 -1924.187 -1923.466 -1921.656 -1918.334 -1913.04 -1904.9 -1892.629 -1874.396 -1849.208 -1818.757 -1785.769 -1752.927 -1722.897 -1697.324 -1675.616 -1656.366 -1638.715 -1622.224 -1606.537 -1591.372 -1576.253 -1560.6 -1543.76 -1525.365 -1506.012 -1486.634 -1468.348 -1452.506 -1439.915 -1430.2 -1422.573 -1416.656 -1412.332 -1409.575 -1407.949 -1406.87 -1405.704 -1403.813 -1400.829 -1396.776 -1391.972 -1386.815 -1381.803 -1377.334 -1373.242 -1369.409 -1366.02 -1363.603 -1362.62 -1362.675 -1363.213 -1363.807 -1364.15 -1364.205 -1363.96 -1363.514 -1362.821 -1361.7 -1360.159 -1358.43 -1356.985 -1356.188 -1356.282 -1357.382 -1359.469 -1362.586 -1366.808 -1372.286 -1378.992 -1386.735 -1395.265 -1404.48 -1414.559 -1425.662 -1437.478 -1449.666 -1462.128 -1475.029 -1488.651 -1503.045 -1518.349 -1534.941 -1553.37 -1573.852 -1595.57 -1617.186 -1637.083 -1653.238 -1664.409 -1671.426 -1675.841 -1678.705 -1680.789 -1682.572 -1684.194 -1685.724 -1687.268 -1689.019 -1691.09 -1693.41 -1695.873 -1698.367 -1700.819 -1703.186 -1705.43 -1707.537 -1709.475 -1711.257 -1712.839 -1714.219 -1715.381 -1716.372 -1717.198 -1717.886 -1718.41 -1718.749 -1718.91 -1718.879 -1718.661 -1718.241 -1717.639 -1716.869 -1715.957 -1714.927 -1713.744 -1712.388 -1710.84 -1709.091 -1707.139 -1704.975 -1702.591 -1699.935 -1696.928 -1693.501 -1689.719 -1685.67 -1681.345 -1676.689 -1671.661 -1666.373 -1660.992 -1655.603 -1650.274 -1645.073 -1640.074 -1635.371 -1631.076 -1627.285 -1624.027 -1621.188 -1618.565 -1615.913 -1612.922 -1609.373 -1605.293 -1600.76 -1595.732 -1590.009 -1583.47 -1576.371 -1569.127 -1562.06 -1555.519 -1549.692 -1544.52 -1539.886 -1535.74 -1532.122 -1529.033 -1526.306 -1523.729 -1521.122 -1518.415 -1515.543 -1512.322 -1508.55 -1503.984 -1498.39 -1491.686 -1484.192 -1476.483 -1469.15 -1462.809 -1457.741 -1453.774 -1450.486 -1447.583 -1444.864 -1442.265 -1439.519 -1436.392 -1432.759 -1428.627 -1424.07 -1419.049 -1413.673 -1408.151 -1402.795 -1397.676 -1392.412 -1386.257 -1378.117 -1366.417 -1350.41 -1331.874 -1313.361 -1296.701 -1285.508 -1275.99 -1269.734 -1266.063 -1263.871 -1261.946 -1259.008 -1254.852 -1250.001 -1243.715 -1235.816 -1226.234 -1216.487 -1204.661 -1191.019 -1177.496 -1161.358 -1146.381 -1130.782 -1114.052 -1101.06 -1087.861 -1072.558 -1065.07 -1061.094 -1060.665 -1061.498 -1062.017 -1061.478 -1073.864 -1065.847 -1058.785 -1051.245 -1043.836 -1037.764 -1033.496 -1029.757 -1026.33 -1023.139 -1020.182 -1017.116 -1014.539 -1012.077 -1009.823 -1008.512 -1006.401 -1005.872 -1004.547 -1003.032 -1003.513 -999.51 -994.414 -987.173 -980.145 -972.565 -964.518 -955.997 -946.972 -937.851 -929.007 -920.309 -911.28 -901.602 -891.26 -879.768 -867.265 -853.79 -839.641 -825.165 -810.873 -797.956 -787.392 -781.517 -781.488 -786.818 -796.244 -808.025 -820.529 -832.557 -843.161 -851.809 -858.31 -862.725 -865.241 -865.973 -865.017 -862.573 -858.899 -854.278 -848.957 -843.144 -837.101 -831.029 -825.133 -819.531 -814.083 -808.658 -803.092 -797.293 -791.145 -784.601 -777.629 -770.233 -762.475 -754.507 -746.236 -737.807 -729.334 -720.703 -712.263 -703.787 -694.436 -684.323 -673.304 -661.768 -650.056 -638.409 -627.127 -616.424 -606.754 -598.358 -591.575 -585.942 -580.455 -576.088 -571.9 -569.407 -565.016 -560.132 -554.816 -550.021 -543.695 -537.366 -531.312 -522.153 -517.897 -523.926 -519.736 -513.925 -505.844 -487.674 -466.563 -452.84 -434.847 -412.869 -376.393 -337.149 -298.301 -260.817 -224.239 -163.151 -105.438 -73.667 -59.795 -50.724 -42.135 -37.593 -34.509 -32.378 -31.026 -31.062 -31.06 -31.249 -31.611 -31.999 -32.63 -33.342 -34.157 -35.074 -35.998 -36.961 -37.884 -38.637 -39.165 -39.865 -40.738 -41.549 -42.087 -42.442 -42.788 -43.639 -44.702 -45.553 -46.155 -46.351 -46.615 -47.805 -48.941 -49.989 -51.032 -51.667 -49.94 -49.574 -49.606 -49.137 -48.55 -48.176 -48.065 -47.957 -47.654 -47.219 -46.701 -46.146 -45.615 -45.318 -45.111 -44.858 -44.54 -44.277 -44.131 -43.745 -43.197 -43.513 -43.649 -43.798 -44.471 -45.536 -46.113 -45.956 -45.518 -45.028 -44.791 -44.559 -44.216 -43.639 -43.029 -42.319 -41.418 -40.245 -37.997 -33.833 -26.83 -18.329 -16.46 -13.763 -11.351 -11.805 -13.772 -14.385 -14.155 -14.322 -15.34 -17.778 -23.373 -31.154 -34.605 -36.212 -37.162 -37.69 -37.773 -37.509 -37.276 -37.009 -36.779 -36.603 -36.743 -37.228 -37.754 -37.875 -37.701 -37.635 -37.607 -37.412 -37.078 -36.634 -36.501 -35.801 -34.603 -32.373 -27.694 -23.68 -24.415 -28.48 -33.091 -36.453 -38.302 -38.941 -39.374 -39.387 -39.433 -39.096 -38.092 -37.136 -35.542 -33.199 -31 -28.188 -24.015 -18.461 -13.914 -13.452 -17.136 -22.481 -25.821 -27.712 -29.311 -30.488 -31.251 -32.969 -34.65 -36.948 -42.145 -45.768 -50.327 -58.237 -68.966 -78.045 -73.842 -74.73 -94.898 -122.201 -131.299 -145.258 -169.311 -171.247 -181.065 -184.494 -189.616 -195.062 -198.022 -198.318 -195.138 -191.06 -184.66 -179.91 -178.244 -177.901 -179.117 -189.786 -200.858 -207.343 -205.893 -201.554 -200.342 -203.87 -211.624 -220.734 -229.28 -238.98 -244.965 -255.563 -256.856 -269.634 -275.189 -285.262 -294.474 -298.66 -303.697 -301.662 -300.735 -300.322 -300.901 -299.689 -297.477 -295.608 -292.512 -287.394 -278.007 -266.365 -254.484 -240.668 -236.057 -235.292 -234.738 -230.365 -230.867 -232.081 -236.446 -237.965 -237.951 -238.383 -240.693 -242.282 -246.797 -250.945 -256.949 -265.333 -274.946 -285.643 -296.686 -307.766 -318.555 -329.024 -339.18 -348.88 -358.094 -366.645 -374.729 -381.985 -388.367 -393.452 -397.058 -399.391 -401.158 -402.717 -404.309 -406.127 -408.196 -410.521 -413.093 -415.935 -418.968 -422.086 -425.281 -428.335 -431.058 -433.402 -435.356 -436.943 -438.205 -439.061 -439.536 -439.816 -440.17 -440.963 -442.553 -445.205 -448.876 -453.37 -458.516 -464.009 -469.598 -475.372
-1941.272 -1942.279 -1943.195 -1943.576 -1943.908 -1944.54 -1945.491 -1946.429 -1946.811 -1947.089 -1947.518 -1948.039 -1948.666 -1949.515 -1950.364 -1951.123 -1951.804 -1952.557 -1953.589 -1954.606 -1955.362 -1955.712 -1955.542 -1954.881 -1953.764 -1952.367 -1950.92 -1949.697 -1948.971 -1948.537 -1948.188 -1947.823 -1947.552 -1947.652 -1947.773 -1947.723 -1947.52 -1947.332 -1947.4 -1947.501 -1947.483 -1947.315 -1947.05 -1946.816 -1946.483 -1945.987 -1945.354 -1944.687 -1944.12 -1943.564 -1942.967 -1942.38 -1941.868 -1941.491 -1941.22 -1941.013 -1940.847 -1940.687 -1940.481 -1940.25 -1939.98 -1939.649 -1939.275 -1938.903 -1938.464 -1937.915 -1937.261 -1936.595 -1936.061 -1935.517 -1934.87 -1934.108 -1933.254 -1932.345 -1931.363 -1930.29 -1929.156 -1928.024 -1926.937 -1925.918 -1924.902 -1923.969 -1923.313 -1923.09 -1923.129 -1923.22 -1923.341 -1923.665 -1924.455 -1925.208 -1925.472 -1924.968 -1923.451 -1920.612 -1915.978 -1908.943 -1898.541 -1882.292 -1857.187 -1826.797 -1794.282 -1761.614 -1731.968 -1708.893 -1689.746 -1672.406 -1656.254 -1640.931 -1626.034 -1611.449 -1596.87 -1581.858 -1565.619 -1547.253 -1527.765 -1508.106 -1489.096 -1472.506 -1460.443 -1451.208 -1443.477 -1437.001 -1431.99 -1428.73 -1426.516 -1424.664 -1422.706 -1420.166 -1416.73 -1412.327 -1407.057 -1401.137 -1395.389 -1390.977 -1386.896 -1382.557 -1378.135 -1374.492 -1372.878 -1372.184 -1371.599 -1370.908 -1370.174 -1369.699 -1369.219 -1368.627 -1367.934 -1367.077 -1366.098 -1365.229 -1364.813 -1365.087 -1366.054 -1367.607 -1369.99 -1373.421 -1377.92 -1383.392 -1389.65 -1396.693 -1404.405 -1412.721 -1421.844 -1432.153 -1443.081 -1454.25 -1465.625 -1477.638 -1491.014 -1505.351 -1520.534 -1536.876 -1555.2 -1576.434 -1599.149 -1621.882 -1643.291 -1660.526 -1670.13 -1675.145 -1678.006 -1679.589 -1680.638 -1681.941 -1683.268 -1684.494 -1685.709 -1687.102 -1688.922 -1690.97 -1693.102 -1695.245 -1697.385 -1699.581 -1701.698 -1703.664 -1705.446 -1707.07 -1708.642 -1710.042 -1711.228 -1712.213 -1713.06 -1713.839 -1714.485 -1714.97 -1715.283 -1715.379 -1715.191 -1714.777 -1714.17 -1713.378 -1712.448 -1711.431 -1710.264 -1708.9 -1707.327 -1705.531 -1703.475 -1701.196 -1698.722 -1696.027 -1692.947 -1689.267 -1685.222 -1680.983 -1676.565 -1671.854 -1666.695 -1661.313 -1655.883 -1650.493 -1645.242 -1640.269 -1635.552 -1631.101 -1626.99 -1623.349 -1620.316 -1617.676 -1615.219 -1612.754 -1609.949 -1606.43 -1602.409 -1598.054 -1593.322 -1587.876 -1581.247 -1574.032 -1566.711 -1559.554 -1552.868 -1546.962 -1541.633 -1536.708 -1532.146 -1528.007 -1524.373 -1521.01 -1517.696 -1514.333 -1511.078 -1508.234 -1505.292 -1501.86 -1497.768 -1492.826 -1486.893 -1480.329 -1473.554 -1466.972 -1460.995 -1455.907 -1451.513 -1447.526 -1443.747 -1440.299 -1437.421 -1434.535 -1431.216 -1427.357 -1423.113 -1418.808 -1414.174 -1409.145 -1403.865 -1398.682 -1393.909 -1388.943 -1383.079 -1375.389 -1362.911 -1341.91 -1317.17 -1292.926 -1271.6 -1255.276 -1248.61 -1244.159 -1242.977 -1243.322 -1243.097 -1243.047 -1241.456 -1238.485 -1233.772 -1227.204 -1217.946 -1206.746 -1195.304 -1180.618 -1165.889 -1148.365 -1131.26 -1114.088 -1096.504 -1082.811 -1069.528 -1054.022 -1047.477 -1044.613 -1043.854 -1046.643 -1051.163 -1052.537 -1070.686 -1063.052 -1056.547 -1049.498 -1043.028 -1037.182 -1032.69 -1028.926 -1025.55 -1022.454 -1019.608 -1016.739 -1014.23 -1011.819 -1009.603 -1007.588 -1006.09 -1005.303 -1004.009 -1002.628 -1002.487 -998.699 -993.795 -986.952 -980.219 -972.944 -965.226 -956.906 -948.292 -939.379 -930.305 -920.88 -911.083 -900.628 -889.401 -876.88 -863.122 -848.069 -831.939 -814.904 -797.582 -780.958 -766.489 -757.831 -757.034 -764.036 -775.952 -789.94 -804.196 -817.654 -829.609 -839.692 -847.772 -853.817 -857.834 -859.826 -859.749 -857.835 -854.474 -850.126 -845.099 -839.633 -833.96 -828.285 -822.703 -817.305 -812.02 -806.767 -801.409 -795.789 -789.772 -783.295 -776.218 -768.607 -760.692 -752.394 -743.954 -735.45 -727.029 -718.527 -710.428 -702.25 -693.357 -683.07 -671.227 -658.821 -646.372 -634.104 -622.287 -611.018 -600.613 -592.392 -585.998 -580.7 -575.829 -571.357 -567.87 -564.187 -559.573 -554.825 -548.753 -542.46 -534.555 -526.95 -519.995 -513.845 -519.656 -515.452 -509.296 -500.426 -486.526 -466.449 -454.989 -434.979 -408.736 -376.841 -337.347 -301.171 -262.708 -214.765 -159.048 -108.557 -79.983 -63.297 -53.983 -46.347 -40.472 -36.606 -32.959 -30.56 -30.158 -30.637 -31.082 -31.694 -32.363 -33.015 -33.567 -33.816 -34.336 -35.294 -36.265 -37.184 -37.899 -38.358 -38.77 -39.498 -40.552 -41.256 -41.799 -42.454 -43.245 -44.137 -44.848 -45.444 -46.037 -46.481 -46.837 -47.815 -49.041 -49.937 -50.45 -50.81 -49.722 -49.441 -49.657 -49.315 -48.637 -47.923 -47.847 -47.865 -47.434 -46.905 -46.394 -45.709 -45.131 -45.303 -45.465 -45.178 -44.62 -44.045 -43.827 -43.325 -42.882 -43.405 -43.551 -43.354 -44.522 -46.678 -47.761 -47.175 -46.673 -45.685 -45.92 -45.84 -45.455 -44.54 -43.463 -43.017 -41.611 -41.197 -39.307 -35.538 -29.762 -22.549 -16.951 -14.135 -12.64 -13.294 -13.685 -12.483 -11.877 -11.999 -13.65 -17.009 -23.353 -31.35 -34.679 -35.856 -36.518 -37.385 -37.554 -37.197 -37.037 -36.984 -36.865 -36.426 -36.511 -37.222 -38.214 -37.975 -37.585 -37.385 -37.587 -37.175 -36.673 -36.318 -35.776 -35.305 -34.587 -33.194 -31.221 -29.167 -28.51 -30.9 -34.697 -37.774 -38.218 -38.852 -38.96 -38.381 -38.882 -39.088 -37.019 -36.721 -35.275 -32.541 -30.627 -29.002 -25.385 -18.011 -11.117 -11.908 -11.479 -19.779 -23.877 -27.379 -30.881 -33.694 -35.418 -38.588 -42.591 -48.415 -54.061 -64.973 -76.483 -88.019 -102.603 -107.233 -93.862 -116.952 -148.696 -172.292 -186.45 -195.732 -201.932 -202.35 -202.513 -203.431 -205.535 -205.736 -205.6 -205.122 -202.285 -197.921 -193.239 -184.366 -183.103 -183.332 -187.643 -193.857 -199.15 -201.037 -202.105 -205.474 -210.612 -218.068 -226.036 -233.448 -243.261 -248.701 -263.129 -263.388 -271.559 -279.507 -286.795 -293.287 -296.802 -299.647 -300.45 -300.671 -301.011 -301.761 -299.018 -293.248 -292.274 -290.047 -283.598 -274.448 -262.924 -248.248 -229.876 -218.84 -213.504 -220.448 -216.923 -219.844 -220.644 -224.376 -230.279 -233.445 -234.809 -237.001 -241.886 -247.16 -253.96 -260.616 -268.117 -276.719 -285.964 -296.165 -306.799 -317.542 -327.738 -337.596 -347.233 -356.529 -365.355 -373.419 -380.902 -387.958 -394.344 -399.421 -402.401 -404.172 -405.563 -406.84 -408.193 -409.852 -411.77 -413.929 -416.346 -418.893 -421.349 -423.817 -426.396 -428.935 -431.307 -433.488 -435.391 -437 -438.293 -439.224 -439.735 -440.026 -440.347 -440.942 -442.301 -444.988 -448.747 -453.418 -458.956 -464.954 -470.681 -476.705
-1944.328 -1945.466 -1947 -1946.714 -1946.865 -1947.461 -1948.508 -1950 -1949.363 -1949.06 -1948.982 -1949.001 -1949 -1949.899 -1950.662 -1951.276 -1951.731 -1952 -1953.268 -1954.269 -1954.941 -1955.206 -1955 -1954.596 -1953.772 -1952.65 -1951.359 -1950 -1949.548 -1949.081 -1948.552 -1947.884 -1947 -1947.524 -1947.768 -1947.75 -1947.49 -1947 -1947.427 -1947.644 -1947.652 -1947.443 -1947 -1947.016 -1946.801 -1946.379 -1945.772 -1945 -1944.735 -1944.358 -1943.913 -1943.447 -1943 -1942.711 -1942.473 -1942.281 -1942.126 -1942 -1941.677 -1941.347 -1940.978 -1940.538 -1940 -1939.666 -1939.205 -1938.611 -1937.878 -1937 -1936.683 -1936.219 -1935.616 -1934.875 -1934 -1933.197 -1932.276 -1931.256 -1930.157 -1929 -1927.992 -1926.961 -1925.933 -1924.938 -1924 -1924.014 -1924.061 -1924.107 -1924.107 -1924 -1925.268 -1926.194 -1926.604 -1926.289 -1925 -1922.598 -1918.567 -1912.515 -1904.071 -1893 -1865.054 -1834.936 -1803.35 -1771.119 -1739 -1721.416 -1704.737 -1689.005 -1674.14 -1660 -1645.771 -1631.841 -1617.919 -1603.713 -1589 -1569.987 -1550.506 -1530.812 -1511.213 -1492 -1482.348 -1473.463 -1465.437 -1458.296 -1452 -1448.74 -1445.998 -1443.504 -1440.942 -1438 -1434.163 -1429.519 -1423.975 -1417.478 -1410 -1406.733 -1402.575 -1397.642 -1392.074 -1386 -1384.714 -1383.114 -1381.263 -1379.21 -1377 -1376.096 -1375.165 -1374.282 -1373.53 -1373 -1372.349 -1372.172 -1372.623 -1373.856 -1376 -1377.769 -1380.574 -1384.405 -1389.231 -1395 -1400.87 -1407.459 -1414.608 -1422.164 -1430 -1440.025 -1450.15 -1460.335 -1470.593 -1481 -1494.506 -1508.513 -1523.279 -1539.059 -1556 -1578.819 -1602.304 -1625.804 -1648.58 -1670 -1674.946 -1678.136 -1679.8 -1680.298 -1680 -1681.311 -1682.348 -1683.252 -1684.115 -1685 -1686.754 -1688.563 -1690.4 -1692.226 -1694 -1696.123 -1698.123 -1699.96 -1701.597 -1703 -1704.64 -1706.039 -1707.217 -1708.197 -1709 -1709.909 -1710.662 -1711.262 -1711.71 -1712 -1711.784 -1711.39 -1710.804 -1710.012 -1709 -1708.052 -1706.872 -1705.464 -1703.837 -1702 -1699.763 -1697.334 -1694.724 -1691.942 -1689 -1684.82 -1680.508 -1676.086 -1671.575 -1667 -1661.535 -1656.063 -1650.622 -1645.253 -1640 -1635.324 -1630.85 -1626.62 -1622.666 -1619 -1616.341 -1613.901 -1611.598 -1609.331 -1607 -1603.231 -1599.262 -1595.069 -1590.645 -1586 -1578.825 -1571.532 -1564.225 -1557.014 -1550 -1544.312 -1538.893 -1533.726 -1528.776 -1524 -1520.048 -1516.145 -1512.217 -1508.191 -1504 -1501.615 -1498.901 -1495.767 -1492.143 -1488 -1482.575 -1476.783 -1470.799 -1464.817 -1459 -1454.159 -1449.547 -1445.075 -1440.609 -1436 -1433.375 -1430.35 -1426.827 -1422.727 -1418 -1414.151 -1409.728 -1404.84 -1399.586 -1394 -1389.792 -1384.873 -1378.849 -1371.306 -1362 -1331.836 -1300.781 -1270.457 -1243.743 -1224.492 -1214.057 -1217.203 -1219.508 -1222.511 -1224.921 -1227.194 -1227.713 -1226.94 -1223.91 -1218.753 -1210.276 -1198.831 -1186.667 -1170.155 -1152.691 -1135.47 -1114.469 -1094.183 -1075.539 -1060.013 -1043.79 -1033.646 -1027.922 -1026.615 -1027.17 -1032.519 -1037.169 -1042.731 -1067.271 -1060.165 -1054.219 -1047.754 -1041.916 -1036.374 -1031.989 -1028.258 -1024.919 -1021.939 -1019.206 -1016.467 -1014.024 -1011.655 -1009.461 -1007.466 -1005.923 -1005.012 -1003.67 -1005.078 -1002.012 -998.243 -993.31 -986.843 -980.45 -973.57 -966.265 -958.353 -950.022 -941.191 -931.954 -922.346 -912.119 -901.13 -889.277 -876.007 -861.292 -844.792 -826.942 -807.611 -787.157 -766.435 -746.847 -732.935 -731.715 -742.434 -758.029 -774.6 -790.577 -805.303 -818.345 -829.54 -838.819 -846.191 -851.586 -854.724 -855.287 -853.559 -850.266 -846.002 -841.143 -835.928 -830.539 -825.16 -819.849 -814.677 -809.59 -804.564 -799.484 -794.132 -788.31 -781.802 -774.624 -766.689 -758.415 -749.776 -741.159 -732.486 -723.984 -715.462 -707.508 -699.814 -691.844 -681.599 -668.731 -655.445 -642.167 -629.49 -617.381 -605.775 -594.651 -586.733 -581.008 -575.651 -570.791 -566.566 -563.113 -559.295 -555.737 -552.029 -546.528 -538.271 -529.471 -521.287 -521.422 -514.988 -509.569 -503.395 -494.453 -478.967 -461.599 -451.944 -434.139 -410.165 -368.906 -329.206 -291.006 -260.129 -224.678 -169.095 -110.818 -88.471 -68.117 -57.556 -49.519 -43.285 -39.394 -36.976 -32.104 -28.027 -29.45 -29.522 -31.279 -32.212 -33.049 -33.917 -34.202 -33.933 -34.136 -35.413 -36.525 -37.41 -38.052 -38.292 -38.537 -39.117 -40.681 -41.161 -41.776 -42.585 -43.683 -44.618 -44.991 -45.378 -46.028 -47.035 -47.454 -48.079 -49.103 -49.688 -49.686 -50.136 -49.573 -49.353 -49.323 -49.081 -48.547 -47.88 -47.759 -47.827 -47.232 -46.577 -46.07 -45.464 -45.025 -45.303 -45.474 -45.106 -44.631 -43.832 -43.82 -43.058 -41.687 -42.466 -43.484 -43.804 -45.077 -47.005 -48.111 -47.811 -47.607 -46.628 -47.274 -47.191 -46.753 -45.716 -44.53 -44.767 -42.866 -42.503 -40.853 -38.212 -34.511 -28.395 -20.569 -14.433 -12.057 -13.839 -12.331 -11.908 -10.747 -11.732 -13.436 -18.517 -25.444 -34.08 -35.309 -35.967 -36.262 -36.657 -36.85 -36.888 -36.86 -36.824 -36.987 -36.586 -36.502 -37.052 -38.153 -38.031 -37.928 -37.746 -37.659 -37.079 -36.75 -36.377 -35.88 -35.61 -35.414 -34.902 -34.448 -33.642 -32.729 -34.406 -36.744 -38.353 -38.696 -39.076 -38.775 -38.325 -38.479 -38.087 -36.045 -35.072 -33.519 -30.961 -30.259 -29.774 -27.989 -24.029 -20.317 -19.756 -19.15 -22.762 -25.831 -30.55 -35.207 -38.818 -42.281 -49.895 -56.744 -69.525 -82.454 -96.927 -109.836 -127.796 -148.173 -159.478 -163.108 -178.438 -196.444 -204.643 -210.877 -214.596 -215.988 -214.659 -213.362 -206.235 -213.391 -211.749 -211.091 -208.11 -204.954 -201.626 -191.927 -189.522 -188.501 -189.992 -193.935 -200.137 -204.307 -207.879 -211.919 -217.677 -223.553 -226.926 -233.495 -239.833 -245.082 -261.561 -269.763 -276.927 -283.396 -290.337 -296.23 -299.77 -301.383 -301.812 -300.885 -299.299 -299.089 -297.53 -295.712 -289.218 -285.091 -279.577 -271.761 -252.438 -241.939 -229.278 -214.376 -197 -204.619 -209.961 -213.145 -214.174 -213 -221.81 -227.156 -231.769 -234.975 -237 -246.153 -254.187 -262.327 -270.941 -280 -288.284 -297.344 -307.119 -317.383 -328 -337.289 -346.523 -355.615 -364.458 -373 -380.258 -387.15 -393.703 -400.03 -406 -407.441 -408.717 -409.871 -410.945 -412 -413.605 -415.338 -417.272 -419.476 -422 -423.694 -425.655 -427.772 -429.924 -432 -434.038 -435.877 -437.487 -438.859 -440 -440.413 -440.704 -440.977 -441.358 -442 -444.972 -448.599 -453.142 -458.872 -466 -471.218 -477.689
-1946.394 -1947.293 -1948.122 -1948.438 -1948.712 -1949.247 -1950.02 -1950.645 -1950.562 -1950.249 -1950.007 -1949.874 -1949.946 -1950.376 -1950.922 -1951.412 -1951.833 -1952.337 -1953.147 -1953.961 -1954.541 -1954.799 -1954.728 -1954.389 -1953.76 -1952.882 -1951.86 -1950.896 -1950.231 -1949.681 -1949.098 -1948.466 -1947.983 -1947.971 -1948.067 -1948.028 -1947.848 -1947.692 -1947.806 -1947.954 -1947.965 -1947.819 -1947.601 -1947.456 -1947.248 -1946.891 -1946.405 -1945.903 -1945.543 -1945.218 -1944.863 -1944.494 -1944.152 -1943.877 -1943.654 -1943.461 -1943.281 -1943.068 -1942.769 -1942.408 -1941.997 -1941.532 -1941.039 -1940.575 -1940.061 -1939.453 -1938.758 -1938.08 -1937.562 -1937.057 -1936.462 -1935.761 -1934.978 -1934.157 -1933.271 -1932.299 -1931.257 -1930.193 -1929.141 -1928.12 -1927.11 -1926.176 -1925.5 -1925.215 -1925.165 -1925.19 -1925.275 -1925.6 -1926.422 -1927.248 -1927.692 -1927.511 -1926.482 -1924.321 -1920.635 -1914.884 -1906.21 -1892.202 -1869.852 -1842.648 -1813.544 -1784.303 -1757.901 -1737.77 -1721.269 -1706.298 -1692.262 -1678.792 -1665.53 -1652.378 -1639.091 -1625.262 -1610.1 -1592.708 -1574.069 -1555.079 -1536.469 -1519.894 -1507.41 -1497.398 -1488.622 -1480.949 -1474.63 -1470.028 -1466.469 -1463.339 -1460.282 -1456.958 -1453.062 -1448.455 -1443.079 -1436.992 -1430.88 -1425.844 -1420.821 -1415.22 -1409.176 -1403.506 -1399.445 -1396.001 -1392.548 -1389.134 -1386.062 -1383.787 -1382.047 -1380.645 -1379.609 -1378.975 -1378.805 -1379.244 -1380.395 -1382.279 -1384.737 -1387.579 -1391.059 -1395.394 -1400.535 -1406.278 -1412.369 -1418.884 -1425.805 -1433.099 -1440.922 -1449.645 -1458.749 -1468.004 -1477.509 -1487.804 -1499.671 -1512.699 -1526.812 -1542.405 -1560.428 -1581.831 -1605.031 -1628.303 -1650.01 -1667.065 -1675.926 -1679.712 -1681.083 -1681.147 -1680.847 -1681.061 -1681.544 -1682.1 -1682.731 -1683.573 -1684.833 -1686.307 -1687.862 -1689.458 -1691.124 -1692.954 -1694.786 -1696.521 -1698.102 -1699.555 -1700.985 -1702.287 -1703.416 -1704.394 -1705.275 -1706.147 -1706.938 -1707.604 -1708.112 -1708.388 -1708.349 -1708.054 -1707.537 -1706.803 -1705.885 -1704.828 -1703.57 -1702.068 -1700.313 -1698.29 -1695.955 -1693.353 -1690.527 -1687.459 -1683.999 -1679.937 -1675.508 -1670.915 -1666.198 -1661.279 -1656.021 -1650.616 -1645.244 -1639.989 -1634.978 -1630.353 -1626.042 -1622.021 -1618.318 -1615.028 -1612.296 -1609.909 -1607.661 -1605.391 -1602.785 -1599.496 -1595.735 -1591.649 -1587.195 -1582.028 -1575.697 -1568.757 -1561.673 -1554.663 -1548.006 -1541.981 -1536.37 -1531.004 -1525.827 -1520.891 -1516.294 -1511.845 -1507.433 -1503.112 -1499.203 -1496.102 -1493.276 -1490.281 -1486.927 -1483.057 -1478.511 -1473.522 -1468.293 -1462.961 -1457.698 -1452.73 -1447.906 -1443.151 -1438.476 -1434.127 -1430.508 -1427.03 -1423.273 -1419.112 -1414.711 -1410.373 -1405.766 -1400.837 -1395.684 -1390.585 -1385.712 -1380.232 -1373.069 -1362.766 -1345.774 -1317.864 -1283.608 -1247.459 -1213.776 -1190.564 -1182.634 -1190.345 -1196.718 -1203.275 -1207.785 -1212.078 -1214.401 -1215.391 -1213.944 -1210.203 -1202.638 -1191.517 -1177.976 -1160.6 -1139.461 -1119.014 -1095.655 -1073.169 -1053.94 -1032.345 -1018.77 -1009.039 -1006.107 -1007.016 -1009.228 -1016.833 -1024.406 -1030.162 -1063.858 -1057.957 -1051.769 -1045.844 -1040.566 -1035.308 -1031.175 -1027.578 -1024.365 -1021.441 -1018.785 -1016.271 -1013.905 -1011.59 -1009.381 -1007.38 -1005.837 -1004.302 -1003.465 -1005.414 -1001.961 -997.938 -992.829 -986.654 -980.601 -974.174 -967.372 -959.961 -951.941 -943.214 -933.934 -924.202 -913.826 -902.666 -890.574 -876.967 -861.721 -844.517 -825.433 -804.371 -781.508 -757.245 -731.802 -708.392 -707.546 -725.783 -745.226 -763.665 -780.66 -796.082 -809.682 -821.481 -831.425 -839.742 -846.368 -850.802 -851.73 -849.604 -846.036 -841.723 -836.952 -831.912 -826.754 -821.594 -816.512 -811.558 -806.692 -801.945 -797.165 -792.179 -786.683 -780.266 -772.719 -764.505 -755.638 -746.603 -737.507 -728.567 -719.875 -711.06 -703.07 -695.574 -688.617 -678.654 -664.278 -650.483 -637.297 -624.553 -612.314 -601.01 -590.825 -582.729 -576.375 -570.803 -565.87 -561.338 -557.219 -553.504 -550.264 -547.721 -543.597 -533.044 -525.695 -521.466 -513.877 -503.282 -494.826 -484.753 -471.971 -461.435 -449.677 -428.188 -402.973 -367.947 -317.283 -286.327 -257.142 -220.753 -172.29 -107.555 -87.17 -74.296 -58.538 -51.244 -44.759 -40.434 -38.653 -36.181 -32.204 -29.002 -31.204 -30.931 -32.549 -33.081 -33.666 -34.231 -34.092 -33.869 -33.724 -35.052 -36.624 -37.728 -38.224 -38.657 -39.003 -39.544 -40.331 -41.149 -42.104 -43.053 -43.865 -44.551 -44.882 -45.175 -45.857 -46.617 -47.128 -48.116 -48.99 -49.525 -49.573 -49.72 -49.731 -49.522 -49.334 -49.043 -48.663 -48.431 -47.67 -47.647 -47.062 -46.709 -45.854 -45.608 -45.549 -45.252 -45.128 -44.814 -44.652 -44.394 -44.156 -43.41 -41.088 -42.243 -43.559 -44.816 -46.118 -47.095 -48.322 -48.54 -48.823 -48.779 -48.507 -48.308 -47.842 -47.07 -46.066 -45.484 -44.395 -43.475 -42.088 -40.15 -37.59 -34.182 -27.845 -18.801 -13.45 -14.481 -12.891 -14.13 -14.552 -16.633 -18.668 -25.073 -32.136 -35.421 -35.773 -36.263 -36.196 -36.088 -36.084 -36.419 -36.692 -36.069 -36.651 -36.737 -36.398 -36.684 -38.158 -38.186 -38.176 -38.011 -37.335 -36.928 -36.801 -36.77 -36.381 -36.114 -35.855 -35.195 -34.566 -34.429 -34.913 -35.424 -36.944 -37.98 -38.477 -38.697 -41.082 -44.278 -37.622 -37.326 -34.538 -32.941 -31.252 -28.392 -29.175 -28.167 -26.919 -25.611 -24.812 -24.919 -25.378 -28.074 -32.238 -37.149 -41.644 -48.093 -56.497 -69.1 -80.729 -95.898 -114.03 -137.14 -151.64 -174.144 -187.712 -196.83 -199.143 -206.267 -213.35 -218.217 -220.739 -222.327 -222.142 -221.714 -219.469 -207.962 -217.483 -215.005 -212.691 -209.26 -205.61 -195.982 -193.883 -193.292 -194.332 -197.337 -201.864 -209.055 -215.067 -220.619 -225.009 -228.652 -232.628 -241.213 -247.936 -259.866 -265.232 -271.094 -276.971 -282.4 -292.443 -292.595 -299.696 -301.896 -300.842 -298.25 -294.789 -293.367 -290.583 -288.465 -286.257 -278.585 -274.391 -269.914 -263.003 -246.3 -237.334 -226.837 -215.687 -207.599 -208.458 -212.694 -216.274 -218.952 -221.768 -227.22 -233.366 -238.721 -243.252 -248.273 -255.559 -264.153 -272.891 -281.776 -290.744 -299.607 -308.618 -318.052 -327.784 -337.492 -346.712 -355.578 -364.198 -372.398 -380.197 -387.098 -393.388 -399.204 -404.529 -408.841 -411.311 -412.87 -414.12 -415.235 -416.315 -417.621 -419.065 -420.653 -422.417 -424.244 -425.926 -427.647 -429.488 -431.384 -433.284 -435.173 -436.952 -438.553 -439.923 -440.975 -441.632 -442.05 -442.39 -442.813 -443.745 -445.73 -448.622 -452.474 -457.553 -463.76 -470.503 -478.197
-1947.64 -1948.244 -1948.811 -1949.247 -1949.652 -1950.13 -1950.635 -1950.983 -1951.018 -1950.847 -1950.648 -1950.516 -1950.548 -1950.786 -1951.152 -1951.544 -1951.951 -1952.447 -1953.071 -1953.713 -1954.211 -1954.475 -1954.479 -1954.241 -1953.774 -1953.114 -1952.344 -1951.583 -1950.928 -1950.344 -1949.783 -1949.256 -1948.862 -1948.68 -1948.606 -1948.522 -1948.407 -1948.329 -1948.355 -1948.415 -1948.42 -1948.337 -1948.196 -1948.031 -1947.81 -1947.508 -1947.136 -1946.755 -1946.417 -1946.11 -1945.807 -1945.505 -1945.225 -1944.977 -1944.761 -1944.561 -1944.355 -1944.108 -1943.802 -1943.437 -1943.021 -1942.563 -1942.068 -1941.555 -1941.001 -1940.395 -1939.753 -1939.128 -1938.555 -1937.995 -1937.392 -1936.722 -1935.983 -1935.18 -1934.315 -1933.391 -1932.413 -1931.4 -1930.353 -1929.315 -1928.343 -1927.487 -1926.859 -1926.476 -1926.327 -1926.33 -1926.494 -1926.889 -1927.569 -1928.257 -1928.677 -1928.561 -1927.704 -1925.762 -1922.326 -1916.702 -1907.758 -1893.947 -1874.338 -1850.361 -1824.309 -1798.349 -1774.82 -1755.087 -1738.595 -1724.035 -1710.589 -1697.796 -1685.333 -1672.984 -1660.412 -1647.102 -1632.407 -1615.943 -1598.278 -1580.299 -1562.897 -1547.142 -1533.679 -1522.311 -1512.583 -1504.272 -1497.409 -1491.99 -1487.652 -1483.993 -1480.585 -1477.105 -1473.272 -1468.931 -1464.012 -1458.582 -1452.88 -1447.171 -1441.247 -1434.934 -1428.362 -1421.946 -1416.091 -1410.616 -1405.332 -1400.34 -1395.958 -1392.512 -1389.853 -1387.786 -1386.267 -1385.465 -1385.56 -1386.521 -1388.266 -1390.676 -1393.681 -1397.258 -1401.456 -1406.351 -1411.891 -1417.903 -1424.201 -1430.792 -1437.739 -1444.992 -1452.555 -1460.486 -1468.625 -1476.96 -1485.704 -1495.214 -1505.875 -1517.698 -1530.822 -1545.844 -1563.622 -1584.515 -1607.36 -1630.214 -1650.84 -1666.681 -1676.288 -1680.714 -1682.002 -1681.733 -1681.067 -1680.72 -1680.749 -1681.003 -1681.428 -1682.086 -1683.052 -1684.227 -1685.514 -1686.884 -1688.365 -1690.008 -1691.708 -1693.359 -1694.883 -1696.303 -1697.598 -1698.768 -1699.81 -1700.749 -1701.626 -1702.487 -1703.296 -1704.004 -1704.562 -1704.894 -1704.965 -1704.766 -1704.345 -1703.701 -1702.822 -1701.711 -1700.339 -1698.71 -1696.813 -1694.618 -1692.111 -1689.302 -1686.215 -1682.827 -1679.067 -1674.883 -1670.344 -1665.576 -1660.651 -1655.582 -1650.374 -1645.081 -1639.807 -1634.679 -1629.811 -1625.319 -1621.168 -1617.354 -1613.864 -1610.774 -1608.108 -1605.754 -1603.539 -1601.24 -1598.634 -1595.548 -1591.986 -1587.995 -1583.495 -1578.323 -1572.375 -1565.856 -1559.089 -1552.342 -1545.865 -1539.795 -1534.068 -1528.569 -1523.245 -1518.07 -1513.055 -1508.13 -1503.288 -1498.69 -1494.627 -1491.275 -1488.348 -1485.433 -1482.27 -1478.747 -1474.831 -1470.579 -1466.079 -1461.36 -1456.49 -1451.517 -1446.549 -1441.603 -1436.807 -1432.319 -1428.234 -1424.327 -1420.34 -1416.145 -1411.715 -1407.095 -1402.171 -1397.029 -1391.781 -1386.681 -1381.536 -1375.548 -1367.284 -1354.64 -1334.754 -1305.896 -1269.533 -1228.374 -1185.391 -1153.562 -1154.244 -1162.619 -1178.328 -1186.83 -1192.458 -1197.949 -1201.657 -1204.145 -1204.243 -1202.07 -1195.842 -1185.306 -1170.791 -1150.095 -1126.317 -1100.514 -1073.774 -1049.375 -1023.035 -1005.328 -991.971 -983.441 -980.415 -983.165 -989.996 -1000.56 -1010.222 -1019.237 -1061.273 -1054.861 -1049.05 -1043.724 -1038.93 -1033.951 -1030.168 -1026.786 -1023.741 -1020.975 -1018.415 -1015.932 -1013.606 -1011.315 -1009.096 -1007.084 -1005.499 -1003.958 -1006.15 -1004.694 -1001.318 -996.918 -992.27 -986.405 -980.647 -974.696 -968.492 -961.712 -954.058 -945.392 -936.122 -926.473 -916.267 -905.325 -893.416 -879.965 -864.645 -847.264 -827.614 -805.73 -781.839 -756.394 -729.605 -703.513 -702.189 -721.164 -740.364 -758.45 -774.966 -790.093 -803.561 -815.348 -825.542 -834.241 -841.575 -847.635 -848.407 -845.254 -841.409 -837.068 -832.392 -827.491 -822.507 -817.53 -812.63 -807.853 -803.209 -798.724 -794.259 -789.741 -784.803 -778.64 -770.644 -761.543 -752.22 -742.603 -733.091 -723.752 -714.63 -705.292 -696.831 -688.665 -680.281 -669.797 -656.935 -643.686 -630.805 -618.421 -606.875 -596.182 -586.622 -578.671 -571.964 -566.219 -560.924 -555.992 -552.426 -547.383 -543.519 -539.607 -533.838 -527.616 -522.004 -513.522 -504.165 -491.705 -477.553 -464.114 -458.812 -446.023 -428.388 -403.693 -370.836 -326.96 -285.518 -259.41 -229.687 -184.76 -125.732 -85.707 -73.734 -62.779 -52.433 -46.191 -41.673 -38.904 -37.652 -35.12 -31.92 -30.19 -32.206 -33.498 -34.104 -34.42 -34.215 -34.533 -34.183 -33.808 -33.228 -33.903 -35.568 -37.042 -37.852 -38.588 -39.264 -39.766 -40.204 -40.992 -42.058 -43.165 -43.882 -44.588 -44.74 -44.826 -45.553 -46.246 -46.861 -47.739 -48.657 -49.395 -49.604 -49.47 -49.213 -49.063 -48.968 -48.652 -48.231 -47.734 -47.357 -47.353 -46.863 -47.573 -46.027 -45.928 -45.459 -44.974 -44.971 -44.826 -44.851 -44.535 -43.996 -43.363 -42.8 -43.67 -44.158 -45.143 -46.263 -47.562 -49.289 -49.474 -49.959 -49.904 -49.271 -48.79 -48.613 -48.135 -46.898 -45.733 -44.367 -44.324 -43.571 -41.574 -39.249 -36.926 -33.938 -26.015 -21.785 -20.581 -15.229 -16.207 -16.991 -18.216 -19.85 -22.666 -30.915 -34.831 -36.063 -36.226 -35.809 -35.133 -34.445 -33.95 -33.538 -33.439 -34.318 -35.178 -35.749 -36.502 -37.59 -37.969 -37.952 -37.672 -37.125 -36.723 -36.673 -36.513 -36.104 -35.482 -34.388 -32.018 -28.954 -29.403 -31.007 -33.579 -35.644 -36.578 -37.072 -37.869 -41.917 -45.079 -33.54 -30.925 -31.187 -30.412 -29.137 -27.886 -27.416 -26.978 -26.35 -26.144 -26.247 -27.126 -29.722 -34.308 -38.042 -42.289 -53.327 -68.383 -79.669 -90.806 -103.832 -124.966 -147.767 -171.619 -184.082 -196.465 -205.111 -211.26 -214.139 -217.963 -220.965 -222.839 -223.826 -223.771 -224.585 -222.4 -220.079 -206.937 -205.39 -213.424 -211.097 -196.099 -197.263 -196.187 -196.039 -197.777 -201.32 -207.224 -214.684 -223.588 -231.224 -237.118 -239.529 -246.917 -252.586 -261.497 -268.17 -273.7 -279.496 -284.829 -289.745 -294.073 -297.791 -300.283 -300.379 -297.376 -292.59 -288.393 -284.957 -281.725 -278.817 -276.775 -270.757 -268.457 -265.455 -262.239 -256.474 -243.696 -237.235 -230.295 -223.599 -219.392 -219.237 -221.894 -225.568 -229.137 -233.201 -238.185 -243.751 -249.292 -254.833 -260.936 -267.89 -276.088 -284.641 -293.448 -302.253 -311.13 -320.016 -329.07 -338.262 -347.397 -356.27 -364.824 -373.018 -380.696 -387.87 -394.155 -399.746 -404.632 -408.866 -412.337 -414.977 -416.951 -418.525 -419.78 -420.835 -421.929 -423.052 -424.218 -425.486 -426.858 -428.356 -429.959 -431.632 -433.365 -435.126 -436.933 -438.692 -440.299 -441.685 -442.781 -443.599 -444.191 -444.657 -445.164 -445.935 -447.176 -449.031 -451.721 -455.724 -461.524 -469.258 -478.585
-1948.376 -1948.743 -1949.134 -1949.578 -1950.045 -1950.48 -1950.858 -1951.099 -1951.182 -1951.124 -1950.987 -1950.881 -1950.877 -1951.036 -1951.309 -1951.619 -1951.97 -1952.399 -1952.932 -1953.482 -1953.939 -1954.211 -1954.273 -1954.132 -1953.803 -1953.323 -1952.747 -1952.138 -1951.552 -1950.999 -1950.479 -1950.022 -1949.655 -1949.406 -1949.239 -1949.105 -1948.999 -1948.929 -1948.922 -1948.943 -1948.942 -1948.899 -1948.797 -1948.638 -1948.424 -1948.16 -1947.866 -1947.558 -1947.261 -1946.981 -1946.713 -1946.462 -1946.224 -1945.999 -1945.789 -1945.589 -1945.373 -1945.115 -1944.8 -1944.43 -1944.021 -1943.572 -1943.078 -1942.542 -1941.966 -1941.361 -1940.746 -1940.139 -1939.546 -1938.958 -1938.354 -1937.709 -1937.001 -1936.218 -1935.374 -1934.5 -1933.578 -1932.611 -1931.57 -1930.518 -1929.563 -1928.699 -1928.067 -1927.641 -1927.435 -1927.403 -1927.521 -1927.876 -1928.491 -1929.117 -1929.508 -1929.421 -1928.697 -1927.023 -1923.997 -1918.859 -1910.623 -1897.992 -1880.252 -1858.608 -1835.006 -1811.45 -1789.888 -1771.416 -1755.721 -1741.791 -1728.959 -1716.812 -1705.1 -1693.589 -1681.911 -1669.535 -1655.665 -1639.825 -1622.77 -1605.559 -1589.021 -1573.648 -1559.629 -1547.241 -1536.545 -1527.547 -1520.081 -1514.058 -1509.193 -1505.158 -1501.626 -1498.177 -1494.538 -1490.55 -1486.207 -1481.385 -1475.951 -1469.839 -1463.15 -1456.092 -1448.78 -1441.353 -1433.945 -1426.593 -1419.374 -1412.54 -1406.629 -1402.131 -1398.686 -1395.863 -1393.648 -1392.465 -1392.738 -1394.195 -1396.457 -1399.36 -1402.86 -1407.005 -1411.807 -1417.291 -1423.372 -1429.794 -1436.313 -1443.029 -1450.09 -1457.431 -1464.825 -1472.151 -1479.419 -1486.847 -1494.671 -1503.201 -1512.752 -1523.312 -1535.05 -1548.671 -1565.514 -1586.331 -1609.528 -1632.676 -1653.371 -1669.057 -1678.303 -1682.204 -1682.859 -1681.903 -1680.675 -1680.008 -1679.856 -1679.948 -1680.163 -1680.609 -1681.372 -1682.332 -1683.383 -1684.486 -1685.744 -1687.248 -1688.868 -1690.463 -1691.935 -1693.275 -1694.428 -1695.446 -1696.355 -1697.211 -1698.041 -1698.886 -1699.711 -1700.465 -1701.095 -1701.507 -1701.65 -1701.529 -1701.199 -1700.651 -1699.815 -1698.646 -1697.156 -1695.396 -1693.36 -1691 -1688.287 -1685.238 -1681.893 -1678.236 -1674.237 -1669.865 -1665.161 -1660.223 -1655.115 -1649.943 -1644.769 -1639.578 -1634.405 -1629.328 -1624.55 -1620.219 -1616.273 -1612.619 -1609.274 -1606.307 -1603.745 -1601.49 -1599.339 -1597.107 -1594.591 -1591.638 -1588.226 -1584.341 -1579.933 -1574.905 -1569.217 -1563.003 -1556.512 -1549.963 -1543.627 -1537.637 -1531.933 -1526.406 -1520.971 -1515.608 -1510.301 -1504.991 -1499.704 -1494.632 -1490.252 -1486.867 -1484.065 -1481.29 -1478.264 -1475.009 -1471.594 -1467.982 -1464.131 -1459.982 -1455.448 -1450.464 -1445.293 -1440.124 -1435.148 -1430.45 -1426.064 -1421.87 -1417.783 -1413.53 -1409.005 -1404.037 -1398.708 -1393.172 -1387.595 -1382.335 -1377.265 -1371.417 -1363.159 -1350.285 -1329.89 -1300.164 -1262.652 -1219.87 -1174.258 -1138.073 -1141.7 -1150.659 -1165.858 -1174.061 -1179.44 -1184.981 -1189.364 -1192.123 -1193.678 -1193.209 -1189.034 -1180.31 -1162.568 -1140.42 -1109.479 -1077.793 -1046.962 -1020.347 -996.941 -979.951 -967.431 -960.392 -959.334 -964.615 -973.693 -986.685 -998.995 -1009.182 -1055.888 -1051.574 -1046.238 -1041.228 -1036.269 -1032.374 -1028.92 -1025.833 -1023.002 -1020.429 -1017.992 -1015.585 -1013.265 -1010.994 -1008.761 -1006.724 -1004.656 -1006.663 -1006.182 -1003.724 -1000.069 -995.54 -991.078 -985.714 -980.329 -974.812 -969.161 -963.338 -956.183 -947.391 -938.159 -928.845 -919.154 -908.85 -897.61 -884.869 -870.143 -853.136 -833.563 -811.779 -788.171 -764.203 -740.971 -723.41 -719.828 -729.333 -743.505 -758.854 -773.733 -787.603 -800.163 -811.306 -820.99 -829.251 -836.094 -841.094 -842.076 -839.651 -836.075 -831.909 -827.381 -822.622 -817.777 -812.943 -808.174 -803.552 -799.05 -794.738 -790.518 -786.425 -782.288 -777.012 -767.911 -757.792 -747.54 -737.377 -727.83 -718.038 -708.42 -698.4 -689.204 -680.046 -670.466 -659.8 -648.077 -635.777 -623.659 -611.846 -600.965 -590.839 -581.789 -573.992 -567.232 -561.46 -556.442 -550.71 -545.904 -540.561 -535.635 -530.136 -523.456 -520.892 -513.467 -504.969 -490.339 -474.76 -459.343 -458.539 -444.258 -427.619 -404.526 -377.851 -347.404 -308.527 -270.303 -242.514 -208.702 -145.568 -97.861 -73.538 -59.793 -51.856 -46.131 -42.202 -39.147 -36.951 -35.342 -33.509 -31.981 -31.593 -32.708 -33.908 -34.609 -34.871 -34.862 -34.729 -34.124 -33.391 -32.432 -32.019 -33.317 -35.42 -36.886 -37.972 -38.818 -39.45 -40.14 -40.985 -41.988 -42.973 -43.788 -44.374 -44.612 -44.639 -44.552 -44.762 -46.274 -47.414 -48.236 -48.662 -48.555 -48.076 -48.116 -47.979 -47.995 -47.617 -46.755 -46.862 -46.905 -46.927 -46.881 -46.785 -46.189 -45.691 -45.231 -44.869 -44.694 -44.569 -44.384 -43.941 -43.381 -43.359 -44.073 -44.384 -44.844 -45.476 -46.457 -47.774 -49.052 -49.781 -50.166 -50.167 -49.786 -49.357 -48.971 -48.408 -47.539 -46.494 -45.567 -45.001 -44.124 -42.437 -40.141 -37.958 -37.03 -34.597 -31.166 -28.515 -23.042 -20.911 -20.071 -21.185 -23.51 -27.584 -32.64 -34.977 -36.143 -36.142 -35.358 -34.054 -32.516 -31.283 -30.54 -30.83 -31.53 -33.288 -34.962 -36.252 -37.166 -37.596 -37.607 -37.291 -36.84 -36.569 -36.343 -36.013 -35.519 -34.428 -32.311 -27.313 -19.375 -23.12 -30.934 -33.3 -34.479 -34.819 -34.678 -34.353 -33.536 -30.355 -28.2 -28.094 -28.597 -28.386 -27.521 -27.022 -26.21 -25.9 -25.866 -26.244 -26.85 -28.295 -31.329 -37.268 -40.649 -48.698 -68.66 -83.381 -91.68 -104.295 -123.863 -150.89 -168.081 -184.064 -196.732 -206.445 -213.014 -217.283 -219.604 -222.188 -222.405 -223.087 -223.529 -223.732 -222.311 -221.174 -217.651 -202.469 -201.075 -199.353 -197.973 -194.142 -196.727 -196.595 -198.603 -204.199 -211.917 -219.881 -229.695 -239.229 -246.591 -249.684 -258.16 -265.798 -271.834 -277.15 -281.884 -286.759 -291.594 -295.737 -299.024 -301.077 -300.582 -297.641 -291.841 -283.918 -276.692 -272.648 -270.472 -268.043 -263.805 -261.448 -260.592 -259.787 -257.618 -256.247 -252.318 -244.098 -240.567 -237.052 -233.997 -232.34 -232.613 -234.7 -238.235 -242.316 -246.798 -251.587 -256.708 -262.268 -268.217 -274.675 -281.685 -289.187 -297.343 -305.829 -314.45 -323.034 -331.606 -340.268 -348.982 -357.657 -366.162 -374.38 -382.154 -389.481 -396.133 -401.813 -406.624 -410.55 -413.735 -416.508 -419.152 -421.546 -423.422 -424.793 -425.797 -426.7 -427.498 -428.233 -428.988 -429.947 -431.283 -432.84 -434.41 -435.988 -437.623 -439.409 -441.217 -442.876 -444.318 -445.506 -446.477 -447.245 -447.865 -448.413 -448.946 -449.501 -450.241 -451.487 -453.99 -459.214 -468.121 -479.516
-1948.878 -1948.986 -1949.171 -1949.649 -1950.179 -1950.611 -1950.901 -1951.08 -1951.221 -1951.253 -1951.178 -1951.052 -1951.006 -1951.162 -1951.409 -1951.662 -1951.912 -1952.239 -1952.745 -1953.282 -1953.718 -1954.005 -1954.113 -1954.056 -1953.841 -1953.502 -1953.081 -1952.602 -1952.095 -1951.593 -1951.126 -1950.712 -1950.367 -1950.088 -1949.87 -1949.701 -1949.571 -1949.489 -1949.469 -1949.476 -1949.484 -1949.468 -1949.401 -1949.244 -1949.035 -1948.802 -1948.558 -1948.309 -1948.046 -1947.793 -1947.563 -1947.351 -1947.149 -1946.942 -1946.739 -1946.54 -1946.333 -1946.081 -1945.753 -1945.375 -1944.968 -1944.539 -1944.059 -1943.501 -1942.903 -1942.297 -1941.696 -1941.1 -1940.494 -1939.891 -1939.292 -1938.681 -1938.013 -1937.23 -1936.401 -1935.561 -1934.717 -1933.815 -1932.751 -1931.692 -1930.682 -1929.792 -1929.115 -1928.685 -1928.462 -1928.351 -1928.351 -1928.574 -1929.193 -1929.847 -1930.218 -1930.114 -1929.469 -1928.174 -1925.709 -1921.494 -1914.804 -1904.089 -1887.519 -1867.308 -1845.52 -1823.517 -1803.242 -1786.628 -1772.394 -1759.385 -1747.179 -1735.616 -1724.624 -1713.941 -1703.271 -1692.225 -1679.607 -1663.845 -1646.831 -1630.095 -1614.255 -1599.298 -1584.708 -1571.416 -1559.937 -1550.288 -1542.361 -1535.911 -1530.739 -1526.582 -1523.118 -1519.892 -1516.499 -1512.928 -1509.15 -1505.031 -1500.015 -1493.432 -1485.957 -1478.132 -1470.099 -1461.719 -1452.86 -1443.771 -1434.659 -1425.754 -1418.005 -1412.836 -1408.898 -1405.279 -1402.005 -1399.979 -1400.557 -1402.565 -1405.234 -1408.468 -1412.299 -1416.83 -1422.083 -1428.122 -1434.861 -1441.858 -1448.489 -1455.279 -1462.522 -1470.151 -1477.662 -1484.402 -1490.858 -1497.443 -1504.3 -1511.784 -1520.412 -1529.812 -1539.89 -1551.168 -1566.013 -1587.6 -1612.039 -1636.082 -1657.903 -1674.429 -1682.161 -1684.361 -1683.808 -1681.77 -1679.664 -1679.025 -1679.027 -1679.053 -1679.052 -1679.22 -1679.886 -1680.734 -1681.554 -1682.341 -1683.282 -1684.714 -1686.301 -1687.837 -1689.265 -1690.498 -1691.463 -1692.271 -1693.023 -1693.754 -1694.504 -1695.324 -1696.156 -1696.962 -1697.69 -1698.213 -1698.372 -1698.29 -1698.044 -1697.614 -1696.871 -1695.603 -1693.977 -1692.094 -1689.944 -1687.453 -1684.504 -1681.192 -1677.6 -1673.733 -1669.539 -1664.959 -1660.072 -1654.965 -1649.693 -1644.404 -1639.319 -1634.265 -1629.154 -1624.059 -1619.258 -1615.148 -1611.434 -1607.919 -1604.626 -1601.696 -1599.283 -1597.165 -1595.141 -1593.056 -1590.7 -1587.853 -1584.551 -1580.819 -1576.6 -1571.791 -1566.303 -1560.312 -1554.009 -1547.588 -1541.332 -1535.537 -1529.993 -1524.518 -1519.048 -1513.571 -1508.106 -1502.54 -1496.804 -1491.039 -1486.054 -1482.992 -1480.612 -1478.002 -1474.985 -1471.782 -1468.798 -1465.727 -1462.388 -1458.781 -1454.613 -1449.448 -1443.901 -1438.464 -1433.283 -1428.383 -1423.753 -1419.353 -1415.114 -1410.954 -1406.427 -1401.084 -1395.286 -1389.277 -1383.16 -1377.532 -1373.005 -1368.032 -1360.901 -1349.946 -1331.447 -1300.972 -1263.34 -1223.048 -1184.554 -1157.58 -1147.974 -1149.682 -1153.77 -1165.453 -1168.444 -1172.703 -1176.211 -1179.288 -1180.938 -1181.774 -1181.419 -1175.982 -1158.295 -1126.52 -1086.732 -1048.119 -1014.69 -985.866 -961.657 -945.071 -934.141 -929.402 -931.441 -939.95 -952.53 -969.115 -984.693 -932.198 -1050.134 -1048.087 -1042.16 -1037.698 -1033.945 -1030.515 -1027.406 -1024.667 -1022.111 -1019.761 -1017.492 -1015.169 -1012.813 -1010.503 -1008.276 -1006.226 -1007.509 -1007.373 -1005.526 -1002.075 -998.074 -993.578 -988.413 -984.412 -979.273 -974.063 -968.874 -963.732 -957.019 -948.343 -939.647 -930.997 -922.164 -912.851 -902.825 -891.445 -877.957 -861.893 -842.813 -821.515 -799.078 -777.231 -757.69 -743.534 -738.816 -742.783 -752.106 -763.824 -776.139 -788.089 -799.171 -809.093 -817.696 -824.872 -830.467 -834.009 -834.854 -833.264 -830.182 -826.298 -821.945 -817.328 -812.593 -807.868 -803.168 -798.58 -794.17 -789.857 -785.67 -781.601 -777.567 -772.655 -762.986 -752.44 -742.085 -731.578 -721.196 -711.519 -701.377 -690.609 -680.656 -670.672 -660.395 -649.659 -638.566 -627.079 -615.807 -604.746 -594.464 -584.877 -576.191 -568.586 -561.809 -555.509 -550.974 -544.905 -539.192 -533.249 -527.464 -521.069 -519.511 -511.097 -501.815 -490.161 -473.779 -457.09 -455.824 -444.818 -425.992 -401.063 -372.36 -348.376 -328.78 -293.321 -247.978 -214.514 -161.986 -100.135 -78.886 -62.178 -51.233 -45.053 -42.169 -39.629 -37.206 -35.098 -33.435 -32.041 -31.693 -32.138 -33.169 -34.146 -34.903 -35.277 -35.404 -35.281 -34.737 -33.657 -31.941 -28.836 -31.911 -34.566 -36.286 -37.409 -38.221 -39.057 -39.918 -40.872 -41.867 -42.826 -43.7 -44.333 -44.653 -44.74 -44.683 -45.072 -46.308 -47.368 -47.982 -48.125 -47.873 -47.353 -47.02 -47.152 -47.509 -47.099 -46.456 -46.351 -46.458 -46.569 -46.583 -46.37 -45.866 -45.34 -44.889 -44.561 -44.339 -44.241 -44.055 -43.563 -42.802 -43.019 -44.239 -45.039 -45.487 -45.766 -46.518 -47.847 -49.008 -49.788 -50.202 -50.267 -50.03 -49.635 -49.156 -48.641 -48.016 -47.227 -46.413 -45.692 -44.768 -43.278 -41.124 -38.673 -39.412 -38.229 -36.647 -33.538 -30.442 -27.336 -26.035 -27.399 -30.537 -33.167 -34.932 -35.973 -36.436 -36.222 -35.233 -33.378 -31.166 -30.364 -29.862 -30.002 -30.64 -32.707 -34.882 -36.237 -37.057 -37.453 -37.366 -36.971 -36.406 -35.887 -35.554 -35.668 -35.201 -34.063 -31.88 -26.039 -16.778 -22.437 -32.001 -33.397 -33.573 -32.978 -31.967 -30.653 -29.021 -27.738 -27.063 -27.111 -27.342 -27.241 -27.07 -25.965 -25.144 -24.974 -25.532 -26.625 -27.628 -29.141 -32.008 -38.074 -43.816 -53.808 -75.92 -87.519 -95.687 -115.592 -140.902 -163.121 -179.647 -192.212 -202.394 -210.4 -215.089 -218.217 -219.508 -220.97 -220.6 -220.279 -219.967 -219.349 -217.989 -202.394 -199.578 -197.658 -194.435 -191.597 -191.474 -193.991 -195.013 -199.094 -205.371 -214.636 -224.869 -235.759 -245.556 -251.626 -257.676 -266.326 -272.72 -280.263 -285.042 -289.105 -293.247 -297.081 -300.322 -301.74 -301.75 -300.012 -296.123 -289.295 -279.734 -267.453 -257.476 -255.919 -252.876 -252.247 -252.909 -250.848 -252.108 -253.811 -253.493 -252.651 -247.729 -246.885 -246.39 -245.807 -245.719 -246.251 -247.07 -248.987 -252.505 -257.016 -261.914 -266.302 -270.943 -276.349 -282.513 -289.146 -295.782 -302.857 -310.513 -318.696 -327.076 -335.269 -343.4 -351.642 -359.937 -368.208 -376.391 -384.329 -391.826 -398.858 -405.14 -410.29 -414.414 -417.475 -419.528 -421.384 -424.3 -427.158 -429.216 -430.587 -431.452 -432.165 -432.684 -432.995 -433.175 -433.624 -434.969 -436.595 -438.096 -439.446 -440.881 -442.745 -444.68 -446.436 -447.942 -449.223 -450.36 -451.319 -452.108 -452.758 -453.188 -453.184 -452.971 -452.751 -453.059 -456.736 -467.813 -482.013
-1949.348 -1949.244 -1949 -1949.739 -1950.318 -1950.729 -1950.961 -1951 -1951.283 -1951.39 -1951.353 -1951.212 -1951 -1951.289 -1951.534 -1951.737 -1951.894 -1952 -1952.617 -1953.148 -1953.569 -1953.857 -1954 -1954.007 -1953.883 -1953.653 -1953.348 -1953 -1952.548 -1952.105 -1951.689 -1951.317 -1951 -1950.699 -1950.457 -1950.263 -1950.112 -1950 -1949.981 -1949.984 -1949.995 -1950.002 -1950 -1949.803 -1949.596 -1949.387 -1949.184 -1949 -1948.747 -1948.524 -1948.328 -1948.155 -1948 -1947.794 -1947.597 -1947.403 -1947.206 -1947 -1946.624 -1946.233 -1945.83 -1945.418 -1945 -1944.381 -1943.765 -1943.158 -1942.567 -1942 -1941.362 -1940.749 -1940.154 -1939.571 -1939 -1938.147 -1937.311 -1936.5 -1935.724 -1935 -1933.806 -1932.691 -1931.674 -1930.772 -1930 -1929.646 -1929.398 -1929.232 -1929.115 -1929 -1929.834 -1930.493 -1930.848 -1930.744 -1930 -1929.211 -1927.295 -1923.957 -1918.918 -1912 -1894.773 -1875.955 -1856.023 -1835.534 -1815 -1801.753 -1789.022 -1776.852 -1765.205 -1754 -1743.722 -1733.68 -1723.764 -1713.88 -1704 -1686.589 -1669.506 -1653.114 -1637.821 -1624 -1608.205 -1594.286 -1582.289 -1572.213 -1564 -1557.281 -1552.034 -1547.944 -1544.693 -1542 -1538.753 -1535.6 -1532.349 -1528.849 -1525 -1517.25 -1509.115 -1500.647 -1491.919 -1483 -1472.613 -1462.109 -1451.499 -1440.792 -1430 -1425.59 -1421.141 -1416.685 -1412.278 -1408 -1409.895 -1412.13 -1414.816 -1418.07 -1422 -1426.658 -1432.169 -1438.567 -1445.855 -1454 -1460.159 -1467.045 -1474.56 -1482.586 -1491 -1496.71 -1502.61 -1508.644 -1514.777 -1521 -1529.312 -1537.796 -1546.54 -1555.616 -1565 -1590.548 -1615.761 -1640.014 -1662.618 -1683 -1685.902 -1686.41 -1684.918 -1681.949 -1678 -1678.518 -1678.681 -1678.614 -1678.377 -1678 -1678.864 -1679.602 -1680.209 -1680.676 -1681 -1682.618 -1684.111 -1685.492 -1686.78 -1688 -1688.613 -1689.203 -1689.786 -1690.381 -1691 -1691.795 -1692.613 -1693.435 -1694.239 -1695 -1695.018 -1694.948 -1694.771 -1694.463 -1694 -1692.462 -1690.716 -1688.739 -1686.507 -1684 -1680.722 -1677.164 -1673.343 -1669.281 -1665 -1660.166 -1655.14 -1649.931 -1644.547 -1639 -1634.227 -1629.315 -1624.287 -1619.17 -1614 -1610.417 -1606.869 -1603.413 -1600.108 -1597 -1594.873 -1592.899 -1590.994 -1589.06 -1587 -1584.155 -1581.004 -1577.469 -1573.481 -1569 -1563.624 -1557.824 -1551.708 -1545.398 -1539 -1533.675 -1528.341 -1522.981 -1517.552 -1512 -1506.605 -1500.965 -1495.022 -1488.718 -1482 -1480.473 -1478.44 -1475.863 -1472.716 -1469 -1466.635 -1463.824 -1460.693 -1457.375 -1454 -1447.956 -1442.058 -1436.389 -1431.021 -1426 -1421.145 -1416.583 -1412.255 -1408.083 -1404 -1397.945 -1391.832 -1385.57 -1379.029 -1372 -1369.27 -1365.236 -1359.23 -1350.624 -1339 -1304.507 -1267.987 -1231.601 -1198.506 -1174.146 -1159.605 -1154.643 -1153.286 -1158.524 -1158.058 -1159.894 -1161.335 -1164.004 -1164.764 -1166.147 -1167.067 -1168.542 -1153.916 -1104.884 -1054.524 -1009.054 -972.038 -942.019 -918.579 -903.122 -894.797 -892.983 -898.428 -910.903 -930.891 -951.32 -892.626 -1049.174 -1043.354 -1041.992 -1038.876 -1034.771 -1031.392 -1028.327 -1025.64 -1023.265 -1021.084 -1019.039 -1016.971 -1014.706 -1012.296 -1009.897 -1007.624 -1005.607 -1008.151 -1006.985 -1004.02 -1000.269 -995.389 -991.05 -985.84 -982.588 -977.569 -972.462 -967.317 -961.849 -955.399 -947.943 -940.146 -932.427 -924.695 -916.825 -908.371 -899.028 -887.551 -872.887 -854.563 -833.638 -811.839 -791.542 -774.339 -762.271 -756.718 -757.557 -763.149 -771.531 -781.144 -790.933 -800.208 -808.527 -815.672 -821.448 -825.66 -828.043 -828.413 -826.947 -824.137 -820.43 -816.18 -811.643 -806.962 -802.28 -797.589 -793.012 -788.511 -784.091 -779.688 -775.207 -770.285 -764.031 -755.533 -745.669 -735.29 -725.028 -714.425 -703.712 -693.738 -682.243 -671.594 -660.941 -650.225 -639.439 -628.688 -617.883 -607.215 -597.057 -587.447 -578.408 -570.147 -562.643 -555.965 -549.455 -544.959 -538.643 -532.384 -526.346 -520.094 -520.05 -511.395 -499.989 -488.086 -472.618 -459.573 -450.213 -437.693 -423.587 -399.264 -361.738 -335.965 -313.068 -314.563 -271.242 -204.45 -149.683 -108.194 -80.99 -67.386 -55.849 -47.826 -42.926 -40.137 -38.069 -36.161 -34.331 -31.921 -30.985 -31.541 -32.725 -33.77 -34.551 -35.212 -35.652 -35.884 -35.886 -35.471 -34.822 -33.702 -32.95 -33.685 -35.151 -36.273 -37.11 -37.67 -38.585 -39.693 -40.769 -41.795 -42.726 -43.717 -44.481 -44.904 -45.142 -45.437 -46.015 -46.862 -47.69 -47.98 -47.791 -47.591 -47.233 -46.34 -46.49 -46.878 -46.712 -46.253 -46.009 -46.026 -46.191 -46.314 -46.048 -45.427 -44.823 -44.43 -44.149 -43.94 -43.893 -43.954 -43.899 -43.748 -43.973 -45.146 -45.912 -46.26 -46.408 -47.014 -48.085 -49.112 -49.832 -50.215 -50.281 -50.086 -49.705 -49.11 -48.732 -48.379 -47.68 -46.932 -46.233 -45.433 -44.269 -42.523 -40.878 -40.3 -39.461 -38.002 -36.059 -34.234 -32.368 -31.668 -32.534 -34.409 -35.909 -36.634 -36.98 -37.042 -36.755 -35.828 -34.12 -32.188 -30.967 -30.091 -30.262 -32.317 -34.525 -35.809 -36.649 -37.21 -37.468 -37.229 -36.7 -35.898 -35.141 -35.195 -35.26 -35.123 -34.559 -33.07 -29.924 -27.04 -28.423 -31.828 -33.194 -32.608 -31.03 -28.926 -27.259 -27.122 -27.393 -27.124 -26.876 -27.2 -27.01 -26.401 -25.197 -23.942 -24.012 -25.962 -27.874 -29.495 -32.111 -36.026 -40.861 -46.877 -59.361 -78.505 -91.827 -103.952 -127.918 -160.634 -175.995 -187.081 -196.657 -204.663 -210.91 -214.252 -216.362 -216.976 -217.492 -216.996 -215.686 -215.017 -213.609 -200.745 -197.486 -196.501 -193.033 -191.848 -191.81 -192.897 -195.868 -199.539 -206.877 -216.584 -227.34 -239.324 -250.984 -262.675 -268.536 -276.102 -282.404 -287.648 -292.03 -295.707 -298.457 -300.786 -302.382 -302.476 -301.599 -299.435 -295.808 -290.301 -281.673 -270.528 -253.222 -237 -243.244 -246.639 -247.439 -245.909 -242 -247.216 -252.141 -251.944 -251.404 -250 -252.378 -254.118 -255.806 -257.89 -261 -261.433 -263.346 -266.956 -271.858 -278 -281.103 -285.327 -290.597 -296.827 -304 -309.77 -316.378 -323.712 -331.632 -340 -347.53 -355.218 -363.106 -371.074 -379 -386.943 -394.63 -401.951 -408.787 -415 -419.691 -423.426 -426.008 -427.245 -427 -431.415 -434.456 -436.375 -437.467 -438 -438.578 -438.871 -438.888 -438.606 -438 -439.975 -441.629 -442.986 -444.093 -445 -447.226 -449.275 -451.109 -452.69 -454 -455.354 -456.479 -457.424 -458.249 -459 -458.575 -458.004 -457.157 -455.876 -454 -471.283 -487.717
-1949.928 -1949.814 -1949.817 -1950.167 -1950.613 -1950.97 -1951.203 -1951.356 -1951.52 -1951.619 -1951.61 -1951.527 -1951.475 -1951.585 -1951.757 -1951.917 -1952.066 -1952.286 -1952.684 -1953.126 -1953.503 -1953.782 -1953.943 -1953.991 -1953.931 -1953.778 -1953.553 -1953.26 -1952.907 -1952.533 -1952.167 -1951.828 -1951.516 -1951.234 -1950.988 -1950.784 -1950.625 -1950.517 -1950.472 -1950.464 -1950.468 -1950.462 -1950.413 -1950.276 -1950.096 -1949.906 -1949.72 -1949.537 -1949.346 -1949.168 -1949.011 -1948.868 -1948.721 -1948.551 -1948.367 -1948.174 -1947.965 -1947.712 -1947.38 -1947 -1946.598 -1946.173 -1945.698 -1945.137 -1944.534 -1943.928 -1943.332 -1942.735 -1942.124 -1941.515 -1940.914 -1940.311 -1939.659 -1938.899 -1938.096 -1937.293 -1936.494 -1935.642 -1934.623 -1933.579 -1932.602 -1931.738 -1931.073 -1930.619 -1930.339 -1930.162 -1930.08 -1930.201 -1930.688 -1931.213 -1931.534 -1931.518 -1931.129 -1930.321 -1928.691 -1925.783 -1921.059 -1913.101 -1900.099 -1884.105 -1866.779 -1849.021 -1832.31 -1818.36 -1805.977 -1794.257 -1783.05 -1772.39 -1762.292 -1752.531 -1742.817 -1732.736 -1721.069 -1706.229 -1690.076 -1674.084 -1658.776 -1644.008 -1629.239 -1615.463 -1603.306 -1593.002 -1584.618 -1577.988 -1572.927 -1569.073 -1566.074 -1563.5 -1560.943 -1558.337 -1555.499 -1552.087 -1547.363 -1540.498 -1532.271 -1523.332 -1513.88 -1503.794 -1492.898 -1481.555 -1470.107 -1458.898 -1448.949 -1441.698 -1435.846 -1430.498 -1425.716 -1422.418 -1421.984 -1423.222 -1425.324 -1428.196 -1431.871 -1436.471 -1442.005 -1448.47 -1455.746 -1463.354 -1470.623 -1478.081 -1485.943 -1494.05 -1501.784 -1508.429 -1514.501 -1520.467 -1526.466 -1532.802 -1539.965 -1547.644 -1555.879 -1565.311 -1578.413 -1598.401 -1621.349 -1644.003 -1664.519 -1679.84 -1686.48 -1687.69 -1686.255 -1683.449 -1680.704 -1679.555 -1679.147 -1678.833 -1678.514 -1678.353 -1678.654 -1679.103 -1679.505 -1679.852 -1680.336 -1681.292 -1682.387 -1683.445 -1684.414 -1685.22 -1685.779 -1686.222 -1686.652 -1687.118 -1687.658 -1688.333 -1689.081 -1689.856 -1690.6 -1691.176 -1691.429 -1691.459 -1691.332 -1691.005 -1690.312 -1689.034 -1687.33 -1685.305 -1682.948 -1680.172 -1676.866 -1673.138 -1669.102 -1664.813 -1660.269 -1655.438 -1650.383 -1645.188 -1639.896 -1634.668 -1629.725 -1624.851 -1619.953 -1615.057 -1610.419 -1606.412 -1602.727 -1599.213 -1595.929 -1593.032 -1590.712 -1588.742 -1586.895 -1585.025 -1582.934 -1580.435 -1577.546 -1574.256 -1570.487 -1566.121 -1561.083 -1555.522 -1549.634 -1543.601 -1537.709 -1532.247 -1527 -1521.785 -1516.521 -1511.198 -1505.829 -1500.306 -1494.579 -1488.769 -1483.663 -1480.407 -1477.782 -1474.951 -1471.765 -1468.447 -1465.385 -1462.25 -1458.857 -1455.175 -1450.865 -1445.457 -1439.609 -1433.823 -1428.272 -1423.029 -1418.066 -1413.355 -1408.854 -1404.43 -1399.708 -1394.199 -1388.281 -1382.236 -1376.227 -1370.852 -1366.902 -1362.773 -1356.856 -1347.667 -1331.713 -1305.12 -1272.864 -1240.533 -1210.926 -1187.232 -1170.133 -1161.139 -1155.511 -1153.175 -1148.953 -1146.918 -1145.449 -1145.694 -1143.886 -1141.244 -1138.392 -1137.032 -1121.291 -1061.225 -1008.234 -960.266 -922.324 -892.738 -871.417 -858.328 -853.91 -856.339 -865.852 -880.941 -905.464 -928.464 -952.032 -1050.3 -1044.496 -1040.056 -1034.329 -1030.629 -1027.673 -1025.035 -1023.674 -1021.621 -1019.845 -1018.21 -1016.43 -1014.184 -1011.647 -1009.12 -1006.833 -1009.692 -1007.987 -1005.476 -1002.04 -997.531 -992.245 -987.944 -984.316 -980.2 -975.214 -970.087 -964.853 -959.283 -953.148 -946.473 -939.676 -932.865 -926.322 -919.957 -913.446 -906.807 -898.381 -885.604 -867.358 -846.168 -824.95 -805.807 -789.976 -778.739 -772.714 -771.718 -774.766 -780.538 -787.773 -795.445 -802.844 -809.428 -814.913 -819.143 -821.93 -823.175 -822.841 -821.072 -818.167 -814.45 -810.227 -805.675 -800.968 -796.249 -791.523 -786.849 -782.233 -777.619 -772.891 -767.889 -762.267 -755.535 -747.39 -738.088 -728.029 -717.526 -707.137 -696.11 -684.93 -673.596 -662.278 -651.039 -639.96 -629.128 -618.756 -608.454 -598.456 -589.108 -580.17 -571.658 -563.582 -556.41 -549.716 -543.205 -538.898 -532.441 -525.756 -519.509 -520.446 -513.565 -504.549 -490.419 -475.249 -456.368 -441.279 -425.539 -406.904 -384.694 -342.296 -307.515 -296.555 -296.188 -274.065 -224.638 -156.991 -105.113 -83.02 -67.318 -58.419 -51.254 -45.029 -41.279 -39.049 -36.893 -35.347 -33.699 -32.465 -32.032 -32.558 -33.716 -34.521 -35.053 -35.481 -36.084 -36.485 -36.546 -36.525 -36.57 -36.409 -35.827 -35.814 -36.673 -37.391 -37.152 -37.104 -38.405 -39.64 -40.821 -41.842 -42.618 -43.798 -44.708 -45.184 -45.426 -45.942 -46.7 -47.271 -48.038 -48.014 -47.227 -47.171 -46.769 -46.077 -46.044 -46.843 -46.433 -45.893 -45.527 -45.446 -45.605 -46.07 -45.675 -44.931 -44.163 -43.981 -43.789 -43.502 -43.336 -43.694 -43.813 -44.897 -45.221 -46.373 -46.71 -47.027 -46.951 -47.56 -48.363 -49.292 -49.851 -50.143 -50.164 -49.872 -49.574 -48.654 -48.511 -48.659 -47.706 -46.976 -46.535 -45.891 -45.38 -43.379 -41.453 -40.796 -40.167 -38.753 -37.512 -36.184 -35.415 -35.336 -35.64 -36.64 -37.518 -37.427 -37.291 -37.171 -36.968 -36.222 -35.203 -33.777 -32.516 -31.275 -30.612 -34.741 -37.144 -36.953 -37.179 -37.421 -37.482 -36.993 -36.361 -35.494 -34.151 -34.533 -34.785 -34.916 -34.871 -34.351 -33.704 -33.293 -32.633 -32.661 -32.701 -30.838 -27.991 -24.91 -23.956 -25.852 -27.924 -27.521 -26.183 -27.546 -27.21 -26.796 -24.939 -23.454 -23.654 -28.305 -31.326 -33.426 -37.637 -40.791 -44.725 -56.433 -70.365 -87.77 -100.801 -115.288 -138.111 -165.85 -181.728 -191.039 -198.343 -204.701 -209.137 -211.482 -211.118 -212.701 -212.817 -211.834 -210.786 -209.016 -199.577 -197.371 -195.366 -194.542 -194.523 -195.285 -196.984 -199.534 -204.842 -211.776 -220.259 -230.322 -241.027 -252.103 -263.571 -274.358 -283.128 -289.568 -294.546 -297.904 -300.447 -301.831 -302.159 -302.19 -301.631 -300.681 -298.545 -296.15 -291.39 -285.471 -273.018 -264.072 -253.739 -245.884 -245.627 -247.894 -249.12 -249.092 -249.444 -252.167 -255.383 -257.511 -258.65 -259.293 -261.452 -264.05 -266.695 -269.542 -272.371 -274.587 -277.192 -280.817 -285.459 -290.386 -294.647 -299.098 -304.312 -310.294 -316.662 -322.921 -329.466 -336.552 -344.109 -351.87 -359.474 -367.02 -374.712 -382.464 -390.196 -397.873 -405.343 -412.471 -419.114 -425.029 -429.915 -433.765 -436.529 -438.211 -439.567 -441.834 -443.896 -445.128 -445.702 -445.947 -446.153 -446.278 -446.232 -446.049 -446.119 -447.079 -448.298 -449.392 -450.374 -451.537 -453.256 -455.193 -457.048 -458.72 -460.212 -461.596 -462.824 -463.881 -464.794 -465.466 -465.704 -465.761 -465.863 -466.592 -470.837 -482.656 -497.722
-1950.574 -1950.483 -1950.515 -1950.725 -1951.031 -1951.327 -1951.557 -1951.732 -1951.861 -1951.934 -1951.944 -1951.914 -1951.901 -1951.95 -1952.049 -1952.167 -1952.313 -1952.526 -1952.831 -1953.178 -1953.502 -1953.757 -1953.924 -1953.996 -1953.98 -1953.884 -1953.716 -1953.484 -1953.199 -1952.886 -1952.567 -1952.259 -1951.967 -1951.699 -1951.458 -1951.252 -1951.089 -1950.975 -1950.922 -1950.906 -1950.9 -1950.878 -1950.815 -1950.696 -1950.535 -1950.356 -1950.177 -1950.008 -1949.856 -1949.724 -1949.609 -1949.498 -1949.375 -1949.225 -1949.051 -1948.857 -1948.635 -1948.368 -1948.045 -1947.676 -1947.272 -1946.834 -1946.347 -1945.8 -1945.212 -1944.608 -1944.002 -1943.4 -1942.796 -1942.191 -1941.583 -1940.955 -1940.281 -1939.547 -1938.767 -1937.964 -1937.135 -1936.26 -1935.311 -1934.345 -1933.431 -1932.625 -1931.998 -1931.53 -1931.233 -1931.068 -1931.038 -1931.178 -1931.53 -1931.917 -1932.191 -1932.228 -1931.987 -1931.29 -1929.861 -1927.223 -1922.706 -1915.472 -1904.947 -1891.9 -1877.482 -1862.625 -1848.302 -1835.055 -1822.844 -1811.331 -1800.394 -1790.021 -1780.101 -1770.46 -1760.713 -1750.277 -1738.32 -1724.309 -1708.974 -1693.33 -1677.975 -1663.091 -1648.705 -1635.226 -1623.122 -1612.742 -1604.363 -1598.045 -1593.454 -1590.032 -1587.362 -1585.138 -1583.14 -1581.124 -1578.726 -1575.409 -1570.566 -1563.815 -1555.494 -1546.165 -1536.079 -1525.287 -1513.8 -1501.898 -1489.982 -1478.551 -1468.278 -1459.664 -1452.422 -1446.164 -1440.926 -1437.226 -1435.517 -1435.454 -1436.597 -1438.74 -1441.909 -1446.201 -1451.56 -1457.901 -1465.021 -1472.617 -1480.399 -1488.435 -1496.766 -1505.098 -1512.948 -1520.036 -1526.5 -1532.693 -1538.861 -1545.146 -1551.765 -1558.853 -1566.865 -1576.792 -1590.162 -1607.828 -1628.115 -1648.509 -1666.603 -1679.875 -1686.946 -1688.889 -1687.775 -1685.271 -1682.745 -1681.072 -1680.14 -1679.565 -1679.164 -1678.939 -1678.971 -1679.139 -1679.339 -1679.566 -1679.89 -1680.433 -1681.074 -1681.702 -1682.263 -1682.736 -1683.086 -1683.37 -1683.64 -1683.949 -1684.358 -1684.92 -1685.581 -1686.277 -1686.928 -1687.442 -1687.771 -1687.884 -1687.803 -1687.463 -1686.737 -1685.547 -1683.898 -1681.862 -1679.421 -1676.507 -1673.082 -1669.19 -1664.94 -1660.422 -1655.711 -1650.851 -1645.847 -1640.727 -1635.573 -1630.505 -1625.619 -1620.836 -1616.091 -1611.441 -1606.984 -1602.857 -1598.973 -1595.323 -1591.949 -1589.043 -1586.691 -1584.737 -1582.946 -1581.103 -1579.098 -1576.839 -1574.252 -1571.256 -1567.733 -1563.582 -1558.772 -1553.417 -1547.735 -1541.958 -1536.333 -1530.991 -1525.874 -1520.851 -1515.83 -1510.751 -1505.596 -1500.352 -1495.069 -1489.935 -1485.314 -1481.496 -1478.166 -1474.922 -1471.585 -1468.123 -1464.569 -1460.86 -1456.932 -1452.663 -1447.876 -1442.466 -1436.654 -1430.776 -1425.093 -1419.631 -1414.552 -1409.716 -1405.052 -1400.382 -1395.492 -1390.202 -1384.625 -1378.949 -1373.542 -1368.826 -1364.773 -1360.494 -1354.418 -1344.592 -1328.582 -1305.45 -1277.422 -1247.769 -1220.49 -1197.471 -1178.574 -1166.999 -1158.059 -1152.619 -1139.44 -1133.281 -1127.762 -1124.22 -1117.224 -1107.955 -1094.819 -1075.895 -1046.248 -996.56 -946.383 -900.148 -861.987 -835.528 -817.505 -809.343 -809.68 -818.001 -833.418 -854.407 -878.644 -905.038 -938.441 -1045.102 -1040.029 -1035.943 -1031.44 -1027.235 -1024.573 -1022.269 -1020.749 -1019.537 -1018.243 -1017.198 -1015.867 -1013.497 -1010.632 -1007.932 -1009.613 -1007.454 -1005.836 -1003.281 -999.912 -994.291 -988.453 -984.258 -980.88 -977.293 -972.285 -967.1 -961.781 -956.226 -950.321 -944.172 -938.078 -932.108 -926.563 -921.469 -917.062 -913.235 -909.097 -899.728 -879.78 -857.246 -836.173 -817.92 -803.213 -792.649 -786.475 -784.46 -785.927 -789.862 -795.246 -801.111 -806.722 -811.546 -815.301 -817.879 -819.192 -819.231 -818.022 -815.685 -812.441 -808.49 -804.085 -799.414 -794.621 -789.816 -785.002 -780.228 -775.487 -770.643 -765.631 -760.229 -754.2 -747.269 -739.268 -730.297 -720.424 -710.048 -699.318 -688.439 -676.842 -664.68 -653.025 -641.113 -629.506 -618.812 -608.756 -599.021 -589.727 -581.091 -572.713 -564.665 -556.961 -549.88 -543.322 -539.38 -532.829 -526.583 -523.798 -518.907 -513.818 -506.005 -493.401 -477.219 -460.765 -441.332 -415.714 -394.117 -371.5 -347.874 -307.378 -269.576 -237.738 -219.314 -203.846 -166.102 -106.431 -78.278 -66.39 -58.548 -52.706 -46.954 -41.514 -38.538 -37.902 -35.127 -34.755 -32.942 -33.392 -33.27 -33.439 -34.507 -35.054 -35.028 -35.482 -36.326 -36.72 -36.866 -37.135 -37.658 -38.121 -37.921 -37.223 -38.217 -38.666 -37.551 -36.812 -38.815 -39.807 -40.989 -42.194 -43.022 -43.694 -44.141 -44.725 -45.128 -45.618 -46.448 -47.263 -47.385 -47.204 -46.681 -46.122 -45.856 -45.848 -45.749 -45.819 -45.836 -45.425 -44.977 -44.766 -44.459 -44.647 -44.599 -44.403 -44.151 -43.819 -43.682 -43.544 -42.983 -41.028 -39.003 -44.241 -45.286 -45.66 -46.37 -46.972 -47.12 -47.941 -48.479 -48.958 -49.491 -49.758 -49.734 -49.171 -48.491 -48.288 -48.113 -47.887 -46.813 -45.977 -46.081 -45.62 -45.076 -43.921 -42.461 -41.46 -40.495 -39.161 -38.414 -37.239 -36.465 -36.072 -36.017 -36.627 -36.668 -36.706 -36.694 -36.513 -35.706 -35.213 -35.156 -34.639 -34.078 -34.115 -34.167 -36.07 -37.205 -37.425 -37.429 -37.386 -37.027 -36.572 -35.995 -35.443 -34.236 -34.222 -34.207 -33.745 -34.037 -33.817 -33.356 -32.952 -32.378 -31.643 -30.695 -27.582 -23.748 -22.228 -24.585 -26.152 -26.41 -26.219 -25.522 -26.387 -26.9 -26.156 -24.46 -25.712 -29.082 -33.723 -36.472 -38.839 -41.732 -44.523 -51.814 -66.959 -84.866 -99.668 -114.459 -131.596 -149.76 -169.484 -183.763 -192.672 -198.717 -203.854 -206.466 -207.939 -208.503 -207.268 -201.42 -198.027 -197.843 -198.348 -198.956 -199.982 -201.633 -205.699 -209.21 -212.035 -215.142 -218.857 -223.905 -229.743 -236.405 -244.016 -252.939 -263.664 -276.006 -287.869 -295.402 -299.321 -301.094 -301.367 -301.53 -301.309 -300.604 -299.925 -298.794 -297.658 -295.055 -287.011 -283.634 -279.102 -273.483 -266.911 -260.385 -255.627 -254.259 -255.005 -256.265 -257.294 -259.072 -261.355 -264.028 -266.464 -268.49 -270.427 -272.564 -275.301 -278.198 -281.244 -284.247 -287.139 -290.293 -294.065 -298.38 -302.938 -307.485 -312.234 -317.451 -323.195 -329.279 -335.568 -342.126 -349.048 -356.307 -363.744 -371.232 -378.75 -386.336 -393.954 -401.547 -409.05 -416.37 -423.368 -429.917 -435.847 -440.998 -445.303 -448.687 -451.169 -452.978 -454.326 -455.126 -455.297 -455.082 -454.827 -454.791 -454.889 -454.957 -454.974 -455.165 -455.755 -456.532 -457.256 -458.005 -459.032 -460.556 -462.388 -464.26 -466.005 -467.596 -469.07 -470.388 -471.555 -472.588 -473.582 -474.619 -475.87 -477.715 -480.991 -487.3 -497.674 -510.847
-1951.196 -1951.098 -1951.109 -1951.256 -1951.491 -1951.739 -1951.963 -1952.133 -1952.243 -1952.299 -1952.307 -1952.301 -1952.294 -1952.31 -1952.357 -1952.432 -1952.548 -1952.725 -1952.973 -1953.259 -1953.538 -1953.769 -1953.932 -1954.017 -1954.028 -1953.973 -1953.856 -1953.678 -1953.446 -1953.179 -1952.9 -1952.626 -1952.358 -1952.107 -1951.874 -1951.665 -1951.494 -1951.373 -1951.323 -1951.313 -1951.307 -1951.279 -1951.211 -1951.092 -1950.933 -1950.751 -1950.57 -1950.41 -1950.29 -1950.202 -1950.129 -1950.062 -1949.967 -1949.83 -1949.654 -1949.461 -1949.238 -1948.969 -1948.643 -1948.271 -1947.868 -1947.431 -1946.946 -1946.4 -1945.812 -1945.206 -1944.598 -1943.996 -1943.399 -1942.801 -1942.187 -1941.552 -1940.872 -1940.147 -1939.377 -1938.572 -1937.728 -1936.856 -1935.95 -1935.044 -1934.188 -1933.396 -1932.786 -1932.334 -1932.05 -1931.895 -1931.85 -1931.953 -1932.226 -1932.524 -1932.734 -1932.758 -1932.583 -1932.059 -1930.935 -1928.705 -1924.85 -1918.786 -1910.161 -1899.541 -1887.739 -1875.472 -1863.146 -1850.875 -1839.01 -1827.685 -1816.933 -1806.747 -1797.01 -1787.525 -1777.89 -1767.542 -1755.721 -1741.948 -1726.864 -1711.378 -1696.106 -1681.369 -1667.316 -1654.144 -1642.101 -1631.575 -1623.273 -1617.622 -1613.901 -1611.135 -1608.8 -1606.907 -1605.461 -1604.102 -1602.238 -1599.314 -1594.594 -1587.613 -1578.874 -1569.077 -1558.559 -1547.294 -1535.258 -1522.814 -1510.45 -1498.639 -1487.828 -1478.328 -1470.066 -1462.879 -1456.862 -1452.318 -1449.552 -1448.341 -1448.386 -1449.589 -1452.011 -1455.819 -1460.879 -1467.005 -1474.037 -1481.709 -1489.815 -1498.34 -1507.215 -1516.105 -1524.418 -1531.826 -1538.55 -1545.053 -1551.534 -1557.887 -1564.117 -1570.61 -1578.114 -1587.586 -1600.21 -1616.537 -1635.178 -1653.994 -1670.699 -1682.899 -1689.282 -1690.819 -1689.462 -1686.799 -1684.149 -1682.335 -1681.264 -1680.587 -1680.089 -1679.747 -1679.598 -1679.556 -1679.567 -1679.598 -1679.677 -1679.858 -1680.072 -1680.278 -1680.417 -1680.543 -1680.64 -1680.725 -1680.788 -1680.892 -1681.126 -1681.577 -1682.166 -1682.777 -1683.349 -1683.818 -1684.162 -1684.329 -1684.299 -1683.999 -1683.308 -1682.149 -1680.526 -1678.496 -1676.038 -1673.057 -1669.493 -1665.406 -1660.932 -1656.182 -1651.322 -1646.462 -1641.544 -1636.535 -1631.47 -1626.513 -1621.761 -1617.139 -1612.595 -1608.101 -1603.744 -1599.573 -1595.555 -1591.679 -1588.078 -1585.044 -1582.756 -1580.953 -1579.238 -1577.427 -1575.5 -1573.462 -1571.188 -1568.509 -1565.294 -1561.387 -1556.72 -1551.461 -1545.897 -1540.261 -1534.813 -1529.677 -1524.795 -1520.042 -1515.305 -1510.511 -1505.628 -1500.708 -1495.876 -1491.229 -1486.836 -1482.711 -1478.848 -1475.211 -1471.623 -1467.88 -1463.797 -1459.441 -1454.909 -1450.123 -1444.959 -1439.347 -1433.406 -1427.406 -1421.46 -1415.814 -1410.644 -1405.766 -1401.01 -1396.229 -1391.316 -1386.164 -1380.849 -1375.461 -1370.316 -1365.883 -1362.168 -1358.309 -1352.75 -1343.649 -1328.789 -1307.4 -1281.422 -1253.58 -1227.53 -1204.997 -1184.494 -1171.232 -1160.196 -1151.832 -1145.904 -1118.741 -1108.674 -1100.628 -1087.431 -1067.628 -1043.418 -1012.125 -973.401 -924.035 -874.458 -831.475 -794.972 -771.069 -757.257 -755.521 -762.609 -777.869 -800.228 -828.057 -858.248 -890.193 -921.514 -1040.101 -1035.437 -1031.666 -1027.54 -1023.775 -1021.262 -1019.201 -1017.904 -1016.941 -1016.028 -1015.625 -1015.33 -1012.334 -1010.565 -1009.281 -1007.082 -1004.987 -1002.904 -999.285 -994.513 -988.23 -984.534 -979.87 -976.908 -974.045 -969.002 -963.104 -957.78 -952.313 -946.512 -940.708 -934.767 -929.602 -924.639 -920.388 -917.09 -914.893 -914.196 -911.337 -886.606 -863.867 -843.838 -826.934 -813.491 -803.781 -797.86 -795.47 -796.079 -798.899 -803.002 -807.468 -811.492 -814.586 -816.591 -817.468 -817.281 -816.06 -813.831 -810.73 -806.905 -802.548 -797.843 -792.953 -787.994 -783.048 -778.157 -773.263 -768.388 -763.379 -758.148 -752.516 -746.296 -739.294 -731.352 -722.598 -713.022 -702.739 -692.057 -681.025 -669.104 -656.524 -643.942 -631.761 -619.653 -608.648 -599.034 -590.258 -581.388 -573.722 -565.685 -557.747 -550.139 -543.157 -536.338 -532.11 -525.781 -521.202 -515.109 -509.757 -505.145 -494.891 -478.473 -461.319 -448.251 -421.99 -386.652 -356.368 -335.181 -318.253 -302.5 -254.41 -185.302 -129.709 -116.154 -101.684 -75.36 -63.898 -56.369 -51.505 -46.195 -39.868 -36.186 -34.166 -33.547 -33.025 -32.191 -32.379 -32.948 -32.748 -33.011 -34.183 -34.974 -34.82 -35.294 -36.515 -36.45 -36.802 -37.266 -37.578 -37.748 -38.014 -38.266 -39.233 -39.203 -38.936 -38.988 -39.758 -40.378 -40.82 -42.81 -43.946 -44.123 -44.311 -44.972 -45.326 -45.236 -45.324 -46.727 -46.687 -46.102 -46.519 -45.291 -45.296 -45.397 -44.645 -45.046 -45.298 -44.898 -44.337 -43.9 -43.602 -43.715 -43.932 -43.931 -43.804 -43.893 -44.21 -44.128 -43.676 -43.141 -40.983 -43.544 -44.672 -45.347 -46.2 -46.585 -46.372 -47.846 -48.451 -48.617 -49.986 -49.714 -49.348 -48.633 -47.201 -47.418 -47.382 -46.812 -45.586 -44.88 -44.717 -44.634 -44.349 -43.647 -42.911 -41.734 -40.501 -39.297 -38.394 -37.431 -36.476 -35.424 -34.928 -35.437 -35.452 -35.693 -35.936 -35.75 -34.839 -34.566 -34.723 -34.941 -34.901 -35.077 -35.595 -36.369 -36.908 -37.096 -36.947 -36.703 -36.475 -36.4 -36.243 -35.579 -34.285 -33.953 -33.642 -32.976 -32.988 -32.827 -32.195 -31.593 -31.089 -30.342 -28.958 -26.58 -24.087 -23.286 -24.243 -24.151 -22.859 -22.531 -23.561 -25.189 -26.805 -27.21 -28.134 -31.957 -35.587 -38.181 -40.171 -42.347 -45.334 -50.749 -62.436 -77.929 -94.339 -112.352 -133.021 -148.864 -162.685 -175.642 -187.591 -194.383 -198.273 -200.704 -196.414 -194.75 -196.301 -196.548 -197.262 -199.433 -202.089 -205.515 -210.353 -216.921 -225.102 -233.461 -239.446 -240.703 -240.899 -242.228 -244.683 -247.64 -251.381 -256.283 -262.914 -272.336 -284.687 -299.269 -301.495 -300.191 -298.613 -298.163 -298.257 -297.965 -296.937 -295.338 -290.851 -290.012 -288.585 -286.532 -283.64 -280.373 -276.645 -272.595 -268.934 -266.206 -265.038 -265.263 -266.48 -268.131 -270.419 -272.571 -274.909 -277.389 -279.896 -282.381 -284.848 -287.357 -290.218 -293.294 -296.455 -299.601 -302.977 -306.784 -310.999 -315.486 -320.081 -324.929 -330.159 -335.787 -341.744 -347.971 -354.474 -361.281 -368.349 -375.606 -382.985 -390.439 -397.95 -405.49 -412.995 -420.415 -427.644 -434.601 -441.176 -447.27 -452.801 -457.704 -461.88 -465.184 -467.308 -467.996 -467.589 -466.555 -465.328 -464.463 -464.362 -464.695 -464.962 -465.084 -465.253 -465.7 -466.207 -466.526 -466.799 -467.476 -468.926 -470.843 -472.771 -474.547 -476.187 -477.776 -479.245 -480.509 -481.689 -483.091 -485.024 -487.607 -491.075 -496.062 -503.35 -513.286 -525.331
-1951.76 -1951.627 -1951.603 -1951.734 -1951.945 -1952.177 -1952.391 -1952.557 -1952.644 -1952.675 -1952.678 -1952.668 -1952.66 -1952.647 -1952.652 -1952.687 -1952.755 -1952.883 -1953.096 -1953.347 -1953.591 -1953.803 -1953.96 -1954.045 -1954.068 -1954.044 -1953.974 -1953.849 -1953.653 -1953.42 -1953.178 -1952.937 -1952.7 -1952.47 -1952.249 -1952.04 -1951.85 -1951.714 -1951.688 -1951.702 -1951.705 -1951.677 -1951.603 -1951.475 -1951.304 -1951.109 -1950.909 -1950.742 -1950.654 -1950.609 -1950.583 -1950.561 -1950.506 -1950.366 -1950.181 -1949.983 -1949.771 -1949.512 -1949.172 -1948.785 -1948.382 -1947.964 -1947.496 -1946.941 -1946.34 -1945.732 -1945.127 -1944.527 -1943.947 -1943.362 -1942.757 -1942.119 -1941.442 -1940.725 -1939.964 -1939.154 -1938.302 -1937.435 -1936.569 -1935.723 -1934.88 -1934.086 -1933.449 -1933.046 -1932.805 -1932.634 -1932.53 -1932.551 -1932.784 -1933.045 -1933.179 -1933.115 -1932.924 -1932.668 -1931.934 -1930.309 -1927.426 -1922.723 -1915.56 -1906.795 -1897.243 -1887.347 -1877 -1865.576 -1854.061 -1843.009 -1832.458 -1822.437 -1812.956 -1803.716 -1794.383 -1784.564 -1773.273 -1759.266 -1743.958 -1728.51 -1713.402 -1698.974 -1685.441 -1672.776 -1660.885 -1649.982 -1641.445 -1637.193 -1634.93 -1632.895 -1630.727 -1628.846 -1628.038 -1627.334 -1626.021 -1623.73 -1619.424 -1611.703 -1602.1 -1591.795 -1581.054 -1569.603 -1556.968 -1543.91 -1531.078 -1518.812 -1507.445 -1497.329 -1488.306 -1480.249 -1473.222 -1467.598 -1463.91 -1461.686 -1460.612 -1460.654 -1462.073 -1465.32 -1469.999 -1475.864 -1482.781 -1490.536 -1498.827 -1507.752 -1517.23 -1526.979 -1536.12 -1543.589 -1550.331 -1557.133 -1564.144 -1570.877 -1576.595 -1582.34 -1589.036 -1597.297 -1608.503 -1624.237 -1642.189 -1660.183 -1676.599 -1688.681 -1693.377 -1693.435 -1691.263 -1688.005 -1684.911 -1683.306 -1682.468 -1681.821 -1681.249 -1680.767 -1680.48 -1680.278 -1680.089 -1679.903 -1679.709 -1679.543 -1679.364 -1679.152 -1678.895 -1678.633 -1678.49 -1678.354 -1678.181 -1678.01 -1677.996 -1678.372 -1678.904 -1679.438 -1679.921 -1680.328 -1680.654 -1680.85 -1680.871 -1680.654 -1680.052 -1678.87 -1677.234 -1675.229 -1672.826 -1669.873 -1666.141 -1661.84 -1657.143 -1652.146 -1647.09 -1642.321 -1637.554 -1632.638 -1627.615 -1622.683 -1618.131 -1613.738 -1609.371 -1605.028 -1600.743 -1596.578 -1592.474 -1588.387 -1584.398 -1581.035 -1579.04 -1577.553 -1575.956 -1574.104 -1572.139 -1570.348 -1568.38 -1566.005 -1563.139 -1559.533 -1554.858 -1549.565 -1544.026 -1538.434 -1533.066 -1528.214 -1523.657 -1519.206 -1514.793 -1510.313 -1505.651 -1500.991 -1496.504 -1492.274 -1488.103 -1483.611 -1479.242 -1475.226 -1471.482 -1467.557 -1462.815 -1457.758 -1452.662 -1447.476 -1442.027 -1436.14 -1430.009 -1423.736 -1417.499 -1411.599 -1406.448 -1401.623 -1396.867 -1392.05 -1387.145 -1382.186 -1377.073 -1371.796 -1366.507 -1361.968 -1359.013 -1356.101 -1351.688 -1344.486 -1331.771 -1310.488 -1284.672 -1258.008 -1231.675 -1209.385 -1187.802 -1173.3 -1160.458 -1150.067 -1142.047 -1136.304 -1084.029 -1069.278 -1052.065 -1026.614 -988.408 -951.002 -904.983 -852.117 -799.79 -756.508 -721.152 -700.386 -692.423 -698.06 -714.391 -739.289 -770.837 -805.871 -843.106 -880.499 -915.522 -1032.937 -1032.012 -1028.696 -1025.191 -1022.103 -1019.599 -1015.902 -1014.694 -1013.538 -1012.95 -1012.548 -1012.665 -1010.53 -1008.091 -1005.693 -1003.381 -1001.015 -997.95 -993.713 -988.255 -985.461 -981.287 -976.984 -974.123 -969.137 -964.009 -958.773 -953.428 -947.914 -942.282 -936.55 -930.504 -925.348 -920.761 -916.545 -913.071 -910.292 -907.187 -899.479 -883.141 -864.377 -847.017 -832.238 -820.48 -811.948 -806.677 -804.437 -804.806 -807.13 -810.603 -814.203 -816.934 -818.336 -818.501 -817.662 -815.955 -813.399 -810.078 -806.07 -801.541 -796.658 -791.533 -786.33 -781.147 -776.051 -771.019 -766.054 -761.122 -755.981 -750.648 -744.886 -738.506 -731.61 -723.846 -715.289 -705.922 -695.83 -685.192 -673.771 -661.89 -649.005 -635.814 -622.427 -609.78 -598.532 -589.663 -581.786 -573.79 -567.205 -559.527 -551.732 -544.064 -536.78 -529.606 -524.498 -519.615 -511.548 -505.113 -498.129 -489.602 -477.228 -462.935 -452.292 -435.86 -408.287 -363.104 -310.86 -290.707 -271.949 -259.508 -238.048 -146.179 -75.532 -71.693 -71.524 -64.122 -54.859 -49.669 -45.871 -40.585 -35.913 -32.478 -30.317 -29.39 -29.458 -30.131 -31.332 -32.364 -32.835 -33.323 -34.163 -34.905 -35.281 -35.791 -36.447 -36.811 -37.149 -37.577 -38.016 -38.455 -38.837 -39.217 -39.651 -39.66 -39.623 -39.816 -40.208 -40.681 -41.389 -42.57 -43.609 -44.151 -44.506 -44.867 -45.093 -45.294 -45.702 -46.343 -46.297 -45.945 -45.864 -45.759 -45.591 -44.523 -43.751 -44.449 -44.812 -44.64 -44.221 -43.89 -43.649 -43.457 -43.223 -42.719 -42.254 -42.674 -43.492 -43.705 -43.319 -42.677 -41.993 -42.924 -44.17 -45.132 -45.938 -46.401 -46.769 -47.746 -48.423 -48.885 -49.637 -49.664 -49.313 -48.739 -47.81 -46.891 -46.098 -45.211 -44.337 -43.974 -44.087 -44.311 -44.229 -43.791 -42.997 -41.873 -40.828 -39.486 -38.456 -37.437 -36.254 -35.412 -35 -35.039 -35.106 -35.193 -35.22 -35.089 -34.869 -34.725 -34.75 -34.917 -35.027 -35.24 -35.695 -36.162 -36.413 -36.329 -35.926 -35.597 -35.682 -35.776 -35.52 -34.834 -34.034 -33.58 -33.148 -32.422 -31.756 -31.508 -31.311 -31.003 -30.53 -29.78 -28.668 -27.209 -25.658 -24.497 -23.569 -21.901 -19.079 -17.471 -21.381 -25.723 -28.404 -30.129 -33.613 -36.161 -38.639 -40.885 -42.875 -45.915 -50.557 -58.86 -74.958 -86.789 -103.537 -128.35 -150.082 -164.859 -175.68 -183.763 -190.197 -194.432 -191.611 -192.039 -193.986 -195.882 -198.194 -200.401 -204.242 -209.224 -215.309 -222.051 -230.29 -240.266 -251.288 -264.401 -272.933 -269.194 -265.515 -264.618 -265.135 -264.958 -265.365 -267.189 -270.805 -277.277 -287.052 -295.958 -297.798 -294.659 -291.316 -292.012 -293.557 -294.356 -293.224 -291.364 -289.587 -289.866 -289.131 -287.498 -285.274 -283.493 -281.726 -279.872 -278.448 -277.432 -276.617 -276.731 -278.072 -280.431 -282.901 -284.798 -286.794 -289.271 -292.142 -295.032 -297.34 -299.717 -302.394 -305.496 -308.764 -311.935 -315.322 -319.142 -323.362 -327.863 -332.458 -337.292 -342.503 -348.095 -353.997 -360.15 -366.572 -373.279 -380.233 -387.376 -394.669 -402.06 -409.525 -417.026 -424.499 -431.883 -439.103 -446.079 -452.749 -459.066 -465.03 -470.55 -475.548 -479.871 -482.632 -482.502 -480.859 -478.661 -476.278 -474.61 -474.906 -475.833 -476.429 -476.519 -476.502 -477.053 -477.479 -477.371 -476.863 -476.828 -478.465 -480.686 -482.716 -484.42 -486 -487.786 -489.458 -490.843 -492.046 -493.667 -496.567 -500.387 -505.091 -511.117 -518.939 -528.69 -540.123
-1952.252 -1952.1 -1952 -1952.181 -1952.392 -1952.611 -1952.819 -1953 -1953.034 -1953.039 -1953.024 -1953.006 -1953 -1952.948 -1952.924 -1952.927 -1952.954 -1953 -1953.219 -1953.439 -1953.65 -1953.839 -1954 -1954.063 -1954.091 -1954.087 -1954.055 -1954 -1953.807 -1953.607 -1953.403 -1953.2 -1953 -1952.796 -1952.596 -1952.399 -1952.202 -1952 -1952.059 -1952.098 -1952.107 -1952.077 -1952 -1951.852 -1951.663 -1951.448 -1951.222 -1951 -1950.97 -1950.958 -1950.962 -1950.978 -1951 -1950.805 -1950.61 -1950.411 -1950.208 -1950 -1949.606 -1949.207 -1948.804 -1948.401 -1948 -1947.396 -1946.795 -1946.197 -1945.6 -1945 -1944.457 -1943.897 -1943.309 -1942.68 -1942 -1941.299 -1940.542 -1939.735 -1938.884 -1938 -1937.19 -1936.37 -1935.554 -1934.76 -1934 -1933.74 -1933.515 -1933.323 -1933.156 -1933 -1933.29 -1933.503 -1933.578 -1933.44 -1933 -1933.195 -1932.833 -1931.76 -1929.84 -1927 -1920.443 -1913.175 -1905.474 -1897.655 -1890 -1878.585 -1867.615 -1857.083 -1846.914 -1837 -1827.968 -1818.947 -1809.829 -1800.525 -1791 -1775.51 -1760.01 -1744.749 -1730.004 -1716 -1703.427 -1691.643 -1680.475 -1669.681 -1659 -1658.463 -1657.571 -1656.134 -1653.985 -1651 -1651.426 -1650.965 -1649.682 -1647.661 -1645 -1634.939 -1624.473 -1613.742 -1602.879 -1592 -1578.256 -1564.744 -1551.604 -1538.981 -1527 -1516.615 -1507.002 -1498.177 -1490.164 -1483 -1478.827 -1475.59 -1473.334 -1472.114 -1472 -1474.9 -1479.033 -1484.432 -1491.099 -1499 -1507.213 -1516.425 -1526.438 -1537.029 -1548 -1554.506 -1561.258 -1568.338 -1575.873 -1584 -1588.421 -1593.657 -1599.805 -1606.929 -1615 -1631.94 -1649.203 -1666.203 -1682.31 -1697 -1697.268 -1695.88 -1693.112 -1689.358 -1685 -1684.58 -1684.017 -1683.385 -1682.71 -1682 -1681.659 -1681.291 -1680.891 -1680.46 -1680 -1679.493 -1678.954 -1678.369 -1677.721 -1677 -1676.715 -1676.36 -1675.947 -1675.489 -1675 -1675.479 -1675.928 -1676.338 -1676.699 -1677 -1677.29 -1677.471 -1677.508 -1677.363 -1677 -1675.632 -1673.978 -1672.008 -1669.69 -1667 -1662.948 -1658.507 -1653.689 -1648.513 -1643 -1638.641 -1634.012 -1629.162 -1624.141 -1619 -1614.849 -1610.651 -1606.432 -1602.212 -1598 -1593.939 -1589.853 -1585.703 -1581.438 -1577 -1576.096 -1574.9 -1573.354 -1571.403 -1569 -1567.681 -1565.886 -1563.646 -1561 -1558 -1552.897 -1547.566 -1542.088 -1536.543 -1531 -1526.673 -1522.413 -1518.22 -1514.084 -1510 -1505.363 -1500.852 -1496.555 -1492.574 -1489 -1483.658 -1478.804 -1474.428 -1470.506 -1467 -1461.088 -1455.446 -1449.962 -1444.515 -1439 -1432.755 -1426.382 -1419.926 -1413.449 -1407 -1402.233 -1397.486 -1392.731 -1387.919 -1383 -1378.338 -1373.442 -1368.317 -1362.881 -1357 -1355.883 -1353.735 -1350.118 -1344.607 -1337 -1312.083 -1285.959 -1259.665 -1233.457 -1211.255 -1189.988 -1173.168 -1158.887 -1146.892 -1137.238 -1129.942 -1124.509 -1043.758 -1022.389 -988.061 -942.431 -896.401 -842.893 -783.725 -726.084 -678.516 -642.715 -622.53 -622.15 -637.45 -666.032 -702.285 -744.285 -788.301 -832.086 -874.221 -1031.865 -1027.824 -1024.421 -1024.022 -1020.833 -1018.022 -1015.72 -1013.658 -1011.184 -1010.002 -1010.518 -1009.778 -1008.255 -1006.441 -1004.22 -1001.673 -999.171 -996.335 -993.076 -989.016 -985.54 -981.604 -976.06 -971.977 -969.338 -964.543 -959.437 -954.123 -948.643 -943.08 -937.369 -931.601 -925.424 -919.995 -914.818 -910.261 -905.764 -901.293 -895.676 -887.093 -874.567 -860.142 -846.177 -834.029 -824.307 -817.279 -813.178 -811.455 -812.006 -814.321 -817.731 -821.148 -822.889 -822.433 -820.687 -818.148 -814.932 -811.091 -806.642 -801.683 -796.311 -790.747 -785.107 -779.531 -774.106 -768.808 -763.683 -758.665 -753.727 -748.675 -743.331 -737.459 -731.212 -724.442 -716.855 -708.543 -699.413 -689.549 -679.034 -667.672 -655.564 -642.71 -629.166 -615.107 -600.385 -588.403 -581.212 -574.545 -567.238 -561.803 -554.211 -547.999 -539.97 -531.009 -523.016 -520.768 -510.867 -501.122 -492.845 -483.904 -472.939 -460.876 -445.752 -438.369 -422.485 -399.193 -352.165 -293.025 -234.453 -212.251 -205.294 -182.589 -103.992 -69.105 -63.549 -63.149 -55.301 -50.145 -47.293 -42.089 -36.335 -33.188 -30.08 -27.178 -25.593 -26.067 -28.237 -30.743 -32.504 -33.178 -33.643 -34.391 -35.204 -35.766 -36.237 -36.779 -37.229 -37.587 -38.005 -38.578 -39.387 -39.727 -39.879 -40.274 -39.917 -39.928 -40.192 -40.478 -40.997 -41.645 -42.221 -43.15 -43.954 -44.468 -44.777 -44.624 -45.574 -46.396 -46.619 -46.285 -45.734 -45.366 -45.418 -45.548 -44.843 -44.242 -44.316 -44.33 -44.359 -44.084 -44.148 -44.01 -43.443 -42.876 -41.613 -39.805 -41.015 -42.719 -43.054 -42.428 -42.145 -42.302 -43.164 -44.11 -44.975 -45.871 -46.443 -46.778 -47.813 -48.44 -48.943 -49.408 -49.489 -49.312 -49.056 -48.447 -46.425 -44.93 -43.776 -43.094 -43.121 -43.668 -44.255 -44.286 -43.717 -42.757 -41.522 -40.36 -39.285 -38.123 -37.002 -35.942 -35.415 -35.126 -34.997 -35.005 -34.927 -34.687 -34.412 -34.79 -34.781 -34.65 -34.948 -34.948 -34.985 -35.522 -35.853 -35.915 -35.678 -34.86 -34.104 -34.91 -35.163 -34.779 -33.925 -33.252 -33.123 -32.862 -31.99 -30.385 -30.522 -30.73 -30.654 -30.26 -29.596 -28.866 -28.136 -27.155 -25.923 -24.271 -22.215 -19.061 -12.053 -23.89 -29.179 -32.262 -35.32 -37.623 -39.501 -41.555 -44.207 -48.711 -53.591 -63.152 -77.308 -86.661 -97.332 -122.481 -148.406 -168.967 -181.701 -187.382 -188.21 -190.714 -193.14 -195.206 -197.324 -200.561 -203.993 -208.568 -213.482 -218.744 -223.768 -233.02 -241.205 -249.709 -259.852 -271.745 -286.328 -296.506 -289.814 -284.6 -282.737 -284 -279.212 -277.108 -277.364 -277.854 -279 -287.178 -292.572 -293.418 -289.533 -282 -288.094 -291.49 -292.475 -291.254 -288 -290.729 -291.927 -291.773 -290.425 -288 -288.274 -288.047 -287.778 -287.977 -289 -287.847 -288.049 -289.59 -292.253 -296 -296.858 -298.576 -301.073 -304.241 -308 -309.548 -311.677 -314.322 -317.417 -321 -323.881 -327.224 -331.038 -335.315 -340 -344.436 -349.265 -354.468 -360.06 -366 -372.043 -378.401 -385.032 -391.911 -399 -406.216 -413.56 -421.002 -428.498 -436 -443.383 -450.645 -457.716 -464.519 -471 -477.42 -483.43 -489.02 -494.205 -499 -496.893 -494.428 -491.617 -488.473 -485 -487.12 -488.75 -489.723 -489.855 -489 -490.378 -490.742 -490.205 -488.911 -487 -489.868 -492.288 -494.281 -495.851 -497 -499.292 -501.189 -502.725 -503.96 -505 -509.344 -514.005 -519.392 -525.941 -534 -543.545 -554.55
-1952.684 -1952.567 -1952.54 -1952.651 -1952.834 -1953.035 -1953.219 -1953.352 -1953.397 -1953.386 -1953.346 -1953.299 -1953.25 -1953.202 -1953.17 -1953.16 -1953.178 -1953.24 -1953.377 -1953.545 -1953.712 -1953.862 -1953.981 -1954.054 -1954.087 -1954.093 -1954.074 -1954.011 -1953.889 -1953.739 -1953.58 -1953.419 -1953.254 -1953.087 -1952.922 -1952.76 -1952.61 -1952.505 -1952.493 -1952.514 -1952.515 -1952.476 -1952.378 -1952.215 -1952.007 -1951.771 -1951.541 -1951.361 -1951.275 -1951.255 -1951.26 -1951.27 -1951.238 -1951.111 -1950.934 -1950.736 -1950.52 -1950.26 -1949.915 -1949.528 -1949.124 -1948.709 -1948.26 -1947.732 -1947.172 -1946.606 -1946.041 -1945.486 -1944.951 -1944.415 -1943.852 -1943.247 -1942.591 -1941.887 -1941.132 -1940.33 -1939.497 -1938.661 -1937.85 -1937.06 -1936.288 -1935.557 -1934.961 -1934.561 -1934.283 -1934.059 -1933.88 -1933.798 -1933.901 -1934.023 -1934.064 -1933.993 -1933.902 -1933.9 -1933.668 -1932.901 -1931.382 -1928.649 -1924.083 -1918.428 -1912.237 -1905.639 -1898.218 -1889.189 -1879.541 -1869.93 -1860.472 -1851.234 -1842.239 -1833.245 -1824.01 -1814.276 -1803.19 -1789.581 -1774.858 -1760.16 -1746.067 -1733.088 -1721.494 -1711.12 -1701.617 -1692.955 -1686.348 -1683.673 -1682.591 -1681.357 -1679.605 -1677.715 -1676.506 -1675.089 -1672.87 -1669.613 -1664.357 -1655.78 -1645.448 -1634.516 -1623.255 -1611.362 -1598.375 -1585.022 -1571.9 -1559.24 -1547.276 -1536.27 -1526.093 -1516.667 -1508.049 -1500.557 -1494.698 -1490.09 -1486.571 -1484.254 -1483.509 -1484.848 -1487.949 -1492.583 -1498.7 -1506.154 -1514.641 -1524.183 -1534.532 -1545.235 -1555.281 -1563.514 -1570.889 -1578.212 -1585.644 -1592.675 -1598.537 -1604.248 -1610.628 -1618.097 -1627.793 -1641.236 -1656.32 -1671.28 -1684.921 -1694.818 -1698.074 -1697.369 -1694.922 -1691.645 -1688.605 -1687.018 -1686.111 -1685.325 -1684.548 -1683.796 -1683.172 -1682.569 -1681.932 -1681.246 -1680.483 -1679.68 -1678.807 -1677.903 -1676.982 -1676.117 -1675.419 -1674.783 -1674.151 -1673.555 -1673.14 -1673.139 -1673.317 -1673.521 -1673.718 -1673.904 -1674.092 -1674.211 -1674.199 -1673.981 -1673.402 -1672.279 -1670.714 -1668.78 -1666.425 -1663.478 -1659.722 -1655.37 -1650.612 -1645.56 -1640.474 -1635.704 -1630.978 -1626.148 -1621.248 -1616.474 -1612.095 -1607.891 -1603.755 -1599.659 -1595.614 -1591.66 -1587.715 -1583.786 -1579.938 -1576.663 -1574.696 -1573.188 -1571.541 -1569.633 -1567.598 -1565.733 -1563.701 -1561.295 -1558.449 -1554.921 -1550.394 -1545.305 -1540.026 -1534.737 -1529.693 -1525.19 -1521.004 -1516.946 -1512.928 -1508.818 -1504.469 -1500.057 -1495.745 -1491.549 -1487.194 -1482.25 -1477.211 -1472.445 -1467.945 -1463.311 -1457.907 -1452.24 -1446.624 -1441.007 -1435.202 -1429.032 -1422.614 -1416.117 -1409.688 -1403.646 -1398.357 -1393.444 -1388.652 -1383.915 -1379.233 -1374.645 -1370.043 -1365.319 -1360.562 -1356.411 -1353.776 -1351.14 -1347.114 -1340.553 -1328.836 -1308.803 -1284.363 -1258.806 -1233.707 -1210.337 -1188.744 -1170.861 -1154.795 -1141.511 -1130.683 -1122.06 -1115.995 -1110.725 -996.515 -955.842 -908.296 -853.56 -791.913 -724.104 -657.659 -601.241 -561.422 -541.39 -548.164 -576.378 -619.526 -669.642 -722.993 -776.01 -825.017 -870.666 -1025.403 -1021.803 -1018.858 -1018.952 -1016.317 -1013.769 -1013.616 -1009.752 -1009.198 -1008.471 -1006.672 -1005.093 -1003.656 -1002.074 -1000.017 -997.302 -994.432 -991.341 -987.852 -984.532 -980.014 -976.121 -970.6 -966.701 -964.202 -959.685 -954.526 -949.15 -943.615 -937.856 -931.993 -925.992 -919.428 -913.552 -907.699 -902.316 -896.497 -890.336 -883.292 -874.724 -864.423 -853.279 -842.503 -833.077 -825.555 -820.2 -817.112 -816.187 -817.21 -819.8 -823.549 -827.747 -828.96 -826.098 -822.522 -818.488 -813.937 -808.851 -803.292 -797.31 -791.106 -784.792 -778.523 -772.516 -766.787 -761.362 -756.203 -751.245 -746.364 -741.391 -736.196 -730.641 -724.329 -717.771 -710.431 -702.405 -693.587 -683.99 -673.84 -662.699 -650.776 -638.051 -624.62 -610.334 -595.049 -582.513 -577.199 -569.373 -563.024 -558.841 -551.318 -543.3 -534.902 -525.821 -517.447 -512.017 -502.145 -492.583 -482.244 -470.952 -460.452 -445.393 -438.652 -421.057 -400.946 -380.856 -348.917 -294.867 -193.824 -185.656 -158.327 -114.939 -98.972 -77.612 -66.501 -58.707 -50.948 -47.598 -42.118 -36.417 -30.858 -30.832 -29.346 -25.311 -23.424 -23.663 -27.482 -31.031 -33.366 -33.831 -34.22 -34.758 -35.681 -36.228 -36.646 -37.18 -37.678 -37.98 -38.542 -39.088 -39.859 -40.126 -40.034 -40.631 -40.234 -40.52 -40.823 -40.986 -41.583 -42.274 -42.829 -43.697 -44.244 -44.509 -44.914 -44.988 -46.16 -46.866 -47.007 -46.436 -45.704 -45.113 -45.031 -45.25 -44.576 -44.345 -44.283 -44.06 -43.922 -43.575 -44.251 -44.369 -43.851 -43.251 -41.445 -39.047 -40.052 -42.464 -42.636 -42.263 -42.251 -42.919 -43.764 -44.411 -44.861 -45.684 -46.477 -46.865 -47.717 -48.491 -49.187 -49.43 -49.221 -48.936 -48.454 -47.794 -46.301 -44.864 -43.832 -43.125 -43.098 -43.521 -43.897 -43.821 -43.26 -42.226 -41.057 -39.712 -38.898 -37.806 -37.154 -36.203 -35.65 -35.567 -35.429 -35.341 -35.16 -34.568 -33.16 -33.131 -34.545 -34.607 -34.982 -35.085 -35.021 -35.367 -35.601 -35.446 -35.227 -34.59 -33.829 -34.537 -34.48 -33.921 -32.937 -32.295 -32.546 -32.446 -32.087 -31.12 -31.29 -30.968 -30.385 -29.915 -28.979 -28.407 -28.181 -27.043 -26.408 -26.294 -25.821 -26.239 -28.436 -32.567 -34.568 -36.998 -39.296 -41.043 -43.181 -46.919 -51.579 -59.589 -68.679 -78.669 -91.166 -98.805 -121.245 -148.351 -169.28 -191.016 -199.43 -196.196 -195.473 -197.321 -199.415 -202.933 -207.561 -213.025 -218.635 -224.37 -230.145 -234.682 -242.602 -250.595 -258.277 -266.359 -275.276 -285.484 -295.524 -301.095 -299.732 -296.379 -293.803 -291.898 -288.953 -286.075 -285.275 -284.79 -286.055 -289.665 -292.387 -292.869 -290.631 -288.576 -290.549 -293.352 -294.79 -294.772 -294.338 -295.588 -296.643 -296.794 -295.937 -295.215 -295.167 -295.446 -295.862 -296.627 -297.394 -297.682 -298.448 -300.166 -302.702 -305.456 -307.492 -309.579 -312.175 -315.241 -318.28 -320.652 -322.979 -325.624 -328.652 -331.886 -335.112 -338.568 -342.422 -346.69 -351.223 -355.879 -360.792 -366.046 -371.647 -377.494 -383.586 -389.936 -396.529 -403.362 -410.392 -417.586 -424.923 -432.364 -439.874 -447.396 -454.858 -462.222 -469.433 -476.448 -483.239 -489.831 -496.089 -501.84 -506.794 -509.893 -509.777 -507.902 -505.416 -502.875 -501.326 -502.048 -503.664 -505.042 -505.78 -506.032 -506.368 -506.169 -505.246 -503.906 -503.1 -504.078 -505.803 -507.503 -509.045 -510.591 -512.472 -514.378 -516.144 -517.876 -520.121 -523.743 -528.34 -533.792 -540.366 -548.295 -557.63 -568.242
-1953.062 -1952.991 -1952.999 -1953.1 -1953.265 -1953.451 -1953.613 -1953.724 -1953.753 -1953.716 -1953.643 -1953.554 -1953.478 -1953.425 -1953.393 -1953.385 -1953.399 -1953.451 -1953.544 -1953.661 -1953.778 -1953.886 -1953.972 -1954.037 -1954.077 -1954.087 -1954.065 -1954.013 -1953.933 -1953.834 -1953.724 -1953.606 -1953.48 -1953.353 -1953.228 -1953.115 -1953.019 -1952.959 -1952.937 -1952.936 -1952.927 -1952.879 -1952.767 -1952.582 -1952.34 -1952.078 -1951.831 -1951.643 -1951.536 -1951.499 -1951.498 -1951.494 -1951.448 -1951.342 -1951.181 -1950.984 -1950.753 -1950.479 -1950.148 -1949.772 -1949.367 -1948.936 -1948.483 -1947.995 -1947.486 -1946.965 -1946.44 -1945.924 -1945.419 -1944.913 -1944.387 -1943.816 -1943.184 -1942.486 -1941.728 -1940.931 -1940.114 -1939.305 -1938.516 -1937.758 -1937.038 -1936.378 -1935.837 -1935.395 -1935.059 -1934.793 -1934.599 -1934.491 -1934.504 -1934.537 -1934.552 -1934.529 -1934.537 -1934.52 -1934.341 -1933.743 -1932.462 -1930.264 -1926.911 -1922.655 -1917.743 -1912.189 -1905.776 -1898.249 -1890.03 -1881.541 -1872.992 -1864.415 -1855.68 -1846.684 -1837.231 -1827.019 -1815.625 -1802.733 -1788.874 -1774.852 -1761.457 -1749.521 -1739.4 -1730.956 -1723.771 -1717.726 -1713.27 -1710.701 -1709.289 -1708.085 -1706.571 -1704.648 -1702.35 -1699.489 -1695.756 -1690.828 -1684.184 -1675.507 -1665.319 -1654.288 -1642.69 -1630.525 -1617.774 -1604.763 -1591.851 -1579.32 -1567.342 -1556.034 -1545.429 -1535.529 -1526.405 -1518.197 -1511.089 -1505.067 -1500.184 -1496.659 -1494.763 -1494.801 -1496.705 -1500.365 -1505.736 -1512.78 -1521.346 -1531.21 -1541.9 -1552.732 -1562.833 -1571.729 -1579.649 -1587.136 -1594.397 -1601.299 -1607.795 -1614.245 -1621.243 -1629.301 -1639.007 -1650.652 -1663.354 -1675.88 -1686.869 -1694.646 -1698.256 -1698.455 -1696.696 -1694.097 -1691.599 -1689.82 -1688.597 -1687.616 -1686.701 -1685.803 -1684.971 -1684.13 -1683.246 -1682.291 -1681.235 -1680.14 -1678.972 -1677.771 -1676.59 -1675.491 -1674.503 -1673.608 -1672.774 -1672.031 -1671.478 -1671.198 -1671.083 -1671.035 -1671.008 -1671.024 -1671.106 -1671.147 -1671.056 -1670.729 -1670.067 -1669.021 -1667.548 -1665.66 -1663.289 -1660.312 -1656.676 -1652.463 -1647.845 -1642.978 -1638.04 -1633.162 -1628.316 -1623.467 -1618.654 -1613.991 -1609.569 -1605.336 -1601.234 -1597.255 -1593.368 -1589.597 -1585.892 -1582.344 -1579.033 -1576.191 -1573.957 -1572.08 -1570.271 -1568.35 -1566.295 -1564.099 -1561.675 -1558.928 -1555.753 -1552.008 -1547.626 -1542.773 -1537.727 -1532.702 -1527.898 -1523.433 -1519.267 -1515.287 -1511.358 -1507.294 -1503.004 -1498.571 -1494.111 -1489.617 -1484.887 -1479.813 -1474.561 -1469.369 -1464.294 -1459.148 -1453.756 -1448.217 -1442.661 -1437.041 -1431.205 -1425.049 -1418.637 -1412.167 -1405.831 -1399.888 -1394.455 -1389.376 -1384.546 -1379.866 -1375.335 -1370.977 -1366.705 -1362.485 -1358.394 -1354.747 -1351.584 -1348.157 -1343.24 -1335.308 -1322.467 -1303.674 -1280.582 -1255.622 -1230.718 -1206.532 -1184.596 -1166.05 -1149.066 -1134.788 -1123.133 -1113.616 -1106.851 -1100.869 -973.612 -928.878 -876.647 -816.787 -748.993 -673.266 -596.448 -528.202 -478.462 -457.12 -473.379 -519.338 -581.776 -648.092 -714.062 -775.177 -829.384 -877.464 -1022.12 -1018.84 -1015.843 -1015.894 -1013.175 -1010.848 -1010.93 -1007.546 -1005.812 -1003.915 -1002.314 -1000.393 -998.995 -997.242 -995.075 -992.541 -989.824 -987.117 -983.393 -979.007 -974.307 -970.311 -964.848 -960.972 -959.548 -954.968 -949.725 -944.257 -938.609 -932.688 -926.207 -918.941 -912.215 -905.805 -899.217 -892.523 -886.175 -878.529 -870.619 -862.168 -853.402 -844.744 -836.707 -829.802 -824.419 -820.781 -818.987 -818.963 -820.505 -823.318 -827.011 -830.96 -831.665 -827.987 -823.521 -818.49 -812.88 -806.684 -800.018 -792.995 -785.795 -778.646 -771.755 -765.23 -759.249 -753.732 -748.638 -743.812 -739.104 -734.323 -729.337 -723.963 -718.139 -711.898 -704.583 -696.897 -688.443 -679.248 -669.449 -658.717 -647.211 -634.978 -622.138 -608.472 -595.318 -584.4 -577.058 -570.314 -559.204 -556.003 -548.068 -539.658 -530.868 -521.788 -513.079 -507.077 -496.706 -484.824 -472.671 -462.611 -447.533 -431.646 -421.27 -402.783 -379.205 -367.834 -344.284 -292.942 -217.504 -193.142 -143.538 -107.641 -92.735 -79.501 -64.142 -54.48 -48.732 -44.292 -37.669 -34.387 -31.218 -31.36 -30.693 -28.894 -28.379 -27.741 -29.322 -31.373 -31.395 -34.075 -35.073 -35.414 -36.246 -37.008 -37.138 -37.512 -38.049 -38.327 -39.268 -39.682 -39.859 -40.245 -40.477 -40.758 -40.711 -41.483 -42.016 -42.109 -42.611 -43.408 -44.181 -44.371 -44.524 -44.759 -44.632 -45.86 -46.978 -47.194 -47.07 -46.124 -45.746 -45.074 -45.015 -45.083 -44.174 -43.869 -44.077 -44.204 -44.233 -43.577 -44.047 -44.271 -43.79 -43.508 -42.284 -40.832 -40.835 -42.296 -42.344 -42.188 -42.513 -42.916 -43.592 -44.633 -44.825 -45.33 -46.169 -46.875 -47.626 -48.085 -48.773 -49.116 -48.915 -48.518 -47.874 -47.472 -46.577 -45.191 -44.153 -43.315 -43.05 -43.463 -43.367 -43.071 -42.503 -41.588 -40.836 -39.981 -38.55 -37.591 -37.395 -36.573 -35.564 -35.339 -35.551 -35.575 -35.696 -34.774 -32.911 -31.236 -32.852 -34.247 -34.621 -35.049 -35.407 -35.492 -35.568 -35.371 -35.164 -34.916 -34.552 -33.976 -33.145 -32.96 -32.092 -31.595 -32.553 -31.951 -30.925 -31.321 -30.468 -31.174 -29.888 -29.599 -28.147 -27.61 -27.36 -25.312 -25.857 -31.235 -32.165 -32.591 -33.914 -36.238 -38.554 -40.326 -42.759 -45.72 -50.905 -58.998 -67.924 -79.126 -85.917 -98.751 -118.645 -127.161 -152.195 -183.35 -192.943 -210.37 -209.466 -200.927 -201.672 -205.299 -209.551 -215.101 -221.107 -227.292 -234.835 -240.94 -246.928 -252.739 -260.582 -267.632 -274.013 -280.61 -287.499 -294.683 -301.099 -304.749 -304.736 -302.795 -300.158 -297.606 -295.08 -292.745 -291.232 -291.25 -292.013 -293.722 -295.078 -295.548 -295.075 -295.052 -296.41 -298.43 -300.128 -301.201 -301.815 -302.785 -303.461 -303.638 -303.48 -303.075 -303.117 -303.436 -304.018 -304.88 -305.784 -306.74 -307.949 -309.799 -312.168 -314.758 -317.212 -319.71 -322.502 -325.498 -328.417 -331.061 -333.588 -336.295 -339.244 -342.408 -345.746 -349.343 -353.263 -357.534 -362.08 -366.837 -371.869 -377.194 -382.826 -388.672 -394.797 -401.135 -407.72 -414.526 -421.535 -428.729 -436.067 -443.537 -451.075 -458.658 -466.209 -473.694 -481.079 -488.299 -495.321 -502.089 -508.478 -514.234 -518.899 -521.76 -522.421 -521.419 -519.677 -518.037 -517.363 -518.169 -519.95 -521.92 -523.458 -524.228 -524.17 -523.318 -521.914 -520.468 -519.597 -519.768 -520.695 -521.994 -523.435 -525.005 -526.758 -528.663 -530.679 -532.89 -535.525 -538.865 -542.997 -548.056 -554.276 -561.869 -570.899 -581.136
-1953.39 -1953.358 -1953.387 -1953.5 -1953.67 -1953.853 -1954.02 -1954.12 -1954.12 -1954.043 -1953.916 -1953.789 -1953.681 -1953.625 -1953.604 -1953.591 -1953.609 -1953.643 -1953.704 -1953.772 -1953.854 -1953.918 -1953.972 -1954.027 -1954.067 -1954.076 -1954.053 -1954.01 -1953.962 -1953.907 -1953.835 -1953.766 -1953.679 -1953.588 -1953.502 -1953.427 -1953.387 -1953.36 -1953.343 -1953.334 -1953.318 -1953.284 -1953.168 -1952.949 -1952.658 -1952.343 -1952.061 -1951.846 -1951.729 -1951.692 -1951.689 -1951.686 -1951.64 -1951.536 -1951.378 -1951.18 -1950.943 -1950.667 -1950.343 -1949.975 -1949.565 -1949.126 -1948.677 -1948.225 -1947.766 -1947.29 -1946.802 -1946.32 -1945.853 -1945.389 -1944.905 -1944.384 -1943.783 -1943.086 -1942.319 -1941.517 -1940.709 -1939.919 -1939.158 -1938.438 -1937.769 -1937.15 -1936.633 -1936.172 -1935.793 -1935.488 -1935.244 -1935.084 -1935.032 -1934.998 -1934.961 -1934.909 -1934.918 -1934.936 -1934.856 -1934.401 -1933.4 -1931.74 -1929.281 -1926.149 -1922.395 -1917.99 -1912.735 -1906.408 -1899.378 -1892.015 -1884.488 -1876.684 -1868.354 -1859.484 -1849.978 -1839.67 -1828.363 -1815.969 -1802.738 -1789.173 -1776.19 -1765.135 -1756.873 -1750.879 -1746.227 -1742.571 -1739.824 -1737.92 -1736.606 -1735.448 -1734.004 -1731.735 -1728.313 -1723.858 -1718.488 -1712.039 -1704.25 -1694.993 -1684.558 -1673.351 -1661.611 -1649.402 -1636.797 -1624.033 -1611.394 -1599.075 -1587.159 -1575.694 -1564.781 -1554.498 -1544.896 -1535.938 -1527.673 -1520.25 -1513.927 -1508.987 -1505.743 -1504.503 -1505.215 -1507.784 -1512.27 -1518.823 -1527.468 -1537.766 -1548.988 -1560.314 -1570.817 -1579.977 -1588.033 -1595.534 -1602.771 -1609.78 -1616.666 -1623.665 -1631.179 -1639.543 -1648.915 -1659.245 -1670.031 -1680.527 -1689.651 -1696.155 -1699.393 -1699.807 -1698.454 -1696.275 -1694.091 -1692.433 -1691.191 -1690.124 -1689.074 -1688.009 -1686.986 -1685.928 -1684.803 -1683.586 -1682.248 -1680.854 -1679.386 -1677.911 -1676.453 -1675.108 -1673.888 -1672.778 -1671.736 -1670.796 -1670.045 -1669.559 -1669.223 -1668.904 -1668.597 -1668.393 -1668.378 -1668.376 -1668.209 -1667.771 -1667.033 -1666.004 -1664.6 -1662.774 -1660.445 -1657.51 -1653.923 -1649.782 -1645.276 -1640.534 -1635.667 -1630.74 -1625.804 -1620.917 -1616.118 -1611.474 -1607.024 -1602.766 -1598.718 -1594.847 -1591.123 -1587.537 -1584.101 -1580.917 -1578.051 -1575.491 -1573.18 -1571.08 -1569.122 -1567.158 -1564.994 -1562.471 -1559.62 -1556.495 -1553.038 -1549.137 -1544.739 -1539.973 -1535.076 -1530.22 -1525.552 -1521.142 -1517.013 -1513.13 -1509.335 -1505.354 -1500.989 -1496.388 -1491.755 -1487.047 -1482.07 -1476.684 -1471.049 -1465.43 -1459.891 -1454.427 -1448.959 -1443.514 -1438.128 -1432.699 -1426.997 -1420.853 -1414.403 -1407.927 -1401.625 -1395.709 -1390.25 -1385.136 -1380.281 -1375.635 -1371.231 -1367.133 -1363.215 -1359.369 -1355.621 -1352.077 -1348.628 -1344.695 -1339.255 -1330.88 -1317.746 -1298.84 -1275.697 -1250.689 -1225.45 -1201.828 -1177.712 -1158.591 -1140.858 -1125.843 -1113.952 -1103.749 -1096.576 -1089.901 -1086.905 -909.046 -854.456 -791.975 -720.345 -637.891 -550.112 -465.608 -397.434 -368.425 -398.99 -471.642 -558.49 -642.853 -720.27 -787.917 -843.788 -1019.275 -1016.14 -1013.318 -1010.789 -1012.54 -1010.631 -1007.653 -1005.066 -1002.919 -1000.961 -999.434 -997.786 -996.039 -994.32 -992.77 -990.662 -987.877 -985.416 -981.727 -977.782 -973.22 -968.369 -964.582 -959.159 -959.202 -952.953 -949.721 -944.466 -936.981 -931.182 -925.014 -918.734 -911.895 -904.718 -897.774 -890.438 -882.461 -874.649 -866.313 -857.63 -849.284 -841.871 -835.249 -829.566 -824.928 -821.518 -819.543 -819.054 -819.968 -822.061 -824.978 -828.171 -830.639 -830.774 -828.111 -823.708 -818.186 -811.74 -804.563 -796.814 -788.679 -780.423 -772.318 -764.681 -757.719 -751.463 -745.941 -740.998 -736.403 -731.988 -727.5 -722.821 -717.782 -712.28 -706.369 -699.723 -692.14 -683.884 -675.142 -665.862 -655.655 -644.761 -633.233 -621.294 -609.054 -597.273 -586.788 -578.545 -570.334 -562.322 -554.107 -545.466 -536.498 -527.283 -518.086 -509.348 -502.192 -491.118 -478.675 -467.751 -452.894 -437.92 -428.891 -407.085 -384.716 -366.861 -356.285 -332.291 -276.429 -207.583 -159.039 -119.798 -101.118 -85.835 -69.968 -59.229 -51.071 -45.933 -39.494 -35.082 -33.031 -32.308 -31.4 -30.904 -31.78 -31.804 -31.859 -32.035 -32.202 -32.38 -34.14 -35.357 -35.934 -36.887 -37.679 -37.812 -38.067 -38.424 -38.921 -39.856 -40.078 -40.32 -40.809 -41.305 -41.634 -41.545 -42.398 -43.28 -42.977 -43.608 -44.695 -45.234 -44.988 -44.883 -45.675 -45.32 -46.612 -47.544 -47.467 -46.859 -45.656 -45.697 -45.186 -45.069 -44.82 -44.179 -43.674 -43.717 -43.734 -44.078 -44.009 -44.523 -44.137 -43.64 -43.394 -42.991 -42.399 -42.225 -42.412 -42.296 -42.082 -41.986 -41.524 -42.808 -44.488 -44.931 -45.255 -45.889 -46.722 -47.62 -47.861 -48.141 -48.446 -48.476 -48.293 -47.793 -47.397 -46.46 -44.943 -43.756 -43.028 -42.688 -43.036 -42.974 -42.663 -41.985 -41.024 -40.439 -40.386 -38.298 -37.596 -36.95 -35.872 -35.391 -35.257 -35.342 -35.318 -35.209 -34.499 -33.264 -32.228 -32.495 -33.209 -33.645 -34.199 -34.889 -35.39 -35.602 -35.558 -35.392 -35.185 -34.632 -33.33 -31.413 -31.461 -31.719 -31.133 -30.158 -28.453 -25.329 -22.285 -26.821 -29.777 -30.49 -30.57 -30.406 -30.328 -30.241 -30.228 -32.067 -35.055 -36.141 -37.284 -38.639 -40.603 -43.219 -46.029 -50.224 -56.648 -68.215 -78.743 -87.277 -98.755 -97.64 -114.556 -146.893 -155.365 -180.479 -212.042 -220.239 -210.813 -201.942 -204.608 -209.348 -215.115 -221.073 -225.843 -235.681 -243.781 -250.991 -257.518 -263.453 -269.275 -276.799 -283.267 -288.259 -292.796 -297.142 -301.696 -305.504 -307.522 -307.607 -305.964 -303.801 -301.502 -299.347 -297.706 -296.623 -296.328 -297.108 -297.924 -299.059 -299.918 -300.574 -301.599 -303.03 -304.993 -307.103 -308.909 -310.149 -310.968 -311.291 -311.327 -311.366 -311.217 -311.271 -311.503 -312.064 -312.922 -313.976 -315.191 -316.734 -318.653 -321.051 -323.704 -326.37 -329.161 -332.155 -335.279 -338.298 -341.033 -343.657 -346.368 -349.307 -352.491 -355.886 -359.583 -363.589 -367.911 -372.519 -377.371 -382.507 -387.935 -393.609 -399.502 -405.646 -411.995 -418.57 -425.372 -432.382 -439.589 -446.964 -454.461 -462.059 -469.719 -477.376 -485.006 -492.545 -499.957 -507.179 -514.127 -520.682 -526.573 -531.38 -534.487 -535.587 -535.146 -533.977 -532.927 -532.836 -534.224 -536.712 -539.573 -542.105 -543.417 -542.985 -541.337 -539.276 -537.403 -536.153 -535.795 -536.208 -537.138 -538.43 -539.929 -541.581 -543.467 -545.693 -548.255 -551.048 -554.044 -557.543 -561.929 -567.514 -574.596 -583.314 -593.329
[truncated: 2,920,480 more chars]
