# Supplementary material for: The near-field tsunami generated by the 15 January 2022 eruption of the Hunga Tonga-Hunga Ha’apai volcano and its impact on Tongatapu, Tonga
Source: Sci Rep. 2022 Sep 7;12:15187. doi: 10.1038/s41598-022-19486-w (PMC9452557; doi:10.1038/s41598-022-19486-w)
Supplement: Supplementary file 1 — Supplementary Information 1. [file 41598_2022_19486_MOESM1_ESM.zip › Topo_15arcsec.asc]

ncols         272
nrows         348
xllcorner     -175.9333333333
yllcorner     -21.5666666667
cellsize      0.00416666666666655
nodata_value  -9999.0
-2008 -2011 -2067 -2161 -2226 -2229 -2214 -2211 -2220 -2211 -2246 -2250 -2266 -2282 -2291 -2293 -2293 -2284 -2216 -2095 -2068 -2198 -2290 -2290 -2283 -2198 -2158 -2140 -2110 -2078 -2118 -2143 -2102 -2073 -2141 -2241 -2260 -2259 -2260 -2259 -2255 -2254 -2255 -2249 -2244 -2242 -2241 -2240 -2242 -2245 -2248 -2247 -2240 -2239 -2232 -2229 -2236 -2236 -2232 -2232 -2232 -2240 -2239 -2236 -2236 -2238 -2241 -2242 -2240 -2240 -2232 -2228 -2216 -2217 -2224 -2228 -2223 -2212 -2197 -2187 -2183 -2183 -2181 -2177 -2178 -2189 -2183 -2182 -2183 -2182 -2183 -2181 -2180 -2184 -2175 -2169 -2170 -2165 -2164 -2169 -2160 -2157 -2172 -2173 -2172 -2166 -2160 -2154 -2150 -2149 -2148 -2148 -2148 -2147 -2145 -2138 -2135 -2129 -2076 -2026 -1927 -1800 -1823 -1981 -2053 -2036 -1997 -2002 -2072 -2088 -2101 -2126 -2112 -2112 -2112 -2110 -2107 -2103 -2095 -2087 -2079 -2071 -2062 -2049 -2035 -2023 -2010 -1997 -1986 -1976 -1966 -1957 -1951 -1944 -1924 -1910 -1905 -1891 -1866 -1751 -1731 -1693 -1685 -1697 -1691 -1630 -1548 -1503 -1467 -1437 -1374 -1250 -1167 -1085 -1010 -935 -894 -982 -1009 -979 -913 -809 -772 -756 -761 -779 -808 -910 -984 -992 -1112 -1173 -1215 -1273 -1347 -1416 -1449 -1441 -1445 -1436 -1456 -1488 -1522 -1575 -1646 -1656 -1659 -1659 -1670 -1684 -1678 -1673 -1689 -1689 -1689 -1668 -1662 -1652 -1639 -1607 -1569 -1513 -1477 -1336 -1224 -1136 -1104 -1080 -1027 -972 -926 -878 -824 -763 -699 -643 -586 -527 -474 -445 -424 -409 -421 -436 -450 -468 -508 -552 -594 -633 -670 -707 -744 -778 -809 -836 -861 -882 -893 -902 -909 -915 -918 -906 -890 -873 -855 -834 -810 -781 -736 -687
-1960 -1978 -2060 -2167 -2222 -2204 -2187 -2205 -2209 -2189 -2243 -2267 -2290 -2294 -2293 -2293 -2293 -2285 -2226 -2165 -2186 -2253 -2292 -2292 -2284 -2160 -2176 -2181 -2148 -2158 -2179 -2193 -2171 -2157 -2203 -2260 -2264 -2263 -2263 -2262 -2261 -2260 -2260 -2252 -2243 -2240 -2240 -2240 -2241 -2243 -2246 -2247 -2246 -2246 -2251 -2246 -2253 -2237 -2232 -2236 -2241 -2234 -2237 -2232 -2232 -2235 -2240 -2241 -2241 -2239 -2236 -2232 -2224 -2230 -2237 -2227 -2214 -2202 -2190 -2183 -2183 -2184 -2182 -2178 -2177 -2175 -2184 -2184 -2187 -2184 -2182 -2183 -2184 -2189 -2179 -2174 -2179 -2168 -2167 -2172 -2162 -2159 -2176 -2175 -2172 -2171 -2164 -2154 -2150 -2150 -2150 -2150 -2146 -2145 -2146 -2141 -2135 -2083 -1961 -1871 -1763 -1693 -1792 -1965 -2009 -1974 -1911 -1884 -2017 -2060 -2097 -2124 -2108 -2108 -2107 -2104 -2100 -2095 -2087 -2079 -2071 -2063 -2054 -2042 -2028 -2015 -2003 -1991 -1980 -1970 -1961 -1952 -1945 -1935 -1919 -1909 -1908 -1901 -1867 -1789 -1752 -1725 -1702 -1689 -1667 -1607 -1561 -1524 -1490 -1461 -1394 -1262 -1172 -1088 -1001 -906 -850 -919 -980 -959 -918 -867 -828 -800 -784 -782 -829 -952 -1029 -1066 -1113 -1173 -1226 -1263 -1318 -1405 -1459 -1475 -1476 -1480 -1504 -1540 -1580 -1606 -1642 -1641 -1645 -1653 -1671 -1693 -1695 -1690 -1698 -1698 -1686 -1666 -1662 -1654 -1628 -1597 -1561 -1510 -1452 -1351 -1250 -1166 -1111 -1076 -1023 -966 -912 -858 -799 -736 -672 -612 -554 -496 -445 -410 -385 -372 -378 -390 -406 -428 -467 -513 -558 -599 -638 -677 -715 -750 -782 -810 -835 -856 -871 -882 -891 -898 -901 -895 -886 -875 -863 -850 -833 -809 -770 -724
-1971 -1966 -2055 -2163 -2196 -2170 -2161 -2194 -2198 -2210 -2241 -2287 -2293 -2293 -2293 -2294 -2293 -2282 -2253 -2252 -2286 -2293 -2293 -2293 -2273 -2181 -2211 -2226 -2220 -2225 -2228 -2238 -2233 -2233 -2253 -2266 -2266 -2265 -2264 -2264 -2263 -2260 -2254 -2240 -2232 -2235 -2239 -2239 -2240 -2241 -2244 -2247 -2250 -2250 -2272 -2278 -2288 -2240 -2237 -2240 -2244 -2238 -2238 -2222 -2228 -2231 -2235 -2239 -2242 -2240 -2237 -2235 -2235 -2239 -2235 -2192 -2171 -2174 -2175 -2178 -2182 -2182 -2181 -2178 -2179 -2177 -2177 -2190 -2191 -2188 -2186 -2187 -2188 -2189 -2182 -2180 -2182 -2172 -2170 -2174 -2168 -2177 -2176 -2175 -2173 -2170 -2162 -2152 -2149 -2150 -2150 -2150 -2144 -2144 -2144 -2137 -2126 -2027 -1867 -1743 -1602 -1615 -1806 -1951 -1970 -1935 -1853 -1778 -1968 -2032 -2096 -2135 -2103 -2101 -2100 -2095 -2090 -2085 -2077 -2069 -2062 -2054 -2045 -2033 -2019 -2006 -1993 -1981 -1970 -1960 -1951 -1943 -1935 -1923 -1908 -1909 -1909 -1894 -1871 -1815 -1770 -1738 -1709 -1677 -1649 -1602 -1581 -1543 -1520 -1502 -1437 -1286 -1190 -1094 -988 -869 -801 -857 -944 -937 -901 -866 -839 -809 -782 -787 -854 -933 -1005 -1042 -1085 -1166 -1232 -1260 -1287 -1361 -1446 -1482 -1501 -1513 -1534 -1573 -1610 -1659 -1641 -1636 -1639 -1650 -1664 -1676 -1685 -1694 -1704 -1703 -1686 -1666 -1661 -1653 -1624 -1595 -1560 -1525 -1444 -1355 -1266 -1196 -1152 -1090 -1027 -965 -906 -847 -784 -719 -652 -591 -531 -472 -419 -383 -356 -341 -345 -357 -371 -392 -435 -483 -529 -571 -610 -650 -689 -725 -757 -786 -811 -832 -848 -860 -871 -880 -885 -883 -879 -874 -869 -863 -854 -837 -801 -757
-1996 -1971 -2049 -2143 -2174 -2169 -2171 -2193 -2194 -2237 -2249 -2284 -2292 -2293 -2293 -2294 -2293 -2281 -2253 -2256 -2290 -2292 -2292 -2283 -2239 -2208 -2235 -2245 -2255 -2256 -2249 -2259 -2267 -2269 -2269 -2268 -2267 -2266 -2265 -2265 -2252 -2234 -2225 -2220 -2225 -2233 -2237 -2238 -2239 -2240 -2243 -2247 -2251 -2254 -2274 -2282 -2297 -2242 -2238 -2240 -2240 -2237 -2235 -2220 -2229 -2231 -2232 -2236 -2240 -2241 -2239 -2238 -2240 -2241 -2214 -2157 -2144 -2162 -2172 -2178 -2181 -2181 -2179 -2178 -2180 -2177 -2174 -2189 -2190 -2188 -2186 -2187 -2187 -2186 -2182 -2181 -2180 -2174 -2172 -2171 -2167 -2172 -2172 -2173 -2173 -2151 -2143 -2149 -2149 -2150 -2149 -2148 -2144 -2146 -2145 -2138 -2125 -2028 -1851 -1700 -1545 -1608 -1828 -1938 -1945 -1895 -1794 -1680 -1810 -2026 -2065 -2084 -2089 -2089 -2089 -2084 -2078 -2073 -2066 -2058 -2051 -2044 -2036 -2023 -2009 -1995 -1981 -1968 -1957 -1948 -1941 -1933 -1925 -1916 -1906 -1904 -1904 -1891 -1879 -1821 -1783 -1752 -1724 -1695 -1662 -1617 -1599 -1564 -1547 -1549 -1500 -1324 -1227 -1118 -997 -869 -794 -841 -914 -893 -858 -844 -830 -788 -751 -775 -801 -829 -883 -964 -1044 -1133 -1191 -1209 -1269 -1343 -1412 -1456 -1501 -1539 -1570 -1601 -1630 -1664 -1645 -1639 -1642 -1655 -1662 -1668 -1673 -1679 -1695 -1705 -1686 -1661 -1658 -1651 -1642 -1612 -1566 -1512 -1444 -1356 -1270 -1202 -1153 -1097 -1034 -967 -906 -843 -777 -708 -638 -576 -515 -454 -398 -362 -334 -315 -323 -335 -348 -364 -413 -465 -511 -552 -588 -630 -668 -703 -735 -763 -788 -809 -825 -839 -851 -861 -869 -870 -870 -870 -871 -870 -870 -863 -826 -784
-2017 -1979 -2035 -2119 -2158 -2171 -2187 -2209 -2213 -2249 -2266 -2286 -2292 -2293 -2293 -2294 -2295 -2268 -2238 -2256 -2294 -2293 -2287 -2257 -2221 -2226 -2242 -2250 -2254 -2255 -2247 -2246 -2258 -2267 -2267 -2267 -2267 -2267 -2266 -2264 -2218 -2172 -2178 -2211 -2228 -2234 -2236 -2238 -2239 -2241 -2243 -2248 -2252 -2258 -2276 -2278 -2285 -2277 -2237 -2237 -2236 -2221 -2221 -2224 -2229 -2233 -2233 -2236 -2239 -2240 -2241 -2241 -2242 -2233 -2180 -2137 -2144 -2165 -2174 -2179 -2181 -2180 -2179 -2179 -2180 -2177 -2176 -2187 -2188 -2186 -2185 -2184 -2184 -2183 -2180 -2178 -2178 -2175 -2171 -2168 -2167 -2174 -2173 -2172 -2170 -2136 -2129 -2147 -2149 -2150 -2145 -2144 -2143 -2141 -2144 -2144 -2134 -2058 -1905 -1767 -1662 -1729 -1893 -1969 -1964 -1891 -1766 -1630 -1788 -1938 -2024 -2057 -2068 -2071 -2071 -2066 -2061 -2056 -2050 -2044 -2038 -2032 -2024 -2011 -1997 -1981 -1966 -1953 -1942 -1935 -1929 -1923 -1916 -1908 -1904 -1900 -1893 -1878 -1857 -1825 -1794 -1767 -1738 -1710 -1677 -1644 -1630 -1588 -1550 -1552 -1525 -1361 -1259 -1144 -1013 -897 -827 -806 -866 -832 -819 -817 -806 -754 -713 -695 -665 -666 -746 -864 -995 -1069 -1100 -1156 -1255 -1337 -1403 -1458 -1504 -1542 -1583 -1675 -1683 -1677 -1663 -1653 -1654 -1668 -1670 -1680 -1696 -1701 -1706 -1703 -1683 -1664 -1662 -1651 -1650 -1623 -1572 -1524 -1454 -1357 -1271 -1220 -1179 -1115 -1047 -979 -912 -845 -776 -705 -635 -571 -508 -447 -393 -355 -327 -311 -317 -332 -349 -373 -415 -461 -505 -544 -580 -618 -653 -686 -716 -742 -766 -786 -803 -817 -830 -841 -850 -855 -858 -861 -865 -868 -870 -864 -836 -799
-2020 -1965 -2000 -2083 -2142 -2165 -2190 -2224 -2242 -2251 -2274 -2292 -2293 -2293 -2294 -2294 -2295 -2277 -2276 -2292 -2293 -2293 -2280 -2228 -2205 -2235 -2245 -2253 -2256 -2249 -2250 -2239 -2251 -2267 -2267 -2267 -2266 -2266 -2266 -2262 -2190 -2097 -2131 -2202 -2217 -2228 -2236 -2240 -2241 -2243 -2247 -2246 -2249 -2264 -2273 -2279 -2286 -2270 -2242 -2239 -2238 -2228 -2225 -2223 -2228 -2232 -2235 -2239 -2240 -2241 -2241 -2241 -2243 -2212 -2138 -2105 -2137 -2169 -2176 -2180 -2181 -2180 -2179 -2179 -2179 -2178 -2180 -2188 -2188 -2188 -2188 -2185 -2184 -2183 -2181 -2179 -2179 -2178 -2174 -2169 -2172 -2174 -2171 -2169 -2168 -2151 -2141 -2145 -2148 -2147 -2143 -2142 -2136 -2124 -2133 -2134 -2128 -2094 -2004 -1918 -1866 -1904 -1975 -2005 -2010 -1935 -1815 -1821 -1946 -1985 -2017 -2040 -2049 -2051 -2050 -2046 -2042 -2037 -2033 -2029 -2025 -2019 -2012 -1999 -1984 -1968 -1951 -1937 -1927 -1922 -1919 -1914 -1906 -1897 -1903 -1892 -1882 -1863 -1844 -1822 -1800 -1775 -1749 -1716 -1685 -1651 -1638 -1602 -1565 -1554 -1517 -1369 -1254 -1124 -976 -876 -821 -730 -784 -781 -781 -777 -775 -722 -617 -559 -530 -522 -607 -744 -929 -992 -1005 -1113 -1234 -1326 -1401 -1460 -1507 -1545 -1584 -1675 -1697 -1700 -1692 -1677 -1674 -1694 -1706 -1711 -1720 -1726 -1718 -1696 -1690 -1676 -1673 -1662 -1662 -1645 -1594 -1551 -1484 -1359 -1262 -1236 -1192 -1131 -1063 -993 -923 -852 -781 -708 -636 -571 -507 -446 -392 -354 -326 -311 -321 -340 -363 -390 -428 -468 -507 -543 -577 -610 -642 -671 -699 -723 -744 -764 -780 -794 -808 -821 -832 -838 -843 -848 -854 -860 -864 -861 -837 -806
-2017 -1934 -1961 -2065 -2136 -2154 -2183 -2237 -2248 -2246 -2291 -2293 -2293 -2293 -2294 -2294 -2293 -2293 -2293 -2293 -2293 -2289 -2264 -2208 -2188 -2247 -2246 -2254 -2254 -2249 -2261 -2264 -2265 -2266 -2266 -2266 -2265 -2265 -2265 -2261 -2189 -2018 -2057 -2161 -2176 -2208 -2234 -2245 -2246 -2248 -2248 -2227 -2242 -2266 -2269 -2276 -2282 -2284 -2282 -2237 -2231 -2233 -2233 -2229 -2232 -2236 -2238 -2239 -2240 -2241 -2240 -2240 -2243 -2198 -2120 -2107 -2151 -2177 -2178 -2181 -2181 -2181 -2180 -2178 -2176 -2176 -2176 -2170 -2185 -2185 -2186 -2184 -2182 -2180 -2181 -2179 -2178 -2175 -2171 -2166 -2170 -2169 -2162 -2159 -2159 -2151 -2143 -2143 -2145 -2143 -2142 -2139 -2122 -2112 -2116 -2108 -2100 -2093 -2078 -2060 -2029 -2013 -2017 -2025 -2036 -1997 -1890 -1953 -1994 -2003 -2018 -2026 -2031 -2032 -2029 -2025 -2021 -2017 -2015 -2013 -2011 -2007 -2001 -1989 -1974 -1956 -1938 -1923 -1913 -1913 -1913 -1910 -1901 -1887 -1897 -1886 -1874 -1856 -1838 -1819 -1799 -1774 -1751 -1723 -1693 -1659 -1645 -1613 -1582 -1562 -1509 -1364 -1221 -1053 -857 -723 -738 -721 -710 -720 -722 -758 -767 -686 -509 -391 -353 -374 -480 -672 -862 -902 -949 -1089 -1220 -1320 -1400 -1458 -1508 -1548 -1641 -1671 -1701 -1720 -1719 -1706 -1703 -1730 -1738 -1728 -1726 -1729 -1720 -1701 -1704 -1688 -1687 -1679 -1666 -1643 -1614 -1583 -1544 -1373 -1312 -1275 -1216 -1150 -1080 -1009 -936 -862 -788 -715 -643 -576 -512 -451 -398 -359 -333 -321 -332 -355 -384 -415 -448 -481 -514 -546 -576 -604 -631 -657 -682 -703 -723 -741 -757 -771 -786 -799 -811 -819 -826 -833 -840 -847 -851 -848 -831 -806
-2011 -1905 -1954 -2069 -2115 -2133 -2188 -2255 -2254 -2236 -2292 -2293 -2293 -2293 -2293 -2293 -2293 -2293 -2293 -2293 -2293 -2275 -2220 -2158 -2138 -2250 -2247 -2254 -2250 -2255 -2263 -2265 -2265 -2265 -2265 -2265 -2265 -2265 -2264 -2258 -2178 -1971 -1988 -2066 -2093 -2159 -2219 -2246 -2254 -2259 -2249 -2219 -2262 -2264 -2267 -2272 -2274 -2280 -2276 -2259 -2238 -2234 -2235 -2231 -2231 -2236 -2239 -2239 -2239 -2239 -2238 -2238 -2240 -2202 -2128 -2144 -2176 -2180 -2181 -2183 -2182 -2181 -2181 -2179 -2177 -2176 -2176 -2178 -2183 -2184 -2185 -2183 -2181 -2180 -2182 -2181 -2178 -2174 -2171 -2165 -2177 -2168 -2160 -2151 -2143 -2140 -2139 -2140 -2141 -2141 -2140 -2134 -2112 -2109 -2109 -2081 -2074 -2068 -2057 -2049 -2041 -2032 -2032 -2036 -2039 -2025 -1959 -1998 -1999 -2007 -2002 -2012 -2015 -2014 -2009 -2004 -1999 -1996 -1996 -1998 -1999 -1998 -1993 -1983 -1968 -1949 -1930 -1918 -1918 -1914 -1915 -1915 -1907 -1887 -1889 -1881 -1867 -1847 -1829 -1814 -1796 -1775 -1754 -1729 -1696 -1673 -1664 -1634 -1597 -1569 -1511 -1361 -1200 -1001 -764 -574 -674 -695 -657 -656 -688 -783 -783 -640 -461 -383 -363 -381 -486 -630 -745 -791 -921 -1082 -1212 -1316 -1398 -1459 -1512 -1553 -1650 -1680 -1710 -1728 -1734 -1729 -1729 -1746 -1747 -1743 -1741 -1741 -1735 -1712 -1716 -1707 -1703 -1696 -1669 -1656 -1619 -1573 -1503 -1395 -1345 -1286 -1230 -1166 -1097 -1025 -949 -874 -798 -723 -651 -583 -518 -457 -404 -365 -338 -328 -343 -372 -407 -443 -470 -496 -522 -549 -576 -598 -621 -643 -665 -683 -701 -718 -733 -748 -763 -777 -790 -800 -808 -816 -824 -832 -836 -835 -822 -803
-1996 -1895 -1950 -2050 -2087 -2127 -2209 -2262 -2261 -2258 -2293 -2292 -2292 -2292 -2292 -2292 -2292 -2292 -2293 -2294 -2285 -2238 -2135 -2026 -2017 -2251 -2249 -2254 -2256 -2263 -2265 -2265 -2265 -2265 -2264 -2264 -2264 -2264 -2263 -2251 -2126 -1953 -1934 -1927 -1957 -2061 -2180 -2242 -2262 -2272 -2262 -2247 -2266 -2264 -2266 -2273 -2267 -2272 -2276 -2263 -2235 -2221 -2224 -2228 -2232 -2237 -2239 -2240 -2239 -2234 -2236 -2237 -2238 -2210 -2167 -2175 -2186 -2182 -2182 -2183 -2183 -2181 -2181 -2179 -2177 -2176 -2176 -2180 -2180 -2178 -2181 -2178 -2175 -2177 -2182 -2175 -2168 -2166 -2164 -2207 -2181 -2165 -2159 -2150 -2140 -2137 -2137 -2138 -2138 -2136 -2131 -2124 -2111 -2103 -2099 -2063 -2056 -2052 -2036 -2022 -2014 -2018 -2028 -2033 -2036 -2040 -2026 -2004 -1996 -2003 -2008 -2008 -2005 -1999 -1993 -1986 -1979 -1975 -1978 -1984 -1989 -1991 -1989 -1980 -1967 -1948 -1933 -1922 -1917 -1917 -1922 -1930 -1939 -1940 -1887 -1866 -1860 -1844 -1825 -1804 -1789 -1776 -1760 -1732 -1698 -1690 -1683 -1655 -1613 -1579 -1513 -1370 -1233 -1040 -797 -632 -642 -632 -616 -600 -680 -800 -783 -594 -455 -413 -401 -440 -539 -512 -591 -717 -913 -1083 -1209 -1312 -1394 -1460 -1513 -1550 -1648 -1695 -1711 -1716 -1725 -1736 -1749 -1758 -1760 -1761 -1761 -1758 -1748 -1730 -1729 -1718 -1711 -1704 -1696 -1665 -1626 -1581 -1527 -1439 -1344 -1306 -1248 -1182 -1111 -1038 -961 -884 -808 -732 -660 -591 -526 -465 -411 -372 -344 -334 -354 -388 -427 -464 -487 -507 -528 -549 -571 -589 -608 -627 -646 -663 -679 -695 -709 -724 -738 -753 -767 -779 -789 -799 -808 -816 -821 -821 -812 -798
-1957 -1889 -1965 -2058 -2102 -2159 -2235 -2263 -2263 -2264 -2291 -2291 -2291 -2292 -2291 -2291 -2291 -2291 -2292 -2293 -2273 -2198 -2070 -1929 -1956 -2253 -2250 -2252 -2255 -2257 -2261 -2264 -2264 -2264 -2263 -2263 -2262 -2262 -2259 -2232 -2066 -1946 -1899 -1857 -1886 -2022 -2175 -2254 -2269 -2271 -2272 -2269 -2267 -2266 -2271 -2265 -2256 -2261 -2259 -2257 -2237 -2225 -2227 -2231 -2235 -2238 -2240 -2240 -2238 -2232 -2228 -2232 -2235 -2203 -2188 -2189 -2186 -2183 -2183 -2183 -2182 -2182 -2181 -2178 -2178 -2178 -2176 -2174 -2173 -2185 -2188 -2187 -2188 -2184 -2180 -2177 -2169 -2178 -2189 -2184 -2181 -2160 -2150 -2145 -2139 -2135 -2135 -2136 -2134 -2127 -2119 -2112 -2100 -2089 -2089 -2064 -2050 -2043 -2025 -2009 -2001 -2004 -2016 -2024 -2025 -2033 -2029 -1995 -2005 -2006 -2011 -2003 -1994 -1986 -1978 -1969 -1960 -1954 -1962 -1973 -1981 -1987 -1988 -1981 -1970 -1947 -1937 -1925 -1916 -1917 -1926 -1942 -1967 -1997 -1982 -1875 -1860 -1841 -1816 -1800 -1789 -1779 -1765 -1741 -1709 -1694 -1688 -1664 -1625 -1588 -1513 -1364 -1258 -1089 -874 -696 -777 -722 -646 -598 -681 -792 -708 -504 -402 -383 -365 -410 -552 -486 -514 -722 -928 -1095 -1220 -1312 -1385 -1447 -1493 -1515 -1617 -1693 -1716 -1707 -1710 -1730 -1755 -1771 -1777 -1777 -1773 -1766 -1757 -1746 -1738 -1723 -1716 -1715 -1707 -1673 -1630 -1585 -1538 -1445 -1357 -1323 -1263 -1194 -1123 -1050 -972 -894 -817 -741 -669 -600 -535 -473 -418 -380 -352 -337 -364 -403 -445 -483 -501 -514 -529 -546 -564 -577 -591 -607 -625 -639 -654 -670 -684 -698 -713 -729 -744 -757 -769 -780 -791 -799 -804 -807 -800 -790
-1932 -1908 -1997 -2096 -2150 -2189 -2238 -2263 -2265 -2266 -2290 -2290 -2290 -2291 -2290 -2290 -2289 -2289 -2292 -2285 -2252 -2186 -2100 -2024 -2069 -2254 -2251 -2251 -2252 -2254 -2258 -2261 -2262 -2262 -2262 -2261 -2261 -2261 -2253 -2193 -2028 -1950 -1905 -1947 -2002 -2111 -2218 -2264 -2269 -2272 -2273 -2271 -2271 -2272 -2271 -2249 -2255 -2257 -2255 -2250 -2238 -2231 -2231 -2234 -2239 -2243 -2244 -2242 -2238 -2228 -2222 -2224 -2229 -2203 -2190 -2187 -2186 -2185 -2185 -2184 -2182 -2181 -2180 -2177 -2178 -2178 -2177 -2175 -2177 -2186 -2189 -2191 -2188 -2181 -2174 -2175 -2175 -2180 -2182 -2133 -2112 -2139 -2141 -2137 -2135 -2131 -2132 -2133 -2131 -2129 -2125 -2114 -2091 -2080 -2065 -2049 -2042 -2038 -2026 -2013 -1997 -1992 -2002 -2010 -2008 -2012 -2010 -2002 -2030 -2023 -1996 -1988 -1979 -1970 -1962 -1953 -1946 -1943 -1951 -1964 -1973 -1980 -1984 -1982 -1970 -1954 -1942 -1929 -1917 -1917 -1924 -1934 -1944 -1940 -1971 -1880 -1859 -1832 -1813 -1801 -1793 -1780 -1766 -1751 -1715 -1700 -1694 -1673 -1640 -1600 -1518 -1385 -1304 -1184 -1043 -956 -910 -807 -705 -611 -663 -768 -713 -557 -520 -477 -453 -483 -549 -462 -534 -764 -957 -1115 -1236 -1325 -1390 -1437 -1469 -1493 -1577 -1670 -1729 -1713 -1709 -1726 -1753 -1770 -1782 -1784 -1778 -1770 -1763 -1755 -1743 -1736 -1730 -1723 -1710 -1674 -1626 -1574 -1516 -1425 -1374 -1327 -1270 -1202 -1130 -1056 -979 -901 -825 -750 -678 -610 -546 -485 -433 -396 -371 -363 -384 -418 -456 -488 -504 -514 -524 -535 -547 -558 -569 -582 -597 -611 -625 -641 -655 -670 -686 -702 -719 -733 -747 -759 -770 -779 -785 -788 -785 -779
-1934 -1942 -2043 -2148 -2198 -2204 -2222 -2263 -2268 -2273 -2286 -2287 -2288 -2289 -2288 -2287 -2285 -2287 -2289 -2261 -2215 -2189 -2167 -2192 -2211 -2252 -2250 -2252 -2253 -2252 -2257 -2261 -2261 -2261 -2261 -2260 -2259 -2261 -2247 -2136 -1980 -1966 -1943 -2005 -2116 -2212 -2259 -2272 -2273 -2274 -2275 -2273 -2273 -2273 -2260 -2186 -2252 -2260 -2257 -2249 -2240 -2236 -2237 -2240 -2242 -2245 -2246 -2242 -2234 -2219 -2209 -2210 -2221 -2208 -2193 -2187 -2186 -2185 -2185 -2183 -2182 -2180 -2179 -2177 -2177 -2177 -2175 -2175 -2174 -2187 -2189 -2185 -2177 -2168 -2167 -2175 -2177 -2193 -2187 -2097 -2074 -2120 -2132 -2130 -2129 -2125 -2122 -2122 -2124 -2124 -2123 -2112 -2071 -2062 -2048 -2041 -2036 -2030 -2014 -2002 -1986 -1980 -1990 -1998 -1993 -1978 -1960 -2018 -2039 -2065 -1977 -1970 -1960 -1952 -1945 -1938 -1931 -1929 -1936 -1955 -1961 -1970 -1976 -1981 -1970 -1958 -1947 -1934 -1914 -1914 -1918 -1922 -1921 -1908 -1879 -1871 -1853 -1828 -1817 -1804 -1797 -1785 -1773 -1755 -1707 -1706 -1704 -1691 -1666 -1623 -1529 -1421 -1358 -1277 -1184 -1090 -986 -894 -761 -635 -618 -715 -743 -699 -672 -627 -578 -570 -536 -504 -617 -820 -999 -1142 -1255 -1331 -1385 -1429 -1496 -1534 -1565 -1652 -1756 -1732 -1727 -1735 -1751 -1761 -1779 -1789 -1783 -1774 -1766 -1759 -1752 -1744 -1739 -1728 -1716 -1675 -1621 -1562 -1502 -1442 -1375 -1334 -1276 -1208 -1135 -1061 -984 -907 -832 -758 -688 -621 -558 -499 -448 -414 -393 -386 -404 -434 -466 -492 -504 -509 -513 -519 -527 -534 -542 -553 -566 -579 -594 -609 -624 -640 -657 -675 -692 -709 -724 -737 -748 -757 -764 -768 -767 -765
-1933 -1977 -2069 -2169 -2223 -2228 -2233 -2264 -2271 -2279 -2276 -2281 -2285 -2286 -2286 -2286 -2283 -2287 -2274 -2228 -2191 -2194 -2208 -2244 -2247 -2248 -2250 -2252 -2254 -2255 -2258 -2259 -2260 -2260 -2260 -2258 -2258 -2261 -2242 -2093 -1961 -1975 -1962 -2021 -2157 -2242 -2269 -2274 -2275 -2276 -2276 -2274 -2273 -2270 -2246 -2101 -2238 -2264 -2261 -2252 -2245 -2241 -2240 -2242 -2245 -2246 -2240 -2231 -2219 -2208 -2201 -2198 -2202 -2198 -2190 -2187 -2186 -2186 -2184 -2183 -2181 -2180 -2179 -2176 -2174 -2173 -2174 -2168 -2166 -2182 -2183 -2181 -2173 -2160 -2157 -2167 -2174 -2199 -2189 -2145 -2129 -2124 -2124 -2123 -2122 -2117 -2111 -2106 -2108 -2115 -2114 -2100 -2040 -2050 -2040 -2036 -2031 -2024 -2009 -1993 -1975 -1970 -1979 -1983 -1969 -1923 -1889 -2023 -2036 -2050 -1957 -1949 -1938 -1931 -1925 -1922 -1915 -1910 -1909 -1920 -1935 -1944 -1953 -1954 -1964 -1959 -1951 -1940 -1920 -1915 -1914 -1914 -1908 -1891 -1878 -1864 -1850 -1831 -1820 -1807 -1801 -1790 -1780 -1761 -1732 -1708 -1709 -1705 -1694 -1658 -1566 -1457 -1400 -1332 -1255 -1166 -1055 -957 -840 -706 -609 -587 -603 -624 -600 -568 -541 -576 -638 -692 -713 -783 -990 -1153 -1259 -1289 -1279 -1330 -1465 -1562 -1637 -1701 -1780 -1752 -1742 -1749 -1756 -1771 -1787 -1793 -1787 -1777 -1772 -1768 -1762 -1749 -1746 -1737 -1726 -1680 -1619 -1550 -1480 -1435 -1389 -1350 -1285 -1213 -1138 -1063 -987 -912 -838 -766 -697 -634 -573 -514 -463 -435 -417 -407 -425 -450 -476 -498 -500 -499 -498 -499 -503 -506 -511 -520 -532 -544 -559 -575 -591 -608 -626 -645 -665 -681 -697 -711 -724 -733 -741 -747 -747 -747
-1925 -2003 -2107 -2199 -2243 -2252 -2260 -2267 -2271 -2266 -2267 -2275 -2280 -2283 -2282 -2282 -2285 -2284 -2258 -2218 -2198 -2208 -2232 -2238 -2244 -2243 -2247 -2253 -2258 -2258 -2258 -2258 -2259 -2259 -2259 -2258 -2258 -2260 -2241 -2073 -1976 -1976 -1974 -2035 -2168 -2250 -2273 -2277 -2278 -2278 -2277 -2275 -2272 -2271 -2268 -2193 -2263 -2263 -2259 -2253 -2247 -2244 -2244 -2246 -2245 -2236 -2216 -2212 -2207 -2203 -2195 -2195 -2194 -2193 -2190 -2189 -2187 -2185 -2184 -2182 -2180 -2179 -2178 -2174 -2173 -2173 -2173 -2168 -2166 -2170 -2179 -2178 -2172 -2162 -2155 -2162 -2168 -2185 -2181 -2156 -2147 -2126 -2119 -2117 -2114 -2110 -2103 -2098 -2098 -2102 -2101 -2097 -2074 -2061 -2031 -2026 -2021 -2016 -2005 -1994 -1976 -1964 -1967 -1966 -1942 -1898 -1892 -1991 -1987 -1914 -1927 -1923 -1916 -1908 -1898 -1901 -1899 -1895 -1890 -1902 -1916 -1928 -1932 -1926 -1937 -1941 -1942 -1940 -1926 -1919 -1912 -1912 -1907 -1884 -1888 -1887 -1840 -1833 -1823 -1815 -1806 -1797 -1786 -1764 -1755 -1728 -1722 -1711 -1700 -1675 -1599 -1493 -1441 -1383 -1314 -1228 -1130 -1092 -929 -824 -733 -651 -583 -473 -412 -422 -534 -711 -838 -889 -857 -864 -1004 -1154 -1249 -1159 -1057 -1195 -1419 -1586 -1732 -1765 -1775 -1772 -1766 -1763 -1765 -1772 -1789 -1797 -1790 -1782 -1776 -1772 -1766 -1753 -1749 -1746 -1730 -1685 -1624 -1554 -1482 -1437 -1396 -1350 -1286 -1213 -1137 -1062 -988 -916 -845 -775 -709 -651 -594 -539 -491 -467 -453 -447 -454 -467 -480 -490 -489 -483 -478 -474 -472 -473 -476 -482 -491 -504 -519 -537 -554 -572 -592 -613 -634 -651 -666 -682 -695 -705 -713 -720 -722 -724
-1954 -2047 -2131 -2200 -2242 -2251 -2260 -2265 -2259 -2251 -2260 -2263 -2271 -2277 -2275 -2273 -2283 -2260 -2227 -2205 -2197 -2215 -2226 -2235 -2241 -2234 -2228 -2237 -2250 -2259 -2258 -2257 -2258 -2257 -2257 -2257 -2258 -2259 -2232 -2043 -1982 -1972 -1946 -2014 -2154 -2237 -2270 -2280 -2280 -2280 -2278 -2276 -2273 -2272 -2272 -2263 -2268 -2260 -2258 -2251 -2246 -2246 -2247 -2248 -2238 -2213 -2198 -2200 -2199 -2202 -2193 -2192 -2192 -2192 -2190 -2188 -2187 -2185 -2183 -2182 -2179 -2178 -2177 -2172 -2172 -2171 -2169 -2169 -2168 -2172 -2178 -2177 -2171 -2165 -2159 -2160 -2174 -2178 -2158 -2145 -2139 -2125 -2114 -2109 -2107 -2103 -2096 -2090 -2088 -2089 -2090 -2089 -2077 -2057 -2027 -2017 -2012 -2007 -2000 -1988 -1969 -1960 -1956 -1943 -1930 -1928 -1938 -1939 -1935 -1865 -1888 -1899 -1898 -1894 -1890 -1890 -1887 -1884 -1882 -1889 -1900 -1910 -1917 -1916 -1924 -1928 -1931 -1930 -1925 -1921 -1914 -1913 -1912 -1910 -1919 -1928 -1917 -1843 -1825 -1818 -1810 -1804 -1789 -1770 -1764 -1754 -1741 -1714 -1692 -1673 -1621 -1536 -1493 -1441 -1367 -1286 -1200 -1146 -1029 -950 -897 -854 -770 -599 -532 -519 -633 -839 -960 -1003 -997 -1022 -1108 -1212 -1256 -1123 -1004 -1346 -1443 -1597 -1735 -1761 -1778 -1786 -1789 -1787 -1787 -1794 -1799 -1798 -1792 -1786 -1781 -1776 -1769 -1763 -1762 -1756 -1740 -1696 -1640 -1579 -1519 -1463 -1412 -1355 -1287 -1212 -1135 -1059 -989 -920 -853 -787 -724 -673 -624 -574 -525 -509 -497 -489 -484 -483 -483 -482 -475 -465 -454 -445 -438 -437 -438 -442 -449 -462 -478 -496 -514 -534 -556 -579 -601 -618 -634 -649 -664 -674 -683 -690 -693 -696
-2020 -2113 -2169 -2205 -2230 -2243 -2255 -2259 -2252 -2249 -2239 -2237 -2257 -2269 -2269 -2267 -2278 -2235 -2196 -2191 -2195 -2217 -2224 -2230 -2229 -2210 -2186 -2183 -2207 -2250 -2260 -2259 -2258 -2256 -2256 -2257 -2258 -2251 -2197 -1994 -1969 -1949 -1897 -1962 -2098 -2171 -2243 -2282 -2281 -2280 -2279 -2277 -2276 -2275 -2274 -2271 -2266 -2261 -2256 -2248 -2247 -2249 -2251 -2249 -2226 -2195 -2194 -2194 -2195 -2198 -2193 -2192 -2191 -2190 -2189 -2187 -2185 -2184 -2183 -2181 -2179 -2177 -2176 -2172 -2169 -2169 -2167 -2169 -2158 -2161 -2167 -2166 -2161 -2157 -2157 -2155 -2210 -2178 -2148 -2136 -2131 -2122 -2113 -2106 -2101 -2096 -2090 -2083 -2078 -2078 -2078 -2076 -2064 -2046 -2022 -2009 -2001 -1997 -1990 -1980 -1966 -1963 -1949 -1928 -1932 -1926 -1925 -1909 -1846 -1821 -1891 -1892 -1886 -1882 -1878 -1880 -1876 -1871 -1871 -1875 -1883 -1890 -1896 -1901 -1916 -1918 -1922 -1920 -1918 -1913 -1910 -1911 -1915 -1923 -1944 -1979 -1982 -1881 -1834 -1824 -1821 -1818 -1799 -1785 -1776 -1753 -1743 -1718 -1693 -1676 -1643 -1579 -1540 -1488 -1422 -1348 -1265 -1216 -1129 -1064 -1008 -961 -900 -782 -739 -726 -780 -931 -1049 -1074 -1082 -1120 -1196 -1280 -1335 -1271 -1222 -1452 -1519 -1624 -1720 -1755 -1783 -1792 -1797 -1801 -1802 -1802 -1801 -1798 -1793 -1790 -1786 -1780 -1778 -1784 -1770 -1763 -1746 -1708 -1659 -1608 -1561 -1508 -1437 -1366 -1291 -1213 -1135 -1059 -991 -926 -864 -805 -750 -706 -666 -628 -593 -567 -546 -528 -512 -498 -486 -474 -460 -444 -429 -416 -405 -400 -399 -401 -406 -419 -435 -453 -473 -494 -517 -540 -562 -580 -597 -613 -629 -639 -648 -655 -659 -663
-2046 -2124 -2169 -2192 -2212 -2233 -2247 -2249 -2245 -2244 -2234 -2235 -2247 -2257 -2265 -2273 -2266 -2216 -2176 -2184 -2208 -2215 -2214 -2223 -2220 -2187 -2164 -2155 -2180 -2241 -2259 -2259 -2257 -2255 -2255 -2258 -2254 -2217 -2124 -1962 -1916 -1887 -1862 -1935 -2014 -2111 -2228 -2282 -2281 -2280 -2280 -2279 -2279 -2278 -2275 -2273 -2268 -2261 -2251 -2247 -2248 -2251 -2254 -2237 -2202 -2188 -2192 -2193 -2193 -2194 -2192 -2191 -2190 -2191 -2189 -2186 -2184 -2182 -2181 -2179 -2178 -2176 -2175 -2171 -2170 -2169 -2166 -2168 -2129 -2133 -2139 -2155 -2148 -2144 -2149 -2222 -2189 -2157 -2138 -2129 -2125 -2119 -2112 -2104 -2096 -2090 -2084 -2076 -2068 -2064 -2063 -2061 -2051 -2039 -2016 -1999 -1989 -1984 -1981 -1976 -1966 -1957 -1929 -1899 -1914 -1923 -1910 -1904 -1850 -1838 -1870 -1875 -1872 -1871 -1871 -1869 -1866 -1862 -1860 -1860 -1866 -1872 -1878 -1890 -1907 -1912 -1918 -1913 -1909 -1904 -1905 -1907 -1909 -1915 -1940 -2017 -2058 -1855 -1836 -1829 -1835 -1837 -1802 -1792 -1782 -1763 -1749 -1729 -1708 -1694 -1667 -1614 -1581 -1533 -1471 -1408 -1341 -1301 -1230 -1177 -1120 -1060 -1005 -955 -935 -934 -949 -1017 -1112 -1156 -1189 -1244 -1309 -1367 -1418 -1433 -1436 -1590 -1628 -1676 -1730 -1765 -1793 -1797 -1799 -1802 -1803 -1804 -1803 -1800 -1796 -1793 -1788 -1784 -1779 -1777 -1775 -1769 -1754 -1718 -1675 -1627 -1575 -1514 -1448 -1376 -1295 -1213 -1133 -1058 -993 -932 -876 -824 -777 -741 -711 -685 -661 -625 -592 -564 -534 -509 -486 -466 -445 -424 -404 -385 -371 -364 -360 -360 -363 -375 -390 -408 -429 -452 -475 -499 -521 -540 -557 -574 -590 -600 -609 -617 -620 -624
-2059 -2114 -2128 -2151 -2192 -2224 -2236 -2229 -2225 -2243 -2240 -2246 -2253 -2257 -2264 -2270 -2228 -2192 -2186 -2194 -2200 -2196 -2201 -2207 -2186 -2161 -2166 -2159 -2195 -2245 -2260 -2258 -2256 -2255 -2254 -2257 -2243 -2178 -2090 -1874 -1833 -1839 -1826 -1960 -2060 -2141 -2235 -2280 -2279 -2279 -2280 -2280 -2281 -2279 -2278 -2275 -2268 -2255 -2246 -2244 -2249 -2253 -2246 -2207 -2173 -2189 -2191 -2192 -2193 -2194 -2192 -2191 -2189 -2189 -2187 -2185 -2183 -2181 -2178 -2177 -2176 -2174 -2173 -2171 -2170 -2168 -2165 -2166 -2166 -2162 -2157 -2153 -2143 -2140 -2144 -2182 -2157 -2141 -2127 -2124 -2121 -2113 -2107 -2099 -2091 -2083 -2077 -2068 -2059 -2052 -2046 -2043 -2039 -2016 -2000 -1990 -1978 -1971 -1962 -1956 -1954 -1942 -1909 -1877 -1873 -1886 -1886 -1878 -1850 -1836 -1859 -1857 -1854 -1856 -1856 -1856 -1858 -1860 -1849 -1843 -1850 -1859 -1866 -1878 -1900 -1900 -1903 -1900 -1901 -1898 -1900 -1899 -1896 -1882 -1876 -1950 -1996 -1846 -1841 -1824 -1819 -1801 -1800 -1792 -1789 -1778 -1758 -1740 -1721 -1707 -1685 -1641 -1609 -1568 -1511 -1462 -1412 -1382 -1322 -1281 -1249 -1195 -1141 -1113 -1113 -1111 -1120 -1138 -1191 -1229 -1284 -1346 -1400 -1447 -1483 -1523 -1561 -1655 -1680 -1719 -1761 -1788 -1800 -1803 -1804 -1806 -1807 -1806 -1804 -1802 -1800 -1796 -1791 -1788 -1784 -1783 -1779 -1771 -1755 -1725 -1688 -1645 -1590 -1529 -1458 -1380 -1295 -1210 -1129 -1055 -992 -937 -888 -844 -805 -775 -751 -730 -705 -667 -626 -587 -549 -514 -483 -454 -427 -401 -377 -355 -338 -327 -321 -319 -322 -332 -347 -365 -386 -409 -432 -455 -477 -496 -514 -531 -545 -556 -564 -571 -574 -578
-2076 -2108 -2127 -2156 -2184 -2209 -2229 -2216 -2215 -2238 -2238 -2248 -2247 -2251 -2264 -2225 -2186 -2178 -2187 -2154 -2104 -2140 -2193 -2179 -2131 -2129 -2188 -2207 -2242 -2255 -2257 -2257 -2255 -2253 -2252 -2253 -2240 -2183 -2093 -1812 -1804 -1813 -1846 -2016 -2171 -2250 -2275 -2278 -2278 -2279 -2279 -2279 -2280 -2279 -2276 -2272 -2264 -2248 -2243 -2245 -2247 -2250 -2225 -2185 -2175 -2189 -2191 -2192 -2192 -2190 -2191 -2191 -2192 -2190 -2188 -2185 -2182 -2179 -2177 -2176 -2175 -2173 -2172 -2170 -2168 -2165 -2164 -2161 -2161 -2157 -2155 -2158 -2149 -2146 -2146 -2145 -2156 -2131 -2119 -2118 -2115 -2104 -2097 -2093 -2088 -2079 -2069 -2059 -2050 -2042 -2034 -2029 -2020 -1991 -1984 -1964 -1952 -1948 -1942 -1941 -1934 -1914 -1884 -1846 -1821 -1836 -1848 -1858 -1795 -1813 -1824 -1830 -1835 -1841 -1850 -1847 -1848 -1850 -1834 -1822 -1837 -1850 -1856 -1867 -1881 -1887 -1890 -1886 -1890 -1885 -1886 -1888 -1890 -1869 -1869 -1869 -1869 -1856 -1842 -1822 -1821 -1816 -1806 -1803 -1793 -1778 -1764 -1752 -1741 -1731 -1710 -1671 -1638 -1594 -1551 -1516 -1478 -1455 -1428 -1389 -1355 -1312 -1269 -1249 -1253 -1259 -1268 -1283 -1298 -1320 -1374 -1426 -1460 -1495 -1530 -1566 -1654 -1675 -1697 -1737 -1784 -1797 -1804 -1807 -1809 -1809 -1809 -1807 -1806 -1803 -1800 -1796 -1792 -1790 -1788 -1787 -1783 -1775 -1757 -1731 -1702 -1668 -1621 -1551 -1470 -1383 -1293 -1203 -1120 -1046 -987 -938 -897 -860 -829 -803 -783 -766 -743 -698 -649 -601 -555 -512 -474 -440 -408 -377 -349 -324 -303 -290 -282 -278 -279 -288 -303 -321 -342 -365 -388 -411 -433 -451 -468 -484 -498 -507 -515 -521 -523 -527
-2120 -2135 -2149 -2187 -2213 -2218 -2225 -2227 -2230 -2233 -2241 -2243 -2245 -2251 -2261 -2183 -2173 -2178 -2136 -2038 -2005 -2131 -2196 -2181 -2142 -2194 -2236 -2247 -2254 -2256 -2256 -2255 -2253 -2253 -2253 -2252 -2239 -2186 -2083 -1790 -1809 -1820 -1891 -2066 -2224 -2274 -2278 -2278 -2278 -2278 -2278 -2279 -2280 -2278 -2273 -2268 -2255 -2244 -2244 -2247 -2246 -2246 -2209 -2178 -2188 -2190 -2191 -2191 -2192 -2189 -2192 -2189 -2189 -2189 -2186 -2184 -2181 -2178 -2176 -2175 -2174 -2172 -2171 -2168 -2165 -2162 -2159 -2154 -2155 -2154 -2152 -2155 -2147 -2143 -2142 -2139 -2129 -2110 -2112 -2108 -2107 -2099 -2093 -2088 -2083 -2075 -2065 -2055 -2043 -2031 -2021 -2014 -1997 -1977 -1960 -1926 -1919 -1916 -1913 -1911 -1899 -1876 -1853 -1821 -1793 -1808 -1811 -1746 -1747 -1728 -1772 -1796 -1809 -1815 -1815 -1826 -1825 -1817 -1816 -1823 -1833 -1845 -1846 -1855 -1864 -1872 -1878 -1873 -1870 -1865 -1867 -1866 -1861 -1881 -1870 -1866 -1866 -1859 -1848 -1836 -1825 -1819 -1816 -1806 -1797 -1787 -1780 -1771 -1762 -1755 -1740 -1699 -1664 -1630 -1603 -1579 -1551 -1534 -1517 -1493 -1486 -1483 -1477 -1368 -1370 -1381 -1393 -1402 -1407 -1423 -1456 -1487 -1512 -1537 -1563 -1597 -1676 -1697 -1717 -1750 -1792 -1803 -1807 -1811 -1811 -1810 -1810 -1809 -1808 -1805 -1801 -1797 -1792 -1790 -1795 -1791 -1786 -1780 -1764 -1738 -1714 -1690 -1651 -1569 -1477 -1383 -1285 -1191 -1104 -1029 -976 -935 -901 -873 -847 -823 -804 -788 -772 -715 -657 -605 -551 -503 -460 -422 -385 -351 -320 -291 -267 -252 -242 -236 -234 -244 -258 -276 -298 -321 -345 -367 -388 -405 -421 -436 -450 -456 -461 -467 -467 -470
-2136 -2152 -2182 -2207 -2215 -2219 -2223 -2228 -2232 -2234 -2238 -2239 -2243 -2251 -2234 -2178 -2175 -2188 -2115 -2057 -2110 -2169 -2210 -2205 -2212 -2263 -2268 -2273 -2258 -2257 -2257 -2255 -2254 -2255 -2257 -2254 -2235 -2175 -2054 -1833 -1816 -1903 -1994 -2124 -2237 -2275 -2278 -2278 -2278 -2277 -2276 -2276 -2278 -2277 -2275 -2254 -2237 -2241 -2244 -2237 -2227 -2223 -2182 -2164 -2193 -2192 -2192 -2191 -2194 -2191 -2184 -2181 -2186 -2186 -2183 -2182 -2179 -2177 -2176 -2174 -2172 -2171 -2171 -2166 -2163 -2159 -2154 -2148 -2144 -2142 -2140 -2149 -2143 -2139 -2137 -2130 -2121 -2111 -2086 -2094 -2097 -2092 -2088 -2081 -2075 -2072 -2063 -2045 -2027 -2012 -1998 -1990 -1968 -1952 -1934 -1904 -1880 -1868 -1861 -1856 -1847 -1831 -1802 -1767 -1753 -1756 -1742 -1683 -1689 -1710 -1749 -1774 -1789 -1797 -1802 -1812 -1813 -1810 -1814 -1820 -1827 -1837 -1842 -1844 -1847 -1850 -1853 -1853 -1852 -1854 -1857 -1855 -1855 -1860 -1863 -1865 -1861 -1856 -1850 -1841 -1832 -1823 -1819 -1814 -1803 -1803 -1798 -1791 -1786 -1782 -1772 -1739 -1711 -1691 -1678 -1662 -1643 -1630 -1613 -1593 -1571 -1550 -1540 -1542 -1473 -1482 -1494 -1503 -1508 -1518 -1531 -1550 -1560 -1576 -1598 -1630 -1702 -1723 -1740 -1768 -1802 -1809 -1812 -1814 -1813 -1813 -1812 -1812 -1811 -1808 -1803 -1798 -1794 -1792 -1794 -1790 -1783 -1778 -1766 -1731 -1707 -1690 -1648 -1567 -1471 -1371 -1271 -1174 -1084 -1009 -961 -928 -902 -881 -860 -833 -807 -783 -754 -702 -645 -590 -536 -486 -440 -398 -359 -323 -290 -259 -232 -215 -203 -195 -193 -201 -215 -233 -255 -279 -301 -322 -341 -357 -371 -383 -393 -398 -401 -403 -405 -407
-2135 -2175 -2202 -2212 -2214 -2214 -2218 -2226 -2232 -2233 -2231 -2237 -2244 -2249 -2187 -2165 -2184 -2191 -2126 -2085 -2144 -2196 -2206 -2208 -2218 -2237 -2275 -2284 -2279 -2272 -2266 -2262 -2258 -2258 -2259 -2257 -2234 -2171 -2061 -1853 -1855 -1979 -2065 -2212 -2271 -2281 -2279 -2278 -2279 -2278 -2276 -2276 -2276 -2274 -2264 -2185 -2164 -2191 -2224 -2195 -2195 -2193 -2180 -2182 -2194 -2194 -2193 -2189 -2191 -2193 -2195 -2189 -2186 -2185 -2183 -2181 -2179 -2177 -2175 -2173 -2172 -2171 -2169 -2164 -2160 -2157 -2152 -2145 -2138 -2135 -2134 -2135 -2136 -2135 -2131 -2125 -2118 -2113 -2080 -2084 -2087 -2072 -2072 -2070 -2068 -2069 -2047 -2015 -1995 -1983 -1975 -1970 -1953 -1937 -1920 -1896 -1868 -1844 -1829 -1821 -1816 -1806 -1793 -1767 -1738 -1731 -1694 -1626 -1636 -1698 -1738 -1760 -1772 -1781 -1788 -1801 -1799 -1799 -1806 -1810 -1815 -1825 -1834 -1829 -1826 -1827 -1829 -1835 -1837 -1846 -1853 -1852 -1850 -1849 -1850 -1855 -1853 -1850 -1848 -1839 -1833 -1826 -1820 -1815 -1813 -1813 -1805 -1794 -1793 -1792 -1789 -1764 -1750 -1734 -1721 -1707 -1694 -1682 -1664 -1649 -1635 -1619 -1596 -1571 -1555 -1559 -1571 -1589 -1593 -1597 -1604 -1608 -1609 -1616 -1688 -1701 -1724 -1742 -1757 -1781 -1806 -1811 -1815 -1815 -1814 -1814 -1814 -1813 -1811 -1808 -1805 -1802 -1797 -1795 -1798 -1784 -1772 -1761 -1747 -1692 -1676 -1657 -1633 -1552 -1454 -1352 -1251 -1153 -1061 -983 -943 -917 -898 -882 -867 -833 -798 -764 -726 -676 -621 -566 -513 -462 -415 -371 -332 -294 -259 -226 -197 -179 -165 -155 -151 -160 -174 -192 -215 -238 -260 -279 -296 -310 -322 -331 -336 -339 -339 -338 -340 -341
-2151 -2189 -2209 -2214 -2214 -2202 -2199 -2227 -2232 -2232 -2226 -2238 -2242 -2226 -2146 -2150 -2183 -2204 -2184 -2137 -2117 -2139 -2187 -2207 -2198 -2072 -2193 -2280 -2289 -2282 -2276 -2270 -2265 -2263 -2265 -2258 -2218 -2134 -2015 -1890 -1947 -2078 -2158 -2257 -2280 -2281 -2280 -2279 -2279 -2278 -2276 -2277 -2278 -2270 -2205 -2092 -2094 -2128 -2187 -2181 -2173 -2166 -2178 -2194 -2193 -2193 -2193 -2195 -2188 -2190 -2189 -2188 -2184 -2184 -2183 -2180 -2178 -2177 -2175 -2173 -2171 -2170 -2168 -2162 -2157 -2153 -2147 -2141 -2135 -2133 -2131 -2125 -2121 -2132 -2126 -2119 -2113 -2109 -2098 -2066 -2066 -2048 -2054 -2056 -2060 -2036 -1975 -1944 -1953 -1949 -1948 -1944 -1926 -1915 -1901 -1878 -1849 -1821 -1797 -1790 -1780 -1758 -1746 -1732 -1705 -1702 -1683 -1614 -1637 -1684 -1727 -1745 -1756 -1765 -1772 -1775 -1772 -1771 -1775 -1781 -1788 -1797 -1805 -1803 -1800 -1803 -1815 -1825 -1835 -1838 -1840 -1840 -1839 -1838 -1837 -1846 -1845 -1843 -1839 -1834 -1827 -1825 -1819 -1811 -1810 -1806 -1800 -1796 -1795 -1794 -1793 -1776 -1785 -1770 -1754 -1740 -1731 -1724 -1709 -1695 -1681 -1669 -1667 -1679 -1626 -1631 -1644 -1654 -1661 -1663 -1665 -1662 -1659 -1664 -1716 -1728 -1749 -1765 -1776 -1794 -1810 -1815 -1817 -1817 -1816 -1816 -1816 -1814 -1811 -1808 -1806 -1803 -1801 -1800 -1790 -1772 -1752 -1731 -1704 -1667 -1652 -1636 -1600 -1522 -1427 -1327 -1228 -1133 -1045 -972 -931 -905 -887 -871 -851 -816 -776 -735 -692 -642 -590 -537 -484 -435 -387 -343 -303 -265 -229 -195 -166 -146 -130 -119 -114 -123 -138 -156 -179 -201 -222 -240 -254 -266 -275 -281 -283 -283 -280 -277 -278 -278
-2173 -2198 -2208 -2211 -2216 -2200 -2187 -2229 -2232 -2232 -2232 -2240 -2234 -2182 -2041 -2097 -2181 -2210 -2208 -2153 -2072 -2065 -2116 -2190 -2152 -1879 -2126 -2276 -2291 -2290 -2284 -2276 -2271 -2271 -2273 -2249 -2160 -2047 -2011 -2015 -2101 -2211 -2263 -2282 -2282 -2281 -2280 -2279 -2279 -2278 -2276 -2276 -2278 -2261 -2113 -1976 -1981 -2003 -2103 -2134 -2138 -2136 -2165 -2196 -2195 -2195 -2194 -2194 -2194 -2196 -2191 -2188 -2188 -2185 -2181 -2179 -2177 -2176 -2174 -2172 -2170 -2169 -2166 -2160 -2154 -2151 -2143 -2135 -2128 -2123 -2120 -2117 -2116 -2123 -2114 -2109 -2106 -2102 -2087 -2051 -2049 -2035 -2032 -2034 -2040 -1983 -1927 -1921 -1928 -1926 -1925 -1918 -1890 -1882 -1869 -1848 -1819 -1790 -1766 -1757 -1728 -1699 -1684 -1660 -1648 -1680 -1700 -1604 -1630 -1668 -1720 -1728 -1734 -1744 -1751 -1743 -1733 -1729 -1734 -1742 -1752 -1762 -1770 -1770 -1769 -1776 -1798 -1803 -1813 -1820 -1823 -1821 -1822 -1823 -1827 -1835 -1836 -1833 -1830 -1825 -1818 -1823 -1817 -1807 -1810 -1807 -1801 -1800 -1803 -1803 -1806 -1802 -1792 -1782 -1772 -1760 -1741 -1740 -1727 -1713 -1701 -1690 -1684 -1686 -1693 -1690 -1698 -1706 -1716 -1719 -1720 -1716 -1711 -1709 -1749 -1756 -1774 -1788 -1795 -1805 -1815 -1817 -1819 -1819 -1818 -1818 -1818 -1816 -1812 -1809 -1808 -1805 -1804 -1806 -1782 -1759 -1732 -1702 -1671 -1644 -1624 -1603 -1566 -1486 -1393 -1297 -1203 -1113 -1029 -957 -919 -892 -871 -852 -830 -790 -746 -702 -656 -606 -555 -504 -453 -404 -357 -313 -274 -237 -201 -166 -135 -115 -99 -86 -78 -89 -105 -124 -147 -168 -187 -203 -216 -225 -232 -235 -234 -231 -225 -220 -219 -219
-2197 -2210 -2207 -2208 -2211 -2212 -2214 -2222 -2228 -2229 -2236 -2240 -2196 -2126 -2127 -2168 -2199 -2210 -2207 -2175 -2110 -2054 -2075 -2208 -2182 -1974 -2143 -2274 -2290 -2291 -2288 -2280 -2279 -2282 -2275 -2221 -2110 -2047 -2102 -2192 -2250 -2281 -2284 -2283 -2282 -2281 -2280 -2280 -2279 -2278 -2278 -2278 -2279 -2254 -2033 -1923 -1921 -1949 -2062 -2100 -2104 -2102 -2146 -2194 -2196 -2195 -2194 -2194 -2196 -2196 -2196 -2189 -2185 -2183 -2181 -2178 -2175 -2174 -2173 -2171 -2169 -2167 -2164 -2157 -2152 -2146 -2139 -2131 -2123 -2115 -2112 -2108 -2105 -2111 -2100 -2091 -2094 -2093 -2031 -2029 -2021 -1998 -1984 -1984 -1998 -1978 -1936 -1906 -1897 -1901 -1901 -1890 -1854 -1839 -1821 -1804 -1778 -1752 -1726 -1711 -1690 -1661 -1629 -1589 -1579 -1642 -1681 -1580 -1607 -1619 -1688 -1687 -1711 -1706 -1724 -1698 -1683 -1679 -1687 -1701 -1713 -1723 -1727 -1734 -1751 -1767 -1779 -1791 -1796 -1802 -1806 -1810 -1811 -1813 -1818 -1825 -1827 -1819 -1823 -1822 -1821 -1815 -1817 -1808 -1803 -1802 -1798 -1799 -1806 -1807 -1811 -1814 -1811 -1805 -1798 -1789 -1780 -1770 -1763 -1758 -1751 -1745 -1741 -1736 -1738 -1742 -1745 -1752 -1760 -1761 -1764 -1761 -1756 -1776 -1780 -1787 -1795 -1800 -1804 -1810 -1817 -1820 -1821 -1820 -1819 -1819 -1818 -1817 -1813 -1810 -1808 -1806 -1805 -1801 -1773 -1746 -1715 -1679 -1644 -1616 -1592 -1561 -1514 -1440 -1353 -1263 -1176 -1093 -1018 -954 -911 -879 -851 -825 -795 -755 -710 -663 -616 -566 -517 -467 -419 -372 -327 -285 -246 -210 -175 -141 -111 -90 -74 -61 -55 -64 -80 -99 -120 -140 -157 -171 -182 -189 -192 -192 -189 -183 -176 -169 -167 -165
-2205 -2209 -2206 -2207 -2210 -2212 -2215 -2219 -2222 -2216 -2229 -2235 -2143 -2138 -2162 -2196 -2208 -2207 -2196 -2205 -2199 -2132 -2140 -2227 -2218 -2087 -2254 -2287 -2290 -2290 -2291 -2285 -2286 -2291 -2275 -2200 -2087 -2082 -2198 -2285 -2285 -2283 -2283 -2282 -2281 -2281 -2280 -2279 -2279 -2278 -2277 -2277 -2278 -2252 -2031 -1900 -1900 -1975 -2047 -2072 -2075 -2083 -2132 -2185 -2197 -2195 -2195 -2196 -2197 -2200 -2208 -2206 -2188 -2181 -2179 -2178 -2176 -2174 -2172 -2170 -2168 -2165 -2163 -2154 -2150 -2144 -2137 -2128 -2121 -2113 -2109 -2102 -2096 -2102 -2091 -2077 -2073 -2070 -2017 -2007 -2000 -1977 -1955 -1949 -1953 -1949 -1924 -1894 -1876 -1871 -1868 -1855 -1815 -1795 -1776 -1755 -1731 -1705 -1682 -1667 -1649 -1630 -1603 -1559 -1551 -1624 -1511 -1537 -1564 -1488 -1510 -1546 -1558 -1584 -1584 -1609 -1617 -1621 -1639 -1660 -1678 -1689 -1687 -1722 -1740 -1739 -1757 -1766 -1777 -1783 -1789 -1795 -1801 -1804 -1809 -1815 -1813 -1812 -1812 -1820 -1815 -1811 -1835 -1816 -1807 -1808 -1807 -1803 -1801 -1804 -1813 -1825 -1826 -1826 -1823 -1816 -1813 -1799 -1790 -1783 -1780 -1779 -1776 -1774 -1777 -1782 -1786 -1788 -1790 -1793 -1794 -1792 -1789 -1805 -1804 -1805 -1807 -1809 -1811 -1815 -1819 -1821 -1822 -1821 -1820 -1819 -1819 -1817 -1815 -1811 -1807 -1801 -1796 -1786 -1766 -1739 -1703 -1660 -1615 -1591 -1564 -1524 -1468 -1394 -1310 -1225 -1146 -1072 -1004 -946 -901 -863 -829 -796 -759 -717 -671 -623 -574 -525 -477 -429 -383 -339 -295 -255 -219 -184 -150 -118 -89 -69 -52 -39 -33 -43 -59 -78 -98 -117 -132 -144 -151 -156 -157 -154 -148 -140 -130 -122 -119 -117
-2201 -2210 -2210 -2210 -2210 -2211 -2213 -2213 -2211 -2213 -2224 -2203 -2140 -2149 -2170 -2199 -2210 -2196 -2184 -2202 -2222 -2207 -2192 -2224 -2224 -2217 -2289 -2291 -2290 -2290 -2291 -2289 -2291 -2294 -2286 -2235 -2172 -2213 -2284 -2283 -2282 -2281 -2281 -2280 -2280 -2279 -2279 -2279 -2278 -2278 -2277 -2276 -2276 -2256 -2080 -1897 -1975 -2041 -2055 -2063 -2104 -2139 -2171 -2194 -2195 -2195 -2197 -2197 -2201 -2207 -2216 -2218 -2196 -2182 -2182 -2179 -2175 -2173 -2171 -2169 -2167 -2164 -2161 -2153 -2147 -2137 -2131 -2121 -2112 -2105 -2101 -2095 -2086 -2081 -2083 -2070 -2061 -2057 -2047 -1989 -1984 -1968 -1943 -1930 -1904 -1885 -1884 -1874 -1849 -1834 -1834 -1821 -1783 -1760 -1734 -1700 -1673 -1649 -1631 -1620 -1605 -1587 -1564 -1536 -1518 -1451 -1455 -1463 -1461 -1429 -1431 -1462 -1489 -1521 -1545 -1559 -1565 -1567 -1596 -1626 -1651 -1687 -1686 -1681 -1682 -1711 -1733 -1736 -1748 -1765 -1775 -1782 -1788 -1793 -1800 -1807 -1808 -1808 -1816 -1809 -1808 -1804 -1805 -1798 -1796 -1797 -1802 -1804 -1806 -1808 -1814 -1826 -1827 -1828 -1827 -1824 -1821 -1818 -1813 -1810 -1808 -1793 -1777 -1802 -1805 -1809 -1810 -1810 -1810 -1809 -1811 -1809 -1807 -1814 -1814 -1814 -1815 -1818 -1819 -1821 -1822 -1823 -1824 -1822 -1820 -1820 -1820 -1819 -1816 -1811 -1807 -1806 -1797 -1785 -1767 -1740 -1704 -1656 -1596 -1583 -1549 -1497 -1432 -1353 -1269 -1186 -1113 -1048 -987 -933 -888 -847 -807 -768 -725 -680 -632 -582 -532 -484 -437 -391 -348 -305 -264 -225 -192 -160 -129 -98 -68 -51 -37 -22 -13 -27 -44 -62 -82 -99 -112 -121 -126 -129 -127 -121 -111 -101 -90 -78 -77 -76
-2220 -2215 -2212 -2210 -2210 -2212 -2214 -2215 -2214 -2216 -2223 -2142 -2144 -2158 -2193 -2207 -2209 -2212 -2208 -2216 -2229 -2207 -2194 -2217 -2223 -2199 -2283 -2291 -2288 -2288 -2291 -2292 -2294 -2295 -2288 -2270 -2260 -2281 -2287 -2282 -2281 -2279 -2280 -2280 -2279 -2279 -2278 -2277 -2277 -2277 -2276 -2276 -2275 -2256 -2090 -1924 -2027 -2049 -2055 -2072 -2119 -2160 -2185 -2195 -2196 -2196 -2196 -2198 -2209 -2212 -2217 -2220 -2202 -2185 -2179 -2178 -2176 -2173 -2170 -2167 -2163 -2160 -2158 -2146 -2144 -2137 -2126 -2118 -2107 -2098 -2094 -2091 -2084 -2077 -2073 -2062 -2055 -2044 -2004 -1985 -1972 -1952 -1929 -1906 -1871 -1838 -1839 -1850 -1836 -1814 -1798 -1780 -1734 -1710 -1684 -1655 -1622 -1595 -1577 -1569 -1560 -1552 -1543 -1516 -1482 -1428 -1408 -1400 -1382 -1380 -1384 -1408 -1438 -1470 -1499 -1519 -1534 -1546 -1569 -1598 -1626 -1659 -1667 -1668 -1680 -1673 -1710 -1731 -1733 -1749 -1761 -1769 -1775 -1783 -1787 -1798 -1807 -1808 -1801 -1798 -1800 -1800 -1793 -1797 -1801 -1807 -1811 -1816 -1817 -1812 -1818 -1827 -1828 -1829 -1828 -1828 -1828 -1828 -1825 -1821 -1819 -1820 -1822 -1823 -1817 -1819 -1820 -1820 -1820 -1820 -1819 -1818 -1821 -1821 -1821 -1822 -1824 -1825 -1824 -1823 -1823 -1826 -1827 -1823 -1821 -1820 -1821 -1820 -1817 -1812 -1810 -1811 -1802 -1793 -1776 -1752 -1724 -1694 -1662 -1620 -1554 -1481 -1402 -1316 -1228 -1146 -1080 -1023 -971 -921 -875 -831 -786 -741 -693 -644 -594 -543 -492 -445 -399 -354 -313 -273 -235 -199 -168 -140 -112 -84 -60 -43 -30 -18 -13 -24 -40 -56 -73 -87 -97 -104 -107 -107 -102 -93 -82 -70 -58 -48 -45 -44
-2228 -2219 -2212 -2212 -2212 -2213 -2215 -2216 -2217 -2216 -2163 -2109 -2160 -2192 -2203 -2208 -2210 -2218 -2226 -2239 -2227 -2184 -2216 -2222 -2222 -2221 -2282 -2290 -2283 -2284 -2289 -2290 -2292 -2294 -2284 -2273 -2280 -2278 -2278 -2280 -2280 -2278 -2278 -2278 -2278 -2277 -2277 -2276 -2274 -2273 -2274 -2273 -2273 -2251 -2072 -1933 -2039 -2053 -2060 -2069 -2111 -2155 -2183 -2194 -2195 -2196 -2196 -2199 -2205 -2212 -2220 -2226 -2223 -2197 -2180 -2176 -2175 -2172 -2168 -2164 -2161 -2157 -2154 -2135 -2140 -2136 -2119 -2111 -2104 -2093 -2086 -2081 -2072 -2061 -2054 -2052 -2045 -2032 -1991 -1972 -1960 -1938 -1916 -1894 -1869 -1838 -1822 -1821 -1807 -1776 -1754 -1738 -1678 -1653 -1636 -1608 -1577 -1547 -1525 -1515 -1506 -1498 -1494 -1494 -1424 -1408 -1380 -1367 -1351 -1331 -1336 -1360 -1391 -1424 -1455 -1486 -1511 -1530 -1542 -1569 -1605 -1615 -1635 -1646 -1674 -1675 -1680 -1707 -1724 -1734 -1747 -1756 -1766 -1772 -1782 -1796 -1806 -1801 -1796 -1793 -1794 -1797 -1770 -1783 -1791 -1796 -1802 -1808 -1815 -1818 -1823 -1827 -1827 -1829 -1831 -1833 -1835 -1834 -1830 -1834 -1837 -1831 -1825 -1823 -1822 -1825 -1825 -1824 -1824 -1824 -1824 -1819 -1820 -1823 -1825 -1826 -1826 -1826 -1826 -1825 -1825 -1828 -1827 -1823 -1819 -1818 -1820 -1822 -1816 -1811 -1807 -1803 -1810 -1805 -1788 -1766 -1742 -1728 -1726 -1654 -1557 -1465 -1374 -1280 -1187 -1104 -1047 -1000 -955 -910 -864 -816 -767 -715 -663 -611 -558 -505 -453 -406 -360 -318 -279 -242 -206 -174 -146 -121 -97 -74 -53 -39 -28 -20 -17 -26 -41 -56 -68 -79 -87 -92 -93 -89 -81 -70 -57 -45 -33 -22 -21 -21
-2235 -2222 -2213 -2212 -2211 -2212 -2216 -2219 -2221 -2212 -2118 -2144 -2192 -2201 -2204 -2216 -2233 -2235 -2245 -2256 -2212 -2162 -2215 -2221 -2222 -2238 -2272 -2288 -2282 -2281 -2289 -2288 -2288 -2288 -2284 -2281 -2279 -2275 -2272 -2280 -2280 -2278 -2276 -2276 -2276 -2276 -2277 -2275 -2237 -2224 -2273 -2273 -2274 -2246 -2030 -1952 -2043 -2057 -2067 -2081 -2116 -2158 -2186 -2195 -2195 -2196 -2197 -2197 -2203 -2210 -2217 -2220 -2222 -2208 -2187 -2176 -2172 -2170 -2167 -2163 -2158 -2155 -2149 -2132 -2133 -2121 -2105 -2094 -2093 -2086 -2081 -2076 -2068 -2059 -2054 -2050 -2029 -2009 -1979 -1961 -1949 -1925 -1899 -1875 -1854 -1830 -1805 -1786 -1770 -1739 -1704 -1687 -1632 -1604 -1586 -1559 -1529 -1499 -1474 -1461 -1453 -1450 -1450 -1448 -1380 -1364 -1339 -1339 -1331 -1270 -1278 -1309 -1346 -1382 -1420 -1459 -1490 -1519 -1547 -1568 -1554 -1579 -1602 -1621 -1653 -1668 -1675 -1687 -1706 -1720 -1731 -1742 -1757 -1763 -1776 -1780 -1790 -1791 -1789 -1785 -1787 -1790 -1765 -1778 -1792 -1800 -1807 -1811 -1816 -1819 -1822 -1827 -1828 -1829 -1830 -1831 -1832 -1833 -1832 -1828 -1826 -1824 -1821 -1824 -1825 -1826 -1825 -1823 -1826 -1826 -1827 -1826 -1825 -1825 -1825 -1826 -1826 -1826 -1827 -1827 -1829 -1831 -1826 -1823 -1816 -1815 -1821 -1823 -1819 -1814 -1812 -1817 -1817 -1813 -1797 -1772 -1738 -1709 -1690 -1623 -1531 -1435 -1339 -1242 -1150 -1070 -1019 -980 -943 -903 -856 -804 -749 -692 -634 -578 -523 -468 -415 -367 -323 -282 -245 -211 -179 -150 -126 -105 -85 -66 -50 -39 -31 -25 -25 -33 -45 -57 -67 -75 -80 -82 -81 -74 -64 -51 -37 -25 -14 -6 -5 -6
-2235 -2213 -2206 -2210 -2211 -2216 -2220 -2222 -2223 -2206 -2135 -2182 -2198 -2202 -2210 -2237 -2252 -2249 -2256 -2256 -2201 -2161 -2233 -2228 -2224 -2234 -2270 -2290 -2290 -2287 -2290 -2290 -2287 -2285 -2285 -2283 -2276 -2271 -2273 -2276 -2278 -2276 -2276 -2275 -2274 -2274 -2276 -2265 -2235 -2234 -2273 -2272 -2274 -2241 -1979 -1964 -2039 -2071 -2094 -2136 -2170 -2187 -2194 -2196 -2197 -2197 -2198 -2199 -2203 -2204 -2210 -2214 -2217 -2212 -2195 -2179 -2172 -2169 -2165 -2160 -2155 -2148 -2141 -2135 -2127 -2117 -2103 -2088 -2081 -2075 -2070 -2064 -2054 -2044 -2039 -2035 -2019 -1994 -1964 -1945 -1933 -1914 -1891 -1863 -1834 -1804 -1775 -1753 -1736 -1710 -1675 -1632 -1567 -1552 -1532 -1507 -1479 -1448 -1420 -1406 -1397 -1395 -1403 -1412 -1321 -1313 -1302 -1304 -1310 -1188 -1217 -1262 -1305 -1344 -1385 -1431 -1470 -1500 -1498 -1507 -1522 -1546 -1569 -1581 -1605 -1630 -1651 -1667 -1684 -1702 -1716 -1735 -1754 -1763 -1760 -1767 -1781 -1783 -1781 -1780 -1780 -1766 -1775 -1786 -1790 -1796 -1806 -1811 -1814 -1818 -1823 -1825 -1828 -1830 -1830 -1831 -1831 -1832 -1834 -1836 -1837 -1835 -1831 -1827 -1829 -1829 -1827 -1828 -1828 -1826 -1832 -1831 -1828 -1828 -1827 -1827 -1827 -1827 -1827 -1830 -1833 -1833 -1828 -1826 -1821 -1821 -1825 -1826 -1818 -1819 -1825 -1822 -1823 -1817 -1799 -1765 -1714 -1668 -1650 -1582 -1493 -1398 -1302 -1204 -1112 -1033 -992 -964 -936 -901 -851 -793 -732 -669 -607 -548 -489 -432 -377 -330 -286 -245 -211 -181 -152 -126 -107 -90 -74 -59 -46 -39 -34 -32 -33 -41 -51 -61 -68 -73 -76 -76 -73 -64 -51 -36 -21 -11 -2 5 5 15
-2233 -2224 -2218 -2222 -2225 -2225 -2222 -2217 -2219 -2204 -2145 -2187 -2195 -2202 -2220 -2252 -2263 -2263 -2268 -2257 -2200 -2173 -2251 -2243 -2232 -2233 -2290 -2293 -2292 -2293 -2294 -2295 -2291 -2288 -2286 -2280 -2273 -2270 -2268 -2276 -2281 -2273 -2274 -2273 -2273 -2274 -2274 -2275 -2276 -2273 -2271 -2270 -2271 -2235 -1951 -1927 -1947 -2054 -2108 -2148 -2175 -2192 -2199 -2201 -2203 -2202 -2201 -2202 -2203 -2205 -2206 -2208 -2214 -2214 -2200 -2184 -2174 -2168 -2164 -2160 -2154 -2149 -2143 -2132 -2121 -2106 -2094 -2084 -2075 -2066 -2059 -2051 -2042 -2033 -2024 -2017 -2013 -1984 -1949 -1929 -1917 -1893 -1870 -1847 -1819 -1788 -1756 -1725 -1698 -1670 -1643 -1596 -1461 -1488 -1475 -1453 -1425 -1397 -1371 -1354 -1344 -1339 -1338 -1262 -1228 -1206 -1205 -1211 -1209 -1166 -1183 -1229 -1276 -1314 -1356 -1440 -1422 -1448 -1454 -1469 -1497 -1527 -1545 -1543 -1555 -1593 -1619 -1637 -1666 -1686 -1713 -1728 -1725 -1734 -1744 -1765 -1773 -1772 -1773 -1774 -1775 -1792 -1781 -1779 -1786 -1794 -1801 -1808 -1812 -1816 -1821 -1825 -1828 -1830 -1830 -1829 -1829 -1829 -1830 -1830 -1832 -1841 -1870 -1902 -1832 -1832 -1831 -1831 -1830 -1829 -1820 -1828 -1829 -1829 -1828 -1828 -1828 -1829 -1829 -1833 -1836 -1833 -1827 -1826 -1821 -1823 -1828 -1824 -1820 -1824 -1825 -1826 -1823 -1809 -1775 -1702 -1667 -1657 -1613 -1539 -1451 -1357 -1261 -1168 -1081 -1010 -973 -951 -932 -903 -848 -783 -715 -648 -582 -519 -457 -397 -342 -293 -249 -210 -178 -151 -126 -105 -89 -76 -64 -53 -45 -40 -39 -39 -42 -49 -58 -66 -70 -73 -73 -71 -66 -56 -42 -26 -11 -3 4 11 16 18
-2235 -2229 -2228 -2229 -2230 -2226 -2216 -2214 -2219 -2192 -2188 -2187 -2196 -2204 -2233 -2254 -2271 -2277 -2279 -2258 -2237 -2257 -2267 -2258 -2252 -2266 -2292 -2293 -2293 -2295 -2298 -2288 -2278 -2276 -2278 -2278 -2273 -2272 -2268 -2277 -2272 -2274 -2277 -2274 -2272 -2272 -2272 -2273 -2272 -2270 -2270 -2269 -2269 -2233 -1930 -1878 -1947 -2057 -2100 -2099 -2145 -2193 -2207 -2206 -2208 -2209 -2209 -2207 -2205 -2204 -2207 -2209 -2212 -2210 -2204 -2190 -2176 -2168 -2163 -2158 -2152 -2147 -2142 -2129 -2119 -2107 -2098 -2084 -2072 -2063 -2055 -2046 -2034 -2021 -2009 -1999 -1995 -1967 -1929 -1908 -1897 -1877 -1851 -1821 -1793 -1764 -1735 -1703 -1672 -1641 -1613 -1575 -1462 -1433 -1426 -1397 -1368 -1343 -1319 -1304 -1294 -1285 -1281 -1170 -1129 -1090 -1102 -1114 -1122 -1123 -1146 -1206 -1260 -1319 -1333 -1370 -1397 -1414 -1419 -1441 -1469 -1505 -1534 -1538 -1544 -1554 -1593 -1620 -1659 -1682 -1701 -1700 -1707 -1714 -1737 -1751 -1757 -1763 -1765 -1766 -1768 -1774 -1776 -1783 -1793 -1801 -1807 -1811 -1815 -1819 -1823 -1825 -1827 -1831 -1831 -1831 -1832 -1831 -1832 -1832 -1831 -1833 -1836 -1834 -1834 -1834 -1833 -1832 -1832 -1832 -1831 -1835 -1832 -1829 -1828 -1828 -1829 -1830 -1832 -1834 -1837 -1834 -1829 -1830 -1827 -1827 -1827 -1825 -1824 -1832 -1829 -1826 -1822 -1801 -1745 -1646 -1597 -1593 -1563 -1492 -1407 -1315 -1222 -1135 -1053 -983 -954 -938 -925 -906 -841 -767 -694 -623 -556 -488 -423 -362 -305 -256 -213 -174 -146 -122 -101 -83 -72 -63 -55 -48 -43 -42 -43 -46 -50 -57 -64 -71 -73 -73 -72 -69 -62 -50 -35 -19 -3 2 7 11 14 16
-2236 -2231 -2230 -2234 -2236 -2235 -2234 -2228 -2194 -2135 -2188 -2183 -2214 -2226 -2247 -2247 -2259 -2277 -2282 -2274 -2269 -2276 -2276 -2267 -2266 -2296 -2293 -2293 -2294 -2294 -2291 -2278 -2272 -2273 -2276 -2276 -2273 -2276 -2268 -2273 -2276 -2275 -2276 -2274 -2273 -2271 -2271 -2271 -2270 -2270 -2270 -2268 -2268 -2239 -2003 -2018 -2056 -2071 -2081 -2064 -2145 -2210 -2218 -2215 -2213 -2213 -2213 -2211 -2209 -2209 -2209 -2209 -2208 -2209 -2205 -2196 -2184 -2173 -2167 -2161 -2153 -2147 -2142 -2126 -2116 -2104 -2095 -2080 -2069 -2058 -2049 -2039 -2025 -2010 -2002 -1994 -1979 -1953 -1905 -1884 -1873 -1853 -1830 -1801 -1768 -1736 -1706 -1676 -1644 -1614 -1588 -1556 -1468 -1415 -1376 -1343 -1314 -1287 -1263 -1252 -1239 -1232 -1123 -1088 -1060 -1035 -1027 -1030 -1045 -1077 -1116 -1222 -1249 -1253 -1302 -1326 -1353 -1377 -1395 -1421 -1452 -1482 -1518 -1538 -1545 -1549 -1555 -1592 -1639 -1659 -1673 -1683 -1692 -1710 -1727 -1737 -1747 -1753 -1756 -1759 -1760 -1771 -1802 -1796 -1796 -1804 -1810 -1814 -1817 -1821 -1824 -1827 -1828 -1831 -1831 -1830 -1829 -1828 -1827 -1829 -1832 -1834 -1835 -1836 -1835 -1835 -1834 -1834 -1833 -1825 -1829 -1832 -1831 -1830 -1829 -1828 -1830 -1833 -1834 -1837 -1839 -1836 -1834 -1831 -1829 -1831 -1830 -1826 -1826 -1833 -1827 -1820 -1811 -1785 -1737 -1634 -1579 -1548 -1508 -1443 -1364 -1278 -1191 -1109 -1033 -972 -939 -920 -902 -874 -814 -741 -666 -593 -522 -454 -388 -327 -270 -221 -178 -142 -116 -95 -78 -64 -56 -50 -46 -43 -42 -43 -47 -51 -57 -63 -69 -74 -75 -74 -71 -67 -59 -47 -33 -17 -4 3 6 10 11 17
-2234 -2233 -2223 -2185 -2143 -2123 -2122 -2130 -2077 -2114 -2193 -2201 -2249 -2265 -2272 -2259 -2271 -2284 -2278 -2270 -2273 -2279 -2275 -2257 -2248 -2294 -2293 -2293 -2293 -2294 -2288 -2277 -2273 -2273 -2272 -2266 -2261 -2272 -2267 -2268 -2301 -2285 -2281 -2281 -2278 -2275 -2272 -2270 -2269 -2269 -2270 -2270 -2268 -2232 -2043 -2070 -2094 -2091 -2124 -2122 -2184 -2222 -2223 -2222 -2220 -2218 -2217 -2215 -2212 -2207 -2203 -2203 -2202 -2202 -2202 -2196 -2186 -2174 -2164 -2159 -2157 -2158 -2154 -2119 -2114 -2104 -2092 -2079 -2066 -2053 -2044 -2033 -2016 -2001 -1988 -1976 -1968 -1941 -1890 -1863 -1850 -1827 -1805 -1778 -1746 -1710 -1676 -1644 -1612 -1582 -1557 -1529 -1449 -1398 -1343 -1296 -1259 -1229 -1205 -1195 -1186 -1181 -1038 -1007 -1005 -992 -960 -946 -959 -1022 -1101 -1157 -1186 -1223 -1263 -1286 -1315 -1346 -1371 -1401 -1428 -1455 -1484 -1507 -1532 -1546 -1562 -1595 -1617 -1640 -1654 -1664 -1681 -1695 -1707 -1729 -1737 -1741 -1746 -1750 -1754 -1764 -1763 -1770 -1780 -1788 -1799 -1812 -1817 -1820 -1823 -1827 -1829 -1831 -1831 -1830 -1827 -1826 -1828 -1830 -1834 -1837 -1837 -1836 -1835 -1835 -1835 -1835 -1834 -1837 -1833 -1833 -1833 -1830 -1828 -1827 -1829 -1832 -1835 -1838 -1841 -1837 -1835 -1829 -1829 -1831 -1831 -1828 -1837 -1836 -1824 -1817 -1750 -1680 -1646 -1589 -1544 -1506 -1462 -1399 -1325 -1244 -1163 -1085 -1014 -956 -921 -897 -875 -842 -781 -708 -631 -556 -484 -416 -351 -289 -233 -184 -142 -108 -85 -68 -55 -45 -40 -39 -38 -39 -40 -44 -50 -56 -62 -68 -73 -77 -77 -74 -71 -66 -58 -46 -32 -17 -5 1 4 4 3 9
-2231 -2223 -2172 -2048 -1927 -1912 -2005 -2110 -2093 -2119 -2209 -2222 -2262 -2274 -2281 -2277 -2281 -2286 -2279 -2272 -2277 -2281 -2281 -2271 -2259 -2294 -2293 -2293 -2293 -2293 -2293 -2293 -2283 -2274 -2273 -2273 -2273 -2271 -2270 -2277 -2310 -2270 -2289 -2291 -2283 -2276 -2274 -2271 -2268 -2267 -2268 -2268 -2264 -2222 -2092 -2085 -2135 -2113 -2181 -2211 -2221 -2225 -2227 -2228 -2225 -2222 -2221 -2218 -2211 -2206 -2202 -2200 -2198 -2197 -2196 -2192 -2186 -2175 -2163 -2155 -2154 -2160 -2157 -2101 -2101 -2097 -2087 -2075 -2062 -2049 -2039 -2027 -2010 -1993 -1979 -1965 -1950 -1923 -1874 -1849 -1835 -1808 -1782 -1755 -1725 -1690 -1652 -1615 -1578 -1544 -1514 -1485 -1402 -1366 -1312 -1260 -1212 -1173 -1146 -1131 -1013 -991 -958 -921 -952 -951 -937 -913 -839 -993 -998 -1080 -1113 -1174 -1214 -1240 -1281 -1312 -1342 -1375 -1403 -1430 -1452 -1476 -1517 -1543 -1549 -1575 -1601 -1624 -1635 -1643 -1652 -1671 -1687 -1711 -1724 -1732 -1740 -1740 -1746 -1753 -1777 -1777 -1777 -1782 -1794 -1806 -1811 -1817 -1821 -1825 -1829 -1831 -1830 -1829 -1829 -1828 -1830 -1828 -1827 -1829 -1832 -1834 -1835 -1835 -1835 -1835 -1842 -1836 -1835 -1834 -1832 -1830 -1828 -1828 -1829 -1832 -1835 -1840 -1844 -1839 -1838 -1835 -1833 -1836 -1836 -1833 -1846 -1844 -1821 -1778 -1698 -1601 -1568 -1535 -1501 -1465 -1423 -1361 -1290 -1214 -1136 -1063 -994 -933 -899 -872 -846 -813 -745 -670 -593 -517 -444 -376 -312 -251 -194 -148 -107 -72 -55 -42 -32 -25 -25 -28 -31 -34 -38 -45 -53 -60 -68 -73 -77 -80 -78 -75 -71 -66 -59 -46 -32 -18 -5 -1 1 1 0.0000000044 -2
-2231 -2224 -2142 -1967 -1847 -1894 -2018 -2087 -2087 -2128 -2214 -2256 -2276 -2281 -2284 -2285 -2285 -2286 -2282 -2280 -2283 -2283 -2279 -2269 -2271 -2294 -2294 -2293 -2293 -2293 -2293 -2294 -2286 -2278 -2276 -2272 -2271 -2270 -2268 -2269 -2265 -2263 -2273 -2284 -2286 -2281 -2276 -2272 -2269 -2266 -2264 -2264 -2265 -2237 -2174 -2187 -2177 -2111 -2183 -2219 -2226 -2226 -2226 -2224 -2223 -2224 -2222 -2218 -2208 -2204 -2200 -2199 -2194 -2192 -2192 -2189 -2181 -2171 -2159 -2148 -2145 -2149 -2133 -2092 -2094 -2088 -2080 -2071 -2059 -2045 -2034 -2021 -2003 -1985 -1967 -1949 -1934 -1913 -1862 -1835 -1822 -1794 -1764 -1733 -1702 -1670 -1632 -1591 -1549 -1509 -1474 -1440 -1350 -1317 -1276 -1219 -1166 -1120 -1084 -1065 -922 -917 -901 -884 -949 -929 -881 -843 -820 -840 -931 -1008 -1069 -1130 -1178 -1205 -1239 -1275 -1312 -1347 -1376 -1402 -1428 -1470 -1501 -1516 -1539 -1563 -1585 -1603 -1614 -1616 -1628 -1641 -1664 -1697 -1715 -1723 -1727 -1731 -1739 -1747 -1757 -1753 -1745 -1730 -1727 -1756 -1791 -1800 -1809 -1815 -1818 -1826 -1830 -1829 -1827 -1825 -1824 -1823 -1825 -1832 -1837 -1834 -1834 -1834 -1835 -1835 -1844 -1838 -1835 -1834 -1834 -1834 -1834 -1834 -1835 -1837 -1838 -1840 -1846 -1843 -1842 -1841 -1840 -1835 -1834 -1835 -1852 -1847 -1818 -1743 -1628 -1533 -1508 -1487 -1459 -1424 -1380 -1324 -1259 -1188 -1117 -1047 -981 -922 -880 -844 -807 -763 -699 -627 -550 -475 -402 -336 -274 -215 -160 -115 -76 -44 -29 -21 -14 -10 -13 -19 -25 -31 -38 -46 -55 -64 -72 -77 -80 -81 -78 -74 -70 -65 -58 -46 -32 -19 -10 -4 -2 -3 -4 -5
-2230 -2182 -2088 -2048 -2055 -2059 -2061 -2045 -2067 -2157 -2235 -2274 -2277 -2279 -2284 -2287 -2287 -2286 -2282 -2281 -2285 -2288 -2288 -2279 -2288 -2293 -2293 -2292 -2292 -2294 -2295 -2293 -2288 -2282 -2277 -2274 -2271 -2270 -2269 -2268 -2266 -2267 -2267 -2268 -2275 -2277 -2274 -2271 -2267 -2264 -2262 -2261 -2261 -2252 -2210 -2232 -2146 -2142 -2209 -2230 -2230 -2229 -2227 -2226 -2225 -2224 -2221 -2217 -2207 -2202 -2199 -2196 -2192 -2190 -2187 -2183 -2177 -2168 -2157 -2144 -2133 -2132 -2126 -2104 -2099 -2091 -2080 -2069 -2057 -2043 -2032 -2017 -1998 -1980 -1960 -1937 -1921 -1898 -1849 -1823 -1809 -1780 -1749 -1717 -1682 -1648 -1611 -1571 -1529 -1481 -1441 -1404 -1320 -1272 -1223 -1165 -1117 -1071 -1029 -869 -833 -847 -902 -834 -844 -831 -792 -765 -755 -792 -890 -952 -1014 -1077 -1128 -1165 -1200 -1235 -1276 -1315 -1345 -1388 -1422 -1454 -1481 -1507 -1532 -1554 -1572 -1585 -1592 -1599 -1613 -1625 -1643 -1672 -1701 -1715 -1717 -1718 -1724 -1734 -1724 -1675 -1671 -1645 -1611 -1617 -1662 -1712 -1780 -1802 -1813 -1825 -1828 -1826 -1825 -1826 -1826 -1826 -1829 -1848 -1872 -1835 -1834 -1834 -1835 -1835 -1841 -1837 -1837 -1836 -1836 -1836 -1837 -1837 -1839 -1840 -1841 -1843 -1846 -1844 -1841 -1842 -1839 -1836 -1835 -1851 -1855 -1848 -1808 -1724 -1596 -1515 -1480 -1455 -1427 -1391 -1345 -1293 -1232 -1167 -1099 -1032 -968 -909 -860 -814 -768 -716 -653 -582 -508 -432 -359 -297 -238 -181 -128 -86 -50 -20 -9 -3 1 3 -4 -12 -20 -29 -37 -48 -58 -68 -76 -80 -82 -81 -78 -73 -68 -63 -56 -44 -31 -20 -12 -7 -5 -6 -7 -8
-2224 -2131 -2048 -2051 -2076 -2074 -2066 -2066 -2117 -2213 -2256 -2275 -2279 -2281 -2286 -2289 -2289 -2287 -2285 -2285 -2286 -2288 -2289 -2285 -2292 -2293 -2293 -2292 -2292 -2297 -2287 -2285 -2284 -2280 -2277 -2273 -2272 -2270 -2269 -2268 -2265 -2267 -2266 -2263 -2283 -2280 -2274 -2272 -2268 -2263 -2261 -2260 -2259 -2257 -2246 -2231 -2155 -2196 -2230 -2237 -2234 -2232 -2230 -2228 -2226 -2222 -2219 -2217 -2208 -2202 -2197 -2194 -2190 -2186 -2183 -2179 -2175 -2164 -2152 -2142 -2130 -2124 -2119 -2105 -2099 -2091 -2084 -2072 -2058 -2043 -2031 -2017 -1997 -1977 -1957 -1937 -1913 -1885 -1840 -1810 -1794 -1765 -1732 -1698 -1660 -1625 -1589 -1551 -1514 -1469 -1413 -1364 -1276 -1229 -1175 -1120 -1068 -1024 -997 -911 -861 -814 -787 -775 -751 -726 -703 -678 -678 -732 -844 -894 -956 -1014 -1064 -1114 -1158 -1195 -1236 -1270 -1338 -1371 -1410 -1440 -1469 -1498 -1525 -1547 -1567 -1581 -1588 -1594 -1604 -1610 -1626 -1653 -1690 -1705 -1705 -1704 -1706 -1700 -1655 -1647 -1592 -1525 -1482 -1468 -1496 -1560 -1708 -1802 -1815 -1818 -1824 -1828 -1829 -1828 -1830 -1830 -1828 -1841 -1859 -1835 -1835 -1835 -1835 -1835 -1837 -1836 -1837 -1838 -1838 -1838 -1838 -1839 -1841 -1843 -1845 -1846 -1846 -1843 -1841 -1841 -1837 -1837 -1840 -1853 -1854 -1844 -1803 -1717 -1602 -1522 -1469 -1438 -1407 -1369 -1323 -1271 -1213 -1150 -1084 -1019 -955 -894 -839 -786 -732 -674 -610 -540 -467 -394 -323 -262 -205 -152 -103 -64 -32 -7 3 8 10 9 2 -8 -18 -28 -38 -50 -61 -72 -81 -83 -82 -80 -75 -70 -64 -58 -50 -39 -28 -17 -9 -6 -6 -7 -9 -11
-2215 -2114 -2020 -2035 -2070 -2066 -2080 -2114 -2177 -2234 -2257 -2269 -2283 -2285 -2288 -2290 -2291 -2289 -2287 -2285 -2285 -2287 -2284 -2290 -2291 -2292 -2292 -2292 -2293 -2302 -2283 -2275 -2277 -2277 -2276 -2272 -2271 -2271 -2270 -2268 -2266 -2267 -2265 -2264 -2288 -2287 -2280 -2273 -2267 -2265 -2263 -2260 -2259 -2257 -2254 -2251 -2228 -2241 -2244 -2241 -2235 -2231 -2228 -2227 -2226 -2222 -2220 -2217 -2204 -2200 -2194 -2193 -2190 -2185 -2182 -2179 -2176 -2171 -2163 -2151 -2136 -2123 -2117 -2103 -2095 -2088 -2079 -2071 -2059 -2043 -2033 -2020 -2002 -1983 -1961 -1937 -1914 -1887 -1836 -1798 -1778 -1746 -1713 -1677 -1639 -1601 -1568 -1528 -1487 -1446 -1385 -1336 -1237 -1181 -1125 -1068 -1016 -970 -947 -866 -795 -742 -706 -679 -643 -614 -598 -554 -565 -675 -791 -853 -921 -958 -1001 -1070 -1129 -1164 -1220 -1271 -1321 -1352 -1391 -1425 -1457 -1489 -1518 -1543 -1564 -1582 -1589 -1593 -1597 -1606 -1623 -1653 -1683 -1692 -1690 -1686 -1672 -1625 -1557 -1486 -1500 -1426 -1337 -1320 -1370 -1462 -1606 -1687 -1777 -1823 -1824 -1827 -1830 -1831 -1832 -1832 -1829 -1831 -1835 -1834 -1835 -1836 -1836 -1838 -1837 -1837 -1838 -1839 -1840 -1841 -1841 -1841 -1843 -1845 -1847 -1847 -1844 -1843 -1841 -1837 -1839 -1841 -1848 -1854 -1856 -1848 -1815 -1722 -1598 -1527 -1461 -1430 -1399 -1359 -1310 -1258 -1200 -1137 -1071 -1006 -941 -878 -819 -760 -700 -637 -571 -502 -430 -358 -288 -230 -176 -125 -79 -45 -17 4 12 15 16 14 5 -5 -16 -27 -39 -51 -64 -76 -85 -86 -83 -78 -73 -67 -60 -53 -44 -34 -23 -13 -4 -3 -5 6 -11 -12
-2180 -2058 -2004 -2027 -2046 -2064 -2101 -2144 -2215 -2235 -2269 -2278 -2285 -2288 -2290 -2291 -2291 -2290 -2289 -2287 -2287 -2289 -2289 -2291 -2291 -2292 -2291 -2292 -2296 -2296 -2274 -2271 -2276 -2277 -2276 -2273 -2272 -2272 -2272 -2267 -2266 -2266 -2263 -2266 -2292 -2280 -2267 -2269 -2268 -2260 -2258 -2260 -2258 -2257 -2254 -2252 -2250 -2248 -2242 -2238 -2233 -2229 -2226 -2224 -2224 -2221 -2219 -2215 -2208 -2202 -2197 -2195 -2191 -2187 -2183 -2180 -2177 -2174 -2168 -2156 -2141 -2129 -2121 -2101 -2095 -2086 -2078 -2067 -2055 -2039 -2029 -2017 -2002 -1986 -1967 -1945 -1921 -1892 -1832 -1788 -1764 -1728 -1697 -1661 -1622 -1584 -1548 -1500 -1455 -1417 -1355 -1307 -1205 -1146 -1091 -1019 -957 -904 -859 -806 -731 -662 -603 -556 -514 -483 -467 -405 -432 -618 -719 -775 -850 -897 -956 -1025 -1091 -1140 -1190 -1212 -1276 -1324 -1368 -1407 -1443 -1478 -1509 -1536 -1559 -1578 -1590 -1596 -1605 -1623 -1641 -1662 -1674 -1679 -1672 -1665 -1622 -1524 -1423 -1365 -1341 -1271 -1212 -1193 -1272 -1376 -1481 -1563 -1660 -1753 -1817 -1825 -1827 -1828 -1827 -1825 -1824 -1824 -1826 -1834 -1836 -1837 -1837 -1836 -1839 -1839 -1842 -1844 -1845 -1846 -1846 -1845 -1846 -1847 -1847 -1847 -1845 -1844 -1842 -1838 -1837 -1843 -1850 -1855 -1855 -1843 -1802 -1684 -1588 -1525 -1473 -1442 -1407 -1362 -1310 -1254 -1194 -1129 -1063 -996 -930 -864 -800 -736 -671 -605 -537 -468 -397 -326 -259 -202 -150 -103 -62 -31 -7 10 17 19 18 15 6 -4 -16 -28 -40 -52 -65 -76 -85 -86 -82 -77 -70 -63 -55 -47 -38 -29 -19 -10 -4 -3 -5 8 14 -14
-2119 -1987 -1978 -2041 -2075 -2089 -2112 -2173 -2221 -2240 -2264 -2275 -2287 -2291 -2292 -2291 -2291 -2291 -2290 -2289 -2288 -2289 -2290 -2289 -2290 -2291 -2289 -2295 -2301 -2265 -2252 -2267 -2277 -2277 -2276 -2275 -2272 -2272 -2272 -2266 -2267 -2263 -2262 -2277 -2271 -2263 -2266 -2270 -2266 -2258 -2255 -2255 -2252 -2252 -2251 -2249 -2246 -2242 -2239 -2234 -2230 -2228 -2226 -2222 -2219 -2220 -2216 -2214 -2205 -2200 -2194 -2192 -2188 -2184 -2180 -2177 -2175 -2171 -2167 -2160 -2147 -2131 -2121 -2101 -2094 -2087 -2071 -2066 -2049 -2030 -2020 -2009 -1996 -1982 -1966 -1947 -1926 -1896 -1827 -1781 -1761 -1727 -1692 -1651 -1611 -1576 -1534 -1482 -1436 -1393 -1343 -1300 -1195 -1132 -1087 -993 -912 -872 -778 -701 -632 -557 -492 -430 -370 -331 -303 -302 -448 -551 -643 -708 -783 -860 -931 -990 -1051 -1108 -1165 -1170 -1242 -1295 -1346 -1389 -1429 -1466 -1500 -1528 -1553 -1574 -1590 -1594 -1608 -1626 -1641 -1647 -1659 -1663 -1656 -1643 -1577 -1456 -1290 -1195 -1221 -1303 -1329 -1370 -1425 -1485 -1546 -1505 -1591 -1698 -1811 -1826 -1827 -1828 -1832 -1834 -1831 -1829 -1829 -1834 -1836 -1837 -1837 -1840 -1842 -1844 -1845 -1846 -1847 -1847 -1848 -1848 -1847 -1848 -1848 -1847 -1843 -1842 -1840 -1837 -1836 -1844 -1851 -1856 -1856 -1844 -1803 -1699 -1628 -1550 -1511 -1475 -1430 -1378 -1319 -1258 -1193 -1126 -1057 -988 -919 -851 -783 -714 -645 -575 -506 -437 -366 -296 -231 -175 -125 -80 -43 -16 3 16 21 22 20 16 7 -4 -16 -28 -40 -53 -65 -77 -85 -87 -82 -75 -67 -59 -51 -42 -33 -24 -15 -7 -2 -2 -6 -9 14 -16
-2004 -1916 -1959 -2051 -2094 -2103 -2130 -2176 -2215 -2237 -2257 -2285 -2293 -2293 -2293 -2292 -2293 -2292 -2291 -2290 -2290 -2290 -2291 -2290 -2290 -2290 -2289 -2295 -2291 -2274 -2273 -2278 -2279 -2278 -2278 -2276 -2273 -2272 -2270 -2266 -2266 -2263 -2263 -2263 -2258 -2256 -2259 -2260 -2259 -2259 -2255 -2251 -2250 -2250 -2245 -2243 -2240 -2237 -2234 -2231 -2228 -2226 -2225 -2223 -2224 -2223 -2217 -2214 -2205 -2200 -2193 -2189 -2184 -2179 -2175 -2170 -2165 -2161 -2159 -2153 -2141 -2125 -2118 -2101 -2090 -2081 -2067 -2058 -2044 -2026 -2016 -2006 -1993 -1979 -1962 -1944 -1922 -1892 -1823 -1780 -1760 -1724 -1687 -1648 -1608 -1566 -1517 -1470 -1421 -1365 -1327 -1289 -1188 -1122 -1054 -955 -877 -808 -717 -616 -524 -407 -341 -258 -217 -179 -145 -251 -337 -431 -535 -631 -709 -806 -886 -946 -1003 -1059 -1125 -1152 -1206 -1268 -1325 -1372 -1415 -1455 -1491 -1519 -1543 -1563 -1575 -1580 -1599 -1615 -1622 -1631 -1643 -1654 -1650 -1630 -1578 -1435 -1227 -1061 -1101 -1190 -1269 -1330 -1385 -1439 -1497 -1557 -1618 -1679 -1734 -1750 -1762 -1775 -1784 -1794 -1805 -1818 -1825 -1831 -1835 -1837 -1837 -1837 -1839 -1844 -1846 -1847 -1847 -1847 -1848 -1848 -1848 -1848 -1848 -1847 -1844 -1843 -1842 -1842 -1843 -1846 -1853 -1859 -1862 -1858 -1835 -1738 -1670 -1606 -1574 -1525 -1466 -1402 -1334 -1267 -1197 -1125 -1052 -981 -910 -838 -767 -695 -622 -548 -479 -408 -338 -267 -201 -148 -101 -58 -22 -1 14 23 25 24 21 17 7 -5 -17 -29 -41 -53 -65 -77 -86 -88 -81 -73 -65 -56 -47 -38 -29 -20 -12 -5 -0.0000000197 -2 -6 -10 -14 -17
-2001 -1926 -1989 -2078 -2094 -2105 -2145 -2187 -2216 -2248 -2254 -2286 -2294 -2294 -2293 -2293 -2293 -2293 -2292 -2292 -2291 -2290 -2291 -2291 -2290 -2290 -2287 -2290 -2289 -2287 -2284 -2281 -2279 -2278 -2278 -2277 -2274 -2272 -2270 -2266 -2263 -2263 -2262 -2259 -2256 -2256 -2255 -2253 -2252 -2253 -2253 -2250 -2252 -2250 -2241 -2241 -2238 -2235 -2231 -2228 -2227 -2225 -2224 -2223 -2222 -2224 -2221 -2214 -2206 -2197 -2193 -2190 -2183 -2178 -2172 -2167 -2162 -2157 -2152 -2143 -2130 -2120 -2115 -2101 -2089 -2078 -2068 -2058 -2047 -2032 -2022 -2009 -1993 -1976 -1956 -1935 -1915 -1887 -1823 -1781 -1759 -1717 -1674 -1632 -1589 -1542 -1489 -1435 -1380 -1318 -1262 -1216 -1130 -1088 -1021 -936 -866 -779 -682 -558 -417 -280 -178 -140 -93 -53 -108 -193 -199 -330 -441 -543 -652 -743 -816 -887 -949 -1015 -1088 -1116 -1175 -1242 -1302 -1354 -1401 -1443 -1480 -1508 -1530 -1544 -1550 -1561 -1586 -1596 -1596 -1612 -1629 -1640 -1640 -1618 -1576 -1409 -1171 -1035 -1168 -1208 -1262 -1311 -1354 -1397 -1448 -1502 -1558 -1612 -1657 -1682 -1698 -1711 -1725 -1751 -1778 -1801 -1817 -1827 -1833 -1834 -1839 -1840 -1842 -1844 -1846 -1847 -1847 -1847 -1848 -1848 -1848 -1848 -1847 -1846 -1843 -1842 -1839 -1842 -1838 -1845 -1852 -1859 -1864 -1862 -1844 -1806 -1739 -1727 -1668 -1586 -1506 -1430 -1356 -1280 -1204 -1127 -1051 -976 -902 -828 -753 -678 -602 -527 -455 -384 -313 -242 -177 -124 -78 -38 -7 11 22 27 27 25 21 15 5 -6 -18 -30 -41 -53 -64 -73 -80 -81 -76 -69 -62 -53 -44 -35 -26 -18 -10 -4 -1 -2 -6 -11 -15 -18
-1946 -1939 -2034 -2093 -2101 -2125 -2158 -2192 -2218 -2249 -2256 -2287 -2295 -2296 -2295 -2294 -2294 -2294 -2293 -2292 -2292 -2291 -2292 -2290 -2289 -2288 -2286 -2286 -2286 -2285 -2283 -2281 -2279 -2278 -2279 -2278 -2275 -2272 -2269 -2265 -2265 -2262 -2262 -2258 -2255 -2259 -2255 -2249 -2249 -2250 -2249 -2248 -2248 -2244 -2238 -2237 -2235 -2233 -2229 -2227 -2227 -2226 -2225 -2226 -2228 -2225 -2220 -2214 -2206 -2199 -2190 -2186 -2182 -2177 -2173 -2168 -2163 -2157 -2152 -2146 -2138 -2126 -2117 -2101 -2091 -2082 -2072 -2062 -2048 -2032 -2019 -2003 -1984 -1966 -1948 -1929 -1907 -1879 -1819 -1781 -1759 -1715 -1667 -1619 -1572 -1523 -1469 -1412 -1353 -1291 -1234 -1182 -1062 -1001 -945 -887 -830 -742 -641 -525 -337 -160 -96 -131 -71 -24 -56 -121 -178 -257 -340 -485 -588 -666 -751 -837 -905 -989 -1053 -1055 -1152 -1220 -1283 -1338 -1387 -1432 -1470 -1499 -1521 -1535 -1544 -1553 -1568 -1577 -1580 -1599 -1615 -1628 -1630 -1613 -1576 -1453 -1326 -1321 -1287 -1275 -1290 -1310 -1332 -1358 -1399 -1445 -1493 -1540 -1579 -1610 -1631 -1648 -1665 -1710 -1754 -1789 -1811 -1824 -1831 -1835 -1836 -1837 -1842 -1844 -1846 -1847 -1847 -1847 -1848 -1848 -1848 -1848 -1847 -1845 -1841 -1839 -1837 -1852 -1840 -1845 -1851 -1860 -1866 -1865 -1845 -1833 -1793 -1748 -1721 -1624 -1533 -1452 -1376 -1292 -1210 -1129 -1049 -972 -895 -818 -741 -664 -586 -508 -435 -363 -290 -219 -152 -100 -56 -18 11 24 29 30 28 24 20 13 3 -9 -20 -31 -42 -53 -62 -70 -75 -76 -72 -66 -59 -51 -42 -32 -23 -16 -9 -4 -1 -2 -6 -10 -14 -18
-1972 -2016 -2072 -2086 -2095 -2132 -2140 -2127 -2180 -2253 -2272 -2295 -2297 -2297 -2296 -2295 -2294 -2294 -2294 -2293 -2293 -2292 -2291 -2290 -2289 -2287 -2286 -2283 -2284 -2284 -2282 -2280 -2279 -2279 -2280 -2278 -2275 -2270 -2268 -2265 -2265 -2263 -2263 -2258 -2254 -2253 -2250 -2246 -2246 -2247 -2246 -2245 -2245 -2241 -2240 -2234 -2233 -2231 -2229 -2228 -2226 -2224 -2225 -2225 -2221 -2219 -2218 -2212 -2204 -2196 -2189 -2187 -2180 -2175 -2169 -2165 -2161 -2157 -2153 -2148 -2141 -2132 -2124 -2105 -2089 -2077 -2069 -2058 -2045 -2030 -2016 -1996 -1974 -1955 -1933 -1911 -1888 -1861 -1806 -1775 -1755 -1712 -1664 -1604 -1547 -1498 -1446 -1391 -1336 -1277 -1223 -1171 -1036 -958 -882 -814 -772 -663 -573 -467 -355 -196 -157 -130 -100 -33 -65 -149 -156 -191 -303 -423 -559 -631 -718 -804 -873 -938 -1007 -1017 -1136 -1205 -1269 -1325 -1376 -1422 -1462 -1492 -1516 -1533 -1543 -1549 -1554 -1560 -1572 -1589 -1605 -1617 -1617 -1607 -1584 -1539 -1475 -1398 -1354 -1344 -1327 -1316 -1315 -1326 -1352 -1387 -1428 -1470 -1510 -1543 -1572 -1600 -1634 -1687 -1742 -1786 -1812 -1825 -1832 -1836 -1835 -1837 -1842 -1845 -1846 -1846 -1847 -1847 -1848 -1848 -1847 -1846 -1845 -1843 -1842 -1839 -1837 -1845 -1842 -1846 -1852 -1859 -1866 -1865 -1846 -1798 -1745 -1666 -1664 -1610 -1536 -1459 -1381 -1297 -1211 -1127 -1046 -966 -888 -810 -731 -652 -572 -494 -419 -345 -271 -198 -131 -77 -34 1 26 35 35 32 28 23 17 10 -1 -12 -24 -34 -45 -54 -63 -69 -73 -73 -70 -64 -57 -49 -40 -31 -22 -15 -9 -4 -1 -2 -4 -8 -12 -17
-2022 -2068 -2070 -2080 -2105 -2127 -2102 -2054 -2177 -2254 -2277 -2297 -2298 -2298 -2297 -2296 -2296 -2295 -2295 -2294 -2294 -2293 -2292 -2290 -2290 -2289 -2287 -2285 -2285 -2284 -2281 -2280 -2278 -2279 -2281 -2280 -2276 -2269 -2267 -2264 -2264 -2265 -2261 -2260 -2255 -2251 -2248 -2246 -2245 -2244 -2243 -2244 -2242 -2239 -2239 -2233 -2231 -2228 -2228 -2229 -2228 -2228 -2223 -2218 -2218 -2216 -2214 -2212 -2205 -2199 -2192 -2186 -2178 -2174 -2170 -2163 -2156 -2152 -2149 -2143 -2138 -2134 -2128 -2105 -2079 -2056 -2054 -2049 -2039 -2025 -2014 -2000 -1980 -1959 -1936 -1909 -1881 -1847 -1785 -1752 -1733 -1692 -1646 -1582 -1517 -1462 -1412 -1360 -1307 -1254 -1205 -1154 -1026 -942 -852 -777 -695 -589 -476 -350 -212 -140 -140 -111 -72 -44 -74 -135 -217 -255 -329 -443 -535 -605 -690 -768 -838 -913 -994 -998 -1124 -1193 -1258 -1315 -1367 -1415 -1457 -1488 -1513 -1532 -1541 -1546 -1550 -1556 -1572 -1588 -1598 -1610 -1605 -1597 -1592 -1561 -1542 -1507 -1462 -1410 -1352 -1315 -1294 -1288 -1301 -1326 -1359 -1399 -1442 -1478 -1515 -1557 -1606 -1671 -1737 -1792 -1817 -1828 -1833 -1835 -1837 -1839 -1841 -1843 -1844 -1845 -1846 -1847 -1848 -1848 -1847 -1846 -1845 -1843 -1840 -1838 -1840 -1842 -1844 -1847 -1851 -1858 -1865 -1865 -1843 -1778 -1729 -1692 -1658 -1602 -1533 -1459 -1382 -1296 -1208 -1123 -1040 -959 -881 -802 -722 -642 -561 -481 -406 -331 -255 -179 -107 -52 -14 17 42 44 40 33 27 20 13 6 -5 -17 -28 -39 -48 -57 -65 -70 -73 -73 -69 -64 -57 -49 -40 -31 -22 -15 -9 -4 -0.0000000156 -1 -3 -6 -10 -14
-1991 -2054 -2070 -2093 -2118 -2143 -2151 -2130 -2186 -2225 -2262 -2300 -2299 -2298 -2298 -2297 -2297 -2297 -2296 -2295 -2294 -2294 -2292 -2291 -2290 -2290 -2288 -2286 -2285 -2284 -2282 -2280 -2280 -2281 -2282 -2280 -2275 -2269 -2265 -2264 -2267 -2264 -2262 -2259 -2253 -2249 -2247 -2246 -2246 -2243 -2242 -2243 -2237 -2236 -2235 -2229 -2227 -2227 -2229 -2226 -2224 -2221 -2217 -2217 -2220 -2216 -2211 -2206 -2202 -2194 -2187 -2184 -2180 -2174 -2167 -2162 -2157 -2152 -2145 -2137 -2135 -2132 -2126 -2106 -2084 -2053 -2038 -2032 -2025 -2017 -2009 -1997 -1979 -1957 -1934 -1909 -1881 -1842 -1766 -1734 -1714 -1672 -1625 -1571 -1514 -1457 -1401 -1345 -1289 -1232 -1181 -1129 -997 -910 -812 -754 -634 -500 -346 -238 -153 -174 -151 -111 -70 -50 -79 -137 -213 -207 -272 -356 -483 -607 -673 -753 -835 -915 -992 -998 -1118 -1184 -1248 -1305 -1357 -1406 -1450 -1482 -1509 -1529 -1539 -1541 -1536 -1550 -1568 -1580 -1592 -1601 -1597 -1594 -1584 -1568 -1544 -1522 -1503 -1439 -1352 -1297 -1262 -1244 -1243 -1257 -1283 -1319 -1362 -1405 -1455 -1513 -1580 -1654 -1729 -1792 -1820 -1830 -1829 -1837 -1839 -1839 -1839 -1842 -1843 -1843 -1843 -1843 -1843 -1844 -1845 -1845 -1844 -1841 -1837 -1837 -1840 -1842 -1844 -1847 -1851 -1856 -1860 -1859 -1841 -1803 -1723 -1708 -1663 -1599 -1527 -1452 -1374 -1288 -1201 -1115 -1032 -951 -872 -793 -714 -633 -553 -474 -398 -322 -244 -164 -87 -27 1 23 43 45 39 32 23 15 7 -1 -12 -24 -35 -45 -54 -62 -68 -73 -75 -74 -71 -65 -58 -50 -41 -32 -23 -16 -10 -5 -1 -0.0000000039 -1 -3 -7 -11
-1900 -2027 -2084 -2115 -2132 -2152 -2169 -2169 -2192 -2208 -2279 -2300 -2299 -2298 -2298 -2297 -2297 -2297 -2297 -2297 -2296 -2295 -2293 -2291 -2291 -2290 -2289 -2287 -2285 -2283 -2282 -2281 -2282 -2284 -2284 -2279 -2273 -2268 -2264 -2267 -2269 -2265 -2262 -2255 -2251 -2248 -2246 -2247 -2248 -2245 -2240 -2240 -2235 -2233 -2231 -2226 -2224 -2225 -2223 -2222 -2219 -2215 -2216 -2216 -2210 -2207 -2209 -2204 -2196 -2189 -2186 -2184 -2177 -2172 -2167 -2161 -2155 -2147 -2140 -2136 -2132 -2131 -2126 -2106 -2091 -2068 -2046 -2028 -2011 -2002 -1996 -1984 -1966 -1944 -1919 -1891 -1861 -1819 -1734 -1714 -1696 -1661 -1614 -1562 -1509 -1454 -1397 -1339 -1278 -1217 -1165 -1111 -976 -894 -805 -765 -617 -475 -303 -196 -87 -119 -112 -90 -61 -45 -72 -117 -166 -211 -247 -364 -472 -576 -669 -763 -850 -926 -999 -1008 -1111 -1175 -1239 -1295 -1348 -1398 -1443 -1476 -1503 -1526 -1536 -1535 -1535 -1545 -1563 -1573 -1583 -1593 -1590 -1587 -1575 -1563 -1545 -1519 -1495 -1444 -1316 -1256 -1212 -1185 -1173 -1177 -1195 -1227 -1272 -1321 -1384 -1459 -1545 -1629 -1716 -1794 -1824 -1829 -1831 -1832 -1835 -1835 -1838 -1840 -1840 -1839 -1839 -1840 -1843 -1846 -1845 -1844 -1842 -1840 -1838 -1840 -1842 -1842 -1845 -1847 -1849 -1851 -1854 -1855 -1845 -1835 -1815 -1758 -1676 -1594 -1515 -1439 -1363 -1276 -1188 -1103 -1021 -941 -862 -785 -706 -626 -547 -468 -394 -318 -240 -159 -75 -3 3 12 37 38 33 26 17 8 -1 -9 -21 -32 -43 -52 -60 -68 -74 -77 -79 -77 -73 -68 -61 -53 -44 -34 -25 -18 -12 -6 -1 -0.0000000038 -0.0000000001 -1 -5 -9
-2013 -2078 -2098 -2113 -2138 -2146 -2126 -2112 -2167 -2205 -2298 -2300 -2299 -2298 -2298 -2297 -2296 -2298 -2299 -2266 -2244 -2290 -2293 -2291 -2290 -2291 -2287 -2286 -2284 -2283 -2281 -2283 -2286 -2287 -2283 -2277 -2271 -2268 -2269 -2270 -2265 -2256 -2254 -2251 -2252 -2251 -2248 -2247 -2246 -2241 -2236 -2237 -2232 -2231 -2228 -2223 -2222 -2218 -2217 -2213 -2210 -2207 -2206 -2206 -2204 -2201 -2198 -2201 -2190 -2186 -2183 -2183 -2171 -2168 -2163 -2156 -2150 -2144 -2139 -2133 -2124 -2117 -2109 -2094 -2088 -2072 -2055 -2034 -2016 -1999 -1987 -1969 -1946 -1921 -1895 -1869 -1834 -1781 -1684 -1667 -1655 -1622 -1581 -1535 -1484 -1432 -1377 -1320 -1260 -1199 -1141 -1086 -945 -871 -807 -779 -626 -510 -365 -219 -90 -68 -88 -80 -62 -52 -70 -105 -140 -208 -191 -326 -479 -592 -684 -779 -863 -932 -996 -1010 -1101 -1165 -1226 -1283 -1337 -1386 -1430 -1465 -1492 -1514 -1525 -1528 -1528 -1539 -1557 -1563 -1576 -1586 -1588 -1581 -1574 -1563 -1544 -1521 -1480 -1401 -1253 -1198 -1147 -1109 -1089 -1086 -1094 -1117 -1157 -1219 -1298 -1390 -1488 -1587 -1684 -1769 -1820 -1811 -1825 -1829 -1830 -1832 -1834 -1834 -1834 -1834 -1834 -1837 -1842 -1845 -1843 -1841 -1840 -1839 -1837 -1839 -1839 -1842 -1845 -1847 -1849 -1845 -1846 -1843 -1843 -1836 -1801 -1737 -1656 -1573 -1493 -1416 -1338 -1254 -1170 -1086 -1006 -927 -850 -774 -697 -620 -543 -468 -394 -321 -247 -172 -101 -47 -31 -27 6 19 20 15 7 -2 -12 -21 -31 -42 -52 -61 -69 -75 -80 -83 -84 -82 -77 -72 -65 -57 -48 -38 -29 -21 -14 -8 -3 -1 -0.0000000038 -1 -4 -7
-2059 -2100 -2117 -2132 -2131 -2065 -1956 -1945 -2102 -2211 -2302 -2300 -2300 -2299 -2298 -2297 -2296 -2297 -2300 -2253 -2215 -2278 -2293 -2291 -2290 -2290 -2288 -2286 -2283 -2281 -2280 -2285 -2287 -2285 -2281 -2275 -2271 -2268 -2271 -2273 -2260 -2253 -2252 -2251 -2253 -2250 -2247 -2245 -2243 -2239 -2235 -2235 -2231 -2229 -2223 -2218 -2218 -2214 -2213 -2207 -2204 -2204 -2203 -2202 -2200 -2196 -2192 -2195 -2195 -2190 -2180 -2175 -2166 -2165 -2159 -2151 -2144 -2141 -2138 -2131 -2121 -2114 -2105 -2083 -2080 -2069 -2055 -2034 -2013 -1996 -1983 -1958 -1929 -1904 -1880 -1851 -1815 -1755 -1651 -1646 -1638 -1609 -1561 -1519 -1476 -1427 -1376 -1321 -1263 -1202 -1145 -1092 -960 -895 -834 -803 -651 -541 -396 -227 -87 -74 -84 -87 -74 -59 -73 -107 -152 -202 -226 -340 -500 -610 -699 -781 -854 -921 -986 -1003 -1091 -1154 -1215 -1272 -1326 -1376 -1420 -1454 -1482 -1503 -1516 -1523 -1528 -1532 -1546 -1557 -1570 -1578 -1582 -1578 -1571 -1566 -1550 -1513 -1437 -1342 -1210 -1141 -1077 -1024 -999 -989 -988 -998 -1029 -1106 -1205 -1312 -1424 -1536 -1643 -1737 -1774 -1797 -1816 -1827 -1830 -1831 -1831 -1831 -1832 -1832 -1834 -1840 -1844 -1844 -1842 -1840 -1839 -1838 -1840 -1838 -1839 -1842 -1845 -1847 -1853 -1850 -1852 -1843 -1817 -1789 -1749 -1691 -1617 -1539 -1461 -1385 -1309 -1228 -1146 -1066 -988 -911 -837 -763 -688 -614 -540 -468 -397 -327 -258 -191 -130 -83 -55 -36 -10 3 7 4 -3 -13 -23 -34 -43 -52 -61 -71 -79 -84 -87 -89 -89 -87 -83 -77 -70 -61 -52 -43 -33 -25 -17 -10 -5 -2 -1 -1 -3 -6
-2080 -2130 -2143 -2145 -2109 -1968 -1806 -1842 -2070 -2247 -2302 -2300 -2300 -2300 -2299 -2298 -2297 -2296 -2297 -2287 -2278 -2290 -2291 -2291 -2290 -2290 -2289 -2286 -2282 -2280 -2279 -2284 -2285 -2282 -2278 -2274 -2270 -2267 -2270 -2270 -2257 -2255 -2254 -2252 -2255 -2248 -2243 -2245 -2242 -2236 -2233 -2231 -2228 -2226 -2221 -2216 -2213 -2212 -2208 -2204 -2202 -2201 -2200 -2194 -2189 -2188 -2188 -2188 -2188 -2191 -2177 -2167 -2163 -2161 -2152 -2144 -2140 -2135 -2128 -2125 -2120 -2110 -2101 -2074 -2072 -2064 -2047 -2019 -1998 -1986 -1976 -1956 -1931 -1909 -1882 -1849 -1805 -1740 -1634 -1641 -1633 -1605 -1564 -1524 -1482 -1435 -1385 -1333 -1278 -1222 -1169 -1120 -999 -932 -869 -834 -673 -561 -435 -276 -94 -87 -95 -111 -95 -65 -79 -117 -173 -241 -295 -380 -493 -590 -678 -754 -834 -914 -987 -1003 -1082 -1147 -1207 -1263 -1317 -1367 -1412 -1446 -1473 -1495 -1508 -1518 -1520 -1527 -1535 -1549 -1560 -1572 -1579 -1574 -1570 -1562 -1545 -1502 -1412 -1289 -1171 -1094 -1013 -939 -912 -899 -889 -884 -898 -997 -1115 -1237 -1359 -1484 -1598 -1692 -1724 -1767 -1802 -1826 -1829 -1830 -1830 -1831 -1831 -1832 -1836 -1841 -1842 -1840 -1839 -1838 -1837 -1836 -1836 -1838 -1839 -1842 -1843 -1844 -1856 -1846 -1843 -1825 -1770 -1728 -1687 -1637 -1568 -1495 -1421 -1349 -1276 -1198 -1119 -1042 -966 -893 -821 -750 -678 -607 -537 -468 -400 -334 -269 -208 -152 -107 -73 -45 -20 -9 -5 -7 -13 -22 -33 -45 -52 -60 -69 -79 -88 -91 -93 -94 -95 -92 -88 -83 -75 -66 -57 -47 -38 -29 -21 -13 -6 -4 -2 -2 -3 -5
-2111 -2158 -2171 -2170 -2140 -2021 -1879 -1929 -2118 -2285 -2303 -2301 -2303 -2302 -2301 -2300 -2298 -2296 -2295 -2295 -2295 -2292 -2290 -2290 -2289 -2290 -2290 -2287 -2283 -2281 -2279 -2282 -2283 -2281 -2277 -2272 -2269 -2266 -2269 -2265 -2256 -2254 -2254 -2256 -2256 -2246 -2241 -2242 -2239 -2234 -2232 -2231 -2229 -2226 -2219 -2216 -2211 -2211 -2206 -2204 -2200 -2199 -2194 -2185 -2182 -2185 -2186 -2184 -2178 -2174 -2172 -2166 -2164 -2159 -2150 -2144 -2137 -2128 -2120 -2114 -2108 -2105 -2098 -2073 -2067 -2055 -2039 -2015 -1999 -1987 -1977 -1960 -1936 -1911 -1884 -1851 -1807 -1751 -1671 -1653 -1639 -1608 -1573 -1536 -1494 -1448 -1400 -1351 -1300 -1246 -1197 -1151 -1037 -973 -913 -883 -719 -627 -519 -380 -225 -61 -106 -144 -104 -97 -95 -133 -183 -280 -270 -402 -530 -614 -689 -759 -837 -919 -994 -1008 -1090 -1150 -1203 -1256 -1309 -1358 -1402 -1437 -1465 -1487 -1502 -1513 -1521 -1522 -1530 -1543 -1555 -1566 -1575 -1571 -1567 -1558 -1537 -1493 -1401 -1260 -1153 -1071 -976 -889 -849 -828 -812 -803 -823 -919 -1044 -1175 -1306 -1438 -1562 -1665 -1670 -1730 -1786 -1824 -1828 -1829 -1828 -1829 -1830 -1832 -1835 -1837 -1836 -1833 -1834 -1836 -1834 -1832 -1836 -1840 -1842 -1844 -1844 -1843 -1851 -1840 -1736 -1688 -1675 -1650 -1616 -1571 -1510 -1443 -1374 -1306 -1237 -1163 -1087 -1013 -941 -871 -802 -734 -666 -598 -532 -467 -403 -340 -279 -222 -170 -126 -89 -58 -34 -21 -16 -16 -21 -29 -40 -50 -58 -65 -74 -83 -92 -95 -97 -98 -99 -96 -93 -87 -80 -71 -62 -53 -43 -34 -26 -17 -10 -7 -5 -4 -4 -5
-2103 -2152 -2175 -2181 -2174 -2131 -2073 -2106 -2227 -2304 -2313 -2307 -2302 -2300 -2301 -2300 -2298 -2297 -2295 -2295 -2293 -2291 -2290 -2289 -2289 -2290 -2291 -2287 -2283 -2282 -2280 -2281 -2282 -2280 -2276 -2271 -2269 -2268 -2270 -2261 -2255 -2253 -2253 -2259 -2253 -2244 -2241 -2240 -2237 -2234 -2234 -2231 -2224 -2223 -2216 -2212 -2210 -2210 -2208 -2202 -2197 -2195 -2189 -2181 -2180 -2183 -2183 -2175 -2167 -2160 -2164 -2164 -2161 -2158 -2150 -2147 -2140 -2128 -2117 -2110 -2103 -2098 -2091 -2071 -2063 -2050 -2042 -2028 -2013 -1996 -1983 -1967 -1944 -1916 -1884 -1849 -1809 -1763 -1690 -1659 -1645 -1615 -1582 -1546 -1505 -1462 -1417 -1371 -1324 -1274 -1228 -1186 -1080 -1019 -961 -892 -796 -661 -553 -507 -414 -288 -219 -212 -188 -138 -81 -106 -181 -273 -347 -462 -580 -667 -753 -824 -884 -951 -998 -1012 -1130 -1164 -1204 -1252 -1303 -1352 -1396 -1430 -1457 -1480 -1496 -1508 -1518 -1521 -1533 -1543 -1553 -1562 -1569 -1572 -1564 -1560 -1538 -1484 -1371 -1248 -1153 -1080 -967 -852 -806 -781 -761 -746 -756 -860 -991 -1126 -1260 -1398 -1528 -1590 -1632 -1702 -1773 -1821 -1827 -1828 -1828 -1828 -1829 -1831 -1833 -1833 -1832 -1832 -1832 -1832 -1832 -1834 -1835 -1840 -1843 -1846 -1845 -1839 -1812 -1762 -1642 -1628 -1606 -1579 -1546 -1505 -1449 -1387 -1323 -1259 -1194 -1123 -1052 -982 -913 -846 -781 -716 -652 -588 -525 -464 -403 -344 -287 -233 -184 -141 -103 -71 -45 -32 -25 -24 -27 -34 -43 -53 -59 -66 -75 -84 -93 -96 -99 -100 -102 -100 -97 -92 -84 -76 -67 -58 -49 -40 -31 -22 -14 -10 -8 -6 -6 -6
-2115 -2164 -2180 -2181 -2177 -2174 -2186 -2226 -2292 -2304 -2306 -2303 -2303 -2301 -2301 -2300 -2299 -2297 -2296 -2295 -2293 -2291 -2290 -2289 -2289 -2289 -2294 -2290 -2284 -2282 -2280 -2280 -2279 -2278 -2274 -2269 -2268 -2270 -2271 -2259 -2254 -2253 -2253 -2256 -2250 -2242 -2240 -2239 -2236 -2233 -2232 -2225 -2219 -2216 -2211 -2210 -2208 -2204 -2202 -2199 -2195 -2192 -2188 -2183 -2179 -2179 -2173 -2169 -2159 -2156 -2162 -2159 -2154 -2151 -2148 -2144 -2135 -2125 -2115 -2108 -2103 -2097 -2090 -2070 -2061 -2049 -2042 -2030 -2017 -2000 -1987 -1971 -1950 -1924 -1894 -1857 -1805 -1738 -1686 -1669 -1657 -1629 -1594 -1558 -1519 -1479 -1437 -1394 -1350 -1303 -1261 -1222 -1124 -1066 -1016 -956 -891 -790 -705 -631 -549 -449 -394 -351 -309 -143 -217 -193 -251 -311 -406 -503 -598 -698 -780 -862 -923 -982 -1044 -1085 -1150 -1176 -1206 -1250 -1299 -1346 -1389 -1423 -1452 -1475 -1492 -1506 -1518 -1526 -1535 -1541 -1553 -1560 -1566 -1568 -1561 -1556 -1542 -1497 -1394 -1242 -1209 -1148 -1004 -862 -796 -762 -738 -725 -743 -836 -959 -1092 -1226 -1361 -1488 -1559 -1608 -1683 -1759 -1819 -1825 -1826 -1827 -1826 -1827 -1829 -1830 -1830 -1830 -1831 -1830 -1826 -1827 -1832 -1828 -1838 -1838 -1844 -1843 -1770 -1727 -1675 -1603 -1571 -1542 -1512 -1478 -1437 -1385 -1328 -1269 -1208 -1146 -1080 -1012 -946 -881 -818 -756 -695 -634 -574 -516 -459 -401 -345 -292 -241 -194 -152 -114 -82 -57 -41 -33 -30 -32 -36 -42 -49 -57 -65 -73 -82 -90 -94 -98 -101 -102 -102 -99 -95 -88 -80 -72 -63 -55 -45 -36 -27 -20 -15 -12 -9 -8 -7
-2140 -2173 -2180 -2178 -2170 -2179 -2224 -2274 -2302 -2301 -2300 -2300 -2300 -2300 -2300 -2299 -2299 -2298 -2296 -2295 -2294 -2292 -2290 -2289 -2289 -2291 -2294 -2288 -2283 -2282 -2281 -2280 -2278 -2276 -2273 -2268 -2268 -2269 -2271 -2259 -2254 -2253 -2253 -2255 -2252 -2244 -2239 -2239 -2237 -2233 -2231 -2227 -2218 -2214 -2210 -2207 -2204 -2198 -2197 -2195 -2192 -2189 -2187 -2183 -2180 -2176 -2170 -2164 -2154 -2158 -2147 -2143 -2144 -2146 -2141 -2136 -2130 -2120 -2112 -2107 -2102 -2096 -2088 -2066 -2055 -2046 -2038 -2029 -2016 -2001 -1988 -1971 -1952 -1928 -1896 -1851 -1782 -1691 -1701 -1684 -1670 -1639 -1605 -1570 -1533 -1494 -1454 -1414 -1373 -1331 -1294 -1259 -1164 -1112 -1071 -1024 -974 -990 -797 -729 -659 -584 -525 -474 -413 -350 -339 -322 -370 -407 -469 -548 -631 -715 -798 -883 -953 -1007 -1064 -1120 -1171 -1188 -1208 -1252 -1300 -1345 -1386 -1420 -1448 -1472 -1490 -1505 -1517 -1527 -1531 -1541 -1548 -1555 -1560 -1562 -1560 -1551 -1539 -1509 -1448 -1344 -1311 -1267 -1065 -876 -805 -766 -738 -722 -735 -825 -943 -1069 -1198 -1328 -1451 -1525 -1577 -1653 -1733 -1817 -1823 -1824 -1826 -1825 -1826 -1827 -1827 -1827 -1827 -1827 -1826 -1825 -1828 -1833 -1815 -1835 -1835 -1838 -1828 -1671 -1630 -1590 -1545 -1512 -1479 -1446 -1411 -1372 -1322 -1267 -1211 -1155 -1097 -1033 -970 -907 -846 -786 -728 -671 -614 -558 -503 -451 -397 -344 -293 -245 -201 -159 -121 -89 -63 -48 -39 -35 -34 -36 -40 -45 -53 -61 -70 -78 -85 -91 -96 -100 -103 -103 -101 -98 -92 -84 -76 -68 -60 -51 -42 -33 -26 -20 -16 -13 -11 -10
-2138 -2176 -2180 -2172 -2166 -2193 -2251 -2297 -2301 -2300 -2299 -2298 -2298 -2299 -2298 -2297 -2297 -2297 -2296 -2295 -2294 -2292 -2290 -2290 -2289 -2291 -2293 -2286 -2282 -2282 -2281 -2280 -2278 -2276 -2273 -2269 -2268 -2270 -2271 -2261 -2253 -2252 -2252 -2254 -2253 -2245 -2241 -2239 -2236 -2232 -2231 -2228 -2220 -2216 -2210 -2204 -2200 -2196 -2195 -2191 -2188 -2186 -2184 -2181 -2179 -2174 -2169 -2163 -2153 -2155 -2138 -2140 -2133 -2131 -2126 -2126 -2125 -2116 -2109 -2105 -2098 -2091 -2085 -2065 -2055 -2045 -2033 -2025 -2015 -2000 -1987 -1969 -1943 -1920 -1892 -1855 -1813 -1751 -1722 -1694 -1674 -1625 -1589 -1563 -1535 -1503 -1468 -1432 -1396 -1358 -1324 -1292 -1203 -1161 -1125 -1084 -1042 -1012 -877 -811 -744 -673 -606 -563 -511 -459 -456 -457 -474 -500 -546 -594 -686 -756 -830 -904 -974 -1038 -1092 -1139 -1186 -1205 -1227 -1264 -1307 -1350 -1388 -1420 -1448 -1471 -1489 -1505 -1518 -1525 -1531 -1538 -1544 -1552 -1557 -1559 -1555 -1545 -1529 -1508 -1472 -1411 -1312 -1266 -1104 -943 -849 -792 -755 -739 -757 -832 -938 -1057 -1180 -1303 -1421 -1466 -1542 -1622 -1709 -1812 -1821 -1823 -1824 -1824 -1825 -1825 -1824 -1823 -1823 -1823 -1821 -1821 -1823 -1797 -1796 -1805 -1818 -1816 -1753 -1553 -1522 -1503 -1476 -1446 -1414 -1380 -1344 -1304 -1256 -1205 -1152 -1098 -1042 -983 -923 -865 -807 -751 -696 -643 -589 -537 -487 -438 -388 -339 -291 -245 -202 -162 -125 -93 -68 -51 -41 -36 -34 -35 -37 -42 -49 -58 -66 -74 -81 -88 -93 -98 -101 -102 -101 -99 -93 -86 -79 -72 -64 -56 -47 -39 -32 -26 -22 -18 -15 -13
-2150 -2177 -2176 -2178 -2202 -2246 -2286 -2302 -2300 -2300 -2299 -2298 -2298 -2298 -2297 -2296 -2296 -2296 -2295 -2294 -2293 -2292 -2290 -2290 -2289 -2290 -2290 -2285 -2283 -2282 -2281 -2280 -2278 -2277 -2273 -2269 -2269 -2270 -2270 -2261 -2254 -2251 -2251 -2252 -2253 -2247 -2244 -2238 -2232 -2231 -2229 -2226 -2222 -2218 -2209 -2202 -2197 -2195 -2193 -2188 -2185 -2182 -2179 -2176 -2174 -2171 -2169 -2164 -2153 -2148 -2138 -2139 -2128 -2125 -2119 -2117 -2114 -2109 -2107 -2104 -2097 -2088 -2081 -2060 -2053 -2043 -2032 -2020 -2010 -1995 -1984 -1966 -1940 -1914 -1888 -1858 -1828 -1790 -1725 -1675 -1651 -1596 -1556 -1544 -1533 -1511 -1481 -1448 -1414 -1382 -1352 -1321 -1242 -1210 -1168 -1118 -1068 -1021 -996 -864 -794 -722 -676 -650 -593 -555 -566 -583 -587 -589 -619 -702 -752 -793 -861 -921 -990 -1063 -1123 -1166 -1205 -1224 -1246 -1280 -1319 -1358 -1394 -1425 -1450 -1472 -1491 -1507 -1520 -1532 -1534 -1541 -1546 -1552 -1556 -1558 -1552 -1543 -1524 -1497 -1459 -1412 -1339 -1284 -1139 -995 -892 -822 -775 -754 -769 -837 -937 -1051 -1167 -1326 -1362 -1427 -1514 -1599 -1691 -1803 -1818 -1821 -1822 -1823 -1823 -1822 -1821 -1820 -1820 -1819 -1818 -1817 -1818 -1784 -1762 -1744 -1732 -1757 -1594 -1443 -1439 -1430 -1408 -1379 -1347 -1313 -1277 -1237 -1192 -1143 -1092 -1040 -987 -931 -875 -819 -765 -712 -661 -611 -561 -513 -467 -422 -377 -332 -287 -242 -200 -161 -125 -93 -68 -51 -41 -34 -32 -32 -34 -38 -46 -54 -63 -71 -78 -84 -90 -96 -100 -101 -101 -99 -94 -88 -82 -75 -68 -60 -52 -44 -37 -31 -27 -23 -20 -18
-2165 -2176 -2166 -2201 -2262 -2289 -2301 -2302 -2300 -2300 -2299 -2298 -2298 -2298 -2297 -2296 -2295 -2295 -2294 -2293 -2293 -2292 -2290 -2290 -2289 -2289 -2288 -2284 -2282 -2282 -2281 -2279 -2279 -2278 -2274 -2270 -2270 -2271 -2269 -2261 -2256 -2251 -2250 -2254 -2254 -2250 -2246 -2239 -2232 -2230 -2229 -2224 -2219 -2216 -2208 -2201 -2196 -2194 -2189 -2187 -2182 -2179 -2176 -2172 -2170 -2167 -2164 -2161 -2153 -2148 -2141 -2139 -2132 -2126 -2116 -2107 -2103 -2103 -2102 -2101 -2096 -2088 -2077 -2055 -2048 -2038 -2025 -2013 -2002 -1989 -1980 -1966 -1943 -1916 -1889 -1861 -1833 -1798 -1720 -1648 -1630 -1584 -1556 -1555 -1548 -1525 -1491 -1458 -1432 -1407 -1380 -1351 -1279 -1239 -1188 -1133 -1084 -1043 -997 -975 -828 -784 -758 -740 -672 -649 -667 -691 -703 -696 -678 -741 -803 -844 -876 -901 -940 -1078 -1148 -1186 -1228 -1246 -1264 -1297 -1334 -1371 -1405 -1432 -1456 -1476 -1493 -1509 -1523 -1534 -1534 -1540 -1547 -1549 -1552 -1554 -1552 -1544 -1524 -1486 -1438 -1393 -1335 -1276 -1154 -1023 -922 -844 -788 -758 -764 -836 -937 -1048 -1158 -1309 -1332 -1397 -1490 -1582 -1676 -1796 -1813 -1818 -1820 -1821 -1820 -1819 -1818 -1816 -1815 -1814 -1816 -1818 -1801 -1767 -1722 -1677 -1641 -1614 -1482 -1432 -1406 -1375 -1345 -1313 -1281 -1247 -1211 -1173 -1128 -1081 -1032 -982 -931 -878 -824 -772 -721 -671 -623 -577 -530 -486 -444 -404 -364 -324 -280 -236 -195 -157 -122 -90 -64 -49 -39 -32 -30 -30 -31 -34 -42 -51 -61 -68 -74 -81 -87 -93 -98 -100 -101 -100 -95 -89 -83 -77 -71 -64 -56 -49 -42 -36 -31 -27 -25 -22
-2164 -2174 -2167 -2224 -2293 -2302 -2301 -2301 -2300 -2301 -2299 -2298 -2299 -2298 -2297 -2297 -2296 -2295 -2294 -2293 -2293 -2291 -2290 -2290 -2289 -2287 -2286 -2284 -2282 -2281 -2281 -2279 -2278 -2278 -2276 -2271 -2270 -2271 -2269 -2262 -2257 -2252 -2250 -2251 -2252 -2251 -2246 -2240 -2235 -2229 -2228 -2224 -2218 -2214 -2207 -2202 -2194 -2191 -2185 -2181 -2175 -2172 -2170 -2167 -2165 -2163 -2159 -2155 -2150 -2147 -2144 -2143 -2137 -2129 -2118 -2104 -2097 -2090 -2087 -2093 -2092 -2084 -2073 -2053 -2044 -2035 -2021 -2006 -1995 -1983 -1976 -1961 -1938 -1915 -1889 -1864 -1838 -1786 -1708 -1634 -1623 -1609 -1597 -1588 -1571 -1544 -1505 -1474 -1454 -1429 -1401 -1372 -1299 -1253 -1204 -1158 -1117 -1074 -1031 -1007 -888 -860 -846 -822 -753 -744 -764 -784 -804 -805 -801 -822 -811 -913 -954 -973 -1037 -1126 -1185 -1220 -1264 -1278 -1293 -1321 -1353 -1386 -1416 -1441 -1462 -1481 -1497 -1511 -1524 -1535 -1541 -1538 -1545 -1548 -1549 -1552 -1550 -1545 -1531 -1485 -1397 -1315 -1291 -1278 -1161 -1045 -939 -854 -793 -758 -766 -835 -939 -1053 -1162 -1247 -1288 -1374 -1470 -1564 -1659 -1779 -1806 -1813 -1818 -1819 -1818 -1817 -1815 -1814 -1812 -1812 -1813 -1814 -1805 -1757 -1679 -1597 -1522 -1364 -1420 -1381 -1347 -1312 -1278 -1246 -1214 -1180 -1145 -1108 -1065 -1019 -972 -923 -874 -823 -772 -723 -674 -627 -582 -538 -495 -454 -415 -380 -346 -314 -269 -226 -187 -151 -118 -88 -63 -48 -38 -31 -29 -28 -29 -32 -40 -49 -59 -65 -70 -77 -83 -90 -95 -98 -99 -98 -94 -89 -83 -78 -73 -66 -59 -52 -46 -40 -36 -32 -29 -27
-2175 -2176 -2192 -2253 -2301 -2302 -2301 -2301 -2300 -2300 -2299 -2298 -2299 -2298 -2298 -2296 -2295 -2295 -2294 -2294 -2293 -2291 -2290 -2289 -2290 -2286 -2285 -2283 -2282 -2281 -2280 -2279 -2277 -2276 -2276 -2273 -2270 -2269 -2269 -2263 -2258 -2253 -2251 -2250 -2250 -2251 -2246 -2240 -2234 -2230 -2227 -2222 -2217 -2214 -2205 -2202 -2193 -2186 -2182 -2175 -2170 -2168 -2164 -2159 -2156 -2153 -2150 -2145 -2143 -2141 -2139 -2140 -2137 -2131 -2123 -2112 -2100 -2085 -2079 -2085 -2080 -2076 -2070 -2053 -2041 -2028 -2020 -2001 -1990 -1976 -1969 -1954 -1928 -1902 -1883 -1865 -1827 -1777 -1709 -1664 -1659 -1648 -1633 -1616 -1594 -1566 -1530 -1499 -1474 -1444 -1416 -1387 -1316 -1276 -1234 -1197 -1157 -1114 -1076 -1054 -1056 -1065 -935 -897 -834 -835 -857 -1004 -1022 -1025 -1055 -1067 -1090 -1104 -1131 -1167 -1197 -1226 -1266 -1299 -1303 -1335 -1370 -1346 -1374 -1402 -1429 -1451 -1470 -1486 -1501 -1514 -1526 -1536 -1539 -1541 -1543 -1546 -1549 -1551 -1552 -1546 -1525 -1479 -1373 -1281 -1220 -1192 -1117 -1035 -934 -851 -786 -746 -749 -827 -942 -1067 -1178 -1229 -1276 -1369 -1463 -1550 -1643 -1762 -1794 -1806 -1814 -1816 -1815 -1813 -1811 -1810 -1810 -1810 -1812 -1812 -1816 -1763 -1634 -1484 -1311 -1238 -1280 -1281 -1266 -1236 -1206 -1177 -1146 -1114 -1080 -1044 -1002 -958 -912 -864 -816 -768 -719 -671 -625 -580 -537 -496 -456 -418 -382 -350 -317 -285 -248 -211 -176 -143 -113 -85 -61 -47 -38 -30 -28 -28 -28 -30 -37 -46 -54 -60 -66 -72 -79 -86 -91 -94 -96 -96 -92 -87 -82 -77 -73 -66 -59 -53 -48 -43 -39 -36 -33 -31
-2207 -2179 -2207 -2273 -2303 -2303 -2302 -2300 -2300 -2299 -2299 -2298 -2299 -2298 -2298 -2296 -2295 -2294 -2294 -2294 -2293 -2291 -2291 -2289 -2291 -2287 -2285 -2284 -2282 -2281 -2279 -2277 -2276 -2275 -2275 -2276 -2272 -2268 -2268 -2263 -2258 -2255 -2253 -2250 -2249 -2249 -2245 -2239 -2234 -2230 -2224 -2219 -2217 -2214 -2203 -2197 -2189 -2182 -2175 -2168 -2163 -2160 -2156 -2150 -2145 -2141 -2140 -2139 -2130 -2131 -2128 -2129 -2129 -2124 -2118 -2112 -2105 -2094 -2085 -2074 -2059 -2062 -2059 -2046 -2040 -2025 -2016 -1998 -1984 -1972 -1963 -1948 -1922 -1887 -1861 -1850 -1820 -1784 -1725 -1701 -1694 -1676 -1655 -1633 -1606 -1578 -1547 -1515 -1483 -1450 -1421 -1396 -1338 -1304 -1271 -1235 -1196 -1156 -1121 -1103 -1100 -1097 -1092 -1074 -1024 -984 -995 -1020 -1041 -1045 -1076 -1085 -1091 -1116 -1150 -1184 -1206 -1234 -1280 -1312 -1318 -1340 -1383 -1409 -1428 -1433 -1443 -1462 -1478 -1493 -1505 -1516 -1527 -1536 -1533 -1542 -1541 -1547 -1552 -1554 -1552 -1548 -1525 -1476 -1376 -1266 -1163 -1127 -1056 -974 -902 -836 -775 -728 -724 -816 -949 -1089 -1226 -1240 -1287 -1370 -1458 -1539 -1628 -1748 -1785 -1798 -1808 -1812 -1812 -1809 -1807 -1806 -1805 -1806 -1809 -1855 -1820 -1800 -1610 -1428 -1226 -1185 -1193 -1189 -1171 -1152 -1130 -1105 -1079 -1050 -1017 -980 -941 -898 -853 -807 -759 -712 -665 -619 -574 -531 -489 -450 -412 -377 -345 -314 -285 -256 -224 -193 -163 -135 -109 -84 -64 -50 -40 -33 -30 -29 -29 -31 -36 -43 -50 -56 -61 -68 -75 -81 -86 -89 -91 -91 -88 -83 -79 -74 -70 -64 -58 -53 -48 -45 -42 -39 -37 -35
-2232 -2208 -2242 -2292 -2303 -2303 -2302 -2301 -2300 -2300 -2299 -2298 -2299 -2298 -2298 -2297 -2296 -2295 -2294 -2294 -2293 -2292 -2291 -2290 -2290 -2288 -2285 -2285 -2283 -2282 -2279 -2277 -2275 -2274 -2275 -2276 -2274 -2269 -2267 -2262 -2258 -2255 -2252 -2250 -2247 -2246 -2242 -2237 -2231 -2226 -2223 -2219 -2216 -2213 -2201 -2195 -2187 -2179 -2169 -2162 -2155 -2150 -2146 -2140 -2134 -2131 -2130 -2127 -2119 -2122 -2117 -2117 -2117 -2115 -2109 -2104 -2100 -2096 -2092 -2078 -2057 -2051 -2045 -2042 -2038 -2026 -2013 -1996 -1982 -1970 -1958 -1942 -1919 -1889 -1864 -1847 -1827 -1807 -1741 -1724 -1714 -1692 -1667 -1641 -1613 -1581 -1548 -1514 -1479 -1448 -1424 -1406 -1361 -1331 -1302 -1265 -1228 -1193 -1162 -1148 -1145 -1138 -1132 -1123 -1093 -1049 -1019 -1059 -1086 -1091 -1120 -1142 -1129 -1150 -1185 -1216 -1239 -1266 -1307 -1340 -1347 -1364 -1405 -1419 -1436 -1450 -1462 -1474 -1488 -1500 -1510 -1519 -1526 -1531 -1545 -1532 -1541 -1551 -1557 -1565 -1559 -1551 -1526 -1470 -1375 -1281 -1168 -1111 -1024 -925 -883 -837 -781 -724 -695 -814 -966 -1121 -1222 -1249 -1306 -1380 -1457 -1526 -1609 -1728 -1774 -1786 -1802 -1807 -1808 -1805 -1804 -1802 -1802 -1804 -1853 -1871 -1818 -1787 -1583 -1321 -1204 -1166 -1149 -1125 -1092 -1080 -1063 -1039 -1018 -991 -958 -920 -882 -841 -797 -751 -703 -657 -612 -566 -522 -479 -439 -401 -366 -334 -305 -277 -251 -226 -200 -174 -149 -126 -104 -83 -66 -53 -44 -37 -33 -32 -31 -32 -36 -41 -47 -52 -57 -64 -70 -76 -81 -84 -85 -85 -82 -78 -74 -70 -66 -61 -56 -51 -47 -45 -43 -42 -40 -38
-2249 -2255 -2282 -2303 -2303 -2303 -2303 -2302 -2301 -2300 -2300 -2299 -2299 -2298 -2298 -2297 -2297 -2296 -2295 -2294 -2293 -2294 -2292 -2290 -2290 -2288 -2286 -2286 -2284 -2283 -2279 -2277 -2276 -2275 -2274 -2275 -2275 -2272 -2267 -2263 -2258 -2257 -2254 -2253 -2248 -2244 -2240 -2235 -2229 -2225 -2222 -2217 -2213 -2210 -2198 -2192 -2185 -2177 -2166 -2158 -2150 -2144 -2138 -2131 -2125 -2121 -2117 -2114 -2113 -2108 -2108 -2108 -2105 -2101 -2098 -2094 -2090 -2087 -2088 -2084 -2064 -2047 -2045 -2036 -2028 -2020 -2011 -1998 -1985 -1970 -1957 -1933 -1910 -1894 -1876 -1855 -1834 -1814 -1757 -1737 -1726 -1704 -1677 -1650 -1619 -1584 -1548 -1512 -1480 -1454 -1434 -1419 -1380 -1357 -1329 -1292 -1257 -1228 -1203 -1192 -1191 -1190 -1191 -1192 -1178 -1127 -1061 -1109 -1136 -1142 -1165 -1195 -1191 -1201 -1230 -1257 -1279 -1303 -1334 -1362 -1373 -1390 -1421 -1432 -1445 -1460 -1465 -1475 -1486 -1508 -1516 -1522 -1527 -1532 -1530 -1537 -1543 -1552 -1563 -1574 -1570 -1560 -1536 -1478 -1388 -1290 -1185 -1133 -1046 -963 -920 -879 -831 -783 -771 -864 -997 -1181 -1205 -1259 -1340 -1424 -1494 -1548 -1609 -1711 -1766 -1777 -1792 -1802 -1804 -1801 -1799 -1797 -1798 -1799 -1848 -1859 -1821 -1744 -1563 -1351 -1237 -1180 -1139 -1097 -1056 -1036 -1017 -994 -970 -941 -907 -869 -830 -788 -744 -698 -650 -604 -558 -513 -469 -426 -386 -350 -318 -290 -264 -239 -218 -197 -176 -155 -135 -116 -98 -81 -67 -56 -47 -41 -37 -35 -33 -34 -37 -41 -45 -49 -54 -59 -65 -71 -75 -78 -79 -79 -76 -73 -69 -65 -61 -57 -52 -49 -46 -44 -43 -43 -41 -40
-2274 -2289 -2300 -2304 -2304 -2304 -2303 -2302 -2301 -2301 -2300 -2299 -2299 -2299 -2298 -2297 -2297 -2296 -2295 -2294 -2294 -2294 -2293 -2291 -2291 -2289 -2288 -2287 -2287 -2284 -2280 -2278 -2276 -2275 -2275 -2274 -2274 -2273 -2269 -2263 -2259 -2257 -2254 -2253 -2250 -2245 -2240 -2234 -2229 -2226 -2221 -2215 -2210 -2207 -2196 -2190 -2183 -2174 -2165 -2156 -2148 -2143 -2137 -2130 -2122 -2114 -2108 -2105 -2104 -2100 -2101 -2102 -2096 -2091 -2088 -2085 -2082 -2079 -2080 -2078 -2064 -2049 -2043 -2032 -2013 -2009 -2004 -1997 -1988 -1974 -1963 -1939 -1915 -1901 -1886 -1865 -1841 -1815 -1771 -1750 -1739 -1716 -1688 -1661 -1628 -1595 -1561 -1529 -1499 -1471 -1449 -1432 -1395 -1377 -1350 -1316 -1287 -1262 -1244 -1236 -1237 -1238 -1241 -1246 -1237 -1194 -1124 -1167 -1180 -1190 -1206 -1233 -1243 -1253 -1280 -1302 -1319 -1339 -1362 -1382 -1392 -1402 -1432 -1443 -1453 -1463 -1471 -1481 -1488 -1489 -1499 -1511 -1530 -1533 -1526 -1540 -1553 -1563 -1572 -1575 -1581 -1574 -1553 -1497 -1399 -1297 -1198 -1139 -1083 -1023 -991 -957 -916 -875 -858 -936 -1037 -1159 -1188 -1261 -1359 -1451 -1525 -1579 -1632 -1710 -1755 -1768 -1783 -1795 -1798 -1798 -1795 -1793 -1793 -1793 -1832 -1843 -1814 -1715 -1543 -1355 -1267 -1205 -1150 -1093 -1039 -1013 -989 -961 -933 -901 -864 -823 -783 -740 -695 -647 -599 -552 -506 -460 -415 -373 -333 -298 -269 -245 -222 -201 -184 -168 -152 -136 -121 -106 -92 -79 -67 -58 -50 -44 -41 -38 -36 -36 -38 -41 -44 -47 -51 -56 -60 -65 -69 -71 -72 -72 -69 -66 -63 -59 -56 -52 -48 -45 -43 -42 -42 -43 -42 -42
-2292 -2300 -2303 -2304 -2304 -2304 -2303 -2302 -2301 -2301 -2300 -2299 -2299 -2299 -2298 -2297 -2297 -2296 -2296 -2296 -2295 -2295 -2294 -2293 -2291 -2290 -2290 -2289 -2290 -2286 -2282 -2279 -2277 -2276 -2276 -2275 -2274 -2273 -2270 -2263 -2261 -2256 -2255 -2252 -2248 -2244 -2237 -2231 -2228 -2225 -2220 -2214 -2210 -2206 -2194 -2188 -2181 -2172 -2163 -2155 -2148 -2142 -2137 -2130 -2121 -2113 -2108 -2101 -2092 -2091 -2086 -2088 -2083 -2083 -2078 -2074 -2069 -2067 -2067 -2065 -2059 -2050 -2040 -2022 -2002 -1996 -1989 -1982 -1970 -1965 -1961 -1947 -1928 -1912 -1895 -1876 -1854 -1829 -1786 -1767 -1755 -1731 -1704 -1676 -1645 -1614 -1582 -1546 -1510 -1479 -1456 -1443 -1414 -1401 -1378 -1352 -1328 -1306 -1291 -1284 -1286 -1290 -1294 -1298 -1295 -1273 -1236 -1249 -1253 -1260 -1268 -1284 -1291 -1299 -1320 -1345 -1363 -1379 -1395 -1409 -1417 -1427 -1450 -1457 -1466 -1474 -1482 -1491 -1497 -1503 -1511 -1525 -1541 -1537 -1536 -1560 -1566 -1575 -1582 -1586 -1593 -1587 -1571 -1518 -1426 -1333 -1248 -1163 -1157 -1128 -1098 -1065 -1032 -1007 -1004 -1044 -1029 -1100 -1187 -1281 -1382 -1482 -1558 -1613 -1662 -1713 -1743 -1757 -1775 -1787 -1792 -1790 -1789 -1791 -1792 -1797 -1797 -1787 -1740 -1523 -1430 -1376 -1314 -1245 -1177 -1111 -1053 -1012 -977 -942 -907 -869 -828 -784 -740 -695 -648 -600 -551 -503 -455 -407 -362 -319 -280 -247 -221 -199 -181 -165 -152 -140 -129 -118 -107 -96 -86 -76 -67 -60 -54 -48 -45 -42 -40 -39 -40 -41 -43 -46 -48 -52 -56 -59 -62 -64 -64 -64 -62 -59 -56 -53 -50 -47 -44 -41 -40 -40 -41 -42 -42 -43
-2276 -2295 -2305 -2304 -2304 -2304 -2303 -2301 -2301 -2301 -2300 -2300 -2299 -2298 -2298 -2297 -2297 -2296 -2296 -2296 -2295 -2295 -2294 -2294 -2292 -2292 -2291 -2292 -2291 -2287 -2284 -2281 -2279 -2277 -2277 -2278 -2277 -2273 -2269 -2264 -2262 -2258 -2257 -2253 -2250 -2249 -2211 -2204 -2223 -2224 -2220 -2213 -2208 -2204 -2194 -2188 -2179 -2170 -2164 -2157 -2151 -2145 -2139 -2131 -2123 -2113 -2107 -2101 -2086 -2081 -2076 -2076 -2073 -2067 -2065 -2061 -2059 -2057 -2053 -2052 -2051 -2046 -2038 -2013 -2000 -1992 -1981 -1964 -1941 -1937 -1941 -1939 -1930 -1916 -1899 -1881 -1862 -1840 -1796 -1775 -1764 -1740 -1714 -1688 -1659 -1629 -1598 -1559 -1520 -1492 -1471 -1459 -1437 -1425 -1407 -1386 -1365 -1346 -1331 -1324 -1324 -1329 -1335 -1339 -1340 -1330 -1311 -1310 -1316 -1320 -1321 -1326 -1329 -1327 -1345 -1369 -1388 -1405 -1419 -1428 -1435 -1448 -1468 -1473 -1480 -1490 -1495 -1503 -1509 -1518 -1528 -1539 -1549 -1556 -1543 -1560 -1583 -1586 -1591 -1596 -1601 -1597 -1586 -1547 -1460 -1440 -1408 -1341 -1282 -1245 -1197 -1122 -1053 -1048 -1122 -1160 -1094 -1114 -1220 -1348 -1459 -1548 -1614 -1662 -1694 -1718 -1738 -1750 -1768 -1779 -1785 -1785 -1785 -1790 -1789 -1778 -1754 -1713 -1639 -1479 -1428 -1384 -1358 -1284 -1209 -1136 -1071 -1019 -974 -931 -888 -843 -796 -749 -702 -654 -605 -555 -504 -454 -405 -356 -308 -265 -227 -194 -172 -154 -140 -128 -120 -114 -107 -100 -93 -86 -80 -73 -67 -62 -57 -52 -49 -46 -43 -42 -42 -42 -43 -44 -46 -48 -51 -54 -56 -57 -57 -56 -54 -51 -49 -46 -43 -41 -38 -37 -36 -37 -39 -41 -42 -43
-2148 -2207 -2285 -2306 -2305 -2305 -2304 -2302 -2302 -2301 -2301 -2300 -2299 -2298 -2298 -2298 -2296 -2295 -2295 -2295 -2295 -2295 -2293 -2294 -2293 -2292 -2291 -2292 -2290 -2288 -2287 -2285 -2282 -2280 -2279 -2279 -2279 -2277 -2272 -2266 -2264 -2262 -2260 -2257 -2255 -2251 -2218 -2216 -2232 -2226 -2221 -2216 -2211 -2206 -2193 -2186 -2179 -2168 -2162 -2160 -2153 -2147 -2142 -2136 -2126 -2114 -2105 -2099 -2089 -2078 -2072 -2068 -2064 -2056 -2052 -2051 -2048 -2042 -2038 -2039 -2040 -2040 -2033 -2010 -1999 -1990 -1983 -1966 -1940 -1924 -1919 -1915 -1911 -1905 -1894 -1879 -1864 -1846 -1798 -1776 -1766 -1743 -1721 -1697 -1669 -1642 -1615 -1583 -1549 -1522 -1500 -1489 -1464 -1447 -1431 -1411 -1394 -1379 -1366 -1360 -1357 -1359 -1362 -1364 -1369 -1367 -1358 -1335 -1342 -1350 -1352 -1355 -1356 -1358 -1373 -1391 -1406 -1419 -1431 -1439 -1446 -1458 -1479 -1488 -1495 -1504 -1509 -1516 -1522 -1531 -1541 -1549 -1557 -1566 -1581 -1581 -1592 -1596 -1599 -1606 -1610 -1609 -1602 -1575 -1516 -1489 -1459 -1397 -1344 -1313 -1270 -1191 -1118 -1131 -1187 -1243 -1239 -1247 -1320 -1443 -1563 -1643 -1685 -1705 -1714 -1724 -1736 -1744 -1762 -1772 -1780 -1782 -1782 -1787 -1791 -1769 -1731 -1682 -1646 -1486 -1440 -1394 -1364 -1309 -1238 -1161 -1088 -1029 -975 -923 -872 -820 -768 -716 -666 -616 -564 -512 -459 -408 -357 -305 -255 -212 -172 -140 -123 -110 -101 -92 -90 -89 -86 -83 -80 -77 -74 -71 -67 -64 -60 -56 -53 -50 -47 -44 -43 -43 -42 -42 -43 -44 -46 -48 -49 -50 -49 -49 -46 -44 -41 -39 -36 -34 -33 -32 -32 -34 -37 -40 -42 -44
-1963 -2048 -2220 -2298 -2306 -2306 -2304 -2303 -2303 -2302 -2302 -2300 -2300 -2299 -2298 -2298 -2297 -2296 -2296 -2295 -2295 -2295 -2294 -2293 -2293 -2292 -2291 -2291 -2289 -2289 -2288 -2287 -2285 -2283 -2282 -2281 -2281 -2280 -2275 -2269 -2267 -2265 -2264 -2262 -2258 -2254 -2247 -2243 -2240 -2235 -2229 -2220 -2209 -2200 -2191 -2181 -2178 -2169 -2156 -2144 -2132 -2127 -2127 -2127 -2124 -2117 -2106 -2096 -2086 -2080 -2074 -2068 -2060 -2051 -2045 -2045 -2038 -2028 -2024 -2023 -2023 -2028 -2026 -2006 -1994 -1983 -1973 -1964 -1951 -1935 -1922 -1907 -1892 -1882 -1874 -1867 -1859 -1845 -1797 -1776 -1769 -1747 -1727 -1710 -1683 -1658 -1637 -1611 -1584 -1559 -1540 -1528 -1490 -1472 -1452 -1429 -1416 -1408 -1399 -1395 -1393 -1391 -1386 -1385 -1390 -1394 -1394 -1367 -1359 -1374 -1375 -1376 -1377 -1385 -1397 -1412 -1424 -1433 -1440 -1446 -1453 -1465 -1488 -1499 -1507 -1516 -1523 -1529 -1534 -1541 -1549 -1557 -1564 -1573 -1581 -1591 -1597 -1599 -1606 -1610 -1616 -1617 -1614 -1601 -1571 -1557 -1537 -1490 -1448 -1426 -1385 -1307 -1232 -1272 -1310 -1378 -1400 -1414 -1464 -1560 -1657 -1709 -1720 -1720 -1721 -1731 -1738 -1747 -1758 -1772 -1779 -1778 -1780 -1792 -1795 -1770 -1729 -1683 -1631 -1502 -1451 -1420 -1402 -1348 -1272 -1189 -1110 -1040 -976 -916 -857 -799 -742 -687 -633 -579 -526 -472 -417 -365 -312 -258 -207 -161 -121 -91 -77 -70 -65 -62 -63 -66 -68 -69 -69 -69 -70 -69 -68 -66 -64 -61 -58 -54 -51 -48 -45 -44 -42 -41 -40 -40 -41 -42 -43 -42 -42 -41 -39 -36 -34 -31 -29 -28 -28 -28 -29 -32 -35 -39 -43 -46
-1878 -1970 -2180 -2290 -2307 -2306 -2304 -2304 -2303 -2302 -2302 -2301 -2300 -2300 -2299 -2298 -2297 -2296 -2296 -2295 -2294 -2295 -2295 -2293 -2293 -2292 -2291 -2291 -2288 -2288 -2288 -2287 -2286 -2285 -2284 -2282 -2282 -2280 -2278 -2271 -2270 -2267 -2266 -2264 -2261 -2259 -2256 -2245 -2239 -2241 -2235 -2221 -2210 -2197 -2186 -2175 -2167 -2156 -2145 -2124 -2114 -2112 -2112 -2113 -2115 -2111 -2105 -2095 -2079 -2074 -2070 -2067 -2061 -2051 -2044 -2039 -2031 -2021 -2016 -2011 -2004 -2007 -2011 -2006 -1989 -1972 -1956 -1944 -1937 -1931 -1925 -1912 -1890 -1869 -1857 -1850 -1844 -1836 -1796 -1777 -1771 -1752 -1734 -1719 -1695 -1673 -1655 -1634 -1611 -1589 -1569 -1553 -1514 -1491 -1470 -1447 -1437 -1432 -1427 -1425 -1422 -1415 -1406 -1403 -1407 -1410 -1409 -1394 -1394 -1399 -1393 -1393 -1394 -1400 -1410 -1421 -1432 -1440 -1446 -1451 -1457 -1468 -1484 -1495 -1507 -1518 -1528 -1535 -1540 -1546 -1554 -1561 -1568 -1575 -1582 -1590 -1596 -1603 -1610 -1615 -1623 -1626 -1626 -1626 -1630 -1616 -1599 -1574 -1546 -1526 -1489 -1426 -1359 -1411 -1437 -1501 -1531 -1559 -1608 -1670 -1712 -1724 -1722 -1722 -1727 -1742 -1756 -1761 -1765 -1776 -1777 -1776 -1776 -1795 -1804 -1773 -1735 -1698 -1660 -1593 -1530 -1478 -1469 -1398 -1307 -1214 -1128 -1047 -974 -907 -840 -777 -716 -657 -600 -545 -489 -433 -378 -325 -270 -216 -161 -115 -73 -43 -37 -36 -34 -34 -41 -48 -53 -57 -60 -64 -67 -69 -70 -70 -68 -66 -63 -59 -55 -51 -48 -44 -42 -39 -37 -36 -36 -36 -36 -35 -34 -33 -31 -29 -27 -24 -22 -23 -24 -25 -26 -31 -35 -39 -44 -48
-1967 -2044 -2218 -2299 -2307 -2307 -2304 -2303 -2304 -2303 -2302 -2301 -2301 -2301 -2300 -2299 -2298 -2297 -2296 -2295 -2295 -2295 -2295 -2294 -2293 -2292 -2291 -2291 -2289 -2288 -2287 -2287 -2287 -2287 -2286 -2284 -2283 -2282 -2279 -2273 -2271 -2269 -2267 -2265 -2263 -2262 -2256 -2245 -2240 -2242 -2234 -2218 -2219 -2209 -2180 -2169 -2162 -2155 -2129 -2113 -2110 -2109 -2110 -2107 -2107 -2108 -2097 -2089 -2072 -2066 -2062 -2059 -2056 -2053 -2045 -2036 -2027 -2018 -2009 -2001 -1990 -1986 -1988 -1994 -1990 -1971 -1952 -1930 -1915 -1905 -1900 -1896 -1885 -1871 -1857 -1845 -1837 -1828 -1799 -1781 -1774 -1759 -1741 -1725 -1704 -1685 -1670 -1651 -1630 -1608 -1586 -1568 -1531 -1507 -1484 -1465 -1457 -1454 -1448 -1444 -1438 -1430 -1423 -1420 -1421 -1422 -1421 -1413 -1421 -1417 -1409 -1407 -1407 -1412 -1420 -1428 -1435 -1441 -1448 -1454 -1459 -1466 -1467 -1477 -1493 -1510 -1525 -1535 -1541 -1547 -1554 -1561 -1568 -1576 -1585 -1592 -1603 -1607 -1613 -1618 -1627 -1630 -1634 -1639 -1638 -1637 -1634 -1625 -1613 -1601 -1584 -1554 -1523 -1545 -1556 -1608 -1637 -1661 -1693 -1717 -1724 -1723 -1724 -1726 -1736 -1758 -1770 -1770 -1772 -1774 -1770 -1769 -1775 -1787 -1790 -1762 -1728 -1708 -1712 -1672 -1628 -1559 -1533 -1439 -1331 -1227 -1133 -1044 -964 -890 -818 -750 -687 -626 -567 -510 -453 -397 -342 -288 -235 -180 -126 -79 -36 -12 -8 -10 -12 -15 -24 -34 -42 -49 -54 -60 -66 -70 -73 -74 -73 -71 -67 -63 -59 -54 -50 -45 -41 -37 -34 -33 -32 -31 -30 -29 -28 -26 -24 -23 -21 -18 -17 -18 -21 -23 -26 -31 -36 -42 -47 -52
-2152 -2196 -2279 -2307 -2306 -2306 -2304 -2303 -2304 -2303 -2303 -2302 -2302 -2302 -2302 -2300 -2299 -2298 -2297 -2296 -2295 -2295 -2296 -2295 -2294 -2292 -2291 -2291 -2289 -2288 -2288 -2287 -2288 -2288 -2287 -2285 -2285 -2285 -2280 -2274 -2272 -2270 -2269 -2267 -2266 -2262 -2255 -2245 -2242 -2243 -2230 -2214 -2227 -2210 -2177 -2166 -2161 -2172 -2127 -2110 -2109 -2108 -2107 -2103 -2104 -2107 -2090 -2078 -2067 -2064 -2055 -2049 -2046 -2045 -2042 -2035 -2027 -2018 -2008 -1997 -1987 -1979 -1973 -1972 -1974 -1970 -1957 -1938 -1917 -1900 -1891 -1884 -1878 -1870 -1858 -1847 -1836 -1823 -1799 -1785 -1778 -1765 -1747 -1729 -1712 -1696 -1679 -1661 -1640 -1619 -1600 -1583 -1542 -1518 -1494 -1479 -1472 -1468 -1462 -1457 -1452 -1444 -1437 -1433 -1431 -1431 -1430 -1428 -1428 -1426 -1420 -1417 -1416 -1420 -1427 -1433 -1438 -1443 -1450 -1454 -1457 -1457 -1444 -1452 -1472 -1497 -1519 -1534 -1540 -1546 -1553 -1561 -1569 -1578 -1586 -1595 -1607 -1615 -1614 -1621 -1629 -1634 -1640 -1646 -1647 -1647 -1649 -1651 -1647 -1643 -1640 -1636 -1636 -1639 -1648 -1672 -1690 -1702 -1712 -1721 -1724 -1725 -1729 -1736 -1748 -1769 -1772 -1771 -1768 -1766 -1763 -1763 -1769 -1774 -1773 -1735 -1687 -1646 -1609 -1552 -1570 -1591 -1563 -1448 -1330 -1221 -1123 -1028 -943 -865 -789 -719 -654 -592 -533 -475 -419 -363 -308 -256 -204 -151 -99 -56 -18 8 9 6 2 -2 -13 -25 -36 -44 -51 -59 -67 -73 -77 -78 -78 -76 -72 -67 -62 -57 -52 -46 -41 -36 -31 -29 -28 -26 -25 -23 -21 -19 -18 -17 -16 -14 -13 -16 -19 -22 -26 -33 -40 -46 -53 -58
-2276 -2291 -2306 -2306 -2305 -2305 -2304 -2304 -2303 -2303 -2304 -2304 -2304 -2304 -2306 -2304 -2302 -2300 -2299 -2298 -2297 -2296 -2296 -2296 -2295 -2293 -2292 -2292 -2290 -2290 -2288 -2288 -2289 -2289 -2287 -2286 -2286 -2286 -2282 -2275 -2273 -2272 -2270 -2268 -2267 -2262 -2254 -2245 -2244 -2242 -2228 -2221 -2226 -2199 -2174 -2163 -2175 -2175 -2119 -2106 -2111 -2112 -2109 -2105 -2108 -2109 -2095 -2072 -2056 -2052 -2037 -2032 -2031 -2028 -2026 -2025 -2023 -2018 -2008 -1998 -1989 -1980 -1973 -1960 -1953 -1952 -1950 -1942 -1928 -1914 -1905 -1895 -1883 -1871 -1859 -1847 -1834 -1819 -1793 -1781 -1774 -1761 -1744 -1727 -1712 -1697 -1679 -1661 -1644 -1626 -1609 -1592 -1549 -1524 -1503 -1493 -1485 -1480 -1473 -1468 -1463 -1455 -1447 -1442 -1440 -1437 -1436 -1434 -1431 -1430 -1426 -1423 -1421 -1425 -1431 -1436 -1441 -1445 -1449 -1452 -1454 -1447 -1419 -1423 -1446 -1476 -1506 -1527 -1536 -1543 -1551 -1559 -1568 -1577 -1585 -1594 -1611 -1615 -1612 -1622 -1628 -1637 -1641 -1648 -1657 -1657 -1660 -1665 -1666 -1665 -1665 -1665 -1669 -1677 -1689 -1695 -1705 -1710 -1715 -1721 -1726 -1730 -1737 -1747 -1759 -1768 -1766 -1764 -1757 -1757 -1756 -1758 -1752 -1745 -1729 -1690 -1623 -1560 -1524 -1486 -1445 -1487 -1477 -1397 -1295 -1190 -1092 -997 -909 -828 -752 -682 -616 -555 -496 -439 -384 -330 -278 -228 -178 -130 -84 -45 -13 9 13 11 7 1 -10 -22 -33 -43 -52 -61 -69 -76 -81 -83 -82 -80 -76 -71 -66 -60 -53 -46 -40 -34 -29 -26 -24 -22 -20 -18 -16 -14 -13 -13 -12 -11 -12 -15 -19 -24 -30 -37 -45 -53 -60 -66
-2306 -2306 -2287 -2290 -2307 -2304 -2303 -2303 -2303 -2302 -2304 -2304 -2305 -2307 -2310 -2284 -2295 -2306 -2302 -2300 -2298 -2297 -2297 -2297 -2296 -2294 -2293 -2293 -2292 -2291 -2289 -2289 -2289 -2288 -2287 -2288 -2287 -2285 -2284 -2278 -2275 -2272 -2271 -2269 -2268 -2261 -2254 -2247 -2246 -2241 -2230 -2233 -2212 -2184 -2168 -2170 -2189 -2156 -2089 -2109 -2115 -2119 -2122 -2118 -2105 -2089 -2080 -2071 -2041 -2031 -2022 -2022 -2012 -2008 -2006 -2003 -2003 -2002 -1996 -1993 -1987 -1980 -1974 -1957 -1947 -1938 -1932 -1929 -1925 -1916 -1908 -1899 -1888 -1877 -1865 -1851 -1835 -1818 -1788 -1773 -1766 -1751 -1728 -1714 -1703 -1690 -1676 -1662 -1647 -1629 -1613 -1597 -1556 -1531 -1515 -1508 -1499 -1493 -1484 -1479 -1472 -1462 -1453 -1448 -1445 -1441 -1439 -1437 -1435 -1434 -1431 -1426 -1425 -1427 -1432 -1438 -1442 -1445 -1448 -1449 -1451 -1443 -1400 -1400 -1424 -1461 -1490 -1515 -1526 -1536 -1546 -1550 -1546 -1543 -1552 -1570 -1605 -1620 -1621 -1628 -1623 -1638 -1641 -1649 -1653 -1656 -1662 -1669 -1675 -1678 -1679 -1681 -1683 -1689 -1695 -1702 -1709 -1713 -1717 -1723 -1729 -1737 -1746 -1757 -1763 -1761 -1755 -1750 -1743 -1749 -1749 -1745 -1729 -1709 -1683 -1646 -1546 -1447 -1415 -1389 -1403 -1417 -1402 -1334 -1242 -1144 -1047 -953 -865 -783 -708 -638 -573 -514 -456 -402 -349 -298 -248 -201 -156 -112 -71 -38 -11 8 13 12 8 1 -10 -22 -34 -45 -55 -64 -73 -81 -86 -88 -88 -85 -81 -75 -69 -62 -55 -47 -39 -32 -26 -23 -20 -18 -16 -14 -11 -9 -9 -9 -9 -9 -11 -15 -21 -27 -34 -42 -52 -61 -69 -76
-2307 -2278 -2202 -2232 -2305 -2305 -2303 -2302 -2302 -2302 -2303 -2303 -2305 -2308 -2312 -2229 -2265 -2307 -2304 -2301 -2300 -2298 -2298 -2297 -2297 -2295 -2294 -2294 -2293 -2293 -2291 -2290 -2290 -2289 -2288 -2289 -2288 -2287 -2286 -2280 -2277 -2276 -2274 -2269 -2266 -2262 -2260 -2256 -2248 -2237 -2233 -2230 -2191 -2171 -2165 -2185 -2175 -2146 -2101 -2108 -2126 -2127 -2116 -2097 -2075 -2056 -2061 -2074 -2034 -2022 -2014 -2010 -2001 -1995 -1989 -1984 -1979 -1975 -1974 -1973 -1969 -1968 -1964 -1946 -1938 -1932 -1921 -1914 -1911 -1909 -1905 -1894 -1882 -1872 -1861 -1850 -1836 -1821 -1793 -1778 -1769 -1750 -1725 -1711 -1700 -1689 -1677 -1663 -1648 -1631 -1617 -1602 -1563 -1542 -1529 -1520 -1509 -1500 -1492 -1488 -1479 -1464 -1456 -1453 -1448 -1444 -1442 -1440 -1439 -1438 -1433 -1429 -1428 -1428 -1430 -1436 -1441 -1444 -1446 -1447 -1448 -1439 -1390 -1375 -1404 -1441 -1469 -1499 -1514 -1527 -1530 -1496 -1442 -1426 -1459 -1501 -1579 -1625 -1631 -1633 -1629 -1641 -1645 -1648 -1647 -1651 -1660 -1671 -1679 -1684 -1689 -1691 -1692 -1695 -1699 -1705 -1710 -1713 -1718 -1724 -1732 -1743 -1755 -1760 -1758 -1751 -1737 -1732 -1733 -1743 -1746 -1730 -1704 -1670 -1625 -1576 -1452 -1339 -1323 -1327 -1345 -1355 -1341 -1272 -1183 -1087 -992 -898 -810 -730 -655 -587 -525 -469 -414 -362 -313 -265 -219 -176 -136 -96 -60 -32 -8 8 12 10 6 -1 -12 -25 -37 -49 -59 -69 -79 -86 -92 -94 -93 -91 -86 -79 -72 -65 -56 -47 -38 -30 -23 -19 -16 -14 -12 -9 -7 -5 -5 -6 -7 -8 -11 -17 -24 -31 -38 -49 -60 -71 -80 -87
-2307 -2267 -2174 -2214 -2304 -2306 -2304 -2302 -2302 -2302 -2303 -2303 -2303 -2304 -2310 -2247 -2273 -2306 -2303 -2300 -2299 -2298 -2298 -2297 -2297 -2295 -2294 -2294 -2294 -2294 -2293 -2292 -2291 -2291 -2290 -2290 -2290 -2290 -2289 -2282 -2279 -2280 -2275 -2266 -2263 -2263 -2264 -2247 -2225 -2226 -2233 -2209 -2177 -2169 -2168 -2191 -2149 -2134 -2125 -2125 -2125 -2116 -2089 -2064 -2054 -2055 -2072 -2079 -2027 -2026 -2004 -1996 -1997 -1989 -1979 -1977 -1970 -1962 -1956 -1952 -1952 -1950 -1945 -1930 -1915 -1910 -1907 -1899 -1895 -1897 -1898 -1890 -1875 -1861 -1849 -1840 -1829 -1817 -1795 -1781 -1772 -1757 -1740 -1724 -1709 -1694 -1680 -1666 -1650 -1635 -1621 -1607 -1571 -1554 -1541 -1527 -1516 -1506 -1497 -1490 -1475 -1462 -1459 -1459 -1454 -1449 -1445 -1442 -1441 -1440 -1434 -1431 -1430 -1430 -1427 -1432 -1439 -1443 -1445 -1445 -1445 -1438 -1390 -1346 -1376 -1413 -1450 -1482 -1500 -1513 -1490 -1383 -1259 -1246 -1324 -1382 -1529 -1612 -1627 -1635 -1638 -1646 -1649 -1654 -1654 -1656 -1663 -1672 -1679 -1684 -1693 -1699 -1701 -1702 -1704 -1708 -1712 -1715 -1721 -1728 -1738 -1749 -1756 -1755 -1750 -1736 -1724 -1722 -1731 -1739 -1739 -1716 -1681 -1642 -1595 -1486 -1380 -1247 -1253 -1274 -1290 -1293 -1271 -1204 -1116 -1021 -925 -832 -744 -664 -593 -528 -471 -418 -368 -321 -275 -232 -191 -153 -117 -83 -52 -28 -9 4 7 5 0.0000000199 -7 -18 -30 -43 -54 -65 -75 -85 -93 -98 -100 -99 -96 -90 -83 -75 -67 -57 -47 -38 -29 -21 -16 -12 -10 -7 -5 -2 -1 -2 -4 -6 -9 -13 -20 -29 -37 -46 -58 -70 -82 -92 -100
-2305 -2295 -2258 -2270 -2305 -2305 -2304 -2303 -2303 -2303 -2302 -2302 -2301 -2301 -2306 -2303 -2303 -2304 -2302 -2299 -2298 -2297 -2296 -2296 -2297 -2294 -2294 -2294 -2294 -2294 -2294 -2293 -2292 -2292 -2292 -2292 -2292 -2291 -2290 -2283 -2280 -2281 -2274 -2264 -2262 -2263 -2264 -2243 -2217 -2218 -2226 -2203 -2175 -2168 -2182 -2170 -2124 -2114 -2119 -2129 -2112 -2089 -2071 -2060 -2062 -2074 -2078 -2061 -2020 -2017 -1994 -1993 -1991 -1983 -1975 -1972 -1970 -1963 -1954 -1948 -1939 -1929 -1927 -1917 -1890 -1876 -1879 -1873 -1876 -1879 -1882 -1883 -1874 -1857 -1841 -1829 -1817 -1805 -1786 -1767 -1759 -1755 -1741 -1728 -1713 -1696 -1681 -1666 -1652 -1637 -1624 -1611 -1579 -1562 -1548 -1534 -1523 -1512 -1496 -1485 -1475 -1470 -1469 -1465 -1461 -1454 -1446 -1438 -1437 -1437 -1433 -1433 -1432 -1432 -1429 -1431 -1437 -1441 -1443 -1443 -1443 -1436 -1394 -1333 -1354 -1390 -1433 -1465 -1483 -1498 -1468 -1333 -1177 -1134 -1162 -1219 -1470 -1578 -1606 -1629 -1640 -1646 -1656 -1659 -1659 -1661 -1667 -1674 -1679 -1683 -1692 -1706 -1709 -1712 -1712 -1715 -1720 -1724 -1730 -1738 -1746 -1751 -1751 -1749 -1742 -1726 -1721 -1724 -1728 -1738 -1738 -1702 -1655 -1603 -1541 -1450 -1357 -1249 -1235 -1242 -1246 -1238 -1209 -1135 -1044 -947 -851 -757 -669 -590 -523 -464 -411 -364 -319 -278 -238 -199 -163 -131 -100 -71 -45 -26 -11 -1 -0.0000000022 -2 -7 -14 -25 -37 -49 -61 -72 -82 -91 -99 -105 -106 -105 -101 -95 -87 -78 -69 -58 -48 -37 -27 -18 -13 -9 -5 -2 -0.0000000087 2 2 0.0000000073 -3 -6 -10 -15 -24 -33 -44 -54 -67 -81 -94 -104 -113
-2302 -2303 -2303 -2302 -2304 -2305 -2304 -2304 -2303 -2303 -2303 -2301 -2301 -2301 -2302 -2303 -2302 -2300 -2298 -2297 -2297 -2297 -2296 -2296 -2296 -2294 -2294 -2294 -2293 -2293 -2293 -2292 -2292 -2292 -2292 -2293 -2293 -2292 -2290 -2283 -2281 -2277 -2271 -2265 -2263 -2261 -2257 -2251 -2234 -2221 -2224 -2202 -2169 -2165 -2186 -2131 -2111 -2113 -2122 -2119 -2093 -2072 -2066 -2067 -2077 -2079 -2053 -2027 -2009 -2001 -1994 -1996 -1983 -1975 -1970 -1969 -1969 -1961 -1945 -1927 -1909 -1907 -1908 -1888 -1868 -1847 -1852 -1850 -1851 -1849 -1852 -1864 -1868 -1856 -1839 -1824 -1809 -1794 -1772 -1753 -1746 -1738 -1706 -1708 -1706 -1694 -1680 -1665 -1651 -1636 -1623 -1611 -1583 -1566 -1551 -1540 -1530 -1516 -1500 -1492 -1487 -1481 -1475 -1466 -1458 -1450 -1442 -1431 -1429 -1431 -1430 -1430 -1430 -1431 -1431 -1432 -1436 -1438 -1439 -1440 -1440 -1432 -1393 -1337 -1340 -1371 -1410 -1444 -1463 -1481 -1478 -1394 -1268 -1171 -1087 -1119 -1419 -1538 -1575 -1617 -1634 -1643 -1652 -1662 -1662 -1665 -1672 -1677 -1681 -1686 -1694 -1706 -1713 -1718 -1722 -1725 -1729 -1732 -1734 -1739 -1744 -1746 -1745 -1742 -1736 -1719 -1719 -1720 -1716 -1734 -1724 -1682 -1627 -1572 -1521 -1432 -1365 -1250 -1233 -1224 -1209 -1184 -1139 -1061 -967 -868 -770 -676 -588 -510 -447 -394 -348 -307 -269 -234 -200 -167 -137 -110 -85 -62 -41 -26 -15 -8 -7 -10 -16 -23 -33 -45 -57 -69 -80 -90 -98 -105 -110 -112 -110 -106 -99 -90 -81 -71 -60 -48 -37 -26 -17 -10 -6 -1 2 4 5 4 1 -3 -7 -12 -19 -28 -39 -51 -63 -77 -92 -105 -116 -126
-2300 -2299 -2295 -2298 -2304 -2305 -2304 -2304 -2303 -2303 -2302 -2301 -2300 -2301 -2301 -2302 -2302 -2299 -2297 -2296 -2296 -2296 -2296 -2295 -2295 -2294 -2294 -2294 -2293 -2293 -2293 -2292 -2292 -2292 -2292 -2292 -2292 -2293 -2290 -2284 -2283 -2273 -2268 -2266 -2263 -2255 -2246 -2242 -2229 -2223 -2221 -2180 -2163 -2164 -2155 -2111 -2108 -2119 -2125 -2099 -2076 -2069 -2072 -2078 -2073 -2048 -2021 -2011 -2006 -2000 -1990 -1988 -1976 -1970 -1968 -1968 -1959 -1933 -1903 -1885 -1880 -1890 -1889 -1862 -1849 -1836 -1836 -1832 -1826 -1815 -1814 -1832 -1851 -1851 -1838 -1822 -1807 -1791 -1764 -1745 -1738 -1718 -1663 -1679 -1692 -1687 -1677 -1664 -1650 -1634 -1621 -1610 -1582 -1567 -1553 -1540 -1530 -1519 -1508 -1500 -1491 -1480 -1469 -1456 -1445 -1441 -1438 -1425 -1421 -1423 -1424 -1424 -1425 -1427 -1429 -1431 -1432 -1434 -1435 -1435 -1434 -1427 -1394 -1344 -1328 -1357 -1390 -1422 -1441 -1460 -1473 -1446 -1378 -1293 -1202 -1181 -1350 -1467 -1521 -1594 -1615 -1630 -1650 -1661 -1664 -1668 -1675 -1680 -1684 -1688 -1695 -1705 -1713 -1717 -1724 -1723 -1725 -1726 -1728 -1732 -1737 -1741 -1738 -1734 -1730 -1711 -1713 -1713 -1704 -1718 -1711 -1657 -1590 -1522 -1456 -1388 -1360 -1310 -1259 -1218 -1179 -1133 -1075 -987 -888 -785 -684 -588 -500 -423 -366 -320 -281 -247 -217 -189 -163 -136 -111 -91 -72 -54 -38 -27 -19 -14 -15 -19 -24 -32 -42 -53 -65 -77 -88 -97 -105 -112 -117 -117 -115 -112 -104 -94 -84 -73 -61 -49 -37 -26 -15 -9 -4 1 6 7 7 6 2 -3 -8 -15 -22 -33 -45 -58 -72 -87 -102 -117 -128 -138
-2295 -2291 -2287 -2292 -2301 -2305 -2304 -2304 -2303 -2303 -2301 -2300 -2300 -2301 -2300 -2301 -2301 -2299 -2298 -2296 -2295 -2296 -2296 -2295 -2295 -2295 -2294 -2294 -2294 -2293 -2293 -2293 -2293 -2292 -2293 -2292 -2292 -2292 -2290 -2285 -2283 -2271 -2269 -2268 -2257 -2246 -2244 -2238 -2220 -2219 -2217 -2174 -2167 -2170 -2118 -2109 -2113 -2127 -2113 -2084 -2073 -2075 -2076 -2068 -2046 -2019 -2012 -2012 -2016 -1996 -1977 -1970 -1969 -1967 -1963 -1962 -1940 -1899 -1874 -1872 -1874 -1879 -1872 -1848 -1829 -1826 -1818 -1810 -1803 -1790 -1782 -1793 -1818 -1837 -1833 -1820 -1807 -1791 -1764 -1746 -1737 -1714 -1670 -1675 -1679 -1674 -1664 -1653 -1642 -1630 -1619 -1608 -1580 -1565 -1549 -1536 -1525 -1512 -1495 -1485 -1479 -1470 -1459 -1447 -1435 -1428 -1425 -1417 -1413 -1415 -1416 -1416 -1418 -1420 -1423 -1425 -1422 -1420 -1426 -1429 -1427 -1421 -1395 -1355 -1321 -1346 -1378 -1404 -1420 -1438 -1455 -1451 -1421 -1383 -1340 -1287 -1268 -1389 -1454 -1548 -1581 -1606 -1631 -1663 -1675 -1675 -1678 -1682 -1686 -1689 -1696 -1706 -1711 -1716 -1719 -1711 -1715 -1718 -1722 -1728 -1735 -1735 -1728 -1727 -1723 -1707 -1706 -1706 -1700 -1698 -1674 -1621 -1553 -1479 -1405 -1354 -1348 -1318 -1267 -1208 -1146 -1079 -1003 -908 -805 -699 -595 -497 -408 -333 -281 -243 -212 -186 -165 -146 -127 -107 -89 -74 -60 -47 -36 -28 -23 -21 -22 -27 -33 -41 -51 -61 -73 -84 -95 -104 -111 -118 -122 -122 -120 -115 -107 -97 -86 -75 -63 -51 -38 -27 -16 -9 -3 2 6 7 8 6 2 -4 -10 -18 -26 -38 -50 -64 -79 -95 -111 -126 -138 -149
-2282 -2277 -2276 -2282 -2295 -2305 -2304 -2303 -2303 -2302 -2302 -2300 -2300 -2300 -2299 -2299 -2300 -2298 -2297 -2297 -2296 -2295 -2296 -2295 -2295 -2295 -2295 -2294 -2294 -2293 -2293 -2293 -2293 -2293 -2293 -2293 -2292 -2292 -2290 -2284 -2279 -2267 -2267 -2267 -2247 -2242 -2246 -2231 -2211 -2217 -2220 -2179 -2173 -2178 -2108 -2111 -2125 -2116 -2087 -2075 -2073 -2072 -2061 -2045 -2034 -2025 -2023 -2011 -2007 -1979 -1969 -1960 -1962 -1960 -1951 -1953 -1925 -1894 -1887 -1880 -1870 -1863 -1852 -1831 -1813 -1805 -1796 -1790 -1782 -1774 -1766 -1765 -1786 -1814 -1822 -1814 -1800 -1782 -1753 -1733 -1732 -1718 -1702 -1687 -1675 -1664 -1653 -1640 -1629 -1619 -1611 -1601 -1573 -1556 -1539 -1526 -1515 -1500 -1478 -1464 -1460 -1458 -1450 -1439 -1428 -1413 -1406 -1406 -1403 -1403 -1405 -1405 -1407 -1410 -1414 -1416 -1409 -1405 -1415 -1421 -1420 -1412 -1386 -1368 -1328 -1335 -1367 -1391 -1403 -1418 -1433 -1439 -1427 -1403 -1378 -1335 -1270 -1375 -1425 -1479 -1503 -1526 -1555 -1602 -1659 -1685 -1684 -1684 -1687 -1690 -1696 -1705 -1711 -1714 -1710 -1705 -1712 -1716 -1721 -1728 -1735 -1729 -1719 -1721 -1714 -1703 -1699 -1699 -1691 -1673 -1642 -1590 -1525 -1456 -1389 -1365 -1348 -1328 -1270 -1194 -1111 -1025 -933 -829 -721 -611 -503 -403 -312 -237 -194 -167 -144 -126 -115 -105 -93 -81 -68 -58 -49 -41 -33 -29 -26 -26 -29 -34 -41 -49 -59 -69 -80 -92 -102 -111 -118 -124 -128 -128 -125 -120 -112 -101 -89 -77 -65 -52 -40 -28 -17 -9 -3 2 6 8 8 6 2 -5 -12 -20 -30 -42 -55 -70 -85 -102 -118 -134 -147 -158
-2264 -2264 -2267 -2275 -2292 -2304 -2303 -2302 -2302 -2303 -2302 -2300 -2300 -2299 -2299 -2298 -2298 -2298 -2297 -2296 -2296 -2296 -2295 -2295 -2295 -2295 -2295 -2295 -2295 -2294 -2294 -2294 -2294 -2294 -2294 -2294 -2293 -2292 -2289 -2284 -2271 -2265 -2266 -2265 -2244 -2241 -2245 -2230 -2214 -2220 -2213 -2173 -2177 -2182 -2113 -2117 -2130 -2089 -2075 -2078 -2066 -2052 -2043 -2035 -2034 -2034 -2021 -1987 -1985 -1955 -1943 -1938 -1937 -1941 -1935 -1941 -1913 -1895 -1897 -1876 -1853 -1841 -1835 -1821 -1806 -1792 -1783 -1780 -1773 -1767 -1759 -1755 -1763 -1786 -1806 -1803 -1790 -1771 -1726 -1702 -1709 -1709 -1699 -1688 -1677 -1665 -1652 -1637 -1620 -1608 -1602 -1593 -1565 -1546 -1528 -1514 -1503 -1489 -1468 -1453 -1445 -1441 -1435 -1424 -1412 -1402 -1393 -1391 -1389 -1388 -1389 -1391 -1394 -1399 -1403 -1403 -1398 -1399 -1409 -1412 -1411 -1403 -1375 -1370 -1340 -1325 -1353 -1379 -1393 -1404 -1416 -1425 -1420 -1401 -1384 -1357 -1314 -1362 -1383 -1387 -1352 -1375 -1420 -1487 -1630 -1679 -1686 -1684 -1687 -1690 -1696 -1704 -1708 -1709 -1703 -1702 -1711 -1716 -1722 -1729 -1731 -1721 -1713 -1715 -1707 -1697 -1697 -1697 -1673 -1650 -1617 -1565 -1509 -1456 -1417 -1392 -1376 -1354 -1273 -1175 -1072 -969 -864 -751 -637 -524 -413 -314 -220 -140 -112 -97 -83 -70 -69 -69 -65 -58 -49 -45 -41 -36 -31 -30 -29 -31 -35 -41 -48 -56 -66 -76 -87 -98 -109 -117 -124 -130 -134 -134 -131 -126 -116 -105 -93 -80 -67 -54 -41 -29 -17 -10 -3 2 6 8 8 7 1 -6 -13 -22 -32 -45 -58 -74 -90 -107 -124 -141 -154 -166
-2254 -2258 -2261 -2276 -2296 -2303 -2302 -2301 -2302 -2302 -2302 -2301 -2300 -2299 -2299 -2299 -2299 -2299 -2297 -2296 -2296 -2296 -2295 -2295 -2295 -2295 -2295 -2295 -2295 -2294 -2294 -2295 -2294 -2294 -2294 -2294 -2294 -2292 -2286 -2281 -2262 -2265 -2267 -2262 -2242 -2237 -2243 -2235 -2228 -2219 -2190 -2167 -2180 -2182 -2119 -2126 -2109 -2077 -2077 -2080 -2059 -2043 -2037 -2033 -2034 -2024 -1982 -1959 -1971 -1943 -1914 -1907 -1904 -1914 -1915 -1917 -1894 -1890 -1896 -1868 -1843 -1827 -1822 -1811 -1799 -1784 -1781 -1780 -1752 -1738 -1734 -1737 -1746 -1764 -1786 -1789 -1778 -1762 -1710 -1696 -1696 -1694 -1690 -1683 -1674 -1664 -1653 -1637 -1621 -1607 -1597 -1587 -1556 -1538 -1520 -1505 -1490 -1476 -1459 -1447 -1435 -1423 -1413 -1399 -1385 -1382 -1376 -1372 -1371 -1371 -1372 -1376 -1380 -1384 -1387 -1385 -1383 -1386 -1395 -1400 -1399 -1392 -1362 -1366 -1346 -1321 -1338 -1365 -1382 -1397 -1408 -1415 -1413 -1398 -1384 -1354 -1278 -1280 -1282 -1264 -1181 -1205 -1249 -1469 -1604 -1642 -1680 -1683 -1686 -1689 -1694 -1702 -1703 -1702 -1699 -1702 -1712 -1719 -1724 -1727 -1723 -1714 -1709 -1707 -1702 -1694 -1694 -1680 -1658 -1629 -1590 -1540 -1490 -1450 -1425 -1398 -1382 -1350 -1260 -1147 -1026 -905 -786 -668 -553 -441 -334 -237 -149 -78 -53 -44 -37 -32 -36 -42 -44 -42 -38 -38 -37 -35 -32 -32 -33 -36 -40 -47 -54 -63 -72 -82 -93 -104 -114 -123 -130 -136 -140 -139 -136 -131 -121 -110 -97 -84 -71 -57 -44 -31 -19 -11 -4 1 5 7 8 6 1 -7 -15 -24 -34 -47 -61 -76 -92 -109 -127 -143 -157 -169
-2252 -2256 -2260 -2283 -2302 -2302 -2301 -2301 -2301 -2301 -2301 -2301 -2300 -2300 -2300 -2299 -2299 -2299 -2298 -2297 -2297 -2297 -2296 -2295 -2296 -2295 -2295 -2295 -2295 -2294 -2294 -2295 -2294 -2294 -2294 -2294 -2294 -2290 -2280 -2276 -2260 -2265 -2267 -2258 -2239 -2235 -2240 -2236 -2230 -2205 -2167 -2170 -2185 -2183 -2122 -2129 -2084 -2076 -2082 -2073 -2052 -2039 -2035 -2035 -2027 -1992 -1957 -1953 -1955 -1941 -1908 -1900 -1899 -1896 -1895 -1889 -1870 -1874 -1882 -1860 -1835 -1819 -1813 -1796 -1790 -1777 -1767 -1749 -1705 -1698 -1709 -1723 -1738 -1751 -1764 -1773 -1769 -1756 -1720 -1703 -1694 -1685 -1680 -1675 -1666 -1657 -1645 -1632 -1618 -1605 -1594 -1582 -1548 -1529 -1513 -1497 -1478 -1461 -1444 -1433 -1421 -1404 -1387 -1369 -1355 -1355 -1350 -1351 -1349 -1351 -1353 -1358 -1363 -1366 -1366 -1364 -1364 -1370 -1379 -1385 -1384 -1377 -1350 -1354 -1347 -1321 -1329 -1355 -1373 -1391 -1404 -1407 -1406 -1396 -1382 -1340 -1204 -1147 -1139 -1107 -1051 -1034 -1028 -1316 -1442 -1578 -1664 -1683 -1684 -1687 -1692 -1698 -1698 -1698 -1698 -1706 -1716 -1721 -1721 -1719 -1715 -1710 -1704 -1701 -1697 -1690 -1691 -1670 -1645 -1612 -1569 -1514 -1464 -1426 -1395 -1390 -1379 -1347 -1240 -1109 -971 -835 -704 -583 -470 -362 -260 -172 -91 -24 -9 -6 -4 -3 -13 -23 -30 -32 -32 -35 -36 -36 -35 -36 -38 -41 -46 -52 -59 -68 -77 -87 -98 -109 -120 -128 -135 -141 -145 -145 -142 -137 -127 -116 -103 -89 -75 -61 -47 -33 -21 -12 -6 -0.0000000225 4 6 7 5 0.0000000194 -8 -16 -25 -35 -48 -61 -76 -93 -109 -126 -144 -157 -169
-2252 -2252 -2270 -2292 -2301 -2301 -2301 -2300 -2301 -2301 -2300 -2299 -2300 -2299 -2299 -2299 -2299 -2298 -2298 -2298 -2297 -2297 -2297 -2296 -2296 -2295 -2295 -2295 -2295 -2294 -2295 -2295 -2294 -2294 -2294 -2295 -2293 -2282 -2277 -2272 -2261 -2264 -2267 -2257 -2240 -2238 -2236 -2233 -2220 -2190 -2166 -2172 -2187 -2181 -2126 -2114 -2081 -2081 -2075 -2052 -2037 -2034 -2034 -2038 -2015 -1962 -1951 -1950 -1940 -1931 -1903 -1897 -1893 -1887 -1872 -1853 -1836 -1838 -1844 -1836 -1831 -1819 -1807 -1780 -1775 -1762 -1738 -1701 -1685 -1698 -1711 -1718 -1718 -1723 -1741 -1754 -1756 -1742 -1716 -1701 -1692 -1678 -1671 -1664 -1658 -1649 -1636 -1622 -1609 -1597 -1586 -1573 -1539 -1517 -1499 -1483 -1465 -1445 -1425 -1412 -1400 -1382 -1361 -1339 -1325 -1325 -1321 -1328 -1326 -1329 -1333 -1338 -1343 -1343 -1341 -1339 -1342 -1352 -1362 -1366 -1367 -1361 -1344 -1335 -1342 -1326 -1328 -1350 -1367 -1387 -1399 -1401 -1400 -1393 -1377 -1318 -1107 -992 -971 -922 -941 -918 -914 -1116 -1352 -1537 -1651 -1683 -1683 -1686 -1690 -1694 -1695 -1697 -1701 -1711 -1718 -1718 -1712 -1709 -1710 -1707 -1700 -1697 -1691 -1685 -1680 -1661 -1636 -1604 -1558 -1487 -1436 -1412 -1398 -1379 -1361 -1313 -1203 -1061 -909 -758 -618 -496 -387 -288 -197 -120 -54 -4 12 14 13 9 -3 -15 -24 -30 -34 -37 -39 -39 -39 -40 -43 -46 -51 -57 -64 -72 -82 -92 -102 -113 -123 -132 -140 -146 -150 -151 -148 -143 -133 -122 -109 -95 -81 -66 -52 -37 -24 -15 -8 -2 3 5 5 3 -2 -9 -17 -26 -36 -47 -61 -75 -91 -107 -123 -139 -153 -166
-2255 -2253 -2279 -2300 -2300 -2300 -2300 -2300 -2300 -2301 -2299 -2299 -2298 -2298 -2298 -2297 -2298 -2298 -2297 -2298 -2297 -2297 -2296 -2296 -2296 -2295 -2295 -2295 -2294 -2294 -2295 -2295 -2294 -2294 -2294 -2295 -2291 -2277 -2275 -2268 -2263 -2261 -2265 -2257 -2245 -2238 -2228 -2229 -2215 -2182 -2170 -2174 -2183 -2163 -2130 -2087 -2077 -2085 -2053 -2035 -2033 -2035 -2037 -2031 -1998 -1956 -1952 -1947 -1918 -1913 -1898 -1892 -1883 -1870 -1840 -1810 -1804 -1809 -1806 -1803 -1809 -1803 -1794 -1763 -1755 -1739 -1714 -1686 -1685 -1694 -1701 -1696 -1688 -1696 -1718 -1730 -1737 -1731 -1706 -1693 -1685 -1670 -1659 -1650 -1642 -1636 -1628 -1616 -1601 -1586 -1574 -1562 -1529 -1506 -1483 -1464 -1447 -1426 -1405 -1391 -1376 -1358 -1337 -1316 -1300 -1290 -1285 -1301 -1300 -1303 -1308 -1313 -1316 -1315 -1311 -1308 -1312 -1323 -1335 -1342 -1345 -1342 -1335 -1322 -1332 -1332 -1336 -1352 -1367 -1383 -1393 -1396 -1396 -1388 -1368 -1286 -1014 -862 -822 -761 -841 -924 -1008 -1158 -1350 -1539 -1655 -1683 -1683 -1685 -1688 -1692 -1694 -1698 -1705 -1715 -1714 -1710 -1705 -1702 -1704 -1702 -1696 -1692 -1686 -1682 -1672 -1652 -1629 -1602 -1560 -1459 -1406 -1396 -1385 -1372 -1348 -1292 -1167 -1010 -841 -675 -524 -404 -304 -215 -137 -75 -25 13 24 24 21 14 1 -13 -25 -34 -40 -44 -46 -46 -45 -46 -48 -51 -55 -61 -68 -76 -85 -95 -106 -117 -127 -136 -144 -151 -156 -157 -155 -150 -141 -129 -116 -102 -88 -73 -57 -42 -27 -18 -11 -5 1 2 3 1 -4 -11 -18 -26 -35 -46 -59 -72 -87 -102 -117 -133 -146 -158
-2246 -2260 -2284 -2300 -2299 -2299 -2299 -2298 -2298 -2300 -2298 -2299 -2298 -2297 -2297 -2297 -2297 -2297 -2297 -2297 -2296 -2296 -2296 -2296 -2295 -2295 -2295 -2294 -2294 -2294 -2295 -2295 -2294 -2294 -2294 -2294 -2290 -2277 -2275 -2267 -2262 -2258 -2260 -2255 -2246 -2228 -2219 -2228 -2210 -2175 -2172 -2174 -2157 -2130 -2124 -2076 -2076 -2082 -2047 -2036 -2036 -2037 -2037 -2011 -1969 -1954 -1952 -1938 -1888 -1892 -1888 -1884 -1867 -1843 -1822 -1806 -1796 -1791 -1789 -1782 -1769 -1766 -1767 -1744 -1733 -1727 -1682 -1674 -1678 -1681 -1680 -1668 -1663 -1677 -1696 -1705 -1713 -1716 -1694 -1682 -1675 -1660 -1644 -1635 -1627 -1618 -1614 -1608 -1594 -1577 -1563 -1550 -1519 -1496 -1471 -1446 -1424 -1402 -1380 -1366 -1350 -1330 -1309 -1286 -1266 -1251 -1249 -1268 -1271 -1274 -1280 -1286 -1284 -1280 -1274 -1272 -1275 -1283 -1295 -1308 -1315 -1317 -1317 -1314 -1321 -1334 -1346 -1360 -1371 -1380 -1387 -1392 -1392 -1385 -1362 -1265 -976 -799 -785 -746 -826 -983 -1133 -1256 -1403 -1569 -1666 -1679 -1681 -1682 -1685 -1690 -1694 -1700 -1708 -1714 -1708 -1703 -1698 -1696 -1698 -1697 -1692 -1688 -1684 -1680 -1664 -1642 -1616 -1587 -1533 -1471 -1435 -1408 -1391 -1371 -1339 -1271 -1133 -959 -771 -585 -421 -308 -220 -145 -82 -36 -0.0000001364 23 31 29 23 13 -1 -16 -31 -43 -52 -56 -56 -55 -54 -53 -54 -56 -60 -66 -72 -79 -89 -99 -110 -120 -130 -140 -149 -156 -161 -163 -161 -157 -148 -137 -124 -110 -96 -80 -65 -49 -34 -24 -16 -9 -3 -1 -1 -3 -7 -13 -20 -27 -35 -45 -56 -68 -81 -94 -109 -123 -135 -148
-2240 -2271 -2290 -2299 -2298 -2298 -2298 -2298 -2299 -2300 -2298 -2298 -2297 -2297 -2296 -2296 -2297 -2296 -2296 -2296 -2295 -2296 -2296 -2296 -2295 -2295 -2295 -2294 -2294 -2294 -2295 -2295 -2294 -2293 -2294 -2292 -2285 -2277 -2274 -2268 -2256 -2251 -2252 -2258 -2234 -2215 -2216 -2225 -2204 -2173 -2175 -2167 -2120 -2112 -2109 -2075 -2078 -2075 -2048 -2039 -2039 -2040 -2024 -1985 -1956 -1954 -1943 -1914 -1881 -1884 -1871 -1866 -1848 -1831 -1804 -1789 -1778 -1769 -1767 -1766 -1758 -1745 -1742 -1725 -1710 -1715 -1669 -1662 -1663 -1660 -1646 -1628 -1634 -1658 -1671 -1679 -1687 -1696 -1684 -1669 -1663 -1650 -1632 -1622 -1613 -1605 -1601 -1595 -1584 -1569 -1553 -1539 -1507 -1487 -1463 -1431 -1402 -1376 -1352 -1337 -1320 -1300 -1278 -1253 -1232 -1217 -1217 -1228 -1237 -1240 -1244 -1249 -1244 -1238 -1232 -1231 -1233 -1237 -1250 -1269 -1280 -1289 -1297 -1302 -1316 -1331 -1347 -1362 -1370 -1376 -1383 -1388 -1391 -1387 -1366 -1285 -1056 -903 -925 -878 -940 -1066 -1228 -1375 -1503 -1615 -1672 -1675 -1677 -1679 -1683 -1688 -1693 -1700 -1708 -1710 -1704 -1699 -1694 -1691 -1692 -1692 -1688 -1682 -1680 -1677 -1656 -1627 -1591 -1546 -1483 -1448 -1425 -1408 -1394 -1369 -1333 -1264 -1105 -911 -702 -495 -312 -212 -140 -80 -29 -0.0000001132 21 35 36 31 22 11 -5 -22 -39 -54 -67 -69 -68 -65 -62 -61 -61 -62 -65 -70 -75 -82 -92 -102 -113 -124 -134 -144 -153 -161 -168 -170 -169 -166 -157 -146 -134 -120 -105 -89 -73 -57 -42 -31 -22 -14 -7 -5 -5 -6 -10 -16 -21 -27 -34 -43 -52 -62 -73 -86 -98 -111 -123 -135
-2275 -2293 -2298 -2298 -2297 -2298 -2298 -2298 -2299 -2300 -2298 -2298 -2297 -2297 -2296 -2296 -2296 -2295 -2295 -2294 -2295 -2295 -2295 -2295 -2295 -2295 -2295 -2295 -2294 -2294 -2295 -2294 -2293 -2293 -2293 -2289 -2279 -2276 -2272 -2268 -2254 -2247 -2251 -2260 -2220 -2208 -2219 -2219 -2194 -2172 -2172 -2154 -2111 -2116 -2104 -2075 -2079 -2073 -2051 -2043 -2039 -2029 -1999 -1965 -1953 -1954 -1932 -1888 -1882 -1882 -1843 -1836 -1825 -1821 -1784 -1752 -1737 -1734 -1735 -1736 -1735 -1723 -1710 -1711 -1689 -1694 -1664 -1645 -1641 -1622 -1594 -1592 -1616 -1635 -1639 -1651 -1663 -1672 -1669 -1660 -1652 -1638 -1622 -1610 -1599 -1592 -1585 -1577 -1569 -1556 -1541 -1526 -1490 -1471 -1449 -1419 -1382 -1350 -1323 -1306 -1286 -1265 -1243 -1219 -1197 -1183 -1175 -1183 -1197 -1200 -1202 -1201 -1195 -1188 -1182 -1182 -1183 -1188 -1205 -1229 -1242 -1257 -1276 -1290 -1305 -1322 -1340 -1357 -1366 -1374 -1382 -1388 -1393 -1393 -1380 -1336 -1204 -1103 -1108 -1050 -1106 -1189 -1311 -1448 -1573 -1647 -1668 -1670 -1673 -1676 -1680 -1686 -1691 -1699 -1707 -1705 -1700 -1696 -1692 -1689 -1688 -1687 -1683 -1679 -1677 -1669 -1648 -1616 -1572 -1521 -1469 -1435 -1416 -1398 -1381 -1356 -1314 -1231 -1070 -864 -642 -425 -244 -138 -73 -26 9 28 38 42 39 31 20 6 -10 -28 -47 -64 -77 -81 -79 -75 -71 -69 -67 -67 -70 -74 -79 -86 -96 -106 -117 -128 -138 -148 -158 -167 -173 -177 -177 -174 -167 -156 -144 -130 -115 -100 -83 -67 -52 -40 -30 -21 -14 -11 -10 -11 -14 -19 -23 -28 -34 -41 -48 -56 -65 -76 -87 -98 -109 -120
-2290 -2295 -2296 -2295 -2295 -2298 -2299 -2298 -2299 -2300 -2298 -2298 -2297 -2297 -2297 -2296 -2296 -2295 -2295 -2294 -2295 -2295 -2295 -2295 -2294 -2295 -2295 -2295 -2294 -2295 -2295 -2294 -2293 -2293 -2292 -2285 -2276 -2275 -2271 -2266 -2261 -2245 -2249 -2260 -2221 -2209 -2219 -2207 -2180 -2172 -2165 -2135 -2121 -2121 -2089 -2073 -2076 -2079 -2061 -2047 -2030 -1998 -1973 -1958 -1950 -1951 -1940 -1898 -1881 -1871 -1826 -1816 -1811 -1806 -1772 -1742 -1731 -1729 -1719 -1705 -1694 -1677 -1662 -1694 -1673 -1661 -1648 -1620 -1608 -1585 -1558 -1568 -1592 -1600 -1606 -1621 -1638 -1643 -1625 -1639 -1640 -1627 -1610 -1595 -1584 -1575 -1563 -1553 -1547 -1538 -1527 -1512 -1472 -1452 -1429 -1403 -1367 -1329 -1295 -1275 -1252 -1226 -1205 -1183 -1159 -1140 -1127 -1135 -1147 -1150 -1151 -1146 -1138 -1132 -1126 -1126 -1128 -1136 -1159 -1186 -1201 -1222 -1256 -1273 -1292 -1313 -1334 -1352 -1362 -1372 -1382 -1391 -1400 -1405 -1400 -1389 -1346 -1288 -1277 -1243 -1277 -1342 -1431 -1533 -1618 -1656 -1663 -1666 -1670 -1673 -1677 -1684 -1690 -1698 -1705 -1700 -1697 -1694 -1690 -1686 -1684 -1682 -1678 -1674 -1673 -1664 -1644 -1613 -1561 -1503 -1454 -1417 -1402 -1377 -1358 -1335 -1298 -1217 -1046 -826 -586 -354 -163 -65 -13 21 43 51 52 49 42 31 18 3 -14 -33 -54 -74 -89 -93 -90 -84 -79 -75 -72 -72 -74 -77 -82 -89 -99 -110 -121 -132 -142 -153 -163 -173 -180 -184 -186 -184 -177 -167 -155 -142 -127 -111 -95 -78 -63 -50 -38 -28 -21 -17 -16 -17 -19 -22 -25 -29 -33 -38 -44 -50 -57 -65 -75 -84 -94 -104
-2285 -2287 -2286 -2286 -2286 -2292 -2299 -2299 -2300 -2299 -2299 -2298 -2298 -2297 -2297 -2297 -2296 -2296 -2295 -2295 -2295 -2295 -2295 -2295 -2294 -2295 -2294 -2294 -2294 -2295 -2295 -2294 -2294 -2293 -2292 -2285 -2277 -2275 -2272 -2264 -2260 -2245 -2249 -2261 -2222 -2211 -2219 -2194 -2166 -2167 -2163 -2140 -2129 -2124 -2081 -2073 -2074 -2077 -2063 -2047 -2018 -1984 -1963 -1951 -1941 -1941 -1940 -1914 -1870 -1863 -1824 -1803 -1799 -1788 -1759 -1738 -1730 -1724 -1697 -1658 -1644 -1637 -1626 -1656 -1661 -1635 -1621 -1597 -1569 -1555 -1542 -1545 -1552 -1555 -1570 -1592 -1603 -1601 -1543 -1583 -1616 -1610 -1597 -1580 -1568 -1555 -1538 -1527 -1521 -1513 -1505 -1493 -1454 -1431 -1410 -1384 -1353 -1313 -1272 -1245 -1218 -1187 -1162 -1139 -1116 -1096 -1079 -1077 -1088 -1091 -1093 -1086 -1076 -1068 -1063 -1064 -1068 -1083 -1114 -1143 -1160 -1188 -1233 -1255 -1278 -1303 -1328 -1347 -1357 -1369 -1383 -1398 -1411 -1421 -1424 -1429 -1438 -1423 -1416 -1418 -1425 -1476 -1543 -1608 -1642 -1652 -1657 -1663 -1667 -1669 -1673 -1681 -1687 -1695 -1703 -1695 -1693 -1690 -1685 -1681 -1680 -1678 -1675 -1674 -1672 -1661 -1644 -1618 -1558 -1496 -1446 -1401 -1366 -1334 -1317 -1300 -1282 -1223 -1034 -795 -539 -287 -72 2 36 57 72 69 63 55 45 33 18 1 -16 -36 -58 -81 -102 -105 -99 -91 -85 -80 -76 -75 -77 -80 -85 -92 -103 -115 -126 -136 -146 -158 -169 -179 -188 -193 -196 -195 -188 -179 -167 -154 -139 -123 -106 -89 -73 -60 -47 -36 -27 -23 -22 -22 -24 -26 -28 -30 -33 -36 -40 -44 -48 -54 -62 -70 -78 -87
-2276 -2274 -2274 -2274 -2275 -2286 -2299 -2300 -2300 -2300 -2299 -2298 -2298 -2298 -2297 -2297 -2297 -2297 -2296 -2297 -2296 -2295 -2295 -2295 -2296 -2295 -2295 -2295 -2295 -2295 -2295 -2295 -2294 -2292 -2292 -2288 -2279 -2274 -2273 -2264 -2259 -2247 -2252 -2258 -2220 -2210 -2214 -2197 -2168 -2157 -2162 -2158 -2142 -2130 -2083 -2077 -2075 -2071 -2059 -2038 -2012 -1985 -1960 -1943 -1938 -1941 -1934 -1901 -1851 -1855 -1835 -1817 -1791 -1778 -1767 -1745 -1727 -1710 -1675 -1635 -1624 -1625 -1619 -1610 -1628 -1630 -1607 -1583 -1545 -1526 -1516 -1512 -1502 -1502 -1529 -1549 -1553 -1542 -1444 -1502 -1578 -1586 -1578 -1566 -1551 -1538 -1521 -1505 -1495 -1485 -1477 -1468 -1437 -1413 -1389 -1363 -1332 -1296 -1253 -1223 -1188 -1149 -1117 -1089 -1065 -1048 -1029 -1013 -1021 -1025 -1031 -1022 -1008 -998 -995 -999 -1009 -1033 -1070 -1100 -1120 -1156 -1209 -1235 -1264 -1293 -1318 -1339 -1351 -1366 -1385 -1404 -1422 -1437 -1448 -1458 -1479 -1488 -1496 -1520 -1535 -1567 -1601 -1628 -1638 -1643 -1651 -1658 -1662 -1664 -1670 -1678 -1685 -1693 -1698 -1690 -1688 -1686 -1682 -1678 -1677 -1675 -1673 -1676 -1663 -1653 -1635 -1605 -1554 -1498 -1441 -1379 -1320 -1266 -1231 -1234 -1236 -1186 -1006 -765 -506 -257 -57 28 60 73 78 74 68 59 48 35 20 3 -15 -35 -57 -79 -99 -110 -102 -93 -87 -82 -79 -78 -79 -83 -88 -95 -107 -121 -130 -140 -151 -162 -174 -186 -195 -202 -205 -205 -200 -191 -180 -167 -152 -136 -119 -102 -85 -71 -58 -45 -35 -31 -30 -29 -30 -31 -31 -32 -32 -34 -36 -37 -39 -44 -49 -55 -62 -70
-2265 -2263 -2265 -2270 -2280 -2294 -2299 -2299 -2299 -2299 -2298 -2297 -2298 -2298 -2298 -2298 -2298 -2298 -2298 -2297 -2297 -2296 -2296 -2296 -2296 -2295 -2295 -2296 -2296 -2295 -2295 -2295 -2293 -2291 -2291 -2288 -2279 -2273 -2273 -2264 -2263 -2252 -2256 -2252 -2215 -2205 -2208 -2210 -2183 -2152 -2155 -2156 -2145 -2125 -2087 -2080 -2070 -2052 -2048 -2034 -1988 -1960 -1948 -1939 -1939 -1942 -1930 -1881 -1844 -1848 -1847 -1836 -1795 -1776 -1759 -1733 -1713 -1689 -1654 -1631 -1621 -1609 -1604 -1582 -1579 -1583 -1585 -1570 -1540 -1508 -1490 -1476 -1455 -1449 -1467 -1480 -1482 -1464 -1337 -1435 -1528 -1556 -1555 -1545 -1531 -1520 -1504 -1486 -1470 -1458 -1449 -1439 -1411 -1391 -1366 -1339 -1309 -1273 -1233 -1203 -1164 -1116 -1074 -1038 -1011 -997 -976 -944 -950 -955 -965 -953 -938 -925 -923 -932 -951 -984 -1024 -1057 -1080 -1121 -1183 -1215 -1248 -1278 -1305 -1329 -1345 -1364 -1387 -1409 -1428 -1446 -1461 -1477 -1503 -1516 -1526 -1543 -1564 -1588 -1606 -1618 -1625 -1632 -1642 -1651 -1656 -1659 -1666 -1675 -1683 -1693 -1691 -1686 -1684 -1682 -1678 -1675 -1673 -1671 -1670 -1674 -1655 -1645 -1623 -1583 -1529 -1471 -1425 -1352 -1272 -1192 -1130 -1157 -1186 -1164 -977 -736 -480 -235 -35 41 69 78 77 76 70 62 51 38 23 7 -11 -31 -52 -72 -89 -98 -96 -91 -86 -83 -80 -79 -82 -85 -90 -97 -109 -122 -133 -144 -155 -168 -180 -192 -203 -210 -215 -217 -212 -203 -193 -181 -166 -150 -133 -116 -99 -84 -70 -56 -44 -41 -39 -38 -37 -37 -36 -34 -32 -32 -32 -31 -31 -34 -37 -41 -47 -53
-2258 -2259 -2265 -2271 -2281 -2294 -2298 -2298 -2299 -2298 -2297 -2296 -2297 -2297 -2298 -2298 -2298 -2298 -2298 -2298 -2298 -2298 -2297 -2297 -2297 -2297 -2296 -2297 -2296 -2295 -2295 -2294 -2292 -2291 -2291 -2286 -2276 -2274 -2274 -2262 -2263 -2258 -2260 -2256 -2211 -2200 -2207 -2214 -2188 -2152 -2155 -2154 -2138 -2113 -2079 -2080 -2071 -2033 -2028 -2031 -1978 -1946 -1941 -1938 -1942 -1942 -1920 -1856 -1833 -1837 -1843 -1836 -1794 -1774 -1741 -1707 -1691 -1665 -1623 -1601 -1608 -1598 -1585 -1552 -1542 -1529 -1536 -1530 -1510 -1485 -1465 -1442 -1414 -1394 -1387 -1383 -1389 -1368 -1264 -1404 -1469 -1509 -1525 -1520 -1506 -1498 -1487 -1468 -1447 -1430 -1420 -1408 -1376 -1358 -1335 -1311 -1282 -1247 -1208 -1180 -1141 -1089 -1037 -992 -961 -944 -917 -868 -873 -881 -890 -876 -864 -850 -848 -863 -894 -933 -974 -1009 -1034 -1082 -1155 -1193 -1228 -1260 -1291 -1320 -1338 -1360 -1386 -1409 -1429 -1448 -1464 -1483 -1514 -1529 -1536 -1551 -1563 -1579 -1593 -1604 -1615 -1624 -1633 -1642 -1650 -1654 -1662 -1672 -1680 -1692 -1685 -1681 -1680 -1678 -1673 -1670 -1668 -1668 -1668 -1666 -1641 -1623 -1594 -1549 -1501 -1447 -1402 -1326 -1235 -1146 -1084 -1097 -1118 -1085 -921 -698 -458 -230 -49 34 68 79 80 78 73 65 54 41 27 11 -7 -26 -45 -63 -78 -86 -88 -87 -85 -83 -82 -82 -85 -89 -94 -101 -112 -125 -136 -148 -160 -173 -187 -199 -211 -219 -225 -227 -223 -216 -207 -195 -181 -166 -149 -131 -114 -99 -84 -69 -57 -53 -50 -48 -46 -44 -41 -37 -34 -32 -29 -27 -25 -25 -27 -29 -34 -39
-2252 -2263 -2277 -2282 -2288 -2296 -2297 -2297 -2297 -2297 -2296 -2295 -2296 -2297 -2298 -2298 -2297 -2297 -2297 -2297 -2297 -2297 -2298 -2297 -2297 -2295 -2295 -2298 -2296 -2296 -2295 -2294 -2292 -2290 -2290 -2284 -2274 -2274 -2276 -2261 -2262 -2264 -2266 -2251 -2209 -2202 -2208 -2213 -2185 -2150 -2153 -2154 -2148 -2120 -2079 -2079 -2077 -2022 -2017 -2027 -1987 -1955 -1945 -1941 -1943 -1940 -1908 -1836 -1823 -1828 -1834 -1825 -1791 -1766 -1743 -1710 -1683 -1663 -1633 -1604 -1595 -1582 -1559 -1524 -1514 -1473 -1484 -1475 -1449 -1422 -1407 -1396 -1373 -1342 -1310 -1280 -1272 -1267 -1233 -1369 -1378 -1420 -1471 -1484 -1473 -1470 -1467 -1451 -1427 -1403 -1386 -1372 -1337 -1320 -1293 -1271 -1245 -1215 -1180 -1153 -1114 -1062 -1005 -951 -909 -881 -847 -780 -787 -796 -803 -787 -780 -770 -771 -793 -834 -878 -917 -958 -988 -1040 -1128 -1169 -1207 -1243 -1277 -1310 -1331 -1356 -1383 -1407 -1428 -1447 -1463 -1482 -1512 -1529 -1537 -1552 -1565 -1577 -1589 -1599 -1611 -1620 -1626 -1634 -1644 -1650 -1658 -1669 -1677 -1689 -1680 -1676 -1676 -1674 -1671 -1667 -1664 -1666 -1669 -1644 -1627 -1606 -1577 -1538 -1474 -1417 -1390 -1307 -1210 -1114 -1037 -1045 -1058 -1028 -865 -656 -434 -223 -48 28 63 78 83 81 76 69 57 45 31 16 -2 -20 -38 -55 -69 -77 -82 -84 -85 -84 -84 -85 -88 -93 -98 -105 -116 -128 -141 -153 -165 -179 -194 -207 -219 -228 -235 -238 -235 -229 -221 -211 -197 -182 -165 -148 -131 -116 -100 -85 -71 -67 -64 -60 -57 -53 -48 -42 -37 -32 -28 -24 -20 -19 -19 -20 -23 -26
-2257 -2279 -2291 -2288 -2288 -2294 -2296 -2296 -2296 -2296 -2296 -2296 -2296 -2297 -2298 -2297 -2296 -2296 -2296 -2296 -2296 -2296 -2297 -2296 -2296 -2295 -2296 -2296 -2295 -2295 -2295 -2293 -2290 -2290 -2289 -2283 -2273 -2274 -2275 -2257 -2261 -2264 -2265 -2233 -2207 -2204 -2209 -2207 -2177 -2147 -2152 -2153 -2145 -2119 -2078 -2080 -2081 -2023 -2011 -2020 -1998 -1972 -1956 -1945 -1942 -1942 -1916 -1844 -1820 -1823 -1826 -1825 -1796 -1762 -1737 -1716 -1693 -1667 -1641 -1616 -1590 -1567 -1546 -1497 -1474 -1436 -1426 -1402 -1368 -1329 -1308 -1316 -1319 -1294 -1255 -1206 -1161 -1162 -1212 -1253 -1213 -1291 -1389 -1431 -1433 -1439 -1444 -1431 -1407 -1381 -1357 -1339 -1295 -1275 -1250 -1222 -1196 -1172 -1142 -1118 -1080 -1027 -969 -910 -858 -816 -768 -688 -696 -702 -701 -686 -681 -682 -693 -722 -769 -816 -861 -907 -937 -995 -1099 -1143 -1185 -1222 -1258 -1294 -1317 -1344 -1375 -1402 -1425 -1446 -1464 -1484 -1513 -1529 -1536 -1549 -1563 -1576 -1589 -1599 -1610 -1619 -1627 -1636 -1643 -1648 -1656 -1667 -1675 -1685 -1677 -1671 -1671 -1670 -1668 -1665 -1661 -1659 -1650 -1636 -1617 -1592 -1561 -1519 -1462 -1402 -1368 -1290 -1198 -1109 -1038 -1015 -995 -935 -793 -609 -410 -223 -71 13 57 77 85 85 80 72 61 49 35 20 4 -14 -31 -47 -61 -70 -77 -81 -84 -86 -87 -89 -93 -97 -103 -110 -121 -133 -146 -159 -172 -186 -201 -215 -227 -237 -244 -248 -246 -242 -235 -225 -213 -198 -182 -166 -150 -135 -119 -105 -92 -85 -80 -74 -69 -62 -55 -48 -41 -35 -28 -22 -17 -15 -13 -13 -14 -16
-2273 -2287 -2293 -2293 -2293 -2294 -2295 -2296 -2295 -2295 -2296 -2297 -2296 -2297 -2297 -2297 -2296 -2295 -2295 -2295 -2296 -2296 -2296 -2296 -2296 -2295 -2295 -2294 -2295 -2294 -2293 -2291 -2290 -2290 -2290 -2284 -2273 -2276 -2274 -2255 -2260 -2263 -2259 -2251 -2216 -2206 -2208 -2202 -2171 -2145 -2152 -2150 -2135 -2098 -2077 -2079 -2069 -2032 -2015 -2013 -2005 -1986 -1966 -1950 -1944 -1948 -1922 -1849 -1821 -1823 -1826 -1821 -1780 -1738 -1719 -1708 -1686 -1657 -1630 -1607 -1580 -1550 -1525 -1467 -1434 -1401 -1368 -1333 -1290 -1259 -1242 -1241 -1244 -1228 -1197 -1161 -1092 -1046 -1093 -1114 -1069 -1184 -1300 -1361 -1384 -1404 -1417 -1410 -1387 -1359 -1334 -1312 -1258 -1231 -1205 -1174 -1143 -1116 -1091 -1072 -1039 -988 -927 -865 -807 -755 -698 -601 -608 -602 -580 -569 -571 -586 -607 -644 -695 -750 -805 -851 -886 -954 -1063 -1112 -1154 -1192 -1231 -1272 -1298 -1330 -1365 -1394 -1418 -1439 -1459 -1481 -1512 -1527 -1534 -1547 -1560 -1573 -1587 -1598 -1609 -1618 -1627 -1635 -1641 -1646 -1654 -1666 -1672 -1680 -1678 -1670 -1666 -1666 -1664 -1661 -1656 -1654 -1645 -1630 -1610 -1584 -1553 -1512 -1462 -1411 -1352 -1277 -1194 -1110 -1039 -996 -950 -870 -734 -564 -382 -212 -74 10 57 80 90 90 85 76 65 53 40 25 9 -8 -25 -41 -55 -65 -73 -79 -84 -87 -90 -93 -97 -102 -108 -116 -127 -139 -151 -165 -178 -193 -208 -223 -236 -247 -254 -259 -258 -255 -249 -241 -229 -215 -200 -185 -169 -154 -140 -126 -113 -104 -96 -89 -81 -73 -64 -55 -46 -38 -30 -22 -16 -12 -9 -8 -8 -9
-2287 -2294 -2293 -2294 -2294 -2294 -2295 -2295 -2295 -2296 -2297 -2299 -2297 -2297 -2298 -2297 -2295 -2295 -2295 -2296 -2296 -2297 -2296 -2295 -2295 -2294 -2294 -2294 -2293 -2292 -2292 -2290 -2289 -2288 -2288 -2282 -2272 -2277 -2275 -2257 -2262 -2259 -2248 -2249 -2216 -2205 -2207 -2203 -2171 -2142 -2149 -2150 -2145 -2117 -2075 -2076 -2074 -2062 -2033 -2010 -1999 -1983 -1965 -1954 -1952 -1954 -1932 -1867 -1822 -1824 -1824 -1810 -1759 -1722 -1705 -1695 -1680 -1657 -1625 -1592 -1565 -1542 -1515 -1436 -1392 -1352 -1315 -1280 -1232 -1198 -1180 -1166 -1157 -1133 -1107 -1109 -1056 -981 -926 -947 -960 -1092 -1206 -1281 -1325 -1354 -1377 -1384 -1367 -1338 -1314 -1290 -1230 -1197 -1163 -1128 -1095 -1059 -1029 -1011 -986 -942 -882 -814 -749 -690 -638 -526 -519 -497 -477 -471 -462 -479 -509 -555 -616 -683 -749 -807 -848 -919 -1016 -1068 -1117 -1161 -1205 -1248 -1278 -1316 -1353 -1382 -1407 -1430 -1452 -1477 -1510 -1525 -1532 -1545 -1559 -1572 -1585 -1596 -1607 -1616 -1626 -1634 -1640 -1645 -1653 -1664 -1670 -1675 -1678 -1672 -1665 -1663 -1661 -1658 -1657 -1657 -1643 -1627 -1606 -1582 -1551 -1510 -1461 -1405 -1341 -1273 -1198 -1120 -1042 -992 -929 -835 -692 -524 -349 -186 -53 23 66 89 99 97 90 81 69 57 45 31 14 -3 -20 -36 -51 -62 -71 -78 -85 -89 -93 -96 -101 -107 -113 -121 -132 -144 -157 -171 -185 -200 -216 -232 -246 -257 -265 -271 -271 -268 -264 -258 -246 -232 -218 -203 -189 -174 -160 -146 -133 -123 -113 -104 -94 -84 -73 -62 -52 -42 -32 -22 -14 -9 -6 -4 -4 -4
-2280 -2292 -2293 -2293 -2293 -2294 -2295 -2295 -2295 -2296 -2298 -2301 -2298 -2298 -2298 -2297 -2296 -2295 -2296 -2296 -2297 -2297 -2297 -2294 -2292 -2293 -2292 -2291 -2290 -2290 -2290 -2290 -2289 -2288 -2287 -2281 -2272 -2274 -2273 -2258 -2263 -2252 -2241 -2239 -2213 -2203 -2204 -2200 -2170 -2141 -2146 -2148 -2150 -2138 -2070 -2069 -2065 -2067 -2055 -2016 -1991 -1980 -1966 -1956 -1957 -1957 -1942 -1882 -1826 -1821 -1821 -1816 -1775 -1743 -1719 -1697 -1670 -1644 -1615 -1578 -1543 -1517 -1492 -1408 -1354 -1300 -1253 -1217 -1179 -1131 -1100 -1073 -1065 -1054 -1033 -1042 -1003 -936 -773 -779 -817 -945 -1083 -1197 -1263 -1303 -1336 -1352 -1342 -1315 -1292 -1268 -1205 -1170 -1131 -1091 -1052 -1012 -971 -945 -918 -880 -824 -751 -676 -610 -551 -445 -406 -417 -361 -366 -381 -374 -394 -452 -531 -611 -691 -763 -803 -865 -968 -1019 -1076 -1144 -1194 -1226 -1256 -1298 -1337 -1365 -1391 -1418 -1442 -1468 -1506 -1522 -1530 -1543 -1558 -1571 -1584 -1596 -1607 -1615 -1623 -1632 -1638 -1643 -1651 -1662 -1667 -1672 -1673 -1671 -1664 -1660 -1658 -1654 -1652 -1653 -1642 -1626 -1604 -1585 -1557 -1515 -1463 -1403 -1340 -1277 -1215 -1152 -1085 -1016 -930 -816 -662 -487 -312 -153 -27 44 83 102 108 104 95 85 73 61 48 35 19 1 -15 -32 -46 -58 -68 -77 -85 -91 -96 -101 -106 -112 -119 -127 -138 -151 -164 -177 -192 -207 -224 -239 -254 -266 -275 -281 -283 -281 -278 -272 -262 -249 -235 -222 -208 -193 -179 -165 -152 -141 -130 -119 -107 -95 -82 -70 -58 -46 -35 -24 -15 -9 -5 -3 -2 -2
-2284 -2290 -2292 -2293 -2293 -2294 -2295 -2296 -2296 -2296 -2297 -2299 -2300 -2299 -2298 -2297 -2296 -2296 -2296 -2297 -2297 -2297 -2297 -2295 -2291 -2291 -2290 -2290 -2288 -2289 -2289 -2289 -2289 -2288 -2287 -2283 -2274 -2273 -2273 -2258 -2266 -2242 -2230 -2232 -2216 -2200 -2199 -2208 -2181 -2143 -2144 -2141 -2145 -2139 -2074 -2063 -2059 -2063 -2066 -2029 -1996 -1981 -1968 -1958 -1957 -1959 -1945 -1880 -1836 -1813 -1812 -1811 -1785 -1751 -1721 -1693 -1662 -1628 -1595 -1560 -1522 -1488 -1463 -1393 -1338 -1266 -1208 -1154 -1110 -1044 -995 -955 -963 -989 -970 -954 -938 -878 -772 -749 -728 -772 -918 -1080 -1184 -1249 -1294 -1317 -1312 -1286 -1260 -1238 -1177 -1140 -1101 -1061 -1020 -973 -925 -893 -853 -808 -752 -673 -591 -516 -446 -348 -276 -283 -254 -264 -279 -276 -294 -350 -431 -529 -620 -692 -735 -810 -922 -973 -1032 -1122 -1189 -1218 -1242 -1280 -1317 -1345 -1371 -1400 -1426 -1454 -1496 -1514 -1522 -1539 -1554 -1569 -1582 -1595 -1607 -1616 -1624 -1630 -1637 -1642 -1649 -1659 -1665 -1669 -1669 -1668 -1659 -1656 -1655 -1651 -1648 -1647 -1642 -1628 -1600 -1590 -1569 -1525 -1470 -1404 -1339 -1284 -1235 -1191 -1139 -1055 -949 -817 -641 -450 -264 -104 18 78 107 118 119 111 100 88 76 64 52 39 22 5 -12 -28 -43 -55 -67 -77 -86 -93 -99 -105 -111 -118 -125 -133 -145 -157 -170 -184 -198 -214 -231 -247 -262 -274 -284 -292 -294 -293 -291 -286 -277 -265 -253 -240 -226 -212 -198 -184 -171 -158 -146 -134 -120 -106 -92 -78 -64 -51 -39 -27 -16 -10 -6 -3 -2 -3
-2288 -2290 -2292 -2293 -2294 -2294 -2296 -2296 -2296 -2296 -2298 -2298 -2299 -2299 -2298 -2297 -2296 -2296 -2297 -2297 -2298 -2297 -2295 -2293 -2290 -2291 -2289 -2289 -2288 -2288 -2288 -2288 -2287 -2286 -2285 -2280 -2271 -2272 -2272 -2258 -2266 -2234 -2225 -2227 -2224 -2199 -2194 -2206 -2182 -2146 -2144 -2134 -2131 -2129 -2100 -2066 -2055 -2063 -2067 -2034 -2001 -1983 -1975 -1965 -1958 -1960 -1947 -1889 -1837 -1811 -1810 -1813 -1765 -1730 -1709 -1681 -1649 -1618 -1587 -1550 -1511 -1475 -1444 -1363 -1327 -1238 -1170 -1124 -1063 -973 -906 -861 -876 -910 -887 -859 -839 -806 -758 -742 -749 -754 -776 -935 -1096 -1198 -1255 -1283 -1284 -1259 -1229 -1204 -1141 -1103 -1063 -1025 -987 -941 -888 -852 -805 -745 -680 -596 -491 -385 -334 -280 -239 -201 3 -184 -204 -223 -247 -233 -302 -430 -544 -635 -692 -789 -887 -943 -1022 -1086 -1152 -1201 -1229 -1263 -1298 -1328 -1357 -1386 -1415 -1445 -1490 -1509 -1518 -1535 -1551 -1568 -1583 -1594 -1606 -1617 -1624 -1631 -1636 -1640 -1647 -1657 -1662 -1661 -1665 -1665 -1656 -1653 -1651 -1647 -1644 -1642 -1638 -1625 -1604 -1589 -1567 -1532 -1484 -1405 -1330 -1286 -1251 -1228 -1188 -1097 -973 -819 -622 -407 -202 -44 67 118 134 134 127 116 103 90 78 67 54 41 25 8 -9 -25 -40 -54 -66 -77 -87 -95 -102 -109 -116 -123 -131 -140 -151 -164 -177 -191 -205 -221 -238 -254 -269 -282 -293 -301 -304 -305 -303 -300 -291 -281 -269 -257 -244 -231 -216 -202 -188 -175 -161 -147 -132 -117 -101 -86 -71 -57 -43 -30 -19 -12 -7 -4 -4 -5
-2289 -2290 -2291 -2292 -2293 -2294 -2296 -2295 -2296 -2296 -2297 -2298 -2299 -2299 -2298 -2298 -2297 -2297 -2298 -2298 -2300 -2298 -2291 -2292 -2292 -2291 -2289 -2290 -2287 -2287 -2287 -2287 -2286 -2284 -2284 -2279 -2270 -2270 -2270 -2258 -2264 -2243 -2226 -2226 -2226 -2201 -2195 -2203 -2183 -2152 -2144 -2138 -2133 -2124 -2128 -2077 -2052 -2062 -2067 -2063 -2025 -1994 -1981 -1967 -1956 -1960 -1956 -1922 -1835 -1814 -1810 -1811 -1777 -1740 -1715 -1678 -1639 -1603 -1565 -1525 -1487 -1455 -1422 -1319 -1290 -1233 -1159 -1109 -1055 -976 -922 -875 -841 -823 -776 -711 -687 -693 -686 -651 -687 -742 -767 -884 -1044 -1157 -1215 -1248 -1257 -1235 -1206 -1178 -1108 -1066 -1023 -980 -939 -897 -846 -809 -762 -701 -629 -540 -409 -242 -199 -210 -171 -134 -106 9 22 -164 -179 -114 -211 -386 -541 -649 -697 -767 -867 -935 -1014 -1080 -1141 -1190 -1218 -1252 -1288 -1319 -1351 -1379 -1404 -1436 -1484 -1505 -1515 -1532 -1549 -1565 -1581 -1594 -1606 -1616 -1624 -1631 -1636 -1640 -1645 -1653 -1656 -1657 -1665 -1660 -1652 -1651 -1648 -1643 -1638 -1636 -1634 -1620 -1601 -1586 -1564 -1543 -1512 -1413 -1319 -1295 -1267 -1270 -1249 -1142 -1004 -835 -610 -360 -119 33 133 164 163 150 133 119 106 92 80 68 56 43 27 10 -8 -24 -39 -53 -66 -78 -89 -98 -106 -114 -121 -129 -137 -146 -157 -170 -183 -197 -212 -228 -244 -261 -277 -290 -301 -310 -314 -316 -316 -313 -306 -296 -285 -274 -262 -249 -234 -220 -206 -191 -176 -161 -144 -128 -111 -94 -78 -63 -48 -34 -22 -14 -8 -4 -5 -7
-2289 -2290 -2291 -2291 -2292 -2293 -2293 -2293 -2294 -2295 -2297 -2298 -2299 -2299 -2298 -2298 -2298 -2298 -2298 -2298 -2299 -2299 -2296 -2295 -2295 -2292 -2291 -2290 -2288 -2286 -2285 -2285 -2284 -2283 -2284 -2280 -2271 -2271 -2269 -2255 -2261 -2249 -2231 -2229 -2227 -2205 -2200 -2207 -2192 -2160 -2140 -2139 -2144 -2142 -2126 -2086 -2055 -2063 -2068 -2068 -2035 -2003 -1987 -1967 -1952 -1959 -1958 -1931 -1832 -1814 -1808 -1806 -1796 -1767 -1736 -1699 -1657 -1611 -1565 -1521 -1482 -1446 -1410 -1302 -1263 -1215 -1142 -1091 -1038 -975 -933 -886 -828 -770 -667 -531 -516 -526 -585 -557 -568 -700 -809 -903 -1033 -1131 -1181 -1216 -1230 -1209 -1184 -1156 -1084 -1040 -993 -943 -896 -851 -798 -762 -718 -654 -577 -494 -399 -267 -145 -153 -120 -91 -73 -85 -109 -135 -98 -132 -249 -404 -522 -601 -650 -725 -857 -924 -994 -1078 -1140 -1182 -1206 -1239 -1276 -1312 -1347 -1375 -1398 -1426 -1475 -1499 -1510 -1528 -1546 -1563 -1579 -1593 -1605 -1614 -1622 -1629 -1634 -1638 -1643 -1649 -1651 -1656 -1664 -1657 -1651 -1648 -1643 -1638 -1630 -1623 -1628 -1612 -1584 -1573 -1558 -1541 -1522 -1464 -1396 -1353 -1342 -1316 -1292 -1171 -1028 -855 -614 -329 -31 97 190 200 182 159 140 122 107 94 81 69 57 44 27 10 -8 -24 -39 -54 -68 -80 -91 -101 -110 -118 -126 -135 -143 -153 -164 -176 -189 -203 -218 -234 -250 -267 -283 -296 -308 -318 -323 -326 -327 -325 -319 -311 -301 -291 -279 -266 -251 -237 -222 -206 -190 -174 -156 -138 -120 -102 -85 -69 -53 -38 -26 -16 -10 -6 -6 -8
-2287 -2289 -2290 -2291 -2290 -2291 -2292 -2292 -2292 -2295 -2296 -2296 -2297 -2297 -2296 -2296 -2297 -2298 -2298 -2298 -2297 -2298 -2297 -2297 -2296 -2293 -2291 -2290 -2288 -2286 -2285 -2283 -2282 -2282 -2283 -2280 -2272 -2273 -2270 -2253 -2257 -2255 -2242 -2238 -2225 -2204 -2201 -2207 -2198 -2169 -2139 -2135 -2142 -2141 -2127 -2087 -2061 -2066 -2069 -2072 -2047 -2006 -1980 -1963 -1951 -1956 -1957 -1931 -1825 -1816 -1812 -1804 -1791 -1769 -1735 -1695 -1656 -1616 -1576 -1537 -1495 -1453 -1416 -1317 -1253 -1192 -1107 -1054 -1008 -952 -912 -868 -810 -741 -641 -520 -473 -508 -486 -514 -548 -674 -836 -951 -1039 -1104 -1149 -1188 -1206 -1189 -1165 -1138 -1064 -1021 -975 -924 -871 -820 -764 -732 -678 -600 -516 -425 -316 -179 -90 -110 -82 -58 -45 -58 -83 -115 -91 -121 -196 -290 -390 -487 -554 -667 -841 -918 -974 -1059 -1115 -1153 -1178 -1217 -1256 -1295 -1332 -1362 -1395 -1414 -1466 -1491 -1502 -1523 -1543 -1560 -1576 -1590 -1602 -1612 -1621 -1629 -1634 -1637 -1641 -1646 -1651 -1659 -1660 -1655 -1650 -1647 -1644 -1641 -1636 -1633 -1616 -1602 -1574 -1559 -1532 -1515 -1484 -1440 -1388 -1349 -1316 -1291 -1247 -1158 -1042 -894 -656 -388 -124 64 208 201 174 151 134 117 103 92 78 66 55 44 26 7 -10 -26 -41 -56 -70 -83 -95 -105 -115 -123 -132 -141 -149 -159 -170 -183 -196 -209 -224 -240 -256 -273 -289 -303 -315 -325 -332 -336 -338 -338 -333 -325 -317 -307 -296 -282 -268 -253 -238 -221 -204 -186 -167 -148 -129 -110 -92 -75 -58 -43 -29 -19 -11 -6 -6 -8
-2289 -2289 -2289 -2289 -2289 -2290 -2291 -2293 -2292 -2295 -2295 -2296 -2296 -2296 -2295 -2295 -2296 -2296 -2296 -2295 -2295 -2296 -2297 -2298 -2297 -2293 -2291 -2289 -2288 -2286 -2284 -2283 -2282 -2281 -2283 -2281 -2272 -2271 -2269 -2252 -2256 -2256 -2246 -2245 -2222 -2206 -2204 -2207 -2199 -2170 -2139 -2137 -2140 -2141 -2132 -2091 -2063 -2066 -2069 -2072 -2048 -2008 -1976 -1958 -1950 -1949 -1955 -1932 -1817 -1821 -1811 -1794 -1788 -1764 -1723 -1685 -1653 -1612 -1568 -1531 -1496 -1459 -1421 -1311 -1246 -1181 -1117 -1054 -984 -917 -878 -841 -782 -704 -598 -479 -420 -413 -435 -511 -564 -695 -840 -951 -1031 -1088 -1131 -1166 -1182 -1171 -1152 -1128 -1057 -1014 -967 -917 -863 -806 -747 -712 -656 -575 -482 -376 -270 -172 -69 -83 -56 -35 -25 -37 -61 -92 -77 -88 -111 -188 -326 -444 -523 -650 -815 -900 -967 -1036 -1076 -1111 -1139 -1182 -1226 -1269 -1305 -1334 -1372 -1404 -1460 -1484 -1496 -1518 -1539 -1555 -1570 -1586 -1599 -1611 -1620 -1628 -1633 -1635 -1640 -1646 -1653 -1660 -1657 -1654 -1649 -1645 -1643 -1639 -1633 -1629 -1611 -1594 -1572 -1553 -1529 -1506 -1474 -1428 -1379 -1340 -1303 -1264 -1210 -1137 -1039 -905 -702 -468 -238 -48 88 124 122 114 107 97 88 80 70 59 49 37 20 2 -15 -31 -46 -61 -75 -88 -100 -111 -121 -130 -139 -148 -157 -166 -177 -190 -202 -216 -230 -246 -262 -279 -295 -309 -322 -333 -341 -346 -350 -350 -346 -340 -332 -322 -312 -298 -283 -268 -252 -234 -216 -197 -178 -157 -138 -118 -99 -81 -64 -48 -34 -23 -14 -8 -7 -9
-2289 -2289 -2289 -2289 -2291 -2291 -2292 -2292 -2292 -2294 -2294 -2295 -2295 -2295 -2295 -2294 -2295 -2295 -2295 -2294 -2294 -2295 -2296 -2297 -2296 -2293 -2291 -2289 -2288 -2286 -2285 -2284 -2282 -2280 -2281 -2282 -2277 -2270 -2267 -2252 -2253 -2254 -2248 -2246 -2225 -2210 -2206 -2208 -2208 -2183 -2141 -2140 -2139 -2143 -2145 -2097 -2070 -2067 -2068 -2072 -2052 -2012 -1975 -1956 -1946 -1942 -1951 -1933 -1823 -1822 -1818 -1800 -1798 -1761 -1712 -1680 -1658 -1608 -1547 -1510 -1481 -1452 -1419 -1310 -1225 -1156 -1098 -1040 -964 -907 -870 -821 -751 -666 -557 -433 -352 -350 -404 -519 -575 -710 -835 -937 -1016 -1074 -1118 -1149 -1163 -1158 -1143 -1122 -1061 -1020 -973 -924 -868 -806 -737 -689 -619 -522 -433 -357 -275 -170 -55 -66 -38 -14 -3 -14 -38 -65 -157 -146 -110 -140 -283 -410 -499 -635 -809 -879 -946 -1005 -1048 -1100 -1136 -1163 -1195 -1242 -1293 -1325 -1348 -1389 -1451 -1476 -1489 -1513 -1533 -1550 -1567 -1582 -1596 -1608 -1618 -1627 -1631 -1634 -1640 -1646 -1652 -1656 -1653 -1649 -1646 -1644 -1641 -1636 -1627 -1622 -1608 -1589 -1568 -1550 -1528 -1504 -1474 -1418 -1365 -1330 -1292 -1246 -1184 -1121 -1037 -929 -756 -550 -347 -169 -35 22 46 59 68 69 68 64 56 48 39 28 11 -7 -24 -38 -53 -67 -82 -95 -107 -118 -128 -137 -147 -155 -164 -173 -184 -196 -209 -222 -236 -252 -268 -285 -302 -317 -330 -342 -351 -357 -361 -363 -360 -354 -347 -338 -327 -314 -299 -283 -266 -247 -228 -208 -188 -167 -146 -125 -106 -87 -69 -53 -38 -26 -16 -9 -8 -9
-2289 -2290 -2290 -2291 -2292 -2292 -2292 -2292 -2292 -2294 -2294 -2294 -2294 -2294 -2294 -2294 -2294 -2294 -2294 -2294 -2294 -2296 -2296 -2297 -2296 -2292 -2291 -2289 -2288 -2287 -2286 -2285 -2282 -2280 -2280 -2282 -2281 -2271 -2265 -2253 -2252 -2251 -2246 -2245 -2234 -2216 -2208 -2208 -2211 -2194 -2156 -2140 -2141 -2144 -2148 -2104 -2075 -2068 -2069 -2072 -2064 -2032 -1991 -1965 -1953 -1943 -1948 -1933 -1837 -1827 -1824 -1810 -1802 -1737 -1693 -1676 -1661 -1622 -1573 -1532 -1490 -1457 -1422 -1320 -1251 -1184 -1128 -1066 -967 -905 -866 -829 -770 -676 -542 -376 -271 -332 -439 -555 -620 -746 -850 -936 -1008 -1066 -1111 -1141 -1152 -1146 -1133 -1114 -1058 -1020 -978 -931 -873 -803 -724 -669 -596 -496 -377 -260 -177 -104 -31 -62 -28 2 21 7 -19 -47 -176 -88 -71 -187 -328 -439 -516 -635 -800 -864 -921 -978 -1041 -1107 -1135 -1146 -1180 -1240 -1289 -1311 -1336 -1389 -1442 -1471 -1482 -1504 -1523 -1545 -1562 -1578 -1592 -1605 -1616 -1625 -1632 -1635 -1639 -1647 -1649 -1652 -1649 -1645 -1641 -1639 -1635 -1629 -1621 -1616 -1599 -1581 -1567 -1549 -1529 -1498 -1460 -1406 -1362 -1325 -1290 -1246 -1189 -1111 -1023 -931 -804 -622 -444 -285 -150 -87 -42 -5 23 36 43 45 40 33 26 17 -1 -20 -36 -49 -61 -76 -90 -103 -115 -127 -137 -146 -155 -164 -172 -181 -192 -204 -216 -228 -242 -258 -275 -292 -309 -325 -339 -352 -361 -369 -374 -377 -374 -369 -362 -354 -343 -329 -314 -297 -280 -260 -240 -219 -197 -176 -154 -133 -112 -93 -74 -57 -41 -28 -17 -9 -8 -8
-2291 -2291 -2292 -2292 -2292 -2292 -2293 -2293 -2293 -2294 -2295 -2295 -2295 -2294 -2294 -2294 -2294 -2294 -2294 -2294 -2295 -2295 -2296 -2296 -2296 -2292 -2291 -2289 -2288 -2288 -2288 -2287 -2283 -2280 -2279 -2280 -2281 -2277 -2262 -2254 -2251 -2253 -2250 -2243 -2245 -2228 -2212 -2207 -2207 -2207 -2189 -2149 -2142 -2141 -2126 -2119 -2115 -2086 -2072 -2069 -2064 -2054 -2013 -1977 -1975 -1961 -1944 -1936 -1866 -1839 -1821 -1813 -1790 -1749 -1725 -1702 -1661 -1608 -1563 -1527 -1489 -1469 -1439 -1347 -1275 -1217 -1154 -1087 -1025 -983 -962 -918 -840 -737 -604 -458 -379 -412 -493 -590 -660 -773 -884 -972 -1033 -1079 -1115 -1140 -1150 -1145 -1133 -1115 -1062 -1021 -976 -926 -873 -815 -752 -709 -655 -578 -482 -357 -240 -181 -80 -81 -33 7 30 18 -10 -42 -73 -52 -93 -215 -372 -478 -544 -631 -787 -853 -922 -997 -1056 -1095 -1112 -1131 -1179 -1241 -1280 -1292 -1321 -1386 -1430 -1461 -1471 -1495 -1515 -1536 -1556 -1573 -1589 -1603 -1615 -1625 -1631 -1633 -1637 -1642 -1645 -1647 -1645 -1640 -1633 -1629 -1623 -1613 -1593 -1577 -1583 -1560 -1551 -1530 -1522 -1486 -1448 -1386 -1343 -1312 -1286 -1241 -1182 -1085 -981 -890 -832 -666 -525 -412 -313 -217 -136 -72 -28 -0.0000000938 15 20 18 14 8 -2 -20 -39 -53 -64 -75 -89 -102 -115 -126 -137 -148 -157 -166 -174 -182 -190 -201 -212 -224 -236 -249 -265 -282 -300 -317 -333 -348 -361 -372 -380 -387 -390 -388 -384 -378 -369 -358 -344 -328 -311 -292 -272 -251 -229 -207 -184 -162 -140 -119 -98 -79 -62 -46 -32 -20 -12 -9 -8
-2291 -2291 -2292 -2292 -2292 -2293 -2294 -2294 -2293 -2295 -2295 -2295 -2295 -2295 -2295 -2295 -2294 -2294 -2294 -2295 -2295 -2295 -2296 -2296 -2296 -2294 -2292 -2290 -2290 -2290 -2290 -2288 -2283 -2280 -2279 -2279 -2281 -2278 -2261 -2256 -2253 -2252 -2252 -2244 -2242 -2236 -2223 -2209 -2204 -2207 -2203 -2181 -2145 -2141 -2126 -2118 -2124 -2118 -2081 -2069 -2065 -2063 -2038 -2002 -1982 -1968 -1951 -1938 -1877 -1850 -1834 -1827 -1796 -1771 -1731 -1700 -1673 -1640 -1603 -1563 -1522 -1487 -1456 -1370 -1314 -1255 -1192 -1146 -1103 -1051 -1004 -937 -853 -768 -679 -595 -524 -459 -573 -627 -649 -728 -882 -1004 -1069 -1104 -1131 -1154 -1163 -1156 -1143 -1124 -1068 -1028 -984 -937 -887 -833 -776 -736 -680 -596 -511 -450 -388 -269 -101 -13 -46 6 39 20 -15 -52 -91 -76 -116 -205 -335 -480 -544 -635 -802 -863 -931 -996 -1049 -1090 -1111 -1140 -1189 -1241 -1273 -1291 -1325 -1382 -1426 -1455 -1465 -1492 -1512 -1535 -1555 -1573 -1589 -1603 -1615 -1625 -1630 -1631 -1635 -1640 -1642 -1643 -1642 -1636 -1629 -1623 -1613 -1601 -1594 -1560 -1541 -1506 -1474 -1469 -1462 -1453 -1445 -1388 -1318 -1286 -1256 -1222 -1162 -1020 -909 -812 -698 -626 -562 -509 -454 -324 -209 -122 -64 -25 -7 -2 -4 -9 -15 -23 -43 -64 -75 -83 -91 -105 -118 -130 -140 -151 -161 -170 -178 -186 -193 -200 -211 -222 -233 -244 -256 -273 -291 -308 -326 -342 -358 -372 -384 -393 -400 -404 -402 -398 -392 -384 -373 -358 -342 -324 -305 -284 -261 -239 -215 -192 -169 -146 -125 -104 -85 -67 -50 -36 -24 -14 -10 -8
-2291 -2291 -2291 -2292 -2292 -2293 -2295 -2294 -2295 -2295 -2296 -2296 -2296 -2296 -2296 -2296 -2295 -2295 -2295 -2295 -2295 -2296 -2296 -2296 -2296 -2296 -2294 -2292 -2293 -2294 -2293 -2288 -2282 -2279 -2278 -2278 -2280 -2278 -2264 -2258 -2258 -2254 -2252 -2249 -2240 -2240 -2235 -2217 -2204 -2204 -2203 -2193 -2167 -2152 -2146 -2122 -2123 -2125 -2085 -2072 -2064 -2060 -2048 -2023 -1998 -1980 -1964 -1937 -1878 -1847 -1824 -1817 -1805 -1789 -1749 -1711 -1669 -1629 -1601 -1568 -1526 -1495 -1467 -1391 -1348 -1289 -1251 -1204 -1157 -1095 -1049 -976 -902 -854 -792 -694 -552 -492 -631 -757 -843 -901 -980 -1055 -1104 -1134 -1155 -1172 -1179 -1169 -1156 -1136 -1077 -1039 -1000 -959 -912 -863 -809 -768 -714 -653 -608 -559 -473 -361 -222 -35 -64 -10 26 4 -37 -77 -111 -69 -98 -174 -315 -473 -544 -658 -825 -889 -944 -1002 -1052 -1098 -1123 -1154 -1197 -1245 -1283 -1306 -1334 -1383 -1433 -1459 -1468 -1495 -1519 -1540 -1559 -1576 -1590 -1603 -1613 -1622 -1626 -1629 -1634 -1638 -1638 -1641 -1639 -1634 -1626 -1621 -1609 -1591 -1581 -1537 -1518 -1479 -1443 -1425 -1402 -1394 -1367 -1339 -1291 -1257 -1225 -1192 -1133 -942 -827 -724 -652 -599 -570 -543 -478 -360 -239 -137 -63 -31 -20 -20 -27 -36 -44 -54 -71 -88 -99 -107 -115 -127 -139 -150 -159 -169 -177 -185 -192 -199 -206 -213 -223 -234 -244 -255 -267 -283 -301 -318 -336 -353 -369 -384 -396 -405 -413 -417 -416 -412 -406 -398 -388 -373 -355 -337 -317 -294 -271 -248 -224 -200 -176 -153 -130 -110 -90 -72 -55 -41 -28 -19 -13 -10
-2291 -2290 -2290 -2291 -2292 -2293 -2294 -2295 -2295 -2296 -2297 -2297 -2297 -2297 -2296 -2296 -2296 -2296 -2296 -2296 -2296 -2297 -2297 -2297 -2297 -2297 -2295 -2294 -2295 -2297 -2295 -2288 -2282 -2279 -2278 -2277 -2277 -2277 -2269 -2260 -2262 -2258 -2255 -2252 -2239 -2235 -2240 -2234 -2217 -2203 -2199 -2201 -2203 -2193 -2143 -2135 -2121 -2122 -2117 -2105 -2085 -2074 -2056 -2027 -2005 -1985 -1961 -1958 -1888 -1890 -1826 -1808 -1797 -1796 -1765 -1723 -1677 -1634 -1603 -1580 -1551 -1518 -1492 -1410 -1366 -1330 -1287 -1246 -1190 -1140 -1110 -1051 -983 -916 -811 -680 -556 -537 -677 -774 -837 -954 -1066 -1104 -1131 -1157 -1174 -1189 -1196 -1185 -1171 -1151 -1094 -1060 -1023 -987 -946 -906 -854 -816 -769 -718 -674 -619 -538 -442 -318 -137 -85 -60 -0.0000001955 -34 -82 -127 -40 -81 -153 -262 -401 -497 -563 -680 -843 -915 -971 -1022 -1072 -1121 -1150 -1179 -1216 -1258 -1298 -1327 -1352 -1392 -1442 -1468 -1480 -1504 -1526 -1547 -1565 -1581 -1595 -1605 -1613 -1619 -1624 -1625 -1630 -1637 -1636 -1639 -1632 -1626 -1619 -1614 -1601 -1580 -1569 -1515 -1492 -1458 -1429 -1410 -1391 -1378 -1355 -1319 -1270 -1225 -1184 -1138 -1058 -891 -780 -693 -636 -592 -562 -530 -470 -360 -241 -133 -47 -31 -33 -40 -55 -68 -79 -88 -104 -118 -128 -136 -143 -153 -164 -173 -181 -189 -196 -202 -209 -215 -221 -227 -237 -247 -257 -267 -278 -295 -312 -330 -347 -365 -382 -397 -409 -419 -427 -432 -431 -426 -421 -413 -403 -387 -369 -349 -328 -305 -281 -257 -232 -207 -183 -159 -136 -115 -95 -76 -59 -45 -33 -23 -17 -12
-2291 -2291 -2290 -2291 -2292 -2293 -2294 -2295 -2296 -2296 -2297 -2297 -2297 -2297 -2297 -2297 -2297 -2298 -2298 -2298 -2298 -2298 -2298 -2298 -2298 -2297 -2295 -2296 -2297 -2297 -2297 -2291 -2284 -2281 -2280 -2278 -2278 -2278 -2276 -2261 -2263 -2261 -2258 -2255 -2238 -2233 -2237 -2246 -2240 -2213 -2196 -2198 -2201 -2192 -2142 -2144 -2123 -2120 -2120 -2118 -2095 -2080 -2055 -2017 -2002 -1995 -1976 -1970 -1886 -1895 -1863 -1836 -1817 -1801 -1771 -1735 -1688 -1640 -1609 -1584 -1547 -1515 -1492 -1422 -1387 -1347 -1310 -1273 -1245 -1214 -1188 -1140 -1042 -913 -777 -635 -549 -630 -707 -944 -945 -997 -1077 -1125 -1153 -1172 -1188 -1207 -1214 -1203 -1191 -1172 -1121 -1086 -1054 -1019 -979 -930 -876 -840 -803 -763 -725 -672 -583 -475 -371 -256 -154 -84 -100 -91 -153 -53 -79 -154 -273 -403 -504 -555 -597 -727 -882 -955 -1011 -1063 -1109 -1155 -1184 -1214 -1247 -1280 -1317 -1350 -1376 -1406 -1454 -1478 -1489 -1512 -1532 -1552 -1568 -1583 -1595 -1605 -1612 -1617 -1620 -1622 -1625 -1632 -1632 -1634 -1625 -1619 -1612 -1606 -1593 -1572 -1561 -1503 -1477 -1444 -1418 -1403 -1389 -1375 -1356 -1306 -1226 -1181 -1138 -1094 -1024 -826 -747 -697 -634 -584 -548 -507 -443 -344 -235 -138 -69 -53 -60 -75 -94 -110 -122 -133 -144 -155 -163 -170 -176 -184 -193 -201 -207 -214 -219 -224 -229 -234 -239 -245 -254 -263 -273 -282 -294 -309 -326 -343 -360 -378 -395 -410 -422 -432 -440 -445 -444 -441 -435 -427 -416 -400 -382 -361 -339 -316 -291 -266 -240 -215 -189 -165 -141 -120 -100 -81 -64 -50 -38 -28 -20 -15
-2291 -2290 -2290 -2291 -2292 -2294 -2294 -2295 -2296 -2296 -2297 -2298 -2298 -2298 -2298 -2298 -2298 -2299 -2299 -2299 -2299 -2299 -2299 -2298 -2299 -2298 -2297 -2298 -2297 -2297 -2297 -2296 -2292 -2287 -2284 -2280 -2279 -2279 -2279 -2262 -2262 -2264 -2265 -2263 -2244 -2236 -2238 -2247 -2244 -2219 -2196 -2195 -2199 -2194 -2150 -2145 -2133 -2123 -2116 -2118 -2114 -2100 -2071 -2025 -1995 -1995 -1995 -1971 -1890 -1890 -1896 -1886 -1845 -1799 -1759 -1741 -1716 -1676 -1637 -1600 -1561 -1527 -1500 -1431 -1387 -1343 -1315 -1306 -1286 -1248 -1214 -1154 -1056 -944 -823 -703 -659 -763 -857 -997 -1047 -1082 -1130 -1163 -1184 -1198 -1210 -1226 -1234 -1222 -1211 -1193 -1140 -1105 -1070 -1032 -988 -944 -902 -874 -835 -784 -743 -684 -593 -538 -479 -376 -313 -267 -176 -125 -97 -144 -233 -321 -410 -491 -554 -604 -648 -762 -915 -991 -1050 -1101 -1154 -1196 -1223 -1254 -1286 -1315 -1346 -1378 -1405 -1428 -1471 -1492 -1501 -1519 -1536 -1557 -1574 -1587 -1597 -1603 -1609 -1615 -1618 -1620 -1622 -1627 -1632 -1626 -1618 -1614 -1605 -1598 -1587 -1569 -1559 -1499 -1477 -1451 -1422 -1402 -1385 -1367 -1344 -1290 -1209 -1144 -1086 -1036 -956 -801 -718 -669 -618 -573 -535 -492 -431 -340 -227 -142 -86 -81 -99 -120 -142 -161 -173 -182 -190 -197 -203 -207 -211 -218 -225 -231 -236 -241 -244 -247 -251 -255 -259 -264 -272 -281 -290 -299 -310 -324 -341 -358 -375 -392 -409 -424 -437 -447 -455 -459 -459 -455 -450 -442 -431 -415 -395 -374 -351 -326 -300 -274 -248 -222 -196 -171 -147 -125 -104 -85 -68 -54 -42 -32 -24 -18
-2291 -2290 -2290 -2291 -2292 -2294 -2295 -2296 -2296 -2297 -2298 -2299 -2298 -2298 -2298 -2298 -2299 -2299 -2300 -2300 -2300 -2300 -2300 -2299 -2300 -2298 -2299 -2299 -2299 -2299 -2298 -2297 -2295 -2295 -2291 -2285 -2281 -2281 -2281 -2270 -2265 -2264 -2265 -2272 -2257 -2241 -2236 -2239 -2247 -2240 -2211 -2195 -2198 -2198 -2186 -2149 -2137 -2132 -2114 -2112 -2114 -2109 -2081 -2031 -1992 -1984 -1986 -1974 -1918 -1887 -1896 -1886 -1822 -1764 -1740 -1735 -1719 -1689 -1654 -1611 -1561 -1526 -1509 -1449 -1399 -1357 -1356 -1346 -1319 -1263 -1212 -1144 -1056 -948 -812 -681 -646 -832 -968 -1065 -1100 -1131 -1165 -1182 -1212 -1234 -1244 -1252 -1254 -1241 -1225 -1204 -1147 -1112 -1076 -1038 -1005 -978 -946 -920 -878 -816 -753 -699 -652 -609 -567 -477 -448 -410 -368 -326 -296 -300 -357 -425 -491 -555 -612 -658 -689 -773 -941 -1013 -1082 -1142 -1197 -1235 -1258 -1289 -1321 -1349 -1378 -1406 -1431 -1451 -1485 -1504 -1514 -1529 -1544 -1560 -1573 -1585 -1594 -1599 -1605 -1612 -1617 -1618 -1620 -1627 -1627 -1621 -1614 -1606 -1597 -1590 -1577 -1555 -1542 -1494 -1479 -1457 -1420 -1392 -1370 -1347 -1329 -1272 -1176 -1100 -1031 -993 -925 -744 -676 -644 -600 -560 -528 -489 -436 -348 -210 -149 -105 -120 -151 -177 -202 -220 -232 -236 -240 -242 -244 -246 -248 -254 -260 -264 -268 -271 -272 -273 -276 -279 -281 -284 -292 -300 -308 -316 -326 -341 -357 -374 -390 -408 -425 -440 -452 -462 -470 -475 -474 -470 -465 -457 -447 -430 -409 -387 -363 -337 -310 -283 -256 -229 -202 -176 -151 -129 -108 -89 -71 -58 -46 -36 -28 -21
-2291 -2290 -2289 -2290 -2291 -2293 -2295 -2296 -2297 -2297 -2298 -2299 -2298 -2299 -2299 -2299 -2300 -2301 -2301 -2301 -2301 -2301 -2301 -2300 -2300 -2299 -2300 -2301 -2301 -2300 -2299 -2297 -2296 -2296 -2295 -2290 -2285 -2283 -2282 -2280 -2277 -2270 -2269 -2271 -2269 -2251 -2241 -2244 -2249 -2244 -2220 -2196 -2196 -2197 -2200 -2183 -2147 -2135 -2107 -2106 -2111 -2114 -2094 -2050 -2002 -1974 -1981 -1972 -1911 -1886 -1891 -1891 -1840 -1801 -1771 -1753 -1727 -1694 -1654 -1607 -1565 -1539 -1528 -1496 -1448 -1428 -1408 -1380 -1334 -1270 -1216 -1143 -1040 -922 -801 -702 -685 -849 -1105 -1157 -1169 -1173 -1203 -1215 -1241 -1263 -1272 -1275 -1270 -1253 -1233 -1210 -1150 -1121 -1085 -1057 -1032 -1002 -975 -949 -901 -843 -790 -744 -708 -673 -630 -543 -518 -496 -473 -454 -418 -407 -444 -505 -568 -628 -685 -732 -765 -831 -970 -1032 -1099 -1162 -1218 -1265 -1292 -1320 -1351 -1377 -1402 -1428 -1451 -1472 -1499 -1514 -1522 -1536 -1548 -1561 -1572 -1584 -1593 -1599 -1605 -1610 -1614 -1615 -1618 -1625 -1621 -1616 -1607 -1597 -1586 -1579 -1570 -1554 -1544 -1482 -1459 -1432 -1396 -1362 -1320 -1290 -1256 -1187 -1118 -1053 -1004 -956 -894 -671 -634 -620 -581 -546 -532 -514 -452 -339 -190 -203 -191 -193 -231 -258 -274 -288 -297 -296 -291 -288 -287 -287 -289 -293 -297 -300 -303 -304 -303 -302 -303 -305 -306 -309 -315 -322 -329 -337 -346 -360 -376 -392 -408 -424 -441 -455 -467 -477 -484 -489 -489 -485 -480 -472 -461 -444 -423 -399 -375 -348 -320 -291 -263 -236 -209 -182 -157 -134 -112 -93 -75 -61 -49 -39 -31 -25
-2291 -2289 -2288 -2288 -2289 -2292 -2296 -2297 -2298 -2297 -2299 -2299 -2300 -2299 -2299 -2300 -2301 -2302 -2303 -2303 -2303 -2303 -2303 -2301 -2301 -2301 -2302 -2302 -2302 -2301 -2300 -2298 -2297 -2297 -2296 -2293 -2288 -2286 -2285 -2282 -2283 -2283 -2282 -2283 -2276 -2257 -2246 -2248 -2253 -2252 -2229 -2195 -2197 -2196 -2196 -2199 -2163 -2137 -2105 -2104 -2110 -2112 -2096 -2056 -2004 -1969 -1977 -1976 -1941 -1899 -1886 -1890 -1862 -1815 -1791 -1771 -1742 -1699 -1642 -1590 -1561 -1541 -1529 -1499 -1476 -1459 -1434 -1395 -1347 -1258 -1187 -1121 -1046 -982 -925 -854 -797 -914 -1151 -1202 -1221 -1224 -1249 -1267 -1282 -1292 -1298 -1299 -1287 -1262 -1239 -1218 -1162 -1135 -1107 -1082 -1054 -1019 -991 -962 -918 -872 -832 -795 -758 -721 -679 -602 -589 -574 -556 -539 -514 -501 -522 -578 -638 -690 -746 -796 -828 -886 -987 -1052 -1113 -1173 -1229 -1278 -1307 -1338 -1370 -1398 -1421 -1441 -1461 -1482 -1508 -1519 -1525 -1536 -1550 -1565 -1576 -1585 -1593 -1600 -1605 -1610 -1612 -1613 -1616 -1620 -1618 -1611 -1598 -1589 -1574 -1566 -1555 -1541 -1533 -1525 -1507 -1481 -1458 -1335 -1234 -1153 -1151 -1051 -1020 -972 -912 -876 -812 -690 -634 -607 -582 -550 -539 -531 -519 -500 -430 -370 -322 -299 -334 -352 -349 -356 -363 -352 -337 -329 -327 -327 -329 -331 -334 -338 -340 -339 -336 -334 -333 -332 -332 -334 -339 -345 -352 -359 -367 -381 -395 -410 -426 -442 -457 -471 -482 -491 -499 -504 -503 -499 -494 -487 -476 -458 -436 -412 -387 -358 -329 -300 -271 -243 -215 -188 -162 -138 -116 -96 -78 -64 -52 -42 -35 -29
-2291 -2289 -2287 -2287 -2287 -2290 -2296 -2298 -2298 -2299 -2300 -2299 -2300 -2301 -2301 -2302 -2302 -2302 -2303 -2304 -2304 -2304 -2303 -2303 -2304 -2303 -2304 -2303 -2303 -2301 -2301 -2300 -2299 -2298 -2299 -2297 -2292 -2290 -2289 -2282 -2284 -2285 -2286 -2290 -2283 -2260 -2249 -2250 -2257 -2250 -2218 -2196 -2196 -2193 -2193 -2197 -2184 -2133 -2107 -2105 -2108 -2112 -2103 -2076 -2022 -1967 -1972 -1975 -1964 -1927 -1905 -1895 -1835 -1794 -1785 -1779 -1760 -1725 -1673 -1615 -1564 -1540 -1529 -1494 -1497 -1482 -1444 -1396 -1316 -1239 -1195 -1156 -1110 -1066 -1023 -962 -908 -1030 -1218 -1253 -1253 -1276 -1301 -1306 -1315 -1319 -1321 -1318 -1299 -1271 -1248 -1227 -1178 -1154 -1129 -1105 -1078 -1045 -1006 -978 -948 -913 -877 -837 -798 -766 -725 -668 -656 -645 -629 -621 -610 -596 -600 -642 -703 -758 -807 -852 -881 -929 -1011 -1079 -1132 -1187 -1239 -1286 -1315 -1346 -1379 -1408 -1432 -1450 -1467 -1487 -1514 -1527 -1534 -1545 -1556 -1567 -1576 -1585 -1592 -1598 -1604 -1608 -1611 -1613 -1616 -1617 -1616 -1609 -1594 -1579 -1558 -1546 -1538 -1531 -1524 -1516 -1487 -1421 -1328 -1204 -1170 -1138 -1109 -1016 -967 -918 -866 -822 -765 -687 -631 -594 -571 -552 -543 -539 -537 -527 -496 -462 -432 -423 -431 -431 -422 -413 -402 -375 -364 -361 -362 -361 -363 -366 -370 -374 -377 -374 -370 -366 -363 -361 -361 -361 -365 -370 -376 -383 -391 -402 -416 -430 -444 -459 -473 -486 -496 -505 -512 -517 -516 -513 -507 -500 -489 -471 -449 -425 -398 -369 -339 -309 -279 -250 -221 -193 -166 -142 -120 -99 -81 -67 -55 -45 -38 -33
-2292 -2290 -2288 -2286 -2286 -2290 -2298 -2300 -2300 -2301 -2301 -2301 -2301 -2302 -2303 -2304 -2304 -2304 -2305 -2305 -2305 -2304 -2305 -2306 -2306 -2305 -2305 -2305 -2304 -2303 -2303 -2302 -2301 -2300 -2300 -2299 -2298 -2297 -2293 -2286 -2285 -2286 -2288 -2295 -2282 -2258 -2249 -2249 -2252 -2250 -2229 -2199 -2193 -2188 -2191 -2195 -2197 -2135 -2105 -2102 -2106 -2109 -2110 -2097 -2054 -1998 -1974 -1970 -1964 -1944 -1907 -1872 -1806 -1787 -1783 -1780 -1773 -1755 -1716 -1661 -1607 -1571 -1561 -1539 -1525 -1497 -1437 -1386 -1329 -1276 -1243 -1209 -1168 -1136 -1113 -1073 -1032 -1136 -1280 -1315 -1276 -1290 -1338 -1342 -1340 -1339 -1341 -1337 -1316 -1286 -1263 -1245 -1200 -1176 -1155 -1134 -1106 -1073 -1036 -1013 -987 -952 -912 -872 -839 -813 -779 -736 -718 -707 -700 -697 -694 -682 -680 -702 -750 -808 -858 -896 -923 -972 -1058 -1112 -1156 -1202 -1250 -1295 -1322 -1353 -1385 -1413 -1436 -1456 -1475 -1492 -1516 -1529 -1536 -1547 -1557 -1565 -1573 -1583 -1592 -1599 -1605 -1609 -1611 -1612 -1615 -1615 -1613 -1603 -1588 -1565 -1536 -1519 -1513 -1506 -1473 -1434 -1408 -1372 -1313 -1219 -1149 -1121 -1087 -1045 -924 -872 -823 -778 -730 -671 -619 -579 -561 -549 -542 -539 -538 -530 -518 -518 -507 -518 -510 -496 -480 -459 -438 -384 -382 -385 -391 -390 -392 -397 -403 -410 -414 -409 -403 -397 -393 -390 -389 -389 -391 -395 -400 -406 -414 -424 -436 -449 -462 -475 -488 -500 -510 -518 -525 -530 -529 -526 -520 -513 -503 -484 -462 -437 -410 -380 -349 -317 -287 -257 -227 -198 -170 -146 -123 -102 -83 -69 -57 -48 -41 -37
-2294 -2293 -2290 -2286 -2286 -2290 -2299 -2302 -2303 -2304 -2304 -2303 -2303 -2303 -2304 -2304 -2305 -2305 -2306 -2307 -2307 -2307 -2307 -2307 -2306 -2306 -2307 -2306 -2306 -2305 -2304 -2303 -2303 -2303 -2302 -2301 -2301 -2301 -2300 -2293 -2290 -2287 -2286 -2293 -2285 -2261 -2249 -2249 -2251 -2257 -2250 -2211 -2194 -2188 -2189 -2191 -2186 -2133 -2103 -2100 -2103 -2105 -2107 -2105 -2083 -2044 -2012 -1984 -1949 -1952 -1933 -1900 -1816 -1784 -1779 -1778 -1773 -1764 -1741 -1700 -1655 -1622 -1601 -1570 -1529 -1506 -1456 -1410 -1356 -1314 -1290 -1267 -1237 -1215 -1204 -1176 -1150 -1227 -1345 -1381 -1369 -1361 -1383 -1384 -1372 -1362 -1362 -1353 -1329 -1305 -1286 -1268 -1223 -1203 -1183 -1162 -1137 -1104 -1072 -1050 -1020 -981 -943 -911 -887 -865 -836 -802 -781 -772 -768 -767 -766 -760 -756 -768 -796 -846 -907 -943 -965 -1009 -1092 -1136 -1181 -1221 -1263 -1304 -1330 -1360 -1392 -1419 -1442 -1463 -1482 -1500 -1523 -1535 -1540 -1550 -1561 -1570 -1578 -1587 -1594 -1600 -1605 -1608 -1610 -1611 -1613 -1612 -1606 -1595 -1582 -1565 -1538 -1516 -1490 -1470 -1426 -1339 -1260 -1240 -1241 -1201 -1143 -1114 -1070 -1014 -907 -664 -574 -558 -545 -534 -527 -572 -554 -544 -539 -537 -536 -532 -523 -520 -521 -525 -529 -517 -500 -482 -465 -434 -413 -405 -401 -407 -415 -424 -433 -441 -446 -441 -434 -427 -422 -418 -417 -416 -417 -420 -424 -429 -437 -445 -456 -467 -479 -491 -503 -513 -523 -531 -537 -542 -541 -538 -533 -526 -515 -497 -474 -450 -422 -392 -359 -327 -295 -264 -234 -204 -175 -150 -127 -105 -86 -72 -60 -51 -44 -40
-2276 -2287 -2290 -2286 -2287 -2294 -2304 -2304 -2306 -2307 -2307 -2306 -2306 -2305 -2306 -2306 -2307 -2307 -2308 -2308 -2308 -2308 -2308 -2308 -2308 -2309 -2308 -2308 -2307 -2306 -2305 -2304 -2304 -2304 -2304 -2303 -2303 -2304 -2303 -2298 -2294 -2288 -2287 -2291 -2300 -2273 -2253 -2250 -2251 -2258 -2248 -2204 -2198 -2200 -2191 -2190 -2194 -2148 -2115 -2106 -2103 -2104 -2106 -2107 -2093 -2062 -2039 -2006 -1951 -1954 -1955 -1937 -1872 -1801 -1779 -1777 -1775 -1765 -1755 -1738 -1698 -1662 -1652 -1591 -1551 -1514 -1479 -1432 -1388 -1358 -1341 -1323 -1304 -1297 -1291 -1273 -1267 -1309 -1334 -1406 -1419 -1411 -1398 -1403 -1398 -1387 -1383 -1368 -1344 -1325 -1307 -1289 -1247 -1229 -1213 -1192 -1166 -1134 -1099 -1074 -1045 -1011 -981 -956 -935 -914 -888 -859 -844 -838 -832 -832 -836 -839 -848 -855 -861 -893 -952 -992 -1010 -1045 -1121 -1162 -1204 -1244 -1279 -1314 -1338 -1367 -1399 -1425 -1448 -1468 -1488 -1507 -1531 -1540 -1544 -1556 -1565 -1574 -1582 -1589 -1595 -1601 -1605 -1608 -1609 -1610 -1611 -1607 -1598 -1588 -1575 -1558 -1533 -1510 -1471 -1422 -1374 -1328 -1274 -1212 -1156 -1096 -1087 -1066 -1008 -950 -805 -686 -601 -566 -555 -546 -535 -534 -550 -548 -534 -532 -534 -532 -520 -508 -513 -508 -523 -511 -498 -491 -488 -476 -441 -427 -411 -427 -437 -450 -461 -468 -475 -468 -461 -454 -448 -444 -443 -442 -442 -443 -446 -451 -458 -465 -474 -485 -496 -506 -517 -527 -535 -543 -549 -554 -553 -549 -545 -538 -528 -509 -487 -462 -435 -403 -370 -336 -304 -272 -240 -209 -180 -154 -130 -108 -89 -74 -62 -53 -47 -42
-2075 -2131 -2238 -2287 -2295 -2302 -2305 -2307 -2309 -2310 -2311 -2310 -2309 -2309 -2309 -2309 -2309 -2309 -2310 -2310 -2310 -2309 -2310 -2310 -2310 -2310 -2310 -2310 -2309 -2308 -2307 -2306 -2306 -2306 -2306 -2305 -2305 -2305 -2306 -2306 -2298 -2288 -2287 -2287 -2294 -2290 -2270 -2254 -2251 -2252 -2248 -2228 -2208 -2211 -2211 -2190 -2188 -2143 -2125 -2133 -2124 -2114 -2111 -2109 -2103 -2088 -2060 -2016 -1955 -1957 -1959 -1957 -1909 -1841 -1791 -1774 -1771 -1766 -1754 -1740 -1724 -1702 -1684 -1606 -1539 -1518 -1488 -1453 -1425 -1404 -1392 -1378 -1369 -1370 -1370 -1362 -1362 -1405 -1451 -1458 -1452 -1447 -1435 -1428 -1420 -1412 -1403 -1386 -1366 -1347 -1327 -1310 -1273 -1258 -1241 -1219 -1191 -1160 -1125 -1102 -1076 -1048 -1024 -1002 -981 -960 -934 -908 -899 -895 -891 -895 -903 -913 -925 -928 -920 -945 -1008 -1048 -1059 -1083 -1134 -1199 -1230 -1266 -1299 -1328 -1347 -1373 -1404 -1432 -1455 -1474 -1492 -1512 -1540 -1549 -1552 -1561 -1569 -1576 -1583 -1590 -1595 -1600 -1604 -1607 -1608 -1608 -1607 -1600 -1590 -1577 -1564 -1543 -1502 -1467 -1417 -1377 -1336 -1286 -1244 -1196 -1116 -1000 -984 -984 -915 -810 -715 -625 -593 -575 -563 -559 -552 -542 -536 -529 -528 -526 -531 -533 -528 -501 -504 -498 -442 -458 -470 -477 -486 -483 -481 -473 -478 -470 -472 -477 -483 -485 -488 -485 -482 -475 -470 -467 -466 -465 -464 -464 -466 -469 -475 -482 -490 -500 -510 -520 -530 -539 -547 -554 -560 -563 -563 -560 -556 -549 -539 -521 -500 -475 -447 -415 -381 -347 -314 -281 -248 -216 -186 -159 -134 -112 -92 -77 -65 -55 -49 -45
-1874 -1953 -2137 -2261 -2299 -2302 -2306 -2309 -2310 -2311 -2312 -2312 -2311 -2311 -2311 -2311 -2310 -2311 -2312 -2312 -2311 -2311 -2312 -2312 -2312 -2313 -2313 -2312 -2311 -2309 -2308 -2307 -2307 -2307 -2307 -2307 -2306 -2307 -2307 -2310 -2301 -2289 -2286 -2286 -2287 -2293 -2289 -2271 -2255 -2252 -2261 -2259 -2214 -2211 -2164 -2148 -2160 -2171 -2148 -2144 -2148 -2150 -2143 -2123 -2107 -2097 -2065 -2016 -1971 -1957 -1958 -1959 -1937 -1873 -1802 -1772 -1765 -1758 -1749 -1733 -1721 -1717 -1702 -1613 -1577 -1546 -1510 -1481 -1462 -1450 -1443 -1437 -1436 -1438 -1437 -1434 -1440 -1475 -1509 -1496 -1491 -1467 -1442 -1420 -1430 -1436 -1423 -1402 -1383 -1366 -1349 -1334 -1300 -1286 -1266 -1242 -1218 -1188 -1157 -1136 -1113 -1087 -1066 -1046 -1026 -1004 -982 -964 -951 -947 -945 -955 -970 -988 -1001 -1001 -985 -992 -1046 -1095 -1104 -1123 -1180 -1220 -1256 -1282 -1315 -1343 -1360 -1381 -1409 -1435 -1459 -1480 -1499 -1518 -1544 -1554 -1558 -1566 -1572 -1578 -1584 -1591 -1596 -1600 -1604 -1606 -1607 -1607 -1604 -1594 -1585 -1569 -1551 -1521 -1477 -1448 -1406 -1360 -1313 -1264 -1213 -1156 -1076 -926 -864 -856 -783 -700 -638 -602 -583 -565 -552 -548 -545 -541 -536 -529 -525 -526 -519 -524 -525 -509 -499 -479 -440 -429 -430 -452 -466 -476 -487 -488 -491 -490 -492 -490 -489 -492 -492 -496 -498 -491 -487 -486 -487 -487 -484 -482 -482 -485 -490 -497 -505 -514 -524 -533 -543 -552 -559 -565 -570 -574 -573 -571 -567 -561 -551 -534 -513 -488 -460 -428 -393 -358 -324 -290 -256 -222 -191 -163 -138 -115 -95 -79 -66 -56 -50 -46
-1772 -1890 -2111 -2253 -2295 -2300 -2306 -2312 -2315 -2315 -2315 -2315 -2315 -2314 -2314 -2313 -2312 -2313 -2313 -2313 -2313 -2313 -2314 -2315 -2315 -2315 -2315 -2314 -2312 -2311 -2309 -2308 -2308 -2308 -2308 -2307 -2307 -2308 -2308 -2310 -2307 -2293 -2288 -2286 -2286 -2287 -2297 -2290 -2267 -2256 -2265 -2266 -2221 -2217 -2222 -2196 -2167 -2178 -2181 -2159 -2167 -2173 -2149 -2121 -2108 -2096 -2078 -2045 -1976 -1957 -1955 -1956 -1954 -1902 -1835 -1792 -1762 -1747 -1741 -1731 -1729 -1728 -1710 -1624 -1601 -1566 -1539 -1517 -1503 -1494 -1489 -1489 -1494 -1498 -1500 -1506 -1511 -1521 -1534 -1525 -1523 -1510 -1481 -1452 -1455 -1457 -1440 -1419 -1404 -1388 -1373 -1358 -1326 -1310 -1288 -1268 -1244 -1215 -1187 -1169 -1149 -1125 -1104 -1085 -1067 -1049 -1031 -1011 -1003 -999 -1000 -1014 -1039 -1067 -1087 -1086 -1049 -1028 -1072 -1123 -1135 -1156 -1199 -1240 -1276 -1302 -1325 -1352 -1371 -1392 -1417 -1441 -1465 -1486 -1505 -1524 -1549 -1558 -1563 -1570 -1575 -1580 -1585 -1592 -1597 -1601 -1603 -1605 -1606 -1604 -1598 -1586 -1576 -1558 -1524 -1483 -1446 -1425 -1395 -1348 -1284 -1205 -1122 -1065 -1011 -835 -738 -719 -632 -626 -609 -564 -558 -560 -553 -546 -540 -538 -535 -531 -525 -527 -528 -541 -477 -511 -526 -555 -536 -422 -429 -448 -465 -478 -488 -492 -495 -497 -500 -500 -500 -500 -500 -501 -501 -499 -498 -500 -504 -505 -501 -497 -496 -498 -503 -510 -518 -527 -536 -546 -556 -565 -571 -576 -580 -584 -583 -581 -578 -574 -566 -549 -527 -502 -474 -441 -406 -369 -334 -299 -264 -229 -196 -168 -142 -118 -96 -80 -67 -57 -51 -47
-1937 -2030 -2183 -2273 -2294 -2301 -2308 -2313 -2317 -2320 -2319 -2317 -2317 -2317 -2316 -2315 -2315 -2315 -2315 -2315 -2315 -2315 -2316 -2316 -2317 -2317 -2317 -2315 -2315 -2313 -2311 -2310 -2309 -2308 -2309 -2308 -2307 -2309 -2309 -2309 -2311 -2307 -2298 -2291 -2288 -2288 -2294 -2290 -2272 -2265 -2266 -2251 -2245 -2230 -2201 -2217 -2180 -2179 -2186 -2175 -2172 -2167 -2149 -2126 -2110 -2102 -2088 -2064 -2015 -1972 -1966 -1961 -1949 -1925 -1873 -1815 -1771 -1747 -1736 -1733 -1732 -1722 -1691 -1648 -1618 -1593 -1574 -1558 -1544 -1540 -1539 -1542 -1546 -1549 -1554 -1566 -1577 -1580 -1577 -1560 -1550 -1534 -1513 -1496 -1485 -1475 -1459 -1441 -1424 -1406 -1391 -1378 -1349 -1332 -1313 -1291 -1267 -1240 -1215 -1199 -1182 -1160 -1140 -1124 -1109 -1095 -1079 -1059 -1054 -1052 -1055 -1071 -1097 -1114 -1140 -1164 -1154 -1122 -1111 -1128 -1154 -1178 -1223 -1257 -1289 -1316 -1338 -1360 -1376 -1399 -1425 -1448 -1468 -1487 -1506 -1526 -1552 -1561 -1565 -1572 -1578 -1583 -1587 -1592 -1596 -1599 -1602 -1603 -1603 -1600 -1592 -1579 -1563 -1545 -1506 -1449 -1410 -1389 -1354 -1271 -1160 -1057 -976 -931 -894 -729 -645 -636 -588 -615 -577 -553 -547 -547 -552 -553 -547 -541 -538 -534 -529 -530 -529 -542 -530 -533 -552 -567 -511 -435 -441 -505 -505 -483 -491 -495 -496 -500 -503 -506 -510 -508 -505 -506 -504 -506 -506 -508 -514 -515 -511 -508 -505 -506 -513 -522 -531 -539 -548 -557 -567 -576 -581 -585 -588 -591 -591 -590 -589 -585 -578 -562 -540 -516 -488 -455 -419 -383 -347 -310 -274 -238 -203 -173 -146 -121 -99 -82 -68 -58 -52 -48
-2124 -2169 -2234 -2276 -2294 -2300 -2305 -2307 -2312 -2322 -2323 -2320 -2319 -2319 -2317 -2317 -2318 -2317 -2317 -2318 -2317 -2318 -2318 -2319 -2319 -2321 -2319 -2318 -2318 -2317 -2315 -2313 -2312 -2311 -2311 -2310 -2310 -2309 -2310 -2309 -2311 -2312 -2309 -2304 -2298 -2292 -2289 -2289 -2279 -2271 -2272 -2254 -2248 -2244 -2200 -2207 -2192 -2182 -2184 -2187 -2184 -2178 -2170 -2161 -2156 -2147 -2124 -2105 -2052 -1995 -1977 -1962 -1948 -1930 -1897 -1856 -1815 -1769 -1738 -1736 -1726 -1703 -1696 -1669 -1644 -1624 -1607 -1593 -1585 -1584 -1585 -1591 -1594 -1594 -1597 -1598 -1600 -1602 -1587 -1583 -1578 -1556 -1532 -1519 -1507 -1493 -1478 -1462 -1445 -1426 -1410 -1397 -1369 -1351 -1333 -1311 -1287 -1263 -1241 -1227 -1211 -1191 -1172 -1158 -1148 -1138 -1123 -1104 -1103 -1102 -1108 -1126 -1151 -1155 -1174 -1203 -1220 -1206 -1164 -1136 -1152 -1198 -1235 -1263 -1290 -1314 -1341 -1368 -1385 -1406 -1432 -1456 -1477 -1493 -1509 -1529 -1555 -1566 -1570 -1576 -1581 -1585 -1589 -1592 -1596 -1598 -1600 -1600 -1600 -1596 -1588 -1571 -1547 -1516 -1465 -1412 -1373 -1349 -1213 -1024 -907 -858 -838 -837 -779 -627 -576 -578 -580 -652 -516 -525 -538 -530 -541 -553 -549 -544 -541 -537 -532 -529 -530 -534 -525 -546 -552 -563 -509 -488 -509 -505 -499 -496 -497 -498 -499 -501 -503 -505 -513 -515 -515 -514 -513 -510 -508 -503 -497 -514 -515 -514 -510 -511 -521 -534 -543 -551 -559 -568 -578 -587 -590 -592 -594 -596 -597 -598 -598 -597 -591 -575 -554 -530 -503 -469 -433 -396 -360 -323 -285 -247 -211 -180 -151 -125 -101 -83 -69 -58 -53 -49
-2157 -2142 -2181 -2238 -2280 -2295 -2302 -2311 -2322 -2325 -2325 -2323 -2321 -2320 -2319 -2319 -2319 -2319 -2320 -2320 -2320 -2321 -2322 -2321 -2322 -2324 -2323 -2323 -2324 -2323 -2319 -2318 -2315 -2313 -2313 -2313 -2312 -2311 -2313 -2311 -2311 -2310 -2309 -2309 -2307 -2299 -2290 -2286 -2280 -2276 -2278 -2264 -2253 -2244 -2219 -2205 -2187 -2184 -2186 -2187 -2187 -2186 -2184 -2183 -2178 -2168 -2170 -2130 -2036 -1983 -1956 -1938 -1936 -1909 -1886 -1859 -1836 -1793 -1753 -1749 -1745 -1743 -1734 -1693 -1671 -1653 -1638 -1629 -1625 -1628 -1630 -1633 -1634 -1639 -1645 -1639 -1635 -1626 -1598 -1583 -1582 -1570 -1553 -1538 -1526 -1512 -1497 -1480 -1462 -1444 -1428 -1416 -1387 -1370 -1351 -1328 -1306 -1284 -1265 -1253 -1236 -1216 -1198 -1184 -1176 -1172 -1158 -1143 -1147 -1149 -1156 -1174 -1198 -1217 -1222 -1240 -1264 -1259 -1205 -1132 -1117 -1186 -1234 -1260 -1274 -1297 -1332 -1372 -1395 -1418 -1444 -1467 -1488 -1505 -1519 -1535 -1558 -1568 -1573 -1579 -1584 -1587 -1590 -1593 -1595 -1597 -1598 -1598 -1597 -1594 -1584 -1559 -1528 -1488 -1438 -1382 -1314 -1260 -1090 -864 -761 -749 -759 -791 -708 -626 -601 -587 -610 -607 -572 -563 -553 -545 -557 -557 -551 -544 -541 -538 -532 -531 -529 -534 -529 -532 -540 -552 -482 -452 -479 -489 -491 -492 -497 -511 -512 -521 -524 -498 -516 -521 -524 -524 -523 -517 -516 -501 -469 -510 -514 -516 -511 -509 -527 -549 -557 -562 -569 -578 -587 -595 -597 -597 -598 -599 -601 -604 -606 -607 -602 -588 -567 -544 -516 -484 -448 -411 -374 -337 -298 -259 -221 -188 -158 -129 -104 -86 -71 -60 -54 -51
-1968 -1958 -2034 -2139 -2231 -2276 -2300 -2318 -2324 -2326 -2330 -2327 -2323 -2323 -2322 -2321 -2320 -2321 -2322 -2324 -2325 -2325 -2325 -2325 -2325 -2325 -2327 -2331 -2333 -2332 -2326 -2322 -2317 -2315 -2315 -2314 -2314 -2314 -2314 -2312 -2312 -2309 -2309 -2309 -2310 -2304 -2293 -2285 -2280 -2279 -2282 -2274 -2259 -2250 -2237 -2229 -2211 -2202 -2198 -2192 -2190 -2189 -2192 -2197 -2192 -2181 -2184 -2144 -2005 -1970 -1948 -1926 -1889 -1875 -1869 -1857 -1836 -1806 -1782 -1777 -1775 -1769 -1759 -1715 -1700 -1685 -1670 -1665 -1665 -1666 -1670 -1673 -1674 -1676 -1674 -1663 -1655 -1640 -1626 -1606 -1595 -1583 -1570 -1557 -1545 -1530 -1514 -1498 -1481 -1463 -1450 -1438 -1405 -1387 -1366 -1345 -1324 -1304 -1284 -1271 -1255 -1236 -1217 -1196 -1186 -1195 -1187 -1179 -1186 -1191 -1204 -1220 -1239 -1257 -1271 -1288 -1302 -1296 -1250 -1167 -1115 -1150 -1228 -1241 -1255 -1272 -1315 -1372 -1404 -1431 -1460 -1484 -1504 -1518 -1530 -1544 -1563 -1571 -1575 -1581 -1586 -1588 -1591 -1593 -1595 -1596 -1597 -1596 -1593 -1589 -1579 -1542 -1511 -1461 -1390 -1311 -1203 -1132 -1043 -865 -725 -700 -738 -757 -681 -624 -622 -659 -601 -597 -585 -569 -557 -548 -544 -545 -546 -541 -545 -541 -535 -533 -534 -539 -547 -554 -560 -572 -526 -495 -500 -498 -496 -495 -498 -507 -508 -518 -515 -511 -515 -525 -526 -530 -536 -544 -543 -533 -493 -480 -500 -500 -510 -510 -532 -566 -568 -572 -577 -586 -596 -603 -603 -600 -599 -600 -603 -608 -613 -617 -615 -601 -580 -557 -531 -498 -464 -428 -391 -352 -312 -271 -232 -197 -165 -134 -107 -88 -73 -61 -56 -53
-1771 -1747 -1872 -2058 -2200 -2266 -2306 -2318 -2320 -2329 -2335 -2330 -2327 -2326 -2324 -2323 -2323 -2324 -2326 -2327 -2327 -2327 -2327 -2328 -2329 -2330 -2335 -2336 -2336 -2334 -2332 -2326 -2320 -2317 -2317 -2316 -2316 -2316 -2316 -2314 -2312 -2312 -2311 -2310 -2312 -2305 -2294 -2285 -2281 -2281 -2283 -2276 -2263 -2255 -2241 -2237 -2229 -2225 -2219 -2213 -2201 -2192 -2195 -2208 -2207 -2187 -2177 -2150 -1999 -1950 -1948 -1937 -1925 -1890 -1871 -1852 -1827 -1811 -1807 -1804 -1799 -1790 -1783 -1746 -1727 -1714 -1701 -1698 -1698 -1701 -1701 -1666 -1680 -1691 -1691 -1672 -1670 -1651 -1628 -1628 -1622 -1603 -1591 -1577 -1560 -1545 -1531 -1516 -1500 -1483 -1469 -1456 -1420 -1401 -1380 -1360 -1340 -1320 -1300 -1287 -1272 -1253 -1243 -1238 -1224 -1216 -1214 -1211 -1220 -1228 -1247 -1265 -1284 -1297 -1305 -1320 -1334 -1332 -1300 -1234 -1181 -1151 -1211 -1188 -1167 -1158 -1181 -1280 -1378 -1441 -1475 -1497 -1515 -1530 -1543 -1555 -1568 -1573 -1575 -1581 -1587 -1588 -1590 -1592 -1594 -1595 -1594 -1592 -1587 -1579 -1558 -1504 -1481 -1420 -1254 -1138 -1045 -993 -903 -777 -671 -664 -730 -739 -662 -590 -636 -637 -610 -626 -580 -548 -544 -540 -538 -540 -542 -543 -538 -534 -543 -540 -539 -541 -552 -570 -573 -568 -519 -490 -497 -500 -499 -501 -503 -505 -507 -511 -512 -516 -517 -522 -534 -544 -541 -558 -569 -580 -554 -542 -542 -549 -542 -539 -534 -540 -563 -578 -587 -595 -602 -607 -606 -601 -596 -596 -601 -610 -620 -627 -626 -613 -592 -568 -542 -512 -480 -445 -409 -370 -329 -287 -246 -209 -174 -141 -113 -92 -76 -65 -60 -57
-1718 -1643 -1787 -2008 -2155 -2242 -2307 -2319 -2325 -2332 -2337 -2334 -2329 -2328 -2327 -2326 -2325 -2327 -2329 -2329 -2330 -2330 -2331 -2332 -2332 -2335 -2339 -2339 -2339 -2337 -2335 -2328 -2322 -2320 -2319 -2319 -2319 -2318 -2318 -2316 -2314 -2314 -2314 -2311 -2313 -2307 -2295 -2286 -2283 -2282 -2283 -2279 -2268 -2261 -2244 -2243 -2238 -2237 -2232 -2227 -2216 -2209 -2217 -2230 -2221 -2187 -2155 -2101 -1980 -1954 -1935 -1924 -1908 -1878 -1863 -1855 -1837 -1819 -1818 -1822 -1819 -1811 -1798 -1772 -1755 -1740 -1738 -1737 -1736 -1768 -1777 -1771 -1763 -1764 -1759 -1721 -1692 -1674 -1645 -1642 -1639 -1623 -1608 -1590 -1573 -1561 -1549 -1535 -1518 -1502 -1486 -1470 -1432 -1412 -1393 -1374 -1355 -1334 -1315 -1302 -1286 -1266 -1251 -1242 -1237 -1235 -1238 -1242 -1250 -1259 -1283 -1303 -1324 -1334 -1339 -1351 -1363 -1364 -1343 -1292 -1216 -1134 -1166 -1165 -1200 -1253 -1302 -1331 -1346 -1394 -1454 -1499 -1527 -1543 -1552 -1563 -1574 -1577 -1580 -1583 -1586 -1588 -1590 -1592 -1593 -1592 -1590 -1585 -1578 -1567 -1521 -1425 -1374 -1308 -1185 -1057 -896 -830 -770 -692 -639 -644 -696 -725 -660 -568 -548 -537 -602 -592 -560 -536 -527 -523 -524 -531 -537 -535 -531 -528 -527 -530 -541 -558 -557 -561 -571 -568 -538 -518 -512 -506 -503 -500 -499 -498 -497 -508 -510 -504 -502 -506 -517 -521 -517 -538 -578 -585 -566 -573 -570 -570 -565 -561 -560 -567 -579 -590 -598 -603 -607 -611 -609 -600 -590 -587 -596 -612 -627 -639 -640 -626 -603 -579 -553 -526 -497 -465 -429 -389 -347 -304 -261 -221 -183 -147 -117 -95 -79 -68 -64 -62
-1906 -1852 -1927 -2082 -2202 -2259 -2298 -2311 -2317 -2333 -2338 -2334 -2331 -2330 -2329 -2329 -2329 -2330 -2330 -2331 -2331 -2332 -2333 -2334 -2335 -2338 -2339 -2342 -2344 -2343 -2338 -2328 -2323 -2322 -2321 -2321 -2321 -2320 -2320 -2317 -2316 -2315 -2315 -2312 -2312 -2309 -2297 -2288 -2285 -2283 -2283 -2281 -2273 -2265 -2244 -2248 -2245 -2245 -2239 -2234 -2238 -2240 -2244 -2236 -2204 -2170 -2133 -2063 -1996 -1958 -1930 -1922 -1905 -1887 -1871 -1859 -1850 -1844 -1840 -1836 -1832 -1826 -1816 -1794 -1790 -1785 -1788 -1790 -1786 -1784 -1783 -1776 -1767 -1759 -1746 -1733 -1714 -1693 -1674 -1660 -1654 -1642 -1620 -1601 -1589 -1579 -1566 -1550 -1534 -1516 -1497 -1481 -1442 -1423 -1405 -1386 -1368 -1348 -1330 -1317 -1302 -1285 -1268 -1254 -1252 -1251 -1258 -1269 -1279 -1288 -1307 -1328 -1349 -1359 -1358 -1370 -1387 -1389 -1373 -1330 -1259 -1138 -1068 -1206 -1327 -1380 -1409 -1421 -1425 -1413 -1408 -1450 -1518 -1557 -1564 -1570 -1577 -1581 -1582 -1584 -1586 -1588 -1590 -1591 -1591 -1588 -1579 -1560 -1535 -1499 -1428 -1369 -1267 -1153 -1096 -974 -804 -741 -706 -666 -626 -611 -651 -703 -658 -553 -532 -526 -508 -559 -532 -514 -506 -503 -505 -518 -532 -524 -521 -516 -512 -513 -521 -537 -543 -547 -545 -554 -544 -533 -525 -516 -506 -500 -498 -495 -485 -488 -490 -491 -475 -488 -496 -501 -516 -537 -548 -555 -568 -573 -587 -585 -580 -580 -584 -596 -596 -602 -608 -609 -611 -618 -614 -599 -581 -575 -590 -613 -636 -653 -658 -639 -612 -586 -563 -538 -514 -486 -451 -411 -367 -322 -276 -234 -192 -153 -119 -97 -81 -71 -69 -69
-2094 -2069 -2124 -2207 -2250 -2266 -2289 -2294 -2273 -2319 -2339 -2336 -2333 -2332 -2331 -2331 -2331 -2332 -2332 -2333 -2333 -2333 -2334 -2336 -2337 -2340 -2341 -2343 -2309 -2261 -2303 -2329 -2327 -2325 -2324 -2323 -2323 -2323 -2321 -2319 -2319 -2318 -2317 -2314 -2313 -2310 -2298 -2290 -2288 -2286 -2285 -2283 -2275 -2269 -2247 -2257 -2252 -2252 -2243 -2247 -2252 -2253 -2239 -2206 -2166 -2140 -2120 -2068 -1952 -1931 -1921 -1914 -1903 -1895 -1883 -1872 -1864 -1862 -1859 -1855 -1860 -1859 -1846 -1831 -1819 -1811 -1812 -1811 -1806 -1796 -1791 -1786 -1776 -1761 -1745 -1736 -1724 -1711 -1689 -1677 -1669 -1648 -1628 -1616 -1607 -1596 -1582 -1566 -1548 -1527 -1508 -1492 -1454 -1435 -1417 -1397 -1377 -1359 -1339 -1326 -1310 -1293 -1279 -1270 -1263 -1262 -1275 -1294 -1309 -1319 -1329 -1336 -1360 -1379 -1384 -1393 -1407 -1412 -1398 -1364 -1305 -1180 -1101 -1279 -1389 -1406 -1419 -1430 -1435 -1437 -1428 -1438 -1493 -1555 -1576 -1578 -1581 -1582 -1583 -1584 -1586 -1587 -1588 -1589 -1587 -1580 -1561 -1526 -1483 -1447 -1383 -1268 -1137 -1034 -962 -889 -789 -739 -692 -639 -594 -567 -590 -657 -651 -551 -521 -513 -502 -510 -512 -490 -484 -482 -485 -499 -513 -516 -509 -500 -493 -488 -492 -489 -456 -450 -434 -434 -458 -481 -482 -499 -494 -494 -495 -494 -490 -491 -496 -495 -494 -489 -486 -491 -503 -516 -526 -539 -563 -582 -587 -590 -594 -585 -590 -596 -600 -604 -608 -614 -617 -621 -615 -600 -573 -567 -587 -617 -647 -666 -669 -646 -614 -588 -566 -548 -530 -507 -474 -434 -390 -343 -295 -249 -203 -160 -123 -100 -85 -76 -76 -78
-2225 -2202 -2223 -2250 -2261 -2272 -2283 -2270 -2247 -2322 -2340 -2337 -2334 -2334 -2333 -2332 -2332 -2333 -2333 -2333 -2333 -2334 -2336 -2337 -2338 -2341 -2342 -2343 -2335 -2282 -2315 -2335 -2331 -2329 -2328 -2327 -2327 -2325 -2324 -2321 -2320 -2319 -2319 -2313 -2312 -2311 -2302 -2294 -2293 -2291 -2289 -2286 -2277 -2275 -2265 -2263 -2265 -2264 -2276 -2280 -2268 -2260 -2225 -2172 -2139 -2109 -2059 -2014 -1942 -1930 -1920 -1917 -1908 -1896 -1887 -1887 -1885 -1879 -1877 -1878 -1877 -1869 -1863 -1849 -1841 -1836 -1834 -1826 -1817 -1807 -1801 -1794 -1779 -1761 -1751 -1744 -1733 -1718 -1699 -1684 -1674 -1655 -1641 -1634 -1626 -1612 -1597 -1579 -1558 -1537 -1519 -1503 -1466 -1444 -1422 -1403 -1384 -1364 -1344 -1331 -1315 -1299 -1284 -1269 -1262 -1269 -1283 -1314 -1329 -1339 -1350 -1357 -1379 -1399 -1413 -1424 -1431 -1433 -1426 -1402 -1354 -1247 -1155 -1344 -1416 -1434 -1444 -1454 -1460 -1467 -1468 -1466 -1493 -1551 -1584 -1585 -1585 -1586 -1586 -1587 -1587 -1588 -1589 -1588 -1585 -1571 -1537 -1487 -1445 -1417 -1346 -1181 -1055 -955 -844 -769 -780 -686 -600 -585 -567 -535 -535 -606 -633 -548 -512 -503 -493 -503 -503 -481 -465 -463 -463 -478 -494 -503 -492 -479 -470 -466 -471 -477 -491 -489 -473 -459 -399 -410 -429 -442 -398 -430 -452 -457 -456 -440 -411 -416 -435 -447 -453 -463 -476 -492 -505 -517 -540 -575 -581 -589 -592 -594 -623 -591 -603 -637 -612 -621 -624 -630 -623 -612 -566 -558 -585 -624 -662 -680 -683 -649 -609 -583 -565 -555 -547 -532 -500 -459 -413 -365 -316 -265 -215 -167 -126 -102 -88 -81 -84 -90
-2248 -2235 -2241 -2251 -2253 -2255 -2264 -2260 -2238 -2326 -2341 -2338 -2336 -2335 -2334 -2333 -2333 -2334 -2335 -2335 -2335 -2336 -2337 -2339 -2340 -2342 -2343 -2343 -2342 -2337 -2337 -2335 -2332 -2331 -2331 -2331 -2330 -2328 -2326 -2323 -2321 -2321 -2321 -2312 -2310 -2310 -2309 -2305 -2302 -2299 -2296 -2293 -2288 -2283 -2277 -2268 -2273 -2291 -2305 -2299 -2285 -2277 -2210 -2135 -2109 -2076 -2034 -1994 -1970 -1955 -1938 -1937 -1922 -1905 -1891 -1889 -1890 -1886 -1880 -1877 -1873 -1870 -1867 -1849 -1848 -1841 -1836 -1830 -1823 -1812 -1803 -1797 -1790 -1780 -1767 -1753 -1740 -1725 -1701 -1688 -1681 -1666 -1658 -1652 -1641 -1627 -1609 -1589 -1569 -1548 -1529 -1511 -1469 -1447 -1426 -1406 -1387 -1370 -1354 -1340 -1321 -1306 -1295 -1288 -1290 -1296 -1301 -1327 -1345 -1356 -1373 -1383 -1404 -1420 -1428 -1437 -1445 -1450 -1450 -1442 -1410 -1327 -1227 -1392 -1442 -1457 -1462 -1470 -1476 -1482 -1486 -1486 -1510 -1561 -1588 -1588 -1587 -1588 -1588 -1588 -1588 -1588 -1588 -1586 -1579 -1563 -1531 -1477 -1428 -1400 -1325 -1119 -983 -832 -762 -638 -713 -640 -579 -553 -539 -509 -507 -560 -615 -558 -515 -505 -494 -500 -489 -471 -461 -460 -452 -460 -469 -472 -463 -449 -438 -430 -429 -432 -438 -435 -421 -404 -372 -370 -381 -393 -211 -277 -321 -307 -286 -200 -192 -163 -243 -317 -353 -366 -396 -446 -478 -492 -519 -561 -576 -587 -594 -608 -593 -587 -607 -634 -650 -657 -660 -648 -644 -640 -590 -577 -592 -630 -678 -688 -685 -646 -596 -576 -561 -559 -562 -557 -525 -483 -436 -388 -338 -284 -229 -176 -132 -107 -94 -90 -96 -106
-2249 -2243 -2245 -2248 -2249 -2251 -2256 -2249 -2236 -2323 -2341 -2339 -2337 -2336 -2335 -2335 -2335 -2336 -2336 -2336 -2336 -2337 -2338 -2340 -2341 -2344 -2345 -2345 -2344 -2342 -2339 -2335 -2332 -2332 -2333 -2333 -2332 -2330 -2328 -2324 -2322 -2322 -2322 -2312 -2308 -2308 -2308 -2307 -2305 -2304 -2303 -2299 -2294 -2294 -2280 -2279 -2281 -2297 -2309 -2298 -2221 -2173 -2143 -2097 -2054 -2022 -2008 -1988 -1949 -1953 -1946 -1937 -1924 -1910 -1895 -1888 -1887 -1885 -1881 -1876 -1874 -1872 -1869 -1853 -1850 -1843 -1837 -1832 -1824 -1813 -1804 -1795 -1784 -1775 -1766 -1753 -1739 -1731 -1708 -1695 -1688 -1678 -1673 -1665 -1654 -1640 -1622 -1601 -1579 -1557 -1539 -1522 -1478 -1455 -1429 -1403 -1381 -1363 -1346 -1336 -1324 -1312 -1308 -1309 -1317 -1323 -1327 -1341 -1351 -1361 -1386 -1405 -1422 -1435 -1443 -1450 -1456 -1462 -1467 -1469 -1456 -1401 -1284 -1388 -1455 -1470 -1477 -1483 -1485 -1492 -1499 -1497 -1519 -1571 -1589 -1589 -1589 -1589 -1589 -1589 -1589 -1589 -1588 -1585 -1576 -1557 -1526 -1471 -1409 -1353 -1207 -982 -880 -752 -659 -613 -653 -596 -547 -519 -514 -529 -470 -500 -591 -566 -519 -511 -502 -494 -477 -461 -451 -436 -412 -396 -444 -440 -429 -414 -399 -386 -376 -372 -369 -361 -349 -338 -325 -324 -331 -339 -344 -344 -333 -308 -277 -239 -199 -228 -271 -309 -340 -366 -307 -371 -471 -495 -523 -550 -573 -593 -601 -605 -607 -614 -630 -637 -643 -650 -656 -663 -666 -666 -650 -607 -601 -618 -643 -693 -683 -654 -619 -582 -557 -561 -574 -583 -548 -503 -457 -410 -362 -304 -243 -184 -136 -111 -99 -97 -108 -123
-2260 -2249 -2244 -2245 -2247 -2251 -2250 -2221 -2210 -2323 -2342 -2340 -2337 -2337 -2337 -2337 -2337 -2337 -2337 -2337 -2338 -2338 -2339 -2341 -2342 -2346 -2348 -2350 -2348 -2345 -2340 -2335 -2334 -2334 -2333 -2333 -2333 -2332 -2329 -2326 -2322 -2322 -2323 -2313 -2307 -2309 -2311 -2312 -2311 -2309 -2308 -2306 -2302 -2298 -2290 -2297 -2295 -2302 -2307 -2271 -2158 -2089 -2081 -2079 -2055 -2012 -1985 -1967 -1939 -1939 -1933 -1928 -1919 -1906 -1894 -1889 -1889 -1886 -1882 -1878 -1875 -1872 -1870 -1857 -1851 -1842 -1836 -1831 -1825 -1813 -1804 -1794 -1783 -1772 -1762 -1754 -1745 -1736 -1714 -1702 -1696 -1691 -1686 -1677 -1668 -1653 -1633 -1612 -1592 -1571 -1552 -1535 -1492 -1464 -1432 -1402 -1374 -1350 -1331 -1320 -1312 -1309 -1316 -1327 -1337 -1347 -1355 -1368 -1374 -1379 -1398 -1419 -1434 -1447 -1456 -1461 -1467 -1472 -1479 -1487 -1486 -1461 -1368 -1337 -1424 -1474 -1488 -1493 -1495 -1503 -1519 -1530 -1553 -1586 -1589 -1589 -1589 -1589 -1589 -1589 -1589 -1589 -1588 -1584 -1572 -1551 -1514 -1444 -1352 -1282 -1166 -884 -762 -689 -625 -602 -615 -554 -500 -463 -447 -450 -455 -512 -560 -573 -530 -518 -499 -484 -468 -456 -450 -437 -358 -220 -120 -410 -395 -377 -357 -339 -323 -311 -300 -288 -277 -271 -268 -271 -278 -284 -288 -287 -279 -263 -244 -223 -210 -228 -260 -294 -328 -362 -396 -440 -417 -428 -485 -498 -514 -509 -564 -608 -618 -622 -623 -622 -638 -655 -662 -668 -671 -672 -673 -673 -597 -612 -641 -686 -684 -653 -614 -583 -562 -559 -575 -584 -557 -516 -472 -428 -381 -323 -258 -194 -143 -115 -105 -108 -124 -144
-2270 -2260 -2248 -2244 -2246 -2251 -2242 -2201 -2209 -2326 -2343 -2341 -2339 -2338 -2338 -2338 -2338 -2338 -2339 -2338 -2339 -2339 -2340 -2341 -2343 -2349 -2353 -2335 -2286 -2314 -2334 -2335 -2335 -2336 -2335 -2334 -2334 -2333 -2331 -2327 -2323 -2323 -2324 -2313 -2310 -2311 -2315 -2319 -2318 -2314 -2312 -2313 -2311 -2305 -2307 -2315 -2320 -2324 -2304 -2287 -2203 -2102 -2041 -2023 -2020 -2006 -1985 -1964 -1941 -1936 -1924 -1921 -1914 -1904 -1897 -1893 -1890 -1887 -1882 -1878 -1875 -1872 -1869 -1855 -1851 -1843 -1836 -1831 -1829 -1820 -1810 -1799 -1787 -1778 -1771 -1765 -1758 -1745 -1724 -1714 -1708 -1703 -1697 -1691 -1682 -1666 -1646 -1629 -1611 -1591 -1572 -1553 -1503 -1473 -1422 -1382 -1345 -1316 -1296 -1289 -1287 -1294 -1310 -1327 -1341 -1357 -1372 -1394 -1401 -1407 -1422 -1439 -1452 -1461 -1469 -1474 -1478 -1483 -1488 -1494 -1500 -1497 -1442 -1410 -1394 -1449 -1485 -1505 -1515 -1528 -1549 -1569 -1582 -1588 -1588 -1588 -1588 -1589 -1589 -1588 -1589 -1588 -1587 -1581 -1568 -1544 -1500 -1412 -1296 -1214 -1097 -871 -760 -653 -634 -622 -591 -513 -441 -386 -352 -345 -366 -406 -453 -569 -534 -514 -462 -472 -464 -458 -454 -423 -273 -140 -118 -382 -362 -340 -316 -291 -269 -250 -233 -216 -204 -203 -208 -215 -224 -231 -236 -237 -234 -227 -217 -209 -209 -225 -252 -285 -322 -367 -426 -498 -451 -404 -451 -512 -515 -506 -509 -540 -588 -613 -634 -639 -648 -666 -676 -679 -681 -682 -678 -667 -553 -575 -686 -722 -694 -654 -605 -581 -564 -550 -576 -591 -563 -521 -480 -442 -404 -347 -277 -203 -143 -115 -109 -117 -140 -168
-2274 -2266 -2249 -2241 -2245 -2249 -2234 -2195 -2238 -2340 -2344 -2343 -2340 -2339 -2338 -2338 -2338 -2339 -2339 -2339 -2340 -2340 -2340 -2341 -2343 -2350 -2344 -2246 -2200 -2280 -2329 -2337 -2337 -2337 -2336 -2336 -2335 -2333 -2332 -2328 -2324 -2324 -2324 -2314 -2313 -2317 -2325 -2328 -2326 -2321 -2317 -2324 -2327 -2323 -2324 -2332 -2347 -2350 -2340 -2285 -2204 -2117 -2042 -2001 -1996 -1996 -1984 -1966 -1939 -1931 -1920 -1918 -1913 -1907 -1902 -1897 -1892 -1887 -1882 -1879 -1875 -1871 -1868 -1857 -1852 -1843 -1836 -1830 -1826 -1816 -1810 -1804 -1794 -1784 -1780 -1774 -1765 -1749 -1732 -1722 -1718 -1713 -1710 -1705 -1695 -1679 -1665 -1653 -1635 -1613 -1593 -1564 -1465 -1385 -1246 -1250 -1256 -1258 -1255 -1254 -1237 -1239 -1280 -1324 -1343 -1357 -1378 -1412 -1425 -1433 -1450 -1468 -1477 -1480 -1485 -1488 -1487 -1489 -1497 -1500 -1506 -1517 -1520 -1497 -1484 -1489 -1506 -1532 -1546 -1558 -1570 -1579 -1584 -1586 -1588 -1588 -1588 -1588 -1589 -1588 -1589 -1588 -1586 -1578 -1565 -1540 -1495 -1407 -1281 -1170 -1038 -898 -822 -691 -641 -649 -573 -473 -376 -296 -239 -221 -262 -333 -407 -466 -535 -512 -474 -468 -457 -451 -449 -392 -229 -117 -112 -357 -332 -305 -276 -245 -216 -193 -170 -147 -130 -136 -148 -160 -172 -182 -189 -192 -194 -194 -193 -193 -199 -217 -243 -274 -309 -353 -402 -444 -444 -458 -487 -515 -517 -516 -511 -532 -564 -578 -591 -621 -631 -641 -669 -688 -691 -691 -683 -674 -612 -599 -665 -716 -711 -698 -669 -587 -562 -564 -585 -598 -564 -517 -479 -451 -432 -382 -303 -214 -138 -115 -114 -126 -158 -194
-2264 -2244 -2232 -2236 -2244 -2248 -2226 -2189 -2275 -2349 -2345 -2343 -2341 -2340 -2340 -2339 -2340 -2340 -2340 -2340 -2339 -2340 -2341 -2342 -2343 -2349 -2330 -2194 -2205 -2301 -2338 -2339 -2338 -2336 -2336 -2336 -2335 -2333 -2333 -2328 -2327 -2330 -2326 -2321 -2323 -2327 -2336 -2341 -2337 -2334 -2332 -2327 -2340 -2338 -2339 -2344 -2359 -2366 -2313 -2182 -2157 -2133 -2059 -2008 -1992 -1978 -1979 -1976 -1938 -1929 -1920 -1916 -1910 -1905 -1900 -1896 -1892 -1888 -1883 -1879 -1875 -1872 -1869 -1860 -1852 -1844 -1837 -1831 -1823 -1813 -1806 -1801 -1794 -1789 -1786 -1781 -1771 -1760 -1741 -1731 -1728 -1728 -1724 -1713 -1700 -1696 -1691 -1676 -1656 -1630 -1599 -1551 -1395 -1267 -1121 -1040 -1064 -1128 -1185 -1200 -1181 -1213 -1285 -1324 -1333 -1342 -1372 -1419 -1441 -1451 -1468 -1483 -1493 -1497 -1503 -1505 -1500 -1499 -1506 -1510 -1516 -1524 -1536 -1542 -1548 -1553 -1560 -1567 -1570 -1574 -1578 -1581 -1583 -1585 -1587 -1588 -1587 -1587 -1588 -1588 -1589 -1588 -1585 -1574 -1553 -1511 -1455 -1382 -1279 -1173 -1059 -918 -875 -782 -714 -686 -567 -440 -316 -208 -120 -85 -157 -263 -364 -440 -468 -472 -464 -462 -457 -436 -434 -354 -410 -390 -364 -335 -306 -274 -241 -205 -170 -143 -116 -88 -66 -77 -94 -110 -126 -138 -147 -153 -160 -165 -170 -176 -186 -206 -231 -261 -295 -333 -373 -406 -422 -437 -486 -512 -519 -529 -528 -536 -556 -568 -588 -601 -621 -656 -689 -701 -700 -699 -689 -680 -659 -619 -663 -700 -714 -707 -663 -618 -597 -608 -626 -598 -551 -497 -463 -445 -460 -434 -345 -238 -151 -127 -130 -147 -183 -224
-2240 -2201 -2198 -2225 -2245 -2246 -2224 -2203 -2315 -2350 -2346 -2343 -2342 -2341 -2341 -2341 -2342 -2342 -2340 -2340 -2340 -2341 -2341 -2342 -2344 -2347 -2334 -2279 -2305 -2334 -2341 -2340 -2338 -2337 -2336 -2336 -2335 -2334 -2334 -2330 -2331 -2331 -2329 -2329 -2329 -2332 -2339 -2346 -2348 -2343 -2337 -2339 -2346 -2346 -2350 -2354 -2368 -2365 -2290 -2116 -2059 -2068 -2036 -1995 -1975 -1951 -1947 -1950 -1936 -1925 -1917 -1913 -1907 -1903 -1898 -1893 -1889 -1886 -1882 -1879 -1876 -1873 -1870 -1858 -1847 -1841 -1835 -1827 -1818 -1808 -1802 -1798 -1794 -1791 -1788 -1784 -1779 -1768 -1747 -1737 -1738 -1741 -1737 -1733 -1728 -1723 -1714 -1698 -1673 -1639 -1596 -1531 -1335 -1195 -1019 -834 -857 -982 -996 -994 -1048 -1145 -1255 -1324 -1331 -1342 -1372 -1422 -1448 -1461 -1482 -1496 -1506 -1512 -1519 -1520 -1515 -1512 -1514 -1518 -1521 -1531 -1541 -1551 -1555 -1561 -1567 -1572 -1576 -1579 -1580 -1582 -1584 -1585 -1586 -1587 -1586 -1587 -1587 -1590 -1589 -1587 -1584 -1567 -1529 -1480 -1426 -1376 -1323 -1233 -1105 -956 -911 -839 -788 -747 -571 -424 -273 -146 -25 40 -81 -219 -340 -431 -460 -464 -458 -447 -436 -429 -424 -418 -406 -381 -350 -316 -283 -248 -211 -171 -131 -103 -75 -45 -21 -34 -52 -69 -87 -101 -111 -118 -129 -139 -148 -158 -170 -192 -218 -247 -279 -314 -349 -379 -402 -422 -441 -512 -525 -535 -542 -548 -562 -571 -590 -604 -620 -637 -664 -698 -710 -708 -699 -693 -676 -639 -669 -697 -716 -715 -675 -624 -601 -617 -633 -610 -498 -458 -445 -434 -514 -524 -406 -271 -163 -151 -161 -176 -218 -260
-2207 -2196 -2222 -2243 -2246 -2227 -2221 -2297 -2348 -2350 -2349 -2345 -2342 -2342 -2343 -2343 -2344 -2345 -2344 -2343 -2344 -2343 -2344 -2345 -2346 -2349 -2347 -2339 -2343 -2344 -2342 -2340 -2340 -2340 -2338 -2336 -2337 -2336 -2335 -2335 -2338 -2339 -2338 -2339 -2340 -2339 -2343 -2351 -2355 -2354 -2353 -2354 -2356 -2357 -2360 -2362 -2372 -2351 -2240 -2078 -1989 -1988 -1996 -1977 -1950 -1928 -1917 -1918 -1919 -1914 -1911 -1907 -1900 -1895 -1890 -1886 -1884 -1882 -1878 -1875 -1874 -1868 -1861 -1851 -1845 -1838 -1834 -1828 -1820 -1810 -1805 -1801 -1798 -1796 -1795 -1792 -1788 -1780 -1763 -1758 -1761 -1755 -1756 -1757 -1754 -1750 -1746 -1733 -1692 -1608 -1496 -1381 -1162 -1125 -970 -817 -641 -794 -950 -1036 -1121 -1210 -1276 -1313 -1330 -1353 -1382 -1437 -1476 -1494 -1512 -1524 -1532 -1540 -1549 -1550 -1541 -1532 -1528 -1529 -1532 -1540 -1549 -1556 -1562 -1567 -1572 -1575 -1577 -1580 -1583 -1584 -1585 -1586 -1586 -1586 -1586 -1586 -1587 -1589 -1587 -1585 -1571 -1550 -1516 -1474 -1427 -1378 -1333 -1274 -1162 -977 -912 -820 -768 -727 -576 -435 -290 -153 -26 -9 -104 -226 -337 -420 -452 -458 -452 -442 -431 -425 -421 -414 -401 -374 -339 -302 -266 -228 -189 -148 -109 -78 -50 -23 -5 -11 -26 -42 -58 -72 -83 -93 -105 -117 -129 -141 -156 -178 -205 -233 -264 -296 -329 -359 -385 -408 -430 -526 -536 -548 -559 -569 -579 -586 -598 -607 -617 -642 -667 -685 -712 -718 -714 -711 -704 -670 -669 -693 -723 -728 -707 -667 -650 -650 -620 -567 -499 -458 -443 -428 -593 -642 -456 -310 -223 -209 -221 -242 -269 -299
-2195 -2204 -2234 -2247 -2246 -2229 -2245 -2345 -2353 -2351 -2351 -2346 -2342 -2341 -2343 -2344 -2344 -2344 -2345 -2345 -2345 -2346 -2346 -2347 -2348 -2350 -2349 -2349 -2346 -2344 -2343 -2342 -2339 -2337 -2336 -2336 -2335 -2333 -2334 -2336 -2339 -2342 -2342 -2343 -2345 -2347 -2350 -2355 -2358 -2359 -2359 -2360 -2360 -2361 -2368 -2372 -2369 -2314 -2192 -2032 -1958 -1961 -1977 -1971 -1949 -1926 -1910 -1907 -1906 -1902 -1902 -1902 -1898 -1892 -1887 -1884 -1882 -1879 -1875 -1873 -1873 -1868 -1855 -1841 -1839 -1836 -1832 -1829 -1823 -1814 -1810 -1806 -1802 -1800 -1799 -1798 -1795 -1790 -1773 -1771 -1772 -1765 -1766 -1768 -1766 -1765 -1763 -1746 -1692 -1586 -1452 -1365 -1126 -1038 -899 -762 -688 -801 -931 -988 -1040 -1130 -1172 -1178 -1234 -1292 -1358 -1444 -1493 -1520 -1530 -1539 -1551 -1558 -1568 -1566 -1557 -1547 -1539 -1539 -1539 -1543 -1555 -1558 -1564 -1572 -1576 -1578 -1578 -1580 -1583 -1585 -1586 -1586 -1587 -1586 -1585 -1585 -1586 -1586 -1585 -1579 -1561 -1510 -1456 -1408 -1363 -1322 -1293 -1271 -1205 -1027 -941 -856 -815 -737 -700 -469 -343 -228 -137 -113 -178 -269 -358 -429 -452 -455 -448 -437 -426 -421 -418 -412 -399 -368 -330 -290 -252 -213 -172 -131 -92 -62 -35 -10 7 3 -9 -22 -37 -49 -60 -71 -84 -98 -111 -125 -142 -165 -191 -219 -249 -281 -312 -342 -370 -395 -419 -442 -549 -562 -574 -584 -594 -600 -608 -614 -633 -661 -680 -697 -723 -726 -721 -721 -717 -695 -676 -693 -730 -738 -727 -697 -685 -663 -607 -575 -527 -488 -469 -461 -408 -339 -371 -299 -260 -272 -289 -311 -323 -336
-2212 -2237 -2248 -2249 -2239 -2245 -2300 -2358 -2354 -2353 -2351 -2346 -2343 -2342 -2343 -2344 -2344 -2345 -2345 -2346 -2346 -2346 -2346 -2347 -2348 -2350 -2349 -2348 -2347 -2344 -2342 -2341 -2340 -2339 -2338 -2336 -2335 -2334 -2335 -2338 -2340 -2344 -2344 -2344 -2347 -2349 -2352 -2356 -2359 -2361 -2362 -2363 -2365 -2366 -2370 -2372 -2340 -2257 -2115 -1965 -1932 -1949 -1962 -1962 -1949 -1932 -1915 -1905 -1900 -1897 -1896 -1897 -1895 -1890 -1885 -1881 -1878 -1874 -1871 -1870 -1872 -1871 -1856 -1838 -1835 -1833 -1830 -1829 -1825 -1817 -1812 -1807 -1804 -1804 -1802 -1802 -1800 -1796 -1784 -1781 -1780 -1778 -1777 -1778 -1777 -1778 -1774 -1741 -1671 -1568 -1461 -1213 -1034 -971 -905 -816 -766 -784 -1020 -1037 -1048 -1056 -1025 -998 -1048 -1140 -1286 -1460 -1522 -1540 -1550 -1560 -1569 -1575 -1583 -1583 -1572 -1560 -1553 -1550 -1546 -1547 -1555 -1562 -1566 -1571 -1576 -1575 -1574 -1574 -1577 -1583 -1586 -1586 -1587 -1585 -1584 -1584 -1585 -1585 -1580 -1572 -1545 -1475 -1413 -1372 -1339 -1309 -1286 -1277 -1227 -1040 -983 -917 -854 -771 -715 -514 -408 -321 -262 -245 -274 -327 -386 -433 -451 -453 -446 -435 -425 -419 -414 -406 -392 -360 -322 -281 -241 -201 -160 -120 -82 -53 -27 -5 9 9 2 -9 -20 -32 -42 -53 -67 -81 -96 -111 -129 -152 -178 -206 -235 -266 -297 -328 -356 -383 -408 -433 -456 -582 -591 -602 -612 -618 -626 -633 -665 -690 -694 -702 -714 -726 -729 -728 -722 -711 -703 -707 -738 -746 -741 -724 -711 -671 -612 -603 -577 -550 -497 -468 -422 -363 -337 -311 -334 -336 -347 -361 -363 -365
-2201 -2255 -2259 -2244 -2227 -2262 -2343 -2358 -2356 -2355 -2351 -2347 -2346 -2345 -2346 -2347 -2346 -2346 -2347 -2347 -2347 -2347 -2347 -2348 -2349 -2351 -2349 -2348 -2347 -2345 -2342 -2339 -2338 -2338 -2339 -2340 -2340 -2338 -2339 -2343 -2345 -2348 -2348 -2347 -2349 -2353 -2356 -2359 -2361 -2364 -2367 -2367 -2367 -2369 -2369 -2341 -2277 -2176 -2071 -1958 -1929 -1939 -1948 -1949 -1940 -1927 -1913 -1902 -1894 -1892 -1891 -1891 -1891 -1888 -1884 -1880 -1876 -1871 -1867 -1867 -1869 -1870 -1862 -1848 -1838 -1832 -1828 -1827 -1825 -1818 -1813 -1810 -1807 -1806 -1806 -1808 -1807 -1804 -1793 -1788 -1788 -1786 -1785 -1784 -1785 -1789 -1784 -1753 -1693 -1630 -1393 -1290 -1184 -1115 -1025 -950 -917 -926 -1094 -1094 -1092 -1071 -1007 -937 -942 -1047 -1250 -1479 -1545 -1562 -1577 -1583 -1590 -1593 -1599 -1598 -1588 -1576 -1566 -1556 -1550 -1547 -1554 -1562 -1561 -1565 -1571 -1570 -1570 -1567 -1567 -1572 -1580 -1584 -1585 -1584 -1584 -1583 -1583 -1582 -1575 -1574 -1505 -1431 -1383 -1353 -1329 -1306 -1286 -1283 -1244 -1059 -1010 -950 -867 -788 -692 -556 -469 -406 -368 -360 -363 -385 -417 -446 -455 -454 -446 -435 -423 -417 -410 -401 -386 -353 -313 -271 -231 -191 -151 -112 -75 -47 -23 -3 12 13 9 2 -8 -18 -28 -38 -52 -67 -82 -98 -116 -139 -165 -193 -222 -252 -283 -314 -343 -370 -398 -424 -447 -471 -611 -623 -634 -639 -647 -657 -683 -700 -701 -707 -713 -720 -735 -734 -729 -724 -724 -728 -748 -752 -746 -736 -717 -672 -626 -591 -491 -498 -496 -483 -461 -408 -386 -366 -366 -373 -383 -387 -388 -382
-2210 -2275 -2273 -2249 -2245 -2297 -2359 -2358 -2357 -2357 -2352 -2351 -2351 -2350 -2350 -2351 -2350 -2349 -2349 -2348 -2348 -2349 -2349 -2349 -2350 -2353 -2351 -2349 -2346 -2342 -2339 -2338 -2339 -2341 -2343 -2345 -2344 -2342 -2343 -2350 -2354 -2355 -2355 -2354 -2351 -2354 -2357 -2359 -2360 -2363 -2368 -2368 -2368 -2365 -2328 -2270 -2195 -2091 -2000 -1933 -1926 -1934 -1935 -1934 -1929 -1919 -1908 -1899 -1889 -1888 -1885 -1884 -1885 -1885 -1882 -1879 -1874 -1867 -1863 -1863 -1865 -1864 -1860 -1850 -1848 -1839 -1830 -1828 -1824 -1819 -1815 -1811 -1809 -1810 -1811 -1812 -1809 -1808 -1802 -1798 -1798 -1795 -1797 -1794 -1799 -1807 -1802 -1785 -1622 -1530 -1430 -1372 -1287 -1194 -1114 -1071 -1047 -1054 -1087 -1115 -1102 -1072 -1021 -955 -925 -1006 -1217 -1514 -1571 -1588 -1607 -1606 -1611 -1612 -1615 -1612 -1600 -1585 -1569 -1555 -1548 -1545 -1553 -1559 -1554 -1558 -1565 -1566 -1566 -1563 -1562 -1565 -1568 -1572 -1577 -1576 -1581 -1580 -1579 -1577 -1569 -1572 -1482 -1402 -1360 -1336 -1317 -1296 -1281 -1279 -1249 -1099 -1027 -947 -860 -764 -659 -592 -523 -473 -444 -432 -426 -431 -444 -457 -461 -458 -450 -438 -426 -416 -406 -394 -374 -342 -303 -263 -223 -183 -144 -107 -72 -45 -22 -3 10 14 13 8 1 -7 -16 -26 -39 -54 -70 -86 -105 -128 -153 -180 -208 -239 -269 -300 -329 -358 -386 -413 -437 -461 -620 -637 -650 -658 -667 -679 -696 -707 -712 -717 -721 -723 -724 -739 -737 -734 -734 -736 -761 -760 -754 -744 -723 -682 -641 -574 -411 -431 -450 -481 -495 -449 -427 -409 -396 -392 -391 -391 -391 -390
-2272 -2295 -2271 -2271 -2309 -2347 -2360 -2359 -2358 -2358 -2356 -2356 -2356 -2356 -2356 -2356 -2354 -2352 -2351 -2350 -2349 -2351 -2351 -2351 -2352 -2353 -2353 -2350 -2346 -2345 -2344 -2345 -2346 -2347 -2347 -2348 -2348 -2350 -2352 -2357 -2358 -2358 -2359 -2359 -2357 -2357 -2359 -2363 -2365 -2367 -2371 -2370 -2356 -2314 -2153 -2096 -1997 -1944 -1870 -1848 -1849 -1884 -1913 -1915 -1912 -1905 -1897 -1890 -1884 -1882 -1883 -1881 -1877 -1877 -1876 -1875 -1869 -1860 -1853 -1853 -1856 -1856 -1854 -1849 -1851 -1837 -1833 -1827 -1825 -1823 -1819 -1814 -1813 -1814 -1817 -1819 -1815 -1819 -1825 -1820 -1815 -1809 -1809 -1804 -1791 -1762 -1702 -1621 -1629 -1572 -1476 -1391 -1311 -1242 -1181 -1148 -1131 -1129 -1136 -1140 -1183 -1191 -1175 -1155 -1155 -1195 -1348 -1612 -1633 -1638 -1647 -1650 -1645 -1640 -1638 -1629 -1609 -1584 -1557 -1535 -1529 -1535 -1550 -1554 -1548 -1555 -1557 -1560 -1560 -1558 -1558 -1559 -1558 -1559 -1561 -1564 -1576 -1572 -1571 -1568 -1557 -1555 -1473 -1389 -1343 -1317 -1300 -1284 -1270 -1260 -1220 -1095 -1011 -923 -863 -755 -674 -613 -559 -519 -498 -484 -469 -463 -465 -470 -471 -466 -456 -443 -429 -417 -404 -387 -365 -332 -294 -254 -215 -176 -138 -102 -69 -43 -21 -2 10 16 16 14 8 2 -6 -15 -28 -43 -58 -74 -93 -115 -140 -167 -195 -224 -255 -286 -315 -344 -373 -401 -426 -451 -476 -621 -638 -650 -667 -686 -703 -713 -719 -724 -726 -730 -737 -742 -742 -742 -741 -740 -739 -734 -767 -760 -739 -700 -660 -599 -457 -461 -464 -437 -388 -448 -458 -463 -450 -432 -418 -408 -400 -396
-2318 -2324 -2308 -2321 -2352 -2361 -2360 -2360 -2359 -2358 -2358 -2358 -2358 -2358 -2359 -2358 -2356 -2354 -2353 -2352 -2351 -2353 -2354 -2353 -2355 -2354 -2354 -2353 -2350 -2351 -2350 -2349 -2348 -2348 -2348 -2348 -2350 -2354 -2356 -2360 -2361 -2361 -2362 -2362 -2362 -2361 -2362 -2366 -2369 -2371 -2369 -2342 -2280 -2209 -2009 -1953 -1901 -1862 -1774 -1777 -1823 -1873 -1899 -1899 -1895 -1893 -1885 -1880 -1896 -1887 -1880 -1880 -1878 -1873 -1871 -1869 -1866 -1858 -1848 -1844 -1845 -1848 -1846 -1847 -1843 -1841 -1829 -1824 -1826 -1825 -1819 -1819 -1829 -1830 -1821 -1823 -1817 -1818 -1819 -1819 -1818 -1818 -1818 -1812 -1799 -1766 -1681 -1535 -1523 -1394 -1334 -1252 -1219 -1204 -1181 -1160 -1147 -1141 -1151 -1177 -1298 -1314 -1327 -1329 -1346 -1380 -1496 -1666 -1669 -1671 -1673 -1673 -1667 -1661 -1656 -1642 -1619 -1589 -1545 -1501 -1499 -1520 -1544 -1545 -1550 -1554 -1555 -1559 -1559 -1555 -1555 -1556 -1553 -1553 -1555 -1558 -1568 -1565 -1564 -1560 -1549 -1538 -1454 -1383 -1335 -1302 -1280 -1263 -1251 -1241 -1202 -1083 -1000 -917 -816 -702 -604 -612 -561 -539 -530 -515 -490 -480 -482 -484 -484 -478 -466 -451 -434 -420 -404 -384 -360 -325 -287 -246 -208 -170 -133 -97 -65 -40 -19 -1 12 18 20 19 15 9 3 -5 -18 -32 -47 -63 -81 -103 -127 -153 -180 -209 -240 -271 -300 -329 -359 -388 -413 -438 -464 -492 -616 -626 -643 -671 -698 -712 -719 -726 -730 -732 -733 -729 -747 -747 -746 -743 -738 -729 -715 -693 -660 -613 -570 -511 -423 -424 -487 -432 -369 -405 -411 -432 -455 -457 -448 -435 -419 -406
-2335 -2339 -2331 -2341 -2359 -2360 -2360 -2360 -2359 -2359 -2359 -2359 -2359 -2359 -2361 -2361 -2356 -2353 -2354 -2355 -2355 -2355 -2356 -2356 -2356 -2355 -2355 -2354 -2353 -2352 -2350 -2350 -2349 -2349 -2350 -2351 -2353 -2357 -2360 -2361 -2363 -2362 -2363 -2364 -2364 -2363 -2363 -2366 -2371 -2365 -2327 -2254 -2167 -2093 -1915 -1873 -1853 -1787 -1709 -1701 -1797 -1871 -1889 -1888 -1884 -1881 -1878 -1881 -1891 -1891 -1874 -1870 -1867 -1864 -1864 -1862 -1859 -1854 -1847 -1840 -1838 -1845 -1845 -1842 -1846 -1848 -1837 -1827 -1831 -1829 -1811 -1810 -1810 -1815 -1813 -1818 -1820 -1820 -1822 -1824 -1821 -1820 -1819 -1815 -1807 -1778 -1691 -1471 -1435 -1288 -1154 -1033 -1049 -1123 -1126 -1089 -1071 -1119 -1084 -1162 -1246 -1289 -1405 -1440 -1485 -1535 -1609 -1684 -1690 -1691 -1689 -1686 -1682 -1677 -1669 -1653 -1633 -1581 -1478 -1398 -1419 -1504 -1532 -1535 -1538 -1544 -1513 -1505 -1499 -1492 -1480 -1476 -1487 -1511 -1542 -1553 -1560 -1559 -1556 -1550 -1540 -1535 -1478 -1398 -1332 -1290 -1262 -1237 -1219 -1206 -1165 -1047 -950 -912 -763 -678 -663 -604 -558 -543 -531 -490 -474 -480 -494 -504 -503 -493 -479 -463 -444 -426 -405 -382 -354 -319 -280 -240 -202 -164 -128 -94 -63 -39 -18 -1 12 19 22 22 19 15 10 2 -9 -23 -38 -53 -70 -91 -115 -139 -165 -194 -223 -253 -282 -312 -342 -371 -397 -423 -450 -478 -508 -606 -617 -645 -686 -711 -719 -727 -731 -734 -738 -738 -742 -752 -751 -747 -740 -728 -709 -682 -645 -597 -543 -485 -441 -432 -430 -423 -413 -411 -377 -388 -440 -462 -460 -455 -440 -425
-2339 -2347 -2345 -2350 -2357 -2359 -2360 -2360 -2360 -2359 -2360 -2359 -2360 -2360 -2363 -2350 -2342 -2348 -2356 -2358 -2358 -2358 -2358 -2358 -2358 -2357 -2358 -2356 -2355 -2354 -2353 -2352 -2352 -2352 -2352 -2353 -2355 -2357 -2359 -2361 -2363 -2363 -2363 -2364 -2365 -2365 -2363 -2366 -2371 -2348 -2266 -2158 -2086 -2036 -1921 -1855 -1794 -1720 -1698 -1708 -1787 -1848 -1868 -1874 -1875 -1873 -1869 -1865 -1851 -1876 -1862 -1857 -1853 -1851 -1858 -1858 -1857 -1856 -1853 -1846 -1839 -1848 -1853 -1843 -1836 -1836 -1832 -1823 -1819 -1823 -1815 -1813 -1810 -1815 -1818 -1820 -1820 -1819 -1817 -1820 -1817 -1818 -1819 -1814 -1809 -1967 -1699 -1583 -1398 -1229 -1051 -846 -864 -1004 -1048 -1031 -983 -1004 -1007 -1123 -1264 -1347 -1400 -1488 -1555 -1609 -1655 -1698 -1704 -1705 -1704 -1701 -1696 -1690 -1680 -1664 -1652 -1605 -1502 -1418 -1417 -1496 -1519 -1517 -1516 -1495 -1380 -1385 -1400 -1352 -1329 -1361 -1394 -1430 -1500 -1543 -1553 -1551 -1548 -1539 -1528 -1515 -1493 -1408 -1321 -1270 -1242 -1219 -1199 -1180 -1129 -990 -909 -831 -709 -656 -642 -596 -561 -540 -510 -420 -431 -466 -506 -529 -525 -511 -494 -475 -455 -433 -408 -381 -351 -314 -274 -233 -195 -159 -124 -90 -60 -38 -18 -1 13 19 23 25 23 19 15 9 -3 -16 -30 -44 -60 -80 -102 -125 -150 -177 -205 -234 -263 -292 -321 -351 -378 -405 -433 -463 -494 -620 -626 -650 -681 -703 -716 -726 -731 -736 -742 -745 -750 -756 -757 -753 -746 -731 -710 -682 -644 -595 -540 -483 -460 -450 -444 -435 -423 -415 -411 -446 -422 -440 -451 -455 -459 -456
-2343 -2350 -2351 -2354 -2357 -2358 -2359 -2359 -2358 -2359 -2359 -2359 -2360 -2361 -2364 -2324 -2329 -2350 -2358 -2359 -2360 -2360 -2360 -2360 -2360 -2360 -2364 -2360 -2356 -2354 -2353 -2352 -2352 -2352 -2352 -2354 -2356 -2357 -2359 -2361 -2363 -2364 -2364 -2365 -2365 -2366 -2366 -2369 -2369 -2321 -2203 -2097 -2052 -2003 -1899 -1822 -1678 -1686 -1715 -1714 -1788 -1846 -1859 -1863 -1864 -1864 -1863 -1859 -1831 -1878 -1839 -1843 -1838 -1860 -1864 -1861 -1857 -1855 -1845 -1840 -1833 -1833 -1834 -1836 -1829 -1828 -1820 -1817 -1817 -1809 -1809 -1811 -1810 -1815 -1818 -1819 -1819 -1819 -1819 -1820 -1819 -1819 -1816 -1817 -1817 -1806 -1691 -1541 -1343 -1133 -995 -929 -849 -869 -892 -889 -908 -895 -962 -1114 -1205 -1324 -1422 -1516 -1586 -1642 -1679 -1707 -1717 -1718 -1717 -1714 -1709 -1702 -1689 -1671 -1660 -1621 -1553 -1524 -1522 -1535 -1505 -1494 -1450 -1377 -1222 -1241 -1271 -1238 -1235 -1288 -1347 -1407 -1479 -1526 -1544 -1541 -1540 -1525 -1512 -1499 -1479 -1427 -1341 -1267 -1229 -1211 -1194 -1176 -1115 -945 -872 -757 -688 -641 -621 -584 -555 -525 -488 -272 -377 -453 -524 -552 -544 -526 -505 -486 -466 -439 -410 -380 -347 -308 -267 -227 -189 -153 -119 -87 -59 -37 -18 -2 11 19 23 25 24 22 19 13 2 -10 -23 -37 -52 -70 -90 -112 -134 -159 -186 -213 -240 -268 -298 -327 -355 -383 -414 -445 -478 -510 -645 -658 -677 -697 -712 -724 -732 -738 -745 -749 -753 -760 -766 -761 -753 -739 -718 -690 -655 -610 -561 -517 -492 -478 -468 -457 -446 -437 -434 -448 -454 -450 -442 -434 -433 -456
-2347 -2351 -2353 -2356 -2358 -2358 -2359 -2359 -2358 -2359 -2359 -2360 -2359 -2361 -2361 -2307 -2324 -2354 -2359 -2360 -2361 -2360 -2361 -2361 -2362 -2361 -2369 -2369 -2361 -2355 -2354 -2353 -2353 -2353 -2354 -2355 -2356 -2357 -2360 -2363 -2364 -2366 -2367 -2366 -2366 -2369 -2375 -2376 -2359 -2297 -2188 -2093 -2036 -1993 -1885 -1787 -1719 -1724 -1733 -1761 -1816 -1845 -1849 -1852 -1857 -1861 -1862 -1856 -1839 -1851 -1858 -1856 -1856 -1857 -1856 -1857 -1859 -1854 -1851 -1843 -1833 -1825 -1819 -1827 -1822 -1808 -1775 -1782 -1805 -1809 -1805 -1808 -1808 -1812 -1816 -1818 -1819 -1820 -1819 -1820 -1819 -1820 -1818 -1818 -1818 -1794 -1675 -1509 -1331 -1171 -1077 -985 -871 -836 -759 -730 -771 -840 -961 -1067 -1020 -1201 -1326 -1474 -1606 -1665 -1696 -1722 -1729 -1729 -1728 -1724 -1721 -1712 -1696 -1675 -1665 -1637 -1590 -1576 -1567 -1560 -1528 -1495 -1464 -1328 -1104 -1150 -1185 -1152 -1186 -1270 -1337 -1400 -1456 -1501 -1534 -1528 -1526 -1491 -1485 -1480 -1460 -1422 -1366 -1304 -1255 -1221 -1192 -1167 -1086 -915 -827 -729 -677 -631 -597 -560 -523 -456 -351 -185 -408 -461 -559 -578 -557 -533 -511 -492 -473 -442 -410 -377 -343 -302 -259 -219 -181 -145 -113 -83 -57 -36 -18 -2 10 17 22 25 25 23 20 16 6 -6 -18 -31 -44 -61 -79 -98 -118 -141 -165 -191 -216 -243 -271 -301 -329 -359 -391 -425 -460 -493 -527 -659 -672 -693 -711 -722 -731 -740 -750 -753 -757 -764 -772 -778 -764 -751 -731 -706 -675 -636 -593 -555 -530 -512 -497 -484 -472 -463 -457 -458 -457 -454 -447 -439 -437 -442
-2348 -2353 -2355 -2356 -2357 -2357 -2358 -2358 -2357 -2359 -2359 -2359 -2360 -2361 -2353 -2317 -2314 -2326 -2345 -2361 -2361 -2360 -2361 -2361 -2362 -2363 -2369 -2374 -2362 -2356 -2356 -2357 -2356 -2355 -2355 -2356 -2356 -2358 -2362 -2366 -2366 -2369 -2369 -2369 -2370 -2377 -2380 -2368 -2328 -2256 -2172 -2098 -2031 -1989 -1857 -1794 -1781 -1767 -1769 -1802 -1829 -1840 -1847 -1850 -1852 -1849 -1836 -1830 -1844 -1836 -1843 -1846 -1848 -1851 -1849 -1852 -1857 -1863 -1860 -1841 -1830 -1815 -1792 -1818 -1810 -1793 -1759 -1777 -1786 -1791 -1799 -1801 -1805 -1809 -1814 -1817 -1819 -1820 -1820 -1817 -1818 -1821 -1820 -1819 -1819 -1782 -1659 -1521 -1409 -1286 -1154 -1034 -948 -831 -679 -641 -701 -825 -974 -1104 -1146 -1253 -1305 -1470 -1606 -1670 -1701 -1741 -1742 -1741 -1738 -1733 -1731 -1726 -1712 -1688 -1665 -1650 -1632 -1608 -1595 -1580 -1555 -1543 -1499 -1329 -1183 -1195 -1182 -1134 -1179 -1273 -1343 -1409 -1452 -1482 -1519 -1514 -1510 -1461 -1451 -1453 -1438 -1405 -1366 -1325 -1273 -1216 -1177 -1147 -1064 -890 -791 -711 -675 -617 -577 -536 -492 -435 -364 -303 -428 -491 -547 -561 -547 -527 -507 -488 -466 -437 -405 -370 -333 -291 -248 -208 -170 -136 -106 -78 -54 -34 -18 -4 8 15 20 23 23 22 20 16 7 -3 -15 -27 -39 -53 -68 -84 -102 -122 -143 -166 -189 -214 -240 -269 -299 -331 -366 -402 -439 -475 -511 -547 -675 -690 -707 -718 -728 -740 -754 -757 -762 -767 -775 -784 -777 -765 -749 -727 -699 -666 -630 -596 -569 -546 -528 -512 -499 -487 -478 -471 -466 -462 -454 -442 -431 -396
-2351 -2353 -2355 -2357 -2357 -2357 -2358 -2358 -2358 -2358 -2358 -2358 -2360 -2360 -2356 -2339 -2287 -2292 -2338 -2361 -2361 -2361 -2362 -2362 -2363 -2366 -2365 -2372 -2354 -2354 -2357 -2358 -2358 -2357 -2358 -2359 -2359 -2360 -2363 -2369 -2370 -2372 -2373 -2374 -2379 -2385 -2379 -2342 -2276 -2197 -2119 -2062 -2010 -1978 -1869 -1822 -1799 -1772 -1787 -1810 -1825 -1833 -1839 -1842 -1841 -1835 -1825 -1822 -1834 -1833 -1836 -1837 -1840 -1846 -1844 -1846 -1858 -1873 -1858 -1822 -1813 -1807 -1798 -1802 -1798 -1794 -1755 -1706 -1703 -1767 -1762 -1791 -1798 -1805 -1809 -1816 -1820 -1820 -1821 -1817 -1806 -1810 -1821 -1821 -1820 -1810 -1734 -1630 -1499 -1350 -1239 -1119 -997 -855 -738 -770 -791 -885 -1004 -1143 -1277 -1369 -1450 -1554 -1647 -1685 -1719 -1761 -1754 -1751 -1744 -1744 -1743 -1740 -1734 -1721 -1694 -1666 -1652 -1647 -1639 -1613 -1582 -1583 -1521 -1381 -1305 -1294 -1260 -1226 -1258 -1329 -1393 -1444 -1468 -1475 -1495 -1492 -1492 -1466 -1446 -1429 -1414 -1393 -1362 -1324 -1267 -1204 -1164 -1133 -1053 -857 -757 -699 -664 -663 -563 -520 -479 -455 -455 -533 -534 -540 -549 -545 -530 -514 -498 -480 -458 -431 -398 -362 -323 -279 -235 -193 -157 -125 -96 -71 -49 -32 -17 -4 6 12 17 20 21 21 20 16 8 -1 -12 -23 -35 -46 -58 -71 -85 -102 -120 -139 -160 -182 -207 -234 -266 -301 -338 -377 -416 -455 -494 -532 -570 -605 -705 -719 -730 -741 -758 -761 -764 -775 -782 -788 -793 -784 -770 -751 -728 -699 -668 -636 -607 -581 -557 -538 -524 -511 -498 -484 -477 -486 -467 -449 -436 -413
-2352 -2355 -2357 -2358 -2357 -2357 -2358 -2357 -2357 -2358 -2358 -2359 -2360 -2358 -2355 -2342 -2272 -2279 -2339 -2362 -2362 -2362 -2362 -2364 -2364 -2367 -2364 -2365 -2357 -2358 -2360 -2361 -2360 -2359 -2359 -2361 -2361 -2363 -2366 -2370 -2372 -2375 -2378 -2382 -2386 -2387 -2368 -2309 -2223 -2132 -2055 -2007 -1964 -1925 -1855 -1819 -1791 -1777 -1789 -1806 -1819 -1824 -1825 -1828 -1830 -1826 -1820 -1821 -1830 -1830 -1832 -1834 -1837 -1843 -1846 -1848 -1863 -1883 -1823 -1810 -1806 -1800 -1802 -1801 -1799 -1790 -1770 -1722 -1699 -1749 -1735 -1773 -1787 -1796 -1802 -1813 -1820 -1820 -1821 -1816 -1794 -1802 -1820 -1821 -1822 -1822 -1788 -1677 -1562 -1449 -1328 -1178 -1047 -956 -884 -961 -999 -1014 -1079 -1174 -1306 -1398 -1489 -1583 -1639 -1683 -1734 -1791 -1755 -1758 -1762 -1758 -1756 -1752 -1749 -1740 -1731 -1708 -1680 -1679 -1664 -1628 -1599 -1618 -1574 -1515 -1458 -1426 -1391 -1353 -1366 -1411 -1455 -1489 -1492 -1479 -1473 -1473 -1470 -1462 -1448 -1423 -1405 -1384 -1355 -1319 -1263 -1199 -1162 -1126 -1031 -835 -744 -694 -669 -658 -659 -517 -474 -476 -500 -569 -580 -572 -557 -532 -511 -498 -488 -474 -453 -426 -393 -355 -314 -267 -219 -176 -141 -111 -85 -63 -43 -28 -16 -5 4 10 14 17 19 19 19 16 9 0.0000000328 -10 -20 -30 -39 -47 -57 -67 -81 -97 -113 -130 -149 -171 -197 -230 -268 -308 -351 -393 -435 -476 -517 -558 -596 -711 -717 -731 -743 -760 -764 -772 -780 -788 -795 -798 -804 -793 -779 -760 -735 -707 -677 -646 -613 -582 -560 -548 -535 -517 -484 -480 -475 -464 -456 -451 -436
-2353 -2355 -2357 -2358 -2358 -2357 -2358 -2357 -2356 -2358 -2358 -2359 -2359 -2354 -2357 -2338 -2263 -2274 -2339 -2364 -2362 -2363 -2363 -2365 -2365 -2366 -2364 -2363 -2362 -2361 -2361 -2361 -2361 -2361 -2361 -2362 -2363 -2364 -2367 -2369 -2374 -2378 -2381 -2384 -2387 -2376 -2327 -2242 -2144 -2047 -1964 -1911 -1888 -1856 -1829 -1797 -1769 -1774 -1788 -1800 -1807 -1808 -1809 -1815 -1820 -1817 -1812 -1811 -1826 -1827 -1830 -1834 -1839 -1841 -1848 -1812 -1784 -1791 -1795 -1817 -1866 -1802 -1801 -1805 -1802 -1787 -1773 -1662 -1571 -1657 -1705 -1747 -1782 -1795 -1807 -1817 -1819 -1820 -1820 -1820 -1811 -1817 -1822 -1811 -1812 -1823 -1818 -1721 -1626 -1518 -1389 -1252 -1156 -1078 -1058 -1181 -1195 -1150 -1142 -1220 -1337 -1432 -1490 -1585 -1637 -1668 -1694 -1818 -1804 -1794 -1777 -1769 -1769 -1763 -1757 -1748 -1743 -1722 -1684 -1670 -1658 -1643 -1633 -1644 -1629 -1602 -1579 -1537 -1505 -1475 -1477 -1495 -1507 -1515 -1504 -1493 -1474 -1466 -1462 -1455 -1445 -1429 -1413 -1380 -1346 -1313 -1266 -1208 -1165 -1127 -1012 -807 -740 -703 -673 -650 -639 -544 -504 -508 -516 -589 -612 -598 -572 -524 -492 -484 -483 -473 -453 -425 -390 -349 -304 -253 -202 -157 -123 -96 -73 -54 -37 -25 -15 -6 1 6 11 14 16 17 17 15 9 1 -7 -16 -24 -30 -37 -43 -51 -62 -74 -87 -101 -116 -133 -158 -192 -233 -278 -323 -369 -414 -458 -502 -546 -586 -625 -715 -729 -744 -762 -767 -776 -784 -793 -801 -810 -824 -817 -806 -792 -771 -747 -720 -687 -644 -603 -572 -595 -559 -535 -507 -492 -481 -476 -477 -476 -468
-2354 -2356 -2358 -2358 -2358 -2359 -2359 -2358 -2357 -2358 -2359 -2359 -2356 -2353 -2359 -2330 -2258 -2288 -2353 -2364 -2363 -2364 -2364 -2366 -2368 -2366 -2365 -2364 -2363 -2362 -2362 -2361 -2362 -2362 -2363 -2364 -2365 -2365 -2367 -2369 -2372 -2380 -2382 -2386 -2380 -2345 -2255 -2142 -2030 -1918 -1830 -1807 -1822 -1813 -1807 -1778 -1754 -1755 -1775 -1783 -1792 -1798 -1808 -1813 -1809 -1803 -1801 -1802 -1827 -1830 -1834 -1842 -1845 -1849 -1853 -1769 -1723 -1769 -1771 -1793 -1887 -1798 -1796 -1801 -1799 -1774 -1741 -1582 -1625 -1636 -1638 -1695 -1761 -1793 -1807 -1816 -1820 -1820 -1821 -1820 -1821 -1821 -1821 -1822 -1824 -1825 -1824 -1771 -1683 -1587 -1487 -1380 -1262 -1202 -1227 -1285 -1282 -1224 -1188 -1264 -1423 -1483 -1517 -1580 -1651 -1699 -1693 -1845 -1840 -1821 -1804 -1789 -1784 -1777 -1775 -1763 -1742 -1718 -1696 -1685 -1679 -1682 -1661 -1664 -1658 -1649 -1656 -1608 -1570 -1557 -1555 -1552 -1544 -1531 -1517 -1508 -1481 -1469 -1465 -1456 -1445 -1432 -1417 -1392 -1356 -1312 -1261 -1209 -1168 -1128 -1012 -797 -766 -731 -672 -651 -633 -622 -609 -592 -590 -588 -643 -619 -597 -519 -488 -478 -491 -482 -460 -429 -391 -346 -297 -240 -184 -134 -102 -80 -61 -45 -31 -21 -14 -8 -3 2 7 10 13 14 14 13 8 2 -5 -11 -18 -22 -26 -30 -35 -43 -52 -62 -72 -82 -95 -116 -153 -199 -247 -296 -344 -392 -440 -488 -534 -577 -619 -658 -729 -745 -764 -769 -778 -787 -796 -807 -815 -845 -841 -834 -824 -806 -786 -766 -736 -599 -635 -597 -595 -556 -538 -525 -515 -511 -508 -492 -482 -496
-2353 -2354 -2357 -2359 -2359 -2359 -2359 -2358 -2357 -2358 -2361 -2360 -2358 -2358 -2361 -2313 -2281 -2323 -2362 -2363 -2363 -2365 -2365 -2367 -2369 -2366 -2366 -2366 -2365 -2364 -2363 -2363 -2363 -2364 -2365 -2366 -2366 -2366 -2367 -2370 -2371 -2380 -2384 -2381 -2348 -2276 -2162 -2026 -1906 -1803 -1727 -1734 -1774 -1783 -1790 -1773 -1759 -1744 -1756 -1772 -1787 -1794 -1798 -1798 -1793 -1789 -1789 -1789 -1828 -1830 -1834 -1839 -1842 -1771 -1725 -1843 -1715 -1760 -1738 -1774 -1754 -1777 -1773 -1744 -1729 -1699 -1625 -1531 -1604 -1531 -1540 -1612 -1685 -1740 -1783 -1806 -1817 -1818 -1819 -1819 -1820 -1824 -1822 -1823 -1822 -1826 -1825 -1809 -1751 -1661 -1563 -1428 -1310 -1338 -1345 -1340 -1318 -1221 -1225 -1306 -1395 -1437 -1511 -1584 -1674 -1720 -1737 -1774 -1842 -1827 -1830 -1813 -1802 -1792 -1788 -1782 -1758 -1731 -1720 -1720 -1717 -1710 -1683 -1684 -1686 -1679 -1681 -1652 -1627 -1612 -1595 -1578 -1563 -1547 -1535 -1514 -1481 -1470 -1465 -1455 -1444 -1426 -1411 -1392 -1363 -1316 -1262 -1214 -1170 -1121 -1021 -869 -812 -760 -677 -670 -663 -659 -662 -650 -643 -642 -659 -624 -587 -528 -503 -497 -517 -498 -473 -438 -395 -346 -291 -229 -167 -112 -84 -66 -51 -37 -25 -19 -15 -11 -7 -3 2 7 9 10 11 10 6 2 -3 -7 -10 -14 -17 -19 -21 -27 -33 -38 -45 -52 -60 -77 -117 -167 -218 -269 -319 -371 -423 -473 -522 -568 -612 -653 -727 -747 -767 -772 -781 -789 -799 -810 -822 -862 -862 -860 -852 -836 -819 -822 -749 -676 -661 -613 -594 -570 -565 -559 -553 -543 -523 -491 -473 -490
-2352 -2353 -2356 -2359 -2359 -2360 -2360 -2359 -2359 -2359 -2362 -2360 -2360 -2360 -2360 -2302 -2318 -2355 -2364 -2363 -2363 -2365 -2366 -2369 -2369 -2367 -2366 -2367 -2368 -2366 -2364 -2365 -2366 -2367 -2368 -2368 -2368 -2367 -2368 -2378 -2377 -2381 -2382 -2366 -2310 -2208 -2076 -1902 -1775 -1719 -1678 -1699 -1745 -1760 -1772 -1763 -1757 -1726 -1735 -1750 -1763 -1771 -1772 -1772 -1772 -1774 -1784 -1803 -1821 -1824 -1830 -1826 -1766 -1828 -1783 -1750 -1690 -1724 -1742 -1734 -1745 -1755 -1731 -1665 -1604 -1575 -1497 -1396 -1454 -1367 -1399 -1493 -1526 -1567 -1670 -1728 -1789 -1814 -1815 -1816 -1816 -1818 -1819 -1822 -1822 -1823 -1824 -1823 -1800 -1718 -1600 -1477 -1413 -1429 -1416 -1375 -1310 -1209 -1163 -1289 -1382 -1438 -1497 -1599 -1700 -1749 -1758 -1834 -1795 -1830 -1838 -1836 -1824 -1809 -1798 -1795 -1788 -1777 -1772 -1774 -1768 -1747 -1717 -1711 -1703 -1690 -1680 -1661 -1647 -1627 -1606 -1588 -1571 -1554 -1536 -1513 -1483 -1471 -1466 -1455 -1443 -1427 -1406 -1382 -1357 -1320 -1279 -1230 -1170 -1103 -991 -924 -849 -796 -751 -717 -688 -678 -668 -694 -681 -676 -678 -628 -579 -545 -528 -518 -511 -502 -484 -447 -402 -351 -292 -225 -155 -91 -69 -56 -45 -32 -21 -18 -17 -16 -13 -8 -3 2 4 5 6 6 3 0.0000000114 -2 -4 -4 -8 -10 -10 -9 -14 -18 -19 -25 -28 -31 -40 -87 -141 -194 -246 -297 -352 -407 -460 -511 -559 -605 -649 -728 -749 -772 -777 -785 -795 -802 -812 -825 -875 -880 -881 -878 -879 -859 -828 -774 -730 -675 -637 -629 -608 -596 -584 -569 -541 -515 -496 -499 -503
-2354 -2354 -2357 -2359 -2360 -2360 -2361 -2361 -2360 -2361 -2361 -2360 -2361 -2360 -2348 -2325 -2347 -2365 -2364 -2364 -2364 -2366 -2368 -2370 -2370 -2365 -2368 -2369 -2371 -2370 -2370 -2369 -2369 -2370 -2370 -2369 -2369 -2367 -2367 -2384 -2368 -2368 -2363 -2329 -2260 -2148 -2022 -1861 -1742 -1688 -1653 -1689 -1727 -1738 -1749 -1722 -1688 -1649 -1696 -1720 -1733 -1741 -1747 -1750 -1752 -1759 -1775 -1794 -1803 -1815 -1823 -1728 -1758 -1830 -1826 -1717 -1720 -1758 -1776 -1764 -1748 -1732 -1683 -1602 -1497 -1418 -1382 -1240 -1261 -1229 -1293 -1331 -1392 -1464 -1549 -1640 -1735 -1796 -1808 -1808 -1812 -1815 -1817 -1819 -1822 -1823 -1823 -1823 -1814 -1759 -1662 -1597 -1554 -1498 -1467 -1388 -1322 -1265 -1220 -1283 -1377 -1411 -1518 -1620 -1719 -1797 -1812 -1836 -1815 -1892 -1904 -1860 -1845 -1828 -1813 -1806 -1802 -1799 -1797 -1796 -1792 -1777 -1744 -1722 -1706 -1691 -1675 -1655 -1643 -1624 -1601 -1582 -1566 -1551 -1533 -1512 -1485 -1475 -1470 -1456 -1441 -1423 -1402 -1383 -1359 -1324 -1288 -1251 -1203 -1145 -1050 -935 -875 -840 -804 -755 -718 -701 -687 -683 -686 -677 -655 -611 -584 -555 -539 -519 -509 -504 -488 -455 -412 -362 -303 -233 -160 -96 -70 -57 -46 -35 -26 -24 -23 -22 -19 -15 -10 -5 -3 -1 -0.0000000021 0.0000000014 -2 -4 -5 -5 -5 -7 -8 -7 -7 -9 -11 -12 -15 -17 -20 -33 -74 -125 -178 -230 -283 -338 -394 -449 -501 -551 -599 -644 -721 -749 -776 -781 -790 -799 -807 -817 -828 -877 -878 -887 -893 -887 -872 -842 -797 -773 -705 -667 -655 -624 -610 -595 -577 -543 -529 -505 -522 -521
-2356 -2357 -2357 -2357 -2359 -2360 -2361 -2361 -2361 -2361 -2360 -2360 -2359 -2359 -2353 -2354 -2361 -2364 -2364 -2364 -2364 -2366 -2368 -2368 -2367 -2365 -2369 -2372 -2373 -2371 -2373 -2373 -2373 -2373 -2375 -2377 -2376 -2373 -2374 -2384 -2353 -2336 -2329 -2310 -2224 -2122 -2020 -1874 -1747 -1673 -1634 -1673 -1702 -1712 -1721 -1682 -1609 -1557 -1620 -1666 -1689 -1705 -1718 -1720 -1719 -1726 -1731 -1747 -1788 -1800 -1778 -1788 -1823 -1814 -1791 -1824 -1861 -1870 -1824 -1793 -1744 -1702 -1638 -1537 -1410 -1269 -1224 -1167 -1103 -1077 -1095 -1153 -1276 -1366 -1473 -1586 -1693 -1774 -1800 -1801 -1806 -1809 -1813 -1818 -1831 -1827 -1824 -1823 -1824 -1811 -1768 -1723 -1701 -1619 -1493 -1418 -1330 -1253 -1287 -1276 -1389 -1453 -1546 -1646 -1742 -1819 -1822 -1835 -1830 -1821 -1908 -1878 -1867 -1848 -1833 -1823 -1811 -1798 -1787 -1773 -1766 -1752 -1738 -1731 -1716 -1702 -1680 -1651 -1637 -1604 -1566 -1553 -1547 -1535 -1529 -1519 -1499 -1486 -1478 -1458 -1439 -1418 -1397 -1378 -1358 -1327 -1295 -1272 -1253 -1211 -1106 -957 -904 -859 -827 -788 -751 -727 -703 -688 -684 -674 -641 -623 -600 -558 -541 -529 -520 -512 -496 -464 -424 -377 -322 -250 -173 -102 -79 -65 -53 -43 -35 -32 -30 -29 -27 -23 -18 -13 -11 -10 -8 -7 -9 -10 -11 -10 -9 -10 -11 -10 -8 -10 -11 -11 -13 -15 -18 -29 -69 -118 -169 -220 -272 -328 -384 -440 -494 -544 -593 -640 -714 -749 -780 -785 -795 -803 -812 -823 -835 -852 -875 -891 -900 -897 -885 -858 -817 -784 -741 -719 -671 -631 -612 -591 -574 -545 -526 -550 -546 -540
-2357 -2359 -2359 -2358 -2358 -2359 -2360 -2358 -2355 -2351 -2354 -2357 -2359 -2358 -2361 -2363 -2363 -2363 -2363 -2363 -2363 -2365 -2368 -2365 -2364 -2365 -2367 -2371 -2371 -2372 -2375 -2375 -2377 -2380 -2385 -2391 -2390 -2386 -2383 -2378 -2335 -2299 -2290 -2292 -2179 -2097 -2012 -1872 -1756 -1674 -1611 -1636 -1653 -1671 -1704 -1673 -1582 -1496 -1542 -1588 -1623 -1650 -1664 -1663 -1661 -1673 -1686 -1702 -1723 -1696 -1659 -1664 -1711 -1753 -1793 -1848 -1887 -1900 -1892 -1860 -1828 -1690 -1604 -1492 -1340 -1153 -1098 -1014 -939 -932 -947 -1018 -1167 -1283 -1427 -1550 -1660 -1751 -1788 -1792 -1798 -1803 -1809 -1816 -1823 -1825 -1824 -1825 -1824 -1819 -1807 -1787 -1748 -1665 -1573 -1427 -1227 -1219 -1296 -1319 -1474 -1514 -1588 -1676 -1761 -1827 -1856 -1839 -1845 -1836 -1833 -1878 -1875 -1867 -1855 -1843 -1828 -1813 -1800 -1789 -1782 -1772 -1768 -1773 -1766 -1735 -1683 -1642 -1628 -1592 -1545 -1532 -1538 -1532 -1530 -1526 -1509 -1494 -1485 -1460 -1435 -1411 -1390 -1370 -1352 -1327 -1300 -1281 -1273 -1243 -1134 -989 -935 -876 -840 -805 -766 -737 -702 -677 -669 -691 -675 -649 -619 -558 -547 -539 -532 -520 -501 -472 -437 -394 -341 -274 -203 -141 -104 -80 -64 -53 -46 -41 -39 -37 -35 -31 -27 -23 -21 -19 -18 -17 -18 -19 -19 -18 -17 -18 -18 -17 -15 -16 -16 -17 -18 -20 -26 -40 -74 -117 -165 -214 -266 -320 -376 -431 -485 -536 -586 -634 -688 -741 -787 -792 -800 -807 -816 -828 -842 -859 -878 -897 -908 -907 -899 -876 -837 -790 -750 -703 -667 -644 -617 -601 -584 -579 -579 -579 -633 -640
-2361 -2361 -2361 -2359 -2357 -2358 -2358 -2356 -2347 -2342 -2343 -2346 -2349 -2353 -2356 -2353 -2357 -2361 -2361 -2361 -2361 -2363 -2367 -2362 -2362 -2361 -2363 -2365 -2365 -2368 -2374 -2379 -2387 -2395 -2399 -2402 -2398 -2394 -2393 -2365 -2309 -2257 -2250 -2234 -2098 -2041 -1974 -1874 -1793 -1718 -1650 -1643 -1644 -1667 -1719 -1704 -1642 -1573 -1566 -1570 -1582 -1595 -1618 -1649 -1670 -1684 -1699 -1714 -1723 -1674 -1658 -1676 -1715 -1776 -1839 -1886 -1906 -1913 -1903 -1865 -1807 -1698 -1646 -1452 -1310 -1154 -1009 -847 -753 -717 -808 -967 -1098 -1251 -1402 -1533 -1649 -1741 -1776 -1783 -1789 -1795 -1807 -1817 -1822 -1824 -1826 -1827 -1828 -1825 -1813 -1753 -1617 -1550 -1593 -1534 -1388 -1217 -1267 -1402 -1503 -1557 -1628 -1708 -1784 -1841 -1864 -1862 -1859 -1850 -1843 -1836 -1880 -1878 -1869 -1857 -1844 -1831 -1820 -1814 -1807 -1797 -1792 -1793 -1791 -1731 -1669 -1641 -1633 -1594 -1549 -1541 -1551 -1549 -1544 -1537 -1515 -1496 -1482 -1453 -1429 -1407 -1389 -1368 -1346 -1321 -1297 -1282 -1275 -1256 -1173 -1027 -947 -883 -838 -806 -762 -727 -693 -669 -702 -768 -678 -647 -601 -578 -564 -555 -546 -532 -508 -481 -451 -413 -364 -298 -230 -172 -125 -93 -74 -62 -56 -51 -48 -46 -43 -40 -37 -33 -31 -30 -28 -27 -28 -29 -30 -29 -28 -28 -28 -26 -25 -25 -25 -26 -27 -30 -35 -49 -79 -119 -163 -210 -260 -314 -369 -424 -478 -529 -579 -627 -662 -740 -787 -791 -803 -813 -822 -834 -850 -866 -884 -903 -914 -917 -913 -894 -854 -806 -752 -676 -648 -646 -661 -650 -612 -591 -585 -613 -639 -626
-2364 -2364 -2363 -2361 -2360 -2359 -2358 -2352 -2344 -2338 -2333 -2327 -2325 -2335 -2344 -2336 -2341 -2355 -2360 -2359 -2360 -2362 -2364 -2360 -2361 -2360 -2359 -2362 -2361 -2362 -2370 -2384 -2401 -2410 -2410 -2408 -2405 -2402 -2392 -2330 -2277 -2221 -2210 -2135 -2024 -1985 -1947 -1901 -1855 -1787 -1732 -1731 -1718 -1724 -1745 -1740 -1712 -1667 -1610 -1587 -1591 -1600 -1633 -1677 -1700 -1708 -1720 -1744 -1768 -1734 -1738 -1775 -1809 -1860 -1900 -1916 -1914 -1915 -1912 -1876 -1800 -1701 -1627 -1395 -1264 -1111 -931 -758 -647 -757 -778 -856 -1034 -1234 -1404 -1548 -1669 -1741 -1762 -1773 -1779 -1792 -1801 -1810 -1817 -1822 -1826 -1830 -1830 -1830 -1795 -1679 -1500 -1401 -1535 -1526 -1440 -1316 -1355 -1468 -1543 -1599 -1670 -1743 -1811 -1865 -1877 -1866 -1866 -1862 -1852 -1843 -1901 -1896 -1884 -1869 -1857 -1847 -1835 -1826 -1821 -1812 -1804 -1804 -1764 -1706 -1676 -1653 -1622 -1592 -1580 -1580 -1577 -1570 -1562 -1551 -1514 -1484 -1473 -1454 -1428 -1404 -1385 -1354 -1325 -1304 -1289 -1278 -1269 -1252 -1193 -1048 -942 -883 -834 -798 -752 -716 -699 -705 -740 -764 -754 -668 -645 -595 -580 -570 -561 -548 -512 -487 -464 -432 -387 -315 -246 -189 -132 -96 -77 -67 -63 -59 -56 -54 -52 -49 -46 -44 -43 -41 -40 -39 -40 -41 -42 -42 -41 -42 -41 -39 -36 -37 -37 -37 -39 -41 -45 -55 -83 -120 -162 -207 -255 -308 -363 -418 -472 -522 -571 -619 -667 -703 -784 -797 -807 -817 -827 -839 -855 -873 -890 -908 -920 -924 -924 -912 -878 -815 -740 -700 -631 -642 -658 -645 -616 -601 -609 -635 -647 -620
-2367 -2366 -2365 -2364 -2363 -2361 -2357 -2350 -2344 -2336 -2315 -2309 -2301 -2307 -2333 -2327 -2327 -2347 -2359 -2358 -2360 -2363 -2361 -2357 -2359 -2358 -2356 -2359 -2361 -2360 -2363 -2383 -2410 -2423 -2420 -2413 -2405 -2388 -2351 -2275 -2246 -2195 -2181 -2044 -1978 -1945 -1926 -1927 -1914 -1863 -1829 -1845 -1820 -1795 -1769 -1752 -1737 -1714 -1620 -1593 -1605 -1622 -1660 -1698 -1713 -1728 -1747 -1773 -1804 -1785 -1777 -1832 -1874 -1903 -1918 -1922 -1918 -1917 -1915 -1890 -1822 -1726 -1640 -1402 -1247 -1125 -905 -703 -696 -864 -764 -827 -1034 -1244 -1428 -1558 -1677 -1724 -1741 -1758 -1774 -1787 -1799 -1809 -1817 -1822 -1828 -1830 -1834 -1834 -1824 -1758 -1625 -1481 -1614 -1593 -1467 -1479 -1539 -1587 -1630 -1673 -1724 -1779 -1832 -1872 -1883 -1881 -1869 -1866 -1859 -1849 -1851 -1901 -1897 -1888 -1874 -1858 -1845 -1836 -1832 -1824 -1817 -1818 -1776 -1733 -1709 -1683 -1647 -1628 -1620 -1609 -1596 -1584 -1566 -1530 -1489 -1478 -1450 -1433 -1417 -1399 -1371 -1339 -1311 -1290 -1276 -1269 -1263 -1249 -1197 -1052 -971 -904 -842 -813 -785 -765 -760 -765 -770 -763 -752 -679 -649 -624 -601 -583 -572 -563 -499 -486 -474 -439 -386 -311 -238 -181 -117 -84 -72 -67 -66 -64 -63 -62 -61 -59 -57 -55 -55 -53 -53 -53 -54 -55 -56 -57 -59 -58 -56 -55 -53 -52 -52 -52 -53 -53 -56 -63 -87 -122 -162 -205 -252 -304 -358 -411 -463 -512 -561 -607 -653 -665 -761 -787 -809 -820 -831 -844 -860 -878 -895 -913 -924 -928 -930 -922 -887 -813 -764 -707 -654 -661 -661 -651 -639 -637 -649 -660 -647 -617
-2369 -2368 -2367 -2367 -2366 -2363 -2355 -2347 -2341 -2323 -2301 -2304 -2293 -2299 -2342 -2341 -2334 -2349 -2360 -2358 -2361 -2365 -2362 -2356 -2358 -2357 -2354 -2357 -2359 -2360 -2358 -2370 -2408 -2431 -2426 -2419 -2403 -2363 -2291 -2223 -2201 -2154 -2131 -1981 -1941 -1882 -1885 -1947 -1974 -1953 -1946 -1953 -1919 -1864 -1772 -1776 -1755 -1723 -1612 -1587 -1560 -1546 -1627 -1712 -1719 -1729 -1767 -1802 -1835 -1826 -1803 -1852 -1898 -1915 -1919 -1920 -1920 -1918 -1914 -1899 -1858 -1790 -1706 -1452 -1310 -1167 -1116 -806 -773 -862 -848 -899 -1068 -1257 -1419 -1572 -1670 -1697 -1721 -1746 -1765 -1779 -1793 -1806 -1816 -1822 -1826 -1830 -1838 -1841 -1835 -1821 -1775 -1704 -1704 -1607 -1540 -1630 -1725 -1717 -1724 -1748 -1778 -1814 -1852 -1882 -1888 -1885 -1879 -1868 -1866 -1860 -1863 -1863 -1908 -1903 -1886 -1867 -1855 -1847 -1840 -1831 -1822 -1823 -1810 -1774 -1759 -1741 -1714 -1688 -1667 -1643 -1615 -1593 -1566 -1503 -1453 -1469 -1450 -1422 -1394 -1382 -1358 -1326 -1300 -1282 -1268 -1256 -1250 -1243 -1202 -1073 -999 -932 -860 -838 -822 -809 -799 -790 -780 -767 -749 -726 -668 -644 -612 -583 -556 -526 -499 -485 -470 -426 -376 -294 -204 -107 -75 -64 -66 -67 -68 -67 -68 -69 -68 -67 -65 -65 -66 -64 -64 -65 -67 -67 -68 -71 -76 -73 -70 -70 -68 -66 -66 -65 -66 -64 -66 -66 -90 -123 -162 -204 -249 -301 -354 -405 -455 -502 -551 -594 -607 -649 -721 -753 -810 -821 -834 -848 -865 -883 -900 -917 -928 -932 -935 -929 -897 -829 -776 -742 -720 -696 -684 -680 -674 -670 -668 -662 -643 -621
-2372 -2370 -2370 -2370 -2370 -2369 -2364 -2356 -2347 -2316 -2292 -2308 -2297 -2317 -2356 -2364 -2356 -2359 -2362 -2360 -2365 -2368 -2365 -2360 -2358 -2360 -2361 -2361 -2361 -2369 -2370 -2374 -2397 -2415 -2418 -2420 -2404 -2340 -2216 -2186 -2147 -2083 -2040 -1919 -1883 -1797 -1841 -1959 -2014 -2017 -2021 -2016 -1965 -1903 -1836 -1829 -1778 -1717 -1608 -1581 -1555 -1555 -1652 -1744 -1743 -1716 -1721 -1795 -1862 -1865 -1859 -1884 -1909 -1919 -1921 -1921 -1920 -1917 -1911 -1896 -1867 -1832 -1768 -1532 -1386 -1250 -1145 -1024 -966 -971 -1040 -1099 -1221 -1384 -1481 -1570 -1591 -1609 -1659 -1723 -1748 -1769 -1786 -1801 -1812 -1818 -1824 -1830 -1838 -1845 -1845 -1841 -1842 -1813 -1789 -1696 -1694 -1701 -1756 -1777 -1787 -1801 -1818 -1841 -1865 -1885 -1890 -1887 -1882 -1876 -1867 -1869 -1871 -1868 -1915 -1908 -1895 -1881 -1867 -1855 -1846 -1836 -1822 -1824 -1823 -1809 -1794 -1779 -1759 -1728 -1695 -1657 -1622 -1607 -1586 -1521 -1447 -1455 -1456 -1431 -1395 -1361 -1342 -1320 -1295 -1274 -1257 -1244 -1240 -1235 -1205 -1098 -1004 -939 -876 -851 -827 -814 -803 -794 -786 -771 -748 -732 -733 -649 -614 -580 -547 -521 -499 -483 -463 -423 -366 -295 -221 -150 -107 -86 -77 -72 -69 -68 -69 -71 -72 -71 -71 -71 -71 -70 -71 -72 -73 -73 -75 -78 -82 -80 -78 -77 -76 -74 -74 -73 -71 -68 -67 -71 -93 -125 -162 -205 -251 -302 -351 -398 -445 -490 -494 -552 -598 -639 -689 -715 -777 -818 -833 -848 -867 -886 -903 -919 -930 -935 -939 -935 -912 -858 -802 -807 -762 -718 -702 -702 -691 -676 -670 -660 -642 -623
-2373 -2371 -2371 -2372 -2373 -2374 -2372 -2365 -2358 -2326 -2296 -2315 -2327 -2344 -2363 -2376 -2370 -2367 -2366 -2365 -2372 -2375 -2370 -2366 -2364 -2368 -2375 -2373 -2377 -2390 -2383 -2387 -2393 -2383 -2374 -2380 -2364 -2258 -2074 -2094 -2160 -2124 -2051 -1946 -1702 -1684 -1821 -1980 -2046 -2051 -2052 -2053 -2024 -1970 -1913 -1870 -1805 -1727 -1623 -1585 -1566 -1598 -1693 -1772 -1788 -1776 -1769 -1826 -1880 -1890 -1900 -1909 -1917 -1921 -1922 -1920 -1916 -1911 -1903 -1883 -1846 -1806 -1766 -1635 -1500 -1350 -1239 -1073 -988 -987 -1054 -1099 -1200 -1354 -1455 -1535 -1561 -1588 -1641 -1611 -1703 -1733 -1771 -1786 -1803 -1812 -1820 -1828 -1840 -1846 -1850 -1855 -1856 -1855 -1850 -1827 -1827 -1830 -1798 -1844 -1837 -1841 -1848 -1860 -1875 -1888 -1891 -1888 -1884 -1879 -1876 -1873 -1874 -1872 -1872 -1872 -1865 -1886 -1872 -1862 -1853 -1842 -1822 -1823 -1824 -1826 -1802 -1776 -1759 -1722 -1681 -1637 -1600 -1587 -1566 -1517 -1460 -1452 -1450 -1428 -1404 -1374 -1346 -1319 -1296 -1275 -1251 -1235 -1233 -1224 -1178 -1055 -1022 -925 -866 -848 -833 -821 -811 -805 -797 -770 -729 -697 -679 -647 -612 -576 -540 -522 -499 -482 -464 -425 -369 -310 -256 -208 -151 -115 -94 -80 -71 -69 -70 -72 -73 -73 -73 -74 -73 -73 -74 -76 -76 -76 -78 -81 -85 -83 -81 -80 -80 -78 -77 -77 -72 -68 -67 -71 -93 -124 -161 -204 -253 -305 -351 -380 -393 -447 -494 -541 -587 -627 -674 -692 -737 -799 -826 -844 -867 -887 -906 -921 -931 -938 -942 -939 -923 -898 -865 -820 -777 -732 -714 -709 -695 -679 -669 -659 -642 -623
-2375 -2376 -2376 -2375 -2375 -2376 -2376 -2371 -2366 -2342 -2307 -2328 -2358 -2359 -2371 -2382 -2378 -2375 -2373 -2373 -2381 -2386 -2375 -2373 -2371 -2375 -2381 -2382 -2389 -2400 -2390 -2391 -2359 -2301 -2266 -2273 -2262 -2104 -1948 -2010 -1996 -1968 -1952 -1941 -1791 -1768 -1869 -2022 -2091 -2077 -2073 -2077 -2079 -2048 -1962 -1893 -1837 -1736 -1658 -1640 -1610 -1608 -1674 -1750 -1792 -1826 -1854 -1878 -1901 -1907 -1911 -1915 -1920 -1923 -1920 -1915 -1909 -1900 -1889 -1870 -1832 -1786 -1754 -1678 -1589 -1460 -1352 -1167 -1003 -1010 -1078 -1116 -1199 -1329 -1421 -1476 -1504 -1533 -1595 -1587 -1678 -1716 -1753 -1777 -1790 -1805 -1842 -1842 -1835 -1842 -1851 -1857 -1860 -1862 -1866 -1867 -1868 -1868 -1863 -1867 -1862 -1862 -1865 -1872 -1881 -1888 -1890 -1888 -1885 -1881 -1879 -1877 -1877 -1876 -1873 -1868 -1866 -1863 -1883 -1869 -1862 -1847 -1823 -1822 -1827 -1816 -1787 -1762 -1748 -1702 -1651 -1611 -1578 -1555 -1527 -1487 -1455 -1433 -1425 -1410 -1398 -1386 -1366 -1336 -1303 -1278 -1254 -1231 -1223 -1218 -1176 -1039 -1025 -928 -870 -845 -852 -842 -830 -822 -811 -764 -695 -660 -637 -635 -606 -577 -550 -532 -505 -478 -450 -414 -403 -348 -288 -231 -177 -137 -108 -89 -77 -71 -70 -71 -72 -72 -73 -73 -73 -74 -74 -76 -76 -77 -78 -80 -82 -81 -79 -78 -78 -77 -75 -74 -70 -68 -68 -74 -92 -120 -157 -202 -255 -271 -303 -363 -402 -449 -499 -541 -579 -621 -675 -693 -724 -766 -814 -846 -870 -891 -910 -924 -933 -940 -946 -943 -930 -912 -860 -842 -774 -758 -749 -722 -697 -682 -675 -666 -652 -620
-2371 -2374 -2376 -2377 -2378 -2380 -2382 -2381 -2380 -2359 -2320 -2347 -2367 -2357 -2380 -2389 -2385 -2383 -2383 -2381 -2387 -2392 -2380 -2379 -2378 -2380 -2383 -2385 -2391 -2396 -2391 -2349 -2257 -2179 -2153 -2163 -2134 -1956 -1890 -1976 -1976 -1960 -1964 -1954 -1928 -1921 -1974 -2068 -2111 -2096 -2090 -2088 -2090 -2078 -1999 -1913 -1870 -1761 -1713 -1713 -1696 -1670 -1680 -1717 -1759 -1813 -1869 -1898 -1935 -1936 -1919 -1918 -1924 -1925 -1920 -1910 -1899 -1887 -1874 -1857 -1828 -1791 -1756 -1642 -1577 -1491 -1399 -1237 -1081 -1062 -1092 -1150 -1232 -1310 -1375 -1411 -1438 -1467 -1542 -1578 -1637 -1682 -1723 -1761 -1784 -1800 -1826 -1838 -1851 -1858 -1851 -1858 -1873 -1864 -1866 -1868 -1870 -1870 -1873 -1874 -1873 -1872 -1875 -1879 -1885 -1889 -1890 -1888 -1886 -1883 -1880 -1879 -1877 -1876 -1873 -1869 -1866 -1868 -1864 -1879 -1872 -1856 -1827 -1826 -1831 -1805 -1768 -1751 -1748 -1713 -1650 -1597 -1567 -1541 -1507 -1469 -1446 -1414 -1400 -1387 -1383 -1373 -1367 -1351 -1323 -1295 -1267 -1235 -1217 -1215 -1189 -1073 -1036 -968 -896 -852 -872 -866 -853 -844 -823 -752 -673 -660 -651 -616 -598 -579 -559 -534 -503 -475 -453 -436 -432 -383 -317 -251 -194 -151 -118 -95 -80 -72 -69 -69 -70 -70 -71 -71 -72 -72 -73 -74 -74 -75 -76 -76 -77 -77 -76 -75 -74 -73 -72 -70 -67 -65 -66 -72 -87 -111 -144 -188 -101 -215 -297 -366 -419 -463 -505 -542 -575 -616 -673 -687 -709 -736 -796 -845 -875 -895 -914 -929 -935 -942 -948 -946 -938 -924 -852 -825 -800 -778 -757 -729 -708 -687 -667 -648 -633 -625
-2369 -2370 -2373 -2377 -2381 -2384 -2388 -2390 -2391 -2379 -2356 -2373 -2366 -2344 -2377 -2391 -2388 -2386 -2386 -2386 -2390 -2395 -2385 -2383 -2381 -2382 -2384 -2383 -2392 -2393 -2365 -2260 -2121 -2051 -2068 -2079 -1984 -1835 -1860 -1955 -1951 -1971 -1990 -1989 -1996 -2015 -2066 -2114 -2122 -2111 -2108 -2105 -2100 -2087 -2033 -1937 -1898 -1813 -1786 -1788 -1771 -1738 -1731 -1757 -1797 -1849 -1907 -1944 -1969 -1964 -1954 -1950 -1937 -1931 -1924 -1907 -1888 -1868 -1850 -1833 -1808 -1777 -1736 -1603 -1530 -1484 -1417 -1256 -1140 -1082 -1051 -1122 -1215 -1262 -1304 -1334 -1365 -1402 -1498 -1565 -1597 -1649 -1699 -1741 -1769 -1792 -1811 -1828 -1845 -1855 -1854 -1857 -1882 -1881 -1879 -1887 -1895 -1891 -1875 -1879 -1878 -1877 -1879 -1883 -1887 -1890 -1890 -1888 -1886 -1883 -1881 -1879 -1878 -1876 -1875 -1873 -1869 -1868 -1866 -1894 -1881 -1863 -1832 -1831 -1836 -1789 -1751 -1734 -1722 -1694 -1647 -1592 -1552 -1528 -1492 -1461 -1441 -1403 -1390 -1377 -1372 -1356 -1347 -1339 -1327 -1307 -1280 -1251 -1230 -1224 -1198 -1098 -1054 -999 -929 -881 -903 -899 -877 -863 -833 -760 -692 -677 -664 -657 -651 -581 -567 -536 -500 -473 -463 -483 -495 -430 -346 -265 -204 -157 -121 -95 -78 -70 -67 -66 -67 -67 -68 -68 -69 -70 -71 -71 -72 -72 -72 -72 -72 -72 -72 -71 -70 -69 -68 -66 -64 -62 -62 -65 -77 -95 -120 -156 -134 -212 -309 -378 -425 -467 -507 -540 -570 -606 -657 -674 -703 -725 -766 -815 -866 -894 -918 -934 -941 -948 -955 -956 -950 -937 -919 -906 -856 -798 -773 -795 -761 -694 -674 -648 -636 -629
-2368 -2366 -2367 -2366 -2367 -2378 -2393 -2393 -2391 -2390 -2385 -2387 -2356 -2332 -2372 -2391 -2389 -2387 -2387 -2386 -2389 -2393 -2384 -2382 -2381 -2382 -2384 -2380 -2392 -2390 -2311 -2146 -1986 -1950 -2007 -1978 -1831 -1779 -1872 -1954 -1960 -2010 -2024 -2046 -2086 -2109 -2134 -2147 -2139 -2128 -2126 -2123 -2118 -2108 -2078 -1954 -1916 -1882 -1873 -1877 -1848 -1810 -1802 -1840 -1890 -1928 -1981 -2001 -1969 -1913 -1933 -1949 -1944 -1943 -1933 -1914 -1887 -1858 -1827 -1799 -1771 -1737 -1699 -1584 -1514 -1473 -1411 -1249 -1094 -1063 -1016 -1052 -1142 -1185 -1213 -1248 -1289 -1338 -1457 -1525 -1555 -1616 -1672 -1714 -1746 -1774 -1796 -1815 -1835 -1850 -1858 -1873 -1888 -1881 -1883 -1887 -1890 -1891 -1891 -1884 -1883 -1881 -1882 -1885 -1887 -1889 -1889 -1887 -1885 -1883 -1881 -1879 -1877 -1876 -1875 -1874 -1872 -1869 -1865 -1862 -1898 -1872 -1839 -1839 -1833 -1760 -1728 -1725 -1708 -1664 -1620 -1573 -1533 -1507 -1468 -1449 -1419 -1385 -1379 -1373 -1352 -1341 -1328 -1315 -1307 -1293 -1274 -1254 -1236 -1227 -1204 -1133 -1086 -1035 -986 -946 -940 -933 -906 -891 -859 -791 -730 -702 -676 -644 -644 -578 -560 -536 -505 -473 -479 -701 -604 -479 -366 -274 -206 -156 -118 -90 -72 -65 -63 -63 -64 -64 -65 -66 -66 -67 -68 -68 -68 -68 -68 -68 -68 -68 -68 -67 -67 -66 -64 -63 -61 -59 -58 -59 -66 -76 -89 -23 -171 -257 -342 -405 -429 -454 -495 -528 -558 -597 -644 -661 -697 -725 -747 -781 -843 -889 -920 -939 -946 -953 -960 -962 -955 -935 -917 -905 -864 -807 -787 -788 -761 -707 -686 -694 -683 -665
-2361 -2355 -2349 -2334 -2327 -2349 -2382 -2394 -2391 -2390 -2387 -2389 -2349 -2339 -2378 -2391 -2388 -2383 -2385 -2388 -2387 -2387 -2381 -2380 -2381 -2381 -2381 -2378 -2387 -2376 -2258 -2071 -1941 -1928 -1938 -1846 -1731 -1790 -1918 -1993 -2014 -2055 -2059 -2101 -2141 -2161 -2166 -2160 -2149 -2141 -2139 -2134 -2130 -2125 -2098 -1969 -1961 -1966 -1960 -1955 -1914 -1873 -1867 -1914 -1967 -1988 -2026 -2029 -1968 -1853 -1903 -1928 -1972 -1963 -1944 -1926 -1897 -1861 -1823 -1784 -1745 -1706 -1669 -1557 -1490 -1428 -1353 -1234 -1071 -1051 -1024 -1009 -1049 -1088 -1113 -1159 -1207 -1271 -1407 -1479 -1515 -1579 -1634 -1676 -1713 -1747 -1775 -1798 -1820 -1841 -1857 -1869 -1885 -1882 -1886 -1887 -1887 -1888 -1891 -1891 -1886 -1886 -1888 -1885 -1887 -1888 -1887 -1886 -1883 -1881 -1879 -1877 -1875 -1874 -1873 -1871 -1867 -1867 -1861 -1861 -1858 -1884 -1841 -1845 -1809 -1734 -1706 -1719 -1707 -1653 -1593 -1549 -1519 -1493 -1456 -1438 -1396 -1380 -1378 -1358 -1320 -1309 -1295 -1286 -1283 -1271 -1254 -1239 -1228 -1222 -1203 -1150 -1113 -1061 -1025 -1000 -974 -962 -929 -907 -865 -797 -744 -712 -683 -635 -635 -651 -583 -551 -510 -481 -484 -602 -576 -468 -355 -260 -194 -144 -108 -81 -63 -59 -58 -59 -57 -57 -57 -57 -59 -60 -60 -59 -58 -59 -58 -57 -57 -56 -57 -58 -58 -58 -59 -59 -57 -57 -58 -56 -54 -46 -35 -31 -175 -276 -358 -404 -421 -444 -483 -518 -548 -587 -637 -655 -689 -716 -736 -764 -816 -880 -924 -942 -948 -953 -960 -964 -957 -928 -912 -903 -877 -831 -827 -800 -766 -731 -710 -700 -686 -664
-2355 -2339 -2324 -2293 -2276 -2305 -2353 -2387 -2392 -2390 -2382 -2388 -2355 -2361 -2383 -2389 -2387 -2381 -2385 -2392 -2388 -2382 -2381 -2381 -2381 -2379 -2377 -2377 -2382 -2363 -2220 -2088 -2009 -1952 -1873 -1749 -1685 -1813 -1940 -2042 -2066 -2093 -2099 -2136 -2160 -2166 -2169 -2164 -2155 -2150 -2146 -2143 -2143 -2136 -2084 -2003 -2018 -2019 -2024 -2022 -1986 -1941 -1937 -1982 -2023 -2030 -2039 -2035 -1983 -1912 -1940 -1962 -1997 -1982 -1948 -1927 -1901 -1863 -1821 -1777 -1731 -1687 -1646 -1527 -1457 -1361 -1244 -1180 -1069 -1002 -967 -921 -924 -975 -1014 -1066 -1122 -1199 -1350 -1431 -1471 -1531 -1583 -1629 -1673 -1713 -1748 -1778 -1807 -1833 -1851 -1862 -1879 -1881 -1884 -1885 -1887 -1884 -1886 -1886 -1884 -1887 -1889 -1888 -1886 -1888 -1899 -1884 -1882 -1879 -1877 -1874 -1873 -1872 -1871 -1869 -1865 -1862 -1860 -1860 -1855 -1838 -1828 -1833 -1747 -1702 -1688 -1680 -1657 -1621 -1571 -1521 -1486 -1461 -1444 -1430 -1391 -1381 -1374 -1332 -1301 -1283 -1271 -1263 -1259 -1243 -1229 -1226 -1224 -1221 -1201 -1128 -1110 -1067 -1039 -1020 -993 -973 -932 -899 -851 -793 -757 -726 -693 -638 -620 -623 -550 -497 -483 -488 -490 -529 -508 -417 -315 -229 -168 -124 -92 -71 -56 -59 -56 -55 -56 -56 -55 -56 -57 -59 -59 -58 -58 -59 -58 -57 -57 -56 -57 -57 -57 -58 -59 -59 -57 -57 -57 -56 -53 -46 -29 -41 -146 -245 -350 -405 -425 -451 -485 -514 -545 -586 -633 -651 -685 -703 -724 -749 -793 -873 -922 -941 -949 -954 -963 -970 -963 -927 -911 -909 -897 -869 -885 -855 -827 -787 -754 -725 -693 -670
-2352 -2324 -2295 -2248 -2226 -2264 -2322 -2372 -2390 -2390 -2384 -2385 -2372 -2380 -2388 -2390 -2387 -2383 -2387 -2391 -2386 -2381 -2382 -2378 -2377 -2375 -2373 -2374 -2379 -2358 -2254 -2182 -2106 -2011 -1889 -1747 -1705 -1810 -1919 -2073 -2099 -2123 -2132 -2152 -2164 -2170 -2172 -2161 -2150 -2149 -2147 -2148 -2153 -2146 -2092 -2059 -2067 -2053 -2060 -2071 -2063 -2037 -2031 -2050 -2063 -2060 -2052 -2044 -2011 -1999 -1984 -1992 -1979 -1966 -1935 -1909 -1887 -1855 -1808 -1750 -1700 -1654 -1607 -1478 -1418 -1322 -1172 -1097 -1015 -994 -922 -794 -786 -849 -906 -966 -1036 -1129 -1296 -1377 -1414 -1474 -1531 -1586 -1638 -1686 -1729 -1769 -1803 -1829 -1846 -1855 -1874 -1877 -1881 -1882 -1885 -1882 -1883 -1883 -1884 -1889 -1892 -1891 -1887 -1889 -1892 -1887 -1891 -1887 -1873 -1871 -1871 -1871 -1870 -1867 -1864 -1861 -1860 -1860 -1854 -1850 -1835 -1810 -1718 -1665 -1660 -1615 -1587 -1582 -1556 -1506 -1455 -1422 -1418 -1412 -1377 -1369 -1352 -1316 -1297 -1279 -1266 -1251 -1239 -1223 -1213 -1214 -1215 -1212 -1179 -1115 -1100 -1071 -1044 -1019 -989 -965 -925 -887 -835 -779 -746 -722 -691 -641 -607 -593 -549 -510 -493 -472 -428 -397 -347 -214 -87 -63 -130 -47 -52 -53 -55 -56 -54 -53 -54 -52 -52 -57 -58 -58 -56 -56 -56 -60 -56 -56 -56 -54 -56 -57 -57 -58 -57 -61 -56 -52 -50 -46 -49 -53 -56 -64 -104 -189 -335 -430 -473 -490 -502 -522 -546 -580 -636 -661 -685 -698 -718 -742 -777 -848 -885 -920 -947 -954 -967 -979 -974 -946 -930 -926 -921 -913 -919 -903 -852 -786 -734 -721 -718 -704
-2340 -2303 -2273 -2218 -2191 -2235 -2298 -2358 -2384 -2387 -2386 -2388 -2388 -2390 -2393 -2392 -2388 -2385 -2383 -2377 -2373 -2380 -2382 -2373 -2374 -2372 -2371 -2372 -2374 -2359 -2327 -2266 -2150 -2037 -1922 -1812 -1806 -1845 -1935 -2098 -2126 -2143 -2150 -2159 -2169 -2175 -2170 -2152 -2138 -2139 -2144 -2149 -2155 -2151 -2121 -2099 -2100 -2089 -2087 -2092 -2093 -2086 -2082 -2081 -2079 -2075 -2068 -2062 -2039 -2029 -2005 -1995 -1970 -1953 -1927 -1898 -1870 -1829 -1775 -1732 -1649 -1597 -1533 -1465 -1409 -1343 -1230 -1099 -1025 -905 -759 -704 -726 -818 -881 -868 -957 -1067 -1242 -1321 -1359 -1426 -1492 -1557 -1618 -1674 -1725 -1770 -1804 -1828 -1844 -1853 -1871 -1875 -1880 -1880 -1883 -1883 -1883 -1884 -1885 -1887 -1890 -1890 -1888 -1889 -1887 -1888 -1889 -1884 -1874 -1857 -1880 -1871 -1870 -1867 -1864 -1862 -1860 -1858 -1855 -1854 -1837 -1800 -1723 -1638 -1605 -1544 -1518 -1522 -1523 -1499 -1452 -1412 -1398 -1395 -1357 -1338 -1324 -1309 -1291 -1269 -1256 -1240 -1221 -1208 -1202 -1196 -1192 -1185 -1145 -1093 -1066 -1038 -1004 -979 -952 -936 -910 -875 -826 -773 -734 -706 -674 -631 -605 -591 -559 -531 -504 -471 -431 -393 -336 -206 -85 -59 -49 -47 -51 -53 -54 -54 -52 -51 -51 -51 -51 -53 -54 -54 -53 -53 -53 -55 -54 -53 -52 -51 -51 -51 -51 -52 -51 -52 -50 -47 -46 -47 -54 -62 -69 -78 -61 -128 -304 -423 -466 -513 -556 -593 -616 -574 -634 -658 -688 -697 -715 -741 -776 -810 -828 -843 -854 -862 -867 -868 -865 -860 -853 -846 -838 -830 -822 -812 -796 -772 -747 -723 -707 -694
-2327 -2313 -2261 -2211 -2179 -2218 -2285 -2351 -2382 -2385 -2385 -2390 -2393 -2390 -2386 -2385 -2384 -2378 -2368 -2358 -2359 -2376 -2385 -2371 -2376 -2371 -2370 -2367 -2367 -2357 -2353 -2289 -2143 -2023 -1957 -1917 -1928 -1931 -2017 -2136 -2156 -2161 -2164 -2166 -2171 -2171 -2159 -2138 -2121 -2123 -2142 -2152 -2155 -2154 -2142 -2121 -2115 -2111 -2104 -2100 -2095 -2089 -2082 -2079 -2083 -2083 -2079 -2072 -2051 -2038 -2015 -2003 -1983 -1959 -1932 -1900 -1864 -1811 -1750 -1707 -1636 -1558 -1481 -1400 -1318 -1238 -1152 -1057 -951 -836 -696 -610 -626 -678 -759 -846 -955 -1014 -1190 -1274 -1318 -1390 -1465 -1539 -1610 -1674 -1728 -1773 -1805 -1828 -1843 -1852 -1870 -1875 -1878 -1880 -1881 -1883 -1883 -1884 -1884 -1884 -1886 -1886 -1887 -1888 -1888 -1889 -1885 -1882 -1878 -1870 -1881 -1874 -1880 -1880 -1877 -1874 -1861 -1857 -1857 -1850 -1815 -1772 -1721 -1615 -1543 -1477 -1440 -1430 -1453 -1471 -1454 -1423 -1398 -1382 -1338 -1317 -1315 -1300 -1278 -1259 -1244 -1224 -1202 -1185 -1170 -1147 -1123 -1112 -1084 -1045 -1021 -993 -964 -937 -910 -897 -879 -852 -811 -768 -732 -693 -651 -608 -592 -581 -554 -521 -495 -468 -429 -380 -311 -219 -64 -50 -46 -48 -48 -47 -48 -49 -49 -49 -50 -49 -49 -50 -50 -51 -51 -51 -51 -52 -51 -50 -48 -47 -47 -46 -45 -44 -43 -43 -43 -43 -45 -51 -64 -80 -97 -115 -41 -85 -278 -413 -468 -514 -560 -580 -599 -602 -650 -663 -687 -698 -712 -733 -761 -795 -814 -829 -842 -851 -857 -859 -859 -855 -851 -845 -839 -831 -823 -813 -799 -780 -760 -741 -726 -714
-2330 -2225 -2248 -2211 -2191 -2235 -2304 -2355 -2388 -2374 -2380 -2377 -2359 -2360 -2359 -2357 -2380 -2366 -2344 -2336 -2346 -2369 -2386 -2372 -2377 -2369 -2370 -2363 -2360 -2349 -2347 -2268 -2133 -2050 -2048 -2070 -2068 -2050 -2120 -2187 -2186 -2178 -2177 -2171 -2169 -2166 -2146 -2119 -2100 -2109 -2139 -2151 -2154 -2153 -2148 -2138 -2128 -2121 -2113 -2106 -2100 -2095 -2088 -2086 -2090 -2090 -2084 -2076 -2057 -2043 -2021 -2008 -1987 -1961 -1936 -1903 -1863 -1815 -1755 -1692 -1627 -1548 -1500 -1366 -1274 -1180 -1082 -977 -867 -745 -607 -513 -489 -534 -633 -763 -887 -997 -1158 -1249 -1298 -1378 -1463 -1544 -1618 -1680 -1732 -1773 -1804 -1826 -1841 -1851 -1869 -1875 -1878 -1880 -1881 -1883 -1883 -1884 -1884 -1884 -1884 -1885 -1885 -1886 -1887 -1887 -1885 -1884 -1885 -1884 -1885 -1886 -1881 -1878 -1873 -1871 -1874 -1868 -1862 -1836 -1780 -1749 -1707 -1629 -1514 -1442 -1396 -1367 -1388 -1429 -1438 -1424 -1402 -1377 -1330 -1317 -1306 -1276 -1256 -1236 -1224 -1204 -1185 -1163 -1140 -1110 -1076 -1063 -1046 -1021 -1004 -972 -946 -918 -891 -875 -856 -833 -797 -752 -712 -671 -629 -581 -556 -549 -533 -500 -487 -445 -387 -318 -230 -117 -46 -14 -19 -28 -35 -39 -42 -44 -45 -47 -48 -47 -47 -47 -47 -48 -48 -48 -49 -49 -49 -48 -46 -44 -43 -40 -38 -36 -35 -35 -37 -40 -45 -55 -76 -104 -134 -167 -91 -127 -295 -414 -445 -464 -520 -558 -595 -634 -672 -682 -701 -718 -734 -752 -761 -782 -801 -817 -831 -841 -848 -852 -853 -852 -849 -844 -839 -833 -826 -816 -804 -789 -772 -756 -743 -733
-2337 -2223 -2208 -2212 -2185 -2214 -2295 -2343 -2392 -2364 -2374 -2367 -2353 -2352 -2351 -2352 -2381 -2346 -2322 -2316 -2331 -2359 -2379 -2368 -2372 -2365 -2364 -2361 -2351 -2341 -2339 -2257 -2150 -2108 -2152 -2213 -2214 -2198 -2217 -2222 -2202 -2190 -2184 -2174 -2170 -2168 -2155 -2126 -2098 -2105 -2136 -2148 -2152 -2151 -2146 -2140 -2132 -2126 -2119 -2113 -2108 -2105 -2103 -2102 -2103 -2098 -2090 -2080 -2058 -2040 -2019 -2006 -1986 -1964 -1938 -1907 -1869 -1823 -1768 -1701 -1625 -1549 -1493 -1339 -1244 -1144 -1038 -926 -807 -662 -506 -365 -301 -367 -524 -691 -831 -947 -1156 -1259 -1306 -1392 -1480 -1562 -1631 -1690 -1736 -1774 -1806 -1828 -1842 -1851 -1870 -1875 -1879 -1881 -1882 -1883 -1884 -1884 -1884 -1884 -1883 -1884 -1884 -1885 -1885 -1885 -1886 -1885 -1886 -1886 -1886 -1887 -1883 -1879 -1874 -1870 -1871 -1868 -1861 -1858 -1792 -1701 -1671 -1610 -1511 -1423 -1386 -1350 -1364 -1399 -1405 -1401 -1393 -1370 -1326 -1304 -1284 -1256 -1244 -1224 -1199 -1179 -1165 -1149 -1129 -1105 -1082 -1073 -1052 -1018 -1003 -970 -935 -900 -878 -867 -849 -830 -801 -746 -693 -665 -619 -553 -522 -514 -504 -478 -466 -418 -352 -274 -187 -106 -47 -14 -11 -18 -26 -32 -37 -40 -42 -44 -45 -45 -44 -44 -45 -46 -47 -48 -48 -48 -48 -47 -45 -43 -40 -36 -32 -30 -28 -28 -32 -37 -45 -61 -89 -128 -174 -220 -184 -230 -340 -402 -436 -474 -511 -542 -570 -614 -659 -675 -695 -707 -738 -765 -781 -770 -789 -807 -821 -832 -840 -846 -848 -849 -847 -845 -841 -836 -830 -821 -811 -798 -785 -772 -760 -750
-2334 -2262 -2225 -2227 -2195 -2236 -2302 -2342 -2354 -2354 -2355 -2364 -2361 -2353 -2352 -2350 -2344 -2315 -2312 -2310 -2324 -2354 -2372 -2361 -2362 -2356 -2351 -2357 -2344 -2330 -2328 -2289 -2217 -2192 -2233 -2271 -2276 -2268 -2255 -2221 -2207 -2190 -2181 -2173 -2163 -2160 -2162 -2144 -2117 -2117 -2141 -2149 -2144 -2142 -2146 -2140 -2134 -2128 -2123 -2119 -2114 -2113 -2114 -2114 -2111 -2103 -2095 -2083 -2056 -2031 -2012 -2001 -1984 -1966 -1940 -1912 -1876 -1831 -1777 -1714 -1640 -1568 -1502 -1323 -1231 -1139 -1030 -913 -778 -628 -456 -271 -161 -252 -451 -631 -788 -923 -1042 -1274 -1317 -1418 -1494 -1567 -1633 -1690 -1733 -1773 -1813 -1836 -1852 -1859 -1874 -1878 -1881 -1883 -1883 -1884 -1885 -1885 -1885 -1884 -1884 -1884 -1884 -1885 -1885 -1883 -1884 -1884 -1885 -1885 -1885 -1886 -1885 -1882 -1880 -1875 -1869 -1867 -1864 -1851 -1790 -1708 -1609 -1568 -1502 -1404 -1383 -1321 -1346 -1376 -1361 -1361 -1377 -1356 -1313 -1287 -1269 -1247 -1237 -1228 -1178 -1149 -1143 -1133 -1118 -1102 -1085 -1071 -1041 -1009 -997 -972 -936 -890 -866 -860 -823 -810 -796 -737 -672 -657 -615 -522 -494 -482 -466 -439 -455 -399 -328 -247 -163 -100 -50 -16 -11 -16 -22 -28 -33 -36 -38 -41 -42 -42 -42 -42 -44 -45 -46 -47 -48 -48 -47 -47 -45 -42 -37 -33 -28 -25 -22 -22 -28 -36 -46 -63 -98 -148 -210 -263 -272 -310 -373 -404 -438 -481 -515 -541 -561 -586 -631 -645 -657 -670 -703 -733 -755 -760 -780 -797 -813 -824 -834 -840 -844 -846 -847 -846 -844 -840 -835 -828 -819 -809 -798 -787 -777 -767
-2328 -2274 -2263 -2243 -2225 -2246 -2302 -2343 -2358 -2355 -2355 -2361 -2361 -2356 -2354 -2355 -2350 -2347 -2324 -2296 -2320 -2343 -2341 -2341 -2357 -2345 -2340 -2360 -2350 -2327 -2317 -2307 -2285 -2276 -2282 -2281 -2273 -2260 -2243 -2203 -2194 -2166 -2167 -2166 -2155 -2151 -2156 -2142 -2125 -2133 -2144 -2140 -2135 -2137 -2144 -2139 -2133 -2129 -2128 -2124 -2120 -2118 -2117 -2116 -2112 -2106 -2098 -2083 -2053 -2027 -2007 -1998 -1986 -1968 -1943 -1914 -1877 -1833 -1780 -1718 -1649 -1583 -1524 -1357 -1269 -1157 -1055 -941 -810 -664 -499 -335 -257 -305 -470 -639 -797 -925 -1046 -1160 -1262 -1435 -1500 -1575 -1629 -1687 -1734 -1779 -1821 -1848 -1864 -1874 -1882 -1885 -1886 -1886 -1886 -1886 -1886 -1886 -1885 -1885 -1885 -1885 -1885 -1886 -1885 -1884 -1883 -1883 -1884 -1884 -1884 -1884 -1884 -1883 -1882 -1879 -1874 -1870 -1869 -1849 -1751 -1696 -1554 -1423 -1343 -1388 -1337 -1304 -1335 -1346 -1318 -1325 -1358 -1339 -1300 -1276 -1261 -1237 -1230 -1202 -1152 -1132 -1123 -1108 -1094 -1086 -1078 -1063 -1033 -1003 -986 -960 -934 -891 -860 -843 -800 -790 -787 -712 -649 -623 -600 -501 -473 -461 -437 -400 -353 -382 -312 -236 -163 -105 -60 -30 -19 -19 -22 -26 -29 -33 -36 -38 -39 -40 -41 -41 -43 -44 -46 -47 -47 -47 -47 -47 -46 -41 -36 -30 -25 -21 -18 -19 -26 -37 -49 -67 -102 -156 -237 -278 -326 -353 -392 -408 -437 -475 -502 -528 -551 -574 -610 -621 -643 -658 -682 -707 -723 -751 -771 -789 -805 -818 -828 -836 -842 -845 -847 -848 -847 -845 -841 -836 -829 -820 -811 -801 -793 -784
-2334 -2277 -2263 -2265 -2262 -2280 -2323 -2344 -2355 -2355 -2354 -2357 -2357 -2354 -2351 -2351 -2349 -2345 -2326 -2315 -2338 -2349 -2345 -2339 -2331 -2340 -2335 -2365 -2360 -2315 -2300 -2288 -2293 -2308 -2293 -2278 -2262 -2247 -2227 -2183 -2150 -2124 -2141 -2149 -2158 -2164 -2155 -2126 -2115 -2125 -2116 -2095 -2095 -2118 -2138 -2135 -2132 -2132 -2135 -2124 -2106 -2091 -2081 -2072 -2070 -2082 -2090 -2075 -2041 -2022 -2008 -2001 -1991 -1976 -1950 -1918 -1880 -1834 -1781 -1722 -1660 -1602 -1554 -1413 -1330 -1231 -1122 -1007 -915 -743 -626 -520 -432 -464 -575 -698 -844 -973 -1080 -1187 -1286 -1367 -1446 -1550 -1606 -1658 -1698 -1752 -1816 -1855 -1874 -1888 -1898 -1898 -1900 -1896 -1896 -1893 -1892 -1890 -1888 -1887 -1887 -1886 -1886 -1886 -1886 -1884 -1884 -1884 -1883 -1883 -1883 -1882 -1882 -1881 -1879 -1877 -1873 -1870 -1867 -1833 -1673 -1545 -1478 -1331 -1263 -1287 -1321 -1338 -1341 -1314 -1285 -1308 -1332 -1309 -1270 -1255 -1245 -1224 -1200 -1150 -1126 -1118 -1101 -1077 -1055 -1043 -1041 -1036 -1025 -996 -975 -948 -925 -896 -870 -852 -809 -767 -742 -697 -637 -600 -563 -516 -488 -471 -427 -350 -428 -369 -300 -229 -163 -109 -68 -39 -27 -23 -23 -25 -27 -31 -34 -36 -38 -39 -40 -40 -42 -43 -45 -47 -46 -45 -45 -45 -45 -40 -34 -28 -22 -18 -15 -16 -28 -43 -58 -72 -102 -172 -268 -320 -360 -382 -408 -413 -439 -473 -491 -511 -534 -560 -598 -612 -641 -658 -679 -704 -720 -744 -764 -782 -799 -812 -824 -833 -840 -845 -848 -851 -852 -850 -848 -844 -839 -832 -825 -816 -809 -801
-2351 -2302 -2281 -2292 -2302 -2309 -2330 -2344 -2351 -2353 -2354 -2355 -2351 -2349 -2347 -2348 -2348 -2349 -2342 -2332 -2340 -2344 -2330 -2320 -2317 -2316 -2307 -2297 -2295 -2294 -2287 -2273 -2266 -2258 -2244 -2265 -2242 -2227 -2211 -2173 -2107 -2112 -2137 -2159 -2176 -2179 -2155 -2117 -2098 -2094 -2073 -2046 -2049 -2081 -2129 -2134 -2136 -2135 -2111 -2069 -2017 -1981 -1961 -1933 -1930 -1999 -2071 -2061 -2023 -2011 -2007 -2003 -1996 -1984 -1959 -1931 -1894 -1848 -1797 -1744 -1691 -1640 -1596 -1470 -1387 -1301 -1211 -1124 -1028 -930 -873 -834 -825 -646 -720 -812 -914 -1031 -1229 -1325 -1362 -1429 -1493 -1545 -1599 -1640 -1662 -1708 -1783 -1839 -1868 -1883 -1899 -1925 -1931 -1919 -1912 -1904 -1900 -1898 -1896 -1894 -1891 -1889 -1887 -1887 -1886 -1885 -1884 -1884 -1883 -1883 -1882 -1881 -1880 -1878 -1875 -1871 -1867 -1864 -1861 -1818 -1603 -1466 -1391 -1325 -1293 -1309 -1332 -1375 -1362 -1294 -1267 -1300 -1305 -1282 -1225 -1224 -1217 -1195 -1149 -1115 -1111 -1097 -1073 -1051 -1028 -1007 -996 -991 -989 -980 -962 -943 -918 -895 -877 -836 -802 -776 -761 -685 -626 -602 -528 -509 -501 -480 -425 -324 -409 -351 -285 -219 -158 -110 -72 -46 -32 -26 -25 -25 -27 -30 -33 -36 -38 -39 -40 -40 -41 -42 -43 -43 -43 -42 -42 -41 -40 -36 -32 -27 -22 -18 -15 -18 -34 -56 -82 -108 -141 -273 -329 -356 -379 -395 -412 -430 -452 -475 -492 -507 -532 -558 -593 -602 -627 -652 -678 -704 -718 -738 -758 -776 -793 -808 -820 -831 -839 -845 -850 -853 -856 -856 -855 -853 -850 -845 -839 -832 -826 -819
-2349 -2364 -2354 -2340 -2331 -2329 -2341 -2351 -2353 -2354 -2356 -2356 -2349 -2349 -2348 -2350 -2349 -2346 -2348 -2349 -2346 -2344 -2331 -2314 -2313 -2311 -2300 -2298 -2291 -2288 -2277 -2264 -2257 -2252 -2249 -2234 -2215 -2219 -2205 -2174 -2094 -2128 -2162 -2186 -2192 -2178 -2154 -2121 -2091 -2078 -2068 -2045 -2035 -2065 -2117 -2128 -2135 -2108 -2036 -1946 -1851 -1796 -1774 -1750 -1789 -1943 -2054 -2050 -2013 -2003 -2003 -2002 -1996 -1986 -1965 -1944 -1913 -1870 -1825 -1777 -1727 -1678 -1634 -1515 -1445 -1371 -1298 -1217 -1125 -1048 -1007 -971 -936 -923 -938 -983 -1055 -1134 -1285 -1368 -1408 -1482 -1541 -1587 -1635 -1673 -1697 -1725 -1771 -1823 -1855 -1866 -1881 -1911 -1903 -1902 -1915 -1915 -1912 -1914 -1912 -1905 -1899 -1896 -1894 -1892 -1889 -1887 -1885 -1884 -1883 -1882 -1882 -1880 -1879 -1876 -1873 -1869 -1864 -1861 -1859 -1828 -1658 -1549 -1488 -1428 -1410 -1386 -1391 -1421 -1372 -1286 -1275 -1305 -1290 -1265 -1201 -1193 -1189 -1165 -1130 -1111 -1100 -1078 -1051 -1032 -1015 -995 -977 -967 -952 -952 -932 -914 -906 -887 -867 -855 -793 -814 -808 -668 -613 -559 -527 -474 -477 -461 -418 -343 -217 -331 -267 -205 -149 -106 -72 -47 -35 -29 -27 -26 -28 -30 -33 -36 -38 -40 -40 -40 -41 -40 -40 -39 -39 -38 -38 -36 -34 -32 -29 -26 -24 -19 -17 -21 -44 -73 -117 -164 -138 -299 -340 -367 -377 -395 -411 -435 -458 -480 -501 -520 -542 -565 -593 -603 -625 -650 -685 -714 -728 -733 -753 -772 -789 -805 -818 -830 -839 -846 -851 -856 -860 -862 -863 -863 -862 -858 -854 -849 -843 -836
-2340 -2369 -2369 -2363 -2354 -2343 -2350 -2357 -2358 -2360 -2360 -2355 -2349 -2349 -2350 -2351 -2347 -2342 -2338 -2338 -2337 -2336 -2329 -2315 -2314 -2314 -2301 -2293 -2285 -2280 -2273 -2261 -2246 -2247 -2232 -2216 -2209 -2207 -2186 -2167 -2114 -2089 -2173 -2190 -2185 -2176 -2156 -2131 -2113 -2107 -2099 -2061 -2018 -2045 -2111 -2124 -2135 -2073 -1969 -1828 -1674 -1585 -1561 -1611 -1769 -1958 -2039 -2039 -2007 -2003 -2002 -2000 -1993 -1984 -1969 -1950 -1923 -1887 -1846 -1800 -1751 -1708 -1673 -1581 -1521 -1451 -1387 -1300 -1218 -1160 -1130 -1084 -1049 -1053 -1072 -1104 -1158 -1226 -1356 -1419 -1453 -1520 -1578 -1624 -1665 -1698 -1728 -1760 -1794 -1827 -1847 -1853 -1858 -1821 -1761 -1790 -1866 -1907 -1907 -1903 -1910 -1912 -1908 -1908 -1905 -1900 -1896 -1890 -1887 -1886 -1884 -1882 -1881 -1879 -1878 -1876 -1873 -1868 -1861 -1858 -1856 -1837 -1721 -1628 -1563 -1514 -1491 -1471 -1474 -1462 -1381 -1310 -1311 -1316 -1282 -1242 -1187 -1170 -1161 -1150 -1115 -1089 -1073 -1056 -1035 -1017 -1002 -984 -967 -956 -937 -921 -896 -878 -887 -878 -854 -852 -832 -809 -776 -696 -637 -559 -536 -497 -475 -458 -417 -368 -280 -306 -246 -190 -140 -101 -70 -48 -36 -30 -28 -27 -29 -31 -34 -37 -39 -41 -41 -41 -41 -40 -38 -37 -36 -35 -34 -32 -30 -29 -27 -26 -24 -23 -24 -34 -60 -85 -149 -217 -207 -257 -320 -348 -375 -414 -425 -442 -461 -480 -498 -521 -546 -571 -596 -607 -628 -660 -696 -722 -745 -730 -750 -769 -787 -802 -817 -829 -839 -847 -854 -860 -865 -868 -871 -872 -873 -871 -869 -865 -860 -855
-2349 -2363 -2369 -2362 -2360 -2355 -2357 -2360 -2364 -2365 -2359 -2352 -2345 -2348 -2350 -2348 -2344 -2342 -2337 -2333 -2331 -2334 -2331 -2319 -2315 -2300 -2292 -2282 -2276 -2272 -2269 -2259 -2242 -2233 -2211 -2191 -2191 -2204 -2181 -2155 -2101 -2092 -2144 -2173 -2187 -2184 -2165 -2147 -2143 -2142 -2126 -2077 -2014 -2031 -2114 -2126 -2135 -2066 -1942 -1771 -1566 -1422 -1342 -1497 -1816 -1965 -2021 -2026 -2007 -2006 -2001 -1998 -1991 -1981 -1972 -1955 -1931 -1902 -1863 -1818 -1776 -1747 -1725 -1654 -1588 -1534 -1468 -1386 -1320 -1270 -1239 -1186 -1149 -1161 -1190 -1225 -1269 -1321 -1424 -1483 -1512 -1558 -1606 -1654 -1692 -1719 -1744 -1771 -1798 -1821 -1836 -1840 -1829 -1730 -1637 -1682 -1778 -1841 -1851 -1851 -1883 -1906 -1908 -1915 -1915 -1913 -1907 -1897 -1892 -1890 -1888 -1884 -1881 -1879 -1877 -1875 -1871 -1865 -1859 -1854 -1851 -1835 -1755 -1700 -1622 -1582 -1539 -1522 -1512 -1484 -1416 -1368 -1354 -1320 -1268 -1216 -1175 -1160 -1150 -1139 -1089 -1055 -1044 -1037 -1023 -1009 -996 -977 -958 -946 -927 -898 -881 -872 -873 -871 -851 -826 -801 -792 -791 -762 -710 -659 -596 -543 -507 -484 -440 -398 -326 -184 -222 -171 -126 -91 -65 -45 -35 -30 -28 -28 -29 -32 -35 -38 -41 -42 -43 -42 -41 -40 -37 -35 -34 -33 -31 -29 -27 -26 -26 -26 -26 -26 -30 -44 -78 -90 -184 -277 -321 -279 -396 -394 -410 -424 -450 -462 -467 -484 -505 -524 -551 -579 -605 -618 -645 -680 -707 -725 -745 -728 -749 -768 -785 -801 -816 -829 -839 -848 -856 -863 -869 -874 -879 -882 -884 -885 -884 -882 -878 -873
-2343 -2358 -2365 -2361 -2362 -2359 -2362 -2362 -2362 -2365 -2352 -2348 -2340 -2345 -2346 -2343 -2341 -2340 -2334 -2329 -2327 -2328 -2321 -2313 -2309 -2292 -2293 -2277 -2272 -2268 -2254 -2248 -2237 -2198 -2179 -2204 -2209 -2206 -2179 -2142 -2095 -2101 -2155 -2176 -2181 -2174 -2153 -2148 -2153 -2150 -2135 -2084 -2020 -2032 -2114 -2125 -2131 -2074 -1944 -1773 -1566 -1405 -1274 -1520 -1855 -1966 -2006 -2010 -2007 -2004 -2001 -1999 -1994 -1983 -1972 -1958 -1939 -1915 -1881 -1844 -1819 -1803 -1780 -1706 -1640 -1605 -1536 -1471 -1415 -1367 -1329 -1284 -1253 -1260 -1293 -1336 -1378 -1421 -1499 -1549 -1568 -1590 -1630 -1679 -1718 -1742 -1756 -1771 -1790 -1806 -1812 -1811 -1809 -1696 -1608 -1647 -1693 -1733 -1766 -1792 -1833 -1867 -1887 -1905 -1913 -1915 -1914 -1904 -1899 -1897 -1894 -1890 -1885 -1881 -1878 -1875 -1871 -1866 -1858 -1851 -1847 -1830 -1762 -1727 -1679 -1624 -1589 -1555 -1535 -1503 -1454 -1407 -1363 -1306 -1245 -1199 -1173 -1159 -1158 -1133 -1080 -1052 -1041 -1029 -1012 -998 -986 -970 -954 -941 -920 -880 -868 -852 -846 -851 -845 -830 -797 -783 -785 -765 -736 -646 -619 -545 -508 -489 -454 -407 -337 -212 -182 -150 -109 -79 -56 -39 -32 -28 -27 -28 -29 -32 -36 -40 -43 -44 -44 -44 -43 -40 -37 -34 -33 -32 -30 -27 -24 -24 -24 -26 -28 -31 -36 -44 -69 -80 -173 -351 -361 -374 -397 -426 -428 -433 -462 -492 -497 -510 -537 -558 -585 -616 -651 -664 -690 -711 -728 -738 -742 -729 -749 -768 -785 -802 -817 -830 -841 -850 -859 -867 -875 -881 -887 -892 -896 -899 -899 -899 -897 -893
-2347 -2358 -2362 -2366 -2368 -2365 -2366 -2362 -2365 -2363 -2348 -2348 -2346 -2347 -2345 -2343 -2346 -2346 -2337 -2330 -2325 -2318 -2312 -2309 -2305 -2305 -2300 -2290 -2276 -2271 -2249 -2248 -2225 -2206 -2211 -2216 -2209 -2198 -2180 -2130 -2103 -2138 -2172 -2185 -2163 -2148 -2125 -2135 -2153 -2152 -2141 -2096 -2044 -2051 -2112 -2113 -2117 -2100 -1999 -1848 -1674 -1560 -1527 -1825 -1869 -1970 -1997 -2001 -2008 -1990 -2001 -1995 -1997 -1988 -1974 -1959 -1942 -1926 -1902 -1874 -1855 -1835 -1810 -1731 -1687 -1655 -1596 -1544 -1494 -1449 -1412 -1382 -1357 -1354 -1383 -1431 -1476 -1518 -1581 -1613 -1619 -1629 -1665 -1708 -1744 -1766 -1774 -1778 -1786 -1790 -1782 -1772 -1788 -1709 -1598 -1599 -1595 -1630 -1679 -1715 -1751 -1793 -1829 -1855 -1878 -1897 -1906 -1904 -1902 -1900 -1896 -1894 -1891 -1886 -1881 -1878 -1875 -1868 -1859 -1850 -1845 -1824 -1759 -1732 -1708 -1666 -1627 -1575 -1549 -1517 -1472 -1411 -1342 -1281 -1230 -1208 -1177 -1161 -1160 -1130 -1093 -1072 -1055 -1034 -1013 -995 -980 -962 -946 -934 -912 -871 -854 -826 -807 -801 -802 -814 -768 -734 -710 -686 -662 -632 -594 -508 -482 -470 -437 -389 -317 -203 -165 -133 -95 -68 -48 -34 -29 -27 -27 -28 -30 -33 -37 -41 -44 -46 -46 -46 -45 -42 -39 -36 -35 -33 -31 -28 -26 -24 -23 -24 -29 -39 -58 -91 -75 -149 -239 -348 -368 -389 -404 -447 -467 -471 -484 -515 -531 -542 -566 -591 -616 -654 -693 -701 -713 -725 -733 -737 -738 -731 -750 -769 -786 -803 -817 -831 -842 -852 -861 -871 -879 -887 -894 -901 -907 -912 -915 -916 -915 -913
-2358 -2365 -2366 -2371 -2375 -2374 -2372 -2369 -2369 -2361 -2352 -2353 -2348 -2347 -2346 -2346 -2347 -2345 -2341 -2334 -2325 -2318 -2313 -2311 -2301 -2287 -2278 -2283 -2277 -2271 -2255 -2249 -2243 -2232 -2225 -2217 -2205 -2193 -2183 -2158 -2153 -2169 -2179 -2169 -2157 -2137 -2113 -2122 -2148 -2156 -2147 -2119 -2091 -2097 -2115 -2103 -2101 -2106 -2065 -1961 -1846 -1796 -1873 -1861 -1951 -1977 -1980 -1987 -2008 -1976 -2000 -1988 -1999 -1993 -1969 -1956 -1946 -1935 -1914 -1892 -1872 -1847 -1822 -1748 -1732 -1693 -1647 -1607 -1565 -1528 -1503 -1481 -1459 -1448 -1465 -1512 -1557 -1599 -1651 -1673 -1679 -1690 -1715 -1742 -1769 -1790 -1795 -1792 -1790 -1786 -1765 -1738 -1743 -1708 -1553 -1490 -1450 -1516 -1584 -1621 -1668 -1708 -1732 -1771 -1826 -1863 -1872 -1894 -1895 -1895 -1892 -1892 -1892 -1886 -1885 -1884 -1878 -1869 -1862 -1854 -1843 -1814 -1754 -1731 -1709 -1685 -1641 -1596 -1567 -1521 -1468 -1413 -1354 -1298 -1252 -1236 -1185 -1163 -1155 -1133 -1106 -1083 -1065 -1047 -1026 -1006 -985 -959 -935 -921 -900 -866 -847 -829 -790 -760 -762 -786 -773 -710 -686 -667 -642 -565 -555 -479 -452 -440 -408 -350 -270 -192 -176 -125 -83 -58 -40 -29 -25 -25 -26 -28 -30 -33 -37 -41 -45 -47 -47 -48 -47 -45 -43 -39 -37 -35 -33 -31 -28 -24 -21 -21 -26 -42 -73 -129 -126 -178 -270 -364 -386 -410 -434 -455 -493 -511 -519 -531 -547 -566 -583 -596 -611 -639 -662 -670 -685 -706 -716 -735 -743 -733 -752 -770 -788 -804 -819 -832 -844 -854 -864 -874 -884 -892 -901 -910 -918 -925 -930 -934 -935 -933
-2368 -2370 -2370 -2373 -2378 -2375 -2368 -2366 -2365 -2358 -2354 -2353 -2348 -2346 -2346 -2345 -2345 -2345 -2342 -2334 -2326 -2320 -2315 -2313 -2302 -2289 -2283 -2275 -2272 -2268 -2255 -2251 -2245 -2235 -2226 -2213 -2194 -2189 -2181 -2174 -2174 -2176 -2179 -2159 -2152 -2129 -2110 -2123 -2152 -2159 -2144 -2133 -2125 -2126 -2120 -2099 -2092 -2089 -2072 -2018 -1968 -1964 -2010 -2071 -1973 -1977 -1985 -1991 -1993 -1992 -1989 -1985 -2002 -1996 -1959 -1950 -1949 -1939 -1916 -1897 -1879 -1858 -1840 -1777 -1764 -1725 -1696 -1665 -1635 -1609 -1590 -1571 -1551 -1537 -1545 -1581 -1627 -1664 -1710 -1731 -1742 -1751 -1764 -1780 -1798 -1813 -1819 -1809 -1797 -1789 -1768 -1737 -1708 -1661 -1496 -1416 -1373 -1440 -1493 -1521 -1579 -1628 -1663 -1721 -1782 -1811 -1823 -1870 -1882 -1883 -1886 -1885 -1883 -1879 -1882 -1882 -1875 -1868 -1863 -1856 -1840 -1800 -1747 -1731 -1700 -1675 -1645 -1609 -1570 -1507 -1469 -1438 -1380 -1323 -1279 -1244 -1181 -1163 -1154 -1130 -1104 -1080 -1061 -1044 -1027 -1009 -990 -969 -946 -930 -898 -855 -842 -828 -797 -745 -729 -756 -747 -731 -660 -618 -607 -578 -541 -467 -429 -413 -370 -298 -238 -234 -174 -120 -76 -50 -34 -25 -23 -24 -27 -29 -31 -34 -37 -40 -43 -45 -47 -48 -48 -47 -46 -43 -40 -37 -35 -34 -31 -25 -19 -16 -20 -37 -60 -100 -120 -193 -304 -378 -398 -418 -443 -467 -486 -504 -514 -529 -548 -562 -572 -576 -582 -600 -622 -629 -653 -670 -679 -715 -733 -735 -753 -771 -789 -805 -820 -834 -845 -855 -865 -875 -885 -895 -906 -917 -928 -937 -946 -952 -954 -954
-2372 -2372 -2372 -2373 -2377 -2378 -2381 -2366 -2326 -2353 -2351 -2349 -2347 -2346 -2344 -2343 -2343 -2341 -2337 -2317 -2314 -2317 -2311 -2310 -2304 -2296 -2287 -2288 -2268 -2264 -2256 -2249 -2243 -2235 -2226 -2215 -2198 -2192 -2186 -2177 -2173 -2173 -2179 -2154 -2142 -2120 -2121 -2146 -2165 -2161 -2146 -2137 -2134 -2134 -2116 -2098 -2094 -2086 -2072 -2052 -2031 -2023 -2024 -1980 -1980 -1987 -1992 -1996 -1997 -1996 -1993 -1985 -1983 -1979 -1969 -1958 -1947 -1931 -1914 -1896 -1873 -1864 -1853 -1797 -1777 -1758 -1741 -1709 -1688 -1677 -1663 -1647 -1629.847 -1618.181 -1620.645 -1643.734 -1682.446 -1718.493 -1758.678 -1779.713 -1792.932 -1804.319 -1813.142 -1820.955 -1828.983 -1836.222 -1839.004 -1830.204 -1816.457 -1804.644 -1787.976 -1767.057 -1720.625 -1634.754 -1496.581 -1430.311 -1419.666 -1423.909 -1427.716 -1447.309 -1505.656 -1577.397 -1640.724 -1696.914 -1739.607 -1765.507 -1794.026 -1837.849 -1862.195 -1867.922 -1874.104 -1874.991 -1872.362 -1870.62 -1871.553 -1868.06 -1862.423 -1859.809 -1854.392 -1842.693 -1820.793 -1780.168 -1736.216 -1717.141 -1688.652 -1656.8 -1631.566 -1594.878 -1550.494 -1497.58 -1457.152 -1426.315 -1379.442 -1320.266 -1273.797 -1228.359 -1173.755 -1154.671 -1145.517 -1121.161 -1097.057 -1076.357 -1055.758 -1036.662 -1015.7 -995.534 -981.773 -973.655 -966.454 -953.819 -919.196 -865.573 -841.804 -825.349 -796.622 -717.005 -676.964 -690.557 -693.299 -689.546 -642.695 -617.754 -612.972 -588.74 -542.862 -470.425 -427.794 -417.775 -369.156 -149.11 -71.534 -50.25 -43.39 -48.336 -47.695 -48.105 -46.798 -42.151 -36.083 -35.796 -38.093 -41.258 -42.703 -43.254 -43.389 -38.037 -41.632 -34.553 -37.302 -49.576 -52.802 -53.503 -51.036 -38.298 -33.421 -41.696 -41.234 -37.585 -35.108 -35.975 -38.294 -35.01 -31.638 -25.743 -28.386 -65.829 -152.906 -243.403 -324.898 -383.771 -406.506 -421.24 -441.274 -456.962 -466.269 -476.778 -483 -514 -536 -535 -540 -545 -558 -579 -607 -614 -644 -648 -660 -682 -697 -736 -754 -771 -789 -806 -821 -836 -847 -856 -866 -876 -886 -897 -910 -923 -937 -949 -961 -970 -974 -976
-2376 -2375 -2374 -2374 -2376 -2380 -2382 -2364 -2324 -2337 -2342 -2344 -2340 -2338 -2336 -2335 -2334 -2336 -2335 -2326 -2319 -2317 -2306 -2301 -2300 -2292 -2297 -2301 -2279 -2281 -2256 -2249 -2240 -2232 -2226 -2210 -2196 -2204 -2208 -2195 -2183 -2164 -2160 -2144 -2126 -2118 -2143 -2165 -2164 -2157 -2147 -2138 -2136 -2136 -2114 -2105 -2101 -2090 -2077 -2066 -2053 -2044 -2040 -2001 -1998 -1998 -1998 -1999 -1999 -1998 -1994 -1989 -1985 -1981 -1973 -1965 -1954 -1941 -1926 -1909 -1892 -1870 -1836 -1814 -1796 -1776 -1759 -1726 -1705 -1710 -1701 -1698 -1688.275 -1680.554 -1684.15 -1697.943 -1727.877 -1761.446 -1800.617 -1819.84 -1831.117 -1842.874 -1851.727 -1856.702 -1858.135 -1860.004 -1860.886 -1853.722 -1838.144 -1818.475 -1796.077 -1768.225 -1706.638 -1610.746 -1469.938 -1392.392 -1387.784 -1387.868 -1379.964 -1389.454 -1446.449 -1525.32 -1595.932 -1654.947 -1697.705 -1724.349 -1758.089 -1809.471 -1838.593 -1846.83 -1858.158 -1863.282 -1862.069 -1860.62 -1860.954 -1854.451 -1845.579 -1840.884 -1830.658 -1811.054 -1789.002 -1751.969 -1708.443 -1687.086 -1662.972 -1633.001 -1605.982 -1574.007 -1540.385 -1498.088 -1453.877 -1417.838 -1372.742 -1309.716 -1255.009 -1209.218 -1161.954 -1144.743 -1135.474 -1115.112 -1094.484 -1076.72 -1058.279 -1036.755 -1011.6 -989.528 -976.425 -970.146 -964.358 -956.958 -934.548 -885.809 -846.042 -818.038 -791.121 -717.284 -652.473 -652.384 -648.498 -632.09 -622.186 -607.169 -581.898 -554.753 -515.941 -447.618 -413.288 -402.712 -198.358 -69.482 -42.703 -27.974 -41.48 -46.909 -47.426 -50.16 -48.632 -46.057 -41.783 -33.192 -33.012 -39.137 -41.662 -38.971 -39.273 -46.781 -48.367 -47.565 -48.349 -51.413 -52.348 -53.577 -52.336 -45.825 -43.249 -46.389 -42.022 -37.478 -35.395 -23.326 -32.177 -38.032 -33.883 -26.083 -21.726 -31.557 -101.887 -251.595 -330.308 -388.189 -412.91 -429.695 -441.945 -450.317 -457.956 -464.886 -475 -525 -507 -513 -524 -535 -547 -570 -600 -614 -643 -656 -670 -683 -690 -736 -754 -771 -789 -806 -823 -837 -848 -857 -866 -875 -885 -898 -912 -928 -944 -960 -975 -987 -994 -998
-2375 -2373 -2373 -2376 -2380 -2384 -2379 -2349 -2314 -2330 -2341 -2342 -2336 -2335 -2335 -2336 -2335 -2334 -2332 -2326 -2317 -2308 -2303 -2300 -2300 -2297 -2304 -2302 -2284 -2270 -2240 -2237 -2236 -2229 -2223 -2202 -2185 -2205 -2202 -2181 -2164 -2159 -2150 -2136 -2121 -2128 -2159 -2164 -2150 -2148 -2146 -2143 -2139 -2137 -2126 -2119 -2114 -2102 -2086 -2073 -2062 -2054 -2051 -2022 -2013 -2007 -2003 -2002 -2001 -1999 -1996 -1991 -1986 -1983 -1975 -1968 -1960 -1951 -1938 -1923 -1909 -1889 -1865 -1847 -1832 -1822 -1805 -1793 -1769 -1756 -1730 -1733 -1721.309 -1715.992 -1725.209 -1737.496 -1761.188 -1792.36 -1831.673 -1850.513 -1858.997 -1868.845 -1877.508 -1882.324 -1882.255 -1880.004 -1878.508 -1872.764 -1856.417 -1830.994 -1801.506 -1752.357 -1643.109 -1523.028 -1397.349 -1318.174 -1316.709 -1331.905 -1330.269 -1340.63 -1394.793 -1472.524 -1544.624 -1602.072 -1640.963 -1669.366 -1710.917 -1774.964 -1806.451 -1815.096 -1832.529 -1846.11 -1849.521 -1849.352 -1849.138 -1842.816 -1829.154 -1814.16 -1795.181 -1771.477 -1752.469 -1723.367 -1679.175 -1650.438 -1630.67 -1609.155 -1580.045 -1549.995 -1523.659 -1491.585 -1453.167 -1411.402 -1358.014 -1294.873 -1238.184 -1188.176 -1159.268 -1147.514 -1135.39 -1115.391 -1094.736 -1076.679 -1059.111 -1040.003 -1017.574 -996.562 -982.587 -971.163 -958.916 -946.241 -922.741 -885.779 -844.85 -803.829 -781.96 -749.411 -684.132 -647.191 -620.926 -587.346 -583.378 -575.205 -546.763 -515.297 -481.405 -447.788 -410.34 -250.517 -86.528 -54.234 -41.285 -41.539 -49.907 -51.907 -52.839 -50.777 -48.601 -46.69 -43.858 -39.785 -39.084 -35.933 -38.198 -38.327 -34.11 -46.14 -47.865 -49.574 -49.088 -49.976 -51.617 -52.484 -51.615 -50.66 -48.659 -49.162 -47.723 -41.088 -37.218 -31.592 -34.524 -32.479 -31.192 -26.962 -17.81 -22.302 -58.005 -168.285 -314.745 -391.163 -415.098 -439.852 -454.376 -460.026 -465.506 -472.223 -484 -503 -515 -520 -530 -543 -555 -576 -603 -619 -641 -667 -679 -703 -716 -735 -753 -771 -789 -807 -825 -839 -850 -858 -865 -873 -883 -897 -913 -932 -951 -971 -991 -1006 -1015 -1020
-2374 -2372 -2372 -2378 -2383 -2385 -2374 -2336 -2312 -2328 -2340 -2337 -2334 -2333 -2333 -2335 -2335 -2332 -2328 -2323 -2316 -2305 -2302 -2300 -2299 -2300 -2309 -2303 -2282 -2230 -2191 -2209 -2223 -2219 -2214 -2195 -2174 -2187 -2188 -2175 -2159 -2159 -2152 -2137 -2125 -2135 -2159 -2155 -2140 -2141 -2144 -2144 -2145 -2145 -2140 -2134 -2125 -2111 -2090 -2073 -2058 -2048 -2044 -2033 -2018 -2009 -2004 -2002 -2001 -1999 -1996 -1992 -1986 -1983 -1979 -1973 -1967 -1958 -1947 -1935 -1924 -1909 -1890 -1877 -1866 -1855 -1823 -1819 -1812 -1800 -1777 -1766 -1760.582 -1756.87 -1763.49 -1770.134 -1783.544 -1812.092 -1848.607 -1867.031 -1875.766 -1886.959 -1894.974 -1899.84 -1898.437 -1894.154 -1891.15 -1887.62 -1876.867 -1850.397 -1808.313 -1737.718 -1577.148 -1438.391 -1338.343 -1270.472 -1269.438 -1280.63 -1279.784 -1298.057 -1353.752 -1424.56 -1487.983 -1536.775 -1573.777 -1618.085 -1675.052 -1738.248 -1764.826 -1775.07 -1800.078 -1821.252 -1832.423 -1835.757 -1834.103 -1827.734 -1810.576 -1784.344 -1760.901 -1743.388 -1724.999 -1698.875 -1666.117 -1637.776 -1613.88 -1596.279 -1567.003 -1533.369 -1507.214 -1474.71 -1431.773 -1387.315 -1331.718 -1272.219 -1230.462 -1187.876 -1170.763 -1157.249 -1140.774 -1114.231 -1092.891 -1070.371 -1051.13 -1036.557 -1020.108 -1002.956 -987.377 -969.57 -950.201 -931.449 -899.321 -854.846 -817.429 -775.066 -760.789 -751.81 -728.521 -687.795 -627.726 -572.862 -550.87 -543.393 -524.737 -496.518 -469.015 -420.978 -271.065 -99.829 -54.573 -46.473 -51.266 -51.444 -51.093 -54.742 -56.102 -50.977 -48.151 -45.157 -42.027 -38.27 -36.234 -34.965 -35.645 -34.606 -34.4 -44.484 -45.475 -46.823 -46.076 -46.651 -48.595 -49.509 -49.81 -48.261 -46.009 -46.239 -46.344 -42.389 -37.302 -37.452 -39.653 -37.552 -31.211 -23.25 -11.825 -15.186 -14.897 -86.39 -302.764 -383.98 -401.459 -426.625 -458.289 -474.832 -478.865 -485.428 -498 -515 -528 -535 -548 -566 -580 -603 -647 -658 -674 -699 -713 -731 -748 -735 -752 -770 -788 -808 -827 -843 -853 -859 -864 -870 -879 -894 -913 -934 -957 -982 -1006 -1027 -1038 -1044
-2374 -2372 -2372 -2377 -2383 -2385 -2374 -2337 -2314 -2330 -2341 -2332 -2333 -2333 -2333 -2334 -2333 -2330 -2326 -2322 -2314 -2305 -2303 -2301 -2300 -2304 -2308 -2297 -2246 -2167 -2157 -2192 -2205 -2200 -2198 -2185 -2169 -2176 -2179 -2174 -2167 -2162 -2158 -2143 -2133 -2128 -2145 -2149 -2138 -2135 -2137 -2142 -2143 -2144 -2141 -2131 -2117 -2104 -2086 -2068 -2051 -2040 -2036 -2031 -2018 -2009 -2005 -2002 -2000 -1999 -1995 -1992 -1988 -1983 -1979 -1975 -1969 -1963 -1955 -1946 -1938 -1928 -1913 -1904 -1878 -1871 -1867 -1856 -1846 -1838 -1823 -1817 -1806.309 -1801.674 -1808.85 -1812.746 -1827.967 -1842.444 -1859.458 -1872.611 -1882.037 -1895.454 -1901.96 -1906.096 -1905.914 -1902.228 -1899.82 -1898.638 -1891.221 -1865.843 -1822.217 -1740.309 -1552.161 -1407.861 -1319.599 -1254.953 -1246.429 -1247.106 -1243.834 -1266.483 -1319.425 -1379.813 -1425.647 -1465.145 -1520.774 -1586.008 -1646.938 -1703.713 -1729.961 -1746.624 -1773.777 -1795.859 -1813.002 -1819.825 -1817.006 -1809.206 -1790.491 -1761.05 -1735.932 -1720.728 -1702.317 -1675.072 -1653.145 -1630.192 -1609.569 -1590.18 -1558.251 -1522.267 -1497.888 -1455.661 -1400.826 -1357.427 -1313.121 -1266.464 -1236.486 -1201.985 -1175.919 -1150.517 -1125.485 -1093.425 -1076.776 -1051.547 -1032.235 -1019.726 -1010.072 -1000.189 -985.51 -963.833 -941.742 -919.525 -877.234 -811.721 -757.703 -730.052 -730.297 -728.271 -727.433 -712.469 -655.547 -577.362 -529.148 -511.125 -494.658 -472.567 -410.78 -267.332 -104.907 -56.014 -44.167 -47.631 -54.128 -54.995 -54.465 -58.748 -56.967 -48.386 -47.165 -44.75 -38.914 -35.413 -32.368 -37.754 -38.264 -33.422 -34.771 -44.018 -45.691 -46.743 -38.767 -40.751 -47.753 -50.616 -51.588 -48.031 -43.806 -44.69 -43.733 -38.624 -39.469 -41.517 -39.27 -35.647 -28.688 -25.467 -21.724 -16.727 -13.365 -29.063 -163.343 -302.182 -372.86 -406.534 -442.123 -479.169 -476.006 -479.422 -497 -511 -525 -545 -566 -587 -607 -626 -676 -684 -689 -706 -718 -734 -760 -733 -750 -768 -787 -808 -829 -847 -855 -859 -862 -867 -875 -891 -912 -935 -961 -991 -1022 -1047 -1059 -1066
-2374 -2373 -2373 -2376 -2381 -2385 -2375 -2344 -2322 -2339 -2337 -2329 -2333 -2334 -2333 -2332 -2332 -2329 -2325 -2319 -2312 -2305 -2304 -2301 -2302 -2300 -2302 -2253 -2155 -2110 -2145 -2183 -2190 -2185 -2181 -2169 -2162 -2172 -2172 -2166 -2166 -2157 -2155 -2144 -2132 -2120 -2127 -2135 -2132 -2126 -2123 -2127 -2129 -2131 -2139 -2120 -2101 -2093 -2079 -2069 -2054 -2045 -2044 -2027 -2020 -2011 -2010 -2006 -2002 -2001 -1999 -1993 -1987 -1983 -1979 -1974 -1971 -1966 -1957 -1951 -1945 -1936 -1925 -1913 -1898 -1894 -1883 -1878 -1870 -1867 -1862 -1855 -1845.863 -1836.2 -1847.309 -1852.299 -1862.669 -1869.228 -1875.441 -1884.237 -1891.093 -1896.717 -1894.21 -1899.486 -1905.46 -1902.04 -1903.006 -1905.07 -1899.271 -1884.024 -1848.311 -1762.038 -1562.815 -1413.505 -1319.275 -1251.229 -1246.502 -1245.143 -1239.996 -1255.482 -1291.641 -1332.1 -1364.689 -1408.428 -1479.797 -1550.632 -1608.807 -1668.362 -1704.671 -1725.811 -1751.32 -1773.651 -1791.913 -1799.845 -1796.725 -1789.032 -1773.227 -1746.079 -1715.749 -1690.701 -1673.867 -1651.986 -1631.67 -1610.76 -1603.489 -1586.419 -1554.636 -1521.383 -1496.817 -1445.03 -1380.894 -1335.296 -1300.422 -1270.094 -1249.325 -1214.697 -1161.181 -1124.263 -1088.662 -1059.212 -1047.458 -1023.608 -1005.489 -992.408 -985.488 -984.443 -976.893 -956.227 -933.175 -908.132 -858.903 -778.841 -720.633 -702.84 -703.813 -698.813 -698.753 -697.489 -662.583 -563.297 -504.721 -466.479 -436.957 -360.266 -224.444 -91.58 -50.387 -42.2 -46.501 -52.714 -57.721 -59.118 -54.608 -56.463 -55.948 -48.514 -47.267 -44.98 -39.652 -38.311 -36.072 -39.487 -40.743 -39.199 -35.751 -43.529 -46.893 -47.817 -44.481 -44.412 -48.889 -49.071 -49.458 -46.831 -43.085 -41.795 -39.85 -36.122 -35.154 -30.371 -27.879 -22.626 -22.88 -27.72 -31.427 -39.686 -58.66 -99.098 -151.534 -255.718 -355.14 -405.696 -421.618 -450.838 -447.148 -452.812 -465 -483 -500 -525 -555 -582 -604 -597 -634 -642 -648 -664 -672 -693 -730 -731 -747 -765 -784 -807 -830 -851 -857 -859 -860 -863 -869 -888 -911 -936 -964 -999 -1035 -1067 -1078 -1085
-2374 -2373 -2372 -2374 -2378 -2383 -2377 -2355 -2337 -2355 -2325 -2329 -2333 -2334 -2334 -2333 -2332 -2328 -2322 -2315 -2309 -2306 -2303 -2301 -2303 -2295 -2252 -2139 -2080 -2110 -2149 -2173 -2176 -2170 -2162 -2151 -2153 -2163 -2157 -2147 -2151 -2145 -2145 -2134 -2119 -2112 -2115 -2112 -2110 -2113 -2112 -2107 -2107 -2105 -2119 -2113 -2092 -2087 -2073 -2062 -2045 -2049 -2039 -2030 -2023 -2017 -2014 -2009 -2005 -2003 -1995 -1989 -1983 -1978 -1976 -1971 -1969 -1966 -1959 -1953 -1948 -1940 -1930 -1921 -1919 -1908 -1894 -1896 -1890 -1889 -1889 -1884 -1877.828 -1874.622 -1879.964 -1883.886 -1888.923 -1892.95 -1896.541 -1901.879 -1905.738 -1908.35 -1909.949 -1911.246 -1909.7 -1904.219 -1906.14 -1910.341 -1901.067 -1899.445 -1875.861 -1796.947 -1608.843 -1461.385 -1348.203 -1273.443 -1294.897 -1299.168 -1295.673 -1269.846 -1278.018 -1293.894 -1318.42 -1372.326 -1448.179 -1515.014 -1570.291 -1638.277 -1684.747 -1706.977 -1731.484 -1751.604 -1769.608 -1776.813 -1772.549 -1764.993 -1751.952 -1727.862 -1694.035 -1662.461 -1646.82 -1629.326 -1606.961 -1587.961 -1588.759 -1570.79 -1538.951 -1518.225 -1497.734 -1450.846 -1388.251 -1337.08 -1302.003 -1276.914 -1257.142 -1214.874 -1135.559 -1092.484 -1054.381 -1036.864 -1022.714 -1006.133 -991.094 -974.171 -963.514 -962.304 -966.702 -952.445 -924.843 -891.805 -843.817 -780.094 -727.937 -697.251 -675.565 -662.324 -654.118 -655.981 -631.655 -532.971 -474.793 -411.348 -301.747 -140.559 -77.849 -47.233 -38.404 -42.715 -47.548 -52.382 -50.973 -50.412 -45.347 -50.525 -53.13 -48.303 -45.961 -41.688 -37.007 -36.376 -38.341 -34.954 -37.086 -41.317 -41.273 -44.071 -45.543 -46.766 -45.352 -44.667 -45.248 -43.106 -41.201 -40.289 -38.729 -39.337 -37.344 -35.254 -32.567 -22.267 -13.533 -19.791 -32.987 -66.652 -115.733 -174.242 -275.883 -238.641 -246.948 -316.369 -356.61 -407.882 -425.161 -433.498 -448.438 -451.595 -459 -468 -478 -506 -544 -564 -602 -553 -585 -597 -624 -636 -650 -670 -705 -728 -743 -759 -779 -802 -826 -846 -854 -857 -859 -862 -869 -888 -911 -938 -967 -1004 -1042 -1074 -1089 -1097
-2374 -2373 -2371 -2372 -2375 -2377 -2377 -2367 -2351 -2363 -2316 -2332 -2333 -2333 -2333 -2333 -2332 -2328 -2319 -2312 -2307 -2304 -2300 -2299 -2301 -2278 -2127 -2036 -2051 -2110 -2145 -2161 -2162 -2155 -2147 -2140 -2137 -2137 -2129 -2126 -2131 -2130 -2131 -2124 -2112 -2111 -2108 -2095 -2090 -2103 -2113 -2103 -2092 -2088 -2098 -2092 -2081 -2070 -2067 -2060 -2051 -2039 -2032 -2023 -2017 -2014 -2013 -2009 -2003 -1999 -1988 -1982 -1977 -1973 -1969 -1976 -1971 -1967 -1962 -1956 -1947 -1939 -1937 -1932 -1927 -1921 -1906 -1907 -1907 -1906 -1907 -1905 -1904.224 -1904.063 -1906.466 -1909.589 -1913.169 -1914.258 -1916.988 -1919.369 -1919.776 -1925.708 -1930.194 -1929.478 -1924.482 -1919.7 -1918.106 -1918.387 -1916.27 -1911.93 -1896.445 -1824.125 -1647.645 -1507.776 -1400.291 -1318.57 -1291.757 -1303.02 -1302.334 -1292.917 -1301.33 -1304.377 -1309.844 -1352.02 -1421.892 -1486.573 -1546.107 -1627.43 -1677.66 -1698.31 -1718.333 -1736.323 -1750.25 -1752.92 -1748.931 -1741.174 -1728.985 -1708.094 -1675.789 -1644.684 -1628.492 -1608.871 -1582.316 -1568.467 -1568.061 -1543.598 -1499.128 -1490.906 -1478.381 -1437.573 -1392.07 -1350.264 -1309.581 -1277.839 -1249.103 -1190.781 -1129.865 -1085.385 -1047.56 -1029.652 -1020.89 -1003.524 -979.588 -952.908 -932.753 -920.321 -927.612 -932.817 -909.12 -874.055 -832.442 -786.451 -742.468 -702.63 -667.562 -634.851 -608.444 -607.075 -594.261 -543.301 -472.365 -374.599 -167.771 -52.909 -37.436 -34.969 -40.781 -45.487 -47.528 -49.556 -49.433 -46.799 -40.454 -44.374 -45.937 -42.31 -42.638 -38.767 -23.716 -20.408 -36.389 -31.695 -28.542 -32.949 -30.851 -43.036 -44.27 -43.705 -35.69 -29.17 -35.564 -37.512 -36.883 -36.751 -36.224 -37.711 -35.324 -35.319 -33.61 -30.943 -29.106 -50.299 -125.263 -211.794 -272.15 -301.735 -288.004 -282.801 -307.875 -349.127 -373.161 -403.989 -430.218 -433.999 -445.471 -459.825 -478 -493 -513 -531 -559 -583 -600 -544 -574 -586 -608 -617 -646 -658 -711 -724 -738 -752 -770 -794 -819 -842 -850 -855 -858 -862 -870 -889 -913 -940 -969 -1006 -1044 -1079 -1093 -1104
-2374 -2374 -2372 -2372 -2372 -2371 -2370 -2367 -2360 -2364 -2319 -2333 -2334 -2334 -2333 -2333 -2332 -2328 -2319 -2310 -2303 -2299 -2295 -2294 -2295 -2233 -2048 -2023 -2067 -2107 -2135 -2149 -2151 -2146 -2140 -2130 -2113 -2100 -2106 -2124 -2126 -2119 -2116 -2114 -2119 -2116 -2106 -2090 -2081 -2095 -2111 -2102 -2083 -2078 -2081 -2076 -2065 -2053 -2046 -2038 -2037 -2034 -2035 -2030 -2024 -2019 -2015 -2010 -2001 -1990 -1976 -1974 -1969 -1964 -1961 -1958 -1957 -1966 -1955 -1954 -1940 -1939 -1936 -1933 -1932 -1934 -1915 -1912 -1918 -1919 -1922 -1922 -1925.526 -1928.759 -1938.503 -1944.387 -1948.472 -1941.031 -1942.618 -1942.342 -1941.847 -1940.391 -1937.244 -1935.935 -1935.195 -1932.763 -1929.041 -1924.255 -1920.436 -1919.686 -1912.838 -1852.933 -1693.65 -1572.547 -1484.293 -1396.271 -1358.092 -1358.433 -1345.57 -1334.739 -1344.133 -1343.051 -1332.645 -1351.575 -1405.094 -1473.277 -1547.62 -1637.312 -1678.728 -1693.522 -1709.363 -1722.474 -1729.61 -1730.435 -1727.196 -1720.155 -1708.582 -1689.562 -1662.392 -1636.192 -1619.828 -1596.358 -1564.301 -1545.838 -1539.155 -1515.409 -1472.353 -1460.274 -1446.359 -1414.809 -1380.036 -1338.108 -1300.745 -1258.847 -1208.179 -1143.245 -1096.832 -1071.928 -1040.547 -1021.958 -1010.102 -998.057 -966.531 -926.926 -889.226 -851.479 -857.511 -891.644 -882.678 -853.901 -820.163 -787.055 -749.123 -705.352 -658.974 -614.431 -585.629 -568.304 -547.909 -513.618 -425.002 -260.745 -66.004 -33.442 -31.172 -36.326 -41.442 -45.128 -47.925 -49.446 -48.884 -47.714 -42.195 -44.14 -43.153 -40.419 -40.562 -37.058 -25.046 -22.647 -34.35 -37.564 -35.815 -37.609 -38.013 -32.797 -40.252 -39.814 -31.43 -28.099 -31.885 -31.283 -35.846 -50.781 -77.506 -109.016 -112.489 -143.008 -132.956 -156.567 -201.101 -287.308 -280.715 -287.611 -274.965 -258.557 -246.296 -288.045 -338.738 -376.275 -392.441 -409.14 -430.752 -438.863 -443.749 -462.327 -486 -510 -531 -549 -567 -582 -519 -542 -577 -585 -606 -614 -632 -660 -708 -720 -733 -745 -761 -784 -809 -830 -843 -852 -858 -865 -876 -894 -917 -943 -972 -1006 -1041 -1071 -1090 -1103
-2375 -2374 -2374 -2372 -2371 -2370 -2369 -2367 -2365 -2364 -2328 -2334 -2334 -2334 -2333 -2333 -2332 -2328 -2320 -2310 -2301 -2298 -2295 -2293 -2293 -2189 -2065 -2054 -2080 -2106 -2124 -2136 -2141 -2139 -2133 -2118 -2099 -2085 -2099 -2116 -2113 -2110 -2099 -2100 -2106 -2102 -2095 -2086 -2079 -2089 -2108 -2100 -2088 -2082 -2069 -2064 -2055 -2047 -2043 -2040 -2038 -2039 -2038 -2037 -2033 -2024 -2012 -2004 -1994 -1983 -1977 -1969 -1961 -1955 -1950 -1946 -1942 -1939 -1935 -1932 -1929 -1928 -1928 -1943 -1935 -1932 -1941 -1939 -1947 -1949 -1933 -1943 -1944.855 -1947.654 -1949.414 -1952.599 -1954.741 -1950.549 -1948.15 -1947.742 -1947.367 -1945.398 -1943.069 -1941.793 -1940.174 -1937.48 -1934.088 -1929.16 -1924.796 -1924.981 -1923.596 -1879.685 -1750.664 -1660.362 -1586.314 -1500.455 -1455.275 -1438.508 -1414.995 -1391.337 -1379.09 -1373.432 -1375.923 -1395.602 -1432.848 -1484.579 -1560.496 -1656.701 -1680.85 -1685.709 -1694.409 -1703.352 -1709.168 -1711.635 -1709.084 -1701.632 -1687.865 -1666.148 -1640.356 -1619.613 -1605.65 -1583.853 -1551.078 -1524.998 -1505.922 -1487.436 -1459.952 -1438.01 -1419.108 -1394.719 -1346.14 -1233.311 -1225.319 -1216.017 -1151.04 -1058.834 -1028.937 -1054.137 -1032.583 -1016.697 -1006.457 -996.964 -965.844 -922.339 -862.062 -772.882 -764.065 -829.7 -853.666 -835.452 -809.177 -780.874 -740.407 -697.488 -641.693 -589.4 -562.625 -537.971 -504.086 -443.726 -294.368 -105.867 -40.556 -31.303 -33.585 -36.979 -40.439 -44.129 -47.262 -49.833 -48.543 -46.791 -45.086 -43.395 -45.57 -47.36 -44.878 -36.528 -16.644 -15.693 -33.638 -36.374 -36.784 -37.618 -36.016 -31.57 -37.943 -37.084 -29.558 -21.444 -38.634 -77.302 -137.061 -183.351 -205.732 -203.377 -191.326 -213.03 -237.94 -274.26 -295.74 -291.746 -269.645 -224.188 -226.131 -246.186 -280.175 -327.251 -372.168 -402.358 -412.518 -421.552 -432.424 -440.04 -444.33 -464.472 -501 -534 -558 -573 -582 -513 -525 -548 -584 -589 -603 -619 -620 -652 -707 -719 -731 -741 -753 -777 -802 -822 -838 -850 -860 -869 -881 -899 -921 -946 -973 -1004 -1036 -1064 -1084 -1099
-2375 -2375 -2374 -2372 -2369 -2369 -2367 -2365 -2366 -2366 -2340 -2335 -2334 -2333 -2333 -2332 -2331 -2328 -2323 -2318 -2313 -2303 -2296 -2293 -2290 -2171 -2116 -2097 -2080 -2083 -2099 -2120 -2130 -2129 -2124 -2112 -2099 -2096 -2109 -2095 -2095 -2103 -2093 -2088 -2081 -2074 -2075 -2078 -2076 -2085 -2099 -2092 -2086 -2083 -2061 -2051 -2047 -2042 -2041 -2043 -2039 -2039 -2038 -2036 -2033 -2025 -2008 -1994 -1987 -1981 -1978 -1960 -1952 -1944 -1937 -1931 -1927 -1923 -1920 -1917 -1915 -1947 -1946 -1943 -1944 -1944 -1946 -1944 -1950 -1952 -1951 -1949 -1949.762 -1951.21 -1951.4 -1952.429 -1953.909 -1952.859 -1950.952 -1950.038 -1949.811 -1948.879 -1947.883 -1946.787 -1944.766 -1941.868 -1938.699 -1934.547 -1930.273 -1929.659 -1929.647 -1903.742 -1820.435 -1754.291 -1697.15 -1621.287 -1564.722 -1541.711 -1522.176 -1482.493 -1436.517 -1414.296 -1423 -1452.187 -1488.921 -1523.629 -1578.575 -1669.674 -1681.471 -1679.402 -1682.408 -1687.728 -1691.193 -1694.369 -1693.058 -1683.364 -1664.64 -1639.875 -1615.579 -1597.912 -1586.459 -1568.434 -1539.974 -1512.607 -1486.914 -1470.573 -1451.723 -1425.774 -1402.291 -1375.179 -1322.351 -1183.487 -1159.302 -1156.186 -1043.626 -906.22 -927.517 -1036.084 -1025.519 -1014.465 -1006.336 -990.609 -966.067 -931.445 -885.166 -794.162 -766.34 -808.774 -827.309 -811.206 -787.939 -761.273 -713.918 -660.699 -607.421 -563.107 -533.618 -497.903 -423.695 -308.078 -128.495 -46.085 -33.81 -34.419 -35.414 -35.689 -39.85 -44.162 -46.661 -47.116 -46.354 -45.628 -43.982 -44.322 -47.351 -49.822 -47.794 -43.533 -36.434 -31.481 -36.128 -32.286 -35.607 -36.487 -34.547 -29.645 -29.394 -27.342 -26.12 -34.845 -79.942 -165.617 -210.601 -213.341 -202.48 -204.016 -238.931 -278.364 -295.224 -292.586 -260.363 -254.541 -256.482 -259.421 -275.723 -302.861 -339.337 -379.222 -414.453 -431.991 -439.108 -441.236 -447.203 -455.162 -459.77 -471.557 -531 -570 -594 -605 -609 -516 -533 -554 -586 -592 -598 -619 -632 -648 -711 -723 -734 -745 -759 -779 -801 -821 -837 -851 -862 -874 -887 -905 -926 -949 -974 -1002 -1031 -1056 -1077 -1094
-2376 -2375 -2374 -2371 -2368 -2367 -2365 -2363 -2363 -2363 -2347 -2336 -2333 -2332 -2332 -2331 -2329 -2326 -2325 -2331 -2326 -2300 -2286 -2282 -2278 -2209 -2164 -2127 -2087 -2080 -2094 -2112 -2117 -2115 -2113 -2106 -2101 -2108 -2102 -2079 -2074 -2098 -2102 -2091 -2070 -2052 -2057 -2067 -2073 -2083 -2088 -2080 -2075 -2072 -2056 -2049 -2034 -2019 -2023 -2028 -2030 -2031 -2026 -2021 -2010 -1994 -1984 -1980 -1979 -1973 -1966 -1949 -1940 -1932 -1924 -1928 -1933 -1936 -1943 -1948 -1944 -1944 -1946 -1944 -1946 -1951 -1952 -1951 -1952 -1953 -1953 -1953 -1952.178 -1952.879 -1952.942 -1953.127 -1953.914 -1953.855 -1952.962 -1952.191 -1951.935 -1951.105 -1950.759 -1949.773 -1947.77 -1945 -1941.971 -1938.061 -1934.398 -1933.314 -1933.317 -1923.542 -1885.824 -1836.673 -1785.587 -1716.934 -1668.001 -1654.367 -1638.681 -1589.221 -1528.41 -1485.949 -1474.679 -1498.901 -1543.916 -1580.591 -1621.576 -1685.568 -1687.965 -1682.554 -1680.208 -1677.658 -1676.069 -1677.168 -1676.257 -1666.029 -1644.169 -1620.036 -1598.398 -1580.237 -1570.159 -1556.281 -1531.729 -1509.216 -1486.911 -1464.396 -1438.11 -1408.202 -1383.209 -1360.316 -1322.473 -1211.02 -1133.929 -992.535 -738.741 -650.165 -848.925 -1023.155 -1012.293 -1005.417 -992.322 -972.082 -948.256 -919.184 -891.274 -833.639 -811.852 -820.599 -806.215 -779.48 -753.634 -724.23 -679.19 -617.909 -570.059 -532.596 -493.416 -431.914 -274.611 -107.514 -47.353 -30.244 -32.109 -35.782 -38.119 -39.823 -41.431 -44.495 -46.222 -45.023 -44.278 -42.907 -42.645 -44.17 -47.631 -48.859 -44.938 -43.563 -39.228 -35.512 -34.54 -35.032 -35.645 -34.352 -32.176 -30.026 -25.942 -27.595 -41.081 -70.005 -147.866 -193.312 -210.159 -234.012 -272.314 -276.223 -283.568 -293.884 -294.776 -291.389 -287.327 -293.513 -306.012 -320.127 -339.482 -365.83 -398.935 -435.838 -470.857 -493.594 -490.207 -492.295 -492.145 -499.134 -508.546 -535.002 -592 -623 -642 -645 -541 -553 -575 -599 -608 -608 -625 -632 -638 -705 -717 -729 -741 -753 -767 -786 -806 -824 -840 -854 -866 -879 -892 -909 -929 -951 -975 -1000 -1026 -1050 -1070 -1088
-2376 -2375 -2374 -2371 -2369 -2367 -2364 -2363 -2361 -2358 -2345 -2334 -2332 -2331 -2329 -2328 -2325 -2323 -2327 -2335 -2318 -2280 -2272 -2268 -2264 -2258 -2177 -2127 -2085 -2076 -2089 -2100 -2103 -2102 -2101 -2097 -2097 -2098 -2074 -2088 -2095 -2094 -2083 -2068 -2046 -2029 -2041 -2061 -2075 -2084 -2079 -2069 -2065 -2062 -2056 -2054 -2035 -2020 -2016 -2014 -2012 -2009 -2005 -1998 -1986 -1975 -1968 -1969 -1974 -1961 -1958 -1959 -1953 -1943 -1929 -1925 -1926 -1924 -1925 -1929 -1933 -1935 -1937 -1943 -1947 -1952 -1954 -1954 -1955 -1955 -1955 -1954 -1954.169 -1954.723 -1954.252 -1954.066 -1954.149 -1954.133 -1953.924 -1953.82 -1953.582 -1952.257 -1951.844 -1950.972 -1949.191 -1947.087 -1944.641 -1941.022 -1937.943 -1936.141 -1935.529 -1933.417 -1921.711 -1896.076 -1855.141 -1803.346 -1790.457 -1780.636 -1741.834 -1684.805 -1625.265 -1571.287 -1530.125 -1533.988 -1585.06 -1625.34 -1664.551 -1698.502 -1699.676 -1693.439 -1684.95 -1675.598 -1669.228 -1665.827 -1662.575 -1652.075 -1630.505 -1605.734 -1585.247 -1571.354 -1559.833 -1541.705 -1518.369 -1497.021 -1472.624 -1442.41 -1415.674 -1386.372 -1362.82 -1343.722 -1299.752 -1178.758 -1074.091 -934.634 -578.219 -545.052 -927.335 -1006.962 -995.68 -983.728 -966.553 -945.358 -918.726 -882.916 -837.373 -813.734 -821.278 -826.835 -790.693 -742.77 -719.037 -696.956 -661.927 -613.817 -566.037 -516.724 -459.146 -355.141 -174.324 -67.063 -34.757 -35.387 -36.448 -38.393 -40.63 -42.977 -45.772 -47.643 -47.517 -44.573 -43.753 -43.186 -42.201 -43.827 -46.226 -46.49 -43.22 -41.235 -37.25 -34.375 -33.303 -33.474 -35.789 -34.17 -30.789 -36.965 -45.146 -68.026 -121.65 -173.902 -214.552 -231.111 -271.204 -299.99 -309.084 -305.3 -304.324 -312.337 -323.116 -324.863 -327.955 -338.917 -355.037 -370.559 -391.65 -419.58 -452.778 -490.67 -529.337 -558.049 -564.132 -575.608 -568.439 -568.89 -579.063 -599.725 -647 -680 -604 -607 -619 -635 -659 -692 -682 -680 -693 -702 -699 -712 -725 -738 -751 -763 -776 -795 -814 -831 -846 -859 -871 -883 -896 -913 -931 -952 -974 -997 -1022 -1045 -1064 -1083
-2375 -2375 -2374 -2373 -2372 -2369 -2366 -2364 -2361 -2356 -2345 -2333 -2330 -2328 -2325 -2323 -2321 -2319 -2329 -2332 -2297 -2258 -2260 -2252 -2250 -2228 -2148 -2108 -2077 -2072 -2080 -2087 -2090 -2090 -2088 -2086 -2084 -2073 -2062 -2071 -2083 -2075 -2063 -2046 -2027 -2017 -2031 -2055 -2072 -2075 -2067 -2059 -2054 -2050 -2045 -2039 -2039 -2028 -2023 -2012 -2007 -1956 -1954 -1954 -1957 -1961 -1968 -1968 -1945 -1954 -1954 -1955 -1951 -1944 -1939 -1929 -1921 -1918 -1916 -1917 -1923 -1929 -1932 -1943 -1948 -1954 -1957 -1957 -1958 -1957 -1957 -1956 -1955.924 -1956.021 -1955.739 -1954.95 -1954.875 -1954.936 -1954.303 -1954.165 -1953.956 -1953.068 -1952.277 -1951.965 -1950.886 -1948.861 -1945.945 -1942.846 -1940.015 -1937.975 -1936.989 -1936.116 -1933.475 -1929.32 -1920.782 -1893.809 -1896.268 -1882.086 -1824.175 -1764.67 -1715.862 -1662.632 -1599.015 -1582.919 -1633.448 -1664.311 -1697.704 -1711.888 -1716.037 -1709.113 -1693.698 -1680.333 -1673.442 -1668.091 -1659.562 -1643.765 -1617.527 -1585.479 -1559.354 -1547.285 -1537.609 -1517.264 -1490.342 -1462.64 -1440.866 -1404.856 -1381.377 -1356.916 -1336.545 -1316.741 -1257.667 -1114.239 -1002.593 -966.733 -951.943 -994.03 -1005.633 -983.397 -972.931 -959.098 -939.782 -915.658 -890.927 -858.61 -814.81 -783.469 -813.884 -839.078 -784.481 -718.339 -699.167 -683.615 -662.372 -626.605 -577.438 -514.042 -421.909 -267.794 -92.819 -47.726 -33.149 -41.76 -43.684 -43.897 -45.18 -47.438 -49.246 -51.467 -52.91 -48.371 -44.056 -42.706 -42.626 -44.695 -41.836 -41.88 -40.549 -37.615 -34.471 -33.389 -34.292 -39.08 -48.746 -63.266 -80.137 -103.619 -143.446 -182.413 -201.935 -206.416 -225.248 -249.657 -279.787 -301.635 -304.835 -303.654 -308.731 -323.143 -338.544 -342.504 -348.488 -363.785 -385.427 -404.761 -429.543 -461.078 -495.935 -536.583 -579.714 -614.795 -630.66 -635.508 -633.901 -631.161 -638.202 -653.208 -690 -715 -680 -682 -701 -706 -712 -745 -786 -789 -785 -806 -704 -718 -732 -747 -761 -776 -791 -808 -824 -839 -853 -865 -876 -888 -901 -916 -933 -952 -972 -994 -1017 -1039 -1058 -1077
-2374 -2374 -2374 -2373 -2373 -2371 -2368 -2366 -2362 -2356 -2344 -2332 -2327 -2325 -2318 -2315 -2312 -2315 -2330 -2317 -2269 -2243 -2240 -2243 -2246 -2169 -2135 -2100 -2074 -2065 -2067 -2072 -2077 -2079 -2075 -2067 -2060 -2054 -2053 -2047 -2046 -2052 -2059 -2054 -2047 -2042 -2041 -2054 -2065 -2061 -2051 -2045 -2040 -2036 -2019 -2009 -1976 -1984 -1984 -1979 -1968 -1962 -1960 -1958 -1960 -1962 -1962 -1950 -1924 -1922 -1922 -1925 -1934 -1937 -1934 -1924 -1919 -1920 -1918 -1915 -1918 -1925 -1929 -1944 -1950 -1955 -1957 -1958 -1958 -1958 -1957 -1957 -1957.047 -1956.877 -1955.779 -1953.819 -1953.766 -1955.41 -1955.165 -1954.884 -1954.175 -1953.715 -1952.91 -1952.6 -1951.709 -1949.61 -1946.119 -1943.088 -1940.656 -1938.068 -1936.766 -1936.31 -1937.683 -1939.165 -1940.054 -1938.852 -1940.645 -1928.285 -1879.952 -1832.653 -1809.504 -1770.928 -1711.323 -1694.33 -1722.364 -1728.476 -1742.542 -1738.266 -1728.827 -1719.501 -1703.725 -1689.724 -1682.208 -1674.675 -1663.426 -1643.953 -1607.323 -1554.149 -1512.966 -1505.234 -1504.288 -1489.348 -1452.915 -1421.76 -1404.635 -1371.086 -1347.155 -1321.477 -1300.222 -1282.763 -1233.729 -1112.603 -979.242 -979.427 -980.791 -980.189 -975.27 -957.286 -944.768 -933.632 -912.982 -885.301 -866.344 -852.66 -824.485 -792.572 -805.697 -814.637 -772.826 -726.895 -697.84 -673.783 -656.829 -617.723 -552.703 -496.203 -360.159 -156.042 -54.921 -38.769 -41.73 -46.366 -48.244 -49.339 -48.815 -49.456 -50.462 -52.608 -52.98 -48.767 -43.975 -42.919 -43.54 -42.033 -40.139 -38.72 -37.535 -34.438 -39.604 -44.246 -69.054 -107.902 -155.352 -198.787 -193.582 -210.507 -206.588 -203.49 -201.548 -200.423 -216.453 -238.112 -261.586 -279.045 -281.787 -283.207 -291.467 -309.349 -329.073 -335.335 -345.281 -366.759 -394.991 -418.777 -448.07 -484.617 -522.941 -567.446 -617.491 -659.084 -667.844 -664.817 -668.564 -678.768 -689.226 -699.091 -721 -736 -744 -746 -759 -780 -791 -804 -821 -844 -886 -882 -706 -722 -739 -756 -772 -790 -807 -822 -836 -849 -861 -872 -882 -893 -905 -919 -934 -951 -971 -991 -1012 -1033 -1052 -1070
-2373 -2373 -2373 -2373 -2372 -2371 -2370 -2368 -2365 -2359 -2345 -2337 -2326 -2321 -2311 -2306 -2301 -2315 -2318 -2279 -2236 -2225 -2220 -2234 -2231 -2153 -2128 -2098 -2075 -2061 -2057 -2059 -2063 -2064 -2058 -2051 -2044 -2035 -2037 -2031 -2035 -2046 -2055 -2069 -2070 -2070 -2072 -2074 -2065 -2048 -2036 -2029 -2024 -2022 -2015 -2004 -1999 -1999 -1998 -1994 -1986 -1980 -1973 -1966 -1963 -1959 -1951 -1936 -1912 -1903 -1900 -1903 -1908 -1911 -1911 -1911 -1915 -1920 -1922 -1920 -1920 -1923 -1927 -1941 -1950 -1957 -1957 -1958 -1958 -1958 -1958 -1958 -1957.872 -1957.027 -1954.624 -1949.727 -1948.668 -1952.83 -1954.47 -1954.435 -1953.756 -1952.995 -1951.982 -1951.379 -1951.107 -1949.235 -1946.309 -1943.263 -1940.239 -1937.431 -1935.623 -1935.693 -1937.812 -1939.304 -1941.018 -1941.964 -1943.396 -1939.388 -1914.021 -1893.594 -1892.152 -1871.721 -1831.732 -1817.01 -1825.638 -1819.544 -1801.067 -1765.139 -1738.4 -1725.238 -1709.265 -1696.083 -1685.083 -1672.795 -1658.81 -1638.228 -1592.873 -1515.803 -1457.097 -1460.242 -1472.445 -1461.18 -1420.62 -1389.961 -1364.671 -1336.369 -1314.136 -1287.041 -1265.122 -1248.49 -1203.984 -1119.022 -998.353 -966.968 -964.572 -957.243 -944.916 -924.937 -912.744 -909.024 -882.013 -845.455 -834.83 -844.225 -837.759 -815.7 -797.163 -771.696 -740.021 -717.001 -690.103 -654.063 -615.21 -561.964 -516.223 -453.51 -228.366 -71.701 -41.212 -43.223 -45.257 -47.624 -49.969 -52.785 -53.79 -54.621 -53.225 -48.086 -46.783 -41.58 -40.565 -39.735 -41.336 -40.333 -40.197 -37.352 -35.368 -33.908 -44.583 -65.855 -101.412 -167.713 -203.84 -190.992 -199.72 -221.223 -198.853 -192.668 -198.456 -200.606 -205.539 -216.278 -229.747 -236.762 -239.092 -242.933 -252.205 -267.442 -284.619 -297.592 -315.541 -342.593 -375.046 -406.704 -442.545 -483.348 -526.792 -576.503 -630.858 -673.252 -679.269 -669.529 -670.449 -686.136 -702.529 -714.528 -737 -755 -771 -792 -810 -821 -833 -853 -882 -891 -912 -925 -705 -724 -743 -762 -782 -802 -821 -835 -847 -859 -869 -878 -888 -898 -909 -921 -934 -950 -968 -987 -1007 -1026 -1045 -1063
-2374 -2373 -2373 -2372 -2372 -2371 -2370 -2368 -2366 -2362 -2352 -2342 -2326 -2318 -2306 -2297 -2292 -2302 -2280 -2238 -2217 -2203 -2204 -2212 -2202 -2138 -2115 -2094 -2075 -2057 -2046 -2045 -2048 -2049 -2044 -2036 -2029 -2017 -2018 -2023 -2026 -2026 -2026 -2037 -2046 -2053 -2060 -2060 -2052 -2038 -2024 -2014 -2007 -2006 -2007 -2003 -2005 -2005 -2004 -1999 -1992 -1987 -1979 -1968 -1959 -1949 -1936 -1922 -1912 -1907 -1899 -1898 -1898 -1903 -1911 -1913 -1917 -1923 -1928 -1929 -1926 -1923 -1925 -1938 -1949 -1957 -1958 -1958 -1959 -1958 -1958 -1958 -1957.841 -1956.822 -1953.303 -1946.236 -1942.225 -1945.923 -1949.628 -1950.452 -1951.149 -1951.641 -1950.587 -1951.05 -1951.477 -1949.715 -1947.456 -1944.558 -1941.142 -1938.723 -1936.995 -1936.752 -1937.159 -1938.07 -1939.061 -1939.482 -1940.698 -1941.71 -1938.918 -1936.661 -1936.525 -1923.482 -1903.534 -1894.371 -1888.651 -1873.106 -1844.286 -1794.438 -1751.952 -1732.655 -1711.295 -1693.975 -1679.611 -1663.823 -1646.13 -1623.137 -1581.279 -1504.382 -1432.619 -1424.224 -1440.736 -1433.709 -1394.76 -1363.396 -1330.537 -1302.164 -1275.586 -1243.643 -1220.905 -1204.027 -1162.43 -1082.885 -979.713 -951.367 -943.822 -931.981 -916.103 -897.604 -887.652 -884.93 -852.957 -798.981 -798.365 -824.324 -824.308 -808.31 -784.381 -744.098 -704.676 -680.761 -655.405 -615.93 -567.41 -526.691 -471.058 -353.951 -133.122 -35.198 -26.737 -35.864 -35.669 -41.753 -52.986 -55.41 -56.22 -56.81 -52.927 -43.388 -40.333 -39.826 -39.479 -34.367 -36.677 -38.502 -37.863 -34.169 -34.992 -32.986 -21.507 -64.632 -95.035 -143.49 -96.638 -32.052 -41.476 -170.054 -226.295 -218.083 -217.25 -225.059 -220.065 -198.154 -196.113 -203.287 -204.867 -201.536 -199.813 -208.15 -221.974 -239.581 -265.541 -299.603 -338.02 -376.603 -418.348 -463.531 -510.183 -561.998 -617.79 -661.863 -661.145 -645.202 -645.809 -662.715 -683.052 -696.059 -715 -735 -760 -785 -802 -814 -826 -846 -878 -891 -911 -942 -701 -722 -745 -765 -787 -810 -833 -845 -856 -867 -875 -884 -893 -903 -913 -924 -936 -950 -965 -983 -1002 -1021 -1040 -1058
-2374 -2374 -2373 -2373 -2373 -2372 -2372 -2370 -2368 -2366 -2347 -2341 -2324 -2315 -2301 -2289 -2278 -2279 -2250 -2210 -2198 -2184 -2178 -2180 -2172 -2126 -2104 -2084 -2067 -2047 -2037 -2037 -2038 -2036 -2033 -2023 -2010 -2007 -2009 -2013 -2012 -2005 -2004 -2014 -2021 -2024 -2027 -2026 -2022 -2017 -2010 -2001 -1993 -1991 -1993 -1990 -1987 -1986 -1988 -1986 -1981 -1978 -1973 -1965 -1954 -1939 -1922 -1914 -1909 -1906 -1898 -1896 -1896 -1902 -1924 -1925 -1923 -1930 -1937 -1940 -1937 -1929 -1927 -1942 -1950 -1958 -1958 -1957 -1956 -1956 -1956 -1956 -1957.282 -1955.898 -1950.661 -1942.771 -1937.144 -1939.255 -1943.731 -1946.549 -1947.915 -1949.495 -1949.861 -1950.802 -1950.654 -1948.31 -1946.167 -1944.076 -1941.825 -1939.229 -1937.886 -1937.076 -1936.982 -1937.267 -1938.066 -1938.969 -1939.926 -1940.458 -1940.909 -1941.354 -1941.518 -1939.606 -1935.133 -1928.591 -1914.342 -1891.571 -1860.245 -1814.02 -1767.022 -1743.101 -1715.009 -1688.054 -1669.196 -1650.305 -1627.882 -1603.792 -1577.835 -1532.224 -1472.183 -1439.692 -1438.668 -1427.551 -1385.229 -1346.626 -1292.305 -1260.469 -1230.129 -1199.441 -1181.042 -1150.222 -1097.217 -1041.671 -974.978 -933.867 -920.04 -906.909 -890.758 -875.874 -865.429 -858.285 -841.355 -805.709 -802.642 -804.525 -794.499 -772.818 -752.097 -716.749 -671.838 -636.037 -602.41 -565.172 -529.193 -484.602 -399.388 -239.29 -66.127 -20.895 -23.589 -33.369 -33.162 -42.697 -50.049 -51.907 -53.481 -54.131 -50.548 -42.729 -38.672 -38.256 -37.511 -36.228 -36.965 -36.84 -35.765 -33.974 -35.357 -41.357 -46.987 -66.487 -84.297 -106.983 -74.232 -45.541 -59.702 -121.84 -103.749 -83.843 -76.618 -86.701 -122.539 -145.457 -111.16 -138.714 -168.075 -199.487 -167.746 -157.011 -151.365 -166.359 -200.3 -243.915 -289.747 -334.45 -379.87 -426.569 -473.835 -523.578 -573.297 -610.063 -614.514 -609.657 -619.165 -615.78 -631.322 -643.462 -666 -687 -718 -746 -760 -771 -782 -800 -853 -868 -881 -671 -691 -714 -738 -762 -786 -811 -833 -848 -859 -870 -879 -887 -897 -906 -916 -927 -938 -950 -964 -980 -998 -1016 -1035 -1054
-2374 -2374 -2374 -2374 -2374 -2374 -2373 -2373 -2372 -2368 -2307 -2319 -2316 -2310 -2296 -2281 -2267 -2262 -2245 -2217 -2196 -2175 -2160 -2156 -2151 -2120 -2094 -2072 -2058 -2041 -2038 -2033 -2026 -2024 -2023 -2015 -1998 -1996 -2009 -2004 -2000 -2004 -2006 -2004 -2004 -2003 -2004 -2004 -2003 -2001 -1997 -1991 -1983 -1979 -1965 -1960 -1955 -1948 -1941 -1946 -1953 -1955 -1955 -1951 -1939 -1925 -1922 -1913 -1897 -1890 -1890 -1890 -1891 -1897 -1924 -1934 -1932 -1935 -1942 -1949 -1949 -1943 -1935 -1941 -1953 -1958 -1957 -1957 -1958 -1958 -1959 -1958 -1957.036 -1953.249 -1945.177 -1937.102 -1933.007 -1934.124 -1938.326 -1942.039 -1943.707 -1945.937 -1947.508 -1949.576 -1949.096 -1947.166 -1944.997 -1943.018 -1941.535 -1939.137 -1937.936 -1937.091 -1937.148 -1937.83 -1938.166 -1939.133 -1940.031 -1940.315 -1941.048 -1942.137 -1943.3 -1943.772 -1943.312 -1938.692 -1924.73 -1900.082 -1866.931 -1814.001 -1770.627 -1750.735 -1717.456 -1679.977 -1654.211 -1633.896 -1613.98 -1593.312 -1572.907 -1548.057 -1512.687 -1482.264 -1469.036 -1442.282 -1381.431 -1324.714 -1269.363 -1228.135 -1186.57 -1154.873 -1136.205 -1086.364 -1029.064 -1006.436 -956.011 -912.712 -895.178 -881.764 -866.835 -851.456 -840.103 -832.65 -822.942 -804.417 -791.668 -767.559 -739.629 -712.257 -685.513 -656.72 -626.045 -594.27 -553.54 -519.085 -471.511 -382.716 -266.279 -143.998 -46.24 -28.458 -28.648 -32.007 -33.865 -36.922 -41.382 -42.474 -45.469 -44.847 -41.773 -38.888 -38.695 -37.577 -36.475 -35.64 -35.573 -35.2 -33.69 -35.205 -34.99 -36.793 -44.011 -49.701 -59.819 -67.021 -65.355 -60.872 -60.198 -47.707 -35.416 -34.604 -34.072 -31.1 -33.268 -40.98 -51.483 -58.589 -76.627 -96.714 -146.792 -172.137 -108.336 -109.988 -150.512 -200.822 -240.927 -284.787 -333.05 -379.964 -425.455 -470.661 -513.576 -545.301 -552.873 -554.76 -576.89 -532.997 -544.095 -562.115 -594 -609 -645 -680 -689 -703 -726 -753 -808 -817 -850 -654 -677 -703 -729 -755 -781 -807 -831 -847 -859 -871 -880 -889 -899 -909 -919 -929 -939 -950 -962 -977 -994 -1013 -1032 -1051
-2374 -2375 -2375 -2374 -2374 -2375 -2376 -2376 -2373 -2350 -2203 -2258 -2288 -2284 -2279 -2271 -2257 -2247 -2234 -2217 -2198 -2174 -2152 -2142 -2135 -2110 -2085 -2064 -2050 -2038 -2032 -2023 -2012 -2008 -2008 -2002 -1990 -1987 -2003 -2008 -2008 -2007 -2004 -1993 -1987 -1984 -1985 -1986 -1983 -1977 -1974 -1973 -1972 -1968 -1947 -1934 -1924 -1913 -1908 -1909 -1910 -1912 -1914 -1917 -1916 -1914 -1911 -1906 -1909 -1900 -1892 -1888 -1886 -1889 -1907 -1923 -1930 -1931 -1934 -1939 -1944 -1946 -1945 -1948 -1956 -1960 -1960 -1960 -1960 -1959 -1958 -1956 -1949.987 -1942.111 -1934.036 -1929.299 -1927.503 -1929.765 -1935.864 -1939.782 -1941.647 -1943.251 -1945.909 -1947.724 -1947.75 -1946.598 -1943.982 -1941.308 -1939.83 -1938.194 -1937.718 -1937.282 -1938.048 -1938.821 -1939.261 -1941.021 -1942.414 -1943.357 -1943.553 -1945.067 -1947.696 -1949.018 -1948.388 -1943.842 -1928.554 -1902.354 -1866.872 -1799.11 -1753.543 -1731.766 -1699.85 -1667.466 -1637.592 -1617.237 -1599.767 -1580.888 -1560.567 -1538.573 -1515.609 -1495.197 -1477.571 -1435.355 -1355.327 -1294.913 -1240.075 -1186.026 -1139.144 -1107.091 -1080.325 -1028.087 -988.376 -954.076 -910.375 -879.163 -863.79 -849.812 -838.996 -822.336 -810.138 -799.978 -779.427 -767.701 -741.732 -703.067 -665.912 -639.802 -619.509 -599.596 -579.029 -552.08 -510.472 -456.841 -375.57 -213.763 -88.516 -37.895 -34.608 -34.785 -32.445 -35.837 -35.098 -35.122 -35.637 -31.336 -33.348 -35.427 -36.915 -36.376 -37.068 -36.841 -35.61 -34.25 -35.23 -34.002 -32.316 -37.449 -38.284 -37.308 -34.358 -32.941 -36.969 -35.09 -33.516 -33.076 -30.517 -31.13 -31.06 -31.907 -31.967 -32.131 -31.097 -31.229 -29.601 -30.99 -28.933 -29.095 -36.861 -98.42 -133.851 -154.275 -201.99 -252.8 -244.235 -257.907 -297.27 -334.747 -370.569 -410.015 -446.966 -476.395 -486.764 -490.558 -488.723 -470.65 -482.209 -500.174 -520 -545 -569 -585 -597 -620 -645 -668 -718 -749 -613 -636 -662 -689 -718 -745 -773 -801 -827 -843 -857 -869 -880 -890 -900 -911 -921 -931 -940 -949 -960 -975 -991 -1009 -1029 -1050
-2375 -2375 -2375 -2375 -2375 -2375 -2378 -2374 -2347 -2293 -2103 -2189 -2229 -2224 -2241 -2243 -2226 -2223 -2222 -2207 -2189 -2170 -2153 -2139 -2125 -2099 -2080 -2057 -2041 -2028 -2019 -2006 -1997 -1994 -1995 -1991 -1983 -1987 -1996 -2003 -1996 -1990 -1991 -2003 -1999 -1988 -1979 -1972 -1963 -1958 -1963 -1969 -1966 -1960 -1939 -1929 -1924 -1921 -1920 -1919 -1918 -1918 -1919 -1916 -1909 -1901 -1895 -1901 -1918 -1919 -1908 -1903 -1899 -1893 -1889 -1897 -1908 -1917 -1924 -1930 -1934 -1936 -1940 -1955 -1958 -1959 -1959 -1958 -1958 -1955 -1953 -1945 -1936.42 -1929.566 -1925.207 -1923.411 -1924.179 -1928.031 -1935.625 -1938.03 -1939.313 -1941.52 -1944.405 -1945.044 -1945.153 -1944.849 -1943.005 -1940.284 -1938.182 -1937.031 -1937.137 -1938.071 -1939.634 -1940.075 -1941.587 -1944.796 -1947.808 -1950.311 -1949.328 -1948.962 -1952.142 -1954.802 -1953.734 -1947.829 -1929.616 -1898.991 -1859.924 -1776.714 -1723.766 -1693.408 -1665.211 -1645.043 -1621.639 -1605.15 -1579.213 -1555.753 -1540.103 -1518.939 -1491.625 -1467.782 -1443.631 -1390.897 -1314.301 -1256.295 -1199.032 -1146.671 -1101.791 -1056.341 -1014.113 -986.743 -942.716 -896.023 -853.799 -843.21 -842.351 -820.45 -804.888 -787.654 -779.767 -759.918 -722.97 -712.519 -685.114 -628.524 -584.396 -571.878 -563.663 -552.501 -538.492 -517.894 -442.946 -354.113 -245.008 -82.524 -28.991 -18.938 -29.193 -34.551 -31.202 -33.839 -34.689 -35.214 -35.22 -33.738 -29.953 -32.829 -34.985 -35.358 -35.969 -36.224 -35.287 -33.525 -33.453 -33.848 -31.924 -37.583 -38.616 -37.017 -37.682 -37.641 -37.109 -33.797 -33.692 -31.897 -30.972 -31.931 -32.794 -33.508 -33.641 -34.139 -33.521 -32.309 -31.132 -30.261 -28.847 -28.037 -26.654 -23.705 -49.601 -86.345 -137.339 -204.777 -251.523 -289.054 -326.227 -334.012 -325.188 -347.658 -373.603 -394.663 -416.132 -435.492 -448.67 -451.984 -461.902 -474.471 -498 -527 -547 -562 -582 -606 -622 -626 -641 -570 -591 -618 -646 -675 -703 -732 -762 -790 -816 -834 -850 -864 -877 -889 -901 -912 -923 -932 -941 -949 -959 -972 -988 -1006 -1027 -1050
-2375 -2375 -2375 -2375 -2374 -2375 -2378 -2358 -2270 -2173 -2031 -2130 -2176 -2191 -2208 -2211 -2187 -2194 -2205 -2192 -2175 -2158 -2142 -2125 -2112 -2081 -2073 -2053 -2034 -2019 -2008 -1999 -1993 -1990 -1988 -1983 -1981 -1987 -1976 -1975 -1963 -1958 -1958 -1975 -1994 -1999 -1986 -1969 -1966 -1972 -1973 -1971 -1964 -1959 -1953 -1944 -1938 -1942 -1944 -1942 -1940 -1938 -1933 -1923 -1910 -1896 -1878 -1876 -1905 -1931 -1932 -1932 -1922 -1910 -1902 -1901 -1904 -1913 -1925 -1937 -1946 -1946 -1946 -1958 -1958 -1958 -1957 -1954 -1949 -1942 -1936 -1929 -1923.667 -1920.482 -1919.612 -1921.112 -1923.671 -1929.059 -1934.744 -1936.514 -1938.336 -1941.347 -1942.101 -1942.283 -1942.859 -1943.03 -1942.888 -1940.989 -1938.236 -1936.857 -1938.149 -1939.479 -1941.661 -1942.063 -1946.678 -1949.533 -1952.692 -1956.925 -1956.569 -1955.363 -1957.24 -1958.862 -1952.087 -1937.706 -1916.312 -1880.988 -1826.705 -1744.225 -1680.992 -1654.725 -1635.561 -1620.042 -1605.873 -1591.592 -1559.092 -1531.036 -1516.682 -1492.144 -1454.804 -1427.827 -1404.664 -1352.308 -1273.821 -1218.221 -1162.192 -1116.545 -1066.456 -1001.506 -999.358 -983.892 -926.824 -878.58 -842.176 -843.891 -845.079 -816.711 -795.882 -767.486 -762.551 -728.2 -701.304 -671.131 -650.142 -591.975 -514.664 -517.544 -524.289 -517.414 -502.942 -465.82 -355.253 -177.85 -69.226 -23.875 -13.396 -18.075 -27.463 -33.824 -30.01 -28.063 -33.185 -34.056 -34.859 -33.85 -32.369 -32.965 -33.38 -33.578 -35.101 -36.195 -35.116 -33.992 -33.103 -33.432 -33.26 -36.69 -37.178 -36.539 -37.926 -37.812 -35.937 -34.341 -32.386 -31.284 -32.588 -32.48 -32.699 -32.839 -32.766 -33.508 -33.776 -32.956 -32.244 -31.989 -30.418 -29.535 -28.613 -25.504 -27.409 -29.02 -44.712 -67.503 -113.68 -161.478 -229.202 -311.967 -312.224 -305.036 -314.274 -323.842 -354.809 -387.777 -415.652 -433.699 -435.272 -444.789 -469 -496 -520 -549 -575 -586 -593 -599 -546 -546 -573 -603 -633 -662 -689 -720 -750 -778 -803 -824 -841 -858 -872 -887 -901 -914 -925 -934 -942 -949 -958 -970 -984 -1002 -1025 -1051
-2376 -2375 -2376 -2376 -2375 -2376 -2379 -2349 -2217 -2052 -1990 -2098 -2144 -2160 -2175 -2189 -2179 -2183 -2190 -2175 -2157 -2143 -2130 -2112 -2100 -2070 -2060 -2045 -2026 -2012 -1995 -1981 -1974 -1968 -1966 -1971 -1976 -1968 -1955 -1950 -1959 -1961 -1959 -1945 -1946 -1953 -1962 -1972 -1978 -1975 -1963 -1954 -1955 -1953 -1960 -1960 -1960 -1957 -1950 -1943 -1938 -1935 -1929 -1919 -1909 -1895 -1875 -1857 -1867 -1910 -1922 -1936 -1941 -1934 -1922 -1908 -1903 -1911 -1923 -1935 -1948 -1954 -1956 -1959 -1954 -1951 -1946 -1936 -1925 -1920 -1918 -1916 -1915.465 -1916.251 -1918.25 -1921.904 -1925.894 -1930.811 -1935.49 -1936.835 -1938.157 -1940.591 -1940.655 -1941.223 -1941.194 -1941.425 -1943.306 -1942.584 -1940.42 -1940.542 -1942.56 -1943.078 -1945.736 -1946.122 -1953.141 -1955.638 -1957.764 -1960.454 -1960.923 -1960.777 -1961.248 -1959.304 -1941.484 -1913.221 -1885.398 -1839.206 -1768.14 -1705.068 -1644.91 -1626.023 -1613.099 -1593.915 -1572.795 -1558.533 -1531.755 -1508.787 -1488.734 -1453.613 -1412.642 -1383.999 -1361.25 -1313.595 -1237.122 -1182.541 -1137.421 -1084.871 -1017.127 -998.803 -980.944 -944.731 -888.34 -847.793 -827.647 -822.864 -818.746 -796.379 -763.301 -679.978 -652.058 -648.647 -645.445 -622.385 -582.914 -523.924 -431.342 -458.435 -471.952 -477.2 -456.355 -384.863 -212.911 -61.28 -25.408 -5.172 -2.792 -9.737 -25.396 -33.085 -31.806 -31.921 -32.753 -33.794 -34.371 -33.132 -32.989 -34.537 -34.451 -33.748 -34.039 -35.058 -33.903 -33.278 -33.092 -33.023 -32.956 -34.67 -34.381 -34.288 -36.887 -36.29 -35.854 -35.35 -32.709 -33.553 -31.489 -31.947 -33.372 -33.362 -32.892 -33.223 -33.397 -33.378 -31.535 -32.328 -32.234 -32.409 -31.376 -30.7 -27.297 -26.013 -25.749 -19.306 -23.368 -51.109 -81.65 -122.131 -200.21 -263.106 -284.055 -290.816 -318.057 -352.191 -383.4 -403.127 -400.907 -406.038 -424 -455 -490 -521 -542 -562 -586 -600 -538 -544 -567 -596 -626 -654 -682 -712 -741 -768 -792 -814 -833 -850 -868 -885 -901 -915 -928 -937 -943 -950 -957 -967 -981 -998 -1023 -1051
-2376 -2375 -2377 -2377 -2377 -2378 -2379 -2338 -2178 -1998 -1999 -2115 -2152 -2161 -2167 -2176 -2170 -2169 -2171 -2161 -2144 -2133 -2120 -2093 -2082 -2055 -2048 -2034 -2016 -2001 -1983 -1963 -1954 -1953 -1952 -1948 -1940 -1936 -1931 -1942 -1946 -1942 -1937 -1925 -1922 -1928 -1937 -1944 -1948 -1940 -1926 -1930 -1941 -1948 -1948 -1950 -1953 -1953 -1945 -1936 -1922 -1913 -1908 -1904 -1895 -1878 -1870 -1862 -1846 -1846 -1857 -1888 -1926 -1939 -1942 -1937 -1931 -1928 -1929 -1930 -1920 -1916 -1936 -1961 -1946 -1930 -1919 -1915 -1912 -1909 -1908 -1908 -1912.102 -1915.919 -1919.331 -1923.864 -1928.021 -1931.696 -1936.051 -1936.564 -1937.255 -1939.416 -1940.796 -1942.004 -1940.764 -1940.598 -1942.825 -1942.717 -1942.555 -1944.964 -1947.23 -1948.525 -1949.748 -1952.59 -1955.884 -1958.064 -1959.91 -1961.317 -1962.733 -1963.022 -1963.002 -1958.859 -1939.365 -1902.913 -1855.829 -1797.284 -1732.619 -1663.192 -1611.658 -1596.782 -1589.315 -1548.272 -1511.511 -1495.542 -1483.499 -1466.915 -1432.979 -1387.511 -1353.63 -1330.71 -1299.335 -1244.157 -1195.661 -1120.104 -1074.762 -1035.676 -997.59 -978.563 -935.107 -890.187 -853.161 -829.727 -820.176 -802.758 -772.896 -732.556 -666.061 -593.204 -568.033 -556.167 -565.57 -549.423 -495.616 -474.318 -435.923 -432.787 -427.311 -415.882 -384.888 -256.696 -105.78 -38.271 -9.149 -2.232 -2.535 -4.792 -23.714 -30.936 -31.235 -32.176 -33.362 -33.626 -33.596 -32.971 -33.133 -34.2 -34.253 -32.152 -32.785 -33.807 -32.902 -32.012 -31.942 -32.256 -31.899 -32.637 -33.076 -32.871 -34.576 -34.688 -34.528 -33.366 -33.017 -32.401 -28.911 -29.878 -31.254 -33.162 -31.966 -30.921 -30.065 -32.581 -30.598 -32.042 -32.292 -32.336 -31.298 -28.722 -27.349 -26.9 -24.966 -6.645 -2.696 -4.07 -13.822 -47.95 -98.362 -171.907 -250.694 -275.237 -295.988 -326.778 -360.065 -385.593 -394.824 -389.994 -407 -434 -462 -491 -522 -549 -564 -565 -537 -545 -567 -595 -623 -651 -678 -706 -734 -760 -784 -805 -825 -844 -864 -883 -901 -918 -932 -940 -946 -950 -956 -966 -978 -994 -1021 -1052
-2375 -2374 -2375 -2375 -2375 -2377 -2376 -2338 -2204 -2060 -2066 -2153 -2158 -2158 -2158 -2166 -2164 -2157 -2152 -2147 -2137 -2115 -2077 -2064 -2059 -2036 -2028 -2012 -1996 -1974 -1958 -1941 -1934 -1933 -1930 -1928 -1926 -1917 -1908 -1935 -1922 -1904 -1901 -1907 -1923 -1931 -1930 -1922 -1912 -1902 -1899 -1909 -1911 -1909 -1904 -1905 -1907 -1909 -1904 -1895 -1885 -1880 -1878 -1873 -1865 -1855 -1853 -1854 -1850 -1843 -1838 -1843 -1857 -1870 -1893 -1917 -1928 -1928 -1917 -1881 -1839 -1847 -1902 -1947 -1928 -1910 -1907 -1907 -1905 -1904 -1905 -1907 -1912.003 -1917.834 -1921.972 -1925.828 -1930.37 -1933.305 -1935.144 -1936.967 -1934.717 -1934.263 -1939.61 -1941.454 -1940.242 -1944.109 -1948.316 -1944.881 -1941.604 -1943.891 -1946.962 -1950.444 -1954.258 -1956.481 -1957.368 -1959.092 -1960.958 -1962.102 -1962.942 -1963.235 -1962.535 -1954.991 -1927.917 -1883.928 -1834.921 -1776.093 -1702.433 -1618.01 -1576.515 -1565.21 -1549.859 -1505.619 -1473.19 -1450.392 -1431.578 -1410.612 -1375.314 -1335.393 -1306.403 -1281.082 -1252.234 -1185.169 -1151.665 -1090.829 -1062.181 -1014.623 -979.611 -950.867 -901.258 -862.535 -838.634 -824.426 -806.402 -761.518 -677.396 -578.91 -522.251 -502.039 -482.489 -471.117 -503.476 -489.842 -440.824 -423.835 -406.188 -386.512 -370.657 -341.805 -271.529 -117.283 -54.552 -25.577 -3.431 -3.189 -3.123 -3.464 -20.736 -27.261 -29.113 -31.707 -32.938 -33.489 -33.601 -33 -33.384 -33.894 -33.979 -32.72 -31.867 -32.477 -31.462 -30.957 -31.044 -30.852 -30.219 -30.962 -31.397 -31.84 -32.369 -31.233 -31.481 -31.398 -31.339 -30.941 -31 -24.087 -26.467 -28.946 -29.535 -29.934 -29.1 -30.377 -30.069 -32.143 -31.714 -31.814 -31.098 -30.651 -28.966 -27.251 -25.197 -9.918 -2.54 -2.101 -1.593 -4.654 -38.822 -104.188 -214.939 -288.963 -285.908 -306.749 -342.115 -370.368 -372.194 -379.659 -399 -424 -449 -475 -502 -530 -550 -536 -543 -553 -573 -598 -624 -650 -676 -703 -729 -754 -777 -799 -820 -840 -861 -882 -902 -920 -935 -943 -948 -952 -958 -966 -978 -995 -1023 -1055
-2374 -2372 -2372 -2370 -2370 -2374 -2378 -2377 -2343 -2233 -2214 -2179 -2165 -2160 -2155 -2158 -2155 -2147 -2139 -2128 -2095 -2029 -1982 -2024 -2025 -2010 -1991 -1979 -1959 -1932 -1920 -1909 -1907 -1910 -1908 -1904 -1899 -1886 -1881 -1891 -1895 -1901 -1902 -1899 -1899 -1894 -1892 -1888 -1880 -1878 -1878 -1873 -1869 -1867 -1866 -1863 -1862 -1863 -1861 -1859 -1858 -1858 -1858 -1855 -1849 -1841 -1840 -1853 -1861 -1857 -1862 -1862 -1863 -1856 -1856 -1859 -1866 -1878 -1833 -1737 -1720 -1789 -1830 -1886 -1888 -1892 -1898 -1901 -1901 -1905 -1908 -1907 -1913.519 -1921.759 -1926.099 -1927.445 -1931.591 -1935.454 -1938.853 -1937.008 -1927.626 -1917.509 -1942.44 -1945.527 -1939.591 -1948.731 -1957.465 -1950.726 -1942.578 -1942.747 -1945.413 -1948.549 -1955.135 -1957.277 -1958.745 -1960.063 -1961.851 -1962.72 -1962.359 -1962.447 -1960.291 -1942.288 -1899.768 -1848.421 -1790.957 -1704.64 -1620.893 -1562.946 -1527.592 -1514.806 -1498.809 -1463.285 -1435.904 -1408.506 -1379.81 -1349.704 -1317.742 -1288.608 -1260.749 -1224.506 -1202.494 -1172.45 -1126.455 -1084.433 -1055.954 -997.723 -966.497 -926.705 -876.615 -846.873 -826.183 -803.681 -749.379 -661.426 -570.519 -494.225 -462.845 -449.624 -436.97 -446.613 -451.169 -439.77 -415.024 -379.559 -354.928 -327.15 -272.192 -209.773 -114.553 -58.707 -34.502 -23.979 -23.967 -20.872 -15.475 -17.678 -23.918 -25.945 -27.763 -31.281 -31.788 -32.164 -33.112 -33.399 -33.746 -32.891 -32.857 -32.41 -31.424 -30.948 -30.551 -29.294 -28.802 -28.889 -29.147 -29.635 -29.662 -30.167 -30.164 -29.492 -28.472 -23.887 -24.539 -27.985 -29.355 -24.714 -25.391 -27.07 -26.634 -26.936 -27.553 -30.258 -31.211 -31.276 -30.7 -30.06 -29.551 -30.023 -26.866 -24.358 -24.101 -15.067 -6.052 -3.503 -2.555 -1.223 -9.573 -70.676 -173.327 -278.773 -271.219 -287.545 -323.931 -357.281 -366.549 -376.804 -396 -419 -445 -472 -499 -520 -531 -543 -551 -562 -581 -604 -628 -652 -677 -703 -728 -751 -773 -796 -817 -837 -859 -881 -902 -922 -938 -946 -951 -955 -960 -969 -981 -996 -1027 -1060
-2373 -2371 -2371 -2369 -2370 -2374 -2377 -2378 -2373 -2327 -2286 -2177 -2166 -2163 -2155 -2152 -2148 -2135 -2112 -2075 -2016 -1944 -1912 -1951 -1962 -1972 -1965 -1949 -1940 -1903 -1886 -1884 -1884 -1881 -1874 -1869 -1867 -1868 -1869 -1873 -1883 -1882 -1877 -1861 -1865 -1865 -1859 -1864 -1875 -1878 -1871 -1853 -1833 -1831 -1838 -1842 -1845 -1848 -1847 -1848 -1848 -1848 -1849 -1848 -1843 -1830 -1821 -1837 -1880 -1878 -1871 -1870 -1882 -1890 -1883 -1880 -1879 -1851 -1764 -1702 -1758 -1808 -1829 -1872 -1877 -1886 -1898 -1900 -1900 -1905 -1908 -1909 -1917.584 -1929.041 -1935.419 -1934.814 -1935.757 -1948.903 -1968.335 -1942.396 -1921.666 -1896.787 -1948.404 -1948.51 -1928.782 -1927.819 -1925.533 -1926.961 -1939.672 -1944.658 -1947.384 -1949.583 -1955.087 -1957.246 -1958.892 -1960.217 -1961.786 -1962.203 -1961.458 -1958.849 -1947.505 -1914.489 -1863.913 -1813.612 -1747.615 -1654.566 -1589.535 -1534.64 -1503.268 -1489.16 -1465.752 -1440.872 -1403.073 -1367.806 -1338.307 -1308.984 -1273.653 -1233.938 -1223.946 -1201.909 -1184.114 -1120.987 -1088.769 -1060.232 -1013.229 -974.207 -942.073 -901.173 -855.547 -816.94 -794.232 -730.757 -637.978 -535.097 -451.613 -423.227 -434.081 -418.433 -406.083 -403.719 -400.902 -383.628 -356.676 -303.202 -217.824 -153.512 -102.76 -70.98 -52.755 -30.503 -25.62 -21.229 -23.936 -25.598 -22.409 -21.56 -21.974 -23.403 -27.379 -30.265 -30.228 -29.871 -31.104 -32.226 -31.439 -30.87 -31.085 -31.026 -30.702 -30.43 -29.647 -28.84 -28.487 -28.022 -27.71 -28.057 -27.887 -28.118 -28.652 -28.495 -21.276 -8.553 -21.113 -27.052 -26.184 -27.512 -26.661 -26.427 -26.627 -27.648 -26.927 -28.695 -29.545 -29.911 -29.904 -29 -28.002 -29.331 -23.804 -20.873 -23.638 -13.74 -7.396 -3.739 -2.702 -1.252 -10.168 -73.501 -180.873 -247.665 -243.25 -263.388 -301.637 -343.279 -366.239 -379.265 -399 -423 -452 -483 -512 -527 -546 -555 -564 -575 -591 -611 -633 -656 -680 -704 -728 -751 -774 -796 -818 -839 -860 -882 -903 -923 -939 -948 -953 -959 -965 -975 -988 -1007 -1035 -1069
-2372 -2371 -2370 -2369 -2371 -2376 -2377 -2377 -2378 -2373 -2303 -2132 -2153 -2155 -2150 -2146 -2139 -2107 -2048 -1988 -1931 -1873 -1848 -1865 -1882 -1938 -1928 -1919 -1911 -1887 -1865 -1859 -1855 -1850 -1847 -1845 -1848 -1858 -1852 -1843 -1837 -1829 -1825 -1819 -1826 -1838 -1845 -1845 -1842 -1838 -1832 -1824 -1812 -1808 -1817 -1827 -1830 -1833 -1835 -1837 -1839 -1840 -1841 -1842 -1839 -1826 -1804 -1791 -1807 -1815 -1827 -1831 -1840 -1861 -1859 -1858 -1860 -1840 -1809 -1813 -1844 -1850 -1848 -1879 -1886 -1892 -1907 -1906 -1904 -1909 -1912 -1915 -1922.69 -1934.229 -1947.395 -1943.223 -1936.885 -1955.158 -1987.525 -1941.589 -1920.478 -1918.985 -1951.369 -1929.492 -1924.797 -1938.958 -1938.572 -1937.056 -1942.228 -1945.506 -1948.645 -1950.589 -1954.032 -1956.628 -1958.093 -1959.66 -1960.352 -1960.858 -1958.199 -1948.04 -1917.801 -1868.387 -1820.394 -1772.647 -1697.147 -1614.085 -1561.825 -1507.42 -1479.486 -1461.941 -1416.401 -1394.283 -1350.767 -1316.175 -1290.386 -1263.875 -1233.282 -1213.993 -1203.368 -1176.936 -1145.32 -1095.422 -1065.805 -1025.963 -989.664 -950.698 -922.389 -892.465 -840.878 -799.319 -741.657 -631.805 -526.156 -446.03 -418.987 -411.249 -403.908 -389.636 -371.85 -355.392 -336.466 -284.412 -201.642 -121.951 -71.46 -49.007 -42.353 -39.023 -25.382 -4.801 -14.142 -22.743 -6.738 -13.453 -19.78 -21.353 -22.943 -22.792 -24.253 -28.653 -29.094 -28.459 -29.321 -29.215 -25.533 -21.997 -28.823 -28.636 -29.03 -29.151 -28.725 -28.034 -28.131 -27.89 -27.486 -27.108 -26.571 -26.59 -27.024 -26.594 -21.364 -16.891 -26.158 -27.026 -27.074 -26.864 -20.719 -23.582 -24.709 -26.25 -25.784 -27.893 -27.993 -29.31 -29.555 -29.75 -29.12 -28.747 -27.428 -26.639 -22.947 -11.336 -4.792 -2.596 -1.954 -4.961 -42.141 -116.7 -194.424 -190.301 -194.27 -227.28 -277.374 -344.682 -373.56 -388.991 -409 -434 -456 -475 -495 -515 -525 -567 -577 -587 -601 -619 -639 -661 -684 -707 -730 -753 -776 -798 -820 -841 -862 -883 -903 -923 -940 -949 -956 -962 -971 -982 -996 -1016 -1045 -1078
-2371 -2370 -2369 -2369 -2373 -2376 -2377 -2376 -2376 -2368 -2280 -2069 -2115 -2118 -2119 -2127 -2116 -2051 -1971 -1904 -1839 -1788 -1762 -1773 -1806 -1902 -1890 -1894 -1877 -1865 -1847 -1832 -1825 -1822 -1820 -1826 -1836 -1829 -1820 -1821 -1812 -1800 -1798 -1798 -1796 -1806 -1823 -1832 -1829 -1819 -1819 -1834 -1841 -1835 -1816 -1816 -1817 -1820 -1822 -1827 -1831 -1831 -1833 -1836 -1834 -1823 -1802 -1785 -1774 -1774 -1794 -1801 -1805 -1813 -1820 -1820 -1816 -1812 -1821 -1848 -1877 -1884 -1861 -1882 -1875 -1902 -1904 -1920 -1905 -1903 -1911 -1924 -1922.865 -1913.352 -1938.736 -1933.601 -1910.175 -1911.107 -1917.671 -1912.393 -1910.398 -1913.177 -1918.414 -1916.84 -1924.725 -1932.267 -1936.791 -1940.792 -1944.129 -1945.978 -1948.756 -1951.292 -1952.957 -1954.258 -1955.745 -1956.883 -1957.494 -1954.201 -1940.795 -1918.554 -1877.289 -1817.637 -1763.599 -1710.878 -1639.613 -1578.666 -1533.026 -1472.642 -1431.273 -1407.792 -1357.665 -1323.714 -1292.376 -1264.589 -1244.534 -1227.408 -1213.035 -1196.249 -1178.607 -1160.61 -1114.09 -1076.374 -1033.898 -1000.863 -973.571 -935.391 -898.291 -862.809 -809.186 -757.383 -692.071 -581.286 -502.16 -446.743 -414.414 -389.305 -367.013 -350.07 -325.13 -276.923 -186.049 -102.483 -66.705 -49.419 -35.056 -20.349 -12.154 -8.554 -5.635 -2.509 -15.71 -22.848 -9.807 -4.409 -16.03 -17.941 -19.981 -24.64 -26.437 -27.907 -28.269 -28.359 -26.168 -26.548 -16.071 -15.147 -26.779 -26.624 -24.155 -25.37 -25.741 -25.397 -26.319 -26.811 -26.866 -26.869 -26.416 -26.01 -25.607 -24.434 -20.457 -20.039 -25.242 -25.565 -23.919 -26.272 -22.225 -22.032 -23.243 -23.903 -25.606 -26.399 -27.004 -27.792 -27.932 -28.406 -28.417 -28.131 -26.935 -25.457 -19.943 -6.118 -1.81 -2.445 -2.465 -34.574 -94.908 -160.655 -130.808 -76.942 -123.709 -190.764 -273.588 -369.402 -400.967 -416.366 -433 -457 -476 -493 -513 -537 -555 -586 -592 -598 -610 -625 -644 -665 -687 -709 -732 -756 -779 -801 -822 -844 -863 -882 -902 -922 -941 -949 -956 -965 -975 -988 -1003 -1023 -1054 -1088
-2369 -2369 -2369 -2370 -2372 -2375 -2376 -2375 -2376 -2364 -2228 -1986 -1994 -2005 -2040 -2075 -2049 -1961 -1877 -1816 -1752 -1684 -1639 -1689 -1735 -1861 -1863 -1853 -1834 -1831 -1815 -1803 -1804 -1803 -1797 -1794 -1789 -1785 -1789 -1788 -1793 -1784 -1785 -1789 -1793 -1796 -1790 -1789 -1798 -1806 -1806 -1806 -1822 -1835 -1816 -1808 -1808 -1806 -1811 -1817 -1823 -1824 -1825 -1828 -1827 -1820 -1807 -1807 -1798 -1790 -1810 -1820 -1821 -1821 -1842 -1853 -1838 -1812 -1808 -1847 -1899 -1928 -1845 -1878 -1839 -1925 -1881 -1884 -1892 -1896 -1898 -1897 -1899.4 -1897.094 -1899.125 -1898.705 -1894.886 -1895.911 -1897.952 -1899.868 -1903.415 -1906.711 -1909.892 -1913 -1925.361 -1930.459 -1935.336 -1939.051 -1941.544 -1944.174 -1946.869 -1948.589 -1950.426 -1950.558 -1950.569 -1951.263 -1951.123 -1932.979 -1898.278 -1865.193 -1832.479 -1784.945 -1721.161 -1654.054 -1598.756 -1555.615 -1504.593 -1414.178 -1341.123 -1311.844 -1283.614 -1265.708 -1250.757 -1211.471 -1186.771 -1167.205 -1181.601 -1168.774 -1115.75 -1095.5 -1071.369 -1033.268 -999.674 -949.079 -914.567 -885.025 -853.638 -817.199 -762.377 -686.966 -593.055 -509.204 -462.324 -415.67 -375.079 -347.013 -315.835 -260.629 -189.423 -109.471 -67.996 -46.311 -28.334 -15.978 -5.922 -2.835 -3.254 -2.929 -2.753 -6.821 -13.356 -15.582 -14.19 -6.833 -11.047 -14.118 -18.539 -20.676 -25.57 -26.439 -27.717 -27.067 -25.007 -22.095 -22.387 -20.939 -25.914 -24.176 -9.348 -15.878 -20.984 -19.778 -20.182 -22.114 -24.68 -24.398 -23.919 -23.603 -19.717 -12.861 -8.926 -15.902 -19.324 -22.835 -20.794 -26.057 -25.129 -19.573 -20.008 -21.739 -22.525 -22.338 -20.485 -21.421 -25.374 -27.148 -26.994 -26.961 -26.023 -22.751 -12.153 -3.494 -2.418 -1.65 -18.006 -72.983 -107.77 -165.493 -52.827 -40.406 -96.757 -186.11 -362.24 -423.552 -446.179 -460.908 -481 -502 -519 -537 -557 -576 -589 -594 -607 -608 -617 -631 -648 -668 -689 -711 -734 -757 -780 -802 -824 -845 -863 -880 -898 -915 -932 -943 -954 -965 -978 -993 -1012 -1034 -1064 -1098
-2367 -2367 -2370 -2371 -2372 -2375 -2376 -2376 -2378 -2365 -2180 -1936 -1872 -1887 -1939 -2000 -1992 -1893 -1788 -1714 -1630 -1541 -1515 -1584 -1645 -1811 -1825 -1819 -1810 -1807 -1794 -1778 -1769 -1764 -1763 -1763 -1758 -1756 -1757 -1765 -1780 -1777 -1775 -1775 -1777 -1782 -1787 -1784 -1780 -1782 -1777 -1767 -1772 -1782 -1790 -1793 -1796 -1792 -1805 -1810 -1817 -1821 -1827 -1828 -1824 -1827 -1828 -1837 -1840 -1827 -1836 -1848 -1855 -1850 -1867 -1898 -1876 -1828 -1807 -1806 -1840 -1849 -1852 -1858 -1870 -1877 -1882 -1886 -1891 -1894 -1895 -1894 -1892.575 -1891.407 -1889.572 -1889.587 -1890.608 -1891.95 -1893.759 -1895.776 -1899.997 -1911.104 -1917.038 -1921.676 -1927.929 -1931.057 -1934.266 -1937.765 -1939.893 -1941.867 -1943.776 -1945.178 -1944.642 -1942.991 -1942.293 -1944.295 -1934.702 -1895.059 -1855.492 -1824.681 -1791.865 -1726.185 -1650.522 -1601.187 -1564.999 -1530.582 -1470.613 -1348.805 -1275.549 -1245.497 -1206.359 -1198.941 -1163.327 -1162.886 -1139.438 -1129.351 -1109.621 -1095.758 -1030.566 -1020.044 -1016.935 -974.12 -944.132 -917.815 -884.455 -845.928 -815.422 -782.163 -734.084 -663.01 -543.555 -450.428 -402.37 -365.807 -311.894 -246.273 -173.927 -105.058 -71.931 -50.332 -30.665 -13.087 -4.727 -2.779 -5.353 -5.245 -6.562 -5.899 -3.681 -7.959 -9.653 -11.961 -10.166 -6.401 -7.093 -15.817 -17.698 -18.609 -23.439 -23.848 -26.055 -23.828 -23.525 -22.761 -18.989 -16.6 -22.256 -21.968 -19.096 -17.231 -16.662 -11.176 -9.456 -8.341 -16.142 -19.308 -19.051 -18.161 -14.959 -4.855 -1.482 -7.3 -16.529 -18.301 -17.671 -21.59 -21.544 -16.264 -17.397 -19.974 -19.175 -14.756 -16.197 -19.414 -24.65 -25.382 -25.702 -25.603 -24.486 -20.76 -8.325 -3.916 -3.057 -2.198 -34.6 -76.44 -104.051 -100.918 -62.045 -61.259 -111.156 -217.184 -407.735 -456.25 -472.294 -484.012 -502 -520 -537 -555 -578 -601 -616 -629 -622 -615 -621 -634 -651 -670 -691 -713 -736 -759 -782 -804 -825 -845 -862 -877 -892 -906 -921 -935 -950 -964 -980 -999 -1020 -1044 -1074 -1106
-2366 -2367 -2370 -2372 -2372 -2374 -2375 -2375 -2377 -2363 -2186 -1983 -1870 -1851 -1888 -1944 -1926 -1837 -1709 -1574 -1459 -1380 -1379 -1485 -1559 -1769 -1793 -1792 -1790 -1787 -1778 -1760 -1740 -1731 -1729 -1729 -1731 -1728 -1733 -1754 -1763 -1758 -1751 -1748 -1758 -1769 -1782 -1781 -1770 -1757 -1745 -1746 -1745 -1750 -1771 -1777 -1784 -1785 -1796 -1804 -1816 -1826 -1832 -1829 -1827 -1838 -1846 -1850 -1887 -1883 -1858 -1868 -1891 -1822 -1836 -1836 -1788 -1771 -1786 -1804 -1821 -1839 -1854 -1860 -1870 -1879 -1883 -1886 -1891 -1892 -1891 -1890 -1889.792 -1888.853 -1887.49 -1887.882 -1888.105 -1887.797 -1888.746 -1892.759 -1899.979 -1909.369 -1916.072 -1922.529 -1926.919 -1930.009 -1932.892 -1935.58 -1936.915 -1937.68 -1937.822 -1937.702 -1936.024 -1934.428 -1935.41 -1935.545 -1914.193 -1874.698 -1831.566 -1792.735 -1725.035 -1638.991 -1581.811 -1555.456 -1531.46 -1501.83 -1439.348 -1321.367 -1251.455 -1226.13 -1173.326 -1151.341 -1133.009 -1111.601 -1106.957 -1096.88 -1045.522 -992.484 -948.059 -941.706 -942.25 -913.762 -897.688 -874.448 -839.141 -771.686 -742.365 -728.722 -678.351 -590.952 -464.29 -395.132 -327.817 -242.52 -153.159 -91.003 -70.381 -51.632 -34.179 -14.334 -4.604 -3.666 -4.833 -4.514 -8.654 -9.354 -9.159 -9.574 -7.349 -6.769 -7.767 -7.026 -6.43 -6.849 -10.291 -16.718 -20.114 -20.807 -22.919 -21.484 -23.294 -22.451 -22.516 -19.999 -16.426 -16.256 -17.777 -16.856 -14.851 -14.219 -13.485 -7.144 -2.872 -1.544 -6.225 -12.996 -15.422 -15.22 -14.457 -1.564 -0.908 -4.45 -7.01 -11.673 -9.125 -15.296 -15.744 -12.97 -15.772 -16.477 -20.6 -16.592 -20.875 -21.899 -21.98 -23.533 -22.993 -23.7 -22.056 -17.901 -7.9 -4.365 -2.526 -6.16 -39.173 -73.894 -115.716 -126 -110.732 -114.153 -184.194 -365.749 -432.483 -456.217 -471.962 -481.769 -492 -508 -532 -556 -578 -603 -626 -641 -634 -621 -623 -635 -652 -671 -691 -714 -737 -760 -782 -804 -825 -844 -860 -873 -885 -897 -910 -927 -946 -964 -983 -1005 -1029 -1055 -1083 -1113
-2366 -2365 -2368 -2371 -2371 -2372 -2374 -2375 -2378 -2368 -2212 -2071 -1910 -1865 -1886 -1916 -1873 -1772 -1621 -1437 -1298 -1248 -1275 -1410 -1495 -1737 -1767 -1773 -1768 -1762 -1751 -1736 -1719 -1708 -1703 -1700 -1703 -1706 -1716 -1741 -1741 -1736 -1733 -1731 -1732 -1729 -1728 -1737 -1740 -1731 -1731 -1736 -1730 -1737 -1753 -1768 -1777 -1784 -1790 -1792 -1809 -1842 -1861 -1800 -1796 -1847 -1862 -1861 -1825 -1827 -1825 -1825 -1837 -1844 -1832 -1795 -1758 -1765 -1790 -1815 -1824 -1838 -1849 -1859 -1871 -1879 -1884 -1886 -1890 -1890 -1889 -1887 -1886.071 -1885.938 -1885.72 -1885.802 -1885.87 -1882.756 -1884.199 -1893.951 -1900.229 -1909.924 -1916.068 -1920.475 -1924.391 -1927.822 -1929.839 -1931.014 -1931.598 -1930.748 -1929.33 -1928.778 -1927.545 -1928.276 -1930.195 -1929.5 -1900.775 -1857.882 -1809.847 -1743.193 -1637.353 -1560.995 -1538.866 -1523.725 -1501.49 -1469.852 -1408.079 -1304.257 -1247.866 -1211.605 -1136.681 -1126.087 -1126.748 -1090.999 -1067.51 -1043.891 -987.572 -929.325 -892.389 -876.76 -869.974 -830.394 -805.189 -775.75 -774.492 -709.794 -652.679 -623.41 -565.272 -470.662 -386.393 -287.409 -156.688 -82.259 -60.866 -47.667 -41.768 -31.187 -7.213 -3.233 -6.387 -8.373 -9.662 -9.231 -8.679 -8.957 -8.536 -9.407 -5.468 -7.393 -8.446 -7.588 -9.047 -12.4 -16.643 -21.143 -22.156 -22.572 -21.588 -22.118 -23.987 -21.97 -21.541 -15.779 -11.942 -11.43 -13.469 -13.806 -13.227 -13.767 -11.607 -9.652 -4.101 -2.719 -8.756 -5.749 -9.55 -8.996 -10.669 -2.877 -2.528 -11.656 -9.843 -13.683 -12.991 -14.762 -12.383 -7.644 -13.907 -15.991 -19.62 -19.323 -21.229 -21.225 -21.542 -20.545 -19.75 -21.264 -17.333 -14.565 -7.814 -5.01 -3.154 -2.108 -23.805 -81.747 -124.188 -165.083 -165.131 -180.734 -337.194 -401.518 -418.217 -436.952 -456.926 -468.168 -480 -498 -519 -537 -550 -570 -598 -612 -627 -614 -620 -634 -652 -671 -692 -715 -737 -760 -783 -804 -825 -844 -858 -870 -880 -890 -900 -922 -944 -966 -987 -1012 -1038 -1064 -1090 -1116
-2364 -2363 -2365 -2368 -2369 -2370 -2372 -2375 -2378 -2367 -2217 -2094 -1955 -1893 -1886 -1889 -1793 -1654 -1532 -1421 -1304 -1214 -1244 -1374 -1466 -1721 -1749 -1756 -1748 -1742 -1729 -1715 -1697 -1684 -1677 -1671 -1678 -1698 -1714 -1738 -1737 -1727 -1723 -1722 -1715 -1706 -1695 -1696 -1697 -1713 -1746 -1731 -1721 -1730 -1755 -1721 -1734 -1741 -1749 -1760 -1771 -1784 -1795 -1800 -1797 -1782 -1761 -1757 -1771 -1784 -1784 -1791 -1803 -1795 -1779 -1753 -1730 -1741 -1774 -1812 -1828 -1843 -1855 -1862 -1871 -1879 -1882 -1884 -1887 -1887 -1886 -1883 -1881.135 -1880.894 -1880.704 -1882.809 -1882.96 -1879.251 -1889.613 -1898.04 -1901.979 -1909.637 -1916.067 -1919.42 -1922.593 -1924.81 -1925.026 -1924.684 -1923.804 -1922.131 -1920.958 -1921.132 -1922.947 -1928.284 -1934.038 -1916.858 -1873.637 -1836.831 -1748.634 -1654.286 -1586.536 -1549.089 -1522.675 -1495.952 -1474.011 -1443.167 -1391.407 -1304.208 -1240.084 -1176.64 -1108.212 -1103.881 -1095.049 -1067.058 -1025.235 -947.497 -884.466 -848.309 -813.015 -794.278 -781.408 -756.168 -719.952 -697.796 -687.322 -638.466 -574.859 -507.575 -426.732 -325.214 -202.061 -96.113 -57.592 -43.281 -36.829 -16.368 -12.436 -26.565 -18.249 -12.606 -12.44 -11.805 -10.168 -10.062 -11.088 -7.019 -8.486 -8.807 -6.064 -6.557 -6.378 -6.514 -10.31 -13.739 -19.933 -22.201 -22.185 -19.473 -20.049 -18.321 -24.101 -22.081 -19.48 -15.135 -10.176 -7.666 -11.253 -11.82 -11.843 -14.088 -15.392 -11.596 -4.087 -7.567 -10.803 -12.098 -9.434 -8.796 -11.505 -10.53 -12.244 -14.03 -13.002 -14.57 -14.936 -14.735 -14.514 -14.071 -15.953 -15.484 -18.094 -18.256 -18.799 -19.611 -19.763 -20.159 -14.918 -17.601 -17.721 -11.741 -9.095 -7.703 -5.016 -2.318 -11.153 -69.094 -119.223 -192.175 -211.287 -211.218 -339.557 -372.596 -385.147 -407.314 -428.73 -440.559 -452 -466 -495 -516 -526 -542 -558 -573 -604 -601 -614 -632 -652 -672 -693 -716 -739 -761 -783 -804 -824 -841 -856 -868 -879 -890 -903 -924 -947 -970 -994 -1020 -1046 -1071 -1093 -1115
-2361 -2360 -2363 -2365 -2365 -2367 -2369 -2373 -2376 -2367 -2240 -2147 -2058 -2011 -1963 -1911 -1790 -1627 -1530 -1479 -1359 -1219 -1240 -1384 -1497 -1712 -1738 -1742 -1733 -1727 -1716 -1701 -1686 -1672 -1663 -1660 -1669 -1692 -1704 -1733 -1734 -1719 -1719 -1719 -1706 -1669 -1663 -1663 -1667 -1668 -1665 -1666 -1670 -1675 -1685 -1682 -1699 -1713 -1724 -1738 -1756 -1779 -1795 -1801 -1798 -1788 -1766 -1746 -1743 -1743 -1748 -1758 -1770 -1750 -1727 -1711 -1700 -1717 -1753 -1789 -1816 -1837 -1856 -1864 -1864 -1870 -1876 -1877 -1882 -1881 -1879 -1876 -1872.894 -1871.812 -1870.128 -1883.921 -1880.581 -1885.772 -1893.924 -1900.138 -1902.73 -1906.915 -1911.492 -1913.523 -1917.478 -1920.305 -1918.934 -1916.279 -1915.047 -1914.107 -1913.713 -1917.354 -1927.052 -1937.823 -1938.118 -1899.37 -1866.212 -1811.426 -1695.709 -1614.69 -1578.708 -1546.741 -1503.717 -1465.335 -1441.723 -1411.575 -1358.431 -1256.047 -1188.427 -1157.971 -1108.782 -1068.943 -1056.845 -1002.063 -909.836 -791.567 -705.874 -653.598 -660.119 -679.785 -686.696 -660.357 -641.948 -623.602 -589.59 -545.116 -479.59 -361.352 -168.994 -76.357 -53.723 -43.302 -24.092 -8.316 -23.424 -19.627 -13.557 -26.695 -24.612 -19.354 -13.328 -9.799 -0.604 0.457 -7.415 -12.237 -10.036 -6.834 -7.27 -8.029 -10.83 -8.836 -9.689 -16.075 -17.597 -18.855 -16.663 -14.035 -15.392 -18.643 -20.091 -21.499 -19.056 -13.237 -6.64 -6.643 -10.371 -11.675 -11.663 -12.582 -14.394 -13.706 -9.095 -13.437 -14.384 -14.2 -14.242 -14.976 -14.832 -13.017 -14.607 -14.311 -14.63 -15.099 -16.291 -13.686 -15.939 -17.498 -17.882 -17.753 -16.518 -13.453 -13.666 -15.986 -19.725 -19.556 -17.519 -15.51 -15.071 -11.972 -8.103 -7.932 -5.984 -4.03 -2.131 -29.057 -86.975 -164.349 -203.018 -179.395 -284.033 -318.577 -341.22 -364.856 -393.803 -412.622 -440 -474 -519 -522 -506 -521 -537 -557 -579 -591 -609 -630 -652 -674 -695 -718 -740 -762 -784 -804 -823 -840 -854 -868 -880 -892 -907 -928 -952 -977 -1002 -1028 -1055 -1078 -1096 -1111
-2358 -2357 -2359 -2359 -2359 -2360 -2362 -2365 -2370 -2365 -2259 -2176 -2079 -2042 -1997 -1939 -1845 -1705 -1595 -1530 -1410 -1279 -1362 -1465 -1578 -1710 -1729 -1736 -1725 -1722 -1707 -1689 -1670 -1654 -1649 -1654 -1661 -1686 -1697 -1732 -1688 -1678 -1666 -1657 -1649 -1641 -1634 -1631 -1632 -1633 -1632 -1636 -1638 -1644 -1658 -1668 -1662 -1678 -1695 -1717 -1743 -1774 -1796 -1804 -1798 -1783 -1770 -1754 -1745 -1783 -1814 -1809 -1778 -1729 -1690 -1690 -1682 -1703 -1738 -1770 -1802 -1831 -1847 -1858 -1851 -1863 -1871 -1870 -1873 -1872 -1869 -1864 -1863.857 -1869.557 -1872.125 -1871.068 -1873.378 -1880.12 -1891.052 -1897.183 -1898.247 -1901.033 -1904.427 -1905.424 -1908.452 -1912.867 -1911.574 -1907.62 -1906.906 -1907.774 -1909.962 -1919.104 -1941.029 -1948.809 -1929.44 -1891.271 -1844.716 -1736.755 -1643.878 -1596.748 -1561.71 -1516.442 -1476.071 -1452.444 -1426.268 -1376.136 -1291.042 -1171.724 -1110.508 -1110.087 -1066.239 -1008.255 -925.9 -833.04 -717.689 -562.48 -522.607 -563.583 -609.887 -609.372 -605.076 -594.378 -573.775 -540.231 -485.956 -419.512 -327.309 -132.842 -29.996 -14.815 -17.116 -15.126 -9.302 -6.445 -19.67 -24.641 -21.712 -21.627 -20.246 -14.682 -10.793 -4.956 1.572 2.21 -2.991 -9.796 -12.17 -10.881 -10.354 -10.928 -11.758 -13.238 -15.431 -17.217 -16.694 -13.459 -10.929 -8.804 -12.27 -12.774 -12.61 -15.436 -16.791 -12.805 -6.163 -6.44 -9.891 -12.273 -12.361 -12.934 -13.974 -12.697 -10.995 -13.808 -16.072 -15.65 -16.061 -16.491 -16.577 -13.533 -13.502 -13.564 -14.386 -14.331 -14.35 -14.015 -15.417 -16.887 -17.806 -18.055 -13.031 -6.464 -12.045 -11.749 -17.357 -18.617 -18.176 -15.661 -15.445 -13.044 -10.057 -7.309 -6.213 -5.587 -3.572 -3.897 -52.117 -110.927 -90.461 -93.667 -255.061 -299.131 -317.215 -343.894 -369.617 -386.378 -412 -466 -509 -506 -501 -518 -533 -551 -574 -588 -608 -631 -655 -677 -698 -720 -742 -764 -785 -804 -822 -839 -854 -868 -882 -895 -911 -933 -957 -983 -1009 -1035 -1061 -1085 -1096 -1105
-2353 -2353 -2356 -2356 -2354 -2354 -2352 -2353 -2358 -2352 -2270 -2178 -2067 -2030 -1997 -1959 -1892 -1774 -1646 -1584 -1462 -1435 -1487 -1542 -1617 -1715 -1719 -1715 -1718 -1724 -1715 -1646 -1627 -1606 -1592 -1596 -1607 -1615 -1622 -1619 -1611 -1632 -1630 -1622 -1616 -1611 -1604 -1600 -1599 -1600 -1599 -1601 -1604 -1610 -1623 -1648 -1659 -1660 -1674 -1696 -1723 -1749 -1768 -1779 -1776 -1761 -1737 -1740 -1774 -1785 -1782 -1768 -1746 -1715 -1673 -1665 -1647 -1667 -1700 -1726 -1771 -1796 -1829 -1844 -1835 -1855 -1867 -1867 -1867 -1861 -1861 -1877 -1873.808 -1871.865 -1868.948 -1867.981 -1872.002 -1878.396 -1887.652 -1890.57 -1890.443 -1892.802 -1895.575 -1896.93 -1898.787 -1902.44 -1902.361 -1899.265 -1899.13 -1902.591 -1908.509 -1920.903 -1944.984 -1933.533 -1892.463 -1816.155 -1731.601 -1659.277 -1603.537 -1568.914 -1538.65 -1502.769 -1473.29 -1452.342 -1411.965 -1331.475 -1234.129 -1153.074 -1124.319 -1088.265 -1000.407 -874.036 -723.482 -552.456 -360.626 -393.168 -482.608 -533.425 -576.144 -528.875 -542.669 -535.345 -488.199 -433.504 -345.044 -217.073 -96.617 -35.066 -2.928 -1.816 -5.822 -10.161 -11.807 -16.941 -16.623 -20.577 -17.687 -14.989 -10.253 -7.461 -2.929 -1.673 1.055 -0.721 -1.723 -8.824 -10.331 -13.342 -11.154 -13.048 -16.026 -16.436 -16.406 -16.72 -16.317 -12.805 -10.384 -8.036 -8.894 -9.674 -10.076 -13.256 -13.324 -14.659 -7.92 -9.811 -11.818 -12.417 -12.762 -12.225 -11.937 -11.89 -11.29 -12.473 -15.35 -16.019 -16.127 -15.622 -16.245 -15.779 -15.031 -15.031 -13.276 -13.612 -9.343 -14.61 -16.023 -16.496 -17.785 -17.303 -15.641 -14.396 -14.515 -13.966 -17.01 -16.915 -16.566 -12.16 -14.152 -13.375 -11.566 -7.458 -3.015 -2.758 -3.316 -1.781 -18.748 -82.457 -145.373 -174.201 -264.952 -295.506 -309.953 -329.964 -357.397 -381.525 -405 -458 -499 -506 -512 -523 -541 -560 -587 -584 -613 -637 -660 -682 -703 -724 -745 -766 -786 -805 -822 -839 -855 -870 -885 -900 -918 -939 -964 -989 -1014 -1038 -1062 -1082 -1092 -1099
-2347 -2349 -2353 -2354 -2352 -2350 -2346 -2343 -2341 -2336 -2287 -2188 -2057 -2011 -1986 -1965 -1927 -1830 -1728 -1679 -1603 -1564 -1581 -1603 -1637 -1664 -1672 -1670 -1658 -1648 -1627 -1619 -1599 -1572 -1551 -1556 -1563 -1562 -1545 -1526 -1537 -1571 -1578 -1580 -1578 -1575 -1572 -1570 -1569 -1565 -1566 -1566 -1568 -1575 -1586 -1600 -1618 -1631 -1641 -1656 -1676 -1696 -1706 -1713 -1718 -1718 -1704 -1697 -1713 -1719 -1715 -1711 -1710 -1697 -1648 -1587 -1588 -1616 -1640 -1662 -1698 -1689 -1773 -1812 -1826 -1849 -1864 -1862 -1864 -1882 -1874 -1871 -1871.14 -1868.667 -1866.907 -1867.968 -1871.638 -1875.365 -1878.497 -1881.905 -1881.696 -1883.06 -1885.235 -1888.18 -1890.598 -1891.253 -1891.697 -1891.106 -1893.612 -1904.862 -1919.427 -1924.955 -1906.967 -1862.465 -1786.739 -1702.332 -1653.039 -1610.478 -1572.271 -1547.875 -1526.249 -1499.149 -1468.685 -1440.304 -1408.498 -1356.076 -1269.92 -1201.815 -1146.109 -1032.643 -845.428 -670.243 -461.037 -192.039 -122.663 -353.296 -468.569 -499.494 -528.663 -456.664 -474.458 -449.811 -394.971 -295.318 -125.7 -46.029 -33.025 -14.545 -4.885 -3.553 -8.275 -17.344 -18.382 -9.554 -8.57 -12.29 -11.035 -8.004 -8.445 -3.712 -2.531 -1.614 -0.191 -4.941 -4.852 -9.074 -9.233 -12.848 -12.305 -14.783 -15.982 -16.558 -16.672 -16.681 -16.588 -13.805 -11.606 -9.455 -7.198 -9.378 -14.017 -14.842 -13.761 -13.714 -11.191 -11.611 -13.106 -13.067 -12.943 -12.18 -11.52 -12.327 -12.786 -13.644 -15.158 -15.693 -15.175 -14.659 -15.658 -16.795 -16.864 -16.014 -14.87 -14.254 -13.137 -13.838 -15.999 -17.778 -17.312 -16.354 -15.97 -16.016 -15.679 -16.735 -15.743 -14.149 -15.279 -15.778 -14.304 -10.805 -10.131 -6.718 -2.465 2.223 -2.33 -2.252 -12.842 -73.726 -156.806 -230.037 -272.693 -293.364 -307.713 -326.978 -341.159 -348.097 -395 -449 -493 -514 -515 -511 -537 -568 -603 -605 -623 -646 -669 -690 -709 -729 -748 -768 -788 -806 -823 -840 -856 -873 -889 -906 -924 -946 -969 -994 -1017 -1039 -1059 -1078 -1086 -1092
-2345 -2345 -2348 -2350 -2350 -2347 -2339 -2332 -2330 -2315 -2278 -2192 -2053 -2003 -1992 -1972 -1950 -1900 -1866 -1729 -1697 -1665 -1651 -1637 -1637 -1644 -1646 -1641 -1632 -1615 -1599 -1603 -1559 -1528 -1519 -1470 -1446 -1443 -1454 -1427 -1429 -1490 -1520 -1526 -1535 -1536 -1535 -1534 -1533 -1527 -1525 -1524 -1529 -1538 -1553 -1565 -1572 -1584 -1592 -1600 -1611 -1613 -1610 -1620 -1637 -1654 -1660 -1660 -1663 -1656 -1659 -1677 -1689 -1676 -1606 -1540 -1537 -1555 -1575 -1607 -1625 -1627 -1741 -1773 -1800 -1835 -1884 -1875 -1876 -1873 -1868 -1865 -1864.774 -1863.806 -1861.675 -1861.124 -1863.897 -1867.603 -1871.205 -1874.763 -1874.353 -1874.278 -1875.996 -1880.551 -1882.557 -1881.641 -1882.523 -1885.759 -1895.03 -1918.035 -1942.767 -1911.557 -1794.683 -1716.148 -1663.011 -1638.206 -1605.442 -1570.597 -1547.565 -1532.895 -1514.55 -1487.901 -1454.277 -1425.859 -1406.559 -1377.749 -1306.456 -1195.602 -1060.343 -808.134 -586.559 -420.347 -166.956 -24.229 -66.926 -314.403 -430.14 -476.737 -472.19 -409.449 -405.464 -344.064 -246.933 -115.873 -29.765 -4.543 -6.248 -7.844 -8.585 -7.1 -11.258 -13.485 -10.147 -1.224 -3.893 -9.196 -9.521 -9.308 -9.497 -7.984 -4.406 -2.071 -1.869 -3.307 -3.05 -9.24 -9.745 -12.357 -16.126 -16.27 -16.458 -16.965 -17.371 -17.496 -16.664 -13.681 -12.741 -11.294 -11.015 -12.019 -14.736 -14.225 -14.584 -13.783 -12.066 -12.199 -12.877 -12.861 -13.178 -12.18 -11.227 -12.125 -12.013 -11.905 -13.458 -13.761 -14.481 -14.639 -15.044 -15.531 -16.49 -16.628 -16.257 -14.948 -15.119 -14.786 -14.904 -15.555 -15.912 -15.96 -16.208 -16.208 -16.045 -15.904 -15.095 -14.982 -13.98 -15.15 -13.137 -10.023 -8.976 -6.202 -5.522 -4.761 -3.553 -1.759 -24.571 -83.607 -157.982 -230.151 -275.105 -295.146 -311.003 -328.537 -330.865 -334.289 -386 -439 -481 -506 -514 -516 -534 -558 -605 -624 -642 -662 -683 -701 -718 -734 -752 -770 -789 -807 -824 -841 -859 -876 -894 -911 -931 -952 -974 -997 -1018 -1036 -1052 -1066 -1077 -1086
-2341 -2344 -2346 -2348 -2348 -2344 -2333 -2318 -2310 -2296 -2266 -2202 -2076 -2022 -2038 -2001 -1961 -1923 -1902 -1779 -1740 -1702 -1677 -1651 -1631 -1626 -1624 -1615 -1604 -1581 -1562 -1555 -1509 -1476 -1434 -1298 -1247 -1235 -1289 -1293 -1255 -1324 -1415 -1455 -1484 -1500 -1496 -1489 -1488 -1485 -1484 -1482 -1488 -1500 -1515 -1531 -1540 -1542 -1545 -1562 -1571 -1523 -1495 -1507 -1542 -1580 -1616 -1637 -1635 -1629 -1632 -1632 -1636 -1608 -1523 -1482 -1483 -1495 -1518 -1528 -1592 -1659 -1710 -1730 -1771 -1836 -1868 -1854 -1859 -1867 -1866 -1860 -1856.476 -1853.243 -1852.569 -1854.615 -1856.611 -1856.556 -1858.691 -1863.026 -1865.577 -1865.928 -1868.311 -1872.029 -1874.349 -1874.955 -1878.088 -1886.378 -1903.283 -1929.781 -1937.985 -1862.326 -1711.966 -1643.326 -1617.266 -1597.284 -1566.761 -1541.007 -1524.138 -1513.511 -1497.31 -1472.418 -1445.172 -1418.871 -1385.801 -1317.833 -1196.404 -1080.95 -914.41 -635.178 -488.717 -373.349 -222.013 -177.428 -212.562 -353.14 -437.239 -452.365 -405.693 -375.432 -341.569 -240.247 -85.917 -31.175 0.674 9.561 1.164 -7.195 -6.242 -5.043 -5.898 -7.796 -8.402 -1.975 -1.983 -3.667 -6.885 -8.993 -8.603 -8.912 -6.464 -3.308 -1.606 -1.595 -2.222 -5.242 -13.029 -15.608 -18.389 -18.585 -17.684 -16.825 -17.247 -17.381 -16.833 -15.655 -15.977 -12.373 -10.481 -11.428 -14.138 -13.789 -13.891 -14.31 -13.103 -12.578 -12.522 -12.04 -12.143 -9.601 -5.913 -3.788 -2.476 -3.326 -5.504 -7.114 -12.694 -14.58 -13.969 -13.008 -15.587 -16.775 -16.595 -16.243 -16.185 -16.155 -15.714 -15.401 -15.594 -15.955 -16.282 -16.513 -15.369 -15.617 -14.964 -15.738 -14.364 -14.022 -9.195 -8.36 -8.934 -7.079 -5.038 -4.164 -2.909 -3.332 -45.727 -106.301 -180.594 -237.179 -281.113 -299.744 -310.733 -303.261 -282.594 -323.11 -379 -431 -474 -504 -521 -527 -541 -565 -606 -621 -652 -689 -701 -712 -725 -738 -753 -771 -790 -807 -825 -843 -861 -879 -898 -917 -937 -957 -979 -1000 -1019 -1034 -1046 -1056 -1070 -1082
-2332 -2329 -2335 -2340 -2337 -2333 -2322 -2298 -2305 -2298 -2260 -2212 -2123 -2061 -2088 -1933 -1902 -1873 -1840 -1793 -1742 -1713 -1695 -1653 -1624 -1611 -1601 -1589 -1572 -1550 -1516 -1502 -1463 -1428 -1365 -1220 -1181 -1173 -1175 -1168 -1175 -1211 -1269 -1318 -1346 -1378 -1418 -1433 -1436 -1437 -1437 -1436 -1445 -1458 -1474 -1489 -1503 -1505 -1505 -1501 -1464 -1378 -1352 -1386 -1443 -1509 -1585 -1617 -1629 -1626 -1607 -1583 -1574 -1519 -1449 -1426 -1433 -1450 -1479 -1521 -1561 -1632 -1667 -1679 -1765 -1814 -1836 -1728 -1697 -1769 -1836 -1855 -1847.761 -1841.222 -1842.293 -1844.75 -1844.288 -1845.047 -1845.935 -1846.523 -1849.927 -1852.919 -1855.316 -1859.15 -1865.347 -1871.005 -1881.524 -1898.331 -1921.575 -1928.354 -1878.34 -1778.861 -1664.484 -1622.119 -1601.076 -1581.576 -1556.641 -1533.873 -1515.183 -1501.072 -1481.476 -1456.791 -1435.218 -1394.445 -1316.106 -1205.589 -1012.518 -868.095 -710.192 -577.363 -546.892 -511.816 -438.862 -403.364 -408.212 -449.188 -443.469 -416.369 -378.7 -344.551 -255.264 -110.582 -31.668 -0.725 14.275 11.076 -0.247 -6.163 -5.074 -4.451 -5.829 -8.143 -7.616 -5.064 -1.986 -1.967 -2.915 -5.025 -4.488 -7.929 -7.518 -5.596 -2.236 -1.999 -3.679 -3.52 -14.195 -20.18 -22.72 -22.533 -22.055 -20.469 -19.254 -18.027 -14.081 -12.426 -12.907 -11.545 -11.031 -11.942 -14.559 -13.935 -13.281 -13.535 -13.843 -12.333 -11.468 -9.088 -6.442 -2.323 -1.817 -1.84 -1.979 -1.884 -1.626 -1.693 -4.913 -9.915 -9.266 -9.758 -14.489 -16.87 -17.223 -17.746 -17.798 -17.09 -17.06 -16.518 -16.31 -16.326 -15.921 -15.802 -14.001 -13.85 -14.395 -14.378 -11.511 -10.102 -9.221 -6.659 -6.975 -4.898 -4.491 -3.648 -1.66 -17.008 -75.546 -153.641 -222.338 -274.965 -300.685 -321.448 -320.898 -241.46 -264.556 -321.612 -377 -426 -471 -509 -532 -550 -573 -605 -653 -670 -698 -695 -716 -716 -724 -735 -751 -768 -787 -806 -824 -843 -863 -883 -903 -923 -943 -963 -983 -1002 -1019 -1033 -1044 -1055 -1069 -1083
-2328 -2313 -2321 -2336 -2332 -2330 -2320 -2291 -2331 -2352 -2261 -2215 -2119 -2049 -2005 -1951 -1912 -1884 -1832 -1756 -1720 -1707 -1675 -1649 -1630 -1608 -1586 -1566 -1546 -1522 -1488 -1479 -1391 -1333 -1274 -1197 -1150 -1140 -1126 -1099 -1123 -1163 -1192 -1222 -1263 -1299 -1337 -1364 -1376 -1382 -1386 -1388 -1398 -1411 -1431 -1445 -1453 -1456 -1447 -1416 -1319 -1222 -1183 -1263 -1345 -1440 -1548 -1594 -1594 -1591 -1582 -1553 -1518 -1450 -1384 -1365 -1374 -1413 -1458 -1489 -1536 -1576 -1619 -1682 -1722 -1776 -1792 -1691 -1550 -1637 -1768 -1833 -1839.032 -1830.47 -1830.019 -1831.437 -1830.349 -1832.58 -1832.853 -1832.743 -1834.046 -1837.584 -1844.08 -1856.11 -1871.994 -1887.281 -1909.675 -1930.569 -1924.065 -1867.932 -1773.9 -1699.23 -1634.634 -1609.082 -1592.967 -1571.461 -1543.707 -1519.785 -1503.118 -1490.01 -1471.517 -1450.131 -1413.407 -1295.464 -1191.3 -1031.411 -853.249 -751.113 -652.838 -628.901 -658.525 -590.241 -545.613 -519.118 -477.17 -438.711 -433.535 -398.906 -346.195 -285.467 -139.351 -43.93 -3.039 7.11 3.919 0.235 -0.98 -4.098 -7.956 -6.419 -5.527 -5.643 -6.477 -5.982 -3.815 -1.83 -1.534 -1.411 -2.092 -6.842 -4.867 -3.061 -1.797 -3.206 -3.961 -6.951 -11.291 -23.209 -25.467 -26.653 -27.204 -27.266 -26.537 -24.531 -19.122 -13.494 -11.9 -11.363 -10.925 -9.128 -14.826 -14.487 -13.822 -13.219 -14.037 -12.045 -9.159 -4.679 -2.324 -1.944 -1.792 -1.73 -1.792 -1.526 -1.624 -1.686 -1.599 -1.877 -1.656 -2.449 -8.172 -15.328 -17.535 -18.143 -18.651 -17.677 -16.729 -17.323 -17.447 -17.404 -16.4 -12.526 -10.052 -8.806 -9.232 -9.418 -8.482 -9.121 -7.308 -6.734 -4.913 -3.06 -2.865 -2.362 -3.703 -50.457 -120.993 -225.699 -267.046 -307.016 -335.034 -355.589 -332.82 -234.194 -267.601 -325.736 -378 -425 -469 -511 -553 -578 -598 -627 -670 -683 -708 -742 -713 -711 -716 -728 -745 -764 -784 -804 -824 -844 -865 -886 -907 -928 -949 -969 -987 -1005 -1021 -1034 -1045 -1057 -1071 -1085
-2345 -2306 -2313 -2317 -2316 -2303 -2289 -2277 -2255 -2242 -2216 -2168 -2112 -2051 -1995 -1945 -1911 -1877 -1804 -1695 -1647 -1664 -1671 -1660 -1638 -1610 -1579 -1550 -1523 -1500 -1470 -1438 -1377 -1282 -1203 -1171 -1143 -1109 -1078 -1064 -1086 -1114 -1131 -1161 -1210 -1250 -1283 -1300 -1307 -1319 -1331 -1339 -1349 -1365 -1387 -1402 -1409 -1409 -1406 -1380 -1330 -1232 -1165 -1224 -1330 -1437 -1522 -1571 -1580 -1579 -1566 -1528 -1433 -1346 -1314 -1310 -1334 -1389 -1430 -1464 -1511 -1559 -1567 -1638 -1682 -1725 -1727 -1701 -1650 -1689 -1765 -1819 -1828.738 -1824.089 -1823.391 -1822.694 -1818.666 -1816.426 -1817.064 -1819.647 -1825.698 -1839.198 -1858.06 -1887.831 -1915.012 -1930.872 -1930.399 -1890.196 -1814.641 -1740.18 -1685.105 -1650.021 -1608.546 -1589.713 -1577.426 -1562.101 -1539.345 -1515.549 -1495.495 -1480.236 -1461.388 -1434.536 -1358.53 -1140.533 -1042.522 -949.126 -844.81 -765.093 -721.84 -707.886 -703.229 -682.164 -620.539 -526.817 -460.167 -455.639 -427.762 -373.246 -302.934 -168.518 -56.685 -6.914 7.15 3.035 0.471 -0.455 -0.815 -2.508 -5.042 -3.087 -2.281 -2.652 -6.368 -4.84 -3.23 -2.942 -1.759 -1.723 -3.97 -5.485 -2.291 -2.034 -2.26 -3.752 -5.752 -5.934 -9.629 -21.105 -26.126 -27.677 -28.76 -29.493 -29.899 -29.655 -28.419 -26.526 -22.023 -16.861 -12.797 -11.642 -14.319 -13.882 -11.059 -11.118 -13.354 -12.1 -7.569 -1.537 -2.216 -2.54 -2.418 -2.258 -1.952 -1.259 -1.304 -1.54 -1.539 -1.685 -1.715 -1.547 -2.662 -10.949 -13.294 -14.789 -16.162 -16.514 -14.525 -14.699 -17.007 -17.619 -15.817 -10.961 -8.144 -5.581 -9.046 -4.449 -6.067 -6.032 -5.496 -4.128 -3.077 -3.327 -2.387 -5.808 -38.33 -112.789 -201.664 -261.842 -297.964 -337.171 -362.952 -355.155 -217.672 -224.047 -280.09 -335.131 -384 -427 -468 -507 -544 -596 -586 -598 -634 -644 -667 -688 -698 -698 -703 -719 -739 -760 -781 -802 -823 -844 -866 -889 -911 -934 -955 -974 -992 -1009 -1024 -1037 -1048 -1059 -1074 -1090
-2297 -2297 -2300 -2300 -2296 -2290 -2275 -2271 -2263 -2235 -2202 -2159 -2090 -2017 -1963 -1920 -1895 -1871 -1808 -1693 -1637 -1665 -1682 -1666 -1644 -1616 -1581 -1542 -1506 -1475 -1446 -1411 -1360 -1281 -1198 -1157 -1121 -1087 -1062 -1048 -1052 -1059 -1072 -1107 -1152 -1186 -1190 -1210 -1230 -1247 -1272 -1278 -1294 -1314 -1337 -1350 -1364 -1366 -1362 -1348 -1307 -1251 -1227 -1283 -1348 -1424 -1492 -1533 -1545 -1544 -1522 -1451 -1328 -1263 -1245 -1257 -1299 -1352 -1396 -1435 -1483 -1461 -1504 -1606 -1643 -1665 -1716 -1754 -1770 -1795 -1813 -1818 -1820.184 -1819.71 -1818.04 -1814.33 -1807.447 -1803.039 -1810.708 -1822.434 -1833.112 -1857.19 -1878.925 -1885.759 -1875.295 -1873.151 -1850.308 -1774.812 -1693.931 -1654.871 -1632.45 -1612.33 -1580.545 -1564.718 -1555.973 -1546.257 -1532.078 -1514.16 -1493.704 -1478.521 -1454.671 -1388.013 -1256.718 -1096.071 -1018.068 -935.378 -833.478 -788.299 -757.696 -754.64 -760.318 -690.246 -563.851 -494.2 -491.828 -477.299 -410.39 -325.685 -180.054 -65.465 -9.656 6.981 6.318 1.343 -0.082 -0.54 -0.99 -0.736 -3.968 -1.866 -1.009 -0.805 -1.727 -2.637 -4.036 -2.672 -1.107 -1.08 -1.234 -1.505 -1.215 -1.375 -1.991 -2.708 -4.073 -2.631 -3.577 -23.645 -27.002 -28.766 -29.855 -30.426 -30.67 -30.613 -29.912 -29.158 -28.651 -27.508 -26.333 -24.079 -21.859 -17.684 -9.716 -6.611 -6.291 -6.257 -5.6 -2.307 -2.159 -3.284 -2.339 -1.876 -1.204 -0.987 -1.192 -1.389 -1.503 -1.33 -1.042 -1.209 -1.976 -3.662 -5.497 -6.522 -6.576 -7.58 -6.158 -7.821 -11.686 -14.157 -11.471 -8.943 -9.118 -5.45 -8.262 -4.615 -4.095 -5.147 -4.7 -2.947 -3.354 -2.429 -3.491 -39.185 -101.014 -194.052 -259.178 -289.956 -320.146 -358.146 -377.316 -333.315 -203.644 -239.325 -302.336 -352.96 -395 -431 -466 -503 -538 -587 -584 -580 -609 -619 -650 -664 -684 -684 -693 -712 -734 -756 -778 -800 -822 -845 -868 -892 -915 -938 -960 -979 -996 -1013 -1028 -1041 -1054 -1066 -1080 -1095
-2286 -2288 -2289 -2286 -2275 -2273 -2256 -2271 -2267 -2227 -2177 -2121 -2053 -1983 -1926 -1873 -1857 -1839 -1819 -1736 -1697 -1707 -1688 -1664 -1645 -1621 -1590 -1550 -1506 -1460 -1420 -1385 -1345 -1262 -1139 -1099 -1090 -1066 -1040 -1027 -1018 -1015 -1029 -1056 -1093 -1120 -1127 -1138 -1137 -1157 -1194 -1226 -1237 -1260 -1286 -1299 -1311 -1318 -1331 -1330 -1300 -1255 -1238 -1276 -1350 -1405 -1460 -1481 -1489 -1490 -1458 -1355 -1231 -1173 -1172 -1206 -1256 -1302 -1344 -1302 -1367 -1423 -1465 -1570 -1621 -1677 -1731 -1760 -1773 -1786 -1796 -1807 -1812.934 -1816.146 -1816.563 -1813.399 -1803.392 -1792.536 -1798.119 -1810.486 -1825.527 -1843.049 -1823.167 -1754.177 -1724.913 -1741.575 -1731.803 -1682.492 -1637.352 -1612.582 -1598.075 -1583.007 -1558.705 -1544.268 -1534.482 -1526.141 -1516.059 -1503.197 -1488.134 -1474.939 -1433.351 -1311.73 -1160.69 -1065.858 -992.98 -913.601 -844.5 -794.62 -770.536 -789.287 -729.723 -612.799 -558.333 -556.01 -533.623 -472.771 -385.835 -224.783 -68.374 -11.549 6.917 11.471 4.479 0.61 -0.077 -0.288 -0.555 -0.606 -2.171 -0.871 -1.067 -1.273 -2.33 -3.99 -3.543 -1.708 -0.806 -0.805 -1.458 -0.89 -1.099 -1.173 -0.68 -0.764 -0.663 -0.949 -4.076 -24.868 -28.943 -30.265 -30.712 -30.948 -30.895 -30.689 -30.436 -30.01 -30.356 -30.461 -30.154 -29.227 -28.543 -26.671 -18.746 -6.202 -1.765 -1.038 -1.304 -3.286 -3.207 -4.634 -3.667 -1.816 -1.371 -1.543 -1.558 -1.34 0.305 -0.574 -0.68 -0.942 -1.563 -1.778 -1.798 -1.666 -1.609 -1.767 -1.523 -1.864 -5.33 -8.747 -8.012 -8.839 -6.509 -5.392 -5.083 -4.44 -4.196 -3.486 -2.077 -3.147 -2.653 -2.165 -25.198 -95.452 -179.308 -254.861 -291.459 -309.429 -335.866 -362.845 -325.145 -188.236 -206.267 -274.202 -335.589 -380.221 -413 -439 -466 -502 -537 -564 -576 -573 -590 -596 -610 -627 -649 -669 -686 -710 -733 -755 -777 -800 -823 -846 -870 -895 -919 -943 -966 -984 -1001 -1017 -1032 -1047 -1060 -1074 -1087 -1102
-2273 -2273 -2277 -2280 -2268 -2266 -2236 -2247 -2254 -2210 -2127 -2038 -1953 -1896 -1864 -1836 -1820 -1809 -1803 -1770 -1737 -1714 -1681 -1654 -1640 -1623 -1600 -1568 -1527 -1469 -1408 -1355 -1302 -1222 -1104 -1070 -1055 -1030 -1011 -985 -974 -972 -983 -1002 -1030 -1055 -1060 -1057 -1054 -1083 -1109 -1148 -1173 -1203 -1237 -1254 -1259 -1265 -1278 -1297 -1294 -1255 -1239 -1272 -1341 -1409 -1430 -1434 -1439 -1424 -1361 -1250 -1130 -1062 -1083 -1136 -1187 -1233 -1276 -1252 -1317 -1379 -1426 -1549 -1601 -1657 -1705 -1753 -1765 -1768 -1774 -1784 -1793.196 -1799.566 -1803.904 -1804.239 -1793.363 -1779.513 -1783.95 -1798.17 -1808.382 -1799.312 -1715.974 -1626.14 -1621.398 -1645.962 -1644.872 -1624.534 -1602.228 -1585.397 -1574.717 -1562.724 -1541.149 -1528.644 -1516.964 -1506.739 -1491.309 -1483.802 -1477.588 -1465.505 -1392.766 -1250.218 -1122.055 -1031.313 -968.515 -914.728 -864.414 -837.131 -822.406 -779.634 -686.76 -636.872 -627.609 -594.882 -530.971 -451.4 -313.902 -95.69 -8.486 7.992 11.71 9.965 3.635 0.355 0.092 -0.014 -0.219 -0.732 -1.78 -0.806 -1.219 -1.1 -2.573 -4.693 -3.344 -0.73 -0.754 -1.045 -0.826 -1.373 -0.829 -0.621 -0.564 -0.316 -0.23 -0.448 -5.315 -24.335 -30.283 -31.102 -31.257 -31.122 -30.849 -30.578 -30.589 -31.139 -31.818 -32.318 -31.789 -31.599 -33.932 -33.417 -30.612 -25.499 -13.505 -5.962 -5.944 -9.481 -9.198 -9.24 -9.543 -8.03 -7.541 -7.534 -5.155 -2.159 -1.724 -3.795 -2.181 -1.155 -1.164 -2.24 -1.589 -1.725 -1.783 -1.933 -1.987 -1.703 -2.565 -1.474 -1.022 -3.01 -2.842 -2.756 -2.467 -3.072 -1.827 -3.226 -0.882 -2.566 -1.71 -14.662 -77.986 -177.332 -246.271 -288.088 -308.6 -321.805 -338.754 -312.789 -159.851 -163.293 -236.594 -317.762 -382.503 -416.176 -434 -450 -472 -505 -541 -571 -579 -585 -589 -595 -616 -638 -657 -693 -703 -718 -737 -758 -780 -803 -826 -849 -874 -898 -922 -946 -968 -988 -1006 -1023 -1038 -1053 -1067 -1081 -1095 -1108
-2260 -2252 -2261 -2286 -2284 -2254 -2217 -2226 -2224 -2197 -2117 -1990 -1861 -1824 -1809 -1797 -1789 -1787 -1779 -1764 -1741 -1709 -1671 -1644 -1632 -1622 -1610 -1590 -1554 -1484 -1410 -1341 -1255 -1192 -1111 -1063 -1036 -1001 -969 -936 -922 -924 -929 -940 -958 -980 -983 -977 -991 -1032 -1061 -1073 -1116 -1146 -1182 -1202 -1204 -1211 -1216 -1227 -1246 -1235 -1232 -1271 -1332 -1386 -1408 -1410 -1387 -1343 -1254 -1140 -1027 -964 -989 -1050 -1103 -1147 -1122 -1187 -1264 -1337 -1390 -1522 -1573 -1623 -1680 -1737 -1749 -1747 -1747 -1760 -1772.971 -1777.856 -1781.422 -1782.587 -1774.446 -1767.424 -1772.15 -1779.203 -1783.153 -1782.429 -1732.392 -1639.79 -1593.62 -1589.951 -1588.924 -1581.25 -1570.503 -1559.215 -1551.199 -1542.838 -1526.726 -1515.187 -1508.751 -1489.578 -1462.905 -1459.663 -1465.303 -1441.844 -1337.702 -1197.887 -1093.427 -1012.523 -965.933 -919.036 -882.096 -859.659 -813.21 -729.707 -687.189 -672.464 -630.852 -581.258 -520.684 -437.642 -274.753 -56.211 4.26 16.022 11.606 10.287 3.953 0.268 0.154 -0.098 -0.091 -0.415 -1.232 -0.798 -0.679 -0.834 -1.599 -1.792 -0.86 -0.508 -0.617 -0.614 -1.272 -0.878 -0.483 -0.363 -0.432 -0.386 -0.302 -0.494 -3.845 -28.18 -30.66 -31.446 -31.527 -31.198 -30.707 -30.329 -30.654 -32.328 -33.555 -33.638 -33.384 -35.401 -35.318 -36.081 -28.345 -27.347 -27.457 -23.302 -19.657 -19.054 -15.524 -8.929 -8.938 -7 -7.391 -7.758 -8.642 -4.729 -2.392 -4.051 -3.961 -2.421 -1.586 -1.933 -2.181 -2.029 -1.736 -1.996 -2.133 -2.43 -1.772 -0.744 0.014 -1.259 -3.084 -1.783 -1.549 -1.385 1.61 -2.211 -2.62 -1.911 -7.325 -62.264 -156.127 -240.413 -271.417 -293.054 -308.807 -322.57 -312.543 -160.146 -133.17 -189.166 -269.392 -354.166 -424.021 -445.472 -451 -458 -473 -507 -547 -584 -581 -584 -604 -615 -637 -663 -692 -711 -718 -724 -741 -761 -783 -806 -829 -853 -877 -902 -926 -950 -972 -992 -1011 -1029 -1045 -1061 -1075 -1089 -1102 -1115
-2245 -2242 -2254 -2279 -2279 -2228 -2180 -2200 -2191 -2171 -2119 -1995 -1851 -1814 -1792 -1775 -1771 -1769 -1762 -1756 -1736 -1695 -1657 -1632 -1619 -1616 -1608 -1601 -1567 -1495 -1417 -1321 -1213 -1133 -1072 -1043 -1000 -950 -916 -883 -864 -862 -861 -864 -865 -874 -882 -882 -907 -941 -986 -979 -1020 -1070 -1110 -1133 -1143 -1154 -1163 -1175 -1195 -1208 -1201 -1249 -1300 -1339 -1364 -1360 -1331 -1258 -1146 -1032 -920 -853 -883 -949 -919 -959 -1032 -1120 -1218 -1300 -1357 -1490 -1545 -1598 -1656 -1717 -1742 -1747 -1747 -1750 -1757.163 -1761.483 -1760.984 -1759.965 -1750.89 -1746.652 -1751.819 -1756.628 -1765.811 -1779.702 -1719.91 -1640.344 -1589.974 -1564.026 -1551.202 -1543.581 -1536.602 -1530.089 -1525.923 -1523.457 -1518.242 -1512.313 -1507.415 -1474.417 -1453.606 -1460.791 -1452.616 -1394.872 -1279.581 -1162.764 -1083.551 -1012.501 -958.164 -907.21 -880.049 -840.019 -750.502 -729.897 -716.638 -670.445 -617.837 -566.601 -505.308 -413.563 -294.391 -115.813 -4.587 12.436 11.745 10.367 4.197 0.38 0.102 -0.051 -0.084 -0.387 -0.571 -0.426 -0.546 -0.62 -0.477 -0.669 -1.067 -0.787 -0.816 -0.898 -0.394 -0.307 -0.317 -0.433 -0.494 -0.898 -1.27 -0.952 -2.744 -22.528 -30.195 -31.197 -31.416 -31.062 -30.345 -30.096 -30.475 -32.445 -33.511 -32.024 -17.11 -18.241 -31.824 -36.479 -30.032 -31.243 -31.031 -33.507 -24.56 -20.398 -19.9 -6.909 -6.094 -5.122 -5.205 -6.238 -5.329 -3.79 -3.2 -2.571 -5.018 -10.113 -15.578 -21.591 -28.25 -35.87 -45.483 -57.396 -63.435 -71.656 -73.774 -58.403 -40.063 -31.349 -65.07 -71.255 -29.084 -4.136 -1.917 -2.332 -3.7 -9.391 -52.921 -132.42 -233.515 -266.052 -273.125 -282.537 -297.51 -310.912 -282.717 -142.432 -146.304 -206.141 -281.381 -362.3 -427.748 -448.946 -452 -457 -471 -502 -541 -577 -595 -603 -626 -635 -656 -677 -700 -719 -693 -717 -740 -763 -786 -809 -833 -857 -882 -907 -931 -954 -977 -998 -1018 -1036 -1053 -1069 -1084 -1097 -1110 -1122
-2234 -2244 -2244 -2262 -2258 -2201 -2153 -2170 -2160 -2141 -2102 -2006 -1886 -1819 -1789 -1773 -1763 -1752 -1744 -1741 -1722 -1673 -1640 -1615 -1603 -1601 -1596 -1588 -1565 -1499 -1413 -1295 -1188 -1096 -1026 -983 -935 -911 -874 -844 -798 -790 -781 -767 -740 -715 -749 -788 -818 -859 -889 -890 -929 -992 -1035 -1063 -1080 -1098 -1111 -1127 -1145 -1158 -1170 -1219 -1252 -1273 -1293 -1294 -1264 -1180 -1033 -925 -825 -720 -740 -774 -789 -846 -943 -1056 -1168 -1257 -1317 -1462 -1524 -1581 -1644 -1710 -1727 -1730 -1730 -1730 -1732.725 -1735.165 -1733.501 -1733.016 -1733.789 -1734.013 -1737.847 -1749.667 -1762.705 -1757.461 -1684.591 -1624.714 -1583.781 -1551.811 -1531.63 -1521.642 -1517.374 -1516.538 -1518.2 -1521.736 -1525.234 -1520.726 -1493.065 -1464.23 -1459.74 -1462.429 -1424.919 -1354.498 -1250.623 -1150.684 -1076.056 -991.56 -939.661 -896.669 -861.76 -807.643 -768.881 -748.902 -717.394 -673.773 -618.604 -534.172 -427.186 -351.303 -280.747 -163.656 -33.025 7.313 13.858 10.546 4.604 0.449 0.079 -0.077 -0.126 -0.207 -0.475 -0.407 -0.369 -0.288 -0.279 -0.46 -0.738 -0.795 -0.75 -0.202 -0.186 -0.159 -0.226 -0.284 -0.423 -0.442 -0.644 -0.439 -0.737 -18.622 -29.414 -30.619 -31.189 -31.01 -30.556 -29.862 -30.401 -32.408 -33.661 -28.412 -4.207 -1.892 -20.639 -35.834 -34.498 -33.734 -35.405 -34.359 -30.945 -27.198 -11.343 -4.067 -1.315 -1.681 -1.712 -1.784 -1.403 -2.993 -11.113 -32.768 -62.019 -94.77 -116.365 -132.573 -150.272 -166.377 -185.9 -203.52 -216.588 -224.819 -231.956 -232.424 -224.174 -207.738 -210.044 -232.458 -202.721 -133.756 -89.939 -81.765 -82.445 -107.995 -167.981 -241.625 -273.769 -267.368 -257.442 -249.568 -246.911 -250.389 -183.229 -138.898 -150.212 -203.465 -274.259 -349.881 -411.932 -433.164 -439 -445 -458 -491 -529 -564 -577 -612 -585 -592 -608 -622 -635 -650 -687 -714 -740 -764 -788 -812 -836 -861 -886 -912 -937 -961 -983 -1005 -1026 -1045 -1062 -1079 -1093 -1107 -1119 -1131
-2228 -2235 -2225 -2241 -2245 -2214 -2166 -2148 -2142 -2107 -2066 -2016 -1929 -1837 -1805 -1786 -1765 -1738 -1730 -1721 -1700 -1665 -1635 -1612 -1593 -1585 -1578 -1567 -1546 -1496 -1422 -1321 -1178 -1089 -993 -912 -885 -854 -816 -778 -728 -716 -692 -650 -601 -580 -630 -696 -746 -783 -790 -791 -824 -915 -960 -995 -1025 -1044 -1064 -1089 -1114 -1116 -1140 -1186 -1222 -1230 -1247 -1228 -1156 -1052 -912 -824 -780 -605 -607 -597 -646 -742 -867 -999 -1119 -1216 -1286 -1442 -1502 -1561 -1629 -1692 -1714 -1716 -1714 -1708 -1707.031 -1709.493 -1713.421 -1717.81 -1723.22 -1727.499 -1736.998 -1757.414 -1766.407 -1733.166 -1674.243 -1623.083 -1583.554 -1553.365 -1533.813 -1525.181 -1526.526 -1529.504 -1528.422 -1531.509 -1539.125 -1513.029 -1479.338 -1458.065 -1455.476 -1413.837 -1320.922 -1241.768 -1165.473 -1094.409 -1039.927 -969.492 -927.965 -886.85 -843.649 -817.525 -785.574 -732.516 -674.229 -642.784 -595.376 -473.219 -404.596 -365.717 -313.206 -226.271 -72.439 1.474 12.675 10.281 5.173 0.722 0.073 -0.212 -0.205 -0.386 -0.411 -0.329 -0.257 -0.1 -0.167 -0.255 -0.33 -0.519 -0.489 -0.268 -0.179 -0.199 -0.217 -0.247 -0.257 -0.258 -0.194 -0.294 -0.515 -6.46 -25.307 -27.933 -30.504 -30.671 -30.459 -29.983 -29.966 -31.28 -32.743 -30.397 -27.03 -27.035 -34.592 -34.7 -34.056 -35.674 -33.451 -30.497 -25.131 -19.637 -27.859 -3.171 -1.317 -2.218 -8.378 -26.452 -52.282 -74.087 -89.025 -112.042 -149.925 -184.78 -198.563 -203.029 -212.624 -222.823 -232.674 -241.9 -256.112 -267.068 -273.5 -281.373 -290.151 -295.274 -299.252 -312.089 -325.169 -308.195 -268.233 -238.855 -217.913 -229.557 -265.875 -312.195 -309.651 -268.929 -216.228 -192.23 -177.951 -169.211 -169.608 -190.799 -151.347 -186.152 -251.407 -316.717 -370.398 -399.397 -415 -428 -446 -476 -510 -540 -557 -609 -558 -568 -575 -604 -629 -653 -668 -713 -741 -767 -792 -816 -841 -866 -892 -918 -944 -968 -992 -1014 -1035 -1055 -1073 -1089 -1104 -1118 -1130 -1141
-2210 -2198 -2201 -2214 -2224 -2205 -2174 -2157 -2138 -2089 -2045 -2011 -1945 -1878 -1825 -1792 -1759 -1729 -1735 -1715 -1679 -1656 -1636 -1614 -1586 -1571 -1558 -1543 -1521 -1483 -1419 -1334 -1190 -1066 -995 -895 -843 -776 -719 -673 -657 -636 -603 -553 -505 -493 -514 -595 -662 -693 -669 -674 -719 -817 -881 -921 -971 -996 -1022 -1062 -1109 -1099 -1116 -1141 -1178 -1193 -1202 -1146 -1016 -879 -764 -724 -536 -292 -370 -453 -553 -679 -816 -955 -1084 -1185 -1254 -1412 -1482 -1550 -1621 -1677 -1692 -1693 -1692 -1693 -1696.359 -1700.198 -1706.006 -1713.012 -1719.338 -1724.57 -1733.192 -1748.563 -1750.907 -1727.271 -1679.52 -1631.467 -1594.37 -1564.962 -1544.782 -1538.983 -1544.179 -1547.169 -1540.447 -1535.91 -1526.268 -1489.667 -1465.503 -1448.483 -1430.178 -1345.222 -1227.102 -1148.42 -1084.926 -1030.831 -997.385 -942.562 -905.183 -868.049 -831.96 -803.566 -769.08 -708.616 -665.025 -624.226 -568.686 -472.109 -431.404 -396.47 -343.879 -267.56 -119.243 -7.547 12.518 10.902 5.148 1.26 0.456 -0.072 -0.227 -0.207 -0.21 -0.231 -0.064 0.061 -0.0046138065 -0.038 -0.127 -0.151 -0.141 -0.089 -0.047 -0.1 -0.094 -0.112 -0.039 0.28 0.531 0.415 -0.091 -0.74 -9.604 -24.059 -28.953 -29.747 -29.989 -29.922 -29.446 -30.317 -31.975 -30.405 -28.378 -27.994 -28.768 -29.827 -31.081 -34.955 -31.693 -14.626 -3.679 -1.201 -23.668 -8.332 -12.577 -38.634 -53.436 -66.258 -81.876 -83.188 -81.56 -81.824 -89.054 -101.709 -128.377 -165.034 -201.195 -222.773 -233.49 -242.337 -261.236 -278.344 -286.639 -290.233 -296.273 -312.693 -323.848 -333.391 -355.553 -387.724 -384.294 -343.81 -298.566 -304.709 -321.382 -344.444 -321.885 -248.661 -154.843 -114.284 -126.763 -97.597 -26.94 -95.576 -162.808 -167.834 -223.219 -279.907 -326.863 -361.896 -387 -407 -429 -460 -492 -520 -541 -555 -554 -562 -573 -594 -613 -633 -636 -711 -745 -772 -796 -820 -846 -872 -899 -926 -952 -978 -1002 -1025 -1047 -1067 -1085 -1102 -1117 -1130 -1143 -1153
-2186 -2177 -2186 -2184 -2194 -2202 -2175 -2159 -2135 -2077 -2048 -1980 -1914 -1864 -1809 -1783 -1747 -1717 -1736 -1725 -1683 -1645 -1627 -1600 -1579 -1560 -1539 -1517 -1494 -1464 -1416 -1310 -1171 -1062 -998 -891 -806 -715 -651 -600 -580 -550 -513 -476 -440 -415 -414 -495 -561 -592 -552 -577 -642 -695 -791 -858 -913 -950 -983 -1032 -1107 -1104 -1105 -1108 -1123 -1147 -1148 -1079 -922 -747 -633 -570 -195 -187 -309 -441 -550 -669 -802 -932 -1055 -1159 -1229 -1406 -1487 -1561 -1632 -1675 -1686 -1689 -1692 -1694 -1701.452 -1709.183 -1714.25 -1715.349 -1717.939 -1724.497 -1726.557 -1731.252 -1730.727 -1719.625 -1678.08 -1638.455 -1607.667 -1577.663 -1557.172 -1559.854 -1575.367 -1584.806 -1587.521 -1566.192 -1500.168 -1463.482 -1448.167 -1432.068 -1396.462 -1287.155 -1172.984 -1102.141 -1046.731 -996.253 -961.916 -917.582 -862.047 -834.954 -813.431 -790.318 -737.696 -697.82 -675.894 -636.328 -588.368 -504.641 -448.402 -404.058 -353.259 -292.515 -154.606 -24.761 9.962 11.65 6.232 2.044 0.726 0.158 0.06 0.0050400007 -0.028 -0.011 0.077 0.108 0.12 0.035 0.016 -0.035 0.013 0.032 0.03 0.011 0.059 0.215 0.495 0.745 0.721 0.725 0.655 0.229 -0.573 -6.9 -22.469 -27.996 -29.227 -29.616 -29.376 -25.819 -13.407 -31.416 -29.541 -28.175 -27.626 -28.331 -30.504 -32.921 -29.24 -6.991 -0.849 -1.892 -24.361 -33.353 -37.908 -40.212 -36.942 -27.889 -25.53 -19.868 -15.246 -14.697 -12.687 -13.764 -13.323 -26.923 -59.262 -102.507 -157.538 -197.572 -227.171 -251.673 -273.843 -289.777 -303.08 -317.345 -331.519 -347.069 -363.567 -388.277 -425.89 -438.392 -406.605 -400.33 -363.519 -381.437 -337.045 -250.257 -214.212 -120.446 -60.566 -17.094 5.473 -17.445 -176.169 -165.356 -202.057 -252.455 -294.156 -332.704 -364 -389 -413 -446 -478 -506 -530 -550 -566 -558 -574 -596 -605 -628 -646 -709 -755 -779 -801 -825 -851 -877 -906 -934 -962 -989 -1014 -1038 -1060 -1080 -1099 -1116 -1132 -1145 -1158 -1168
-2171 -2166 -2165 -2169 -2183 -2190 -2171 -2151 -2117 -2053 -2023 -1933 -1874 -1831 -1794 -1777 -1742 -1722 -1740 -1746 -1702 -1642 -1612 -1595 -1589 -1567 -1533 -1489 -1460 -1430 -1390 -1290 -1153 -1071 -984 -880 -764 -669 -595 -545 -503 -472 -431 -391 -362 -331 -351 -416 -460 -493 -466 -491 -549 -600 -704 -809 -858 -905 -947 -992 -1050 -1084 -1098 -1110 -1113 -1128 -1100 -1003 -842 -678 -298 -299 -302 -265 -351 -509 -630 -711 -803 -917 -1033 -1135 -1215 -1409 -1493 -1574 -1644 -1672 -1682 -1687 -1691 -1701 -1709.271 -1716.512 -1721.505 -1722.017 -1721.055 -1723.64 -1723.557 -1714.296 -1711.066 -1707.521 -1676.774 -1645.696 -1617.649 -1592.837 -1589.227 -1604.895 -1614.805 -1605.276 -1580.761 -1540.833 -1473.392 -1440.636 -1424.824 -1410.582 -1359.267 -1234.732 -1120.509 -1058.163 -1004.116 -934.99 -888.79 -847.771 -800.037 -803.956 -776.192 -773.549 -752.418 -706.781 -665.052 -631.48 -553.295 -470.945 -416.168 -381.213 -346.882 -300.724 -189.468 -48.004 6.483 13.298 7.743 4.9 2.673 1.797 1.157 1.226 0.759 0.556 0.302 0.214 0.183 0.189 0.178 0.181 0.181 0.203 0.262 0.599 0.709 0.785 0.744 0.726 0.819 0.912 0.73 0.647 0.639 -0.151 -5.828 -14.593 -24.207 -28.53 -29.207 -28.668 -25.58 -28.287 -28.988 -28.278 -27.576 -28.061 -29.67 -19.758 -4.985 -4.258 -5.422 -10.397 -8.595 -10.331 -11.393 -9.659 -5.716 -3.964 -5.684 -7.421 -7.963 -6.4 -5.905 -3.16 -1.036 -0.923 -1.232 -10.27 -29.928 -55.655 -96.227 -156.299 -203.118 -250.873 -286.877 -316.207 -338.74 -356.646 -373.415 -397.396 -419.327 -458.714 -483.762 -477.227 -442.66 -412.679 -335.979 -263.786 -239.769 -204.437 -105.182 -7.537 4.918 -27.454 -182.721 -165.803 -197.698 -242.119 -280.841 -319.156 -353 -382 -409 -441 -472 -500 -526 -549 -568 -568 -576 -597 -616 -648 -686 -727 -745 -787 -807 -830 -856 -884 -914 -944 -973 -1001 -1027 -1052 -1075 -1096 -1115 -1133 -1149 -1164 -1176 -1186
-2153 -2137 -2148 -2160 -2164 -2162 -2150 -2133 -2117 -2046 -1997 -1916 -1867 -1828 -1796 -1781 -1744 -1726 -1754 -1763 -1708 -1643 -1605 -1595 -1615 -1596 -1525 -1483 -1458 -1394 -1371 -1310 -1192 -1101 -986 -884 -753 -629 -522 -474 -445 -413 -372 -336 -321 -310 -331 -359 -365 -386 -379 -428 -508 -577 -677 -761 -819 -859 -907 -961 -994 -1042 -1079 -1108 -1026 -1012 -987 -859 -570 -424 -301 -291 -298 -337 -469 -598 -691 -782 -887 -989 -1079 -1163 -1232 -1413 -1499 -1584 -1640 -1658 -1669 -1685 -1695 -1700 -1707.579 -1712.189 -1714.286 -1715.754 -1715.79 -1716.175 -1721.858 -1714.044 -1707.738 -1699.87 -1674.76 -1648.254 -1623.103 -1614.985 -1618.586 -1607.783 -1570.305 -1525.459 -1498.963 -1477.642 -1443.201 -1418.529 -1406.314 -1387.446 -1311.835 -1192.906 -1094.88 -1035.631 -977.664 -904.169 -867.604 -862.523 -806.203 -824.545 -782.566 -748.734 -720.533 -684.463 -631.335 -565.806 -482.879 -454.973 -427.329 -399.176 -360.963 -309.787 -214.164 -66.432 4.214 14.946 10.584 7.686 5.212 4.716 3.165 2.924 2.523 1.909 1.933 1.6 1.062 0.664 0.568 0.448 0.558 0.671 0.737 0.75 0.791 0.819 0.843 0.832 0.832 0.753 1.053 2.593 1.297 0.894 0.283 -0.132 -1.839 -8.995 -20.389 -27.006 -26.333 -26.491 -16.522 -20.617 -25.603 -25.107 -25.136 -22.5 -8.68 -0.315 -0.373 -1.213 -0.842 -1.436 -1.63 -3.396 -7.864 -7.936 -5.035 -4.377 -4.386 -2.791 -0.706 0.24 0.949 0.631 0.55 0.307 0.028 -0.782 -6.234 -20.244 -42.639 -87.625 -158.535 -235.047 -300.716 -343.063 -378.254 -407.165 -432.906 -458.455 -492.291 -512.047 -504.18 -438.439 -376.022 -295.264 -261.142 -240.144 -209.149 -48.65 2.026 -60.802 -159.363 -172.973 -209.102 -246.321 -281.195 -318.114 -352 -383 -411 -442 -472 -500 -527 -553 -575 -582 -593 -611 -648 -685 -702 -740 -798 -794 -810 -834 -862 -892 -923 -955 -986 -1015 -1043 -1068 -1092 -1113 -1133 -1152 -1169 -1185 -1197 -1207
-2120 -2120 -2130 -2126 -2129 -2137 -2153 -2121 -2102 -2046 -1990 -1925 -1888 -1870 -1811 -1804 -1785 -1751 -1763 -1771 -1725 -1670 -1643 -1616 -1627 -1592 -1503 -1500 -1501 -1414 -1369 -1327 -1282 -1191 -1049 -946 -833 -676 -532 -438 -397 -390 -406 -410 -407 -412 -422 -416 -376 -330 -326 -409 -508 -584 -664 -724 -782 -821 -876 -945 -968 -976 -1014 -1004 -1023 -992 -920 -765 -406 -276 -257 -295 -376 -430 -565 -710 -807 -876 -950 -1039 -1136 -1221 -1280 -1425 -1511 -1596 -1631 -1640 -1645 -1662 -1676 -1692 -1695.034 -1696.939 -1696.854 -1697.177 -1695.543 -1695.145 -1696.767 -1694.327 -1686.547 -1674.322 -1659.388 -1640.327 -1626.421 -1615.194 -1582.864 -1538.08 -1499.749 -1469.271 -1454.846 -1444.158 -1421.266 -1404.279 -1400.656 -1359.35 -1265.596 -1165.432 -1084.052 -1032.627 -992.182 -937.415 -905.045 -900.479 -859.148 -831.41 -789.95 -762.186 -728.99 -687.434 -596.363 -513.964 -476.146 -443.001 -405.56 -371.887 -343.071 -308.147 -234.665 -88.627 0.922 16.091 13.464 9.224 6.092 5.068 4.838 4.211 3.385 3.393 3.408 2.823 2.646 2.184 1.425 1.208 1.124 0.991 0.934 0.941 1.069 1.369 1.43 2.169 1.41 1.329 2.632 5.029 5.043 0.841 0.839 0.998 1.165 0.826 -0.14 -7.621 -20.57 -22.506 -3.764 -3.854 -23.604 -22.76 -22.805 -21.839 -20.677 -10.497 -1.304 -0.626 0.0012887949 -1.234 -4.727 -7.11 -8.465 -6.811 -1.644 -1.284 -0.529 0.489 0.572 0.598 0.677 0.451 0.746 0.818 0.967 1.72 2.836 1.815 1.36 -6.768 -22.714 -49.185 -120.813 -230.813 -341.167 -405.869 -446.37 -476.027 -498.065 -522.316 -530.601 -497.498 -442.891 -393.489 -314.746 -278.111 -277.812 -175.575 -40.779 -52.347 -143.516 -198.631 -234.302 -262.578 -292.863 -327.352 -361 -392 -420 -450 -478 -505 -532 -559 -583 -603 -597 -617 -639 -669 -701 -749 -789 -790 -809 -836 -867 -900 -934 -967 -1000 -1031 -1060 -1087 -1111 -1133 -1153 -1173 -1191 -1208 -1221 -1232
-2111 -2124 -2129 -2121 -2125 -2120 -2147 -2111 -2101 -2051 -1998 -1930 -1896 -1930 -1860 -1827 -1826 -1793 -1772 -1771 -1739 -1697 -1656 -1625 -1626 -1584 -1495 -1506 -1516 -1458 -1361 -1301 -1320 -1271 -1141 -1012 -926 -788 -622 -504 -419 -407 -458 -442 -426 -439 -446 -447 -433 -353 -307 -385 -481 -561 -633 -692 -747 -788 -842 -913 -913 -921 -940 -974 -994 -957 -877 -715 -380 -245 -391 -465 -582 -627 -706 -810 -913 -994 -1061 -1132 -1208 -1278 -1334 -1470 -1537 -1601 -1615 -1619 -1625 -1630 -1631 -1633 -1645.875 -1652.589 -1661.079 -1671.834 -1679.334 -1675.888 -1662.644 -1655.694 -1647.481 -1640.128 -1631.075 -1623.978 -1619.321 -1584.493 -1530.559 -1488.635 -1462.069 -1442.573 -1429.248 -1417.401 -1399.885 -1391.849 -1370.714 -1292.026 -1217.244 -1148.159 -1078.207 -1037.607 -1009.631 -961.869 -924.22 -900.851 -816.862 -760.356 -733.173 -730.834 -709.019 -662.053 -560.745 -499.038 -464.058 -427.46 -404.276 -378.188 -350.078 -311.739 -249.783 -119.084 -7.36 15.413 15.077 10.082 7.695 5.536 5.276 5.913 4.723 4.417 4.174 3.58 3.3 2.824 2.807 2.418 2.694 2.643 2.113 2.112 2.226 2.263 1.964 2.167 3.36 2.831 3.427 5.167 7.272 4.638 1.041 0.862 0.936 1.25 2.477 3.2 -0.28 -15.941 -15.035 -16.708 -21.724 -21.599 -21.206 -20.397 -19.392 -16.346 -6.553 -0.961 -0.075 -2.063 -4.55 -5.185 -5.144 -5.11 -0.91 0.949 3.912 4.368 7.502 9.437 6.582 0.99 1.585 1.55 1.271 2.333 2.358 2.993 4.325 5.513 4.728 2.461 -10.119 -58.656 -213.778 -343.591 -414.036 -474.847 -513.052 -536.12 -556.82 -530.326 -495.313 -482.672 -374.521 -338.659 -310.033 -301.195 -221.947 -65.236 -38.455 -215.052 -269.689 -288.946 -313.998 -346.496 -379 -409 -435 -462 -488 -513 -540 -567 -594 -619 -600 -616 -624 -645 -672 -725 -763 -787 -804 -836 -872 -908 -945 -981 -1016 -1049 -1079 -1107 -1131 -1154 -1175 -1196 -1216 -1233 -1247 -1259
-2109 -2107 -2085 -2111 -2116 -2096 -2113 -2099 -2107 -2054 -1993 -1945 -1901 -1946 -1873 -1832 -1832 -1796 -1783 -1774 -1721 -1679 -1646 -1610 -1607 -1569 -1493 -1497 -1514 -1441 -1349 -1309 -1304 -1274 -1179 -1030 -952 -818 -623 -497 -440 -437 -434 -366 -335 -360 -392 -417 -430 -416 -341 -338 -426 -522 -591 -652 -717 -757 -804 -879 -903 -931 -924 -895 -874 -851 -795 -644 -348 -437 -476 -577 -714 -821 -910 -945 -1013 -1107 -1189 -1274 -1357 -1416 -1451 -1553 -1583 -1591 -1598 -1594 -1592 -1608 -1618 -1625 -1635.399 -1650.937 -1662.736 -1664.324 -1657.945 -1645.006 -1628.845 -1613.764 -1603.515 -1610.212 -1611.132 -1607.162 -1579.133 -1534.577 -1490.346 -1456.999 -1434.557 -1414.919 -1397.447 -1385.658 -1373.819 -1349.8 -1281.004 -1194.917 -1130.619 -1080.209 -1040.524 -1019.141 -1008.332 -994.877 -962.431 -874.786 -680.921 -653.234 -635.353 -636.217 -620.393 -575.146 -534.776 -488.652 -443.833 -415.995 -401.308 -378.556 -353.231 -318.748 -267.015 -162.843 -31.638 12.39 16.787 12.183 9.952 7.475 6.119 8.054 5.872 4.55 4.417 4.057 3.669 3.617 4.053 4.003 3.949 4.353 3.939 3.937 4.178 3.58 3.277 3.385 3.886 3.967 4.041 5.245 8.391 7.54 3.874 1.513 1.781 3.649 4.263 2.651 1.464 0.596 -3.338 -13.199 -15.289 -18.185 -19.597 -18.265 -17.667 -14.383 -3.981 -0.685 0.136 -0.502 -3.624 -2.87 -3.17 -2.962 -1.173 7.015 14.682 14.224 12.335 11.717 9.118 3.101 2.939 3.677 3.027 2.832 3.024 3.809 4.697 5.338 7.282 12.215 8.71 -2.103 -59.806 -206.56 -328.524 -418.544 -498.347 -549.239 -578.422 -553.171 -545.277 -549.399 -473.779 -397.796 -366.899 -403.598 -332.225 -151.145 -94.429 -268.059 -309.071 -324.451 -346.024 -375.227 -406 -433 -458 -481 -503 -525 -549 -574 -601 -631 -664 -662 -673 -697 -713 -712 -722 -757 -780 -838 -877 -918 -958 -996 -1033 -1068 -1100 -1128 -1154 -1177 -1199 -1221 -1242 -1260 -1275 -1288
-2091 -2085 -2078 -2096 -2104 -2098 -2105 -2093 -2107 -2065 -1987 -1952 -1888 -1926 -1891 -1854 -1819 -1779 -1784 -1769 -1706 -1664 -1643 -1609 -1598 -1538 -1488 -1493 -1483 -1397 -1325 -1312 -1281 -1243 -1127 -1006 -930 -814 -621 -462 -392 -388 -330 -241 -245 -298 -352 -394 -415 -427 -394 -307 -330 -449 -541 -609 -683 -731 -732 -779 -859 -927 -941 -916 -893 -876 -850 -791 -632 -616 -511 -622 -762 -869 -976 -1004 -1101 -1168 -1270 -1343 -1416 -1474 -1508 -1565 -1570 -1576 -1581 -1578 -1568 -1584 -1601 -1610 -1618.908 -1624.599 -1609.766 -1570.767 -1557.916 -1564.635 -1600.432 -1604.59 -1593.358 -1591.952 -1596.248 -1586.455 -1555.333 -1512.413 -1472.001 -1442.126 -1417.869 -1393.619 -1374.81 -1363.651 -1353.403 -1332.51 -1255.198 -1147.522 -1070.096 -1001.54 -969.986 -966.156 -980.231 -989.905 -967.126 -855.871 -657.726 -637.782 -629.935 -606.193 -588.997 -567.013 -529.38 -473.146 -440.227 -420.98 -408.901 -383.834 -359.599 -329.836 -288.51 -206.429 -73.509 5.795 18.269 15.124 12.448 10.311 9.528 10.434 7.793 5.73 5.207 4.624 4.379 4.239 4.818 4.83 4.858 5.227 4.755 5.284 5.221 5.283 5.33 4.608 4.581 4.593 5.331 7.248 8.873 9.369 5.766 4.255 3.139 2.371 2.818 1.766 1.122 1.054 1.273 0.938 0.864 0.269 -1.57 -1.68 -2.815 -1.51 -0.093 0.034 0.668 0.522 -2.852 -1.772 -1.837 -2.022 -0.18 10.057 17.466 20.029 15.71 11.583 6.42 3.785 4.4 4.438 3.451 3.224 3.639 4.524 5.075 5.968 7.733 11.512 16.229 11.082 -5.496 -70.639 -241.088 -352.815 -440.574 -543.828 -588.627 -588.163 -582.431 -581.28 -545.273 -482.788 -466.041 -463.828 -381.03 -299.662 -211.886 -254.975 -333.088 -361.83 -383.23 -409.559 -439 -464 -485 -504 -521 -539 -558 -579 -600 -622 -657 -616 -644 -653 -650 -659 -707 -752 -767 -844 -885 -929 -972 -1013 -1052 -1088 -1122 -1152 -1178 -1201 -1224 -1247 -1269 -1289 -1306 -1319
[truncated: 172,953 more chars]
