# Supplementary material for: The near-field tsunami generated by the 15 January 2022 eruption of the Hunga Tonga-Hunga Ha’apai volcano and its impact on Tongatapu, Tonga
Source: Sci Rep. 2022 Sep 7;12:15187. doi: 10.1038/s41598-022-19486-w (PMC9452557; doi:10.1038/s41598-022-19486-w)
Supplement: Supplementary file 2 — Supplementary Information 2. [file 41598_2022_19486_MOESM2_ESM.zip]

Archive with 20 entries (20 files):
- WL_010TNT.asc
- WL_025TNT.asc
- WL_050TNT.asc
- WL_075TNT.asc
- WL_100TNT.asc
- WL_125TNT.asc
- WL_150TNT.asc
- WL_175TNT.asc
- WL_200TNT.asc
- WL_225TNT.asc
- WL_250TNT.asc
- WL_300TNT.asc
- WL_350TNT.asc
- WL_400TNT.asc
- WL_450TNT.asc
- WL_500TNT.asc
- WL_550TNT.asc
- WL_600TNT.asc
- WL_750TNT.asc
- WL_900TNT.asc
