# Supplementary material for: The near-field tsunami generated by the 15 January 2022 eruption of the Hunga Tonga-Hunga Ha’apai volcano and its impact on Tongatapu, Tonga
Source: Sci Rep. 2022 Sep 7;12:15187. doi: 10.1038/s41598-022-19486-w (PMC9452557; doi:10.1038/s41598-022-19486-w)
Supplement: Supplementary file 2 — Supplementary Information 2. [file 41598_2022_19486_MOESM2_ESM.zip › WL_100TNT.asc]

ncols                       252
nrows                       180
xllcorner              -175.427
yllcorner               -20.570
cellsize      0.000277777784504
NODATA_value  -9999
     0.000     0.000     0.000     0.000     0.000     0.000     0.000     0.000     0.000     0.000     0.000     0.000     0.000     0.000     0.000     0.000     0.000     0.000     0.000     0.000     0.000     0.000     0.000     0.000     0.000     0.000     0.000     0.000     0.000     0.000     0.000     0.000     0.000     0.000     0.000     0.000     0.000     0.000     0.000     0.000     0.000     0.000     0.000     0.000     0.000     0.000     0.000     0.000     0.000     0.000     0.000     0.000     0.000     0.000     0.000     0.000     0.000     0.000     0.000     0.000     0.000     0.000     0.000     0.000     0.000     0.000     0.000     0.000     0.000     0.000     0.000     0.000     0.000     0.000     0.000     0.000     0.000     0.000     0.000     0.000     0.000     0.000     0.000     0.000     0.000     0.000     0.000     0.000     0.000     0.000     0.000     0.000     0.000     0.000     0.000     0.000     0.000     0.000     0.000     0.000     0.000     0.000     0.000     0.000     0.000     0.000     0.000     0.000     0.000     0.000     0.000     0.000     0.000     0.000     0.000     0.000     0.000     0.000     0.000     0.000     0.000     0.000     0.000     0.000     0.000     0.000     0.000     0.000     0.000     0.000     0.000     0.000     0.000     0.000     0.000     0.000     0.000     0.000     0.000     0.000     0.000     0.000     0.000     0.000     0.000     0.000     0.000     0.000     0.000     0.000     0.000     0.000     0.000     0.000     0.000     0.000     0.000     0.000     0.000     0.000     0.000     0.000     0.000     0.000     0.000     0.000     0.000     0.000     0.000     0.000     0.000     0.000     0.000     0.000     0.000     0.000     0.000     0.000     0.000     0.000     0.000     0.000     0.000     0.000     0.000     0.000     0.000     0.000     0.000     0.000     0.000     0.000     0.000     0.000     0.000     0.000     0.000     0.000     0.000     0.000     0.000     0.000     0.000     0.000     0.000     0.000     0.000     0.000     0.000     0.000     0.000     0.000     0.000     0.000     0.000     0.000     0.000     0.000     0.000     0.000     0.000     0.000     0.000     0.000     0.000     0.000     0.000     0.000     0.000     0.000     0.000     0.000     0.000     0.000     0.000     0.000     0.000     0.000     0.000     0.000     0.000     0.000     0.000     0.000     0.000     0.000     0.000     0.000     0.000     0.000     0.000     0.000
     0.000     0.000     0.000     0.000     0.000     0.000     0.000     0.000     0.000     0.000     0.000     0.000     0.000     0.000     0.000     0.000     0.000     0.000     0.000     0.000     0.000     0.000     0.000     0.000     0.000     0.000     0.000     0.000     0.000     0.000     0.000     0.000     0.000     0.000     0.000     0.000     0.000     0.000     0.000     0.000     0.000     0.000     0.000     0.000     0.000     0.000     0.000     0.000     0.000     0.000     0.000     0.000     0.000     0.000     0.000     0.000     0.000     0.000     0.000     0.000     0.000     0.000     0.000     0.000     0.000     0.000     0.000     0.000     0.000     0.000     0.000     0.000     0.000     0.000     0.000     0.000     0.000     0.000     0.000     0.000     0.000     0.000     0.000     0.000     0.000     0.000     0.000     0.000     0.000     0.000     0.000     0.000     0.000     0.000     0.000     0.000     0.000     0.000     0.000     0.000     0.000     0.000     0.000     0.000     0.000     0.000     0.000     0.000     0.000     0.000     0.000     0.000     0.000     0.000     0.000     0.000     0.000     0.000     0.000     0.000     0.000     0.000     0.000     0.000     0.000     0.000     0.000     0.000     0.000     0.000     0.000     0.000     0.000     0.000     0.000     0.000     0.000     0.000     0.000     0.000     0.000     0.000     0.000     0.000     0.000     0.000     0.000     0.000     0.000     0.000     0.000     0.000     0.000     0.000     0.000     0.000     0.000     0.000     0.000     0.000     0.000     0.000     0.000     0.000     0.000     0.000     0.000     0.000     0.000     0.000     0.000     0.000     0.000     0.000     0.000     0.000     0.000     0.000     0.000     0.000     0.000     0.000     0.000     0.000     0.000     0.000     0.000     0.000     0.000     0.000     0.000     0.000     0.000     0.000     0.000     0.000     0.000     0.000     0.000     0.000     0.000     0.000     0.000     0.000     0.000     0.000     0.000     0.000     0.000     0.000     0.000     0.000     0.000     0.000     0.000     0.000     0.000     0.000     0.000     0.000     0.000     0.000     0.000     0.000     0.000     0.000     0.000     0.000     0.000     0.000     0.000     0.000     0.000     0.000     0.000     0.000     0.000     0.000     0.000     0.000     0.000     0.000     0.000     0.000     0.000     0.000     0.000     0.000     0.000     0.000     0.000     0.000
     0.000     0.000     0.000     0.000     0.000     0.000     0.000     0.000     0.000     0.000     0.000     0.000     0.000     0.000     0.000     0.000     0.000     0.000     0.000     0.000     0.000     0.000     0.000     0.000     0.000     0.000     0.000     0.000     0.000     0.000     0.000     0.000     0.000     0.000     0.000     0.000     0.000     0.000     0.000     0.000     0.000     0.000     0.000     0.000     0.000     0.000     0.000     0.000     0.000     0.000     0.000     0.000     0.000     0.000     0.000     0.000     0.000     0.000     0.000     0.000     0.000     0.000     0.000     0.000     0.000     0.000     0.000     0.000     0.000     0.000     0.000     0.000     0.000     0.000     0.000     0.000     0.000     0.000     0.000     0.000     0.000     0.000     0.000     0.000     0.000     0.000     0.000     0.000     0.000     0.000     0.000     0.000     0.000     0.000     0.000     0.000     0.000     0.000     0.000     0.000     0.000     0.000     0.000     0.000     0.000     0.000     0.000     0.000     0.000     0.000     0.000     0.000     0.000     0.000     0.000     0.000     0.000     0.000     0.000     0.000     0.000     0.000     0.000     0.000     0.000     0.000     0.000     0.000     0.000     0.000     0.000     0.000     0.000     0.000     0.000     0.000     0.000     0.000     0.000     0.000     0.000     0.000     0.000     0.000     0.000     0.000     0.000     0.000     0.000     0.000     0.000     0.000     0.000     0.000     0.000     0.000     0.000     0.000     0.000     0.000     0.000     0.000     0.000     0.000     0.000     0.000     0.000     0.000     0.000     0.000     0.000     0.000     0.000     0.000     0.000     0.000     0.000     0.000     0.000     0.000     0.000     0.000     0.000     0.000     0.000     0.000     0.000     0.000     0.000     0.000     0.000     0.000     0.000     0.000     0.000     0.000     0.000     0.000     0.000     0.000     0.000     0.000     0.000     0.000     0.000     0.000     0.000     0.000     0.000     0.000     0.000     0.000     0.000     0.000     0.000     0.000     0.000     0.000     0.000     0.000     0.000     0.000     0.000     0.000     0.000     0.000     0.000     0.000     0.000     0.000     0.000     0.000     0.000     0.000     0.000     0.000     0.000     0.000     0.000     0.000     0.000     0.000     0.000     0.000     0.000     0.000     0.000     0.000     0.000     0.000     0.000     0.000
     0.000     0.000     0.000     0.000     0.000     0.000     0.000     0.000     0.000     0.000     0.000     0.000     0.000     0.000     0.000     0.000     0.000     0.000     0.000     0.000     0.000     0.000     0.000     0.000     0.000     0.000     0.000     0.000     0.000     0.000     0.000     0.000     0.000     0.000     0.000     0.000     0.000     0.000     0.000     0.000     0.000     0.000     0.000     0.000     0.000     0.000     0.000     0.000     0.000     0.000     0.000     0.000     0.000     0.000     0.000     0.000     0.000     0.000     0.000     0.000     0.000     0.000     0.000     0.000     0.000     0.000     0.000     0.000     0.000     0.000     0.000     0.000     0.000     0.000     0.000     0.000     0.000     0.000     0.000     0.000     0.000     0.000     0.000     0.000     0.000     0.000     0.000     0.000     0.000     0.000     0.000     0.000     0.000     0.000     0.000     0.000     0.000     0.000     0.000     0.000     0.000     0.000     0.000     0.000     0.000     0.000     0.000     0.000     0.000     0.000     0.000     0.000     0.000     0.000     0.000     0.000     0.000     0.000     0.000     0.000     0.000     0.000     0.000     0.000     0.000     0.000     0.000     0.000     0.000     0.000     0.000     0.000     0.000     0.000     0.000     0.000     0.000     0.000     0.000     0.000     0.000     0.000     0.000     0.000     0.000     0.000     0.000     0.000     0.000     0.000     0.000     0.000     0.000     0.000     0.000     0.000     0.000     0.000     0.000     0.000     0.000     0.000     0.000     0.000     0.000     0.000     0.000     0.000     0.000     0.000     0.000     0.000     0.000     0.000     0.000     0.000     0.000     0.000     0.000     0.000     0.000     0.000     0.000     0.000     0.000     0.000     0.000     0.000     0.000     0.000     0.000     0.000     0.000     0.000     0.000     0.000     0.000     0.000     0.000     0.000     0.000     0.000     0.000     0.000     0.000     0.000     0.000     0.000     0.000     0.000     0.000     0.000     0.000     0.000     0.000     0.000     0.000     0.000     0.000     0.000     0.000     0.000     0.000     0.000     0.000     0.000     0.000     0.000     0.000     0.000     0.000     0.000     0.000     0.000     0.000     0.000     0.000     0.000     0.000     0.000     0.000     0.000     0.000     0.000     0.000     0.000     0.000     0.000     0.000     0.000     0.000     0.000
     0.000     0.000     0.000     0.000     0.000     0.000     0.000     0.000     0.000     0.000     0.000     0.000     0.000     0.000     0.000     0.000     0.000     0.000     0.000     0.000     0.000     0.000     0.000     0.000     0.000     0.000     0.000     0.000     0.000     0.000     0.000     0.000     0.000     0.000     0.000     0.000     0.000     0.000     0.000     0.000     0.000     0.000     0.000     0.000     0.000     0.000     0.000     0.000     0.000     0.000     0.000     0.000     0.000     0.000     0.000     0.000     0.000     0.000     0.000     0.000     0.000     0.000     0.000     0.000     0.000     0.000     0.000     0.000     0.000     0.000     0.000     0.000     0.000     0.000     0.000     0.000     0.000     0.000     0.000     0.000     0.000     0.000     0.000     0.000     0.000     0.000     0.000     0.000     0.000     0.000     0.000     0.000     0.000     0.000     0.000     0.000     0.000     0.000     0.000     0.000     0.000     0.000     0.000     0.000     0.000     0.000     0.000     0.000     0.000     0.000     0.000     0.000     0.000     0.000     0.000     0.000     0.000     0.000     0.000     0.000     0.000     0.000     0.000     0.000     0.000     0.000     0.000     0.000     0.000     0.000     0.000     0.000     0.000     0.000     0.000     0.000     0.000     0.000     0.000     0.000     0.000     0.000     0.000     0.000     0.000     0.000     0.000     0.000     0.000     0.000     0.000     0.000     0.000     0.000     0.000     0.000     0.000     0.000     0.000     0.000     0.000     0.000     0.000     0.000     0.000     0.000     0.000     0.000     0.000     0.000     0.000     0.000     0.000     0.000     0.000     0.000     0.000     0.000     0.000     0.000     0.000     0.000     0.000     0.000     0.000     0.000     0.000     0.000     0.000     0.000     0.000     0.000     0.000     0.000     0.000     0.000     0.000     0.000     0.000     0.000     0.000     0.000     0.000     0.000     0.000     0.000     0.000     0.000     0.000     0.000     0.000     0.000     0.000     0.000     0.000     0.000     0.000     0.000     0.000     0.000     0.000     0.000     0.000     0.000     0.000     0.000     0.000     0.000     0.000     0.000     0.000     0.000     0.000     0.000     0.000     0.000     0.000     0.000     0.000     0.000     0.000     0.000     0.000     0.000     0.000     0.000     0.000     0.000     0.000     0.000     0.000     0.000
     0.000     0.000     0.000     0.000     0.000     0.000     0.000     0.000     0.000     0.000     0.000     0.000     0.000     0.000     0.000     0.000     0.000     0.000     0.000     0.000     0.000     0.000     0.000     0.000     0.000     0.000     0.000     0.000     0.000     0.000     0.000     0.000     0.000     0.000     0.000     0.000     0.000     0.000     0.000     0.000     0.000     0.000     0.000     0.000     0.000     0.000     0.000     0.000     0.000     0.000     0.000     0.000     0.000     0.000     0.000     0.000     0.000     0.000     0.000     0.000     0.000     0.000     0.000     0.000     0.000     0.000     0.000     0.000     0.000     0.000     0.000     0.000     0.000     0.000     0.000     0.000     0.000     0.000     0.000     0.000     0.000     0.000     0.000     0.000     0.000     0.000     0.000     0.000     0.000     0.000     0.000     0.000     0.000     0.000     0.000     0.000     0.000     0.000     0.000     0.000     0.000     0.000     0.000     0.000     0.000     0.000     0.000     0.000     0.000     0.000     0.000     0.000     0.000     0.000     0.000     0.000     0.000     0.000     0.000     0.000     0.000     0.000     0.000     0.000     0.000     0.000     0.000     0.000     0.000     0.000     0.000     0.000     0.000     0.000     0.000     0.000     0.000     0.000     0.000     0.000     0.000     0.000     0.000     0.000     0.000     0.000     0.000     0.000     0.000     0.000     0.000     0.000     0.000     0.000     0.000     0.000     0.000     0.000     0.000     0.000     0.000     0.000     0.000     0.000     0.000     0.000     0.000     0.000     0.000     0.000     0.000     0.000     0.000     0.000     0.000     0.000     0.000     0.000     0.000     0.000     0.000     0.000     0.000     0.000     0.000     0.000     0.000     0.000     0.000     0.000     0.000     0.000     0.000     0.000     0.000     0.000     0.000     0.000     0.000     0.000     0.000     0.000     0.000     0.000     0.000     0.000     0.000     0.000     0.000     0.000     0.000     0.000     0.000     0.000     0.000     0.000     0.000     0.000     0.000     0.000     0.000     0.000     0.000     0.000     0.000     0.000     0.000     0.000     0.000     0.000     0.000     0.000     0.000     0.000     0.000     0.000     0.000     0.000     0.000     0.000     0.000     0.000     0.000     0.000     0.000     0.000     0.000     0.000     0.000     0.000     0.000     0.000
     0.000     0.000     0.000     0.000     0.000     0.000     0.000     0.000     0.000     0.000     0.000     0.000     0.000     0.000     0.000     0.000     0.000     0.000     0.000     0.000     0.000     0.000     0.000     0.000     0.000     0.000     0.000     0.000     0.000     0.000     0.000     0.000     0.000     0.000     0.000     0.000     0.000     0.000     0.000     0.000     0.000     0.000     0.000     0.000     0.000     0.000     0.000     0.000     0.000     0.000     0.000     0.000     0.000     0.000     0.000     0.000     0.000     0.000     0.000     0.000     0.000     0.000     0.000     0.000     0.000     0.000     0.000     0.000     0.000     0.000     0.000     0.000     0.000     0.000     0.000     0.000     0.000     0.000     0.000     0.000     0.000     0.000     0.000     0.000     0.000     0.000     0.000     0.000     0.000     0.000     0.000     0.000     0.000     0.000     0.000     0.000     0.000     0.000     0.000     0.000     0.000     0.000     0.000     0.000     0.000     0.000     0.000     0.000     0.000     0.000     0.000     0.000     0.000     0.000     0.000     0.000     0.000     0.000     0.000     0.000     0.000     0.000     0.000     0.000     0.000     0.000     0.000     0.000     0.000     0.000     0.000     0.000     0.000     0.000     0.000     0.000     0.000     0.000     0.000     0.000     0.000     0.000     0.000     0.000     0.000     0.000     0.000     0.000     0.000     0.000     0.000     0.000     0.000     0.000     0.000     0.000     0.000     0.000     0.000     0.000     0.000     0.000     0.000     0.000     0.000     0.000     0.000     0.000     0.000     0.000     0.000     0.000     0.000     0.000     0.000     0.000     0.000     0.000     0.000     0.000     0.000     0.000     0.000     0.000     0.000     0.000     0.000     0.000     0.000     0.000     0.000     0.000     0.000     0.000     0.000     0.000     0.000     0.000     0.000     0.000     0.000     0.000     0.000     0.000     0.000     0.000     0.000     0.000     0.000     0.000     0.000     0.000     0.000     0.000     0.000     0.000     0.000     0.000     0.000     0.000     0.000     0.000     0.000     0.000     0.000     0.000     0.000     0.000     0.000     0.000     0.000     0.000     0.000     0.000     0.000     0.000     0.000     0.000     0.000     0.000     0.000     0.000     0.000     0.000     0.000     0.000     0.000     0.000     0.000     0.000     0.000     0.000
     0.000     0.000     0.000     0.000     0.000     0.000     0.000     0.000     0.000     0.000     0.000     0.000     0.000     0.000     0.000     0.000     0.000     0.000     0.000     0.000     0.000     0.000     0.000     0.000     0.000     0.000     0.000     0.000     0.000     0.000     0.000     0.000     0.000     0.000     0.000     0.000     0.000     0.000     0.000     0.000     0.000     0.000     0.000     0.000     0.000     0.000     0.000     0.000     0.000     0.000     0.000     0.000     0.000     0.000     0.000     0.000     0.000     0.000     0.000     0.000     0.000     0.000     0.000     0.000     0.000     0.000     0.000     0.000     0.000     0.000     0.000     0.000     0.000     0.000     0.000     0.000     0.000     0.000     0.000     0.000     0.000     0.000     0.000     0.000     0.000     0.000     0.000     0.000     0.000     0.000     0.000     0.000     0.000     0.000     0.000     0.000     0.000     0.000     0.000     0.000     0.000     0.000     0.000     0.000     0.000     0.000     0.000     0.000     0.000     0.000     0.000     0.000     0.000     0.000     0.000     0.000     0.000     0.000     0.000     0.000     0.000     0.000     0.000     0.000     0.000     0.000     0.000     0.000     0.000     0.000     0.000     0.000     0.000     0.000     0.000     0.000     0.000     0.000     0.000     0.000     0.000     0.000     0.000     0.000     0.000     0.000     0.000     0.000     0.000     0.000     0.000     0.000     0.000     0.000     0.000     0.000     0.000     0.000     0.000     0.000     0.000     0.000     0.000     0.000     0.000     0.000     0.000     0.000     0.000     0.000     0.000     0.000     0.000     0.000     0.000     0.000     0.000     0.000     0.000     0.000     0.000     0.000     0.000     0.000     0.000     0.000     0.000     0.000     0.000     0.000     0.000     0.000     0.000     0.000     0.000     0.000     0.000     0.000     0.000     0.000     0.000     0.000     0.000     0.000     0.000     0.000     0.000     0.000     0.000     0.000     0.000     0.000     0.000     0.000     0.000     0.000     0.000     0.000     0.000     0.000     0.000     0.000     0.000     0.000     0.000     0.000     0.000     0.000     0.000     0.000     0.000     0.000     0.000     0.000     0.000     0.000     0.000     0.000     0.000     0.000     0.000     0.000     0.000     0.000     0.000     0.000     0.000     0.000     0.000     0.000     0.000     0.000
     0.000     0.000     0.000     0.000     0.000     0.000     0.000     0.000     0.000     0.000     0.000     0.000     0.000     0.000     0.000     0.000     0.000     0.000     0.000     0.000     0.000     0.000     0.000     0.000     0.000     0.000     0.000     0.000     0.000     0.000     0.000     0.000     0.000     0.000     0.000     0.000     0.000     0.000     0.000     0.000     0.000     0.000     0.000     0.000     0.000     0.000     0.000     0.000     0.000     0.000     0.000     0.000     0.000     0.000     0.000     0.000     0.000     0.000     0.000     0.000     0.000     0.000     0.000     0.000     0.000     0.000     0.000     0.000     0.000     0.000     0.000     0.000     0.000     0.000     0.000     0.000     0.000     0.000     0.000     0.000     0.000     0.000     0.000     0.000     0.000     0.000     0.000     0.000     0.000     0.000     0.000     0.000     0.000     0.000     0.000     0.000     0.000     0.000     0.000     0.000     0.000     0.000     0.000     0.000     0.000     0.000     0.000     0.000     0.000     0.000     0.000     0.000     0.000     0.000     0.000     0.000     0.000     0.000     0.000     0.000     0.000     0.000     0.000     0.000     0.000     0.000     0.000     0.000     0.000     0.000     0.000     0.000     0.000     0.000     0.000     0.000     0.000     0.000     0.000     0.000     0.000     0.000     0.000     0.000     0.000     0.000     0.000     0.000     0.000     0.000     0.000     0.000     0.000     0.000     0.000     0.000     0.000     0.000     0.000     0.000     0.000     0.000     0.000     0.000     0.000     0.000     0.000     0.000     0.000     0.000     0.000     0.000     0.000     0.000     0.000     0.000     0.000     0.000     0.000     0.000     0.000     0.000     0.000     0.000     0.000     0.000     0.000     0.000     0.000     0.000     0.000     0.000     0.000     0.000     0.000     0.000     0.000     0.000     0.000     0.000     0.000     0.000     0.000     0.000     0.000     0.000     0.000     0.000     0.000     0.000     0.000     0.000     0.000     0.000     0.000     0.000     0.000     0.000     0.000     0.000     0.000     0.000     0.000     0.000     0.000     0.000     0.000     0.000     0.000     0.000     0.000     0.000     0.000     0.000     0.000     0.000     0.000     0.000     0.000     0.000     0.000     0.000     0.000     0.000     0.000     0.000     0.000     0.000     0.000     0.000     0.000     0.000
     0.000     0.000     0.000     0.000     0.000     0.000     0.000     0.000     0.000     0.000     0.000     0.000     0.000     0.000     0.000     0.000     0.000     0.000     0.000     0.000     0.000     0.000     0.000     0.000     0.000     0.000     0.000     0.000     0.000     0.000     0.000     0.000     0.000     0.000     0.000     0.000     0.000     0.000     0.000     0.000     0.000     0.000     0.000     0.000     0.000     0.000     0.000     0.000     0.000     0.000     0.000     0.000     0.000     0.000     0.000     0.000     0.000     0.000     0.000     0.000     0.000     0.000     0.000     0.000     0.000     0.000     0.000     0.000     0.000     0.000     0.000     0.000     0.000     0.000     0.000     0.000     0.000     0.000     0.000     0.000     0.000     0.000     0.000     0.000     0.000     0.000     0.000     0.000     0.000     0.000     0.000     0.000     0.000     0.000     0.000     0.000     0.000     0.000     0.000     0.000     0.000     0.000     0.000     0.000     0.000     0.000     0.000     0.000     0.000     0.000     0.000     0.000     0.000     0.000     0.000     0.000     0.000     0.000     0.000     0.000     0.000     0.000     0.000     0.000     0.000     0.000     0.000     0.000     0.000     0.000     0.000     0.000     0.000     0.000     0.000     0.000     0.000     0.000     0.000     0.000     0.000     0.000     0.000     0.000     0.000     0.000     0.000     0.000     0.000     0.000     0.000     0.000     0.000     0.000     0.000     0.000     0.000     0.000     0.000     0.000     0.000     0.000     0.000     0.000     0.000     0.000     0.000     0.000     0.000     0.000     0.000     0.000     0.000     0.000     0.000     0.000     0.000     0.000     0.000     0.000     0.000     0.000     0.000     0.000     0.000     0.000     0.000     0.000     0.000     0.000     0.000     0.000     0.000     0.000     0.000     0.000     0.000     0.000     0.000     0.000     0.000     0.000     0.000     0.000     0.000     0.000     0.000     0.000     0.000     0.000     0.000     0.000     0.000     0.000     0.000     0.000     0.000     0.000     0.000     0.000     0.000     0.000     0.000     0.000     0.000     0.000     0.000     0.000     0.000     0.000     0.000     0.000     0.000     0.000     0.000     0.000     0.000     0.000     0.000     0.000     0.000     0.000     0.000     0.000     0.000     0.000     0.000     0.000     0.000     0.000     0.000     0.000
     0.000     0.000     0.000     0.000     0.000     0.000     0.000     0.000     0.000     0.000     0.000     0.000     0.000     0.000     0.000     0.000     0.000     0.000     0.000     0.000     0.000     0.000     0.000     0.000     0.000     0.000     0.000     0.000     0.000     0.000     0.000     0.000     0.000     0.000     0.000     0.000     0.000     0.000     0.000     0.000     0.000     0.000     0.000     0.000     0.000     0.000     0.000     0.000     0.000     0.000     0.000     0.000     0.000     0.000     0.000     0.000     0.000     0.000     0.000     0.000     0.000     0.000     0.000     0.000     0.000     0.000     0.000     0.000     0.000     0.000     0.000     0.000     0.000     0.000     0.000     0.000     0.000     0.000     0.000     0.000     0.000     0.000     0.000     0.000     0.000     0.000     0.000     0.000     0.000     0.000     0.000     0.000     0.000     0.000     0.000     0.000     0.000     0.000     0.000     0.000     0.000     0.000     0.000     0.000     0.000     0.000     0.000     0.000     0.000     0.000     0.000     0.000     0.000     0.000     0.000     0.000     0.000     0.000     0.000     0.000     0.000     0.000     0.000     0.000     0.000     0.000     0.000     0.000     0.000     0.000     0.000     0.000     0.000     0.000     0.000     0.000     0.000     0.000     0.000     0.000     0.000     0.000     0.000     0.000     0.000     0.000     0.000     0.000     0.000     0.000     0.000     0.000     0.000     0.000     0.000     0.000     0.000     0.000     0.000     0.000     0.000     0.000     0.000     0.000     0.000     0.000     0.000     0.000     0.000     0.000     0.000     0.000     0.000     0.000     0.000     0.000     0.000     0.000     0.000     0.000     0.000     0.000     0.000     0.000     0.000     0.000     0.000     0.000     0.000     0.000     0.000     0.000     0.000     0.000     0.000     0.000     0.000     0.000     0.000     0.000     0.000     0.000     0.000     0.000     0.000     0.000     0.000     0.000     0.000     0.000     0.000     0.000     0.000     0.000     0.000     0.000     0.000     0.000     0.000     0.000     0.000     0.000     0.000     0.000     0.000     0.000     0.000     0.000     0.000     0.000     0.000     0.000     0.000     0.000     0.000     0.000     0.000     0.000     0.000     0.000     0.000     0.000     0.000     0.000     0.000     0.000     0.000     0.000     0.000     0.000     0.000     0.000
     0.000     0.000     0.000     0.000     0.000     0.000     0.000     0.000     0.000     0.000     0.000     0.000     0.000     0.000     0.000     0.000     0.000     0.000     0.000     0.000     0.000     0.000     0.000     0.000     0.000     0.000     0.000     0.000     0.000     0.000     0.000     0.000     0.000     0.000     0.000     0.000     0.000     0.000     0.000     0.000     0.000     0.000     0.000     0.000     0.000     0.000     0.000     0.000     0.000     0.000     0.000     0.000     0.000     0.000     0.000     0.000     0.000     0.000     0.000     0.000     0.000     0.000     0.000     0.000     0.000     0.000     0.000     0.000     0.000     0.000     0.000     0.000     0.000     0.000     0.000     0.000     0.000     0.000     0.000     0.000     0.000     0.000     0.000     0.000     0.000     0.000     0.000     0.000     0.000     0.000     0.000     0.000     0.000     0.000     0.000     0.000     0.000     0.000     0.000     0.000     0.000     0.000     0.000     0.000     0.000     0.000     0.000     0.000     0.000     0.000     0.000     0.000     0.000     0.000     0.000     0.000     0.000     0.000     0.000     0.000     0.000     0.000     0.000     0.000     0.000     0.000     0.000     0.000     0.000     0.000     0.000     0.000     0.000     0.000     0.000     0.000     0.000     0.000     0.000     0.000     0.000     0.000     0.000     0.000     0.000     0.000     0.000     0.000     0.000     0.000     0.000     0.000     0.000     0.000     0.000     0.000     0.000     0.000     0.000     0.000     0.000     0.000     0.000     0.000     0.000     0.000     0.000     0.000     0.000     0.000     0.000     0.000     0.000     0.000     0.000     0.000     0.000     0.000     0.000     0.000     0.000     0.000     0.000     0.000     0.000     0.000     0.000     0.000     0.000     0.000     0.000     0.000     0.000     0.000     0.000     0.000     0.000     0.000     0.000     0.000     0.000     0.000     0.000     0.000     0.000     0.000     0.000     0.000     0.000     0.000     0.000     0.000     0.000     0.000     0.000     0.000     0.000     0.000     0.000     0.000     0.000     0.000     0.000     0.000     0.000     0.000     0.000     0.000     0.000     0.000     0.000     0.000     0.000     0.000     0.000     0.000     0.000     0.000     0.000     0.000     0.000     0.000     0.000     0.000     0.000     0.000     0.000     0.000     0.000     0.000     0.000     0.000
     0.000     0.000     0.000     0.000     0.000     0.000     0.000     0.000     0.000     0.000     0.000     0.000     0.000     0.000     0.000     0.000     0.000     0.000     0.000     0.000     0.000     0.000     0.000     0.000     0.000     0.000     0.000     0.000     0.000     0.000     0.000     0.000     0.000     0.000     0.000     0.000     0.000     0.000     0.000     0.000     0.000     0.000     0.000     0.000     0.000     0.000     0.000     0.000     0.000     0.000     0.000     0.000     0.000     0.000     0.000     0.000     0.000     0.000     0.000     0.000     0.000     0.000     0.000     0.000     0.000     0.000     0.000     0.000     0.000     0.000     0.000     0.000     0.000     0.000     0.000     0.000     0.000     0.000     0.000     0.000     0.000     0.000     0.000     0.000     0.000     0.000     0.000     0.000     0.000     0.000     0.000     0.000     0.000     0.000     0.000     0.000     0.000     0.000     0.000     0.000     0.000     0.000     0.000     0.000     0.000     0.000     0.000     0.000     0.000     0.000     0.000     0.000     0.000     0.000     0.000     0.000     0.000     0.000     0.000     0.000     0.000     0.000     0.000     0.000     0.000     0.000     0.000     0.000     0.000     0.000     0.000     0.000     0.000     0.000     0.000     0.000     0.000     0.000     0.000     0.000     0.000     0.000     0.000     0.000     0.000     0.000     0.000     0.000     0.000     0.000     0.000     0.000     0.000     0.000     0.000     0.000     0.000     0.000     0.000     0.000     0.000     0.000     0.000     0.000     0.000     0.000     0.000     0.000     0.000     0.000     0.000     0.000     0.000     0.000     0.000     0.000     0.000     0.000     0.000     0.000     0.000     0.000     0.000     0.000     0.000     0.000     0.000     0.000     0.000     0.000     0.000     0.000     0.000     0.000     0.000     0.000     0.000     0.000     0.000     0.000     0.000     0.000     0.000     0.000     0.000     0.000     0.000     0.000     0.000     0.000     0.000     0.000     0.000     0.000     0.000     0.000     0.000     0.000     0.000     0.000     0.000     0.000     0.000     0.000     0.000     0.000     0.000     0.000     0.000     0.000     0.000     0.000     0.000     0.000     0.000     0.000     0.000     0.000     0.000     0.000     0.000     0.000     0.000     0.000     0.000     0.000     0.000     0.000     0.000     0.000     0.000     0.000
     0.000     0.000     0.000     0.000     0.000     0.000     0.000     0.000     0.000     0.000     0.000     0.000     0.000     0.000     0.000     0.000     0.000     0.000     0.000     0.000     0.000     0.000     0.000     0.000     0.000     0.000     0.000     0.000     0.000     0.000     0.000     0.000     0.000     0.000     0.000     0.000     0.000     0.000     0.000     0.000     0.000     0.000     0.000     0.000     0.000     0.000     0.000     0.000     0.000     0.000     0.000     0.000     0.000     0.000     0.000     0.000     0.000     0.000     0.000     0.000     0.000     0.000     0.000     0.000     0.000     0.000     0.000     0.000     0.000     0.000     0.000     0.000     0.000     0.000     0.000     0.000     0.000     0.000     0.000     0.000     0.000     0.000     0.000     0.000     0.000     0.000     0.000     0.000     0.000     0.000     0.000     0.000     0.000     0.000     0.000     0.000     0.000     0.000     0.000     0.000     0.000     0.000     0.000     0.000     0.000     0.000     0.000     0.000     0.000     0.000     0.000     0.000     0.000     0.000     0.000     0.000     0.000     0.000     0.000     0.000     0.000     0.000     0.000     0.000     0.000     0.000     0.000     0.000     0.000     0.000     0.000     0.000     0.000     0.000     0.000     0.000     0.000     0.000     0.000     0.000     0.000     0.000     0.000     0.000     0.000     0.000     0.000     0.000     0.000     0.000     0.000     0.000     0.000     0.000     0.000     0.000     0.000     0.000     0.000     0.000     0.000     0.000     0.000     0.000     0.000     0.000     0.000     0.000     0.000     0.000     0.000     0.000     0.000     0.000     0.000     0.000     0.000     0.000     0.000     0.000     0.000     0.000     0.000     0.000     0.000     0.000     0.000     0.000     0.000     0.000     0.000     0.000     0.000     0.000     0.000     0.000     0.000     0.000     0.000     0.000     0.000     0.000     0.000     0.000     0.000     0.000     0.000     0.000     0.000     0.000     0.000     0.000     0.000     0.000     0.000     0.000     0.000     0.000     0.000     0.000     0.000     0.000     0.000     0.000     0.000     0.000     0.000     0.000     0.000     0.000     0.000     0.000     0.000     0.000     0.000     0.000     0.000     0.000     0.000     0.000     0.000     0.000     0.000     0.000     0.000     0.000     0.000     0.000     0.000     0.000     0.000     0.000
     0.000     0.000     0.000     0.000     0.000     0.000     0.000     0.000     0.000     0.000     0.000     0.000     0.000     0.000     0.000     0.000     0.000     0.000     0.000     0.000     0.000     0.000     0.000     0.000     0.000     0.000     0.000     0.000     0.000     0.000     0.000     0.000     0.000     0.000     0.000     0.000     0.000     0.000     0.000     0.000     0.000     0.000     0.000     0.000     0.000     0.000     0.000     0.000     0.000     0.000     0.000     0.000     0.000     0.000     0.000     0.000     0.000     0.000     0.000     0.000     0.000     0.000     0.000     0.000     0.000     0.000     0.000     0.000     0.000     0.000     0.000     0.000     0.000     0.000     0.000     0.000     0.000     0.000     0.000     0.000     0.000     0.000     0.000     0.000     0.000     0.000     0.000     0.000     0.000     0.000     0.000     0.000     0.000     0.000     0.000     0.000     0.000     0.000     0.000     0.000     0.000     0.000     0.000     0.000     0.000     0.000     0.000     0.000     0.000     0.000     0.000     0.000     0.000     0.000     0.000     0.000     0.000     0.000     0.000     0.000     0.000     0.000     0.000     0.000     0.000     0.000     0.000     0.000     0.000     0.000     0.000     0.000     0.000     0.000     0.000     0.000     0.000     0.000     0.000     0.000     0.000     0.000     0.000     0.000     0.000     0.000     0.000     0.000     0.000     0.000     0.000     0.000     0.000     0.000     0.000     0.000     0.000     0.000     0.000     0.000     0.000     0.000     0.000     0.000     0.000     0.000     0.000     0.000     0.000     0.000     0.000     0.000     0.000     0.000     0.000     0.000     0.000     0.000     0.000     0.000     0.000     0.000     0.000     0.000     0.000     0.000     0.000     0.000     0.000     0.000     0.000     0.000     0.000     0.000     0.000     0.000     0.000     0.000     0.000     0.000     0.000     0.000     0.000     0.000     0.000     0.000     0.000     0.000     0.000     0.000     0.000     0.000     0.000     0.000     0.000     0.000     0.000     0.000     0.000     0.000     0.000     0.000     0.000     0.000     0.000     0.000     0.000     0.000     0.000     0.000     0.000     0.000     0.000     0.000     0.000     0.000     0.000     0.000     0.000     0.000     0.000     0.000     0.000     0.000     0.000     0.000     0.000     0.000     0.000     0.000     0.000     0.000
     0.000     0.000     0.000     0.000     0.000     0.000     0.000     0.000     0.000     0.000     0.000     0.000     0.000     0.000     0.000     0.000     0.000     0.000     0.000     0.000     0.000     0.000     0.000     0.000     0.000     0.000     0.000     0.000     0.000     0.000     0.000     0.000     0.000     0.000     0.000     0.000     0.000     0.000     0.000     0.000     0.000     0.000     0.000     0.000     0.000     0.000     0.000     0.000     0.000     0.000     0.000     0.000     0.000     0.000     0.000     0.000     0.000     0.000     0.000     0.000     0.000     0.000     0.000     0.000     0.000     0.000     0.000     0.000     0.000     0.000     0.000     0.000     0.000     0.000     0.000     0.000     0.000     0.000     0.000     0.000     0.000     0.000     0.000     0.000     0.000     0.000     0.000     0.000     0.000     0.000     0.000     0.000     0.000     0.000     0.000     0.000     0.000     0.000     0.000     0.000     0.000     0.000     0.000     0.000     0.000     0.000     0.000     0.000     0.000     0.000     0.000     0.000     0.000     0.000     0.000     0.000     0.000     0.000     0.000     0.000     0.000     0.000     0.000     0.000     0.000     0.000     0.000     0.000     0.000     0.000     0.000     0.000     0.000     0.000     0.000     0.000     0.000     0.000     0.000     0.000     0.000     0.000     0.000     0.000     0.000     0.000     0.000     0.000     0.000     0.000     0.000     0.000     0.000     0.000     0.000     0.000     0.000     0.000     0.000     0.000     0.000     0.000     0.000     0.000     0.000     0.000     0.000     0.000     0.000     0.000     0.000     0.000     0.000     0.000     0.000     0.000     0.000     0.000     0.000     0.000     0.000     0.000     0.000     0.000     0.000     0.000     0.000     0.000     0.000     0.000     0.000     0.000     0.000     0.000     0.000     0.000     0.000     0.000     0.000     0.000     0.000     0.000     0.000     0.000     0.000     0.000     0.000     0.000     0.000     0.000     0.000     0.000     0.000     0.000     0.000     0.000     0.000     0.000     0.000     0.000     0.000     0.000     0.000     0.000     0.000     0.000     0.000     0.000     0.000     0.000     0.000     0.000     0.000     0.000     0.000     0.000     0.000     0.000     0.000     0.000     0.000     0.000     0.000     0.000     0.000     0.000     0.000     0.000     0.000     0.000     0.000     0.000
     0.000     0.000     0.000     0.000     0.000     0.000     0.000     0.000     0.000     0.000     0.000     0.000     0.000     0.000     0.000     0.000     0.000     0.000     0.000     0.000     0.000     0.000     0.000     0.000     0.000     0.000     0.000     0.000     0.000     0.000     0.000     0.000     0.000     0.000     0.000     0.000     0.000     0.000     0.000     0.000     0.000     0.000     0.000     0.000     0.000     0.000     0.000     0.000     0.000     0.000     0.000     0.000     0.000     0.000     0.000     0.000     0.000     0.000     0.000     0.000     0.000     0.000     0.000     0.000     0.000     0.000     0.000     0.000     0.000     0.000     0.000     0.000     0.000     0.000     0.000     0.000     0.000     0.000     0.000     0.000     0.000     0.000     0.000     0.000     0.000     0.000     0.000     0.000     0.000     0.000     0.000     0.000     0.000     0.000     0.000     0.000     0.000     0.000     0.000     0.000     0.000     0.000     0.000     0.000     0.000     0.000     0.000     0.000     0.000     0.000     0.000     0.000     0.000     0.000     0.000     0.000     0.000     0.000     0.000     0.000     0.000     0.000     0.000     0.000     0.000     0.000     0.000     0.000     0.000     0.000     0.000     0.000     0.000     0.000     0.000     0.000     0.000     0.000     0.000     0.000     0.000     0.000     0.000     0.000     0.000     0.000     0.000     0.000     0.000     0.000     0.000     0.000     0.000     0.000     0.000     0.000     0.000     0.000     0.000     0.000     0.000     0.000     0.000     0.000     0.000     0.000     0.000     0.000     0.000     0.000     0.000     0.000     0.000     0.000     0.000     0.000     0.000     0.000     0.000     0.000     0.000     0.000     0.000     0.000     0.000     0.000     0.000     0.000     0.000     0.000     0.000     0.000     0.000     0.000     0.000     0.000     0.000     0.000     0.000     0.000     0.000     0.000     0.000     0.000     0.000     0.000     0.000     0.000     0.000     0.000     0.000     0.000     0.000     0.000     0.000     0.000     0.000     0.000     0.000     0.000     0.000     0.000     0.000     0.000     0.000     0.000     0.000     0.000     0.000     0.000     0.000     0.000     0.000     0.000     0.000     0.000     0.000     0.000     0.000     0.000     0.000     0.000     0.000     0.000     0.000     0.000     0.000     0.000     0.000     0.000     0.000     0.000
     0.000     0.000     0.000     0.000     0.000     0.000     0.000     0.000     0.000     0.000     0.000     0.000     0.000     0.000     0.000     0.000     0.000     0.000     0.000     0.000     0.000     0.000     0.000     0.000     0.000     0.000     0.000     0.000     0.000     0.000     0.000     0.000     0.000     0.000     0.000     0.000     0.000     0.000     0.000     0.000     0.000     0.000     0.000     0.000     0.000     0.000     0.000     0.000     0.000     0.000     0.000     0.000     0.000     0.000     0.000     0.000     0.000     0.000     0.000     0.000     0.000     0.000     0.000     0.000     0.000     0.000     0.000     0.000     0.000     0.000     0.000     0.000     0.000     0.000     0.000     0.000     0.000     0.000     0.000     0.000     0.000     0.000     0.000     0.000     0.000     0.000     0.000     0.000     0.000     0.000     0.000     0.000     0.000     0.000     0.000     0.000     0.000     0.000     0.000     0.000     0.000     0.000     0.000     0.000     0.000     0.000     0.000     0.000     0.000     0.000     0.000     0.000     0.000     0.000     0.000     0.000     0.000     0.000     0.000     0.000     0.000     0.000     0.000     0.000     0.000     0.000     0.000     0.000     0.000     0.000     0.000     0.000     0.000     0.000     0.000     0.000     0.000     0.000     0.000     0.000     0.000     0.000     0.000     0.000     0.000     0.000     0.000     0.000     0.000     0.000     0.000     0.000     0.000     0.000     0.000     0.000     0.000     0.000     0.000     0.000     0.000     0.000     0.000     0.000     0.000     0.000     0.000     0.000     0.000     0.000     0.000     0.000     0.000     0.000     0.000     0.000     0.000     0.000     0.000     0.000     0.000     0.000     0.000     0.000     0.000     0.000     0.000     0.000     0.000     0.000     0.000     0.000     0.000     0.000     0.000     0.000     0.000     0.000     0.000     0.000     0.000     0.000     0.000     0.000     0.000     0.000     0.000     0.000     0.000     0.000     0.000     0.000     0.000     0.000     0.000     0.000     0.000     0.000     0.000     0.000     0.000     0.000     0.000     0.000     0.000     0.000     0.000     0.000     0.000     0.000     0.000     0.000     0.000     0.000     0.000     0.000     0.000     0.000     0.000     0.000     0.000     0.000     0.000     0.000     0.000     0.000     0.000     0.000     0.000     0.000     0.000     0.000
     0.000     0.000     0.000     0.000     0.000     0.000     0.000     0.000     0.000     0.000     0.000     0.000     0.000     0.000     0.000     0.000     0.000     0.000     0.000     0.000     0.000     0.000     0.000     0.000     0.000     0.000     0.000     0.000     0.000     0.000     0.000     0.000     0.000     0.000     0.000     0.000     0.000     0.000     0.000     0.000     0.000     0.000     0.000     0.000     0.000     0.000     0.000     0.000     0.000     0.000     0.000     0.000     0.000     0.000     0.000     0.000     0.000     0.000     0.000     0.000     0.000     0.000     0.000     0.000     0.000     0.000     0.000     0.000     0.000     0.000     0.000     0.000     0.000     0.000     0.000     0.000     0.000     0.000     0.000     0.000     0.000     0.000     0.000     0.000     0.000     0.000     0.000     0.000     0.000     0.000     0.000     0.000     0.000     0.000     0.000     0.000     0.000     0.000     0.000     0.000     0.000     0.000     0.000     0.000     0.000     0.000     0.000     0.000     0.000     0.000     0.000     0.000     0.000     0.000     0.000     0.000     0.000     0.000     0.000     0.000     0.000     0.000     0.000     0.000     0.000     0.000     0.000     0.000     0.000     0.000     0.000     0.000     0.000     0.000     0.000     0.000     0.000     0.000     0.000     0.000     0.000     0.000     0.000     0.000     0.000     0.000     0.000     0.000     0.000     0.000     0.000     0.000     0.000     0.000     0.000     0.000     0.000     0.000     0.000     0.000     0.000     0.000     0.000     0.000     0.000     0.000     0.000     0.000     0.000     0.000     0.000     0.000     0.000     0.000     0.000     0.000     0.000     0.000     0.000     0.000     0.000     0.000     0.000     0.000     0.000     0.000     0.000     0.000     0.000     0.000     0.000     0.000     0.000     0.000     0.000     0.000     0.000     0.000     0.000     0.000     0.000     0.000     0.000     0.000     0.000     0.000     0.000     0.000     0.000     0.000     0.000     0.000     0.000     0.000     0.000     0.000     0.000     0.000     0.000     0.000     0.000     0.000     0.000     0.000     0.000     0.000     0.000     0.000     0.000     0.000     0.000     0.000     0.000     0.000     0.000     0.000     0.000     0.000     0.000     0.000     0.000     0.000     0.000     0.000     0.000     0.000     0.000     0.000     0.000     0.000     0.000     0.000
     0.000     0.000     0.000     0.000     0.000     0.000     0.000     0.000     0.000     0.000     0.000     0.000     0.000     0.000     0.000     0.000     0.000     0.000     0.000     0.000     0.000     0.000     0.000     0.000     0.000     0.000     0.000     0.000     0.000     0.000     0.000     0.000     0.000     0.000     0.000     0.000     0.000     0.000     0.000     0.000     0.000     0.000     0.000     0.000     0.000     0.000     0.000     0.000     0.000     0.000     0.000     0.000     0.000     0.000     0.000     0.000     0.000     0.000     0.000     0.000     0.000     0.000     0.000     0.000     0.000     0.000     0.000     0.000     0.000     0.000     0.000     0.000     0.000     0.000     0.000     0.000     0.000     0.000     0.000     0.000     0.000     0.000     0.000     0.000     0.000     0.000     0.000     0.000     0.000     0.000     0.000     0.000     0.000     0.000     0.000     0.000     0.000     0.000     0.000     0.000     0.000     0.000     0.000     0.000     0.000     0.000     0.000     0.000     0.000     0.000     0.000     0.000     0.000     0.000     0.000     0.000     0.000     0.000     0.000     0.000     0.000     0.000     0.000     0.000     0.000     0.000     0.000     0.000     0.000     0.000     0.000     0.000     0.000     0.000     0.000     0.000     0.000     0.000     0.000     0.000     0.000     0.000     0.000     0.000     0.000     0.000     0.000     0.000     0.000     0.000     0.000     0.000     0.000     0.000     0.000     0.000     0.000     0.000     0.000     0.000     0.000     0.000     0.000     0.000     0.000     0.000     0.000     0.000     0.000     0.000     0.000     0.000     0.000     0.000     0.000     0.000     0.000     0.000     0.000     0.000     0.000     0.000     0.000     0.000     0.000     0.000     0.000     0.000     0.000     0.000     0.000     0.000     0.000     0.000     0.000     0.000     0.000     0.000     0.000     0.000     0.000     0.000     0.000     0.000     0.000     0.000     0.000     0.000     0.000     0.000     0.000     0.000     0.000     0.000     0.000     0.000     0.000     0.000     0.000     0.000     0.000     0.000     0.000     0.000     0.000     0.000     0.000     0.000     0.000     0.000     0.000     0.000     0.000     0.000     0.000     0.000     0.000     0.000     0.000     0.000     0.000     0.000     0.000     0.000     0.000     0.000     0.000     0.000     0.000     0.000     0.000     0.000
     0.000     0.000     0.000     0.000     0.000     0.000     0.000     0.000     0.000     0.000     0.000     0.000     0.000     0.000     0.000     0.000     0.000     0.000     0.000     0.000     0.000     0.000     0.000     0.000     0.000     0.000     0.000     0.000     0.000     0.000     0.000     0.000     0.000     0.000     0.000     0.000     0.000     0.000     0.000     0.000     0.000     0.000     0.000     0.000     0.000     0.000     0.000     0.000     0.000     0.000     0.000     0.000     0.000     0.000     0.000     0.000     0.000     0.000     0.000     0.000     0.000     0.000     0.000     0.000     0.000     0.000     0.000     0.000     0.000     0.000     0.000     0.000     0.000     0.000     0.000     0.000     0.000     0.000     0.000     0.000     0.000     0.000     0.000     0.000     0.000     0.000     0.000     0.000     0.000     0.000     0.000     0.000     0.000     0.000     0.000     0.000     0.000     0.000     0.000     0.000     0.000     0.000     0.000     0.000     0.000     0.000     0.000     0.000     0.000     0.000     0.000     0.000     0.000     0.000     0.000     0.000     0.000     0.000     0.000     0.000     0.000     0.000     0.000     0.000     0.000     0.000     0.000     0.000     0.000     0.000     0.000     0.000     0.000     0.000     0.000     0.000     0.000     0.000     0.000     0.000     0.000     0.000     0.000     0.000     0.000     0.000     0.000     0.000     0.000     0.000     0.000     0.000     0.000     0.000     0.000     0.000     0.000     0.000     0.000     0.000     0.000     0.000     0.000     0.000     0.000     0.000     0.000     0.000     0.000     0.000     0.000     0.000     0.000     0.000     0.000     0.000     0.000     0.000     0.000     0.000     0.000     0.000     0.000     0.000     0.000     0.000     0.000     0.000     0.000     0.000     0.000     0.000     0.000     0.000     0.000     0.000     0.000     0.000     0.000     0.000     0.000     0.000     0.000     0.000     0.000     0.000     0.000     0.000     0.000     0.000     0.000     0.000     0.000     0.000     0.000     0.000     0.000     0.000     0.000     0.000     0.000     0.000     0.000     0.000     0.000     0.000     0.000     0.000     0.000     0.000     0.000     0.000     0.000     0.000     0.000     0.000     0.000     0.000     0.000     0.000     0.000     0.000     0.000     0.000     0.000     0.000     0.000     0.000     0.000     0.000     0.000     0.000
     0.000     0.000     0.000     0.000     0.000     0.000     0.000     0.000     0.000     0.000     0.000     0.000     0.000     0.000     0.000     0.000     0.000     0.000     0.000     0.000     0.000     0.000     0.000     0.000     0.000     0.000     0.000     0.000     0.000     0.000     0.000     0.000     0.000     0.000     0.000     0.000     0.000     0.000     0.000     0.000     0.000     0.000     0.000     0.000     0.000     0.000     0.000     0.000     0.000     0.000     0.000     0.000     0.000     0.000     0.000     0.000     0.000     0.000     0.000     0.000     0.000     0.000     0.000     0.000     0.000     0.000     0.000     0.000     0.000     0.000     0.000     0.000     0.000     0.000     0.000     0.000     0.000     0.000     0.000     0.000     0.000     0.000     0.000     0.000     0.000     0.000     0.000     0.000     0.000     0.000     0.000     0.000     0.000     0.000     0.000     0.000     0.000     0.000     0.000     0.000     0.000     0.000     0.000     0.000     0.000     0.000     0.000     0.000     0.000     0.000     0.000     0.000     0.000     0.000     0.000     0.000     0.000     0.000     0.000     0.000     0.000     0.000     0.000     0.000     0.000     0.000     0.000     0.000     0.000     0.000     0.000     0.000     0.000     0.000     0.000     0.000     0.000     0.000     0.000     0.000     0.000     0.000     0.000     0.000     0.000     0.000     0.000     0.000     0.000     0.000     0.000     0.000     0.000     0.000     0.000     0.000     0.000     0.000     0.000     0.000     0.000     0.000     0.000     0.000     0.000     0.000     0.000     0.000     0.000     0.000     0.000     0.000     0.000     0.000     0.000     0.000     0.000     0.000     0.000     0.000     0.000     0.000     0.000     0.000     0.000     0.000     0.000     0.000     0.000     0.000     0.000     0.000     0.000     0.000     0.000     0.000     0.000     0.000     0.000     0.000     0.000     0.000     0.000     0.000     0.000     0.000     0.000     0.000     0.000     0.000     0.000     0.000     0.000     0.000     0.000     0.000     0.000     0.000     0.000     0.000     0.000     0.000     0.000     0.000     0.000     0.000     0.000     0.000     0.000     0.000     0.000     0.000     0.000     0.000     0.000     0.000     0.000     0.000     0.000     0.000     0.000     0.000     0.000     0.000     0.000     0.000     0.000     0.000     0.000     0.000     0.000     0.000
     0.000     0.000     0.000     0.000     0.000     0.000     0.000     0.000     0.000     0.000     0.000     0.000     0.000     0.000     0.000     0.000     0.000     0.000     0.000     0.000     0.000     0.000     0.000     0.000     0.000     0.000     0.000     0.000     0.000     0.000     0.000     0.000     0.000     0.000     0.000     0.000     0.000     0.000     0.000     0.000     0.000     0.000     0.000     0.000     0.000     0.000     0.000     0.000     0.000     0.000     0.000     0.000     0.000     0.000     0.000     0.000     0.000     0.000     0.000     0.000     0.000     0.000     0.000     0.000     0.000     0.000     0.000     0.000     0.000     0.000     0.000     0.000     0.000     0.000     0.000     0.000     0.000     0.000     0.000     0.000     0.000     0.000     0.000     0.000     0.000     0.000     0.000     0.000     0.000     0.000     0.000     0.000     0.000     0.000     0.000     0.000     0.000     0.000     0.000     0.000     0.000     0.000     0.000     0.000     0.000     0.000     0.000     0.000     0.000     0.000     0.000     0.000     0.000     0.000     0.000     0.000     0.000     0.000     0.000     0.000     0.000     0.000     0.000     0.000     0.000     0.000     0.000     0.000     0.000     0.000     0.000     0.000     0.000     0.000     0.000     0.000     0.000     0.000     0.000     0.000     0.000     0.000     0.000     0.000     0.000     0.000     0.000     0.000     0.000     0.000     0.000     0.000     0.000     0.000     0.000     0.000     0.000     0.000     0.000     0.000     0.000     0.000     0.000     0.000     0.000     0.000     0.000     0.000     0.000     0.000     0.000     0.000     0.000     0.000     0.000     0.000     0.000     0.000     0.000     0.000     0.000     0.000     0.000     0.000     0.000     0.000     0.000     0.000     0.000     0.000     0.000     0.000     0.000     0.000     0.000     0.000     0.000     0.000     0.000     0.000     0.000     0.000     0.000     0.000     0.000     0.000     0.000     0.000     0.000     0.000     0.000     0.000     0.000     0.000     0.000     0.000     0.000     0.000     0.000     0.000     0.000     0.000     0.000     0.000     0.000     0.000     0.000     0.000     0.000     0.000     0.000     0.000     0.000     0.000     0.000     0.000     0.000     0.000     0.000     0.000     0.000     0.000     0.000     0.000     0.000     0.000     0.000     0.000     0.000     0.000     0.000     0.000
     0.000     0.000     0.000     0.000     0.000     0.000     0.000     0.000     0.000     0.000     0.000     0.000     0.000     0.000     0.000     0.000     0.000     0.000     0.000     0.000     0.000     0.000     0.000     0.000     0.000     0.000     0.000     0.000     0.000     0.000     0.000     0.000     0.000     0.000     0.000     0.000     0.000     0.000     0.000     0.000     0.000     0.000     0.000     0.000     0.000     0.000     0.000     0.000     0.000     0.000     0.000     0.000     0.000     0.000     0.000     0.000     0.000     0.000     0.000     0.000     0.000     0.000     0.000     0.000     0.000     0.000     0.000     0.000     0.000     0.000     0.000     0.000     0.000     0.000     0.000     0.000     0.000     0.000     0.000     0.000     0.000     0.000     0.000     0.000     0.000     0.000     0.000     0.000     0.000     0.000     0.000     0.000     0.000     0.000     0.000     0.000     0.000     0.000     0.000     0.000     0.000     0.000     0.000     0.000     0.000     0.000     0.000     0.000     0.000     0.000     0.000     0.000     0.000     0.000     0.000     0.000     0.000     0.000     0.000     0.000     0.000     0.000     0.000     0.000     0.000     0.000     0.000     0.000     0.000     0.000     0.000     0.000     0.000     0.000     0.000     0.000     0.000     0.000     0.000     0.000     0.000     0.000     0.000     0.000     0.000     0.000     0.000     0.000     0.000     0.000     0.000     0.000     0.000     0.000     0.000     0.000     0.000     0.000     0.000     0.000     0.000     0.000     0.000     0.000     0.000     0.000     0.000     0.000     0.000     0.000     0.000     0.000     0.000     0.000     0.000     0.000     0.000     0.000     0.000     0.000     0.000     0.000     0.000     0.000     0.000     0.000     0.000     0.000     0.000     0.000     0.000     0.000     0.000     0.000     0.000     0.000     0.000     0.000     0.000     0.000     0.000     0.000     0.000     0.000     0.000     0.000     0.000     0.000     0.000     0.000     0.000     0.000     0.000     0.000     0.000     0.000     0.000     0.000     0.000     0.000     0.000     0.000     0.000     0.000     0.000     0.000     0.000     0.000     0.000     0.000     0.000     0.000     0.000     0.000     0.000     0.000     0.000     0.000     0.000     0.000     0.000     0.000     0.000     0.000     0.000     0.000     0.000     0.000     0.000     0.000     0.000     0.000
     0.000     0.000     0.000     0.000     0.000     0.000     0.000     0.000     0.000     0.000     0.000     0.000     0.000     0.000     0.000     0.000     0.000     0.000     0.000     0.000     0.000     0.000     0.000     0.000     0.000     0.000     0.000     0.000     0.000     0.000     0.000     0.000     0.000     0.000     0.000     0.000     0.000     0.000     0.000     0.000     0.000     0.000     0.000     0.000     0.000     0.000     0.000     0.000     0.000     0.000     0.000     0.000     0.000     0.000     0.000     0.000     0.000     0.000     0.000     0.000     0.000     0.000     0.000     0.000     0.000     0.000     0.000     0.000     0.000     0.000     0.000     0.000     0.000     0.000     0.000     0.000     0.000     0.000     0.000     0.000     0.000     0.000     0.000     0.000     0.000     0.000     0.000     0.000     0.000     0.000     0.000     0.000     0.000     0.000     0.000     0.000     0.000     0.000     0.000     0.000     0.000     0.000     0.000     0.000     0.000     0.000     0.000     0.000     0.000     0.000     0.000     0.000     0.000     0.000     0.000     0.000     0.000     0.000     0.000     0.000     0.000     0.000     0.000     0.000     0.000     0.000     0.000     0.000     0.000     0.000     0.000     0.000     0.000     0.000     0.000     0.000     0.000     0.000     0.000     0.000     0.000     0.000     0.000     0.000     0.000     0.000     0.000     0.000     0.000     0.000     0.000     0.000     0.000     0.000     0.000     0.000     0.000     0.000     0.000     0.000     0.000     0.000     0.000     0.000     0.000     0.000     0.000     0.000     0.000     0.000     0.000     0.000     0.000     0.000     0.000     0.000     0.000     0.000     0.000     0.000     0.000     0.000     0.000     0.000     0.000     0.000     0.000     0.000     0.000     0.000     0.000     0.000     0.000     0.000     0.000     0.000     0.000     0.000     0.000     0.000     0.000     0.000     0.000     0.000     0.000     0.000     0.000     0.000     0.000     0.000     0.000     0.000     0.000     0.000     0.000     0.000     0.000     0.000     0.000     0.000     0.000     0.000     0.000     0.000     0.000     0.000     0.000     0.000     0.000     0.000     0.000     0.000     0.000     0.000     0.000     0.000     0.000     0.000     0.000     0.000     0.000     0.000     0.000     0.000     0.000     0.000     0.000     0.000     0.000     0.000     0.000     0.000
     0.000     0.000     0.000     0.000     0.000     0.000     0.000     0.000     0.000     0.000     0.000     0.000     0.000     0.000     0.000     0.000     0.000     0.000     0.000     0.000     0.000     0.000     0.000     0.000     0.000     0.000     0.000     0.000     0.000     0.000     0.000     0.000     0.000     0.000     0.000     0.000     0.000     0.000     0.000     0.000     0.000     0.000     0.000     0.000     0.000     0.000     0.000     0.000     0.000     0.000     0.000     0.000     0.000     0.000     0.000     0.000     0.000     0.000     0.000     0.000     0.000     0.000     0.000     0.000     0.000     0.000     0.000     0.000     0.000     0.000     0.000     0.000     0.000     0.000     0.000     0.000     0.000     0.000     0.000     0.000     0.000     0.000     0.000     0.000     0.000     0.000     0.000     0.000     0.000     0.000     0.000     0.000     0.000     0.000     0.000     0.000     0.000     0.000     0.000     0.000     0.000     0.000     0.000     0.000     0.000     0.000     0.000     0.000     0.000     0.000     0.000     0.000     0.000     0.000     0.000     0.000     0.000     0.000     0.000     0.000     0.000     0.000     0.000     0.000     0.000     0.000     0.000     0.000     0.000     0.000     0.000     0.000     0.000     0.000     0.000     0.000     0.000     0.000     0.000     0.000     0.000     0.000     0.000     0.000     0.000     0.000     0.000     0.000     0.000     0.000     0.000     0.000     0.000     0.000     0.000     0.000     0.000     0.000     0.000     0.000     0.000     0.000     0.000     0.000     0.000     0.000     0.000     0.000     0.000     0.000     0.000     0.000     0.000     0.000     0.000     0.000     0.000     0.000     0.000     0.000     0.000     0.000     0.000     0.000     0.000     0.000     0.000     0.000     0.000     0.000     0.000     0.000     0.000     0.000     0.000     0.000     0.000     0.000     0.000     0.000     0.000     0.000     0.000     0.000     0.000     0.000     0.000     0.000     0.000     0.000     0.000     0.000     0.000     0.000     0.000     0.000     0.000     0.000     0.000     0.000     0.000     0.000     0.000     0.000     0.000     0.000     0.000     0.000     0.000     0.000     0.000     0.000     0.000     0.000     0.000     0.000     0.000     0.000     0.000     0.000     0.000     0.000     0.000     0.000     0.000     0.000     0.000     0.000     0.000     0.000     0.000     0.000
     0.000     0.000     0.000     0.000     0.000     0.000     0.000     0.000     0.000     0.000     0.000     0.000     0.000     0.000     0.000     0.000     0.000     0.000     0.000     0.000     0.000     0.000     0.000     0.000     0.000     0.000     0.000     0.000     0.000     0.000     0.000     0.000     0.000     0.000     0.000     0.000     0.000     0.000     0.000     0.000     0.000     0.000     0.000     0.000     0.000     0.000     0.000     0.000     0.000     0.000     0.000     0.000     0.000     0.000     0.000     0.000     0.000     0.000     0.000     0.000     0.000     0.000     0.000     0.000     0.000     0.000     0.000     0.000     0.000     0.000     0.000     0.000     0.000     0.000     0.000     0.000     0.000     0.000     0.000     0.000     0.000     0.000     0.000     0.000     0.000     0.000     0.000     0.000     0.000     0.000     0.000     0.000     0.000     0.000     0.000     0.000     0.000     0.000     0.000     0.000     0.000     0.000     0.000     0.000     0.000     0.000     0.000     0.000     0.000     0.000     0.000     0.000     0.000     0.000     0.000     0.000     0.000     0.000     0.000     0.000     0.000     0.000     0.000     0.000     0.000     0.000     0.000     0.000     0.000     0.000     0.000     0.000     0.000     0.000     0.000     0.000     0.000     0.000     0.000     0.000     0.000     0.000     0.000     0.000     0.000     0.000     0.000     0.000     0.000     0.000     0.000     0.000     0.000     0.000     0.000     0.000     0.000     0.000     0.000     0.000     0.000     0.000     0.000     0.000     0.000     0.000     0.000     0.000     0.000     0.000     0.000     0.000     0.000     0.000     0.000     0.000     0.000     0.000     0.000     0.000     0.000     0.000     0.000     0.000     0.000     0.000     0.000     0.000     0.000     0.000     0.000     0.000     0.000     0.000     0.000     0.000     0.000     0.000     0.000     0.000     0.000     0.000     0.000     0.000     0.000     0.000     0.000     0.000     0.000     0.000     0.000     0.000     0.000     0.000     0.000     0.000     0.000     0.000     0.000     0.000     0.000     0.000     0.000     0.000     0.000     0.000     0.000     0.000     0.000     0.000     0.000     0.000     0.000     0.000     0.000     0.000     0.000     0.000     0.000     0.000     0.000     0.000     0.000     0.000     0.000     0.000     0.000     0.000     0.000     0.000     0.000     0.000
     0.000     0.000     0.000     0.000     0.000     0.000     0.000     0.000     0.000     0.000     0.000     0.000     0.000     0.000     0.000     0.000     0.000     0.000     0.000     0.000     0.000     0.000     0.000     0.000     0.000     0.000     0.000     0.000     0.000     0.000     0.000     0.000     0.000     0.000     0.000     0.000     0.000     0.000     0.000     0.000     0.000     0.000     0.000     0.000     0.000     0.000     0.000     0.000     0.000     0.000     0.000     0.000     0.000     0.000     0.000     0.000     0.000     0.000     0.000     0.000     0.000     0.000     0.000     0.000     0.000     0.000     0.000     0.000     0.000     0.000     0.000     0.000     0.000     0.000     0.000     0.000     0.000     0.000     0.000     0.000     0.000     0.000     0.000     0.000     0.000     0.000     0.000     0.000     0.000     0.000     0.000     0.000     0.000     0.000     0.000     0.000     0.000     0.000     0.000     0.000     0.000     0.000     0.000     0.000     0.000     0.000     0.000     0.000     0.000     0.000     0.000     0.000     0.000     0.000     0.000     0.000     0.000     0.000     0.000     0.000     0.000     0.000     0.000     0.000     0.000     0.000     0.000     0.000     0.000     0.000     0.000     0.000     0.000     0.000     0.000     0.000     0.000     0.000     0.000     0.000     0.000     0.000     0.000     0.000     0.000     0.000     0.000     0.000     0.000     0.000     0.000     0.000     0.000     0.000     0.000     0.000     0.000     0.000     0.000     0.000     0.000     0.000     0.000     0.000     0.000     0.000     0.000     0.000     0.000     0.000     0.000     0.000     0.000     0.000     0.000     0.000     0.000     0.000     0.000     0.000     0.000     0.000     0.000     0.000     0.000     0.000     0.000     0.000     0.000     0.000     0.000     0.000     0.000     0.000     0.000     0.000     0.000     0.000     0.000     0.000     0.000     0.000     0.000     0.000     0.000     0.000     0.000     0.000     0.000     0.000     0.000     0.000     0.000     0.000     0.000     0.000     0.000     0.000     0.000     0.000     0.000     0.000     0.000     0.000     0.000     0.000     0.000     0.000     0.000     0.000     0.000     0.000     0.000     0.000     0.000     0.000     0.000     0.000     0.000     0.000     0.000     0.000     0.000     0.000     0.000     0.000     0.000     0.000     0.000     0.000     0.000     0.000
     0.000     0.000     0.000     0.000     0.000     0.000     0.000     0.000     0.000     0.000     0.000     0.000     0.000     0.000     0.000     0.000     0.000     0.000     0.000     0.000     0.000     0.000     0.000     0.000     0.000     0.000     0.000     0.000     0.000     0.000     0.000     0.000     0.000     0.000     0.000     0.000     0.000     0.000     0.000     0.000     0.000     0.000     0.000     0.000     0.000     0.000     0.000     0.000     0.000     0.000     0.000     0.000     0.000     0.000     0.000     0.000     0.000     0.000     0.000     0.000     0.000     0.000     0.000     0.000     0.000     0.000     0.000     0.000     0.000     0.000     0.000     0.000     0.000     0.000     0.000     0.000     0.000     0.000     0.000     0.000     0.000     0.000     0.000     0.000     0.000     0.000     0.000     0.000     0.000     0.000     0.000     0.000     0.000     0.000     0.000     0.000     0.000     0.000     0.000     0.000     0.000     0.000     0.000     0.000     0.000     0.000     0.000     0.000     0.000     0.000     0.000     0.000     0.000     0.000     0.000     0.000     0.000     0.000     0.000     0.000     0.000     0.000     0.000     0.000     0.000     0.000     0.000     0.000     0.000     0.000     0.000     0.000     0.000     0.000     0.000     0.000     0.000     0.000     0.000     0.000     0.000     0.000     0.000     0.000     0.000     0.000     0.000     0.000     0.000     0.000     0.000     0.000     0.000     0.000     0.000     0.000     0.000     0.000     0.000     0.000     0.000     0.000     0.000     0.000     0.000     0.000     0.000     0.000     0.000     0.000     0.000     0.000     0.000     0.000     0.000     0.000     0.000     0.000     0.000     0.000     0.000     0.000     0.000     0.000     0.000     0.000     0.000     0.000     0.000     0.000     0.000     0.000     0.000     0.000     0.000     0.000     0.000     0.000     0.000     0.000     0.000     0.000     0.000     0.000     0.000     0.000     0.000     0.000     0.000     0.000     0.000     0.000     0.000     0.000     0.000     0.000     0.000     0.000     0.000     0.000     0.000     0.000     0.000     0.000     0.000     0.000     0.000     0.000     0.000     0.000     0.000     0.000     0.000     0.000     0.000     0.000     0.000     0.000     0.000     0.000     0.000     0.000     0.000     0.000     0.000     0.000     0.000     0.000     0.000     0.000     0.000     0.000
     0.000     0.000     0.000     0.000     0.000     0.000     0.000     0.000     0.000     0.000     0.000     0.000     0.000     0.000     0.000     0.000     0.000     0.000     0.000     0.000     0.000     0.000     0.000     0.000     0.000     0.000     0.000     0.000     0.000     0.000     0.000     0.000     0.000     0.000     0.000     0.000     0.000     0.000     0.000     0.000     0.000     0.000     0.000     0.000     0.000     0.000     0.000     0.000     0.000     0.000     0.000     0.000     0.000     0.000     0.000     0.000     0.000     0.000     0.000     0.000     0.000     0.000     0.000     0.000     0.000     0.000     0.000     0.000     0.000     0.000     0.000     0.000     0.000     0.000     0.000     0.000     0.000     0.000     0.000     0.000     0.000     0.000     0.000     0.000     0.000     0.000     0.000     0.000     0.000     0.000     0.000     0.000     0.000     0.000     0.000     0.000     0.000     0.000     0.000     0.000     0.000     0.000     0.000     0.000     0.000     0.000     0.000     0.000     0.000     0.000     0.000     0.000     0.000     0.000     0.000     0.000     0.004     0.011     0.021     0.031     0.042     0.053     0.062     0.070     0.076     0.080     0.081     0.080     0.076     0.070     0.062     0.053     0.042     0.031     0.021     0.011     0.004     0.000     0.000     0.000     0.000     0.000     0.000     0.000     0.000     0.000     0.000     0.000     0.000     0.000     0.000     0.000     0.000     0.000     0.000     0.000     0.000     0.000     0.000     0.000     0.000     0.000     0.000     0.000     0.000     0.000     0.000     0.000     0.000     0.000     0.000     0.000     0.000     0.000     0.000     0.000     0.000     0.000     0.000     0.000     0.000     0.000     0.000     0.000     0.000     0.000     0.000     0.000     0.000     0.000     0.000     0.000     0.000     0.000     0.000     0.000     0.000     0.000     0.000     0.000     0.000     0.000     0.000     0.000     0.000     0.000     0.000     0.000     0.000     0.000     0.000     0.000     0.000     0.000     0.000     0.000     0.000     0.000     0.000     0.000     0.000     0.000     0.000     0.000     0.000     0.000     0.000     0.000     0.000     0.000     0.000     0.000     0.000     0.000     0.000     0.000     0.000     0.000     0.000     0.000     0.000     0.000     0.000     0.000     0.000     0.000     0.000     0.000     0.000     0.000     0.000     0.000
     0.000     0.000     0.000     0.000     0.000     0.000     0.000     0.000     0.000     0.000     0.000     0.000     0.000     0.000     0.000     0.000     0.000     0.000     0.000     0.000     0.000     0.000     0.000     0.000     0.000     0.000     0.000     0.000     0.000     0.000     0.000     0.000     0.000     0.000     0.000     0.000     0.000     0.000     0.000     0.000     0.000     0.000     0.000     0.000     0.000     0.000     0.000     0.000     0.000     0.000     0.000     0.000     0.000     0.000     0.000     0.000     0.000     0.000     0.000     0.000     0.000     0.000     0.000     0.000     0.000     0.000     0.000     0.000     0.000     0.000     0.000     0.000     0.000     0.000     0.000     0.000     0.000     0.000     0.000     0.000     0.000     0.000     0.000     0.000     0.000     0.000     0.000     0.000     0.000     0.000     0.000     0.000     0.000     0.000     0.000     0.000     0.000     0.000     0.000     0.000     0.000     0.000     0.000     0.000     0.000     0.000     0.000     0.000     0.000     0.000     0.000     0.003     0.014     0.032     0.055     0.081     0.110     0.139     0.169     0.197     0.224     0.248     0.268     0.285     0.297     0.304     0.307     0.304     0.297     0.285     0.268     0.248     0.224     0.197     0.169     0.139     0.110     0.081     0.055     0.032     0.014     0.003     0.000     0.000     0.000     0.000     0.000     0.000     0.000     0.000     0.000     0.000     0.000     0.000     0.000     0.000     0.000     0.000     0.000     0.000     0.000     0.000     0.000     0.000     0.000     0.000     0.000     0.000     0.000     0.000     0.000     0.000     0.000     0.000     0.000     0.000     0.000     0.000     0.000     0.000     0.000     0.000     0.000     0.000     0.000     0.000     0.000     0.000     0.000     0.000     0.000     0.000     0.000     0.000     0.000     0.000     0.000     0.000     0.000     0.000     0.000     0.000     0.000     0.000     0.000     0.000     0.000     0.000     0.000     0.000     0.000     0.000     0.000     0.000     0.000     0.000     0.000     0.000     0.000     0.000     0.000     0.000     0.000     0.000     0.000     0.000     0.000     0.000     0.000     0.000     0.000     0.000     0.000     0.000     0.000     0.000     0.000     0.000     0.000     0.000     0.000     0.000     0.000     0.000     0.000     0.000     0.000     0.000     0.000     0.000     0.000     0.000
     0.000     0.000     0.000     0.000     0.000     0.000     0.000     0.000     0.000     0.000     0.000     0.000     0.000     0.000     0.000     0.000     0.000     0.000     0.000     0.000     0.000     0.000     0.000     0.000     0.000     0.000     0.000     0.000     0.000     0.000     0.000     0.000     0.000     0.000     0.000     0.000     0.000     0.000     0.000     0.000     0.000     0.000     0.000     0.000     0.000     0.000     0.000     0.000     0.000     0.000     0.000     0.000     0.000     0.000     0.000     0.000     0.000     0.000     0.000     0.000     0.000     0.000     0.000     0.000     0.000     0.000     0.000     0.000     0.000     0.000     0.000     0.000     0.000     0.000     0.000     0.000     0.000     0.000     0.000     0.000     0.000     0.000     0.000     0.000     0.000     0.000     0.000     0.000     0.000     0.000     0.000     0.000     0.000     0.000     0.000     0.000     0.000     0.000     0.000     0.000     0.000     0.000     0.000     0.000     0.000     0.000     0.000     0.000     0.010     0.031     0.062     0.101     0.146     0.195     0.248     0.302     0.356     0.409     0.459     0.506     0.549     0.587     0.619     0.644     0.662     0.673     0.677     0.673     0.662     0.644     0.619     0.587     0.549     0.506     0.459     0.409     0.356     0.302     0.248     0.195     0.146     0.101     0.062     0.031     0.010     0.000     0.000     0.000     0.000     0.000     0.000     0.000     0.000     0.000     0.000     0.000     0.000     0.000     0.000     0.000     0.000     0.000     0.000     0.000     0.000     0.000     0.000     0.000     0.000     0.000     0.000     0.000     0.000     0.000     0.000     0.000     0.000     0.000     0.000     0.000     0.000     0.000     0.000     0.000     0.000     0.000     0.000     0.000     0.000     0.000     0.000     0.000     0.000     0.000     0.000     0.000     0.000     0.000     0.000     0.000     0.000     0.000     0.000     0.000     0.000     0.000     0.000     0.000     0.000     0.000     0.000     0.000     0.000     0.000     0.000     0.000     0.000     0.000     0.000     0.000     0.000     0.000     0.000     0.000     0.000     0.000     0.000     0.000     0.000     0.000     0.000     0.000     0.000     0.000     0.000     0.000     0.000     0.000     0.000     0.000     0.000     0.000     0.000     0.000     0.000     0.000     0.000     0.000     0.000     0.000     0.000     0.000
     0.000     0.000     0.000     0.000     0.000     0.000     0.000     0.000     0.000     0.000     0.000     0.000     0.000     0.000     0.000     0.000     0.000     0.000     0.000     0.000     0.000     0.000     0.000     0.000     0.000     0.000     0.000     0.000     0.000     0.000     0.000     0.000     0.000     0.000     0.000     0.000     0.000     0.000     0.000     0.000     0.000     0.000     0.000     0.000     0.000     0.000     0.000     0.000     0.000     0.000     0.000     0.000     0.000     0.000     0.000     0.000     0.000     0.000     0.000     0.000     0.000     0.000     0.000     0.000     0.000     0.000     0.000     0.000     0.000     0.000     0.000     0.000     0.000     0.000     0.000     0.000     0.000     0.000     0.000     0.000     0.000     0.000     0.000     0.000     0.000     0.000     0.000     0.000     0.000     0.000     0.000     0.000     0.000     0.000     0.000     0.000     0.000     0.000     0.000     0.000     0.000     0.000     0.000     0.000     0.000     0.010     0.036     0.076     0.128     0.190     0.259     0.335     0.414     0.497     0.580     0.662     0.743     0.819     0.892     0.958     1.018     1.069     1.113     1.147     1.172     1.188     1.193     1.188     1.172     1.147     1.113     1.069     1.018     0.958     0.892     0.819     0.743     0.662     0.580     0.497     0.414     0.335     0.259     0.190     0.128     0.076     0.036     0.010     0.000     0.000     0.000     0.000     0.000     0.000     0.000     0.000     0.000     0.000     0.000     0.000     0.000     0.000     0.000     0.000     0.000     0.000     0.000     0.000     0.000     0.000     0.000     0.000     0.000     0.000     0.000     0.000     0.000     0.000     0.000     0.000     0.000     0.000     0.000     0.000     0.000     0.000     0.000     0.000     0.000     0.000     0.000     0.000     0.000     0.000     0.000     0.000     0.000     0.000     0.000     0.000     0.000     0.000     0.000     0.000     0.000     0.000     0.000     0.000     0.000     0.000     0.000     0.000     0.000     0.000     0.000     0.000     0.000     0.000     0.000     0.000     0.000     0.000     0.000     0.000     0.000     0.000     0.000     0.000     0.000     0.000     0.000     0.000     0.000     0.000     0.000     0.000     0.000     0.000     0.000     0.000     0.000     0.000     0.000     0.000     0.000     0.000     0.000     0.000     0.000     0.000     0.000     0.000
     0.000     0.000     0.000     0.000     0.000     0.000     0.000     0.000     0.000     0.000     0.000     0.000     0.000     0.000     0.000     0.000     0.000     0.000     0.000     0.000     0.000     0.000     0.000     0.000     0.000     0.000     0.000     0.000     0.000     0.000     0.000     0.000     0.000     0.000     0.000     0.000     0.000     0.000     0.000     0.000     0.000     0.000     0.000     0.000     0.000     0.000     0.000     0.000     0.000     0.000     0.000     0.000     0.000     0.000     0.000     0.000     0.000     0.000     0.000     0.000     0.000     0.000     0.000     0.000     0.000     0.000     0.000     0.000     0.000     0.000     0.000     0.000     0.000     0.000     0.000     0.000     0.000     0.000     0.000     0.000     0.000     0.000     0.000     0.000     0.000     0.000     0.000     0.000     0.000     0.000     0.000     0.000     0.000     0.000     0.000     0.000     0.000     0.000     0.000     0.000     0.000     0.000     0.003     0.025     0.067     0.125     0.197     0.282     0.378     0.481     0.590     0.704     0.819     0.936     1.050     1.162     1.270     1.372     1.466     1.552     1.629     1.696     1.752     1.795     1.827     1.846     1.853     1.846     1.827     1.795     1.752     1.696     1.629     1.552     1.466     1.372     1.270     1.162     1.050     0.936     0.819     0.704     0.590     0.481     0.378     0.282     0.197     0.125     0.067     0.025     0.003     0.000     0.000     0.000     0.000     0.000     0.000     0.000     0.000     0.000     0.000     0.000     0.000     0.000     0.000     0.000     0.000     0.000     0.000     0.000     0.000     0.000     0.000     0.000     0.000     0.000     0.000     0.000     0.000     0.000     0.000     0.000     0.000     0.000     0.000     0.000     0.000     0.000     0.000     0.000     0.000     0.000     0.000     0.000     0.000     0.000     0.000     0.000     0.000     0.000     0.000     0.000     0.000     0.000     0.000     0.000     0.000     0.000     0.000     0.000     0.000     0.000     0.000     0.000     0.000     0.000     0.000     0.000     0.000     0.000     0.000     0.000     0.000     0.000     0.000     0.000     0.000     0.000     0.000     0.000     0.000     0.000     0.000     0.000     0.000     0.000     0.000     0.000     0.000     0.000     0.000     0.000     0.000     0.000     0.000     0.000     0.000     0.000     0.000     0.000     0.000     0.000
     0.000     0.000     0.000     0.000     0.000     0.000     0.000     0.000     0.000     0.000     0.000     0.000     0.000     0.000     0.000     0.000     0.000     0.000     0.000     0.000     0.000     0.000     0.000     0.000     0.000     0.000     0.000     0.000     0.000     0.000     0.000     0.000     0.000     0.000     0.000     0.000     0.000     0.000     0.000     0.000     0.000     0.000     0.000     0.000     0.000     0.000     0.000     0.000     0.000     0.000     0.000     0.000     0.000     0.000     0.000     0.000     0.000     0.000     0.000     0.000     0.000     0.000     0.000     0.000     0.000     0.000     0.000     0.000     0.000     0.000     0.000     0.000     0.000     0.000     0.000     0.000     0.000     0.000     0.000     0.000     0.000     0.000     0.000     0.000     0.000     0.000     0.000     0.000     0.000     0.000     0.000     0.000     0.000     0.000     0.000     0.000     0.000     0.000     0.000     0.000     0.007     0.039     0.093     0.167     0.259     0.367     0.487     0.619     0.758     0.905     1.055     1.208     1.361     1.512     1.659     1.802     1.937     2.065     2.182     2.289     2.384     2.466     2.534     2.588     2.627     2.650     2.658     2.650     2.627     2.588     2.534     2.466     2.384     2.289     2.182     2.065     1.937     1.802     1.659     1.512     1.361     1.208     1.055     0.905     0.758     0.619     0.487     0.367     0.259     0.167     0.093     0.039     0.007     0.000     0.000     0.000     0.000     0.000     0.000     0.000     0.000     0.000     0.000     0.000     0.000     0.000     0.000     0.000     0.000     0.000     0.000     0.000     0.000     0.000     0.000     0.000     0.000     0.000     0.000     0.000     0.000     0.000     0.000     0.000     0.000     0.000     0.000     0.000     0.000     0.000     0.000     0.000     0.000     0.000     0.000     0.000     0.000     0.000     0.000     0.000     0.000     0.000     0.000     0.000     0.000     0.000     0.000     0.000     0.000     0.000     0.000     0.000     0.000     0.000     0.000     0.000     0.000     0.000     0.000     0.000     0.000     0.000     0.000     0.000     0.000     0.000     0.000     0.000     0.000     0.000     0.000     0.000     0.000     0.000     0.000     0.000     0.000     0.000     0.000     0.000     0.000     0.000     0.000     0.000     0.000     0.000     0.000     0.000     0.000     0.000     0.000     0.000
     0.000     0.000     0.000     0.000     0.000     0.000     0.000     0.000     0.000     0.000     0.000     0.000     0.000     0.000     0.000     0.000     0.000     0.000     0.000     0.000     0.000     0.000     0.000     0.000     0.000     0.000     0.000     0.000     0.000     0.000     0.000     0.000     0.000     0.000     0.000     0.000     0.000     0.000     0.000     0.000     0.000     0.000     0.000     0.000     0.000     0.000     0.000     0.000     0.000     0.000     0.000     0.000     0.000     0.000     0.000     0.000     0.000     0.000     0.000     0.000     0.000     0.000     0.000     0.000     0.000     0.000     0.000     0.000     0.000     0.000     0.000     0.000     0.000     0.000     0.000     0.000     0.000     0.000     0.000     0.000     0.000     0.000     0.000     0.000     0.000     0.000     0.000     0.000     0.000     0.000     0.000     0.000     0.000     0.000     0.000     0.000     0.000     0.000     0.008     0.045     0.108     0.195     0.304     0.432     0.576     0.735     0.905     1.084     1.270     1.460     1.653     1.846     2.038     2.225     2.406     2.580     2.745     2.899     3.040     3.169     3.282     3.380     3.461     3.525     3.571     3.599     3.608     3.599     3.571     3.525     3.461     3.380     3.282     3.169     3.040     2.899     2.745     2.580     2.406     2.225     2.038     1.846     1.653     1.460     1.270     1.084     0.905     0.735     0.576     0.432     0.304     0.195     0.108     0.045     0.008     0.000     0.000     0.000     0.000     0.000     0.000     0.000     0.000     0.000     0.000     0.000     0.000     0.000     0.000     0.000     0.000     0.000     0.000     0.000     0.000     0.000     0.000     0.000     0.000     0.000     0.000     0.000     0.000     0.000     0.000     0.000     0.000     0.000     0.000     0.000     0.000     0.000     0.000     0.000     0.000     0.000     0.000     0.000     0.000     0.000     0.000     0.000     0.000     0.000     0.000     0.000     0.000     0.000     0.000     0.000     0.000     0.000     0.000     0.000     0.000     0.000     0.000     0.000     0.000     0.000     0.000     0.000     0.000     0.000     0.000     0.000     0.000     0.000     0.000     0.000     0.000     0.000     0.000     0.000     0.000     0.000     0.000     0.000     0.000     0.000     0.000     0.000     0.000     0.000     0.000     0.000     0.000     0.000     0.000     0.000     0.000     0.000
     0.000     0.000     0.000     0.000     0.000     0.000     0.000     0.000     0.000     0.000     0.000     0.000     0.000     0.000     0.000     0.000     0.000     0.000     0.000     0.000     0.000     0.000     0.000     0.000     0.000     0.000     0.000     0.000     0.000     0.000     0.000     0.000     0.000     0.000     0.000     0.000     0.000     0.000     0.000     0.000     0.000     0.000     0.000     0.000     0.000     0.000     0.000     0.000     0.000     0.000     0.000     0.000     0.000     0.000     0.000     0.000     0.000     0.000     0.000     0.000     0.000     0.000     0.000     0.000     0.000     0.000     0.000     0.000     0.000     0.000     0.000     0.000     0.000     0.000     0.000     0.000     0.000     0.000     0.000     0.000     0.000     0.000     0.000     0.000     0.000     0.000     0.000     0.000     0.000     0.000     0.000     0.000     0.000     0.000     0.000     0.000     0.006     0.042     0.110     0.205     0.327     0.471     0.637     0.819     1.018     1.228     1.449     1.678     1.911     2.147     2.384     2.619     2.850     3.074     3.291     3.497     3.692     3.874     4.040     4.190     4.323     4.437     4.532     4.606     4.660     4.692     4.703     4.692     4.660     4.606     4.532     4.437     4.323     4.190     4.040     3.874     3.692     3.497     3.291     3.074     2.850     2.619     2.384     2.147     1.911     1.678     1.449     1.228     1.018     0.819     0.637     0.471     0.327     0.205     0.110     0.042     0.006     0.000     0.000     0.000     0.000     0.000     0.000     0.000     0.000     0.000     0.000     0.000     0.000     0.000     0.000     0.000     0.000     0.000     0.000     0.000     0.000     0.000     0.000     0.000     0.000     0.000     0.000     0.000     0.000     0.000     0.000     0.000     0.000     0.000     0.000     0.000     0.000     0.000     0.000     0.000     0.000     0.000     0.000     0.000     0.000     0.000     0.000     0.000     0.000     0.000     0.000     0.000     0.000     0.000     0.000     0.000     0.000     0.000     0.000     0.000     0.000     0.000     0.000     0.000     0.000     0.000     0.000     0.000     0.000     0.000     0.000     0.000     0.000     0.000     0.000     0.000     0.000     0.000     0.000     0.000     0.000     0.000     0.000     0.000     0.000     0.000     0.000     0.000     0.000     0.000     0.000     0.000     0.000     0.000     0.000     0.000
     0.000     0.000     0.000     0.000     0.000     0.000     0.000     0.000     0.000     0.000     0.000     0.000     0.000     0.000     0.000     0.000     0.000     0.000     0.000     0.000     0.000     0.000     0.000     0.000     0.000     0.000     0.000     0.000     0.000     0.000     0.000     0.000     0.000     0.000     0.000     0.000     0.000     0.000     0.000     0.000     0.000     0.000     0.000     0.000     0.000     0.000     0.000     0.000     0.000     0.000     0.000     0.000     0.000     0.000     0.000     0.000     0.000     0.000     0.000     0.000     0.000     0.000     0.000     0.000     0.000     0.000     0.000     0.000     0.000     0.000     0.000     0.000     0.000     0.000     0.000     0.000     0.000     0.000     0.000     0.000     0.000     0.000     0.000     0.000     0.000     0.000     0.000     0.000     0.000     0.000     0.000     0.000     0.000     0.000     0.002     0.031     0.097     0.195     0.324     0.481     0.662     0.866     1.089     1.328     1.582     1.846     2.120     2.399     2.682     2.965     3.247     3.525     3.797     4.060     4.313     4.553     4.779     4.989     5.181     5.354     5.507     5.638     5.747     5.832     5.893     5.930     5.943     5.930     5.893     5.832     5.747     5.638     5.507     5.354     5.181     4.989     4.779     4.553     4.313     4.060     3.797     3.525     3.247     2.965     2.682     2.399     2.120     1.846     1.582     1.328     1.089     0.866     0.662     0.481     0.324     0.195     0.097     0.031     0.002     0.000     0.000     0.000     0.000     0.000     0.000     0.000     0.000     0.000     0.000     0.000     0.000     0.000     0.000     0.000     0.000     0.000     0.000     0.000     0.000     0.000     0.000     0.000     0.000     0.000     0.000     0.000     0.000     0.000     0.000     0.000     0.000     0.000     0.000     0.000     0.000     0.000     0.000     0.000     0.000     0.000     0.000     0.000     0.000     0.000     0.000     0.000     0.000     0.000     0.000     0.000     0.000     0.000     0.000     0.000     0.000     0.000     0.000     0.000     0.000     0.000     0.000     0.000     0.000     0.000     0.000     0.000     0.000     0.000     0.000     0.000     0.000     0.000     0.000     0.000     0.000     0.000     0.000     0.000     0.000     0.000     0.000     0.000     0.000     0.000     0.000     0.000     0.000     0.000     0.000     0.000     0.000     0.000
     0.000     0.000     0.000     0.000     0.000     0.000     0.000     0.000     0.000     0.000     0.000     0.000     0.000     0.000     0.000     0.000     0.000     0.000     0.000     0.000     0.000     0.000     0.000     0.000     0.000     0.000     0.000     0.000     0.000     0.000     0.000     0.000     0.000     0.000     0.000     0.000     0.000     0.000     0.000     0.000     0.000     0.000     0.000     0.000     0.000     0.000     0.000     0.000     0.000     0.000     0.000     0.000     0.000     0.000     0.000     0.000     0.000     0.000     0.000     0.000     0.000     0.000     0.000     0.000     0.000     0.000     0.000     0.000     0.000     0.000     0.000     0.000     0.000     0.000     0.000     0.000     0.000     0.000     0.000     0.000     0.000     0.000     0.000     0.000     0.000     0.000     0.000     0.000     0.000     0.000     0.000     0.000     0.000     0.016     0.072     0.167     0.297     0.459     0.651     0.870     1.113     1.377     1.659     1.957     2.268     2.588     2.915     3.247     3.580     3.912     4.241     4.564     4.878     5.181     5.471     5.747     6.005     6.244     6.463     6.660     6.833     6.982     7.105     7.202     7.271     7.313     7.327     7.313     7.271     7.202     7.105     6.982     6.833     6.660     6.463     6.244     6.005     5.747     5.471     5.181     4.878     4.564     4.241     3.912     3.580     3.247     2.915     2.588     2.268     1.957     1.659     1.377     1.113     0.870     0.651     0.459     0.297     0.167     0.072     0.016     0.000     0.000     0.000     0.000     0.000     0.000     0.000     0.000     0.000     0.000     0.000     0.000     0.000     0.000     0.000     0.000     0.000     0.000     0.000     0.000     0.000     0.000     0.000     0.000     0.000     0.000     0.000     0.000     0.000     0.000     0.000     0.000     0.000     0.000     0.000     0.000     0.000     0.000     0.000     0.000     0.000     0.000     0.000     0.000     0.000     0.000     0.000     0.000     0.000     0.000     0.000     0.000     0.000     0.000     0.000     0.000     0.000     0.000     0.000     0.000     0.000     0.000     0.000     0.000     0.000     0.000     0.000     0.000     0.000     0.000     0.000     0.000     0.000     0.000     0.000     0.000     0.000     0.000     0.000     0.000     0.000     0.000     0.000     0.000     0.000     0.000     0.000     0.000     0.000     0.000     0.000     0.000
     0.000     0.000     0.000     0.000     0.000     0.000     0.000     0.000     0.000     0.000     0.000     0.000     0.000     0.000     0.000     0.000     0.000     0.000     0.000     0.000     0.000     0.000     0.000     0.000     0.000     0.000     0.000     0.000     0.000     0.000     0.000     0.000     0.000     0.000     0.000     0.000     0.000     0.000     0.000     0.000     0.000     0.000     0.000     0.000     0.000     0.000     0.000     0.000     0.000     0.000     0.000     0.000     0.000     0.000     0.000     0.000     0.000     0.000     0.000     0.000     0.000     0.000     0.000     0.000     0.000     0.000     0.000     0.000     0.000     0.000     0.000     0.000     0.000     0.000     0.000     0.000     0.000     0.000     0.000     0.000     0.000     0.000     0.000     0.000     0.000     0.000     0.000     0.000     0.000     0.000     0.000     0.003     0.042     0.125     0.248     0.409     0.604     0.832     1.089     1.372     1.678     2.004     2.347     2.705     3.074     3.452     3.835     4.221     4.606     4.989     5.366     5.734     6.092     6.437     6.766     7.078     7.369     7.639     7.886     8.107     8.302     8.469     8.608     8.716     8.794     8.841     8.857     8.841     8.794     8.716     8.608     8.469     8.302     8.107     7.886     7.639     7.369     7.078     6.766     6.437     6.092     5.734     5.366     4.989     4.606     4.221     3.835     3.452     3.074     2.705     2.347     2.004     1.678     1.372     1.089     0.832     0.604     0.409     0.248     0.125     0.042     0.003     0.000     0.000     0.000     0.000     0.000     0.000     0.000     0.000     0.000     0.000     0.000     0.000     0.000     0.000     0.000     0.000     0.000     0.000     0.000     0.000     0.000     0.000     0.000     0.000     0.000     0.000     0.000     0.000     0.000     0.000     0.000     0.000     0.000     0.000     0.000     0.000     0.000     0.000     0.000     0.000     0.000     0.000     0.000     0.000     0.000     0.000     0.000     0.000     0.000     0.000     0.000     0.000     0.000     0.000     0.000     0.000     0.000     0.000     0.000     0.000     0.000     0.000     0.000     0.000     0.000     0.000     0.000     0.000     0.000     0.000     0.000     0.000     0.000     0.000     0.000     0.000     0.000     0.000     0.000     0.000     0.000     0.000     0.000     0.000     0.000     0.000     0.000     0.000     0.000     0.000
     0.000     0.000     0.000     0.000     0.000     0.000     0.000     0.000     0.000     0.000     0.000     0.000     0.000     0.000     0.000     0.000     0.000     0.000     0.000     0.000     0.000     0.000     0.000     0.000     0.000     0.000     0.000     0.000     0.000     0.000     0.000     0.000     0.000     0.000     0.000     0.000     0.000     0.000     0.000     0.000     0.000     0.000     0.000     0.000     0.000     0.000     0.000     0.000     0.000     0.000     0.000     0.000     0.000     0.000     0.000     0.000     0.000     0.000     0.000     0.000     0.000     0.000     0.000     0.000     0.000     0.000     0.000     0.000     0.000     0.000     0.000     0.000     0.000     0.000     0.000     0.000     0.000     0.000     0.000     0.000     0.000     0.000     0.000     0.000     0.000     0.000     0.000     0.000     0.000     0.000     0.014     0.076     0.184     0.335     0.526     0.754     1.018     1.312     1.635     1.984     2.355     2.745     3.151     3.571     4.001     4.437     4.878     5.319     5.759     6.193     6.620     7.037     7.440     7.828     8.197     8.546     8.873     9.174     9.450     9.697     9.914    10.100    10.254    10.375    10.461    10.514    10.531    10.514    10.461    10.375    10.254    10.100     9.914     9.697     9.450     9.174     8.873     8.546     8.197     7.828     7.440     7.037     6.620     6.193     5.759     5.319     4.878     4.437     4.001     3.571     3.151     2.745     2.355     1.984     1.635     1.312     1.018     0.754     0.526     0.335     0.184     0.076     0.014     0.000     0.000     0.000     0.000     0.000     0.000     0.000     0.000     0.000     0.000     0.000     0.000     0.000     0.000     0.000     0.000     0.000     0.000     0.000     0.000     0.000     0.000     0.000     0.000     0.000     0.000     0.000     0.000     0.000     0.000     0.000     0.000     0.000     0.000     0.000     0.000     0.000     0.000     0.000     0.000     0.000     0.000     0.000     0.000     0.000     0.000     0.000     0.000     0.000     0.000     0.000     0.000     0.000     0.000     0.000     0.000     0.000     0.000     0.000     0.000     0.000     0.000     0.000     0.000     0.000     0.000     0.000     0.000     0.000     0.000     0.000     0.000     0.000     0.000     0.000     0.000     0.000     0.000     0.000     0.000     0.000     0.000     0.000     0.000     0.000     0.000     0.000     0.000     0.000
     0.000     0.000     0.000     0.000     0.000     0.000     0.000     0.000     0.000     0.000     0.000     0.000     0.000     0.000     0.000     0.000     0.000     0.000     0.000     0.000     0.000     0.000     0.000     0.000     0.000     0.000     0.000     0.000     0.000     0.000     0.000     0.000     0.000     0.000     0.000     0.000     0.000     0.000     0.000     0.000     0.000     0.000     0.000     0.000     0.000     0.000     0.000     0.000     0.000     0.000     0.000     0.000     0.000     0.000     0.000     0.000     0.000     0.000     0.000     0.000     0.000     0.000     0.000     0.000     0.000     0.000     0.000     0.000     0.000     0.000     0.000     0.000     0.000     0.000     0.000     0.000     0.000     0.000     0.000     0.000     0.000     0.000     0.000     0.000     0.000     0.000     0.000     0.000     0.000     0.031     0.114     0.246     0.423     0.644     0.905     1.203     1.535     1.898     2.289     2.705     3.143     3.599     4.070     4.553     5.045     5.542     6.042     6.541     7.037     7.525     8.004     8.469     8.920     9.352     9.763    10.151    10.514    10.849    11.154    11.427    11.668    11.874    12.044    12.177    12.273    12.331    12.350    12.331    12.273    12.177    12.044    11.874    11.668    11.427    11.154    10.849    10.514    10.151     9.763     9.352     8.920     8.469     8.004     7.525     7.037     6.541     6.042     5.542     5.045     4.553     4.070     3.599     3.143     2.705     2.289     1.898     1.535     1.203     0.905     0.644     0.423     0.246     0.114     0.031     0.000     0.000     0.000     0.000     0.000     0.000     0.000     0.000     0.000     0.000     0.000     0.000     0.000     0.000     0.000     0.000     0.000     0.000     0.000     0.000     0.000     0.000     0.000     0.000     0.000     0.000     0.000     0.000     0.000     0.000     0.000     0.000     0.000     0.000     0.000     0.000     0.000     0.000     0.000     0.000     0.000     0.000     0.000     0.000     0.000     0.000     0.000     0.000     0.000     0.000     0.000     0.000     0.000     0.000     0.000     0.000     0.000     0.000     0.000     0.000     0.000     0.000     0.000     0.000     0.000     0.000     0.000     0.000     0.000     0.000     0.000     0.000     0.000     0.000     0.000     0.000     0.000     0.000     0.000     0.000     0.000     0.000     0.000     0.000     0.000     0.000     0.000     0.000
     0.000     0.000     0.000     0.000     0.000     0.000     0.000     0.000     0.000     0.000     0.000     0.000     0.000     0.000     0.000     0.000     0.000     0.000     0.000     0.000     0.000     0.000     0.000     0.000     0.000     0.000     0.000     0.000     0.000     0.000     0.000     0.000     0.000     0.000     0.000     0.000     0.000     0.000     0.000     0.000     0.000     0.000     0.000     0.000     0.000     0.000     0.000     0.000     0.000     0.000     0.000     0.000     0.000     0.000     0.000     0.000     0.000     0.000     0.000     0.000     0.000     0.000     0.000     0.000     0.000     0.000     0.000     0.000     0.000     0.000     0.000     0.000     0.000     0.000     0.000     0.000     0.000     0.000     0.000     0.000     0.000     0.000     0.000     0.000     0.000     0.000     0.000     0.003     0.051     0.153     0.307     0.510     0.758     1.050     1.382     1.752     2.154     2.588     3.049     3.534     4.040     4.564     5.101     5.650     6.206     6.766     7.327     7.886     8.439     8.983     9.515    10.032    10.531    11.009    11.464    11.893    12.293    12.662    12.998    13.299    13.564    13.791    13.978    14.124    14.230    14.293    14.315    14.293    14.230    14.124    13.978    13.791    13.564    13.299    12.998    12.662    12.293    11.893    11.464    11.009    10.531    10.032     9.515     8.983     8.439     7.886     7.327     6.766     6.206     5.650     5.101     4.564     4.040     3.534     3.049     2.588     2.154     1.752     1.382     1.050     0.758     0.510     0.307     0.153     0.051     0.003     0.000     0.000     0.000     0.000     0.000     0.000     0.000     0.000     0.000     0.000     0.000     0.000     0.000     0.000     0.000     0.000     0.000     0.000     0.000     0.000     0.000     0.000     0.000     0.000     0.000     0.000     0.000     0.000     0.000     0.000     0.000     0.000     0.000     0.000     0.000     0.000     0.000     0.000     0.000     0.000     0.000     0.000     0.000     0.000     0.000     0.000     0.000     0.000     0.000     0.000     0.000     0.000     0.000     0.000     0.000     0.000     0.000     0.000     0.000     0.000     0.000     0.000     0.000     0.000     0.000     0.000     0.000     0.000     0.000     0.000     0.000     0.000     0.000     0.000     0.000     0.000     0.000     0.000     0.000     0.000     0.000     0.000     0.000     0.000     0.000     0.000
     0.000     0.000     0.000     0.000     0.000     0.000     0.000     0.000     0.000     0.000     0.000     0.000     0.000     0.000     0.000     0.000     0.000     0.000     0.000     0.000     0.000     0.000     0.000     0.000     0.000     0.000     0.000     0.000     0.000     0.000     0.000     0.000     0.000     0.000     0.000     0.000     0.000     0.000     0.000     0.000     0.000     0.000     0.000     0.000     0.000     0.000     0.000     0.000     0.000     0.000     0.000     0.000     0.000     0.000     0.000     0.000     0.000     0.000     0.000     0.000     0.000     0.000     0.000     0.000     0.000     0.000     0.000     0.000     0.000     0.000     0.000     0.000     0.000     0.000     0.000     0.000     0.000     0.000     0.000     0.000     0.000     0.000     0.000     0.000     0.000     0.000     0.008     0.070     0.190     0.364     0.590     0.866     1.188     1.552     1.957     2.399     2.874     3.380     3.912     4.469     5.045     5.638     6.244     6.860     7.482     8.107     8.732     9.352     9.964    10.566    11.154    11.724    12.273    12.799    13.299    13.770    14.209    14.614    14.982    15.312    15.602    15.850    16.055    16.216    16.331    16.400    16.424    16.400    16.331    16.216    16.055    15.850    15.602    15.312    14.982    14.614    14.209    13.770    13.299    12.799    12.273    11.724    11.154    10.566     9.964     9.352     8.732     8.107     7.482     6.860     6.244     5.638     5.045     4.469     3.912     3.380     2.874     2.399     1.957     1.552     1.188     0.866     0.590     0.364     0.190     0.070     0.008     0.000     0.000     0.000     0.000     0.000     0.000     0.000     0.000     0.000     0.000     0.000     0.000     0.000     0.000     0.000     0.000     0.000     0.000     0.000     0.000     0.000     0.000     0.000     0.000     0.000     0.000     0.000     0.000     0.000     0.000     0.000     0.000     0.000     0.000     0.000     0.000     0.000     0.000     0.000     0.000     0.000     0.000     0.000     0.000     0.000     0.000     0.000     0.000     0.000     0.000     0.000     0.000     0.000     0.000     0.000     0.000     0.000     0.000     0.000     0.000     0.000     0.000     0.000     0.000     0.000     0.000     0.000     0.000     0.000     0.000     0.000     0.000     0.000     0.000     0.000     0.000     0.000     0.000     0.000     0.000     0.000     0.000     0.000     0.000     0.000
     0.000     0.000     0.000     0.000     0.000     0.000     0.000     0.000     0.000     0.000     0.000     0.000     0.000     0.000     0.000     0.000     0.000     0.000     0.000     0.000     0.000     0.000     0.000     0.000     0.000     0.000     0.000     0.000     0.000     0.000     0.000     0.000     0.000     0.000     0.000     0.000     0.000     0.000     0.000     0.000     0.000     0.000     0.000     0.000     0.000     0.000     0.000     0.000     0.000     0.000     0.000     0.000     0.000     0.000     0.000     0.000     0.000     0.000     0.000     0.000     0.000     0.000     0.000     0.000     0.000     0.000     0.000     0.000     0.000     0.000     0.000     0.000     0.000     0.000     0.000     0.000     0.000     0.000     0.000     0.000     0.000     0.000     0.000     0.000     0.000     0.014     0.087     0.222     0.414     0.662     0.962     1.312     1.708     2.147     2.627     3.143     3.692     4.272     4.878     5.507     6.155     6.820     7.497     8.182     8.873     9.564    10.254    10.938    11.612    12.273    12.918    13.543    14.146    14.721    15.268    15.782    16.262    16.704    17.106    17.466    17.782    18.052    18.276    18.451    18.577    18.652    18.677    18.652    18.577    18.451    18.276    18.052    17.782    17.466    17.106    16.704    16.262    15.782    15.268    14.721    14.146    13.543    12.918    12.273    11.612    10.938    10.254     9.564     8.873     8.182     7.497     6.820     6.155     5.507     4.878     4.272     3.692     3.143     2.627     2.147     1.708     1.312     0.962     0.662     0.414     0.222     0.087     0.014     0.000     0.000     0.000     0.000     0.000     0.000     0.000     0.000     0.000     0.000     0.000     0.000     0.000     0.000     0.000     0.000     0.000     0.000     0.000     0.000     0.000     0.000     0.000     0.000     0.000     0.000     0.000     0.000     0.000     0.000     0.000     0.000     0.000     0.000     0.000     0.000     0.000     0.000     0.000     0.000     0.000     0.000     0.000     0.000     0.000     0.000     0.000     0.000     0.000     0.000     0.000     0.000     0.000     0.000     0.000     0.000     0.000     0.000     0.000     0.000     0.000     0.000     0.000     0.000     0.000     0.000     0.000     0.000     0.000     0.000     0.000     0.000     0.000     0.000     0.000     0.000     0.000     0.000     0.000     0.000     0.000     0.000     0.000     0.000
     0.000     0.000     0.000     0.000     0.000     0.000     0.000     0.000     0.000     0.000     0.000     0.000     0.000     0.000     0.000     0.000     0.000     0.000     0.000     0.000     0.000     0.000     0.000     0.000     0.000     0.000     0.000     0.000     0.000     0.000     0.000     0.000     0.000     0.000     0.000     0.000     0.000     0.000     0.000     0.000     0.000     0.000     0.000     0.000     0.000     0.000     0.000     0.000     0.000     0.000     0.000     0.000     0.000     0.000     0.000     0.000     0.000     0.000     0.000     0.000     0.000     0.000     0.000     0.000     0.000     0.000     0.000     0.000     0.000     0.000     0.000     0.000     0.000     0.000     0.000     0.000     0.000     0.000     0.000     0.000     0.000     0.000     0.000     0.000     0.018     0.101     0.248     0.456     0.723     1.046     1.421     1.846     2.318     2.833     3.389     3.981     4.606     5.261     5.943     6.647     7.369     8.107     8.857     9.614    10.375    11.136    11.893    12.642    13.380    14.103    14.808    15.490    16.147    16.774    17.369    17.929    18.451    18.931    19.369    19.760    20.104    20.397    20.640    20.830    20.967    21.049    21.076    21.049    20.967    20.830    20.640    20.397    20.104    19.760    19.369    18.931    18.451    17.929    17.369    16.774    16.147    15.490    14.808    14.103    13.380    12.642    11.893    11.136    10.375     9.614     8.857     8.107     7.369     6.647     5.943     5.261     4.606     3.981     3.389     2.833     2.318     1.846     1.421     1.046     0.723     0.456     0.248     0.101     0.018     0.000     0.000     0.000     0.000     0.000     0.000     0.000     0.000     0.000     0.000     0.000     0.000     0.000     0.000     0.000     0.000     0.000     0.000     0.000     0.000     0.000     0.000     0.000     0.000     0.000     0.000     0.000     0.000     0.000     0.000     0.000     0.000     0.000     0.000     0.000     0.000     0.000     0.000     0.000     0.000     0.000     0.000     0.000     0.000     0.000     0.000     0.000     0.000     0.000     0.000     0.000     0.000     0.000     0.000     0.000     0.000     0.000     0.000     0.000     0.000     0.000     0.000     0.000     0.000     0.000     0.000     0.000     0.000     0.000     0.000     0.000     0.000     0.000     0.000     0.000     0.000     0.000     0.000     0.000     0.000     0.000     0.000     0.000
     0.000     0.000     0.000     0.000     0.000     0.000     0.000     0.000     0.000     0.000     0.000     0.000     0.000     0.000     0.000     0.000     0.000     0.000     0.000     0.000     0.000     0.000     0.000     0.000     0.000     0.000     0.000     0.000     0.000     0.000     0.000     0.000     0.000     0.000     0.000     0.000     0.000     0.000     0.000     0.000     0.000     0.000     0.000     0.000     0.000     0.000     0.000     0.000     0.000     0.000     0.000     0.000     0.000     0.000     0.000     0.000     0.000     0.000     0.000     0.000     0.000     0.000     0.000     0.000     0.000     0.000     0.000     0.000     0.000     0.000     0.000     0.000     0.000     0.000     0.000     0.000     0.000     0.000     0.000     0.000     0.000     0.000     0.000     0.021     0.110     0.266     0.487     0.770     1.113     1.512     1.964     2.466     3.015     3.608     4.241     4.911     5.614     6.347     7.105     7.886     8.685     9.499    10.323    11.154    11.987    12.819    13.646    14.464    15.268    16.055    16.821    17.563    18.276    18.957    19.603    20.210    20.776    21.297    21.770    22.194    22.567    22.885    23.148    23.353    23.501    23.590    23.620    23.590    23.501    23.353    23.148    22.885    22.567    22.194    21.770    21.297    20.776    20.210    19.603    18.957    18.276    17.563    16.821    16.055    15.268    14.464    13.646    12.819    11.987    11.154    10.323     9.499     8.685     7.886     7.105     6.347     5.614     4.911     4.241     3.608     3.015     2.466     1.964     1.512     1.113     0.770     0.487     0.266     0.110     0.021     0.000     0.000     0.000     0.000     0.000     0.000     0.000     0.000     0.000     0.000     0.000     0.000     0.000     0.000     0.000     0.000     0.000     0.000     0.000     0.000     0.000     0.000     0.000     0.000     0.000     0.000     0.000     0.000     0.000     0.000     0.000     0.000     0.000     0.000     0.000     0.000     0.000     0.000     0.000     0.000     0.000     0.000     0.000     0.000     0.000     0.000     0.000     0.000     0.000     0.000     0.000     0.000     0.000     0.000     0.000     0.000     0.000     0.000     0.000     0.000     0.000     0.000     0.000     0.000     0.000     0.000     0.000     0.000     0.000     0.000     0.000     0.000     0.000     0.000     0.000     0.000     0.000     0.000     0.000     0.000     0.000     0.000
     0.000     0.000     0.000     0.000     0.000     0.000     0.000     0.000     0.000     0.000     0.000     0.000     0.000     0.000     0.000     0.000     0.000     0.000     0.000     0.000     0.000     0.000     0.000     0.000     0.000     0.000     0.000     0.000     0.000     0.000     0.000     0.000     0.000     0.000     0.000     0.000     0.000     0.000     0.000     0.000     0.000     0.000     0.000     0.000     0.000     0.000     0.000     0.000     0.000     0.000     0.000     0.000     0.000     0.000     0.000     0.000     0.000     0.000     0.000     0.000     0.000     0.000     0.000     0.000     0.000     0.000     0.000     0.000     0.000     0.000     0.000     0.000     0.000     0.000     0.000     0.000     0.000     0.000     0.000     0.000     0.000     0.000     0.021     0.113     0.275     0.506     0.803     1.162     1.582     2.058     2.588     3.169     3.797     4.469     5.181     5.930     6.713     7.525     8.363     9.223    10.100    10.991    11.893    12.799    13.708    14.614    15.512    16.400    17.273    18.127    18.957    19.760    20.532    21.269    21.968    22.624    23.236    23.799    24.311    24.769    25.171    25.515    25.798    26.021    26.180    26.276    26.308    26.276    26.180    26.021    25.798    25.515    25.171    24.769    24.311    23.799    23.236    22.624    21.968    21.269    20.532    19.760    18.957    18.127    17.273    16.400    15.512    14.614    13.708    12.799    11.893    10.991    10.100     9.223     8.363     7.525     6.713     5.930     5.181     4.469     3.797     3.169     2.588     2.058     1.582     1.162     0.803     0.506     0.275     0.113     0.021     0.000     0.000     0.000     0.000     0.000     0.000     0.000     0.000     0.000     0.000     0.000     0.000     0.000     0.000     0.000     0.000     0.000     0.000     0.000     0.000     0.000     0.000     0.000     0.000     0.000     0.000     0.000     0.000     0.000     0.000     0.000     0.000     0.000     0.000     0.000     0.000     0.000     0.000     0.000     0.000     0.000     0.000     0.000     0.000     0.000     0.000     0.000     0.000     0.000     0.000     0.000     0.000     0.000     0.000     0.000     0.000     0.000     0.000     0.000     0.000     0.000     0.000     0.000     0.000     0.000     0.000     0.000     0.000     0.000     0.000     0.000     0.000     0.000     0.000     0.000     0.000     0.000     0.000     0.000     0.000     0.000
     0.000     0.000     0.000     0.000     0.000     0.000     0.000     0.000     0.000     0.000     0.000     0.000     0.000     0.000     0.000     0.000     0.000     0.000     0.000     0.000     0.000     0.000     0.000     0.000     0.000     0.000     0.000     0.000     0.000     0.000     0.000     0.000     0.000     0.000     0.000     0.000     0.000     0.000     0.000     0.000     0.000     0.000     0.000     0.000     0.000     0.000     0.000     0.000     0.000     0.000     0.000     0.000     0.000     0.000     0.000     0.000     0.000     0.000     0.000     0.000     0.000     0.000     0.000     0.000     0.000     0.000     0.000     0.000     0.000     0.000     0.000     0.000     0.000     0.000     0.000     0.000     0.000     0.000     0.000     0.000     0.000     0.018     0.110     0.275     0.513     0.819     1.193     1.629     2.127     2.682     3.291     3.951     4.660     5.412     6.206     7.037     7.901     8.794     9.713    10.654    11.612    12.583    13.564    14.549    15.535    16.517    17.490    18.451    19.395    20.317    21.214    22.081    22.914    23.709    24.463    25.171    25.830    26.437    26.989    27.483    27.916    28.286    28.592    28.832    29.004    29.107    29.142    29.107    29.004    28.832    28.592    28.286    27.916    27.483    26.989    26.437    25.830    25.171    24.463    23.709    22.914    22.081    21.214    20.317    19.395    18.451    17.490    16.517    15.535    14.549    13.564    12.583    11.612    10.654     9.713     8.794     7.901     7.037     6.206     5.412     4.660     3.951     3.291     2.682     2.127     1.629     1.193     0.819     0.513     0.275     0.110     0.018     0.000     0.000     0.000     0.000     0.000     0.000     0.000     0.000     0.000     0.000     0.000     0.000     0.000     0.000     0.000     0.000     0.000     0.000     0.000     0.000     0.000     0.000     0.000     0.000     0.000     0.000     0.000     0.000     0.000     0.000     0.000     0.000     0.000     0.000     0.000     0.000     0.000     0.000     0.000     0.000     0.000     0.000     0.000     0.000     0.000     0.000     0.000     0.000     0.000     0.000     0.000     0.000     0.000     0.000     0.000     0.000     0.000     0.000     0.000     0.000     0.000     0.000     0.000     0.000     0.000     0.000     0.000     0.000     0.000     0.000     0.000     0.000     0.000     0.000     0.000     0.000     0.000     0.000     0.000     0.000
     0.000     0.000     0.000     0.000     0.000     0.000     0.000     0.000     0.000     0.000     0.000     0.000     0.000     0.000     0.000     0.000     0.000     0.000     0.000     0.000     0.000     0.000     0.000     0.000     0.000     0.000     0.000     0.000     0.000     0.000     0.000     0.000     0.000     0.000     0.000     0.000     0.000     0.000     0.000     0.000     0.000     0.000     0.000     0.000     0.000     0.000     0.000     0.000     0.000     0.000     0.000     0.000     0.000     0.000     0.000     0.000     0.000     0.000     0.000     0.000     0.000     0.000     0.000     0.000     0.000     0.000     0.000     0.000     0.000     0.000     0.000     0.000     0.000     0.000     0.000     0.000     0.000     0.000     0.000     0.000     0.014     0.101     0.266     0.506     0.819     1.203     1.653     2.168     2.745     3.380     4.070     4.812     5.602     6.437     7.313     8.227     9.174    10.151    11.154    12.177    13.218    14.272    15.334    16.400    17.466    18.526    19.577    20.613    21.630    22.624    23.590    24.524    25.420    26.276    27.087    27.849    28.558    29.211    29.805    30.336    30.802    31.200    31.529    31.787    31.971    32.083    32.120    32.083    31.971    31.787    31.529    31.200    30.802    30.336    29.805    29.211    28.558    27.849    27.087    26.276    25.420    24.524    23.590    22.624    21.630    20.613    19.577    18.526    17.466    16.400    15.334    14.272    13.218    12.177    11.154    10.151     9.174     8.227     7.313     6.437     5.602     4.812     4.070     3.380     2.745     2.168     1.653     1.203     0.819     0.506     0.266     0.101     0.014     0.000     0.000     0.000     0.000     0.000     0.000     0.000     0.000     0.000     0.000     0.000     0.000     0.000     0.000     0.000     0.000     0.000     0.000     0.000     0.000     0.000     0.000     0.000     0.000     0.000     0.000     0.000     0.000     0.000     0.000     0.000     0.000     0.000     0.000     0.000     0.000     0.000     0.000     0.000     0.000     0.000     0.000     0.000     0.000     0.000     0.000     0.000     0.000     0.000     0.000     0.000     0.000     0.000     0.000     0.000     0.000     0.000     0.000     0.000     0.000     0.000     0.000     0.000     0.000     0.000     0.000     0.000     0.000     0.000     0.000     0.000     0.000     0.000     0.000     0.000     0.000     0.000     0.000     0.000
     0.000     0.000     0.000     0.000     0.000     0.000     0.000     0.000     0.000     0.000     0.000     0.000     0.000     0.000     0.000     0.000     0.000     0.000     0.000     0.000     0.000     0.000     0.000     0.000     0.000     0.000     0.000     0.000     0.000     0.000     0.000     0.000     0.000     0.000     0.000     0.000     0.000     0.000     0.000     0.000     0.000     0.000     0.000     0.000     0.000     0.000     0.000     0.000     0.000     0.000     0.000     0.000     0.000     0.000     0.000     0.000     0.000     0.000     0.000     0.000     0.000     0.000     0.000     0.000     0.000     0.000     0.000     0.000     0.000     0.000     0.000     0.000     0.000     0.000     0.000     0.000     0.000     0.000     0.000     0.008     0.087     0.248     0.487     0.803     1.193     1.653     2.182     2.777     3.434     4.150     4.922     5.747     6.620     7.539     8.500     9.499    10.531    11.593    12.681    13.791    14.917    16.055    17.201    18.351    19.499    20.640    21.770    22.885    23.979    25.047    26.084    27.087    28.050    28.969    29.840    30.658    31.419    32.120    32.757    33.327    33.828    34.255    34.609    34.885    35.084    35.203    35.243    35.203    35.084    34.885    34.609    34.255    33.828    33.327    32.757    32.120    31.419    30.658    29.840    28.969    28.050    27.087    26.084    25.047    23.979    22.885    21.770    20.640    19.499    18.351    17.201    16.055    14.917    13.791    12.681    11.593    10.531     9.499     8.500     7.539     6.620     5.747     4.922     4.150     3.434     2.777     2.182     1.653     1.193     0.803     0.487     0.248     0.087     0.008     0.000     0.000     0.000     0.000     0.000     0.000     0.000     0.000     0.000     0.000     0.000     0.000     0.000     0.000     0.000     0.000     0.000     0.000     0.000     0.000     0.000     0.000     0.000     0.000     0.000     0.000     0.000     0.000     0.000     0.000     0.000     0.000     0.000     0.000     0.000     0.000     0.000     0.000     0.000     0.000     0.000     0.000     0.000     0.000     0.000     0.000     0.000     0.000     0.000     0.000     0.000     0.000     0.000     0.000     0.000     0.000     0.000     0.000     0.000     0.000     0.000     0.000     0.000     0.000     0.000     0.000     0.000     0.000     0.000     0.000     0.000     0.000     0.000     0.000     0.000     0.000     0.000     0.000
     0.000     0.000     0.000     0.000     0.000     0.000     0.000     0.000     0.000     0.000     0.000     0.000     0.000     0.000     0.000     0.000     0.000     0.000     0.000     0.000     0.000     0.000     0.000     0.000     0.000     0.000     0.000     0.000     0.000     0.000     0.000     0.000     0.000     0.000     0.000     0.000     0.000     0.000     0.000     0.000     0.000     0.000     0.000     0.000     0.000     0.000     0.000     0.000     0.000     0.000     0.000     0.000     0.000     0.000     0.000     0.000     0.000     0.000     0.000     0.000     0.000     0.000     0.000     0.000     0.000     0.000     0.000     0.000     0.000     0.000     0.000     0.000     0.000     0.000     0.000     0.000     0.000     0.000     0.003     0.070     0.222     0.456     0.770     1.162     1.629     2.168     2.777     3.452     4.190     4.989     5.844     6.753     7.711     8.716     9.763    10.849    11.968    13.118    14.293    15.490    16.704    17.929    19.162    20.397    21.630    22.856    24.069    25.264    26.437    27.582    28.695    29.769    30.802    31.787    32.719    33.596    34.412    35.163    35.846    36.457    36.994    37.452    37.831    38.127    38.340    38.468    38.511    38.468    38.340    38.127    37.831    37.452    36.994    36.457    35.846    35.163    34.412    33.596    32.719    31.787    30.802    29.769    28.695    27.582    26.437    25.264    24.069    22.856    21.630    20.397    19.162    17.929    16.704    15.490    14.293    13.118    11.968    10.849     9.763     8.716     7.711     6.753     5.844     4.989     4.190     3.452     2.777     2.168     1.629     1.162     0.770     0.456     0.222     0.070     0.003     0.000     0.000     0.000     0.000     0.000     0.000     0.000     0.000     0.000     0.000     0.000     0.000     0.000     0.000     0.000     0.000     0.000     0.000     0.000     0.000     0.000     0.000     0.000     0.000     0.000     0.000     0.000     0.000     0.000     0.000     0.000     0.000     0.000     0.000     0.000     0.000     0.000     0.000     0.000     0.000     0.000     0.000     0.000     0.000     0.000     0.000     0.000     0.000     0.000     0.000     0.000     0.000     0.000     0.000     0.000     0.000     0.000     0.000     0.000     0.000     0.000     0.000     0.000     0.000     0.000     0.000     0.000     0.000     0.000     0.000     0.000     0.000     0.000     0.000     0.000     0.000     0.000
     0.000     0.000     0.000     0.000     0.000     0.000     0.000     0.000     0.000     0.000     0.000     0.000     0.000     0.000     0.000     0.000     0.000     0.000     0.000     0.000     0.000     0.000     0.000     0.000     0.000     0.000     0.000     0.000     0.000     0.000     0.000     0.000     0.000     0.000     0.000     0.000     0.000     0.000     0.000     0.000     0.000     0.000     0.000     0.000     0.000     0.000     0.000     0.000     0.000     0.000     0.000     0.000     0.000     0.000     0.000     0.000     0.000     0.000     0.000     0.000     0.000     0.000     0.000     0.000     0.000     0.000     0.000     0.000     0.000     0.000     0.000     0.000     0.000     0.000     0.000     0.000     0.000     0.000     0.051     0.190     0.414     0.723     1.113     1.582     2.127     2.745     3.434     4.190     5.011     5.893     6.833     7.827     8.873     9.964    11.099    12.273    13.482    14.721    15.987    17.273    18.577    19.892    21.214    22.538    23.859    25.171    26.469    27.749    29.004    30.229    31.419    32.569    33.673    34.727    35.725    36.663    37.536    38.340    39.071    39.725    40.299    40.790    41.196    41.513    41.741    41.878    41.924    41.878    41.741    41.513    41.196    40.790    40.299    39.725    39.071    38.340    37.536    36.663    35.725    34.727    33.673    32.569    31.419    30.229    29.004    27.749    26.469    25.171    23.859    22.538    21.214    19.892    18.577    17.273    15.987    14.721    13.482    12.273    11.099     9.964     8.873     7.827     6.833     5.893     5.011     4.190     3.434     2.745     2.127     1.582     1.113     0.723     0.414     0.190     0.051     0.000     0.000     0.000     0.000     0.000     0.000     0.000     0.000     0.000     0.000     0.000     0.000     0.000     0.000     0.000     0.000     0.000     0.000     0.000     0.000     0.000     0.000     0.000     0.000     0.000     0.000     0.000     0.000     0.000     0.000     0.000     0.000     0.000     0.000     0.000     0.000     0.000     0.000     0.000     0.000     0.000     0.000     0.000     0.000     0.000     0.000     0.000     0.000     0.000     0.000     0.000     0.000     0.000     0.000     0.000     0.000     0.000     0.000     0.000     0.000     0.000     0.000     0.000     0.000     0.000     0.000     0.000     0.000     0.000     0.000     0.000     0.000     0.000     0.000     0.000     0.000     0.000
     0.000     0.000     0.000     0.000     0.000     0.000     0.000     0.000     0.000     0.000     0.000     0.000     0.000     0.000     0.000     0.000     0.000     0.000     0.000     0.000     0.000     0.000     0.000     0.000     0.000     0.000     0.000     0.000     0.000     0.000     0.000     0.000     0.000     0.000     0.000     0.000     0.000     0.000     0.000     0.000     0.000     0.000     0.000     0.000     0.000     0.000     0.000     0.000     0.000     0.000     0.000     0.000     0.000     0.000     0.000     0.000     0.000     0.000     0.000     0.000     0.000     0.000     0.000     0.000     0.000     0.000     0.000     0.000     0.000     0.000     0.000     0.000     0.000     0.000     0.000     0.000     0.000     0.031     0.153     0.364     0.662     1.046     1.512     2.058     2.682     3.380     4.150     4.989     5.893     6.860     7.886     8.967    10.100    11.281    12.505    13.770    15.070    16.400    17.758    19.136    20.532    21.939    23.353    24.769    26.180    27.582    28.969    30.336    31.676    32.984    34.255    35.483    36.663    37.789    38.855    39.857    40.790    41.650    42.431    43.130    43.744    44.269    44.703    45.042    45.286    45.433    45.482    45.433    45.286    45.042    44.703    44.269    43.744    43.130    42.431    41.650    40.790    39.857    38.855    37.789    36.663    35.483    34.255    32.984    31.676    30.336    28.969    27.582    26.180    24.769    23.353    21.939    20.532    19.136    17.758    16.400    15.070    13.770    12.505    11.281    10.100     8.967     7.886     6.860     5.893     4.989     4.150     3.380     2.682     2.058     1.512     1.046     0.662     0.364     0.153     0.031     0.000     0.000     0.000     0.000     0.000     0.000     0.000     0.000     0.000     0.000     0.000     0.000     0.000     0.000     0.000     0.000     0.000     0.000     0.000     0.000     0.000     0.000     0.000     0.000     0.000     0.000     0.000     0.000     0.000     0.000     0.000     0.000     0.000     0.000     0.000     0.000     0.000     0.000     0.000     0.000     0.000     0.000     0.000     0.000     0.000     0.000     0.000     0.000     0.000     0.000     0.000     0.000     0.000     0.000     0.000     0.000     0.000     0.000     0.000     0.000     0.000     0.000     0.000     0.000     0.000     0.000     0.000     0.000     0.000     0.000     0.000     0.000     0.000     0.000     0.000     0.000
     0.000     0.000     0.000     0.000     0.000     0.000     0.000     0.000     0.000     0.000     0.000     0.000     0.000     0.000     0.000     0.000     0.000     0.000     0.000     0.000     0.000     0.000     0.000     0.000     0.000     0.000     0.000     0.000     0.000     0.000     0.000     0.000     0.000     0.000     0.000     0.000     0.000     0.000     0.000     0.000     0.000     0.000     0.000     0.000     0.000     0.000     0.000     0.000     0.000     0.000     0.000     0.000     0.000     0.000     0.000     0.000     0.000     0.000     0.000     0.000     0.000     0.000     0.000     0.000     0.000     0.000     0.000     0.000     0.000     0.000     0.000     0.000     0.000     0.000     0.000     0.000     0.014     0.114     0.307     0.590     0.962     1.421     1.964     2.588     3.291     4.070     4.922     5.844     6.833     7.886     8.999    10.168    11.391    12.662    13.978    15.334    16.727    18.152    19.603    21.076    22.567    24.069    25.577    27.087    28.592    30.087    31.566    33.022    34.451    35.846    37.202    38.511    39.769    40.970    42.108    43.177    44.173    45.091    45.925    46.672    47.328    47.889    48.352    48.715    48.975    49.132    49.184    49.132    48.975    48.715    48.352    47.889    47.328    46.672    45.925    45.091    44.173    43.177    42.108    40.970    39.769    38.511    37.202    35.846    34.451    33.022    31.566    30.087    28.592    27.087    25.577    24.069    22.567    21.076    19.603    18.152    16.727    15.334    13.978    12.662    11.391    10.168     8.999     7.886     6.833     5.844     4.922     4.070     3.291     2.588     1.964     1.421     0.962     0.590     0.307     0.114     0.014     0.000     0.000     0.000     0.000     0.000     0.000     0.000     0.000     0.000     0.000     0.000     0.000     0.000     0.000     0.000     0.000     0.000     0.000     0.000     0.000     0.000     0.000     0.000     0.000     0.000     0.000     0.000     0.000     0.000     0.000     0.000     0.000     0.000     0.000     0.000     0.000     0.000     0.000     0.000     0.000     0.000     0.000     0.000     0.000     0.000     0.000     0.000     0.000     0.000     0.000     0.000     0.000     0.000     0.000     0.000     0.000     0.000     0.000     0.000     0.000     0.000     0.000     0.000     0.000     0.000     0.000     0.000     0.000     0.000     0.000     0.000     0.000     0.000     0.000     0.000
     0.000     0.000     0.000     0.000     0.000     0.000     0.000     0.000     0.000     0.000     0.000     0.000     0.000     0.000     0.000     0.000     0.000     0.000     0.000     0.000     0.000     0.000     0.000     0.000     0.000     0.000     0.000     0.000     0.000     0.000     0.000     0.000     0.000     0.000     0.000     0.000     0.000     0.000     0.000     0.000     0.000     0.000     0.000     0.000     0.000     0.000     0.000     0.000     0.000     0.000     0.000     0.000     0.000     0.000     0.000     0.000     0.000     0.000     0.000     0.000     0.000     0.000     0.000     0.000     0.000     0.000     0.000     0.000     0.000     0.000     0.000     0.000     0.000     0.000     0.000     0.003     0.076     0.246     0.510     0.866     1.312     1.846     2.466     3.169     3.951     4.812     5.747     6.753     7.827     8.967    10.168    11.427    12.740    14.103    15.512    16.963    18.451    19.971    21.519    23.089    24.677    26.276    27.882    29.489    31.091    32.682    34.255    35.806    37.327    38.812    40.255    41.650    42.990    44.269    45.482    46.622    47.684    48.663    49.553    50.350    51.049    51.648    52.143    52.530    52.808    52.976    53.032    52.976    52.808    52.530    52.143    51.648    51.049    50.350    49.553    48.663    47.684    46.622    45.482    44.269    42.990    41.650    40.255    38.812    37.327    35.806    34.255    32.682    31.091    29.489    27.882    26.276    24.677    23.089    21.519    19.971    18.451    16.963    15.512    14.103    12.740    11.427    10.168     8.967     7.827     6.753     5.747     4.812     3.951     3.169     2.466     1.846     1.312     0.866     0.510     0.246     0.076     0.003     0.000     0.000     0.000     0.000     0.000     0.000     0.000     0.000     0.000     0.000     0.000     0.000     0.000     0.000     0.000     0.000     0.000     0.000     0.000     0.000     0.000     0.000     0.000     0.000     0.000     0.000     0.000     0.000     0.000     0.000     0.000     0.000     0.000     0.000     0.000     0.000     0.000     0.000     0.000     0.000     0.000     0.000     0.000     0.000     0.000     0.000     0.000     0.000     0.000     0.000     0.000     0.000     0.000     0.000     0.000     0.000     0.000     0.000     0.000     0.000     0.000     0.000     0.000     0.000     0.000     0.000     0.000     0.000     0.000     0.000     0.000     0.000     0.000     0.000
     0.000     0.000     0.000     0.000     0.000     0.000     0.000     0.000     0.000     0.000     0.000     0.000     0.000     0.000     0.000     0.000     0.000     0.000     0.000     0.000     0.000     0.000     0.000     0.000     0.000     0.000     0.000     0.000     0.000     0.000     0.000     0.000     0.000     0.000     0.000     0.000     0.000     0.000     0.000     0.000     0.000     0.000     0.000     0.000     0.000     0.000     0.000     0.000     0.000     0.000     0.000     0.000     0.000     0.000     0.000     0.000     0.000     0.000     0.000     0.000     0.000     0.000     0.000     0.000     0.000     0.000     0.000     0.000     0.000     0.000     0.000     0.000     0.000     0.000     0.000     0.042     0.184     0.423     0.758     1.188     1.708     2.318     3.015     3.797     4.660     5.602     6.620     7.711     8.873    10.100    11.391    12.740    14.146    15.602    17.106    18.652    20.237    21.855    23.501    25.171    26.858    28.558    30.264    31.971    33.673    35.363    37.035    38.683    40.299    41.878    43.413    44.896    46.322    47.684    48.975    50.189    51.321    52.364    53.313    54.162    54.909    55.548    56.075    56.489    56.786    56.965    57.024    56.965    56.786    56.489    56.075    55.548    54.909    54.162    53.313    52.364    51.321    50.189    48.975    47.684    46.322    44.896    43.413    41.878    40.299    38.683    37.035    35.363    33.673    31.971    30.264    28.558    26.858    25.171    23.501    21.855    20.237    18.652    17.106    15.602    14.146    12.740    11.391    10.100     8.873     7.711     6.620     5.602     4.660     3.797     3.015     2.318     1.708     1.188     0.758     0.423     0.184     0.042     0.000     0.000     0.000     0.000     0.000     0.000     0.000     0.000     0.000     0.000     0.000     0.000     0.000     0.000     0.000     0.000     0.000     0.000     0.000     0.000     0.000     0.000     0.000     0.000     0.000     0.000     0.000     0.000     0.000     0.000     0.000     0.000     0.000     0.000     0.000     0.000     0.000     0.000     0.000     0.000     0.000     0.000     0.000     0.000     0.000     0.000     0.000     0.000     0.000     0.000     0.000     0.000     0.000     0.000     0.000     0.000     0.000     0.000     0.000     0.000     0.000     0.000     0.000     0.000     0.000     0.000     0.000     0.000     0.000     0.000     0.000     0.000     0.000     0.000
     0.000     0.000     0.000     0.000     0.000     0.000     0.000     0.000     0.000     0.000     0.000     0.000     0.000     0.000     0.000     0.000     0.000     0.000     0.000     0.000     0.000     0.000     0.000     0.000     0.000     0.000     0.000     0.000     0.000     0.000     0.000     0.000     0.000     0.000     0.000     0.000     0.000     0.000     0.000     0.000     0.000     0.000     0.000     0.000     0.000     0.000     0.000     0.000     0.000     0.000     0.000     0.000     0.000     0.000     0.000     0.000     0.000     0.000     0.000     0.000     0.000     0.000     0.000     0.000     0.000     0.000     0.000     0.000     0.000     0.000     0.000     0.000     0.000     0.000     0.016     0.125     0.335     0.644     1.050     1.552     2.147     2.833     3.608     4.469     5.412     6.437     7.539     8.716     9.964    11.281    12.662    14.103    15.602    17.153    18.753    20.397    22.081    23.799    25.546    27.317    29.107    30.910    32.719    34.530    36.335    38.127    39.901    41.650    43.366    45.042    46.672    48.248    49.764    51.212    52.586    53.878    55.082    56.193    57.204    58.110    58.905    59.586    60.149    60.590    60.907    61.098    61.162    61.098    60.907    60.590    60.149    59.586    58.905    58.110    57.204    56.193    55.082    53.878    52.586    51.212    49.764    48.248    46.672    45.042    43.366    41.650    39.901    38.127    36.335    34.530    32.719    30.910    29.107    27.317    25.546    23.799    22.081    20.397    18.753    17.153    15.602    14.103    12.662    11.281     9.964     8.716     7.539     6.437     5.412     4.469     3.608     2.833     2.147     1.552     1.050     0.644     0.335     0.125     0.016     0.000     0.000     0.000     0.000     0.000     0.000     0.000     0.000     0.000     0.000     0.000     0.000     0.000     0.000     0.000     0.000     0.000     0.000     0.000     0.000     0.000     0.000     0.000     0.000     0.000     0.000     0.000     0.000     0.000     0.000     0.000     0.000     0.000     0.000     0.000     0.000     0.000     0.000     0.000     0.000     0.000     0.000     0.000     0.000     0.000     0.000     0.000     0.000     0.000     0.000     0.000     0.000     0.000     0.000     0.000     0.000     0.000     0.000     0.000     0.000     0.000     0.000     0.000     0.000     0.000     0.000     0.000     0.000     0.000     0.000     0.000     0.000     0.000
     0.000     0.000     0.000     0.000     0.000     0.000     0.000     0.000     0.000     0.000     0.000     0.000     0.000     0.000     0.000     0.000     0.000     0.000     0.000     0.000     0.000     0.000     0.000     0.000     0.000     0.000     0.000     0.000     0.000     0.000     0.000     0.000     0.000     0.000     0.000     0.000     0.000     0.000     0.000     0.000     0.000     0.000     0.000     0.000     0.000     0.000     0.000     0.000     0.000     0.000     0.000     0.000     0.000     0.000     0.000     0.000     0.000     0.000     0.000     0.000     0.000     0.000     0.000     0.000     0.000     0.000     0.000     0.000     0.000     0.000     0.000     0.000     0.000     0.002     0.072     0.248     0.526     0.905     1.382     1.957     2.627     3.389     4.241     5.181     6.206     7.313     8.500     9.763    11.099    12.505    13.978    15.512    17.106    18.753    20.451    22.194    23.979    25.798    27.649    29.524    31.419    33.327    35.243    37.160    39.071    40.970    42.849    44.703    46.522    48.300    50.030    51.703    53.313    54.851    56.311    57.685    58.967    60.149    61.225    62.190    63.038    63.764    64.364    64.834    65.172    65.376    65.444    65.376    65.172    64.834    64.364    63.764    63.038    62.190    61.225    60.149    58.967    57.685    56.311    54.851    53.313    51.703    50.030    48.300    46.522    44.703    42.849    40.970    39.071    37.160    35.243    33.327    31.419    29.524    27.649    25.798    23.979    22.194    20.451    18.753    17.106    15.512    13.978    12.505    11.099     9.763     8.500     7.313     6.206     5.181     4.241     3.389     2.627     1.957     1.382     0.905     0.526     0.248     0.072     0.002     0.000     0.000     0.000     0.000     0.000     0.000     0.000     0.000     0.000     0.000     0.000     0.000     0.000     0.000     0.000     0.000     0.000     0.000     0.000     0.000     0.000     0.000     0.000     0.000     0.000     0.000     0.000     0.000     0.000     0.000     0.000     0.000     0.000     0.000     0.000     0.000     0.000     0.000     0.000     0.000     0.000     0.000     0.000     0.000     0.000     0.000     0.000     0.000     0.000     0.000     0.000     0.000     0.000     0.000     0.000     0.000     0.000     0.000     0.000     0.000     0.000     0.000     0.000     0.000     0.000     0.000     0.000     0.000     0.000     0.000     0.000     0.000
     0.000     0.000     0.000     0.000     0.000     0.000     0.000     0.000     0.000     0.000     0.000     0.000     0.000     0.000     0.000     0.000     0.000     0.000     0.000     0.000     0.000     0.000     0.000     0.000     0.000     0.000     0.000     0.000     0.000     0.000     0.000     0.000     0.000     0.000     0.000     0.000     0.000     0.000     0.000     0.000     0.000     0.000     0.000     0.000     0.000     0.000     0.000     0.000     0.000     0.000     0.000     0.000     0.000     0.000     0.000     0.000     0.000     0.000     0.000     0.000     0.000     0.000     0.000     0.000     0.000     0.000     0.000     0.000     0.000     0.000     0.000     0.000     0.000     0.031     0.167     0.409     0.754     1.203     1.752     2.399     3.143     3.981     4.911     5.930     7.037     8.227     9.499    10.849    12.273    13.770    15.334    16.963    18.652    20.397    22.194    24.039    25.925    27.849    29.805    31.787    33.789    35.806    37.831    39.857    41.878    43.887    45.876    47.837    49.764    51.648    53.482    55.256    56.965    58.598    60.149    61.610    62.972    64.230    65.376    66.403    67.306    68.080    68.719    69.221    69.581    69.628    69.483    69.628    69.581    69.221    68.719    68.080    67.306    66.403    65.376    64.230    62.972    61.610    60.149    58.598    56.965    55.256    53.482    51.648    49.764    47.837    45.876    43.887    41.878    39.857    37.831    35.806    33.789    31.787    29.805    27.849    25.925    24.039    22.194    20.397    18.652    16.963    15.334    13.770    12.273    10.849     9.499     8.227     7.037     5.930     4.911     3.981     3.143     2.399     1.752     1.203     0.754     0.409     0.167     0.031     0.000     0.000     0.000     0.000     0.000     0.000     0.000     0.000     0.000     0.000     0.000     0.000     0.000     0.000     0.000     0.000     0.000     0.000     0.000     0.000     0.000     0.000     0.000     0.000     0.000     0.000     0.000     0.000     0.000     0.000     0.000     0.000     0.000     0.000     0.000     0.000     0.000     0.000     0.000     0.000     0.000     0.000     0.000     0.000     0.000     0.000     0.000     0.000     0.000     0.000     0.000     0.000     0.000     0.000     0.000     0.000     0.000     0.000     0.000     0.000     0.000     0.000     0.000     0.000     0.000     0.000     0.000     0.000     0.000     0.000     0.000     0.000
     0.000     0.000     0.000     0.000     0.000     0.000     0.000     0.000     0.000     0.000     0.000     0.000     0.000     0.000     0.000     0.000     0.000     0.000     0.000     0.000     0.000     0.000     0.000     0.000     0.000     0.000     0.000     0.000     0.000     0.000     0.000     0.000     0.000     0.000     0.000     0.000     0.000     0.000     0.000     0.000     0.000     0.000     0.000     0.000     0.000     0.000     0.000     0.000     0.000     0.000     0.000     0.000     0.000     0.000     0.000     0.000     0.000     0.000     0.000     0.000     0.000     0.000     0.000     0.000     0.000     0.000     0.000     0.000     0.000     0.000     0.000     0.000     0.006     0.097     0.297     0.604     1.018     1.535     2.154     2.874     3.692     4.606     5.614     6.713     7.901     9.174    10.531    11.968    13.482    15.070    16.727    18.451    20.237    22.081    23.979    25.925    27.916    29.945    32.009    34.099    36.212    38.340    40.477    42.617    44.751    46.873    48.975    51.049    53.088    55.082    57.024    58.905    60.717    62.450    64.096    65.648    67.097    68.434    69.653    67.744    65.861    64.267    62.964    61.950    61.225    60.791    60.646    60.791    61.225    61.950    62.964    64.267    65.861    67.744    69.653    68.434    67.097    65.648    64.096    62.450    60.717    58.905    57.024    55.082    53.088    51.049    48.975    46.873    44.751    42.617    40.477    38.340    36.212    34.099    32.009    29.945    27.916    25.925    23.979    22.081    20.237    18.451    16.727    15.070    13.482    11.968    10.531     9.174     7.901     6.713     5.614     4.606     3.692     2.874     2.154     1.535     1.018     0.604     0.297     0.097     0.006     0.000     0.000     0.000     0.000     0.000     0.000     0.000     0.000     0.000     0.000     0.000     0.000     0.000     0.000     0.000     0.000     0.000     0.000     0.000     0.000     0.000     0.000     0.000     0.000     0.000     0.000     0.000     0.000     0.000     0.000     0.000     0.000     0.000     0.000     0.000     0.000     0.000     0.000     0.000     0.000     0.000     0.000     0.000     0.000     0.000     0.000     0.000     0.000     0.000     0.000     0.000     0.000     0.000     0.000     0.000     0.000     0.000     0.000     0.000     0.000     0.000     0.000     0.000     0.000     0.000     0.000     0.000     0.000     0.000     0.000     0.000
     0.000     0.000     0.000     0.000     0.000     0.000     0.000     0.000     0.000     0.000     0.000     0.000     0.000     0.000     0.000     0.000     0.000     0.000     0.000     0.000     0.000     0.000     0.000     0.000     0.000     0.000     0.000     0.000     0.000     0.000     0.000     0.000     0.000     0.000     0.000     0.000     0.000     0.000     0.000     0.000     0.000     0.000     0.000     0.000     0.000     0.000     0.000     0.000     0.000     0.000     0.000     0.000     0.000     0.000     0.000     0.000     0.000     0.000     0.000     0.000     0.000     0.000     0.000     0.000     0.000     0.000     0.000     0.000     0.000     0.000     0.000     0.000     0.042     0.195     0.459     0.832     1.312     1.898     2.588     3.380     4.272     5.261     6.347     7.525     8.794    10.151    11.593    13.118    14.721    16.400    18.152    19.971    21.855    23.799    25.798    27.849    29.945    32.083    34.255    36.457    38.683    40.925    43.177    45.433    47.684    49.923    52.143    54.334    56.489    58.598    60.653    62.645    64.565    66.403    68.150    69.628    66.585    63.833    61.370    59.197    57.314    55.720    54.416    53.402    52.678    52.243    52.098    52.243    52.678    53.402    54.416    55.720    57.314    59.197    61.370    63.833    66.585    69.628    68.150    66.403    64.565    62.645    60.653    58.598    56.489    54.334    52.143    49.923    47.684    45.433    43.177    40.925    38.683    36.457    34.255    32.083    29.945    27.849    25.798    23.799    21.855    19.971    18.152    16.400    14.721    13.118    11.593    10.151     8.794     7.525     6.347     5.261     4.272     3.380     2.588     1.898     1.312     0.832     0.459     0.195     0.042     0.000     0.000     0.000     0.000     0.000     0.000     0.000     0.000     0.000     0.000     0.000     0.000     0.000     0.000     0.000     0.000     0.000     0.000     0.000     0.000     0.000     0.000     0.000     0.000     0.000     0.000     0.000     0.000     0.000     0.000     0.000     0.000     0.000     0.000     0.000     0.000     0.000     0.000     0.000     0.000     0.000     0.000     0.000     0.000     0.000     0.000     0.000     0.000     0.000     0.000     0.000     0.000     0.000     0.000     0.000     0.000     0.000     0.000     0.000     0.000     0.000     0.000     0.000     0.000     0.000     0.000     0.000     0.000     0.000     0.000     0.000
     0.000     0.000     0.000     0.000     0.000     0.000     0.000     0.000     0.000     0.000     0.000     0.000     0.000     0.000     0.000     0.000     0.000     0.000     0.000     0.000     0.000     0.000     0.000     0.000     0.000     0.000     0.000     0.000     0.000     0.000     0.000     0.000     0.000     0.000     0.000     0.000     0.000     0.000     0.000     0.000     0.000     0.000     0.000     0.000     0.000     0.000     0.000     0.000     0.000     0.000     0.000     0.000     0.000     0.000     0.000     0.000     0.000     0.000     0.000     0.000     0.000     0.000     0.000     0.000     0.000     0.000     0.000     0.000     0.000     0.000     0.000     0.008     0.110     0.324     0.651     1.089     1.635     2.289     3.049     3.912     4.878     5.943     7.105     8.363     9.713    11.154    12.681    14.293    15.987    17.758    19.603    21.519    23.501    25.546    27.649    29.805    32.009    34.255    36.540    38.855    41.196    43.555    45.925    48.300    50.672    53.032    55.373    57.685    59.961    62.190    64.364    66.472    68.505    68.324    64.702    61.370    58.328    55.575    53.112    50.939    49.056    47.462    46.158    45.144    44.420    43.985    43.840    43.985    44.420    45.144    46.158    47.462    49.056    50.939    53.112    55.575    58.328    61.370    64.702    68.324    68.505    66.472    64.364    62.190    59.961    57.685    55.373    53.032    50.672    48.300    45.925    43.555    41.196    38.855    36.540    34.255    32.009    29.805    27.649    25.546    23.501    21.519    19.603    17.758    15.987    14.293    12.681    11.154     9.713     8.363     7.105     5.943     4.878     3.912     3.049     2.289     1.635     1.089     0.651     0.324     0.110     0.008     0.000     0.000     0.000     0.000     0.000     0.000     0.000     0.000     0.000     0.000     0.000     0.000     0.000     0.000     0.000     0.000     0.000     0.000     0.000     0.000     0.000     0.000     0.000     0.000     0.000     0.000     0.000     0.000     0.000     0.000     0.000     0.000     0.000     0.000     0.000     0.000     0.000     0.000     0.000     0.000     0.000     0.000     0.000     0.000     0.000     0.000     0.000     0.000     0.000     0.000     0.000     0.000     0.000     0.000     0.000     0.000     0.000     0.000     0.000     0.000     0.000     0.000     0.000     0.000     0.000     0.000     0.000     0.000     0.000     0.000
     0.000     0.000     0.000     0.000     0.000     0.000     0.000     0.000     0.000     0.000     0.000     0.000     0.000     0.000     0.000     0.000     0.000     0.000     0.000     0.000     0.000     0.000     0.000     0.000     0.000     0.000     0.000     0.000     0.000     0.000     0.000     0.000     0.000     0.000     0.000     0.000     0.000     0.000     0.000     0.000     0.000     0.000     0.000     0.000     0.000     0.000     0.000     0.000     0.000     0.000     0.000     0.000     0.000     0.000     0.000     0.000     0.000     0.000     0.000     0.000     0.000     0.000     0.000     0.000     0.000     0.000     0.000     0.000     0.000     0.000     0.000     0.045     0.205     0.481     0.870     1.372     1.984     2.705     3.534     4.469     5.507     6.647     7.886     9.223    10.654    12.177    13.791    15.490    17.273    19.136    21.076    23.089    25.171    27.317    29.524    31.787    34.099    36.457    38.855    41.286    43.744    46.223    48.714    51.212    53.708    56.193    58.659    61.098    63.499    65.853    68.150    68.469    64.267    60.356    56.734    53.402    50.360    47.607    45.144    42.971    41.088    39.494    38.190    37.176    36.452    36.017    35.872    36.017    36.452    37.176    38.190    39.494    41.088    42.971    45.144    47.607    50.360    53.402    56.734    60.356    64.267    68.469    68.150    65.853    63.499    61.098    58.659    56.193    53.708    51.212    48.714    46.223    43.744    41.286    38.855    36.457    34.099    31.787    29.524    27.317    25.171    23.089    21.076    19.136    17.273    15.490    13.791    12.177    10.654     9.223     7.886     6.647     5.507     4.469     3.534     2.705     1.984     1.372     0.870     0.481     0.205     0.045     0.000     0.000     0.000     0.000     0.000     0.000     0.000     0.000     0.000     0.000     0.000     0.000     0.000     0.000     0.000     0.000     0.000     0.000     0.000     0.000     0.000     0.000     0.000     0.000     0.000     0.000     0.000     0.000     0.000     0.000     0.000     0.000     0.000     0.000     0.000     0.000     0.000     0.000     0.000     0.000     0.000     0.000     0.000     0.000     0.000     0.000     0.000     0.000     0.000     0.000     0.000     0.000     0.000     0.000     0.000     0.000     0.000     0.000     0.000     0.000     0.000     0.000     0.000     0.000     0.000     0.000     0.000     0.000     0.000     0.000
     0.000     0.000     0.000     0.000     0.000     0.000     0.000     0.000     0.000     0.000     0.000     0.000     0.000     0.000     0.000     0.000     0.000     0.000     0.000     0.000     0.000     0.000     0.000     0.000     0.000     0.000     0.000     0.000     0.000     0.000     0.000     0.000     0.000     0.000     0.000     0.000     0.000     0.000     0.000     0.000     0.000     0.000     0.000     0.000     0.000     0.000     0.000     0.000     0.000     0.000     0.000     0.000     0.000     0.000     0.000     0.000     0.000     0.000     0.000     0.000     0.000     0.000     0.000     0.000     0.000     0.000     0.000     0.000     0.000     0.000     0.007     0.108     0.327     0.662     1.113     1.678     2.355     3.143     4.040     5.045     6.155     7.369     8.685    10.100    11.612    13.218    14.917    16.704    18.577    20.532    22.567    24.677    26.858    29.107    31.419    33.789    36.212    38.683    41.196    43.744    46.322    48.923    51.539    54.162    56.786    59.400    61.996    64.565    67.097    69.581    65.282    60.790    56.589    52.678    49.056    45.724    42.681    39.929    37.466    35.293    33.409    31.816    30.512    29.498    28.773    28.339    28.194    28.339    28.773    29.498    30.512    31.816    33.409    35.293    37.466    39.929    42.681    45.724    49.056    52.678    56.589    60.790    65.282    69.581    67.097    64.565    61.996    59.400    56.786    54.162    51.539    48.923    46.322    43.744    41.196    38.683    36.212    33.789    31.419    29.107    26.858    24.677    22.567    20.532    18.577    16.704    14.917    13.218    11.612    10.100     8.685     7.369     6.155     5.045     4.040     3.143     2.355     1.678     1.113     0.662     0.327     0.108     0.007     0.000     0.000     0.000     0.000     0.000     0.000     0.000     0.000     0.000     0.000     0.000     0.000     0.000     0.000     0.000     0.000     0.000     0.000     0.000     0.000     0.000     0.000     0.000     0.000     0.000     0.000     0.000     0.000     0.000     0.000     0.000     0.000     0.000     0.000     0.000     0.000     0.000     0.000     0.000     0.000     0.000     0.000     0.000     0.000     0.000     0.000     0.000     0.000     0.000     0.000     0.000     0.000     0.000     0.000     0.000     0.000     0.000     0.000     0.000     0.000     0.000     0.000     0.000     0.000     0.000     0.000     0.000     0.000     0.000
     0.000     0.000     0.000     0.000     0.000     0.000     0.000     0.000     0.000     0.000     0.000     0.000     0.000     0.000     0.000     0.000     0.000     0.000     0.000     0.000     0.000     0.000     0.000     0.000     0.000     0.000     0.000     0.000     0.000     0.000     0.000     0.000     0.000     0.000     0.000     0.000     0.000     0.000     0.000     0.000     0.000     0.000     0.000     0.000     0.000     0.000     0.000     0.000     0.000     0.000     0.000     0.000     0.000     0.000     0.000     0.000     0.000     0.000     0.000     0.000     0.000     0.000     0.000     0.000     0.000     0.000     0.000     0.000     0.000     0.000     0.039     0.195     0.471     0.866     1.377     2.004     2.745     3.599     4.564     5.638     6.820     8.107     9.499    10.991    12.583    14.272    16.055    17.929    19.892    21.939    24.069    26.276    28.558    30.910    33.327    35.806    38.340    40.925    43.555    46.223    48.923    51.648    54.391    57.144    59.898    62.645    65.376    68.080    67.744    62.674    57.893    53.402    49.201    45.289    41.667    38.335    35.293    32.540    30.077    27.904    26.021    24.427    23.123    22.109    21.385    20.950    20.805    20.950    21.385    22.109    23.123    24.427    26.021    27.904    30.077    32.540    35.293    38.335    41.667    45.289    49.201    53.402    57.893    62.674    67.744    68.080    65.376    62.645    59.898    57.144    54.391    51.648    48.923    46.223    43.555    40.925    38.340    35.806    33.327    30.910    28.558    26.276    24.069    21.939    19.892    17.929    16.055    14.272    12.583    10.991     9.499     8.107     6.820     5.638     4.564     3.599     2.745     2.004     1.377     0.866     0.471     0.195     0.039     0.000     0.000     0.000     0.000     0.000     0.000     0.000     0.000     0.000     0.000     0.000     0.000     0.000     0.000     0.000     0.000     0.000     0.000     0.000     0.000     0.000     0.000     0.000     0.000     0.000     0.000     0.000     0.000     0.000     0.000     0.000     0.000     0.000     0.000     0.000     0.000     0.000     0.000     0.000     0.000     0.000     0.000     0.000     0.000     0.000     0.000     0.000     0.000     0.000     0.000     0.000     0.000     0.000     0.000     0.000     0.000     0.000     0.000     0.000     0.000     0.000     0.000     0.000     0.000     0.000     0.000     0.000     0.000     0.000
     0.000     0.000     0.000     0.000     0.000     0.000     0.000     0.000     0.000     0.000     0.000     0.000     0.000     0.000     0.000     0.000     0.000     0.000     0.000     0.000     0.000     0.000     0.000     0.000     0.000     0.000     0.000     0.000     0.000     0.000     0.000     0.000     0.000     0.000     0.000     0.000     0.000     0.000     0.000     0.000     0.000     0.000     0.000     0.000     0.000     0.000     0.000     0.000     0.000     0.000     0.000     0.000     0.000     0.000     0.000     0.000     0.000     0.000     0.000     0.000     0.000     0.000     0.000     0.000     0.000     0.000     0.000     0.000     0.000     0.003     0.093     0.304     0.637     1.089     1.659     2.347     3.151     4.070     5.101     6.244     7.497     8.857    10.323    11.893    13.564    15.334    17.201    19.162    21.214    23.353    25.577    27.882    30.264    32.719    35.243    37.831    40.477    43.177    45.925    48.714    51.539    54.391    57.264    60.149    63.038    65.922    68.791    66.006    60.646    55.575    50.794    46.303    42.102    38.190    34.568    31.236    28.194    25.441    22.978    20.805    18.922    17.328    16.024    15.010    14.286    13.851    13.706    13.851    14.286    15.010    16.024    17.328    18.922    20.805    22.978    25.441    28.194    31.236    34.568    38.190    42.102    46.303    50.794    55.575    60.646    66.006    68.791    65.922    63.038    60.149    57.264    54.391    51.539    48.714    45.925    43.177    40.477    37.831    35.243    32.719    30.264    27.882    25.577    23.353    21.214    19.162    17.201    15.334    13.564    11.893    10.323     8.857     7.497     6.244     5.101     4.070     3.151     2.347     1.659     1.089     0.637     0.304     0.093     0.003     0.000     0.000     0.000     0.000     0.000     0.000     0.000     0.000     0.000     0.000     0.000     0.000     0.000     0.000     0.000     0.000     0.000     0.000     0.000     0.000     0.000     0.000     0.000     0.000     0.000     0.000     0.000     0.000     0.000     0.000     0.000     0.000     0.000     0.000     0.000     0.000     0.000     0.000     0.000     0.000     0.000     0.000     0.000     0.000     0.000     0.000     0.000     0.000     0.000     0.000     0.000     0.000     0.000     0.000     0.000     0.000     0.000     0.000     0.000     0.000     0.000     0.000     0.000     0.000     0.000     0.000     0.000     0.000
     0.000     0.000     0.000     0.000     0.000     0.000     0.000     0.000     0.000     0.000     0.000     0.000     0.000     0.000     0.000     0.000     0.000     0.000     0.000     0.000     0.000     0.000     0.000     0.000     0.000     0.000     0.000     0.000     0.000     0.000     0.000     0.000     0.000     0.000     0.000     0.000     0.000     0.000     0.000     0.000     0.000     0.000     0.000     0.000     0.000     0.000     0.000     0.000     0.000     0.000     0.000     0.000     0.000     0.000     0.000     0.000     0.000     0.000     0.000     0.000     0.000     0.000     0.000     0.000     0.000     0.000     0.000     0.000     0.000     0.025     0.167     0.432     0.819     1.328     1.957     2.705     3.571     4.553     5.650     6.860     8.182     9.614    11.154    12.799    14.549    16.400    18.351    20.397    22.538    24.769    27.087    29.489    31.971    34.530    37.160    39.857    42.617    45.433    48.300    51.212    54.162    57.144    60.149    63.169    66.196    69.221    64.847    59.197    53.837    48.766    43.985    39.494    35.293    31.381    27.759    24.427    21.385    18.632    16.169    13.996    12.113    10.519     9.215     8.201     7.477     7.042     6.897     7.042     7.477     8.201     9.215    10.519    12.113    13.996    16.169    18.632    21.385    24.427    27.759    31.381    35.293    39.494    43.985    48.766    53.837    59.197    64.847    69.221    66.196    63.169    60.149    57.144    54.162    51.212    48.300    45.433    42.617    39.857    37.160    34.530    31.971    29.489    27.087    24.769    22.538    20.397    18.351    16.400    14.549    12.799    11.154     9.614     8.182     6.860     5.650     4.553     3.571     2.705     1.957     1.328     0.819     0.432     0.167     0.025     0.000     0.000     0.000     0.000     0.000     0.000     0.000     0.000     0.000     0.000     0.000     0.000     0.000     0.000     0.000     0.000     0.000     0.000     0.000     0.000     0.000     0.000     0.000     0.000     0.000     0.000     0.000     0.000     0.000     0.000     0.000     0.000     0.000     0.000     0.000     0.000     0.000     0.000     0.000     0.000     0.000     0.000     0.000     0.000     0.000     0.000     0.000     0.000     0.000     0.000     0.000     0.000     0.000     0.000     0.000     0.000     0.000     0.000     0.000     0.000     0.000     0.000     0.000     0.000     0.000     0.000     0.000     0.000
     0.000     0.000     0.000     0.000     0.000     0.000     0.000     0.000     0.000     0.000     0.000     0.000     0.000     0.000     0.000     0.000     0.000     0.000     0.000     0.000     0.000     0.000     0.000     0.000     0.000     0.000     0.000     0.000     0.000     0.000     0.000     0.000     0.000     0.000     0.000     0.000     0.000     0.000     0.000     0.000     0.000     0.000     0.000     0.000     0.000     0.000     0.000     0.000     0.000     0.000     0.000     0.000     0.000     0.000     0.000     0.000     0.000     0.000     0.000     0.000     0.000     0.000     0.000     0.000     0.000     0.000     0.000     0.000     0.000     0.067     0.259     0.576     1.018     1.582     2.268     3.074     4.001     5.045     6.206     7.482     8.873    10.375    11.987    13.708    15.535    17.466    19.499    21.630    23.859    26.180    28.592    31.091    33.673    36.335    39.071    41.878    44.751    47.684    50.672    53.708    56.786    59.898    63.038    66.196    69.365    64.267    58.328    52.678    47.317    42.247    37.466    32.975    28.773    24.862    21.240    17.908    14.865    12.113     9.650     7.477     5.593     4.000     2.696     1.682     0.957     0.523     0.378     0.523     0.957     1.682     2.696     4.000     5.593     7.477     9.650    12.113    14.865    17.908    21.240    24.862    28.773    32.975    37.466    42.247    47.317    52.678    58.328    64.267    69.365    66.196    63.038    59.898    56.786    53.708    50.672    47.684    44.751    41.878    39.071    36.335    33.673    31.091    28.592    26.180    23.859    21.630    19.499    17.466    15.535    13.708    11.987    10.375     8.873     7.482     6.206     5.045     4.001     3.074     2.268     1.582     1.018     0.576     0.259     0.067     0.000     0.000     0.000     0.000     0.000     0.000     0.000     0.000     0.000     0.000     0.000     0.000     0.000     0.000     0.000     0.000     0.000     0.000     0.000     0.000     0.000     0.000     0.000     0.000     0.000     0.000     0.000     0.000     0.000     0.000     0.000     0.000     0.000     0.000     0.000     0.000     0.000     0.000     0.000     0.000     0.000     0.000     0.000     0.000     0.000     0.000     0.000     0.000     0.000     0.000     0.000     0.000     0.000     0.000     0.000     0.000     0.000     0.000     0.000     0.000     0.000     0.000     0.000     0.000     0.000     0.000     0.000     0.000
     0.000     0.000     0.000     0.000     0.000     0.000     0.000     0.000     0.000     0.000     0.000     0.000     0.000     0.000     0.000     0.000     0.000     0.000     0.000     0.000     0.000     0.000     0.000     0.000     0.000     0.000     0.000     0.000     0.000     0.000     0.000     0.000     0.000     0.000     0.000     0.000     0.000     0.000     0.000     0.000     0.000     0.000     0.000     0.000     0.000     0.000     0.000     0.000     0.000     0.000     0.000     0.000     0.000     0.000     0.000     0.000     0.000     0.000     0.000     0.000     0.000     0.000     0.000     0.000     0.000     0.000     0.000     0.000     0.010     0.125     0.367     0.735     1.228     1.846     2.588     3.452     4.437     5.542     6.766     8.107     9.564    11.136    12.819    14.614    16.517    18.526    20.640    22.856    25.171    27.582    30.087    32.682    35.363    38.127    40.970    43.887    46.873    49.923    53.032    56.193    59.400    62.645    65.922    69.221    64.267    58.038    52.098    46.448    41.088    36.017    31.236    26.745    22.544    18.632    15.010    11.678     8.636     5.883     3.420     1.247    -0.636    -2.230    -3.534    -4.548    -5.272    -5.707    -5.852    -5.707    -5.272    -4.548    -3.534    -2.230    -0.636     1.247     3.420     5.883     8.636    11.678    15.010    18.632    22.544    26.745    31.236    36.017    41.088    46.448    52.098    58.038    64.267    69.221    65.922    62.645    59.400    56.193    53.032    49.923    46.873    43.887    40.970    38.127    35.363    32.682    30.087    27.582    25.171    22.856    20.640    18.526    16.517    14.614    12.819    11.136     9.564     8.107     6.766     5.542     4.437     3.452     2.588     1.846     1.228     0.735     0.367     0.125     0.010     0.000     0.000     0.000     0.000     0.000     0.000     0.000     0.000     0.000     0.000     0.000     0.000     0.000     0.000     0.000     0.000     0.000     0.000     0.000     0.000     0.000     0.000     0.000     0.000     0.000     0.000     0.000     0.000     0.000     0.000     0.000     0.000     0.000     0.000     0.000     0.000     0.000     0.000     0.000     0.000     0.000     0.000     0.000     0.000     0.000     0.000     0.000     0.000     0.000     0.000     0.000     0.000     0.000     0.000     0.000     0.000     0.000     0.000     0.000     0.000     0.000     0.000     0.000     0.000     0.000     0.000     0.000
     0.000     0.000     0.000     0.000     0.000     0.000     0.000     0.000     0.000     0.000     0.000     0.000     0.000     0.000     0.000     0.000     0.000     0.000     0.000     0.000     0.000     0.000     0.000     0.000     0.000     0.000     0.000     0.000     0.000     0.000     0.000     0.000     0.000     0.000     0.000     0.000     0.000     0.000     0.000     0.000     0.000     0.000     0.000     0.000     0.000     0.000     0.000     0.000     0.000     0.000     0.000     0.000     0.000     0.000     0.000     0.000     0.000     0.000     0.000     0.000     0.000     0.000     0.000     0.000     0.000     0.000     0.000     0.000     0.036     0.197     0.487     0.905     1.449     2.120     2.915     3.835     4.878     6.042     7.327     8.732    10.254    11.893    13.646    15.512    17.490    19.577    21.770    24.069    26.469    28.969    31.566    34.255    37.035    39.901    42.849    45.876    48.975    52.143    55.373    58.659    61.996    65.376    68.791    64.847    58.328    52.098    46.158    40.508    35.148    30.077    25.296    20.805    16.604    12.692     9.070     5.738     2.696    -0.057    -2.520    -4.693    -6.576    -8.170    -9.474   -10.488   -11.212   -11.647   -11.792   -11.647   -11.212   -10.488    -9.474    -8.170    -6.576    -4.693    -2.520    -0.057     2.696     5.738     9.070    12.692    16.604    20.805    25.296    30.077    35.148    40.508    46.158    52.098    58.328    64.847    68.791    65.376    61.996    58.659    55.373    52.143    48.975    45.876    42.849    39.901    37.035    34.255    31.566    28.969    26.469    24.069    21.770    19.577    17.490    15.512    13.646    11.893    10.254     8.732     7.327     6.042     4.878     3.835     2.915     2.120     1.449     0.905     0.487     0.197     0.036     0.000     0.000     0.000     0.000     0.000     0.000     0.000     0.000     0.000     0.000     0.000     0.000     0.000     0.000     0.000     0.000     0.000     0.000     0.000     0.000     0.000     0.000     0.000     0.000     0.000     0.000     0.000     0.000     0.000     0.000     0.000     0.000     0.000     0.000     0.000     0.000     0.000     0.000     0.000     0.000     0.000     0.000     0.000     0.000     0.000     0.000     0.000     0.000     0.000     0.000     0.000     0.000     0.000     0.000     0.000     0.000     0.000     0.000     0.000     0.000     0.000     0.000     0.000     0.000     0.000     0.000     0.000
     0.000     0.000     0.000     0.000     0.000     0.000     0.000     0.000     0.000     0.000     0.000     0.000     0.000     0.000     0.000     0.000     0.000     0.000     0.000     0.000     0.000     0.000     0.000     0.000     0.000     0.000     0.000     0.000     0.000     0.000     0.000     0.000     0.000     0.000     0.000     0.000     0.000     0.000     0.000     0.000     0.000     0.000     0.000     0.000     0.000     0.000     0.000     0.000     0.000     0.000     0.000     0.000     0.000     0.000     0.000     0.000     0.000     0.000     0.000     0.000     0.000     0.000     0.000     0.000     0.000     0.000     0.000     0.000     0.076     0.282     0.619     1.084     1.678     2.399     3.247     4.221     5.319     6.541     7.886     9.352    10.938    12.642    14.464    16.400    18.451    20.613    22.885    25.264    27.749    30.336    33.022    35.806    38.683    41.650    44.703    47.837    51.049    54.334    57.685    61.098    64.565    68.080    66.006    59.197    52.678    46.448    40.508    34.858    29.498    24.427    19.646    15.155    10.954     7.042     3.420     0.088    -2.954    -5.707    -8.170   -10.343   -12.226   -13.820   -15.124   -16.138   -16.862   -17.297   -17.442   -17.297   -16.862   -16.138   -15.124   -13.820   -12.226   -10.343    -8.170    -5.707    -2.954     0.088     3.420     7.042    10.954    15.155    19.646    24.427    29.498    34.858    40.508    46.448    52.678    59.197    66.006    68.080    64.565    61.098    57.685    54.334    51.049    47.837    44.703    41.650    38.683    35.806    33.022    30.336    27.749    25.264    22.885    20.613    18.451    16.400    14.464    12.642    10.938     9.352     7.886     6.541     5.319     4.221     3.247     2.399     1.678     1.084     0.619     0.282     0.076     0.000     0.000     0.000     0.000     0.000     0.000     0.000     0.000     0.000     0.000     0.000     0.000     0.000     0.000     0.000     0.000     0.000     0.000     0.000     0.000     0.000     0.000     0.000     0.000     0.000     0.000     0.000     0.000     0.000     0.000     0.000     0.000     0.000     0.000     0.000     0.000     0.000     0.000     0.000     0.000     0.000     0.000     0.000     0.000     0.000     0.000     0.000     0.000     0.000     0.000     0.000     0.000     0.000     0.000     0.000     0.000     0.000     0.000     0.000     0.000     0.000     0.000     0.000     0.000     0.000     0.000     0.000
     0.000     0.000     0.000     0.000     0.000     0.000     0.000     0.000     0.000     0.000     0.000     0.000     0.000     0.000     0.000     0.000     0.000     0.000     0.000     0.000     0.000     0.000     0.000     0.000     0.000     0.000     0.000     0.000     0.000     0.000     0.000     0.000     0.000     0.000     0.000     0.000     0.000     0.000     0.000     0.000     0.000     0.000     0.000     0.000     0.000     0.000     0.000     0.000     0.000     0.000     0.000     0.000     0.000     0.000     0.000     0.000     0.000     0.000     0.000     0.000     0.000     0.000     0.000     0.000     0.000     0.000     0.000     0.010     0.128     0.378     0.758     1.270     1.911     2.682     3.580     4.606     5.759     7.037     8.439     9.964    11.612    13.380    15.268    17.273    19.395    21.630    23.979    26.437    29.004    31.676    34.451    37.327    40.299    43.366    46.522    49.764    53.088    56.489    59.961    63.499    67.097    67.744    60.646    53.837    47.317    41.088    35.148    29.498    24.137    19.067    14.286     9.795     5.593     1.682    -1.940    -5.272    -8.315   -11.067   -13.530   -15.703   -17.587   -19.180   -20.484   -21.498   -22.223   -22.657   -22.802   -22.657   -22.223   -21.498   -20.484   -19.180   -17.587   -15.703   -13.530   -11.067    -8.315    -5.272    -1.940     1.682     5.593     9.795    14.286    19.067    24.137    29.498    35.148    41.088    47.317    53.837    60.646    67.744    67.097    63.499    59.961    56.489    53.088    49.764    46.522    43.366    40.299    37.327    34.451    31.676    29.004    26.437    23.979    21.630    19.395    17.273    15.268    13.380    11.612     9.964     8.439     7.037     5.759     4.606     3.580     2.682     1.911     1.270     0.758     0.378     0.128     0.010     0.000     0.000     0.000     0.000     0.000     0.000     0.000     0.000     0.000     0.000     0.000     0.000     0.000     0.000     0.000     0.000     0.000     0.000     0.000     0.000     0.000     0.000     0.000     0.000     0.000     0.000     0.000     0.000     0.000     0.000     0.000     0.000     0.000     0.000     0.000     0.000     0.000     0.000     0.000     0.000     0.000     0.000     0.000     0.000     0.000     0.000     0.000     0.000     0.000     0.000     0.000     0.000     0.000     0.000     0.000     0.000     0.000     0.000     0.000     0.000     0.000     0.000     0.000     0.000     0.000     0.000
     0.000     0.000     0.000     0.000     0.000     0.000     0.000     0.000     0.000     0.000     0.000     0.000     0.000     0.000     0.000     0.000     0.000     0.000     0.000     0.000     0.000     0.000     0.000     0.000     0.000     0.000     0.000     0.000     0.000     0.000     0.000     0.000     0.000     0.000     0.000     0.000     0.000     0.000     0.000     0.000     0.000     0.000     0.000     0.000     0.000     0.000     0.000     0.000     0.000     0.000     0.000     0.000     0.000     0.000     0.000     0.000     0.000     0.000     0.000     0.000     0.000     0.000     0.000     0.000     0.000     0.000     0.000     0.031     0.190     0.481     0.905     1.460     2.147     2.965     3.912     4.989     6.193     7.525     8.983    10.566    12.273    14.103    16.055    18.127    20.317    22.624    25.047    27.582    30.229    32.984    35.846    38.812    41.878    45.042    48.300    51.648    55.082    58.598    62.190    65.853    69.581    62.674    55.575    48.766    42.247    36.017    30.077    24.427    19.067    13.996     9.215     4.724     0.523    -3.389    -7.011   -10.343   -13.385   -16.138   -18.601   -20.774   -22.657   -24.251   -25.555   -26.569   -27.293   -27.728   -27.873   -27.728   -27.293   -26.569   -25.555   -24.251   -22.657   -20.774   -18.601   -16.138   -13.385   -10.343    -7.011    -3.389     0.523     4.724     9.215    13.996    19.067    24.427    30.077    36.017    42.247    48.766    55.575    62.674    69.581    65.853    62.190    58.598    55.082    51.648    48.300    45.042    41.878    38.812    35.846    32.984    30.229    27.582    25.047    22.624    20.317    18.127    16.055    14.103    12.273    10.566     8.983     7.525     6.193     4.989     3.912     2.965     2.147     1.460     0.905     0.481     0.190     0.031     0.000     0.000     0.000     0.000     0.000     0.000     0.000     0.000     0.000     0.000     0.000     0.000     0.000     0.000     0.000     0.000     0.000     0.000     0.000     0.000     0.000     0.000     0.000     0.000     0.000     0.000     0.000     0.000     0.000     0.000     0.000     0.000     0.000     0.000     0.000     0.000     0.000     0.000     0.000     0.000     0.000     0.000     0.000     0.000     0.000     0.000     0.000     0.000     0.000     0.000     0.000     0.000     0.000     0.000     0.000     0.000     0.000     0.000     0.000     0.000     0.000     0.000     0.000     0.000     0.000     0.000
     0.000     0.000     0.000     0.000     0.000     0.000     0.000     0.000     0.000     0.000     0.000     0.000     0.000     0.000     0.000     0.000     0.000     0.000     0.000     0.000     0.000     0.000     0.000     0.000     0.000     0.000     0.000     0.000     0.000     0.000     0.000     0.000     0.000     0.000     0.000     0.000     0.000     0.000     0.000     0.000     0.000     0.000     0.000     0.000     0.000     0.000     0.000     0.000     0.000     0.000     0.000     0.000     0.000     0.000     0.000     0.000     0.000     0.000     0.000     0.000     0.000     0.000     0.000     0.000     0.000     0.000     0.000     0.062     0.259     0.590     1.055     1.653     2.384     3.247     4.241     5.366     6.620     8.004     9.515    11.154    12.918    14.808    16.821    18.957    21.214    23.590    26.084    28.695    31.419    34.255    37.202    40.255    43.413    46.672    50.030    53.482    57.024    60.653    64.364    68.150    65.282    57.893    50.794    43.985    37.466    31.236    25.296    19.646    14.286     9.215     4.434    -0.057    -4.258    -8.170   -11.792   -15.124   -18.166   -20.919   -23.382   -25.555   -27.438   -29.032   -30.336   -31.350   -32.074   -32.509   -32.654   -32.509   -32.074   -31.350   -30.336   -29.032   -27.438   -25.555   -23.382   -20.919   -18.166   -15.124   -11.792    -8.170    -4.258    -0.057     4.434     9.215    14.286    19.646    25.296    31.236    37.466    43.985    50.794    57.893    65.282    68.150    64.364    60.653    57.024    53.482    50.030    46.672    43.413    40.255    37.202    34.255    31.419    28.695    26.084    23.590    21.214    18.957    16.821    14.808    12.918    11.154     9.515     8.004     6.620     5.366     4.241     3.247     2.384     1.653     1.055     0.590     0.259     0.062     0.000     0.000     0.000     0.000     0.000     0.000     0.000     0.000     0.000     0.000     0.000     0.000     0.000     0.000     0.000     0.000     0.000     0.000     0.000     0.000     0.000     0.000     0.000     0.000     0.000     0.000     0.000     0.000     0.000     0.000     0.000     0.000     0.000     0.000     0.000     0.000     0.000     0.000     0.000     0.000     0.000     0.000     0.000     0.000     0.000     0.000     0.000     0.000     0.000     0.000     0.000     0.000     0.000     0.000     0.000     0.000     0.000     0.000     0.000     0.000     0.000     0.000     0.000     0.000     0.000     0.000
     0.000     0.000     0.000     0.000     0.000     0.000     0.000     0.000     0.000     0.000     0.000     0.000     0.000     0.000     0.000     0.000     0.000     0.000     0.000     0.000     0.000     0.000     0.000     0.000     0.000     0.000     0.000     0.000     0.000     0.000     0.000     0.000     0.000     0.000     0.000     0.000     0.000     0.000     0.000     0.000     0.000     0.000     0.000     0.000     0.000     0.000     0.000     0.000     0.000     0.000     0.000     0.000     0.000     0.000     0.000     0.000     0.000     0.000     0.000     0.000     0.000     0.000     0.000     0.000     0.000     0.000     0.003     0.101     0.335     0.704     1.208     1.846     2.619     3.525     4.564     5.734     7.037     8.469    10.032    11.724    13.543    15.490    17.563    19.760    22.081    24.524    27.087    29.769    32.569    35.483    38.511    41.650    44.896    48.248    51.703    55.256    58.905    62.645    66.472    68.469    60.790    53.402    46.303    39.494    32.975    26.745    20.805    15.155     9.795     4.724    -0.057    -4.548    -8.749   -12.661   -16.283   -19.615   -22.657   -25.410   -27.873   -30.046   -31.929   -33.523   -34.827   -35.841   -36.565   -37.000   -37.145   -37.000   -36.565   -35.841   -34.827   -33.523   -31.929   -30.046   -27.873   -25.410   -22.657   -19.615   -16.283   -12.661    -8.749    -4.548    -0.057     4.724     9.795    15.155    20.805    26.745    32.975    39.494    46.303    53.402    60.790    68.469    66.472    62.645    58.905    55.256    51.703    48.248    44.896    41.650    38.511    35.483    32.569    29.769    27.087    24.524    22.081    19.760    17.563    15.490    13.543    11.724    10.032     8.469     7.037     5.734     4.564     3.525     2.619     1.846     1.208     0.704     0.335     0.101     0.003     0.000     0.000     0.000     0.000     0.000     0.000     0.000     0.000     0.000     0.000     0.000     0.000     0.000     0.000     0.000     0.000     0.000     0.000     0.000     0.000     0.000     0.000     0.000     0.000     0.000     0.000     0.000     0.000     0.000     0.000     0.000     0.000     0.000     0.000     0.000     0.000     0.000     0.000     0.000     0.000     0.000     0.000     0.000     0.000     0.000     0.000     0.000     0.000     0.000     0.000     0.000     0.000     0.000     0.000     0.000     0.000     0.000     0.000     0.000     0.000     0.000     0.000     0.000     0.000     0.000
     0.000     0.000     0.000     0.000     0.000     0.000     0.000     0.000     0.000     0.000     0.000     0.000     0.000     0.000     0.000     0.000     0.000     0.000     0.000     0.000     0.000     0.000     0.000     0.000     0.000     0.000     0.000     0.000     0.000     0.000     0.000     0.000     0.000     0.000     0.000     0.000     0.000     0.000     0.000     0.000     0.000     0.000     0.000     0.000     0.000     0.000     0.000     0.000     0.000     0.000     0.000     0.000     0.000     0.000     0.000     0.000     0.000     0.000     0.000     0.000     0.000     0.000     0.000     0.000     0.000     0.000     0.014     0.146     0.414     0.819     1.361     2.038     2.850     3.797     4.878     6.092     7.440     8.920    10.531    12.273    14.146    16.147    18.276    20.532    22.914    25.420    28.050    30.802    33.673    36.663    39.769    42.990    46.322    49.764    53.313    56.965    60.717    64.565    68.505    64.267    56.589    49.201    42.102    35.293    28.773    22.544    16.604    10.954     5.593     0.523    -4.258    -8.749   -12.951   -16.862   -20.484   -23.816   -26.859   -29.611   -32.074   -34.247   -36.131   -37.724   -39.028   -40.042   -40.766   -41.201   -41.346   -41.201   -40.766   -40.042   -39.028   -37.724   -36.131   -34.247   -32.074   -29.611   -26.859   -23.816   -20.484   -16.862   -12.951    -8.749    -4.258     0.523     5.593    10.954    16.604    22.544    28.773    35.293    42.102    49.201    56.589    64.267    68.505    64.565    60.717    56.965    53.313    49.764    46.322    42.990    39.769    36.663    33.673    30.802    28.050    25.420    22.914    20.532    18.276    16.147    14.146    12.273    10.531     8.920     7.440     6.092     4.878     3.797     2.850     2.038     1.361     0.819     0.414     0.146     0.014     0.000     0.000     0.000     0.000     0.000     0.000     0.000     0.000     0.000     0.000     0.000     0.000     0.000     0.000     0.000     0.000     0.000     0.000     0.000     0.000     0.000     0.000     0.000     0.000     0.000     0.000     0.000     0.000     0.000     0.000     0.000     0.000     0.000     0.000     0.000     0.000     0.000     0.000     0.000     0.000     0.000     0.000     0.000     0.000     0.000     0.000     0.000     0.000     0.000     0.000     0.000     0.000     0.000     0.000     0.000     0.000     0.000     0.000     0.000     0.000     0.000     0.000     0.000     0.000     0.000
     0.000     0.000     0.000     0.000     0.000     0.000     0.000     0.000     0.000     0.000     0.000     0.000     0.000     0.000     0.000     0.000     0.000     0.000     0.000     0.000     0.000     0.000     0.000     0.000     0.000     0.000     0.000     0.000     0.000     0.000     0.000     0.000     0.000     0.000     0.000     0.000     0.000     0.000     0.000     0.000     0.000     0.000     0.000     0.000     0.000     0.000     0.000     0.000     0.000     0.000     0.000     0.000     0.000     0.000     0.000     0.000     0.000     0.000     0.000     0.000     0.000     0.000     0.000     0.000     0.000     0.000     0.032     0.195     0.497     0.936     1.512     2.225     3.074     4.060     5.181     6.437     7.828     9.352    11.009    12.799    14.721    16.774    18.957    21.269    23.709    26.276    28.969    31.787    34.727    37.789    40.970    44.269    47.684    51.212    54.851    58.598    62.450    66.403    68.324    60.356    52.678    45.289    38.190    31.381    24.862    18.632    12.692     7.042     1.682    -3.389    -8.170   -12.661   -16.862   -20.774   -24.396   -27.728   -30.770   -33.523   -35.986   -38.159   -40.042   -41.636   -42.940   -43.954   -44.678   -45.113   -45.258   -45.113   -44.678   -43.954   -42.940   -41.636   -40.042   -38.159   -35.986   -33.523   -30.770   -27.728   -24.396   -20.774   -16.862   -12.661    -8.170    -3.389     1.682     7.042    12.692    18.632    24.862    31.381    38.190    45.289    52.678    60.356    68.324    66.403    62.450    58.598    54.851    51.212    47.684    44.269    40.970    37.789    34.727    31.787    28.969    26.276    23.709    21.269    18.957    16.774    14.721    12.799    11.009     9.352     7.828     6.437     5.181     4.060     3.074     2.225     1.512     0.936     0.497     0.195     0.032     0.000     0.000     0.000     0.000     0.000     0.000     0.000     0.000     0.000     0.000     0.000     0.000     0.000     0.000     0.000     0.000     0.000     0.000     0.000     0.000     0.000     0.000     0.000     0.000     0.000     0.000     0.000     0.000     0.000     0.000     0.000     0.000     0.000     0.000     0.000     0.000     0.000     0.000     0.000     0.000     0.000     0.000     0.000     0.000     0.000     0.000     0.000     0.000     0.000     0.000     0.000     0.000     0.000     0.000     0.000     0.000     0.000     0.000     0.000     0.000     0.000     0.000     0.000     0.000     0.000
     0.000     0.000     0.000     0.000     0.000     0.000     0.000     0.000     0.000     0.000     0.000     0.000     0.000     0.000     0.000     0.000     0.000     0.000     0.000     0.000     0.000     0.000     0.000     0.000     0.000     0.000     0.000     0.000     0.000     0.000     0.000     0.000     0.000     0.000     0.000     0.000     0.000     0.000     0.000     0.000     0.000     0.000     0.000     0.000     0.000     0.000     0.000     0.000     0.000     0.000     0.000     0.000     0.000     0.000     0.000     0.000     0.000     0.000     0.000     0.000     0.000     0.000     0.000     0.000     0.000     0.000     0.055     0.248     0.580     1.050     1.659     2.406     3.291     4.313     5.471     6.766     8.197     9.763    11.464    13.299    15.268    17.369    19.603    21.968    24.463    27.087    29.840    32.719    35.725    38.855    42.108    45.482    48.975    52.586    56.311    60.149    64.096    68.150    64.702    56.734    49.056    41.667    34.568    27.759    21.240    15.010     9.070     3.420    -1.940    -7.011   -11.792   -16.283   -20.484   -24.396   -28.018   -31.350   -34.392   -37.145   -39.607   -41.781   -43.664   -45.258   -46.561   -47.576   -48.300   -48.735   -48.879   -48.735   -48.300   -47.576   -46.561   -45.258   -43.664   -41.781   -39.607   -37.145   -34.392   -31.350   -28.018   -24.396   -20.484   -16.283   -11.792    -7.011    -1.940     3.420     9.070    15.010    21.240    27.759    34.568    41.667    49.056    56.734    64.702    68.150    64.096    60.149    56.311    52.586    48.975    45.482    42.108    38.855    35.725    32.719    29.840    27.087    24.463    21.968    19.603    17.369    15.268    13.299    11.464     9.763     8.197     6.766     5.471     4.313     3.291     2.406     1.659     1.050     0.580     0.248     0.055     0.000     0.000     0.000     0.000     0.000     0.000     0.000     0.000     0.000     0.000     0.000     0.000     0.000     0.000     0.000     0.000     0.000     0.000     0.000     0.000     0.000     0.000     0.000     0.000     0.000     0.000     0.000     0.000     0.000     0.000     0.000     0.000     0.000     0.000     0.000     0.000     0.000     0.000     0.000     0.000     0.000     0.000     0.000     0.000     0.000     0.000     0.000     0.000     0.000     0.000     0.000     0.000     0.000     0.000     0.000     0.000     0.000     0.000     0.000     0.000     0.000     0.000     0.000     0.000     0.000
     0.000     0.000     0.000     0.000     0.000     0.000     0.000     0.000     0.000     0.000     0.000     0.000     0.000     0.000     0.000     0.000     0.000     0.000     0.000     0.000     0.000     0.000     0.000     0.000     0.000     0.000     0.000     0.000     0.000     0.000     0.000     0.000     0.000     0.000     0.000     0.000     0.000     0.000     0.000     0.000     0.000     0.000     0.000     0.000     0.000     0.000     0.000     0.000     0.000     0.000     0.000     0.000     0.000     0.000     0.000     0.000     0.000     0.000     0.000     0.000     0.000     0.000     0.000     0.000     0.000     0.000     0.081     0.302     0.662     1.162     1.802     2.580     3.497     4.553     5.747     7.078     8.546    10.151    11.893    13.770    15.782    17.929    20.210    22.624    25.171    27.849    30.658    33.596    36.663    39.857    43.177    46.622    50.189    53.878    57.685    61.610    65.648    69.628    61.370    53.402    45.724    38.335    31.236    24.427    17.908    11.678     5.738     0.088    -5.272   -10.343   -15.124   -19.615   -23.816   -27.728   -31.350   -34.682   -37.724   -40.477   -42.940   -45.113   -46.996   -48.590   -49.894   -50.908   -51.632   -52.067   -52.212   -52.067   -51.632   -50.908   -49.894   -48.590   -46.996   -45.113   -42.940   -40.477   -37.724   -34.682   -31.350   -27.728   -23.816   -19.615   -15.124   -10.343    -5.272     0.088     5.738    11.678    17.908    24.427    31.236    38.335    45.724    53.402    61.370    69.628    65.648    61.610    57.685    53.878    50.189    46.622    43.177    39.857    36.663    33.596    30.658    27.849    25.171    22.624    20.210    17.929    15.782    13.770    11.893    10.151     8.546     7.078     5.747     4.553     3.497     2.580     1.802     1.162     0.662     0.302     0.081     0.000     0.000     0.000     0.000     0.000     0.000     0.000     0.000     0.000     0.000     0.000     0.000     0.000     0.000     0.000     0.000     0.000     0.000     0.000     0.000     0.000     0.000     0.000     0.000     0.000     0.000     0.000     0.000     0.000     0.000     0.000     0.000     0.000     0.000     0.000     0.000     0.000     0.000     0.000     0.000     0.000     0.000     0.000     0.000     0.000     0.000     0.000     0.000     0.000     0.000     0.000     0.000     0.000     0.000     0.000     0.000     0.000     0.000     0.000     0.000     0.000     0.000     0.000     0.000     0.000
     0.000     0.000     0.000     0.000     0.000     0.000     0.000     0.000     0.000     0.000     0.000     0.000     0.000     0.000     0.000     0.000     0.000     0.000     0.000     0.000     0.000     0.000     0.000     0.000     0.000     0.000     0.000     0.000     0.000     0.000     0.000     0.000     0.000     0.000     0.000     0.000     0.000     0.000     0.000     0.000     0.000     0.000     0.000     0.000     0.000     0.000     0.000     0.000     0.000     0.000     0.000     0.000     0.000     0.000     0.000     0.000     0.000     0.000     0.000     0.000     0.000     0.000     0.000     0.000     0.000     0.004     0.110     0.356     0.743     1.270     1.937     2.745     3.692     4.779     6.005     7.369     8.873    10.514    12.293    14.209    16.262    18.451    20.776    23.236    25.830    28.558    31.419    34.412    37.536    40.790    44.173    47.684    51.321    55.082    58.967    62.972    67.097    66.585    58.328    50.360    42.681    35.293    28.194    21.385    14.865     8.636     2.696    -2.954    -8.315   -13.385   -18.166   -22.657   -26.859   -30.770   -34.392   -37.724   -40.766   -43.519   -45.982   -48.155   -50.038   -51.632   -52.936   -53.950   -54.674   -55.109   -55.254   -55.109   -54.674   -53.950   -52.936   -51.632   -50.038   -48.155   -45.982   -43.519   -40.766   -37.724   -34.392   -30.770   -26.859   -22.657   -18.166   -13.385    -8.315    -2.954     2.696     8.636    14.865    21.385    28.194    35.293    42.681    50.360    58.328    66.585    67.097    62.972    58.967    55.082    51.321    47.684    44.173    40.790    37.536    34.412    31.419    28.558    25.830    23.236    20.776    18.451    16.262    14.209    12.293    10.514     8.873     7.369     6.005     4.779     3.692     2.745     1.937     1.270     0.743     0.356     0.110     0.004     0.000     0.000     0.000     0.000     0.000     0.000     0.000     0.000     0.000     0.000     0.000     0.000     0.000     0.000     0.000     0.000     0.000     0.000     0.000     0.000     0.000     0.000     0.000     0.000     0.000     0.000     0.000     0.000     0.000     0.000     0.000     0.000     0.000     0.000     0.000     0.000     0.000     0.000     0.000     0.000     0.000     0.000     0.000     0.000     0.000     0.000     0.000     0.000     0.000     0.000     0.000     0.000     0.000     0.000     0.000     0.000     0.000     0.000     0.000     0.000     0.000     0.000     0.000     0.000
     0.000     0.000     0.000     0.000     0.000     0.000     0.000     0.000     0.000     0.000     0.000     0.000     0.000     0.000     0.000     0.000     0.000     0.000     0.000     0.000     0.000     0.000     0.000     0.000     0.000     0.000     0.000     0.000     0.000     0.000     0.000     0.000     0.000     0.000     0.000     0.000     0.000     0.000     0.000     0.000     0.000     0.000     0.000     0.000     0.000     0.000     0.000     0.000     0.000     0.000     0.000     0.000     0.000     0.000     0.000     0.000     0.000     0.000     0.000     0.000     0.000     0.000     0.000     0.000     0.000     0.011     0.139     0.409     0.819     1.372     2.065     2.899     3.874     4.989     6.244     7.639     9.174    10.849    12.662    14.614    16.704    18.931    21.297    23.799    26.437    29.211    32.120    35.163    38.340    41.650    45.091    48.663    52.364    56.193    60.149    64.230    68.434    63.833    55.575    47.607    39.929    32.540    25.441    18.632    12.113     5.883    -0.057    -5.707   -11.067   -16.138   -20.919   -25.410   -29.611   -33.523   -37.145   -40.477   -43.519   -46.272   -48.735   -50.908   -52.791   -54.385   -55.689   -56.703   -57.427   -57.862   -58.007   -57.862   -57.427   -56.703   -55.689   -54.385   -52.791   -50.908   -48.735   -46.272   -43.519   -40.477   -37.145   -33.523   -29.611   -25.410   -20.919   -16.138   -11.067    -5.707    -0.057     5.883    12.113    18.632    25.441    32.540    39.929    47.607    55.575    63.833    68.434    64.230    60.149    56.193    52.364    48.663    45.091    41.650    38.340    35.163    32.120    29.211    26.437    23.799    21.297    18.931    16.704    14.614    12.662    10.849     9.174     7.639     6.244     4.989     3.874     2.899     2.065     1.372     0.819     0.409     0.139     0.011     0.000     0.000     0.000     0.000     0.000     0.000     0.000     0.000     0.000     0.000     0.000     0.000     0.000     0.000     0.000     0.000     0.000     0.000     0.000     0.000     0.000     0.000     0.000     0.000     0.000     0.000     0.000     0.000     0.000     0.000     0.000     0.000     0.000     0.000     0.000     0.000     0.000     0.000     0.000     0.000     0.000     0.000     0.000     0.000     0.000     0.000     0.000     0.000     0.000     0.000     0.000     0.000     0.000     0.000     0.000     0.000     0.000     0.000     0.000     0.000     0.000     0.000     0.000     0.000
     0.000     0.000     0.000     0.000     0.000     0.000     0.000     0.000     0.000     0.000     0.000     0.000     0.000     0.000     0.000     0.000     0.000     0.000     0.000     0.000     0.000     0.000     0.000     0.000     0.000     0.000     0.000     0.000     0.000     0.000     0.000     0.000     0.000     0.000     0.000     0.000     0.000     0.000     0.000     0.000     0.000     0.000     0.000     0.000     0.000     0.000     0.000     0.000     0.000     0.000     0.000     0.000     0.000     0.000     0.000     0.000     0.000     0.000     0.000     0.000     0.000     0.000     0.000     0.000     0.000     0.021     0.169     0.459     0.892     1.466     2.182     3.040     4.040     5.181     6.463     7.886     9.450    11.154    12.998    14.982    17.106    19.369    21.770    24.311    26.989    29.805    32.757    35.846    39.071    42.431    45.925    49.553    53.313    57.204    61.225    65.376    69.653    61.370    53.112    45.144    37.466    30.077    22.978    16.169     9.650     3.420    -2.520    -8.170   -13.530   -18.601   -23.382   -27.873   -32.074   -35.986   -39.607   -42.940   -45.982   -48.735   -51.197   -53.371   -55.254   -56.848   -58.151   -59.166   -59.890   -60.325   -60.469   -60.325   -59.890   -59.166   -58.151   -56.848   -55.254   -53.371   -51.197   -48.735   -45.982   -42.940   -39.607   -35.986   -32.074   -27.873   -23.382   -18.601   -13.530    -8.170    -2.520     3.420     9.650    16.169    22.978    30.077    37.466    45.144    53.112    61.370    69.653    65.376    61.225    57.204    53.313    49.553    45.925    42.431    39.071    35.846    32.757    29.805    26.989    24.311    21.770    19.369    17.106    14.982    12.998    11.154     9.450     7.886     6.463     5.181     4.040     3.040     2.182     1.466     0.892     0.459     0.169     0.021     0.000     0.000     0.000     0.000     0.000     0.000     0.000     0.000     0.000     0.000     0.000     0.000     0.000     0.000     0.000     0.000     0.000     0.000     0.000     0.000     0.000     0.000     0.000     0.000     0.000     0.000     0.000     0.000     0.000     0.000     0.000     0.000     0.000     0.000     0.000     0.000     0.000     0.000     0.000     0.000     0.000     0.000     0.000     0.000     0.000     0.000     0.000     0.000     0.000     0.000     0.000     0.000     0.000     0.000     0.000     0.000     0.000     0.000     0.000     0.000     0.000     0.000     0.000     0.000
     0.000     0.000     0.000     0.000     0.000     0.000     0.000     0.000     0.000     0.000     0.000     0.000     0.000     0.000     0.000     0.000     0.000     0.000     0.000     0.000     0.000     0.000     0.000     0.000     0.000     0.000     0.000     0.000     0.000     0.000     0.000     0.000     0.000     0.000     0.000     0.000     0.000     0.000     0.000     0.000     0.000     0.000     0.000     0.000     0.000     0.000     0.000     0.000     0.000     0.000     0.000     0.000     0.000     0.000     0.000     0.000     0.000     0.000     0.000     0.000     0.000     0.000     0.000     0.000     0.000     0.031     0.197     0.506     0.958     1.552     2.289     3.169     4.190     5.354     6.660     8.107     9.697    11.427    13.299    15.312    17.466    19.760    22.194    24.769    27.483    30.336    33.327    36.457    39.725    43.130    46.672    50.350    54.162    58.110    62.190    66.403    67.744    59.197    50.939    42.971    35.293    27.904    20.805    13.996     7.477     1.247    -4.693   -10.343   -15.703   -20.774   -25.555   -30.046   -34.247   -38.159   -41.781   -45.113   -48.155   -50.908   -53.371   -55.544   -57.427   -59.021   -60.325   -61.339   -62.063   -62.498   -62.643   -62.498   -62.063   -61.339   -60.325   -59.021   -57.427   -55.544   -53.371   -50.908   -48.155   -45.113   -41.781   -38.159   -34.247   -30.046   -25.555   -20.774   -15.703   -10.343    -4.693     1.247     7.477    13.996    20.805    27.904    35.293    42.971    50.939    59.197    67.744    66.403    62.190    58.110    54.162    50.350    46.672    43.130    39.725    36.457    33.327    30.336    27.483    24.769    22.194    19.760    17.466    15.312    13.299    11.427     9.697     8.107     6.660     5.354     4.190     3.169     2.289     1.552     0.958     0.506     0.197     0.031     0.000     0.000     0.000     0.000     0.000     0.000     0.000     0.000     0.000     0.000     0.000     0.000     0.000     0.000     0.000     0.000     0.000     0.000     0.000     0.000     0.000     0.000     0.000     0.000     0.000     0.000     0.000     0.000     0.000     0.000     0.000     0.000     0.000     0.000     0.000     0.000     0.000     0.000     0.000     0.000     0.000     0.000     0.000     0.000     0.000     0.000     0.000     0.000     0.000     0.000     0.000     0.000     0.000     0.000     0.000     0.000     0.000     0.000     0.000     0.000     0.000     0.000     0.000     0.000
     0.000     0.000     0.000     0.000     0.000     0.000     0.000     0.000     0.000     0.000     0.000     0.000     0.000     0.000     0.000     0.000     0.000     0.000     0.000     0.000     0.000     0.000     0.000     0.000     0.000     0.000     0.000     0.000     0.000     0.000     0.000     0.000     0.000     0.000     0.000     0.000     0.000     0.000     0.000     0.000     0.000     0.000     0.000     0.000     0.000     0.000     0.000     0.000     0.000     0.000     0.000     0.000     0.000     0.000     0.000     0.000     0.000     0.000     0.000     0.000     0.000     0.000     0.000     0.000     0.000     0.042     0.224     0.549     1.018     1.629     2.384     3.282     4.323     5.507     6.833     8.302     9.914    11.668    13.564    15.602    17.782    20.104    22.567    25.171    27.916    30.802    33.828    36.994    40.299    43.744    47.328    51.049    54.909    58.905    63.038    67.306    65.861    57.314    49.056    41.088    33.409    26.021    18.922    12.113     5.593    -0.636    -6.576   -12.226   -17.587   -22.657   -27.438   -31.929   -36.131   -40.042   -43.664   -46.996   -50.038   -52.791   -55.254   -57.427   -59.310   -60.904   -62.208   -63.222   -63.946   -64.381   -64.526   -64.381   -63.946   -63.222   -62.208   -60.904   -59.310   -57.427   -55.254   -52.791   -50.038   -46.996   -43.664   -40.042   -36.131   -31.929   -27.438   -22.657   -17.587   -12.226    -6.576    -0.636     5.593    12.113    18.922    26.021    33.409    41.088    49.056    57.314    65.861    67.306    63.038    58.905    54.909    51.049    47.328    43.744    40.299    36.994    33.828    30.802    27.916    25.171    22.567    20.104    17.782    15.602    13.564    11.668     9.914     8.302     6.833     5.507     4.323     3.282     2.384     1.629     1.018     0.549     0.224     0.042     0.000     0.000     0.000     0.000     0.000     0.000     0.000     0.000     0.000     0.000     0.000     0.000     0.000     0.000     0.000     0.000     0.000     0.000     0.000     0.000     0.000     0.000     0.000     0.000     0.000     0.000     0.000     0.000     0.000     0.000     0.000     0.000     0.000     0.000     0.000     0.000     0.000     0.000     0.000     0.000     0.000     0.000     0.000     0.000     0.000     0.000     0.000     0.000     0.000     0.000     0.000     0.000     0.000     0.000     0.000     0.000     0.000     0.000     0.000     0.000     0.000     0.000     0.000     0.000
     0.000     0.000     0.000     0.000     0.000     0.000     0.000     0.000     0.000     0.000     0.000     0.000     0.000     0.000     0.000     0.000     0.000     0.000     0.000     0.000     0.000     0.000     0.000     0.000     0.000     0.000     0.000     0.000     0.000     0.000     0.000     0.000     0.000     0.000     0.000     0.000     0.000     0.000     0.000     0.000     0.000     0.000     0.000     0.000     0.000     0.000     0.000     0.000     0.000     0.000     0.000     0.000     0.000     0.000     0.000     0.000     0.000     0.000     0.000     0.000     0.000     0.000     0.000     0.000     0.000     0.053     0.248     0.587     1.069     1.696     2.466     3.380     4.437     5.638     6.982     8.469    10.100    11.874    13.791    15.850    18.052    20.397    22.885    25.515    28.286    31.200    34.255    37.452    40.790    44.269    47.889    51.648    55.548    59.586    63.764    68.080    64.267    55.720    47.462    39.494    31.816    24.427    17.328    10.519     4.000    -2.230    -8.170   -13.820   -19.180   -24.251   -29.032   -33.523   -37.724   -41.636   -45.258   -48.590   -51.632   -54.385   -56.848   -59.021   -60.904   -62.498   -63.802   -64.816   -65.540   -65.975   -66.120   -65.975   -65.540   -64.816   -63.802   -62.498   -60.904   -59.021   -56.848   -54.385   -51.632   -48.590   -45.258   -41.636   -37.724   -33.523   -29.032   -24.251   -19.180   -13.820    -8.170    -2.230     4.000    10.519    17.328    24.427    31.816    39.494    47.462    55.720    64.267    68.080    63.764    59.586    55.548    51.648    47.889    44.269    40.790    37.452    34.255    31.200    28.286    25.515    22.885    20.397    18.052    15.850    13.791    11.874    10.100     8.469     6.982     5.638     4.437     3.380     2.466     1.696     1.069     0.587     0.248     0.053     0.000     0.000     0.000     0.000     0.000     0.000     0.000     0.000     0.000     0.000     0.000     0.000     0.000     0.000     0.000     0.000     0.000     0.000     0.000     0.000     0.000     0.000     0.000     0.000     0.000     0.000     0.000     0.000     0.000     0.000     0.000     0.000     0.000     0.000     0.000     0.000     0.000     0.000     0.000     0.000     0.000     0.000     0.000     0.000     0.000     0.000     0.000     0.000     0.000     0.000     0.000     0.000     0.000     0.000     0.000     0.000     0.000     0.000     0.000     0.000     0.000     0.000     0.000     0.000
     0.000     0.000     0.000     0.000     0.000     0.000     0.000     0.000     0.000     0.000     0.000     0.000     0.000     0.000     0.000     0.000     0.000     0.000     0.000     0.000     0.000     0.000     0.000     0.000     0.000     0.000     0.000     0.000     0.000     0.000     0.000     0.000     0.000     0.000     0.000     0.000     0.000     0.000     0.000     0.000     0.000     0.000     0.000     0.000     0.000     0.000     0.000     0.000     0.000     0.000     0.000     0.000     0.000     0.000     0.000     0.000     0.000     0.000     0.000     0.000     0.000     0.000     0.000     0.000     0.000     0.062     0.268     0.619     1.113     1.752     2.534     3.461     4.532     5.747     7.105     8.608    10.254    12.044    13.978    16.055    18.276    20.640    23.148    25.798    28.592    31.529    34.609    37.831    41.196    44.703    48.352    52.143    56.075    60.149    64.364    68.719    62.964    54.416    46.158    38.190    30.512    23.123    16.024     9.215     2.696    -3.534    -9.474   -15.124   -20.484   -25.555   -30.336   -34.827   -39.028   -42.940   -46.561   -49.894   -52.936   -55.689   -58.151   -60.325   -62.208   -63.802   -65.105   -66.120   -66.844   -67.279   -67.423   -67.279   -66.844   -66.120   -65.105   -63.802   -62.208   -60.325   -58.151   -55.689   -52.936   -49.894   -46.561   -42.940   -39.028   -34.827   -30.336   -25.555   -20.484   -15.124    -9.474    -3.534     2.696     9.215    16.024    23.123    30.512    38.190    46.158    54.416    62.964    68.719    64.364    60.149    56.075    52.143    48.352    44.703    41.196    37.831    34.609    31.529    28.592    25.798    23.148    20.640    18.276    16.055    13.978    12.044    10.254     8.608     7.105     5.747     4.532     3.461     2.534     1.752     1.113     0.619     0.268     0.062     0.000     0.000     0.000     0.000     0.000     0.000     0.000     0.000     0.000     0.000     0.000     0.000     0.000     0.000     0.000     0.000     0.000     0.000     0.000     0.000     0.000     0.000     0.000     0.000     0.000     0.000     0.000     0.000     0.000     0.000     0.000     0.000     0.000     0.000     0.000     0.000     0.000     0.000     0.000     0.000     0.000     0.000     0.000     0.000     0.000     0.000     0.000     0.000     0.000     0.000     0.000     0.000     0.000     0.000     0.000     0.000     0.000     0.000     0.000     0.000     0.000     0.000     0.000     0.000
     0.000     0.000     0.000     0.000     0.000     0.000     0.000     0.000     0.000     0.000     0.000     0.000     0.000     0.000     0.000     0.000     0.000     0.000     0.000     0.000     0.000     0.000     0.000     0.000     0.000     0.000     0.000     0.000     0.000     0.000     0.000     0.000     0.000     0.000     0.000     0.000     0.000     0.000     0.000     0.000     0.000     0.000     0.000     0.000     0.000     0.000     0.000     0.000     0.000     0.000     0.000     0.000     0.000     0.000     0.000     0.000     0.000     0.000     0.000     0.000     0.000     0.000     0.000     0.000     0.000     0.070     0.285     0.644     1.147     1.795     2.588     3.525     4.606     5.832     7.202     8.716    10.375    12.177    14.124    16.216    18.451    20.830    23.353    26.021    28.832    31.787    34.885    38.127    41.513    45.042    48.715    52.530    56.489    60.590    64.834    69.221    61.950    53.402    45.144    37.176    29.498    22.109    15.010     8.201     1.682    -4.548   -10.488   -16.138   -21.498   -26.569   -31.350   -35.841   -40.042   -43.954   -47.576   -50.908   -53.950   -56.703   -59.166   -61.339   -63.222   -64.816   -66.120   -67.134   -67.858   -68.293   -68.438   -68.293   -67.858   -67.134   -66.120   -64.816   -63.222   -61.339   -59.166   -56.703   -53.950   -50.908   -47.576   -43.954   -40.042   -35.841   -31.350   -26.569   -21.498   -16.138   -10.488    -4.548     1.682     8.201    15.010    22.109    29.498    37.176    45.144    53.402    61.950    69.221    64.834    60.590    56.489    52.530    48.715    45.042    41.513    38.127    34.885    31.787    28.832    26.021    23.353    20.830    18.451    16.216    14.124    12.177    10.375     8.716     7.202     5.832     4.606     3.525     2.588     1.795     1.147     0.644     0.285     0.070     0.000     0.000     0.000     0.000     0.000     0.000     0.000     0.000     0.000     0.000     0.000     0.000     0.000     0.000     0.000     0.000     0.000     0.000     0.000     0.000     0.000     0.000     0.000     0.000     0.000     0.000     0.000     0.000     0.000     0.000     0.000     0.000     0.000     0.000     0.000     0.000     0.000     0.000     0.000     0.000     0.000     0.000     0.000     0.000     0.000     0.000     0.000     0.000     0.000     0.000     0.000     0.000     0.000     0.000     0.000     0.000     0.000     0.000     0.000     0.000     0.000     0.000     0.000     0.000
     0.000     0.000     0.000     0.000     0.000     0.000     0.000     0.000     0.000     0.000     0.000     0.000     0.000     0.000     0.000     0.000     0.000     0.000     0.000     0.000     0.000     0.000     0.000     0.000     0.000     0.000     0.000     0.000     0.000     0.000     0.000     0.000     0.000     0.000     0.000     0.000     0.000     0.000     0.000     0.000     0.000     0.000     0.000     0.000     0.000     0.000     0.000     0.000     0.000     0.000     0.000     0.000     0.000     0.000     0.000     0.000     0.000     0.000     0.000     0.000     0.000     0.000     0.000     0.000     0.000     0.076     0.297     0.662     1.172     1.827     2.627     3.571     4.660     5.893     7.271     8.794    10.461    12.273    14.230    16.331    18.577    20.967    23.501    26.180    29.004    31.971    35.084    38.340    41.741    45.286    48.975    52.808    56.786    60.907    65.172    69.581    61.225    52.678    44.420    36.452    28.773    21.385    14.286     7.477     0.957    -5.272   -11.212   -16.862   -22.223   -27.293   -32.074   -36.565   -40.766   -44.678   -48.300   -51.632   -54.674   -57.427   -59.890   -62.063   -63.946   -65.540   -66.844   -67.858   -68.582   -69.017   -69.162   -69.017   -68.582   -67.858   -66.844   -65.540   -63.946   -62.063   -59.890   -57.427   -54.674   -51.632   -48.300   -44.678   -40.766   -36.565   -32.074   -27.293   -22.223   -16.862   -11.212    -5.272     0.957     7.477    14.286    21.385    28.773    36.452    44.420    52.678    61.225    69.581    65.172    60.907    56.786    52.808    48.975    45.286    41.741    38.340    35.084    31.971    29.004    26.180    23.501    20.967    18.577    16.331    14.230    12.273    10.461     8.794     7.271     5.893     4.660     3.571     2.627     1.827     1.172     0.662     0.297     0.076     0.000     0.000     0.000     0.000     0.000     0.000     0.000     0.000     0.000     0.000     0.000     0.000     0.000     0.000     0.000     0.000     0.000     0.000     0.000     0.000     0.000     0.000     0.000     0.000     0.000     0.000     0.000     0.000     0.000     0.000     0.000     0.000     0.000     0.000     0.000     0.000     0.000     0.000     0.000     0.000     0.000     0.000     0.000     0.000     0.000     0.000     0.000     0.000     0.000     0.000     0.000     0.000     0.000     0.000     0.000     0.000     0.000     0.000     0.000     0.000     0.000     0.000     0.000     0.000
     0.000     0.000     0.000     0.000     0.000     0.000     0.000     0.000     0.000     0.000     0.000     0.000     0.000     0.000     0.000     0.000     0.000     0.000     0.000     0.000     0.000     0.000     0.000     0.000     0.000     0.000     0.000     0.000     0.000     0.000     0.000     0.000     0.000     0.000     0.000     0.000     0.000     0.000     0.000     0.000     0.000     0.000     0.000     0.000     0.000     0.000     0.000     0.000     0.000     0.000     0.000     0.000     0.000     0.000     0.000     0.000     0.000     0.000     0.000     0.000     0.000     0.000     0.000     0.000     0.000     0.080     0.304     0.673     1.188     1.846     2.650     3.599     4.692     5.930     7.313     8.841    10.514    12.331    14.293    16.400    18.652    21.049    23.590    26.276    29.107    32.083    35.203    38.468    41.878    45.433    49.132    52.976    56.965    61.098    65.376    69.628    60.791    52.243    43.985    36.017    28.339    20.950    13.851     7.042     0.523    -5.707   -11.647   -17.297   -22.657   -27.728   -32.509   -37.000   -41.201   -45.113   -48.735   -52.067   -55.109   -57.862   -60.325   -62.498   -64.381   -65.975   -67.279   -68.293   -69.017   -69.452   -69.597   -69.452   -69.017   -68.293   -67.279   -65.975   -64.381   -62.498   -60.325   -57.862   -55.109   -52.067   -48.735   -45.113   -41.201   -37.000   -32.509   -27.728   -22.657   -17.297   -11.647    -5.707     0.523     7.042    13.851    20.950    28.339    36.017    43.985    52.243    60.791    69.628    65.376    61.098    56.965    52.976    49.132    45.433    41.878    38.468    35.203    32.083    29.107    26.276    23.590    21.049    18.652    16.400    14.293    12.331    10.514     8.841     7.313     5.930     4.692     3.599     2.650     1.846     1.188     0.673     0.304     0.080     0.000     0.000     0.000     0.000     0.000     0.000     0.000     0.000     0.000     0.000     0.000     0.000     0.000     0.000     0.000     0.000     0.000     0.000     0.000     0.000     0.000     0.000     0.000     0.000     0.000     0.000     0.000     0.000     0.000     0.000     0.000     0.000     0.000     0.000     0.000     0.000     0.000     0.000     0.000     0.000     0.000     0.000     0.000     0.000     0.000     0.000     0.000     0.000     0.000     0.000     0.000     0.000     0.000     0.000     0.000     0.000     0.000     0.000     0.000     0.000     0.000     0.000     0.000     0.000
     0.000     0.000     0.000     0.000     0.000     0.000     0.000     0.000     0.000     0.000     0.000     0.000     0.000     0.000     0.000     0.000     0.000     0.000     0.000     0.000     0.000     0.000     0.000     0.000     0.000     0.000     0.000     0.000     0.000     0.000     0.000     0.000     0.000     0.000     0.000     0.000     0.000     0.000     0.000     0.000     0.000     0.000     0.000     0.000     0.000     0.000     0.000     0.000     0.000     0.000     0.000     0.000     0.000     0.000     0.000     0.000     0.000     0.000     0.000     0.000     0.000     0.000     0.000     0.000     0.000     0.081     0.307     0.677     1.193     1.853     2.658     3.608     4.703     5.943     7.327     8.857    10.531    12.350    14.315    16.424    18.677    21.076    23.620    26.308    29.142    32.120    35.243    38.511    41.924    45.482    49.184    53.032    57.024    61.162    65.444    69.483    60.646    52.098    43.840    35.872    28.194    20.805    13.706     6.897     0.378    -5.852   -11.792   -17.442   -22.802   -27.873   -32.654   -37.145   -41.346   -45.258   -48.879   -52.212   -55.254   -58.007   -60.469   -62.643   -64.526   -66.120   -67.423   -68.438   -69.162   -69.597   -69.741   -69.597   -69.162   -68.438   -67.423   -66.120   -64.526   -62.643   -60.469   -58.007   -55.254   -52.212   -48.879   -45.258   -41.346   -37.145   -32.654   -27.873   -22.802   -17.442   -11.792    -5.852     0.378     6.897    13.706    20.805    28.194    35.872    43.840    52.098    60.646    69.483    65.444    61.162    57.024    53.032    49.184    45.482    41.924    38.511    35.243    32.120    29.142    26.308    23.620    21.076    18.677    16.424    14.315    12.350    10.531     8.857     7.327     5.943     4.703     3.608     2.658     1.853     1.193     0.677     0.307     0.081     0.000     0.000     0.000     0.000     0.000     0.000     0.000     0.000     0.000     0.000     0.000     0.000     0.000     0.000     0.000     0.000     0.000     0.000     0.000     0.000     0.000     0.000     0.000     0.000     0.000     0.000     0.000     0.000     0.000     0.000     0.000     0.000     0.000     0.000     0.000     0.000     0.000     0.000     0.000     0.000     0.000     0.000     0.000     0.000     0.000     0.000     0.000     0.000     0.000     0.000     0.000     0.000     0.000     0.000     0.000     0.000     0.000     0.000     0.000     0.000     0.000     0.000     0.000     0.000
     0.000     0.000     0.000     0.000     0.000     0.000     0.000     0.000     0.000     0.000     0.000     0.000     0.000     0.000     0.000     0.000     0.000     0.000     0.000     0.000     0.000     0.000     0.000     0.000     0.000     0.000     0.000     0.000     0.000     0.000     0.000     0.000     0.000     0.000     0.000     0.000     0.000     0.000     0.000     0.000     0.000     0.000     0.000     0.000     0.000     0.000     0.000     0.000     0.000     0.000     0.000     0.000     0.000     0.000     0.000     0.000     0.000     0.000     0.000     0.000     0.000     0.000     0.000     0.000     0.000     0.080     0.304     0.673     1.188     1.846     2.650     3.599     4.692     5.930     7.313     8.841    10.514    12.331    14.293    16.400    18.652    21.049    23.590    26.276    29.107    32.083    35.203    38.468    41.878    45.433    49.132    52.976    56.965    61.098    65.376    69.628    60.791    52.243    43.985    36.017    28.339    20.950    13.851     7.042     0.523    -5.707   -11.647   -17.297   -22.657   -27.728   -32.509   -37.000   -41.201   -45.113   -48.735   -52.067   -55.109   -57.862   -60.325   -62.498   -64.381   -65.975   -67.279   -68.293   -69.017   -69.452   -69.597   -69.452   -69.017   -68.293   -67.279   -65.975   -64.381   -62.498   -60.325   -57.862   -55.109   -52.067   -48.735   -45.113   -41.201   -37.000   -32.509   -27.728   -22.657   -17.297   -11.647    -5.707     0.523     7.042    13.851    20.950    28.339    36.017    43.985    52.243    60.791    69.628    65.376    61.098    56.965    52.976    49.132    45.433    41.878    38.468    35.203    32.083    29.107    26.276    23.590    21.049    18.652    16.400    14.293    12.331    10.514     8.841     7.313     5.930     4.692     3.599     2.650     1.846     1.188     0.673     0.304     0.080     0.000     0.000     0.000     0.000     0.000     0.000     0.000     0.000     0.000     0.000     0.000     0.000     0.000     0.000     0.000     0.000     0.000     0.000     0.000     0.000     0.000     0.000     0.000     0.000     0.000     0.000     0.000     0.000     0.000     0.000     0.000     0.000     0.000     0.000     0.000     0.000     0.000     0.000     0.000     0.000     0.000     0.000     0.000     0.000     0.000     0.000     0.000     0.000     0.000     0.000     0.000     0.000     0.000     0.000     0.000     0.000     0.000     0.000     0.000     0.000     0.000     0.000     0.000     0.000
     0.000     0.000     0.000     0.000     0.000     0.000     0.000     0.000     0.000     0.000     0.000     0.000     0.000     0.000     0.000     0.000     0.000     0.000     0.000     0.000     0.000     0.000     0.000     0.000     0.000     0.000     0.000     0.000     0.000     0.000     0.000     0.000     0.000     0.000     0.000     0.000     0.000     0.000     0.000     0.000     0.000     0.000     0.000     0.000     0.000     0.000     0.000     0.000     0.000     0.000     0.000     0.000     0.000     0.000     0.000     0.000     0.000     0.000     0.000     0.000     0.000     0.000     0.000     0.000     0.000     0.076     0.297     0.662     1.172     1.827     2.627     3.571     4.660     5.893     7.271     8.794    10.461    12.273    14.230    16.331    18.577    20.967    23.501    26.180    29.004    31.971    35.084    38.340    41.741    45.286    48.975    52.808    56.786    60.907    65.172    69.581    61.225    52.678    44.420    36.452    28.773    21.385    14.286     7.477     0.957    -5.272   -11.212   -16.862   -22.223   -27.293   -32.074   -36.565   -40.766   -44.678   -48.300   -51.632   -54.674   -57.427   -59.890   -62.063   -63.946   -65.540   -66.844   -67.858   -68.582   -69.017   -69.162   -69.017   -68.582   -67.858   -66.844   -65.540   -63.946   -62.063   -59.890   -57.427   -54.674   -51.632   -48.300   -44.678   -40.766   -36.565   -32.074   -27.293   -22.223   -16.862   -11.212    -5.272     0.957     7.477    14.286    21.385    28.773    36.452    44.420    52.678    61.225    69.581    65.172    60.907    56.786    52.808    48.975    45.286    41.741    38.340    35.084    31.971    29.004    26.180    23.501    20.967    18.577    16.331    14.230    12.273    10.461     8.794     7.271     5.893     4.660     3.571     2.627     1.827     1.172     0.662     0.297     0.076     0.000     0.000     0.000     0.000     0.000     0.000     0.000     0.000     0.000     0.000     0.000     0.000     0.000     0.000     0.000     0.000     0.000     0.000     0.000     0.000     0.000     0.000     0.000     0.000     0.000     0.000     0.000     0.000     0.000     0.000     0.000     0.000     0.000     0.000     0.000     0.000     0.000     0.000     0.000     0.000     0.000     0.000     0.000     0.000     0.000     0.000     0.000     0.000     0.000     0.000     0.000     0.000     0.000     0.000     0.000     0.000     0.000     0.000     0.000     0.000     0.000     0.000     0.000     0.000
     0.000     0.000     0.000     0.000     0.000     0.000     0.000     0.000     0.000     0.000     0.000     0.000     0.000     0.000     0.000     0.000     0.000     0.000     0.000     0.000     0.000     0.000     0.000     0.000     0.000     0.000     0.000     0.000     0.000     0.000     0.000     0.000     0.000     0.000     0.000     0.000     0.000     0.000     0.000     0.000     0.000     0.000     0.000     0.000     0.000     0.000     0.000     0.000     0.000     0.000     0.000     0.000     0.000     0.000     0.000     0.000     0.000     0.000     0.000     0.000     0.000     0.000     0.000     0.000     0.000     0.070     0.285     0.644     1.147     1.795     2.588     3.525     4.606     5.832     7.202     8.716    10.375    12.177    14.124    16.216    18.451    20.830    23.353    26.021    28.832    31.787    34.885    38.127    41.513    45.042    48.715    52.530    56.489    60.590    64.834    69.221    61.950    53.402    45.144    37.176    29.498    22.109    15.010     8.201     1.682    -4.548   -10.488   -16.138   -21.498   -26.569   -31.350   -35.841   -40.042   -43.954   -47.576   -50.908   -53.950   -56.703   -59.166   -61.339   -63.222   -64.816   -66.120   -67.134   -67.858   -68.293   -68.438   -68.293   -67.858   -67.134   -66.120   -64.816   -63.222   -61.339   -59.166   -56.703   -53.950   -50.908   -47.576   -43.954   -40.042   -35.841   -31.350   -26.569   -21.498   -16.138   -10.488    -4.548     1.682     8.201    15.010    22.109    29.498    37.176    45.144    53.402    61.950    69.221    64.834    60.590    56.489    52.530    48.715    45.042    41.513    38.127    34.885    31.787    28.832    26.021    23.353    20.830    18.451    16.216    14.124    12.177    10.375     8.716     7.202     5.832     4.606     3.525     2.588     1.795     1.147     0.644     0.285     0.070     0.000     0.000     0.000     0.000     0.000     0.000     0.000     0.000     0.000     0.000     0.000     0.000     0.000     0.000     0.000     0.000     0.000     0.000     0.000     0.000     0.000     0.000     0.000     0.000     0.000     0.000     0.000     0.000     0.000     0.000     0.000     0.000     0.000     0.000     0.000     0.000     0.000     0.000     0.000     0.000     0.000     0.000     0.000     0.000     0.000     0.000     0.000     0.000     0.000     0.000     0.000     0.000     0.000     0.000     0.000     0.000     0.000     0.000     0.000     0.000     0.000     0.000     0.000     0.000
     0.000     0.000     0.000     0.000     0.000     0.000     0.000     0.000     0.000     0.000     0.000     0.000     0.000     0.000     0.000     0.000     0.000     0.000     0.000     0.000     0.000     0.000     0.000     0.000     0.000     0.000     0.000     0.000     0.000     0.000     0.000     0.000     0.000     0.000     0.000     0.000     0.000     0.000     0.000     0.000     0.000     0.000     0.000     0.000     0.000     0.000     0.000     0.000     0.000     0.000     0.000     0.000     0.000     0.000     0.000     0.000     0.000     0.000     0.000     0.000     0.000     0.000     0.000     0.000     0.000     0.062     0.268     0.619     1.113     1.752     2.534     3.461     4.532     5.747     7.105     8.608    10.254    12.044    13.978    16.055    18.276    20.640    23.148    25.798    28.592    31.529    34.609    37.831    41.196    44.703    48.352    52.143    56.075    60.149    64.364    68.719    62.964    54.416    46.158    38.190    30.512    23.123    16.024     9.215     2.696    -3.534    -9.474   -15.124   -20.484   -25.555   -30.336   -34.827   -39.028   -42.940   -46.561   -49.894   -52.936   -55.689   -58.151   -60.325   -62.208   -63.802   -65.105   -66.120   -66.844   -67.279   -67.423   -67.279   -66.844   -66.120   -65.105   -63.802   -62.208   -60.325   -58.151   -55.689   -52.936   -49.894   -46.561   -42.940   -39.028   -34.827   -30.336   -25.555   -20.484   -15.124    -9.474    -3.534     2.696     9.215    16.024    23.123    30.512    38.190    46.158    54.416    62.964    68.719    64.364    60.149    56.075    52.143    48.352    44.703    41.196    37.831    34.609    31.529    28.592    25.798    23.148    20.640    18.276    16.055    13.978    12.044    10.254     8.608     7.105     5.747     4.532     3.461     2.534     1.752     1.113     0.619     0.268     0.062     0.000     0.000     0.000     0.000     0.000     0.000     0.000     0.000     0.000     0.000     0.000     0.000     0.000     0.000     0.000     0.000     0.000     0.000     0.000     0.000     0.000     0.000     0.000     0.000     0.000     0.000     0.000     0.000     0.000     0.000     0.000     0.000     0.000     0.000     0.000     0.000     0.000     0.000     0.000     0.000     0.000     0.000     0.000     0.000     0.000     0.000     0.000     0.000     0.000     0.000     0.000     0.000     0.000     0.000     0.000     0.000     0.000     0.000     0.000     0.000     0.000     0.000     0.000     0.000
     0.000     0.000     0.000     0.000     0.000     0.000     0.000     0.000     0.000     0.000     0.000     0.000     0.000     0.000     0.000     0.000     0.000     0.000     0.000     0.000     0.000     0.000     0.000     0.000     0.000     0.000     0.000     0.000     0.000     0.000     0.000     0.000     0.000     0.000     0.000     0.000     0.000     0.000     0.000     0.000     0.000     0.000     0.000     0.000     0.000     0.000     0.000     0.000     0.000     0.000     0.000     0.000     0.000     0.000     0.000     0.000     0.000     0.000     0.000     0.000     0.000     0.000     0.000     0.000     0.000     0.053     0.248     0.587     1.069     1.696     2.466     3.380     4.437     5.638     6.982     8.469    10.100    11.874    13.791    15.850    18.052    20.397    22.885    25.515    28.286    31.200    34.255    37.452    40.790    44.269    47.889    51.648    55.548    59.586    63.764    68.080    64.267    55.720    47.462    39.494    31.816    24.427    17.328    10.519     4.000    -2.230    -8.170   -13.820   -19.180   -24.251   -29.032   -33.523   -37.724   -41.636   -45.258   -48.590   -51.632   -54.385   -56.848   -59.021   -60.904   -62.498   -63.802   -64.816   -65.540   -65.975   -66.120   -65.975   -65.540   -64.816   -63.802   -62.498   -60.904   -59.021   -56.848   -54.385   -51.632   -48.590   -45.258   -41.636   -37.724   -33.523   -29.032   -24.251   -19.180   -13.820    -8.170    -2.230     4.000    10.519    17.328    24.427    31.816    39.494    47.462    55.720    64.267    68.080    63.764    59.586    55.548    51.648    47.889    44.269    40.790    37.452    34.255    31.200    28.286    25.515    22.885    20.397    18.052    15.850    13.791    11.874    10.100     8.469     6.982     5.638     4.437     3.380     2.466     1.696     1.069     0.587     0.248     0.053     0.000     0.000     0.000     0.000     0.000     0.000     0.000     0.000     0.000     0.000     0.000     0.000     0.000     0.000     0.000     0.000     0.000     0.000     0.000     0.000     0.000     0.000     0.000     0.000     0.000     0.000     0.000     0.000     0.000     0.000     0.000     0.000     0.000     0.000     0.000     0.000     0.000     0.000     0.000     0.000     0.000     0.000     0.000     0.000     0.000     0.000     0.000     0.000     0.000     0.000     0.000     0.000     0.000     0.000     0.000     0.000     0.000     0.000     0.000     0.000     0.000     0.000     0.000     0.000
     0.000     0.000     0.000     0.000     0.000     0.000     0.000     0.000     0.000     0.000     0.000     0.000     0.000     0.000     0.000     0.000     0.000     0.000     0.000     0.000     0.000     0.000     0.000     0.000     0.000     0.000     0.000     0.000     0.000     0.000     0.000     0.000     0.000     0.000     0.000     0.000     0.000     0.000     0.000     0.000     0.000     0.000     0.000     0.000     0.000     0.000     0.000     0.000     0.000     0.000     0.000     0.000     0.000     0.000     0.000     0.000     0.000     0.000     0.000     0.000     0.000     0.000     0.000     0.000     0.000     0.042     0.224     0.549     1.018     1.629     2.384     3.282     4.323     5.507     6.833     8.302     9.914    11.668    13.564    15.602    17.782    20.104    22.567    25.171    27.916    30.802    33.828    36.994    40.299    43.744    47.328    51.049    54.909    58.905    63.038    67.306    65.861    57.314    49.056    41.088    33.409    26.021    18.922    12.113     5.593    -0.636    -6.576   -12.226   -17.587   -22.657   -27.438   -31.929   -36.131   -40.042   -43.664   -46.996   -50.038   -52.791   -55.254   -57.427   -59.310   -60.904   -62.208   -63.222   -63.946   -64.381   -64.526   -64.381   -63.946   -63.222   -62.208   -60.904   -59.310   -57.427   -55.254   -52.791   -50.038   -46.996   -43.664   -40.042   -36.131   -31.929   -27.438   -22.657   -17.587   -12.226    -6.576    -0.636     5.593    12.113    18.922    26.021    33.409    41.088    49.056    57.314    65.861    67.306    63.038    58.905    54.909    51.049    47.328    43.744    40.299    36.994    33.828    30.802    27.916    25.171    22.567    20.104    17.782    15.602    13.564    11.668     9.914     8.302     6.833     5.507     4.323     3.282     2.384     1.629     1.018     0.549     0.224     0.042     0.000     0.000     0.000     0.000     0.000     0.000     0.000     0.000     0.000     0.000     0.000     0.000     0.000     0.000     0.000     0.000     0.000     0.000     0.000     0.000     0.000     0.000     0.000     0.000     0.000     0.000     0.000     0.000     0.000     0.000     0.000     0.000     0.000     0.000     0.000     0.000     0.000     0.000     0.000     0.000     0.000     0.000     0.000     0.000     0.000     0.000     0.000     0.000     0.000     0.000     0.000     0.000     0.000     0.000     0.000     0.000     0.000     0.000     0.000     0.000     0.000     0.000     0.000     0.000
     0.000     0.000     0.000     0.000     0.000     0.000     0.000     0.000     0.000     0.000     0.000     0.000     0.000     0.000     0.000     0.000     0.000     0.000     0.000     0.000     0.000     0.000     0.000     0.000     0.000     0.000     0.000     0.000     0.000     0.000     0.000     0.000     0.000     0.000     0.000     0.000     0.000     0.000     0.000     0.000     0.000     0.000     0.000     0.000     0.000     0.000     0.000     0.000     0.000     0.000     0.000     0.000     0.000     0.000     0.000     0.000     0.000     0.000     0.000     0.000     0.000     0.000     0.000     0.000     0.000     0.031     0.197     0.506     0.958     1.552     2.289     3.169     4.190     5.354     6.660     8.107     9.697    11.427    13.299    15.312    17.466    19.760    22.194    24.769    27.483    30.336    33.327    36.457    39.725    43.130    46.672    50.350    54.162    58.110    62.190    66.403    67.744    59.197    50.939    42.971    35.293    27.904    20.805    13.996     7.477     1.247    -4.693   -10.343   -15.703   -20.774   -25.555   -30.046   -34.247   -38.159   -41.781   -45.113   -48.155   -50.908   -53.371   -55.544   -57.427   -59.021   -60.325   -61.339   -62.063   -62.498   -62.643   -62.498   -62.063   -61.339   -60.325   -59.021   -57.427   -55.544   -53.371   -50.908   -48.155   -45.113   -41.781   -38.159   -34.247   -30.046   -25.555   -20.774   -15.703   -10.343    -4.693     1.247     7.477    13.996    20.805    27.904    35.293    42.971    50.939    59.197    67.744    66.403    62.190    58.110    54.162    50.350    46.672    43.130    39.725    36.457    33.327    30.336    27.483    24.769    22.194    19.760    17.466    15.312    13.299    11.427     9.697     8.107     6.660     5.354     4.190     3.169     2.289     1.552     0.958     0.506     0.197     0.031     0.000     0.000     0.000     0.000     0.000     0.000     0.000     0.000     0.000     0.000     0.000     0.000     0.000     0.000     0.000     0.000     0.000     0.000     0.000     0.000     0.000     0.000     0.000     0.000     0.000     0.000     0.000     0.000     0.000     0.000     0.000     0.000     0.000     0.000     0.000     0.000     0.000     0.000     0.000     0.000     0.000     0.000     0.000     0.000     0.000     0.000     0.000     0.000     0.000     0.000     0.000     0.000     0.000     0.000     0.000     0.000     0.000     0.000     0.000     0.000     0.000     0.000     0.000     0.000
     0.000     0.000     0.000     0.000     0.000     0.000     0.000     0.000     0.000     0.000     0.000     0.000     0.000     0.000     0.000     0.000     0.000     0.000     0.000     0.000     0.000     0.000     0.000     0.000     0.000     0.000     0.000     0.000     0.000     0.000     0.000     0.000     0.000     0.000     0.000     0.000     0.000     0.000     0.000     0.000     0.000     0.000     0.000     0.000     0.000     0.000     0.000     0.000     0.000     0.000     0.000     0.000     0.000     0.000     0.000     0.000     0.000     0.000     0.000     0.000     0.000     0.000     0.000     0.000     0.000     0.021     0.169     0.459     0.892     1.466     2.182     3.040     4.040     5.181     6.463     7.886     9.450    11.154    12.998    14.982    17.106    19.369    21.770    24.311    26.989    29.805    32.757    35.846    39.071    42.431    45.925    49.553    53.313    57.204    61.225    65.376    69.653    61.370    53.112    45.144    37.466    30.077    22.978    16.169     9.650     3.420    -2.520    -8.170   -13.530   -18.601   -23.382   -27.873   -32.074   -35.986   -39.607   -42.940   -45.982   -48.735   -51.197   -53.371   -55.254   -56.848   -58.151   -59.166   -59.890   -60.325   -60.469   -60.325   -59.890   -59.166   -58.151   -56.848   -55.254   -53.371   -51.197   -48.735   -45.982   -42.940   -39.607   -35.986   -32.074   -27.873   -23.382   -18.601   -13.530    -8.170    -2.520     3.420     9.650    16.169    22.978    30.077    37.466    45.144    53.112    61.370    69.653    65.376    61.225    57.204    53.313    49.553    45.925    42.431    39.071    35.846    32.757    29.805    26.989    24.311    21.770    19.369    17.106    14.982    12.998    11.154     9.450     7.886     6.463     5.181     4.040     3.040     2.182     1.466     0.892     0.459     0.169     0.021     0.000     0.000     0.000     0.000     0.000     0.000     0.000     0.000     0.000     0.000     0.000     0.000     0.000     0.000     0.000     0.000     0.000     0.000     0.000     0.000     0.000     0.000     0.000     0.000     0.000     0.000     0.000     0.000     0.000     0.000     0.000     0.000     0.000     0.000     0.000     0.000     0.000     0.000     0.000     0.000     0.000     0.000     0.000     0.000     0.000     0.000     0.000     0.000     0.000     0.000     0.000     0.000     0.000     0.000     0.000     0.000     0.000     0.000     0.000     0.000     0.000     0.000     0.000     0.000
     0.000     0.000     0.000     0.000     0.000     0.000     0.000     0.000     0.000     0.000     0.000     0.000     0.000     0.000     0.000     0.000     0.000     0.000     0.000     0.000     0.000     0.000     0.000     0.000     0.000     0.000     0.000     0.000     0.000     0.000     0.000     0.000     0.000     0.000     0.000     0.000     0.000     0.000     0.000     0.000     0.000     0.000     0.000     0.000     0.000     0.000     0.000     0.000     0.000     0.000     0.000     0.000     0.000     0.000     0.000     0.000     0.000     0.000     0.000     0.000     0.000     0.000     0.000     0.000     0.000     0.011     0.139     0.409     0.819     1.372     2.065     2.899     3.874     4.989     6.244     7.639     9.174    10.849    12.662    14.614    16.704    18.931    21.297    23.799    26.437    29.211    32.120    35.163    38.340    41.650    45.091    48.663    52.364    56.193    60.149    64.230    68.434    63.833    55.575    47.607    39.929    32.540    25.441    18.632    12.113     5.883    -0.057    -5.707   -11.067   -16.138   -20.919   -25.410   -29.611   -33.523   -37.145   -40.477   -43.519   -46.272   -48.735   -50.908   -52.791   -54.385   -55.689   -56.703   -57.427   -57.862   -58.007   -57.862   -57.427   -56.703   -55.689   -54.385   -52.791   -50.908   -48.735   -46.272   -43.519   -40.477   -37.145   -33.523   -29.611   -25.410   -20.919   -16.138   -11.067    -5.707    -0.057     5.883    12.113    18.632    25.441    32.540    39.929    47.607    55.575    63.833    68.434    64.230    60.149    56.193    52.364    48.663    45.091    41.650    38.340    35.163    32.120    29.211    26.437    23.799    21.297    18.931    16.704    14.614    12.662    10.849     9.174     7.639     6.244     4.989     3.874     2.899     2.065     1.372     0.819     0.409     0.139     0.011     0.000     0.000     0.000     0.000     0.000     0.000     0.000     0.000     0.000     0.000     0.000     0.000     0.000     0.000     0.000     0.000     0.000     0.000     0.000     0.000     0.000     0.000     0.000     0.000     0.000     0.000     0.000     0.000     0.000     0.000     0.000     0.000     0.000     0.000     0.000     0.000     0.000     0.000     0.000     0.000     0.000     0.000     0.000     0.000     0.000     0.000     0.000     0.000     0.000     0.000     0.000     0.000     0.000     0.000     0.000     0.000     0.000     0.000     0.000     0.000     0.000     0.000     0.000     0.000
     0.000     0.000     0.000     0.000     0.000     0.000     0.000     0.000     0.000     0.000     0.000     0.000     0.000     0.000     0.000     0.000     0.000     0.000     0.000     0.000     0.000     0.000     0.000     0.000     0.000     0.000     0.000     0.000     0.000     0.000     0.000     0.000     0.000     0.000     0.000     0.000     0.000     0.000     0.000     0.000     0.000     0.000     0.000     0.000     0.000     0.000     0.000     0.000     0.000     0.000     0.000     0.000     0.000     0.000     0.000     0.000     0.000     0.000     0.000     0.000     0.000     0.000     0.000     0.000     0.000     0.004     0.110     0.356     0.743     1.270     1.937     2.745     3.692     4.779     6.005     7.369     8.873    10.514    12.293    14.209    16.262    18.451    20.776    23.236    25.830    28.558    31.419    34.412    37.536    40.790    44.173    47.684    51.321    55.082    58.967    62.972    67.097    66.585    58.328    50.360    42.681    35.293    28.194    21.385    14.865     8.636     2.696    -2.954    -8.315   -13.385   -18.166   -22.657   -26.859   -30.770   -34.392   -37.724   -40.766   -43.519   -45.982   -48.155   -50.038   -51.632   -52.936   -53.950   -54.674   -55.109   -55.254   -55.109   -54.674   -53.950   -52.936   -51.632   -50.038   -48.155   -45.982   -43.519   -40.766   -37.724   -34.392   -30.770   -26.859   -22.657   -18.166   -13.385    -8.315    -2.954     2.696     8.636    14.865    21.385    28.194    35.293    42.681    50.360    58.328    66.585    67.097    62.972    58.967    55.082    51.321    47.684    44.173    40.790    37.536    34.412    31.419    28.558    25.830    23.236    20.776    18.451    16.262    14.209    12.293    10.514     8.873     7.369     6.005     4.779     3.692     2.745     1.937     1.270     0.743     0.356     0.110     0.004     0.000     0.000     0.000     0.000     0.000     0.000     0.000     0.000     0.000     0.000     0.000     0.000     0.000     0.000     0.000     0.000     0.000     0.000     0.000     0.000     0.000     0.000     0.000     0.000     0.000     0.000     0.000     0.000     0.000     0.000     0.000     0.000     0.000     0.000     0.000     0.000     0.000     0.000     0.000     0.000     0.000     0.000     0.000     0.000     0.000     0.000     0.000     0.000     0.000     0.000     0.000     0.000     0.000     0.000     0.000     0.000     0.000     0.000     0.000     0.000     0.000     0.000     0.000     0.000
     0.000     0.000     0.000     0.000     0.000     0.000     0.000     0.000     0.000     0.000     0.000     0.000     0.000     0.000     0.000     0.000     0.000     0.000     0.000     0.000     0.000     0.000     0.000     0.000     0.000     0.000     0.000     0.000     0.000     0.000     0.000     0.000     0.000     0.000     0.000     0.000     0.000     0.000     0.000     0.000     0.000     0.000     0.000     0.000     0.000     0.000     0.000     0.000     0.000     0.000     0.000     0.000     0.000     0.000     0.000     0.000     0.000     0.000     0.000     0.000     0.000     0.000     0.000     0.000     0.000     0.000     0.081     0.302     0.662     1.162     1.802     2.580     3.497     4.553     5.747     7.078     8.546    10.151    11.893    13.770    15.782    17.929    20.210    22.624    25.171    27.849    30.658    33.596    36.663    39.857    43.177    46.622    50.189    53.878    57.685    61.610    65.648    69.628    61.370    53.402    45.724    38.335    31.236    24.427    17.908    11.678     5.738     0.088    -5.272   -10.343   -15.124   -19.615   -23.816   -27.728   -31.350   -34.682   -37.724   -40.477   -42.940   -45.113   -46.996   -48.590   -49.894   -50.908   -51.632   -52.067   -52.212   -52.067   -51.632   -50.908   -49.894   -48.590   -46.996   -45.113   -42.940   -40.477   -37.724   -34.682   -31.350   -27.728   -23.816   -19.615   -15.124   -10.343    -5.272     0.088     5.738    11.678    17.908    24.427    31.236    38.335    45.724    53.402    61.370    69.628    65.648    61.610    57.685    53.878    50.189    46.622    43.177    39.857    36.663    33.596    30.658    27.849    25.171    22.624    20.210    17.929    15.782    13.770    11.893    10.151     8.546     7.078     5.747     4.553     3.497     2.580     1.802     1.162     0.662     0.302     0.081     0.000     0.000     0.000     0.000     0.000     0.000     0.000     0.000     0.000     0.000     0.000     0.000     0.000     0.000     0.000     0.000     0.000     0.000     0.000     0.000     0.000     0.000     0.000     0.000     0.000     0.000     0.000     0.000     0.000     0.000     0.000     0.000     0.000     0.000     0.000     0.000     0.000     0.000     0.000     0.000     0.000     0.000     0.000     0.000     0.000     0.000     0.000     0.000     0.000     0.000     0.000     0.000     0.000     0.000     0.000     0.000     0.000     0.000     0.000     0.000     0.000     0.000     0.000     0.000     0.000
     0.000     0.000     0.000     0.000     0.000     0.000     0.000     0.000     0.000     0.000     0.000     0.000     0.000     0.000     0.000     0.000     0.000     0.000     0.000     0.000     0.000     0.000     0.000     0.000     0.000     0.000     0.000     0.000     0.000     0.000     0.000     0.000     0.000     0.000     0.000     0.000     0.000     0.000     0.000     0.000     0.000     0.000     0.000     0.000     0.000     0.000     0.000     0.000     0.000     0.000     0.000     0.000     0.000     0.000     0.000     0.000     0.000     0.000     0.000     0.000     0.000     0.000     0.000     0.000     0.000     0.000     0.055     0.248     0.580     1.050     1.659     2.406     3.291     4.313     5.471     6.766     8.197     9.763    11.464    13.299    15.268    17.369    19.603    21.968    24.463    27.087    29.840    32.719    35.725    38.855    42.108    45.482    48.975    52.586    56.311    60.149    64.096    68.150    64.702    56.734    49.056    41.667    34.568    27.759    21.240    15.010     9.070     3.420    -1.940    -7.011   -11.792   -16.283   -20.484   -24.396   -28.018   -31.350   -34.392   -37.145   -39.607   -41.781   -43.664   -45.258   -46.561   -47.576   -48.300   -48.735   -48.879   -48.735   -48.300   -47.576   -46.561   -45.258   -43.664   -41.781   -39.607   -37.145   -34.392   -31.350   -28.018   -24.396   -20.484   -16.283   -11.792    -7.011    -1.940     3.420     9.070    15.010    21.240    27.759    34.568    41.667    49.056    56.734    64.702    68.150    64.096    60.149    56.311    52.586    48.975    45.482    42.108    38.855    35.725    32.719    29.840    27.087    24.463    21.968    19.603    17.369    15.268    13.299    11.464     9.763     8.197     6.766     5.471     4.313     3.291     2.406     1.659     1.050     0.580     0.248     0.055     0.000     0.000     0.000     0.000     0.000     0.000     0.000     0.000     0.000     0.000     0.000     0.000     0.000     0.000     0.000     0.000     0.000     0.000     0.000     0.000     0.000     0.000     0.000     0.000     0.000     0.000     0.000     0.000     0.000     0.000     0.000     0.000     0.000     0.000     0.000     0.000     0.000     0.000     0.000     0.000     0.000     0.000     0.000     0.000     0.000     0.000     0.000     0.000     0.000     0.000     0.000     0.000     0.000     0.000     0.000     0.000     0.000     0.000     0.000     0.000     0.000     0.000     0.000     0.000     0.000
     0.000     0.000     0.000     0.000     0.000     0.000     0.000     0.000     0.000     0.000     0.000     0.000     0.000     0.000     0.000     0.000     0.000     0.000     0.000     0.000     0.000     0.000     0.000     0.000     0.000     0.000     0.000     0.000     0.000     0.000     0.000     0.000     0.000     0.000     0.000     0.000     0.000     0.000     0.000     0.000     0.000     0.000     0.000     0.000     0.000     0.000     0.000     0.000     0.000     0.000     0.000     0.000     0.000     0.000     0.000     0.000     0.000     0.000     0.000     0.000     0.000     0.000     0.000     0.000     0.000     0.000     0.032     0.195     0.497     0.936     1.512     2.225     3.074     4.060     5.181     6.437     7.828     9.352    11.009    12.799    14.721    16.774    18.957    21.269    23.709    26.276    28.969    31.787    34.727    37.789    40.970    44.269    47.684    51.212    54.851    58.598    62.450    66.403    68.324    60.356    52.678    45.289    38.190    31.381    24.862    18.632    12.692     7.042     1.682    -3.389    -8.170   -12.661   -16.862   -20.774   -24.396   -27.728   -30.770   -33.523   -35.986   -38.159   -40.042   -41.636   -42.940   -43.954   -44.678   -45.113   -45.258   -45.113   -44.678   -43.954   -42.940   -41.636   -40.042   -38.159   -35.986   -33.523   -30.770   -27.728   -24.396   -20.774   -16.862   -12.661    -8.170    -3.389     1.682     7.042    12.692    18.632    24.862    31.381    38.190    45.289    52.678    60.356    68.324    66.403    62.450    58.598    54.851    51.212    47.684    44.269    40.970    37.789    34.727    31.787    28.969    26.276    23.709    21.269    18.957    16.774    14.721    12.799    11.009     9.352     7.828     6.437     5.181     4.060     3.074     2.225     1.512     0.936     0.497     0.195     0.032     0.000     0.000     0.000     0.000     0.000     0.000     0.000     0.000     0.000     0.000     0.000     0.000     0.000     0.000     0.000     0.000     0.000     0.000     0.000     0.000     0.000     0.000     0.000     0.000     0.000     0.000     0.000     0.000     0.000     0.000     0.000     0.000     0.000     0.000     0.000     0.000     0.000     0.000     0.000     0.000     0.000     0.000     0.000     0.000     0.000     0.000     0.000     0.000     0.000     0.000     0.000     0.000     0.000     0.000     0.000     0.000     0.000     0.000     0.000     0.000     0.000     0.000     0.000     0.000     0.000
     0.000     0.000     0.000     0.000     0.000     0.000     0.000     0.000     0.000     0.000     0.000     0.000     0.000     0.000     0.000     0.000     0.000     0.000     0.000     0.000     0.000     0.000     0.000     0.000     0.000     0.000     0.000     0.000     0.000     0.000     0.000     0.000     0.000     0.000     0.000     0.000     0.000     0.000     0.000     0.000     0.000     0.000     0.000     0.000     0.000     0.000     0.000     0.000     0.000     0.000     0.000     0.000     0.000     0.000     0.000     0.000     0.000     0.000     0.000     0.000     0.000     0.000     0.000     0.000     0.000     0.000     0.014     0.146     0.414     0.819     1.361     2.038     2.850     3.797     4.878     6.092     7.440     8.920    10.531    12.273    14.146    16.147    18.276    20.532    22.914    25.420    28.050    30.802    33.673    36.663    39.769    42.990    46.322    49.764    53.313    56.965    60.717    64.565    68.505    64.267    56.589    49.201    42.102    35.293    28.773    22.544    16.604    10.954     5.593     0.523    -4.258    -8.749   -12.951   -16.862   -20.484   -23.816   -26.859   -29.611   -32.074   -34.247   -36.131   -37.724   -39.028   -40.042   -40.766   -41.201   -41.346   -41.201   -40.766   -40.042   -39.028   -37.724   -36.131   -34.247   -32.074   -29.611   -26.859   -23.816   -20.484   -16.862   -12.951    -8.749    -4.258     0.523     5.593    10.954    16.604    22.544    28.773    35.293    42.102    49.201    56.589    64.267    68.505    64.565    60.717    56.965    53.313    49.764    46.322    42.990    39.769    36.663    33.673    30.802    28.050    25.420    22.914    20.532    18.276    16.147    14.146    12.273    10.531     8.920     7.440     6.092     4.878     3.797     2.850     2.038     1.361     0.819     0.414     0.146     0.014     0.000     0.000     0.000     0.000     0.000     0.000     0.000     0.000     0.000     0.000     0.000     0.000     0.000     0.000     0.000     0.000     0.000     0.000     0.000     0.000     0.000     0.000     0.000     0.000     0.000     0.000     0.000     0.000     0.000     0.000     0.000     0.000     0.000     0.000     0.000     0.000     0.000     0.000     0.000     0.000     0.000     0.000     0.000     0.000     0.000     0.000     0.000     0.000     0.000     0.000     0.000     0.000     0.000     0.000     0.000     0.000     0.000     0.000     0.000     0.000     0.000     0.000     0.000     0.000     0.000
     0.000     0.000     0.000     0.000     0.000     0.000     0.000     0.000     0.000     0.000     0.000     0.000     0.000     0.000     0.000     0.000     0.000     0.000     0.000     0.000     0.000     0.000     0.000     0.000     0.000     0.000     0.000     0.000     0.000     0.000     0.000     0.000     0.000     0.000     0.000     0.000     0.000     0.000     0.000     0.000     0.000     0.000     0.000     0.000     0.000     0.000     0.000     0.000     0.000     0.000     0.000     0.000     0.000     0.000     0.000     0.000     0.000     0.000     0.000     0.000     0.000     0.000     0.000     0.000     0.000     0.000     0.003     0.101     0.335     0.704     1.208     1.846     2.619     3.525     4.564     5.734     7.037     8.469    10.032    11.724    13.543    15.490    17.563    19.760    22.081    24.524    27.087    29.769    32.569    35.483    38.511    41.650    44.896    48.248    51.703    55.256    58.905    62.645    66.472    68.469    60.790    53.402    46.303    39.494    32.975    26.745    20.805    15.155     9.795     4.724    -0.057    -4.548    -8.749   -12.661   -16.283   -19.615   -22.657   -25.410   -27.873   -30.046   -31.929   -33.523   -34.827   -35.841   -36.565   -37.000   -37.145   -37.000   -36.565   -35.841   -34.827   -33.523   -31.929   -30.046   -27.873   -25.410   -22.657   -19.615   -16.283   -12.661    -8.749    -4.548    -0.057     4.724     9.795    15.155    20.805    26.745    32.975    39.494    46.303    53.402    60.790    68.469    66.472    62.645    58.905    55.256    51.703    48.248    44.896    41.650    38.511    35.483    32.569    29.769    27.087    24.524    22.081    19.760    17.563    15.490    13.543    11.724    10.032     8.469     7.037     5.734     4.564     3.525     2.619     1.846     1.208     0.704     0.335     0.101     0.003     0.000     0.000     0.000     0.000     0.000     0.000     0.000     0.000     0.000     0.000     0.000     0.000     0.000     0.000     0.000     0.000     0.000     0.000     0.000     0.000     0.000     0.000     0.000     0.000     0.000     0.000     0.000     0.000     0.000     0.000     0.000     0.000     0.000     0.000     0.000     0.000     0.000     0.000     0.000     0.000     0.000     0.000     0.000     0.000     0.000     0.000     0.000     0.000     0.000     0.000     0.000     0.000     0.000     0.000     0.000     0.000     0.000     0.000     0.000     0.000     0.000     0.000     0.000     0.000     0.000
     0.000     0.000     0.000     0.000     0.000     0.000     0.000     0.000     0.000     0.000     0.000     0.000     0.000     0.000     0.000     0.000     0.000     0.000     0.000     0.000     0.000     0.000     0.000     0.000     0.000     0.000     0.000     0.000     0.000     0.000     0.000     0.000     0.000     0.000     0.000     0.000     0.000     0.000     0.000     0.000     0.000     0.000     0.000     0.000     0.000     0.000     0.000     0.000     0.000     0.000     0.000     0.000     0.000     0.000     0.000     0.000     0.000     0.000     0.000     0.000     0.000     0.000     0.000     0.000     0.000     0.000     0.000     0.062     0.259     0.590     1.055     1.653     2.384     3.247     4.241     5.366     6.620     8.004     9.515    11.154    12.918    14.808    16.821    18.957    21.214    23.590    26.084    28.695    31.419    34.255    37.202    40.255    43.413    46.672    50.030    53.482    57.024    60.653    64.364    68.150    65.282    57.893    50.794    43.985    37.466    31.236    25.296    19.646    14.286     9.215     4.434    -0.057    -4.258    -8.170   -11.792   -15.124   -18.166   -20.919   -23.382   -25.555   -27.438   -29.032   -30.336   -31.350   -32.074   -32.509   -32.654   -32.509   -32.074   -31.350   -30.336   -29.032   -27.438   -25.555   -23.382   -20.919   -18.166   -15.124   -11.792    -8.170    -4.258    -0.057     4.434     9.215    14.286    19.646    25.296    31.236    37.466    43.985    50.794    57.893    65.282    68.150    64.364    60.653    57.024    53.482    50.030    46.672    43.413    40.255    37.202    34.255    31.419    28.695    26.084    23.590    21.214    18.957    16.821    14.808    12.918    11.154     9.515     8.004     6.620     5.366     4.241     3.247     2.384     1.653     1.055     0.590     0.259     0.062     0.000     0.000     0.000     0.000     0.000     0.000     0.000     0.000     0.000     0.000     0.000     0.000     0.000     0.000     0.000     0.000     0.000     0.000     0.000     0.000     0.000     0.000     0.000     0.000     0.000     0.000     0.000     0.000     0.000     0.000     0.000     0.000     0.000     0.000     0.000     0.000     0.000     0.000     0.000     0.000     0.000     0.000     0.000     0.000     0.000     0.000     0.000     0.000     0.000     0.000     0.000     0.000     0.000     0.000     0.000     0.000     0.000     0.000     0.000     0.000     0.000     0.000     0.000     0.000     0.000     0.000
     0.000     0.000     0.000     0.000     0.000     0.000     0.000     0.000     0.000     0.000     0.000     0.000     0.000     0.000     0.000     0.000     0.000     0.000     0.000     0.000     0.000     0.000     0.000     0.000     0.000     0.000     0.000     0.000     0.000     0.000     0.000     0.000     0.000     0.000     0.000     0.000     0.000     0.000     0.000     0.000     0.000     0.000     0.000     0.000     0.000     0.000     0.000     0.000     0.000     0.000     0.000     0.000     0.000     0.000     0.000     0.000     0.000     0.000     0.000     0.000     0.000     0.000     0.000     0.000     0.000     0.000     0.000     0.031     0.190     0.481     0.905     1.460     2.147     2.965     3.912     4.989     6.193     7.525     8.983    10.566    12.273    14.103    16.055    18.127    20.317    22.624    25.047    27.582    30.229    32.984    35.846    38.812    41.878    45.042    48.300    51.648    55.082    58.598    62.190    65.853    69.581    62.674    55.575    48.766    42.247    36.017    30.077    24.427    19.067    13.996     9.215     4.724     0.523    -3.389    -7.011   -10.343   -13.385   -16.138   -18.601   -20.774   -22.657   -24.251   -25.555   -26.569   -27.293   -27.728   -27.873   -27.728   -27.293   -26.569   -25.555   -24.251   -22.657   -20.774   -18.601   -16.138   -13.385   -10.343    -7.011    -3.389     0.523     4.724     9.215    13.996    19.067    24.427    30.077    36.017    42.247    48.766    55.575    62.674    69.581    65.853    62.190    58.598    55.082    51.648    48.300    45.042    41.878    38.812    35.846    32.984    30.229    27.582    25.047    22.624    20.317    18.127    16.055    14.103    12.273    10.566     8.983     7.525     6.193     4.989     3.912     2.965     2.147     1.460     0.905     0.481     0.190     0.031     0.000     0.000     0.000     0.000     0.000     0.000     0.000     0.000     0.000     0.000     0.000     0.000     0.000     0.000     0.000     0.000     0.000     0.000     0.000     0.000     0.000     0.000     0.000     0.000     0.000     0.000     0.000     0.000     0.000     0.000     0.000     0.000     0.000     0.000     0.000     0.000     0.000     0.000     0.000     0.000     0.000     0.000     0.000     0.000     0.000     0.000     0.000     0.000     0.000     0.000     0.000     0.000     0.000     0.000     0.000     0.000     0.000     0.000     0.000     0.000     0.000     0.000     0.000     0.000     0.000     0.000
     0.000     0.000     0.000     0.000     0.000     0.000     0.000     0.000     0.000     0.000     0.000     0.000     0.000     0.000     0.000     0.000     0.000     0.000     0.000     0.000     0.000     0.000     0.000     0.000     0.000     0.000     0.000     0.000     0.000     0.000     0.000     0.000     0.000     0.000     0.000     0.000     0.000     0.000     0.000     0.000     0.000     0.000     0.000     0.000     0.000     0.000     0.000     0.000     0.000     0.000     0.000     0.000     0.000     0.000     0.000     0.000     0.000     0.000     0.000     0.000     0.000     0.000     0.000     0.000     0.000     0.000     0.000     0.010     0.128     0.378     0.758     1.270     1.911     2.682     3.580     4.606     5.759     7.037     8.439     9.964    11.612    13.380    15.268    17.273    19.395    21.630    23.979    26.437    29.004    31.676    34.451    37.327    40.299    43.366    46.522    49.764    53.088    56.489    59.961    63.499    67.097    67.744    60.646    53.837    47.317    41.088    35.148    29.498    24.137    19.067    14.286     9.795     5.593     1.682    -1.940    -5.272    -8.315   -11.067   -13.530   -15.703   -17.587   -19.180   -20.484   -21.498   -22.223   -22.657   -22.802   -22.657   -22.223   -21.498   -20.484   -19.180   -17.587   -15.703   -13.530   -11.067    -8.315    -5.272    -1.940     1.682     5.593     9.795    14.286    19.067    24.137    29.498    35.148    41.088    47.317    53.837    60.646    67.744    67.097    63.499    59.961    56.489    53.088    49.764    46.522    43.366    40.299    37.327    34.451    31.676    29.004    26.437    23.979    21.630    19.395    17.273    15.268    13.380    11.612     9.964     8.439     7.037     5.759     4.606     3.580     2.682     1.911     1.270     0.758     0.378     0.128     0.010     0.000     0.000     0.000     0.000     0.000     0.000     0.000     0.000     0.000     0.000     0.000     0.000     0.000     0.000     0.000     0.000     0.000     0.000     0.000     0.000     0.000     0.000     0.000     0.000     0.000     0.000     0.000     0.000     0.000     0.000     0.000     0.000     0.000     0.000     0.000     0.000     0.000     0.000     0.000     0.000     0.000     0.000     0.000     0.000     0.000     0.000     0.000     0.000     0.000     0.000     0.000     0.000     0.000     0.000     0.000     0.000     0.000     0.000     0.000     0.000     0.000     0.000     0.000     0.000     0.000     0.000
     0.000     0.000     0.000     0.000     0.000     0.000     0.000     0.000     0.000     0.000     0.000     0.000     0.000     0.000     0.000     0.000     0.000     0.000     0.000     0.000     0.000     0.000     0.000     0.000     0.000     0.000     0.000     0.000     0.000     0.000     0.000     0.000     0.000     0.000     0.000     0.000     0.000     0.000     0.000     0.000     0.000     0.000     0.000     0.000     0.000     0.000     0.000     0.000     0.000     0.000     0.000     0.000     0.000     0.000     0.000     0.000     0.000     0.000     0.000     0.000     0.000     0.000     0.000     0.000     0.000     0.000     0.000     0.000     0.076     0.282     0.619     1.084     1.678     2.399     3.247     4.221     5.319     6.541     7.886     9.352    10.938    12.642    14.464    16.400    18.451    20.613    22.885    25.264    27.749    30.336    33.022    35.806    38.683    41.650    44.703    47.837    51.049    54.334    57.685    61.098    64.565    68.080    66.006    59.197    52.678    46.448    40.508    34.858    29.498    24.427    19.646    15.155    10.954     7.042     3.420     0.088    -2.954    -5.707    -8.170   -10.343   -12.226   -13.820   -15.124   -16.138   -16.862   -17.297   -17.442   -17.297   -16.862   -16.138   -15.124   -13.820   -12.226   -10.343    -8.170    -5.707    -2.954     0.088     3.420     7.042    10.954    15.155    19.646    24.427    29.498    34.858    40.508    46.448    52.678    59.197    66.006    68.080    64.565    61.098    57.685    54.334    51.049    47.837    44.703    41.650    38.683    35.806    33.022    30.336    27.749    25.264    22.885    20.613    18.451    16.400    14.464    12.642    10.938     9.352     7.886     6.541     5.319     4.221     3.247     2.399     1.678     1.084     0.619     0.282     0.076     0.000     0.000     0.000     0.000     0.000     0.000     0.000     0.000     0.000     0.000     0.000     0.000     0.000     0.000     0.000     0.000     0.000     0.000     0.000     0.000     0.000     0.000     0.000     0.000     0.000     0.000     0.000     0.000     0.000     0.000     0.000     0.000     0.000     0.000     0.000     0.000     0.000     0.000     0.000     0.000     0.000     0.000     0.000     0.000     0.000     0.000     0.000     0.000     0.000     0.000     0.000     0.000     0.000     0.000     0.000     0.000     0.000     0.000     0.000     0.000     0.000     0.000     0.000     0.000     0.000     0.000     0.000
     0.000     0.000     0.000     0.000     0.000     0.000     0.000     0.000     0.000     0.000     0.000     0.000     0.000     0.000     0.000     0.000     0.000     0.000     0.000     0.000     0.000     0.000     0.000     0.000     0.000     0.000     0.000     0.000     0.000     0.000     0.000     0.000     0.000     0.000     0.000     0.000     0.000     0.000     0.000     0.000     0.000     0.000     0.000     0.000     0.000     0.000     0.000     0.000     0.000     0.000     0.000     0.000     0.000     0.000     0.000     0.000     0.000     0.000     0.000     0.000     0.000     0.000     0.000     0.000     0.000     0.000     0.000     0.000     0.036     0.197     0.487     0.905     1.449     2.120     2.915     3.835     4.878     6.042     7.327     8.732    10.254    11.893    13.646    15.512    17.490    19.577    21.770    24.069    26.469    28.969    31.566    34.255    37.035    39.901    42.849    45.876    48.975    52.143    55.373    58.659    61.996    65.376    68.791    64.847    58.328    52.098    46.158    40.508    35.148    30.077    25.296    20.805    16.604    12.692     9.070     5.738     2.696    -0.057    -2.520    -4.693    -6.576    -8.170    -9.474   -10.488   -11.212   -11.647   -11.792   -11.647   -11.212   -10.488    -9.474    -8.170    -6.576    -4.693    -2.520    -0.057     2.696     5.738     9.070    12.692    16.604    20.805    25.296    30.077    35.148    40.508    46.158    52.098    58.328    64.847    68.791    65.376    61.996    58.659    55.373    52.143    48.975    45.876    42.849    39.901    37.035    34.255    31.566    28.969    26.469    24.069    21.770    19.577    17.490    15.512    13.646    11.893    10.254     8.732     7.327     6.042     4.878     3.835     2.915     2.120     1.449     0.905     0.487     0.197     0.036     0.000     0.000     0.000     0.000     0.000     0.000     0.000     0.000     0.000     0.000     0.000     0.000     0.000     0.000     0.000     0.000     0.000     0.000     0.000     0.000     0.000     0.000     0.000     0.000     0.000     0.000     0.000     0.000     0.000     0.000     0.000     0.000     0.000     0.000     0.000     0.000     0.000     0.000     0.000     0.000     0.000     0.000     0.000     0.000     0.000     0.000     0.000     0.000     0.000     0.000     0.000     0.000     0.000     0.000     0.000     0.000     0.000     0.000     0.000     0.000     0.000     0.000     0.000     0.000     0.000     0.000     0.000
     0.000     0.000     0.000     0.000     0.000     0.000     0.000     0.000     0.000     0.000     0.000     0.000     0.000     0.000     0.000     0.000     0.000     0.000     0.000     0.000     0.000     0.000     0.000     0.000     0.000     0.000     0.000     0.000     0.000     0.000     0.000     0.000     0.000     0.000     0.000     0.000     0.000     0.000     0.000     0.000     0.000     0.000     0.000     0.000     0.000     0.000     0.000     0.000     0.000     0.000     0.000     0.000     0.000     0.000     0.000     0.000     0.000     0.000     0.000     0.000     0.000     0.000     0.000     0.000     0.000     0.000     0.000     0.000     0.010     0.125     0.367     0.735     1.228     1.846     2.588     3.452     4.437     5.542     6.766     8.107     9.564    11.136    12.819    14.614    16.517    18.526    20.640    22.856    25.171    27.582    30.087    32.682    35.363    38.127    40.970    43.887    46.873    49.923    53.032    56.193    59.400    62.645    65.922    69.221    64.267    58.038    52.098    46.448    41.088    36.017    31.236    26.745    22.544    18.632    15.010    11.678     8.636     5.883     3.420     1.247    -0.636    -2.230    -3.534    -4.548    -5.272    -5.707    -5.852    -5.707    -5.272    -4.548    -3.534    -2.230    -0.636     1.247     3.420     5.883     8.636    11.678    15.010    18.632    22.544    26.745    31.236    36.017    41.088    46.448    52.098    58.038    64.267    69.221    65.922    62.645    59.400    56.193    53.032    49.923    46.873    43.887    40.970    38.127    35.363    32.682    30.087    27.582    25.171    22.856    20.640    18.526    16.517    14.614    12.819    11.136     9.564     8.107     6.766     5.542     4.437     3.452     2.588     1.846     1.228     0.735     0.367     0.125     0.010     0.000     0.000     0.000     0.000     0.000     0.000     0.000     0.000     0.000     0.000     0.000     0.000     0.000     0.000     0.000     0.000     0.000     0.000     0.000     0.000     0.000     0.000     0.000     0.000     0.000     0.000     0.000     0.000     0.000     0.000     0.000     0.000     0.000     0.000     0.000     0.000     0.000     0.000     0.000     0.000     0.000     0.000     0.000     0.000     0.000     0.000     0.000     0.000     0.000     0.000     0.000     0.000     0.000     0.000     0.000     0.000     0.000     0.000     0.000     0.000     0.000     0.000     0.000     0.000     0.000     0.000     0.000
     0.000     0.000     0.000     0.000     0.000     0.000     0.000     0.000     0.000     0.000     0.000     0.000     0.000     0.000     0.000     0.000     0.000     0.000     0.000     0.000     0.000     0.000     0.000     0.000     0.000     0.000     0.000     0.000     0.000     0.000     0.000     0.000     0.000     0.000     0.000     0.000     0.000     0.000     0.000     0.000     0.000     0.000     0.000     0.000     0.000     0.000     0.000     0.000     0.000     0.000     0.000     0.000     0.000     0.000     0.000     0.000     0.000     0.000     0.000     0.000     0.000     0.000     0.000     0.000     0.000     0.000     0.000     0.000     0.000     0.067     0.259     0.576     1.018     1.582     2.268     3.074     4.001     5.045     6.206     7.482     8.873    10.375    11.987    13.708    15.535    17.466    19.499    21.630    23.859    26.180    28.592    31.091    33.673    36.335    39.071    41.878    44.751    47.684    50.672    53.708    56.786    59.898    63.038    66.196    69.365    64.267    58.328    52.678    47.317    42.247    37.466    32.975    28.773    24.862    21.240    17.908    14.865    12.113     9.650     7.477     5.593     4.000     2.696     1.682     0.957     0.523     0.378     0.523     0.957     1.682     2.696     4.000     5.593     7.477     9.650    12.113    14.865    17.908    21.240    24.862    28.773    32.975    37.466    42.247    47.317    52.678    58.328    64.267    69.365    66.196    63.038    59.898    56.786    53.708    50.672    47.684    44.751    41.878    39.071    36.335    33.673    31.091    28.592    26.180    23.859    21.630    19.499    17.466    15.535    13.708    11.987    10.375     8.873     7.482     6.206     5.045     4.001     3.074     2.268     1.582     1.018     0.576     0.259     0.067     0.000     0.000     0.000     0.000     0.000     0.000     0.000     0.000     0.000     0.000     0.000     0.000     0.000     0.000     0.000     0.000     0.000     0.000     0.000     0.000     0.000     0.000     0.000     0.000     0.000     0.000     0.000     0.000     0.000     0.000     0.000     0.000     0.000     0.000     0.000     0.000     0.000     0.000     0.000     0.000     0.000     0.000     0.000     0.000     0.000     0.000     0.000     0.000     0.000     0.000     0.000     0.000     0.000     0.000     0.000     0.000     0.000     0.000     0.000     0.000     0.000     0.000     0.000     0.000     0.000     0.000     0.000     0.000
     0.000     0.000     0.000     0.000     0.000     0.000     0.000     0.000     0.000     0.000     0.000     0.000     0.000     0.000     0.000     0.000     0.000     0.000     0.000     0.000     0.000     0.000     0.000     0.000     0.000     0.000     0.000     0.000     0.000     0.000     0.000     0.000     0.000     0.000     0.000     0.000     0.000     0.000     0.000     0.000     0.000     0.000     0.000     0.000     0.000     0.000     0.000     0.000     0.000     0.000     0.000     0.000     0.000     0.000     0.000     0.000     0.000     0.000     0.000     0.000     0.000     0.000     0.000     0.000     0.000     0.000     0.000     0.000     0.000     0.025     0.167     0.432     0.819     1.328     1.957     2.705     3.571     4.553     5.650     6.860     8.182     9.614    11.154    12.799    14.549    16.400    18.351    20.397    22.538    24.769    27.087    29.489    31.971    34.530    37.160    39.857    42.617    45.433    48.300    51.212    54.162    57.144    60.149    63.169    66.196    69.221    64.847    59.197    53.837    48.766    43.985    39.494    35.293    31.381    27.759    24.427    21.385    18.632    16.169    13.996    12.113    10.519     9.215     8.201     7.477     7.042     6.897     7.042     7.477     8.201     9.215    10.519    12.113    13.996    16.169    18.632    21.385    24.427    27.759    31.381    35.293    39.494    43.985    48.766    53.837    59.197    64.847    69.221    66.196    63.169    60.149    57.144    54.162    51.212    48.300    45.433    42.617    39.857    37.160    34.530    31.971    29.489    27.087    24.769    22.538    20.397    18.351    16.400    14.549    12.799    11.154     9.614     8.182     6.860     5.650     4.553     3.571     2.705     1.957     1.328     0.819     0.432     0.167     0.025     0.000     0.000     0.000     0.000     0.000     0.000     0.000     0.000     0.000     0.000     0.000     0.000     0.000     0.000     0.000     0.000     0.000     0.000     0.000     0.000     0.000     0.000     0.000     0.000     0.000     0.000     0.000     0.000     0.000     0.000     0.000     0.000     0.000     0.000     0.000     0.000     0.000     0.000     0.000     0.000     0.000     0.000     0.000     0.000     0.000     0.000     0.000     0.000     0.000     0.000     0.000     0.000     0.000     0.000     0.000     0.000     0.000     0.000     0.000     0.000     0.000     0.000     0.000     0.000     0.000     0.000     0.000     0.000
     0.000     0.000     0.000     0.000     0.000     0.000     0.000     0.000     0.000     0.000     0.000     0.000     0.000     0.000     0.000     0.000     0.000     0.000     0.000     0.000     0.000     0.000     0.000     0.000     0.000     0.000     0.000     0.000     0.000     0.000     0.000     0.000     0.000     0.000     0.000     0.000     0.000     0.000     0.000     0.000     0.000     0.000     0.000     0.000     0.000     0.000     0.000     0.000     0.000     0.000     0.000     0.000     0.000     0.000     0.000     0.000     0.000     0.000     0.000     0.000     0.000     0.000     0.000     0.000     0.000     0.000     0.000     0.000     0.000     0.003     0.093     0.304     0.637     1.089     1.659     2.347     3.151     4.070     5.101     6.244     7.497     8.857    10.323    11.893    13.564    15.334    17.201    19.162    21.214    23.353    25.577    27.882    30.264    32.719    35.243    37.831    40.477    43.177    45.925    48.714    51.539    54.391    57.264    60.149    63.038    65.922    68.791    66.006    60.646    55.575    50.794    46.303    42.102    38.190    34.568    31.236    28.194    25.441    22.978    20.805    18.922    17.328    16.024    15.010    14.286    13.851    13.706    13.851    14.286    15.010    16.024    17.328    18.922    20.805    22.978    25.441    28.194    31.236    34.568    38.190    42.102    46.303    50.794    55.575    60.646    66.006    68.791    65.922    63.038    60.149    57.264    54.391    51.539    48.714    45.925    43.177    40.477    37.831    35.243    32.719    30.264    27.882    25.577    23.353    21.214    19.162    17.201    15.334    13.564    11.893    10.323     8.857     7.497     6.244     5.101     4.070     3.151     2.347     1.659     1.089     0.637     0.304     0.093     0.003     0.000     0.000     0.000     0.000     0.000     0.000     0.000     0.000     0.000     0.000     0.000     0.000     0.000     0.000     0.000     0.000     0.000     0.000     0.000     0.000     0.000     0.000     0.000     0.000     0.000     0.000     0.000     0.000     0.000     0.000     0.000     0.000     0.000     0.000     0.000     0.000     0.000     0.000     0.000     0.000     0.000     0.000     0.000     0.000     0.000     0.000     0.000     0.000     0.000     0.000     0.000     0.000     0.000     0.000     0.000     0.000     0.000     0.000     0.000     0.000     0.000     0.000     0.000     0.000     0.000     0.000     0.000     0.000
     0.000     0.000     0.000     0.000     0.000     0.000     0.000     0.000     0.000     0.000     0.000     0.000     0.000     0.000     0.000     0.000     0.000     0.000     0.000     0.000     0.000     0.000     0.000     0.000     0.000     0.000     0.000     0.000     0.000     0.000     0.000     0.000     0.000     0.000     0.000     0.000     0.000     0.000     0.000     0.000     0.000     0.000     0.000     0.000     0.000     0.000     0.000     0.000     0.000     0.000     0.000     0.000     0.000     0.000     0.000     0.000     0.000     0.000     0.000     0.000     0.000     0.000     0.000     0.000     0.000     0.000     0.000     0.000     0.000     0.000     0.039     0.195     0.471     0.866     1.377     2.004     2.745     3.599     4.564     5.638     6.820     8.107     9.499    10.991    12.583    14.272    16.055    17.929    19.892    21.939    24.069    26.276    28.558    30.910    33.327    35.806    38.340    40.925    43.555    46.223    48.923    51.648    54.391    57.144    59.898    62.645    65.376    68.080    67.744    62.674    57.893    53.402    49.201    45.289    41.667    38.335    35.293    32.540    30.077    27.904    26.021    24.427    23.123    22.109    21.385    20.950    20.805    20.950    21.385    22.109    23.123    24.427    26.021    27.904    30.077    32.540    35.293    38.335    41.667    45.289    49.201    53.402    57.893    62.674    67.744    68.080    65.376    62.645    59.898    57.144    54.391    51.648    48.923    46.223    43.555    40.925    38.340    35.806    33.327    30.910    28.558    26.276    24.069    21.939    19.892    17.929    16.055    14.272    12.583    10.991     9.499     8.107     6.820     5.638     4.564     3.599     2.745     2.004     1.377     0.866     0.471     0.195     0.039     0.000     0.000     0.000     0.000     0.000     0.000     0.000     0.000     0.000     0.000     0.000     0.000     0.000     0.000     0.000     0.000     0.000     0.000     0.000     0.000     0.000     0.000     0.000     0.000     0.000     0.000     0.000     0.000     0.000     0.000     0.000     0.000     0.000     0.000     0.000     0.000     0.000     0.000     0.000     0.000     0.000     0.000     0.000     0.000     0.000     0.000     0.000     0.000     0.000     0.000     0.000     0.000     0.000     0.000     0.000     0.000     0.000     0.000     0.000     0.000     0.000     0.000     0.000     0.000     0.000     0.000     0.000     0.000     0.000
     0.000     0.000     0.000     0.000     0.000     0.000     0.000     0.000     0.000     0.000     0.000     0.000     0.000     0.000     0.000     0.000     0.000     0.000     0.000     0.000     0.000     0.000     0.000     0.000     0.000     0.000     0.000     0.000     0.000     0.000     0.000     0.000     0.000     0.000     0.000     0.000     0.000     0.000     0.000     0.000     0.000     0.000     0.000     0.000     0.000     0.000     0.000     0.000     0.000     0.000     0.000     0.000     0.000     0.000     0.000     0.000     0.000     0.000     0.000     0.000     0.000     0.000     0.000     0.000     0.000     0.000     0.000     0.000     0.000     0.000     0.007     0.108     0.327     0.662     1.113     1.678     2.355     3.143     4.040     5.045     6.155     7.369     8.685    10.100    11.612    13.218    14.917    16.704    18.577    20.532    22.567    24.677    26.858    29.107    31.419    33.789    36.212    38.683    41.196    43.744    46.322    48.923    51.539    54.162    56.786    59.400    61.996    64.565    67.097    69.581    65.282    60.790    56.589    52.678    49.056    45.724    42.681    39.929    37.466    35.293    33.409    31.816    30.512    29.498    28.773    28.339    28.194    28.339    28.773    29.498    30.512    31.816    33.409    35.293    37.466    39.929    42.681    45.724    49.056    52.678    56.589    60.790    65.282    69.581    67.097    64.565    61.996    59.400    56.786    54.162    51.539    48.923    46.322    43.744    41.196    38.683    36.212    33.789    31.419    29.107    26.858    24.677    22.567    20.532    18.577    16.704    14.917    13.218    11.612    10.100     8.685     7.369     6.155     5.045     4.040     3.143     2.355     1.678     1.113     0.662     0.327     0.108     0.007     0.000     0.000     0.000     0.000     0.000     0.000     0.000     0.000     0.000     0.000     0.000     0.000     0.000     0.000     0.000     0.000     0.000     0.000     0.000     0.000     0.000     0.000     0.000     0.000     0.000     0.000     0.000     0.000     0.000     0.000     0.000     0.000     0.000     0.000     0.000     0.000     0.000     0.000     0.000     0.000     0.000     0.000     0.000     0.000     0.000     0.000     0.000     0.000     0.000     0.000     0.000     0.000     0.000     0.000     0.000     0.000     0.000     0.000     0.000     0.000     0.000     0.000     0.000     0.000     0.000     0.000     0.000     0.000     0.000
     0.000     0.000     0.000     0.000     0.000     0.000     0.000     0.000     0.000     0.000     0.000     0.000     0.000     0.000     0.000     0.000     0.000     0.000     0.000     0.000     0.000     0.000     0.000     0.000     0.000     0.000     0.000     0.000     0.000     0.000     0.000     0.000     0.000     0.000     0.000     0.000     0.000     0.000     0.000     0.000     0.000     0.000     0.000     0.000     0.000     0.000     0.000     0.000     0.000     0.000     0.000     0.000     0.000     0.000     0.000     0.000     0.000     0.000     0.000     0.000     0.000     0.000     0.000     0.000     0.000     0.000     0.000     0.000     0.000     0.000     0.000     0.045     0.205     0.481     0.870     1.372     1.984     2.705     3.534     4.469     5.507     6.647     7.886     9.223    10.654    12.177    13.791    15.490    17.273    19.136    21.076    23.089    25.171    27.317    29.524    31.787    34.099    36.457    38.855    41.286    43.744    46.223    48.714    51.212    53.708    56.193    58.659    61.098    63.499    65.853    68.150    68.469    64.267    60.356    56.734    53.402    50.360    47.607    45.144    42.971    41.088    39.494    38.190    37.176    36.452    36.017    35.872    36.017    36.452    37.176    38.190    39.494    41.088    42.971    45.144    47.607    50.360    53.402    56.734    60.356    64.267    68.469    68.150    65.853    63.499    61.098    58.659    56.193    53.708    51.212    48.714    46.223    43.744    41.286    38.855    36.457    34.099    31.787    29.524    27.317    25.171    23.089    21.076    19.136    17.273    15.490    13.791    12.177    10.654     9.223     7.886     6.647     5.507     4.469     3.534     2.705     1.984     1.372     0.870     0.481     0.205     0.045     0.000     0.000     0.000     0.000     0.000     0.000     0.000     0.000     0.000     0.000     0.000     0.000     0.000     0.000     0.000     0.000     0.000     0.000     0.000     0.000     0.000     0.000     0.000     0.000     0.000     0.000     0.000     0.000     0.000     0.000     0.000     0.000     0.000     0.000     0.000     0.000     0.000     0.000     0.000     0.000     0.000     0.000     0.000     0.000     0.000     0.000     0.000     0.000     0.000     0.000     0.000     0.000     0.000     0.000     0.000     0.000     0.000     0.000     0.000     0.000     0.000     0.000     0.000     0.000     0.000     0.000     0.000     0.000     0.000     0.000
     0.000     0.000     0.000     0.000     0.000     0.000     0.000     0.000     0.000     0.000     0.000     0.000     0.000     0.000     0.000     0.000     0.000     0.000     0.000     0.000     0.000     0.000     0.000     0.000     0.000     0.000     0.000     0.000     0.000     0.000     0.000     0.000     0.000     0.000     0.000     0.000     0.000     0.000     0.000     0.000     0.000     0.000     0.000     0.000     0.000     0.000     0.000     0.000     0.000     0.000     0.000     0.000     0.000     0.000     0.000     0.000     0.000     0.000     0.000     0.000     0.000     0.000     0.000     0.000     0.000     0.000     0.000     0.000     0.000     0.000     0.000     0.008     0.110     0.324     0.651     1.089     1.635     2.289     3.049     3.912     4.878     5.943     7.105     8.363     9.713    11.154    12.681    14.293    15.987    17.758    19.603    21.519    23.501    25.546    27.649    29.805    32.009    34.255    36.540    38.855    41.196    43.555    45.925    48.300    50.672    53.032    55.373    57.685    59.961    62.190    64.364    66.472    68.505    68.324    64.702    61.370    58.328    55.575    53.112    50.939    49.056    47.462    46.158    45.144    44.420    43.985    43.840    43.985    44.420    45.144    46.158    47.462    49.056    50.939    53.112    55.575    58.328    61.370    64.702    68.324    68.505    66.472    64.364    62.190    59.961    57.685    55.373    53.032    50.672    48.300    45.925    43.555    41.196    38.855    36.540    34.255    32.009    29.805    27.649    25.546    23.501    21.519    19.603    17.758    15.987    14.293    12.681    11.154     9.713     8.363     7.105     5.943     4.878     3.912     3.049     2.289     1.635     1.089     0.651     0.324     0.110     0.008     0.000     0.000     0.000     0.000     0.000     0.000     0.000     0.000     0.000     0.000     0.000     0.000     0.000     0.000     0.000     0.000     0.000     0.000     0.000     0.000     0.000     0.000     0.000     0.000     0.000     0.000     0.000     0.000     0.000     0.000     0.000     0.000     0.000     0.000     0.000     0.000     0.000     0.000     0.000     0.000     0.000     0.000     0.000     0.000     0.000     0.000     0.000     0.000     0.000     0.000     0.000     0.000     0.000     0.000     0.000     0.000     0.000     0.000     0.000     0.000     0.000     0.000     0.000     0.000     0.000     0.000     0.000     0.000     0.000     0.000
     0.000     0.000     0.000     0.000     0.000     0.000     0.000     0.000     0.000     0.000     0.000     0.000     0.000     0.000     0.000     0.000     0.000     0.000     0.000     0.000     0.000     0.000     0.000     0.000     0.000     0.000     0.000     0.000     0.000     0.000     0.000     0.000     0.000     0.000     0.000     0.000     0.000     0.000     0.000     0.000     0.000     0.000     0.000     0.000     0.000     0.000     0.000     0.000     0.000     0.000     0.000     0.000     0.000     0.000     0.000     0.000     0.000     0.000     0.000     0.000     0.000     0.000     0.000     0.000     0.000     0.000     0.000     0.000     0.000     0.000     0.000     0.000     0.042     0.195     0.459     0.832     1.312     1.898     2.588     3.380     4.272     5.261     6.347     7.525     8.794    10.151    11.593    13.118    14.721    16.400    18.152    19.971    21.855    23.799    25.798    27.849    29.945    32.083    34.255    36.457    38.683    40.925    43.177    45.433    47.684    49.923    52.143    54.334    56.489    58.598    60.653    62.645    64.565    66.403    68.150    69.628    66.585    63.833    61.370    59.197    57.314    55.720    54.416    53.402    52.678    52.243    52.098    52.243    52.678    53.402    54.416    55.720    57.314    59.197    61.370    63.833    66.585    69.628    68.150    66.403    64.565    62.645    60.653    58.598    56.489    54.334    52.143    49.923    47.684    45.433    43.177    40.925    38.683    36.457    34.255    32.083    29.945    27.849    25.798    23.799    21.855    19.971    18.152    16.400    14.721    13.118    11.593    10.151     8.794     7.525     6.347     5.261     4.272     3.380     2.588     1.898     1.312     0.832     0.459     0.195     0.042     0.000     0.000     0.000     0.000     0.000     0.000     0.000     0.000     0.000     0.000     0.000     0.000     0.000     0.000     0.000     0.000     0.000     0.000     0.000     0.000     0.000     0.000     0.000     0.000     0.000     0.000     0.000     0.000     0.000     0.000     0.000     0.000     0.000     0.000     0.000     0.000     0.000     0.000     0.000     0.000     0.000     0.000     0.000     0.000     0.000     0.000     0.000     0.000     0.000     0.000     0.000     0.000     0.000     0.000     0.000     0.000     0.000     0.000     0.000     0.000     0.000     0.000     0.000     0.000     0.000     0.000     0.000     0.000     0.000     0.000     0.000
     0.000     0.000     0.000     0.000     0.000     0.000     0.000     0.000     0.000     0.000     0.000     0.000     0.000     0.000     0.000     0.000     0.000     0.000     0.000     0.000     0.000     0.000     0.000     0.000     0.000     0.000     0.000     0.000     0.000     0.000     0.000     0.000     0.000     0.000     0.000     0.000     0.000     0.000     0.000     0.000     0.000     0.000     0.000     0.000     0.000     0.000     0.000     0.000     0.000     0.000     0.000     0.000     0.000     0.000     0.000     0.000     0.000     0.000     0.000     0.000     0.000     0.000     0.000     0.000     0.000     0.000     0.000     0.000     0.000     0.000     0.000     0.000     0.006     0.097     0.297     0.604     1.018     1.535     2.154     2.874     3.692     4.606     5.614     6.713     7.901     9.174    10.531    11.968    13.482    15.070    16.727    18.451    20.237    22.081    23.979    25.925    27.916    29.945    32.009    34.099    36.212    38.340    40.477    42.617    44.751    46.873    48.975    51.049    53.088    55.082    57.024    58.905    60.717    62.450    64.096    65.648    67.097    68.434    69.653    67.744    65.861    64.267    62.964    61.950    61.225    60.791    60.646    60.791    61.225    61.950    62.964    64.267    65.861    67.744    69.653    68.434    67.097    65.648    64.096    62.450    60.717    58.905    57.024    55.082    53.088    51.049    48.975    46.873    44.751    42.617    40.477    38.340    36.212    34.099    32.009    29.945    27.916    25.925    23.979    22.081    20.237    18.451    16.727    15.070    13.482    11.968    10.531     9.174     7.901     6.713     5.614     4.606     3.692     2.874     2.154     1.535     1.018     0.604     0.297     0.097     0.006     0.000     0.000     0.000     0.000     0.000     0.000     0.000     0.000     0.000     0.000     0.000     0.000     0.000     0.000     0.000     0.000     0.000     0.000     0.000     0.000     0.000     0.000     0.000     0.000     0.000     0.000     0.000     0.000     0.000     0.000     0.000     0.000     0.000     0.000     0.000     0.000     0.000     0.000     0.000     0.000     0.000     0.000     0.000     0.000     0.000     0.000     0.000     0.000     0.000     0.000     0.000     0.000     0.000     0.000     0.000     0.000     0.000     0.000     0.000     0.000     0.000     0.000     0.000     0.000     0.000     0.000     0.000     0.000     0.000     0.000     0.000
     0.000     0.000     0.000     0.000     0.000     0.000     0.000     0.000     0.000     0.000     0.000     0.000     0.000     0.000     0.000     0.000     0.000     0.000     0.000     0.000     0.000     0.000     0.000     0.000     0.000     0.000     0.000     0.000     0.000     0.000     0.000     0.000     0.000     0.000     0.000     0.000     0.000     0.000     0.000     0.000     0.000     0.000     0.000     0.000     0.000     0.000     0.000     0.000     0.000     0.000     0.000     0.000     0.000     0.000     0.000     0.000     0.000     0.000     0.000     0.000     0.000     0.000     0.000     0.000     0.000     0.000     0.000     0.000     0.000     0.000     0.000     0.000     0.000     0.031     0.167     0.409     0.754     1.203     1.752     2.399     3.143     3.981     4.911     5.930     7.037     8.227     9.499    10.849    12.273    13.770    15.334    16.963    18.652    20.397    22.194    24.039    25.925    27.849    29.805    31.787    33.789    35.806    37.831    39.857    41.878    43.887    45.876    47.837    49.764    51.648    53.482    55.256    56.965    58.598    60.149    61.610    62.972    64.230    65.376    66.403    67.306    68.080    68.719    69.221    69.581    69.628    69.483    69.628    69.581    69.221    68.719    68.080    67.306    66.403    65.376    64.230    62.972    61.610    60.149    58.598    56.965    55.256    53.482    51.648    49.764    47.837    45.876    43.887    41.878    39.857    37.831    35.806    33.789    31.787    29.805    27.849    25.925    24.039    22.194    20.397    18.652    16.963    15.334    13.770    12.273    10.849     9.499     8.227     7.037     5.930     4.911     3.981     3.143     2.399     1.752     1.203     0.754     0.409     0.167     0.031     0.000     0.000     0.000     0.000     0.000     0.000     0.000     0.000     0.000     0.000     0.000     0.000     0.000     0.000     0.000     0.000     0.000     0.000     0.000     0.000     0.000     0.000     0.000     0.000     0.000     0.000     0.000     0.000     0.000     0.000     0.000     0.000     0.000     0.000     0.000     0.000     0.000     0.000     0.000     0.000     0.000     0.000     0.000     0.000     0.000     0.000     0.000     0.000     0.000     0.000     0.000     0.000     0.000     0.000     0.000     0.000     0.000     0.000     0.000     0.000     0.000     0.000     0.000     0.000     0.000     0.000     0.000     0.000     0.000     0.000     0.000     0.000
     0.000     0.000     0.000     0.000     0.000     0.000     0.000     0.000     0.000     0.000     0.000     0.000     0.000     0.000     0.000     0.000     0.000     0.000     0.000     0.000     0.000     0.000     0.000     0.000     0.000     0.000     0.000     0.000     0.000     0.000     0.000     0.000     0.000     0.000     0.000     0.000     0.000     0.000     0.000     0.000     0.000     0.000     0.000     0.000     0.000     0.000     0.000     0.000     0.000     0.000     0.000     0.000     0.000     0.000     0.000     0.000     0.000     0.000     0.000     0.000     0.000     0.000     0.000     0.000     0.000     0.000     0.000     0.000     0.000     0.000     0.000     0.000     0.000     0.002     0.072     0.248     0.526     0.905     1.382     1.957     2.627     3.389     4.241     5.181     6.206     7.313     8.500     9.763    11.099    12.505    13.978    15.512    17.106    18.753    20.451    22.194    23.979    25.798    27.649    29.524    31.419    33.327    35.243    37.160    39.071    40.970    42.849    44.703    46.522    48.300    50.030    51.703    53.313    54.851    56.311    57.685    58.967    60.149    61.225    62.190    63.038    63.764    64.364    64.834    65.172    65.376    65.444    65.376    65.172    64.834    64.364    63.764    63.038    62.190    61.225    60.149    58.967    57.685    56.311    54.851    53.313    51.703    50.030    48.300    46.522    44.703    42.849    40.970    39.071    37.160    35.243    33.327    31.419    29.524    27.649    25.798    23.979    22.194    20.451    18.753    17.106    15.512    13.978    12.505    11.099     9.763     8.500     7.313     6.206     5.181     4.241     3.389     2.627     1.957     1.382     0.905     0.526     0.248     0.072     0.002     0.000     0.000     0.000     0.000     0.000     0.000     0.000     0.000     0.000     0.000     0.000     0.000     0.000     0.000     0.000     0.000     0.000     0.000     0.000     0.000     0.000     0.000     0.000     0.000     0.000     0.000     0.000     0.000     0.000     0.000     0.000     0.000     0.000     0.000     0.000     0.000     0.000     0.000     0.000     0.000     0.000     0.000     0.000     0.000     0.000     0.000     0.000     0.000     0.000     0.000     0.000     0.000     0.000     0.000     0.000     0.000     0.000     0.000     0.000     0.000     0.000     0.000     0.000     0.000     0.000     0.000     0.000     0.000     0.000     0.000     0.000     0.000
     0.000     0.000     0.000     0.000     0.000     0.000     0.000     0.000     0.000     0.000     0.000     0.000     0.000     0.000     0.000     0.000     0.000     0.000     0.000     0.000     0.000     0.000     0.000     0.000     0.000     0.000     0.000     0.000     0.000     0.000     0.000     0.000     0.000     0.000     0.000     0.000     0.000     0.000     0.000     0.000     0.000     0.000     0.000     0.000     0.000     0.000     0.000     0.000     0.000     0.000     0.000     0.000     0.000     0.000     0.000     0.000     0.000     0.000     0.000     0.000     0.000     0.000     0.000     0.000     0.000     0.000     0.000     0.000     0.000     0.000     0.000     0.000     0.000     0.000     0.016     0.125     0.335     0.644     1.050     1.552     2.147     2.833     3.608     4.469     5.412     6.437     7.539     8.716     9.964    11.281    12.662    14.103    15.602    17.153    18.753    20.397    22.081    23.799    25.546    27.317    29.107    30.910    32.719    34.530    36.335    38.127    39.901    41.650    43.366    45.042    46.672    48.248    49.764    51.212    52.586    53.878    55.082    56.193    57.204    58.110    58.905    59.586    60.149    60.590    60.907    61.098    61.162    61.098    60.907    60.590    60.149    59.586    58.905    58.110    57.204    56.193    55.082    53.878    52.586    51.212    49.764    48.248    46.672    45.042    43.366    41.650    39.901    38.127    36.335    34.530    32.719    30.910    29.107    27.317    25.546    23.799    22.081    20.397    18.753    17.153    15.602    14.103    12.662    11.281     9.964     8.716     7.539     6.437     5.412     4.469     3.608     2.833     2.147     1.552     1.050     0.644     0.335     0.125     0.016     0.000     0.000     0.000     0.000     0.000     0.000     0.000     0.000     0.000     0.000     0.000     0.000     0.000     0.000     0.000     0.000     0.000     0.000     0.000     0.000     0.000     0.000     0.000     0.000     0.000     0.000     0.000     0.000     0.000     0.000     0.000     0.000     0.000     0.000     0.000     0.000     0.000     0.000     0.000     0.000     0.000     0.000     0.000     0.000     0.000     0.000     0.000     0.000     0.000     0.000     0.000     0.000     0.000     0.000     0.000     0.000     0.000     0.000     0.000     0.000     0.000     0.000     0.000     0.000     0.000     0.000     0.000     0.000     0.000     0.000     0.000     0.000     0.000
     0.000     0.000     0.000     0.000     0.000     0.000     0.000     0.000     0.000     0.000     0.000     0.000     0.000     0.000     0.000     0.000     0.000     0.000     0.000     0.000     0.000     0.000     0.000     0.000     0.000     0.000     0.000     0.000     0.000     0.000     0.000     0.000     0.000     0.000     0.000     0.000     0.000     0.000     0.000     0.000     0.000     0.000     0.000     0.000     0.000     0.000     0.000     0.000     0.000     0.000     0.000     0.000     0.000     0.000     0.000     0.000     0.000     0.000     0.000     0.000     0.000     0.000     0.000     0.000     0.000     0.000     0.000     0.000     0.000     0.000     0.000     0.000     0.000     0.000     0.000     0.042     0.184     0.423     0.758     1.188     1.708     2.318     3.015     3.797     4.660     5.602     6.620     7.711     8.873    10.100    11.391    12.740    14.146    15.602    17.106    18.652    20.237    21.855    23.501    25.171    26.858    28.558    30.264    31.971    33.673    35.363    37.035    38.683    40.299    41.878    43.413    44.896    46.322    47.684    48.975    50.189    51.321    52.364    53.313    54.162    54.909    55.548    56.075    56.489    56.786    56.965    57.024    56.965    56.786    56.489    56.075    55.548    54.909    54.162    53.313    52.364    51.321    50.189    48.975    47.684    46.322    44.896    43.413    41.878    40.299    38.683    37.035    35.363    33.673    31.971    30.264    28.558    26.858    25.171    23.501    21.855    20.237    18.652    17.106    15.602    14.146    12.740    11.391    10.100     8.873     7.711     6.620     5.602     4.660     3.797     3.015     2.318     1.708     1.188     0.758     0.423     0.184     0.042     0.000     0.000     0.000     0.000     0.000     0.000     0.000     0.000     0.000     0.000     0.000     0.000     0.000     0.000     0.000     0.000     0.000     0.000     0.000     0.000     0.000     0.000     0.000     0.000     0.000     0.000     0.000     0.000     0.000     0.000     0.000     0.000     0.000     0.000     0.000     0.000     0.000     0.000     0.000     0.000     0.000     0.000     0.000     0.000     0.000     0.000     0.000     0.000     0.000     0.000     0.000     0.000     0.000     0.000     0.000     0.000     0.000     0.000     0.000     0.000     0.000     0.000     0.000     0.000     0.000     0.000     0.000     0.000     0.000     0.000     0.000     0.000     0.000     0.000
     0.000     0.000     0.000     0.000     0.000     0.000     0.000     0.000     0.000     0.000     0.000     0.000     0.000     0.000     0.000     0.000     0.000     0.000     0.000     0.000     0.000     0.000     0.000     0.000     0.000     0.000     0.000     0.000     0.000     0.000     0.000     0.000     0.000     0.000     0.000     0.000     0.000     0.000     0.000     0.000     0.000     0.000     0.000     0.000     0.000     0.000     0.000     0.000     0.000     0.000     0.000     0.000     0.000     0.000     0.000     0.000     0.000     0.000     0.000     0.000     0.000     0.000     0.000     0.000     0.000     0.000     0.000     0.000     0.000     0.000     0.000     0.000     0.000     0.000     0.000     0.003     0.076     0.246     0.510     0.866     1.312     1.846     2.466     3.169     3.951     4.812     5.747     6.753     7.827     8.967    10.168    11.427    12.740    14.103    15.512    16.963    18.451    19.971    21.519    23.089    24.677    26.276    27.882    29.489    31.091    32.682    34.255    35.806    37.327    38.812    40.255    41.650    42.990    44.269    45.482    46.622    47.684    48.663    49.553    50.350    51.049    51.648    52.143    52.530    52.808    52.976    53.032    52.976    52.808    52.530    52.143    51.648    51.049    50.350    49.553    48.663    47.684    46.622    45.482    44.269    42.990    41.650    40.255    38.812    37.327    35.806    34.255    32.682    31.091    29.489    27.882    26.276    24.677    23.089    21.519    19.971    18.451    16.963    15.512    14.103    12.740    11.427    10.168     8.967     7.827     6.753     5.747     4.812     3.951     3.169     2.466     1.846     1.312     0.866     0.510     0.246     0.076     0.003     0.000     0.000     0.000     0.000     0.000     0.000     0.000     0.000     0.000     0.000     0.000     0.000     0.000     0.000     0.000     0.000     0.000     0.000     0.000     0.000     0.000     0.000     0.000     0.000     0.000     0.000     0.000     0.000     0.000     0.000     0.000     0.000     0.000     0.000     0.000     0.000     0.000     0.000     0.000     0.000     0.000     0.000     0.000     0.000     0.000     0.000     0.000     0.000     0.000     0.000     0.000     0.000     0.000     0.000     0.000     0.000     0.000     0.000     0.000     0.000     0.000     0.000     0.000     0.000     0.000     0.000     0.000     0.000     0.000     0.000     0.000     0.000     0.000     0.000
     0.000     0.000     0.000     0.000     0.000     0.000     0.000     0.000     0.000     0.000     0.000     0.000     0.000     0.000     0.000     0.000     0.000     0.000     0.000     0.000     0.000     0.000     0.000     0.000     0.000     0.000     0.000     0.000     0.000     0.000     0.000     0.000     0.000     0.000     0.000     0.000     0.000     0.000     0.000     0.000     0.000     0.000     0.000     0.000     0.000     0.000     0.000     0.000     0.000     0.000     0.000     0.000     0.000     0.000     0.000     0.000     0.000     0.000     0.000     0.000     0.000     0.000     0.000     0.000     0.000     0.000     0.000     0.000     0.000     0.000     0.000     0.000     0.000     0.000     0.000     0.000     0.014     0.114     0.307     0.590     0.962     1.421     1.964     2.588     3.291     4.070     4.922     5.844     6.833     7.886     8.999    10.168    11.391    12.662    13.978    15.334    16.727    18.152    19.603    21.076    22.567    24.069    25.577    27.087    28.592    30.087    31.566    33.022    34.451    35.846    37.202    38.511    39.769    40.970    42.108    43.177    44.173    45.091    45.925    46.672    47.328    47.889    48.352    48.715    48.975    49.132    49.184    49.132    48.975    48.715    48.352    47.889    47.328    46.672    45.925    45.091    44.173    43.177    42.108    40.970    39.769    38.511    37.202    35.846    34.451    33.022    31.566    30.087    28.592    27.087    25.577    24.069    22.567    21.076    19.603    18.152    16.727    15.334    13.978    12.662    11.391    10.168     8.999     7.886     6.833     5.844     4.922     4.070     3.291     2.588     1.964     1.421     0.962     0.590     0.307     0.114     0.014     0.000     0.000     0.000     0.000     0.000     0.000     0.000     0.000     0.000     0.000     0.000     0.000     0.000     0.000     0.000     0.000     0.000     0.000     0.000     0.000     0.000     0.000     0.000     0.000     0.000     0.000     0.000     0.000     0.000     0.000     0.000     0.000     0.000     0.000     0.000     0.000     0.000     0.000     0.000     0.000     0.000     0.000     0.000     0.000     0.000     0.000     0.000     0.000     0.000     0.000     0.000     0.000     0.000     0.000     0.000     0.000     0.000     0.000     0.000     0.000     0.000     0.000     0.000     0.000     0.000     0.000     0.000     0.000     0.000     0.000     0.000     0.000     0.000     0.000     0.000
     0.000     0.000     0.000     0.000     0.000     0.000     0.000     0.000     0.000     0.000     0.000     0.000     0.000     0.000     0.000     0.000     0.000     0.000     0.000     0.000     0.000     0.000     0.000     0.000     0.000     0.000     0.000     0.000     0.000     0.000     0.000     0.000     0.000     0.000     0.000     0.000     0.000     0.000     0.000     0.000     0.000     0.000     0.000     0.000     0.000     0.000     0.000     0.000     0.000     0.000     0.000     0.000     0.000     0.000     0.000     0.000     0.000     0.000     0.000     0.000     0.000     0.000     0.000     0.000     0.000     0.000     0.000     0.000     0.000     0.000     0.000     0.000     0.000     0.000     0.000     0.000     0.000     0.031     0.153     0.364     0.662     1.046     1.512     2.058     2.682     3.380     4.150     4.989     5.893     6.860     7.886     8.967    10.100    11.281    12.505    13.770    15.070    16.400    17.758    19.136    20.532    21.939    23.353    24.769    26.180    27.582    28.969    30.336    31.676    32.984    34.255    35.483    36.663    37.789    38.855    39.857    40.790    41.650    42.431    43.130    43.744    44.269    44.703    45.042    45.286    45.433    45.482    45.433    45.286    45.042    44.703    44.269    43.744    43.130    42.431    41.650    40.790    39.857    38.855    37.789    36.663    35.483    34.255    32.984    31.676    30.336    28.969    27.582    26.180    24.769    23.353    21.939    20.532    19.136    17.758    16.400    15.070    13.770    12.505    11.281    10.100     8.967     7.886     6.860     5.893     4.989     4.150     3.380     2.682     2.058     1.512     1.046     0.662     0.364     0.153     0.031     0.000     0.000     0.000     0.000     0.000     0.000     0.000     0.000     0.000     0.000     0.000     0.000     0.000     0.000     0.000     0.000     0.000     0.000     0.000     0.000     0.000     0.000     0.000     0.000     0.000     0.000     0.000     0.000     0.000     0.000     0.000     0.000     0.000     0.000     0.000     0.000     0.000     0.000     0.000     0.000     0.000     0.000     0.000     0.000     0.000     0.000     0.000     0.000     0.000     0.000     0.000     0.000     0.000     0.000     0.000     0.000     0.000     0.000     0.000     0.000     0.000     0.000     0.000     0.000     0.000     0.000     0.000     0.000     0.000     0.000     0.000     0.000     0.000     0.000     0.000     0.000
     0.000     0.000     0.000     0.000     0.000     0.000     0.000     0.000     0.000     0.000     0.000     0.000     0.000     0.000     0.000     0.000     0.000     0.000     0.000     0.000     0.000     0.000     0.000     0.000     0.000     0.000     0.000     0.000     0.000     0.000     0.000     0.000     0.000     0.000     0.000     0.000     0.000     0.000     0.000     0.000     0.000     0.000     0.000     0.000     0.000     0.000     0.000     0.000     0.000     0.000     0.000     0.000     0.000     0.000     0.000     0.000     0.000     0.000     0.000     0.000     0.000     0.000     0.000     0.000     0.000     0.000     0.000     0.000     0.000     0.000     0.000     0.000     0.000     0.000     0.000     0.000     0.000     0.000     0.051     0.190     0.414     0.723     1.113     1.582     2.127     2.745     3.434     4.190     5.011     5.893     6.833     7.827     8.873     9.964    11.099    12.273    13.482    14.721    15.987    17.273    18.577    19.892    21.214    22.538    23.859    25.171    26.469    27.749    29.004    30.229    31.419    32.569    33.673    34.727    35.725    36.663    37.536    38.340    39.071    39.725    40.299    40.790    41.196    41.513    41.741    41.878    41.924    41.878    41.741    41.513    41.196    40.790    40.299    39.725    39.071    38.340    37.536    36.663    35.725    34.727    33.673    32.569    31.419    30.229    29.004    27.749    26.469    25.171    23.859    22.538    21.214    19.892    18.577    17.273    15.987    14.721    13.482    12.273    11.099     9.964     8.873     7.827     6.833     5.893     5.011     4.190     3.434     2.745     2.127     1.582     1.113     0.723     0.414     0.190     0.051     0.000     0.000     0.000     0.000     0.000     0.000     0.000     0.000     0.000     0.000     0.000     0.000     0.000     0.000     0.000     0.000     0.000     0.000     0.000     0.000     0.000     0.000     0.000     0.000     0.000     0.000     0.000     0.000     0.000     0.000     0.000     0.000     0.000     0.000     0.000     0.000     0.000     0.000     0.000     0.000     0.000     0.000     0.000     0.000     0.000     0.000     0.000     0.000     0.000     0.000     0.000     0.000     0.000     0.000     0.000     0.000     0.000     0.000     0.000     0.000     0.000     0.000     0.000     0.000     0.000     0.000     0.000     0.000     0.000     0.000     0.000     0.000     0.000     0.000     0.000     0.000     0.000
     0.000     0.000     0.000     0.000     0.000     0.000     0.000     0.000     0.000     0.000     0.000     0.000     0.000     0.000     0.000     0.000     0.000     0.000     0.000     0.000     0.000     0.000     0.000     0.000     0.000     0.000     0.000     0.000     0.000     0.000     0.000     0.000     0.000     0.000     0.000     0.000     0.000     0.000     0.000     0.000     0.000     0.000     0.000     0.000     0.000     0.000     0.000     0.000     0.000     0.000     0.000     0.000     0.000     0.000     0.000     0.000     0.000     0.000     0.000     0.000     0.000     0.000     0.000     0.000     0.000     0.000     0.000     0.000     0.000     0.000     0.000     0.000     0.000     0.000     0.000     0.000     0.000     0.000     0.003     0.070     0.222     0.456     0.770     1.162     1.629     2.168     2.777     3.452     4.190     4.989     5.844     6.753     7.711     8.716     9.763    10.849    11.968    13.118    14.293    15.490    16.704    17.929    19.162    20.397    21.630    22.856    24.069    25.264    26.437    27.582    28.695    29.769    30.802    31.787    32.719    33.596    34.412    35.163    35.846    36.457    36.994    37.452    37.831    38.127    38.340    38.468    38.511    38.468    38.340    38.127    37.831    37.452    36.994    36.457    35.846    35.163    34.412    33.596    32.719    31.787    30.802    29.769    28.695    27.582    26.437    25.264    24.069    22.856    21.630    20.397    19.162    17.929    16.704    15.490    14.293    13.118    11.968    10.849     9.763     8.716     7.711     6.753     5.844     4.989     4.190     3.452     2.777     2.168     1.629     1.162     0.770     0.456     0.222     0.070     0.003     0.000     0.000     0.000     0.000     0.000     0.000     0.000     0.000     0.000     0.000     0.000     0.000     0.000     0.000     0.000     0.000     0.000     0.000     0.000     0.000     0.000     0.000     0.000     0.000     0.000     0.000     0.000     0.000     0.000     0.000     0.000     0.000     0.000     0.000     0.000     0.000     0.000     0.000     0.000     0.000     0.000     0.000     0.000     0.000     0.000     0.000     0.000     0.000     0.000     0.000     0.000     0.000     0.000     0.000     0.000     0.000     0.000     0.000     0.000     0.000     0.000     0.000     0.000     0.000     0.000     0.000     0.000     0.000     0.000     0.000     0.000     0.000     0.000     0.000     0.000     0.000     0.000
     0.000     0.000     0.000     0.000     0.000     0.000     0.000     0.000     0.000     0.000     0.000     0.000     0.000     0.000     0.000     0.000     0.000     0.000     0.000     0.000     0.000     0.000     0.000     0.000     0.000     0.000     0.000     0.000     0.000     0.000     0.000     0.000     0.000     0.000     0.000     0.000     0.000     0.000     0.000     0.000     0.000     0.000     0.000     0.000     0.000     0.000     0.000     0.000     0.000     0.000     0.000     0.000     0.000     0.000     0.000     0.000     0.000     0.000     0.000     0.000     0.000     0.000     0.000     0.000     0.000     0.000     0.000     0.000     0.000     0.000     0.000     0.000     0.000     0.000     0.000     0.000     0.000     0.000     0.000     0.008     0.087     0.248     0.487     0.803     1.193     1.653     2.182     2.777     3.434     4.150     4.922     5.747     6.620     7.539     8.500     9.499    10.531    11.593    12.681    13.791    14.917    16.055    17.201    18.351    19.499    20.640    21.770    22.885    23.979    25.047    26.084    27.087    28.050    28.969    29.840    30.658    31.419    32.120    32.757    33.327    33.828    34.255    34.609    34.885    35.084    35.203    35.243    35.203    35.084    34.885    34.609    34.255    33.828    33.327    32.757    32.120    31.419    30.658    29.840    28.969    28.050    27.087    26.084    25.047    23.979    22.885    21.770    20.640    19.499    18.351    17.201    16.055    14.917    13.791    12.681    11.593    10.531     9.499     8.500     7.539     6.620     5.747     4.922     4.150     3.434     2.777     2.182     1.653     1.193     0.803     0.487     0.248     0.087     0.008     0.000     0.000     0.000     0.000     0.000     0.000     0.000     0.000     0.000     0.000     0.000     0.000     0.000     0.000     0.000     0.000     0.000     0.000     0.000     0.000     0.000     0.000     0.000     0.000     0.000     0.000     0.000     0.000     0.000     0.000     0.000     0.000     0.000     0.000     0.000     0.000     0.000     0.000     0.000     0.000     0.000     0.000     0.000     0.000     0.000     0.000     0.000     0.000     0.000     0.000     0.000     0.000     0.000     0.000     0.000     0.000     0.000     0.000     0.000     0.000     0.000     0.000     0.000     0.000     0.000     0.000     0.000     0.000     0.000     0.000     0.000     0.000     0.000     0.000     0.000     0.000     0.000     0.000
     0.000     0.000     0.000     0.000     0.000     0.000     0.000     0.000     0.000     0.000     0.000     0.000     0.000     0.000     0.000     0.000     0.000     0.000     0.000     0.000     0.000     0.000     0.000     0.000     0.000     0.000     0.000     0.000     0.000     0.000     0.000     0.000     0.000     0.000     0.000     0.000     0.000     0.000     0.000     0.000     0.000     0.000     0.000     0.000     0.000     0.000     0.000     0.000     0.000     0.000     0.000     0.000     0.000     0.000     0.000     0.000     0.000     0.000     0.000     0.000     0.000     0.000     0.000     0.000     0.000     0.000     0.000     0.000     0.000     0.000     0.000     0.000     0.000     0.000     0.000     0.000     0.000     0.000     0.000     0.000     0.014     0.101     0.266     0.506     0.819     1.203     1.653     2.168     2.745     3.380     4.070     4.812     5.602     6.437     7.313     8.227     9.174    10.151    11.154    12.177    13.218    14.272    15.334    16.400    17.466    18.526    19.577    20.613    21.630    22.624    23.590    24.524    25.420    26.276    27.087    27.849    28.558    29.211    29.805    30.336    30.802    31.200    31.529    31.787    31.971    32.083    32.120    32.083    31.971    31.787    31.529    31.200    30.802    30.336    29.805    29.211    28.558    27.849    27.087    26.276    25.420    24.524    23.590    22.624    21.630    20.613    19.577    18.526    17.466    16.400    15.334    14.272    13.218    12.177    11.154    10.151     9.174     8.227     7.313     6.437     5.602     4.812     4.070     3.380     2.745     2.168     1.653     1.203     0.819     0.506     0.266     0.101     0.014     0.000     0.000     0.000     0.000     0.000     0.000     0.000     0.000     0.000     0.000     0.000     0.000     0.000     0.000     0.000     0.000     0.000     0.000     0.000     0.000     0.000     0.000     0.000     0.000     0.000     0.000     0.000     0.000     0.000     0.000     0.000     0.000     0.000     0.000     0.000     0.000     0.000     0.000     0.000     0.000     0.000     0.000     0.000     0.000     0.000     0.000     0.000     0.000     0.000     0.000     0.000     0.000     0.000     0.000     0.000     0.000     0.000     0.000     0.000     0.000     0.000     0.000     0.000     0.000     0.000     0.000     0.000     0.000     0.000     0.000     0.000     0.000     0.000     0.000     0.000     0.000     0.000     0.000     0.000
     0.000     0.000     0.000     0.000     0.000     0.000     0.000     0.000     0.000     0.000     0.000     0.000     0.000     0.000     0.000     0.000     0.000     0.000     0.000     0.000     0.000     0.000     0.000     0.000     0.000     0.000     0.000     0.000     0.000     0.000     0.000     0.000     0.000     0.000     0.000     0.000     0.000     0.000     0.000     0.000     0.000     0.000     0.000     0.000     0.000     0.000     0.000     0.000     0.000     0.000     0.000     0.000     0.000     0.000     0.000     0.000     0.000     0.000     0.000     0.000     0.000     0.000     0.000     0.000     0.000     0.000     0.000     0.000     0.000     0.000     0.000     0.000     0.000     0.000     0.000     0.000     0.000     0.000     0.000     0.000     0.000     0.018     0.110     0.275     0.513     0.819     1.193     1.629     2.127     2.682     3.291     3.951     4.660     5.412     6.206     7.037     7.901     8.794     9.713    10.654    11.612    12.583    13.564    14.549    15.535    16.517    17.490    18.451    19.395    20.317    21.214    22.081    22.914    23.709    24.463    25.171    25.830    26.437    26.989    27.483    27.916    28.286    28.592    28.832    29.004    29.107    29.142    29.107    29.004    28.832    28.592    28.286    27.916    27.483    26.989    26.437    25.830    25.171    24.463    23.709    22.914    22.081    21.214    20.317    19.395    18.451    17.490    16.517    15.535    14.549    13.564    12.583    11.612    10.654     9.713     8.794     7.901     7.037     6.206     5.412     4.660     3.951     3.291     2.682     2.127     1.629     1.193     0.819     0.513     0.275     0.110     0.018     0.000     0.000     0.000     0.000     0.000     0.000     0.000     0.000     0.000     0.000     0.000     0.000     0.000     0.000     0.000     0.000     0.000     0.000     0.000     0.000     0.000     0.000     0.000     0.000     0.000     0.000     0.000     0.000     0.000     0.000     0.000     0.000     0.000     0.000     0.000     0.000     0.000     0.000     0.000     0.000     0.000     0.000     0.000     0.000     0.000     0.000     0.000     0.000     0.000     0.000     0.000     0.000     0.000     0.000     0.000     0.000     0.000     0.000     0.000     0.000     0.000     0.000     0.000     0.000     0.000     0.000     0.000     0.000     0.000     0.000     0.000     0.000     0.000     0.000     0.000     0.000     0.000     0.000     0.000     0.000
     0.000     0.000     0.000     0.000     0.000     0.000     0.000     0.000     0.000     0.000     0.000     0.000     0.000     0.000     0.000     0.000     0.000     0.000     0.000     0.000     0.000     0.000     0.000     0.000     0.000     0.000     0.000     0.000     0.000     0.000     0.000     0.000     0.000     0.000     0.000     0.000     0.000     0.000     0.000     0.000     0.000     0.000     0.000     0.000     0.000     0.000     0.000     0.000     0.000     0.000     0.000     0.000     0.000     0.000     0.000     0.000     0.000     0.000     0.000     0.000     0.000     0.000     0.000     0.000     0.000     0.000     0.000     0.000     0.000     0.000     0.000     0.000     0.000     0.000     0.000     0.000     0.000     0.000     0.000     0.000     0.000     0.000     0.021     0.113     0.275     0.506     0.803     1.162     1.582     2.058     2.588     3.169     3.797     4.469     5.181     5.930     6.713     7.525     8.363     9.223    10.100    10.991    11.893    12.799    13.708    14.614    15.512    16.400    17.273    18.127    18.957    19.760    20.532    21.269    21.968    22.624    23.236    23.799    24.311    24.769    25.171    25.515    25.798    26.021    26.180    26.276    26.308    26.276    26.180    26.021    25.798    25.515    25.171    24.769    24.311    23.799    23.236    22.624    21.968    21.269    20.532    19.760    18.957    18.127    17.273    16.400    15.512    14.614    13.708    12.799    11.893    10.991    10.100     9.223     8.363     7.525     6.713     5.930     5.181     4.469     3.797     3.169     2.588     2.058     1.582     1.162     0.803     0.506     0.275     0.113     0.021     0.000     0.000     0.000     0.000     0.000     0.000     0.000     0.000     0.000     0.000     0.000     0.000     0.000     0.000     0.000     0.000     0.000     0.000     0.000     0.000     0.000     0.000     0.000     0.000     0.000     0.000     0.000     0.000     0.000     0.000     0.000     0.000     0.000     0.000     0.000     0.000     0.000     0.000     0.000     0.000     0.000     0.000     0.000     0.000     0.000     0.000     0.000     0.000     0.000     0.000     0.000     0.000     0.000     0.000     0.000     0.000     0.000     0.000     0.000     0.000     0.000     0.000     0.000     0.000     0.000     0.000     0.000     0.000     0.000     0.000     0.000     0.000     0.000     0.000     0.000     0.000     0.000     0.000     0.000     0.000     0.000
     0.000     0.000     0.000     0.000     0.000     0.000     0.000     0.000     0.000     0.000     0.000     0.000     0.000     0.000     0.000     0.000     0.000     0.000     0.000     0.000     0.000     0.000     0.000     0.000     0.000     0.000     0.000     0.000     0.000     0.000     0.000     0.000     0.000     0.000     0.000     0.000     0.000     0.000     0.000     0.000     0.000     0.000     0.000     0.000     0.000     0.000     0.000     0.000     0.000     0.000     0.000     0.000     0.000     0.000     0.000     0.000     0.000     0.000     0.000     0.000     0.000     0.000     0.000     0.000     0.000     0.000     0.000     0.000     0.000     0.000     0.000     0.000     0.000     0.000     0.000     0.000     0.000     0.000     0.000     0.000     0.000     0.000     0.000     0.021     0.110     0.266     0.487     0.770     1.113     1.512     1.964     2.466     3.015     3.608     4.241     4.911     5.614     6.347     7.105     7.886     8.685     9.499    10.323    11.154    11.987    12.819    13.646    14.464    15.268    16.055    16.821    17.563    18.276    18.957    19.603    20.210    20.776    21.297    21.770    22.194    22.567    22.885    23.148    23.353    23.501    23.590    23.620    23.590    23.501    23.353    23.148    22.885    22.567    22.194    21.770    21.297    20.776    20.210    19.603    18.957    18.276    17.563    16.821    16.055    15.268    14.464    13.646    12.819    11.987    11.154    10.323     9.499     8.685     7.886     7.105     6.347     5.614     4.911     4.241     3.608     3.015     2.466     1.964     1.512     1.113     0.770     0.487     0.266     0.110     0.021     0.000     0.000     0.000     0.000     0.000     0.000     0.000     0.000     0.000     0.000     0.000     0.000     0.000     0.000     0.000     0.000     0.000     0.000     0.000     0.000     0.000     0.000     0.000     0.000     0.000     0.000     0.000     0.000     0.000     0.000     0.000     0.000     0.000     0.000     0.000     0.000     0.000     0.000     0.000     0.000     0.000     0.000     0.000     0.000     0.000     0.000     0.000     0.000     0.000     0.000     0.000     0.000     0.000     0.000     0.000     0.000     0.000     0.000     0.000     0.000     0.000     0.000     0.000     0.000     0.000     0.000     0.000     0.000     0.000     0.000     0.000     0.000     0.000     0.000     0.000     0.000     0.000     0.000     0.000     0.000     0.000     0.000
     0.000     0.000     0.000     0.000     0.000     0.000     0.000     0.000     0.000     0.000     0.000     0.000     0.000     0.000     0.000     0.000     0.000     0.000     0.000     0.000     0.000     0.000     0.000     0.000     0.000     0.000     0.000     0.000     0.000     0.000     0.000     0.000     0.000     0.000     0.000     0.000     0.000     0.000     0.000     0.000     0.000     0.000     0.000     0.000     0.000     0.000     0.000     0.000     0.000     0.000     0.000     0.000     0.000     0.000     0.000     0.000     0.000     0.000     0.000     0.000     0.000     0.000     0.000     0.000     0.000     0.000     0.000     0.000     0.000     0.000     0.000     0.000     0.000     0.000     0.000     0.000     0.000     0.000     0.000     0.000     0.000     0.000     0.000     0.000     0.018     0.101     0.248     0.456     0.723     1.046     1.421     1.846     2.318     2.833     3.389     3.981     4.606     5.261     5.943     6.647     7.369     8.107     8.857     9.614    10.375    11.136    11.893    12.642    13.380    14.103    14.808    15.490    16.147    16.774    17.369    17.929    18.451    18.931    19.369    19.760    20.104    20.397    20.640    20.830    20.967    21.049    21.076    21.049    20.967    20.830    20.640    20.397    20.104    19.760    19.369    18.931    18.451    17.929    17.369    16.774    16.147    15.490    14.808    14.103    13.380    12.642    11.893    11.136    10.375     9.614     8.857     8.107     7.369     6.647     5.943     5.261     4.606     3.981     3.389     2.833     2.318     1.846     1.421     1.046     0.723     0.456     0.248     0.101     0.018     0.000     0.000     0.000     0.000     0.000     0.000     0.000     0.000     0.000     0.000     0.000     0.000     0.000     0.000     0.000     0.000     0.000     0.000     0.000     0.000     0.000     0.000     0.000     0.000     0.000     0.000     0.000     0.000     0.000     0.000     0.000     0.000     0.000     0.000     0.000     0.000     0.000     0.000     0.000     0.000     0.000     0.000     0.000     0.000     0.000     0.000     0.000     0.000     0.000     0.000     0.000     0.000     0.000     0.000     0.000     0.000     0.000     0.000     0.000     0.000     0.000     0.000     0.000     0.000     0.000     0.000     0.000     0.000     0.000     0.000     0.000     0.000     0.000     0.000     0.000     0.000     0.000     0.000     0.000     0.000     0.000     0.000     0.000
     0.000     0.000     0.000     0.000     0.000     0.000     0.000     0.000     0.000     0.000     0.000     0.000     0.000     0.000     0.000     0.000     0.000     0.000     0.000     0.000     0.000     0.000     0.000     0.000     0.000     0.000     0.000     0.000     0.000     0.000     0.000     0.000     0.000     0.000     0.000     0.000     0.000     0.000     0.000     0.000     0.000     0.000     0.000     0.000     0.000     0.000     0.000     0.000     0.000     0.000     0.000     0.000     0.000     0.000     0.000     0.000     0.000     0.000     0.000     0.000     0.000     0.000     0.000     0.000     0.000     0.000     0.000     0.000     0.000     0.000     0.000     0.000     0.000     0.000     0.000     0.000     0.000     0.000     0.000     0.000     0.000     0.000     0.000     0.000     0.000     0.014     0.087     0.222     0.414     0.662     0.962     1.312     1.708     2.147     2.627     3.143     3.692     4.272     4.878     5.507     6.155     6.820     7.497     8.182     8.873     9.564    10.254    10.938    11.612    12.273    12.918    13.543    14.146    14.721    15.268    15.782    16.262    16.704    17.106    17.466    17.782    18.052    18.276    18.451    18.577    18.652    18.677    18.652    18.577    18.451    18.276    18.052    17.782    17.466    17.106    16.704    16.262    15.782    15.268    14.721    14.146    13.543    12.918    12.273    11.612    10.938    10.254     9.564     8.873     8.182     7.497     6.820     6.155     5.507     4.878     4.272     3.692     3.143     2.627     2.147     1.708     1.312     0.962     0.662     0.414     0.222     0.087     0.014     0.000     0.000     0.000     0.000     0.000     0.000     0.000     0.000     0.000     0.000     0.000     0.000     0.000     0.000     0.000     0.000     0.000     0.000     0.000     0.000     0.000     0.000     0.000     0.000     0.000     0.000     0.000     0.000     0.000     0.000     0.000     0.000     0.000     0.000     0.000     0.000     0.000     0.000     0.000     0.000     0.000     0.000     0.000     0.000     0.000     0.000     0.000     0.000     0.000     0.000     0.000     0.000     0.000     0.000     0.000     0.000     0.000     0.000     0.000     0.000     0.000     0.000     0.000     0.000     0.000     0.000     0.000     0.000     0.000     0.000     0.000     0.000     0.000     0.000     0.000     0.000     0.000     0.000     0.000     0.000     0.000     0.000     0.000     0.000
     0.000     0.000     0.000     0.000     0.000     0.000     0.000     0.000     0.000     0.000     0.000     0.000     0.000     0.000     0.000     0.000     0.000     0.000     0.000     0.000     0.000     0.000     0.000     0.000     0.000     0.000     0.000     0.000     0.000     0.000     0.000     0.000     0.000     0.000     0.000     0.000     0.000     0.000     0.000     0.000     0.000     0.000     0.000     0.000     0.000     0.000     0.000     0.000     0.000     0.000     0.000     0.000     0.000     0.000     0.000     0.000     0.000     0.000     0.000     0.000     0.000     0.000     0.000     0.000     0.000     0.000     0.000     0.000     0.000     0.000     0.000     0.000     0.000     0.000     0.000     0.000     0.000     0.000     0.000     0.000     0.000     0.000     0.000     0.000     0.000     0.000     0.008     0.070     0.190     0.364     0.590     0.866     1.188     1.552     1.957     2.399     2.874     3.380     3.912     4.469     5.045     5.638     6.244     6.860     7.482     8.107     8.732     9.352     9.964    10.566    11.154    11.724    12.273    12.799    13.299    13.770    14.209    14.614    14.982    15.312    15.602    15.850    16.055    16.216    16.331    16.400    16.424    16.400    16.331    16.216    16.055    15.850    15.602    15.312    14.982    14.614    14.209    13.770    13.299    12.799    12.273    11.724    11.154    10.566     9.964     9.352     8.732     8.107     7.482     6.860     6.244     5.638     5.045     4.469     3.912     3.380     2.874     2.399     1.957     1.552     1.188     0.866     0.590     0.364     0.190     0.070     0.008     0.000     0.000     0.000     0.000     0.000     0.000     0.000     0.000     0.000     0.000     0.000     0.000     0.000     0.000     0.000     0.000     0.000     0.000     0.000     0.000     0.000     0.000     0.000     0.000     0.000     0.000     0.000     0.000     0.000     0.000     0.000     0.000     0.000     0.000     0.000     0.000     0.000     0.000     0.000     0.000     0.000     0.000     0.000     0.000     0.000     0.000     0.000     0.000     0.000     0.000     0.000     0.000     0.000     0.000     0.000     0.000     0.000     0.000     0.000     0.000     0.000     0.000     0.000     0.000     0.000     0.000     0.000     0.000     0.000     0.000     0.000     0.000     0.000     0.000     0.000     0.000     0.000     0.000     0.000     0.000     0.000     0.000     0.000     0.000     0.000
     0.000     0.000     0.000     0.000     0.000     0.000     0.000     0.000     0.000     0.000     0.000     0.000     0.000     0.000     0.000     0.000     0.000     0.000     0.000     0.000     0.000     0.000     0.000     0.000     0.000     0.000     0.000     0.000     0.000     0.000     0.000     0.000     0.000     0.000     0.000     0.000     0.000     0.000     0.000     0.000     0.000     0.000     0.000     0.000     0.000     0.000     0.000     0.000     0.000     0.000     0.000     0.000     0.000     0.000     0.000     0.000     0.000     0.000     0.000     0.000     0.000     0.000     0.000     0.000     0.000     0.000     0.000     0.000     0.000     0.000     0.000     0.000     0.000     0.000     0.000     0.000     0.000     0.000     0.000     0.000     0.000     0.000     0.000     0.000     0.000     0.000     0.000     0.003     0.051     0.153     0.307     0.510     0.758     1.050     1.382     1.752     2.154     2.588     3.049     3.534     4.040     4.564     5.101     5.650     6.206     6.766     7.327     7.886     8.439     8.983     9.515    10.032    10.531    11.009    11.464    11.893    12.293    12.662    12.998    13.299    13.564    13.791    13.978    14.124    14.230    14.293    14.315    14.293    14.230    14.124    13.978    13.791    13.564    13.299    12.998    12.662    12.293    11.893    11.464    11.009    10.531    10.032     9.515     8.983     8.439     7.886     7.327     6.766     6.206     5.650     5.101     4.564     4.040     3.534     3.049     2.588     2.154     1.752     1.382     1.050     0.758     0.510     0.307     0.153     0.051     0.003     0.000     0.000     0.000     0.000     0.000     0.000     0.000     0.000     0.000     0.000     0.000     0.000     0.000     0.000     0.000     0.000     0.000     0.000     0.000     0.000     0.000     0.000     0.000     0.000     0.000     0.000     0.000     0.000     0.000     0.000     0.000     0.000     0.000     0.000     0.000     0.000     0.000     0.000     0.000     0.000     0.000     0.000     0.000     0.000     0.000     0.000     0.000     0.000     0.000     0.000     0.000     0.000     0.000     0.000     0.000     0.000     0.000     0.000     0.000     0.000     0.000     0.000     0.000     0.000     0.000     0.000     0.000     0.000     0.000     0.000     0.000     0.000     0.000     0.000     0.000     0.000     0.000     0.000     0.000     0.000     0.000     0.000     0.000     0.000     0.000     0.000
     0.000     0.000     0.000     0.000     0.000     0.000     0.000     0.000     0.000     0.000     0.000     0.000     0.000     0.000     0.000     0.000     0.000     0.000     0.000     0.000     0.000     0.000     0.000     0.000     0.000     0.000     0.000     0.000     0.000     0.000     0.000     0.000     0.000     0.000     0.000     0.000     0.000     0.000     0.000     0.000     0.000     0.000     0.000     0.000     0.000     0.000     0.000     0.000     0.000     0.000     0.000     0.000     0.000     0.000     0.000     0.000     0.000     0.000     0.000     0.000     0.000     0.000     0.000     0.000     0.000     0.000     0.000     0.000     0.000     0.000     0.000     0.000     0.000     0.000     0.000     0.000     0.000     0.000     0.000     0.000     0.000     0.000     0.000     0.000     0.000     0.000     0.000     0.000     0.000     0.031     0.114     0.246     0.423     0.644     0.905     1.203     1.535     1.898     2.289     2.705     3.143     3.599     4.070     4.553     5.045     5.542     6.042     6.541     7.037     7.525     8.004     8.469     8.920     9.352     9.763    10.151    10.514    10.849    11.154    11.427    11.668    11.874    12.044    12.177    12.273    12.331    12.350    12.331    12.273    12.177    12.044    11.874    11.668    11.427    11.154    10.849    10.514    10.151     9.763     9.352     8.920     8.469     8.004     7.525     7.037     6.541     6.042     5.542     5.045     4.553     4.070     3.599     3.143     2.705     2.289     1.898     1.535     1.203     0.905     0.644     0.423     0.246     0.114     0.031     0.000     0.000     0.000     0.000     0.000     0.000     0.000     0.000     0.000     0.000     0.000     0.000     0.000     0.000     0.000     0.000     0.000     0.000     0.000     0.000     0.000     0.000     0.000     0.000     0.000     0.000     0.000     0.000     0.000     0.000     0.000     0.000     0.000     0.000     0.000     0.000     0.000     0.000     0.000     0.000     0.000     0.000     0.000     0.000     0.000     0.000     0.000     0.000     0.000     0.000     0.000     0.000     0.000     0.000     0.000     0.000     0.000     0.000     0.000     0.000     0.000     0.000     0.000     0.000     0.000     0.000     0.000     0.000     0.000     0.000     0.000     0.000     0.000     0.000     0.000     0.000     0.000     0.000     0.000     0.000     0.000     0.000     0.000     0.000     0.000     0.000     0.000     0.000
     0.000     0.000     0.000     0.000     0.000     0.000     0.000     0.000     0.000     0.000     0.000     0.000     0.000     0.000     0.000     0.000     0.000     0.000     0.000     0.000     0.000     0.000     0.000     0.000     0.000     0.000     0.000     0.000     0.000     0.000     0.000     0.000     0.000     0.000     0.000     0.000     0.000     0.000     0.000     0.000     0.000     0.000     0.000     0.000     0.000     0.000     0.000     0.000     0.000     0.000     0.000     0.000     0.000     0.000     0.000     0.000     0.000     0.000     0.000     0.000     0.000     0.000     0.000     0.000     0.000     0.000     0.000     0.000     0.000     0.000     0.000     0.000     0.000     0.000     0.000     0.000     0.000     0.000     0.000     0.000     0.000     0.000     0.000     0.000     0.000     0.000     0.000     0.000     0.000     0.000     0.014     0.076     0.184     0.335     0.526     0.754     1.018     1.312     1.635     1.984     2.355     2.745     3.151     3.571     4.001     4.437     4.878     5.319     5.759     6.193     6.620     7.037     7.440     7.828     8.197     8.546     8.873     9.174     9.450     9.697     9.914    10.100    10.254    10.375    10.461    10.514    10.531    10.514    10.461    10.375    10.254    10.100     9.914     9.697     9.450     9.174     8.873     8.546     8.197     7.828     7.440     7.037     6.620     6.193     5.759     5.319     4.878     4.437     4.001     3.571     3.151     2.745     2.355     1.984     1.635     1.312     1.018     0.754     0.526     0.335     0.184     0.076     0.014     0.000     0.000     0.000     0.000     0.000     0.000     0.000     0.000     0.000     0.000     0.000     0.000     0.000     0.000     0.000     0.000     0.000     0.000     0.000     0.000     0.000     0.000     0.000     0.000     0.000     0.000     0.000     0.000     0.000     0.000     0.000     0.000     0.000     0.000     0.000     0.000     0.000     0.000     0.000     0.000     0.000     0.000     0.000     0.000     0.000     0.000     0.000     0.000     0.000     0.000     0.000     0.000     0.000     0.000     0.000     0.000     0.000     0.000     0.000     0.000     0.000     0.000     0.000     0.000     0.000     0.000     0.000     0.000     0.000     0.000     0.000     0.000     0.000     0.000     0.000     0.000     0.000     0.000     0.000     0.000     0.000     0.000     0.000     0.000     0.000     0.000     0.000     0.000     0.000
     0.000     0.000     0.000     0.000     0.000     0.000     0.000     0.000     0.000     0.000     0.000     0.000     0.000     0.000     0.000     0.000     0.000     0.000     0.000     0.000     0.000     0.000     0.000     0.000     0.000     0.000     0.000     0.000     0.000     0.000     0.000     0.000     0.000     0.000     0.000     0.000     0.000     0.000     0.000     0.000     0.000     0.000     0.000     0.000     0.000     0.000     0.000     0.000     0.000     0.000     0.000     0.000     0.000     0.000     0.000     0.000     0.000     0.000     0.000     0.000     0.000     0.000     0.000     0.000     0.000     0.000     0.000     0.000     0.000     0.000     0.000     0.000     0.000     0.000     0.000     0.000     0.000     0.000     0.000     0.000     0.000     0.000     0.000     0.000     0.000     0.000     0.000     0.000     0.000     0.000     0.000     0.003     0.042     0.125     0.248     0.409     0.604     0.832     1.089     1.372     1.678     2.004     2.347     2.705     3.074     3.452     3.835     4.221     4.606     4.989     5.366     5.734     6.092     6.437     6.766     7.078     7.369     7.639     7.886     8.107     8.302     8.469     8.608     8.716     8.794     8.841     8.857     8.841     8.794     8.716     8.608     8.469     8.302     8.107     7.886     7.639     7.369     7.078     6.766     6.437     6.092     5.734     5.366     4.989     4.606     4.221     3.835     3.452     3.074     2.705     2.347     2.004     1.678     1.372     1.089     0.832     0.604     0.409     0.248     0.125     0.042     0.003     0.000     0.000     0.000     0.000     0.000     0.000     0.000     0.000     0.000     0.000     0.000     0.000     0.000     0.000     0.000     0.000     0.000     0.000     0.000     0.000     0.000     0.000     0.000     0.000     0.000     0.000     0.000     0.000     0.000     0.000     0.000     0.000     0.000     0.000     0.000     0.000     0.000     0.000     0.000     0.000     0.000     0.000     0.000     0.000     0.000     0.000     0.000     0.000     0.000     0.000     0.000     0.000     0.000     0.000     0.000     0.000     0.000     0.000     0.000     0.000     0.000     0.000     0.000     0.000     0.000     0.000     0.000     0.000     0.000     0.000     0.000     0.000     0.000     0.000     0.000     0.000     0.000     0.000     0.000     0.000     0.000     0.000     0.000     0.000     0.000     0.000     0.000     0.000     0.000     0.000
     0.000     0.000     0.000     0.000     0.000     0.000     0.000     0.000     0.000     0.000     0.000     0.000     0.000     0.000     0.000     0.000     0.000     0.000     0.000     0.000     0.000     0.000     0.000     0.000     0.000     0.000     0.000     0.000     0.000     0.000     0.000     0.000     0.000     0.000     0.000     0.000     0.000     0.000     0.000     0.000     0.000     0.000     0.000     0.000     0.000     0.000     0.000     0.000     0.000     0.000     0.000     0.000     0.000     0.000     0.000     0.000     0.000     0.000     0.000     0.000     0.000     0.000     0.000     0.000     0.000     0.000     0.000     0.000     0.000     0.000     0.000     0.000     0.000     0.000     0.000     0.000     0.000     0.000     0.000     0.000     0.000     0.000     0.000     0.000     0.000     0.000     0.000     0.000     0.000     0.000     0.000     0.000     0.000     0.016     0.072     0.167     0.297     0.459     0.651     0.870     1.113     1.377     1.659     1.957     2.268     2.588     2.915     3.247     3.580     3.912     4.241     4.564     4.878     5.181     5.471     5.747     6.005     6.244     6.463     6.660     6.833     6.982     7.105     7.202     7.271     7.313     7.327     7.313     7.271     7.202     7.105     6.982     6.833     6.660     6.463     6.244     6.005     5.747     5.471     5.181     4.878     4.564     4.241     3.912     3.580     3.247     2.915     2.588     2.268     1.957     1.659     1.377     1.113     0.870     0.651     0.459     0.297     0.167     0.072     0.016     0.000     0.000     0.000     0.000     0.000     0.000     0.000     0.000     0.000     0.000     0.000     0.000     0.000     0.000     0.000     0.000     0.000     0.000     0.000     0.000     0.000     0.000     0.000     0.000     0.000     0.000     0.000     0.000     0.000     0.000     0.000     0.000     0.000     0.000     0.000     0.000     0.000     0.000     0.000     0.000     0.000     0.000     0.000     0.000     0.000     0.000     0.000     0.000     0.000     0.000     0.000     0.000     0.000     0.000     0.000     0.000     0.000     0.000     0.000     0.000     0.000     0.000     0.000     0.000     0.000     0.000     0.000     0.000     0.000     0.000     0.000     0.000     0.000     0.000     0.000     0.000     0.000     0.000     0.000     0.000     0.000     0.000     0.000     0.000     0.000     0.000     0.000     0.000     0.000     0.000     0.000     0.000
     0.000     0.000     0.000     0.000     0.000     0.000     0.000     0.000     0.000     0.000     0.000     0.000     0.000     0.000     0.000     0.000     0.000     0.000     0.000     0.000     0.000     0.000     0.000     0.000     0.000     0.000     0.000     0.000     0.000     0.000     0.000     0.000     0.000     0.000     0.000     0.000     0.000     0.000     0.000     0.000     0.000     0.000     0.000     0.000     0.000     0.000     0.000     0.000     0.000     0.000     0.000     0.000     0.000     0.000     0.000     0.000     0.000     0.000     0.000     0.000     0.000     0.000     0.000     0.000     0.000     0.000     0.000     0.000     0.000     0.000     0.000     0.000     0.000     0.000     0.000     0.000     0.000     0.000     0.000     0.000     0.000     0.000     0.000     0.000     0.000     0.000     0.000     0.000     0.000     0.000     0.000     0.000     0.000     0.000     0.002     0.031     0.097     0.195     0.324     0.481     0.662     0.866     1.089     1.328     1.582     1.846     2.120     2.399     2.682     2.965     3.247     3.525     3.797     4.060     4.313     4.553     4.779     4.989     5.181     5.354     5.507     5.638     5.747     5.832     5.893     5.930     5.943     5.930     5.893     5.832     5.747     5.638     5.507     5.354     5.181     4.989     4.779     4.553     4.313     4.060     3.797     3.525     3.247     2.965     2.682     2.399     2.120     1.846     1.582     1.328     1.089     0.866     0.662     0.481     0.324     0.195     0.097     0.031     0.002     0.000     0.000     0.000     0.000     0.000     0.000     0.000     0.000     0.000     0.000     0.000     0.000     0.000     0.000     0.000     0.000     0.000     0.000     0.000     0.000     0.000     0.000     0.000     0.000     0.000     0.000     0.000     0.000     0.000     0.000     0.000     0.000     0.000     0.000     0.000     0.000     0.000     0.000     0.000     0.000     0.000     0.000     0.000     0.000     0.000     0.000     0.000     0.000     0.000     0.000     0.000     0.000     0.000     0.000     0.000     0.000     0.000     0.000     0.000     0.000     0.000     0.000     0.000     0.000     0.000     0.000     0.000     0.000     0.000     0.000     0.000     0.000     0.000     0.000     0.000     0.000     0.000     0.000     0.000     0.000     0.000     0.000     0.000     0.000     0.000     0.000     0.000     0.000     0.000     0.000     0.000     0.000     0.000
     0.000     0.000     0.000     0.000     0.000     0.000     0.000     0.000     0.000     0.000     0.000     0.000     0.000     0.000     0.000     0.000     0.000     0.000     0.000     0.000     0.000     0.000     0.000     0.000     0.000     0.000     0.000     0.000     0.000     0.000     0.000     0.000     0.000     0.000     0.000     0.000     0.000     0.000     0.000     0.000     0.000     0.000     0.000     0.000     0.000     0.000     0.000     0.000     0.000     0.000     0.000     0.000     0.000     0.000     0.000     0.000     0.000     0.000     0.000     0.000     0.000     0.000     0.000     0.000     0.000     0.000     0.000     0.000     0.000     0.000     0.000     0.000     0.000     0.000     0.000     0.000     0.000     0.000     0.000     0.000     0.000     0.000     0.000     0.000     0.000     0.000     0.000     0.000     0.000     0.000     0.000     0.000     0.000     0.000     0.000     0.000     0.006     0.042     0.110     0.205     0.327     0.471     0.637     0.819     1.018     1.228     1.449     1.678     1.911     2.147     2.384     2.619     2.850     3.074     3.291     3.497     3.692     3.874     4.040     4.190     4.323     4.437     4.532     4.606     4.660     4.692     4.703     4.692     4.660     4.606     4.532     4.437     4.323     4.190     4.040     3.874     3.692     3.497     3.291     3.074     2.850     2.619     2.384     2.147     1.911     1.678     1.449     1.228     1.018     0.819     0.637     0.471     0.327     0.205     0.110     0.042     0.006     0.000     0.000     0.000     0.000     0.000     0.000     0.000     0.000     0.000     0.000     0.000     0.000     0.000     0.000     0.000     0.000     0.000     0.000     0.000     0.000     0.000     0.000     0.000     0.000     0.000     0.000     0.000     0.000     0.000     0.000     0.000     0.000     0.000     0.000     0.000     0.000     0.000     0.000     0.000     0.000     0.000     0.000     0.000     0.000     0.000     0.000     0.000     0.000     0.000     0.000     0.000     0.000     0.000     0.000     0.000     0.000     0.000     0.000     0.000     0.000     0.000     0.000     0.000     0.000     0.000     0.000     0.000     0.000     0.000     0.000     0.000     0.000     0.000     0.000     0.000     0.000     0.000     0.000     0.000     0.000     0.000     0.000     0.000     0.000     0.000     0.000     0.000     0.000     0.000     0.000     0.000     0.000     0.000     0.000     0.000
     0.000     0.000     0.000     0.000     0.000     0.000     0.000     0.000     0.000     0.000     0.000     0.000     0.000     0.000     0.000     0.000     0.000     0.000     0.000     0.000     0.000     0.000     0.000     0.000     0.000     0.000     0.000     0.000     0.000     0.000     0.000     0.000     0.000     0.000     0.000     0.000     0.000     0.000     0.000     0.000     0.000     0.000     0.000     0.000     0.000     0.000     0.000     0.000     0.000     0.000     0.000     0.000     0.000     0.000     0.000     0.000     0.000     0.000     0.000     0.000     0.000     0.000     0.000     0.000     0.000     0.000     0.000     0.000     0.000     0.000     0.000     0.000     0.000     0.000     0.000     0.000     0.000     0.000     0.000     0.000     0.000     0.000     0.000     0.000     0.000     0.000     0.000     0.000     0.000     0.000     0.000     0.000     0.000     0.000     0.000     0.000     0.000     0.000     0.008     0.045     0.108     0.195     0.304     0.432     0.576     0.735     0.905     1.084     1.270     1.460     1.653     1.846     2.038     2.225     2.406     2.580     2.745     2.899     3.040     3.169     3.282     3.380     3.461     3.525     3.571     3.599     3.608     3.599     3.571     3.525     3.461     3.380     3.282     3.169     3.040     2.899     2.745     2.580     2.406     2.225     2.038     1.846     1.653     1.460     1.270     1.084     0.905     0.735     0.576     0.432     0.304     0.195     0.108     0.045     0.008     0.000     0.000     0.000     0.000     0.000     0.000     0.000     0.000     0.000     0.000     0.000     0.000     0.000     0.000     0.000     0.000     0.000     0.000     0.000     0.000     0.000     0.000     0.000     0.000     0.000     0.000     0.000     0.000     0.000     0.000     0.000     0.000     0.000     0.000     0.000     0.000     0.000     0.000     0.000     0.000     0.000     0.000     0.000     0.000     0.000     0.000     0.000     0.000     0.000     0.000     0.000     0.000     0.000     0.000     0.000     0.000     0.000     0.000     0.000     0.000     0.000     0.000     0.000     0.000     0.000     0.000     0.000     0.000     0.000     0.000     0.000     0.000     0.000     0.000     0.000     0.000     0.000     0.000     0.000     0.000     0.000     0.000     0.000     0.000     0.000     0.000     0.000     0.000     0.000     0.000     0.000     0.000     0.000     0.000     0.000     0.000     0.000
     0.000     0.000     0.000     0.000     0.000     0.000     0.000     0.000     0.000     0.000     0.000     0.000     0.000     0.000     0.000     0.000     0.000     0.000     0.000     0.000     0.000     0.000     0.000     0.000     0.000     0.000     0.000     0.000     0.000     0.000     0.000     0.000     0.000     0.000     0.000     0.000     0.000     0.000     0.000     0.000     0.000     0.000     0.000     0.000     0.000     0.000     0.000     0.000     0.000     0.000     0.000     0.000     0.000     0.000     0.000     0.000     0.000     0.000     0.000     0.000     0.000     0.000     0.000     0.000     0.000     0.000     0.000     0.000     0.000     0.000     0.000     0.000     0.000     0.000     0.000     0.000     0.000     0.000     0.000     0.000     0.000     0.000     0.000     0.000     0.000     0.000     0.000     0.000     0.000     0.000     0.000     0.000     0.000     0.000     0.000     0.000     0.000     0.000     0.000     0.000     0.007     0.039     0.093     0.167     0.259     0.367     0.487     0.619     0.758     0.905     1.055     1.208     1.361     1.512     1.659     1.802     1.937     2.065     2.182     2.289     2.384     2.466     2.534     2.588     2.627     2.650     2.658     2.650     2.627     2.588     2.534     2.466     2.384     2.289     2.182     2.065     1.937     1.802     1.659     1.512     1.361     1.208     1.055     0.905     0.758     0.619     0.487     0.367     0.259     0.167     0.093     0.039     0.007     0.000     0.000     0.000     0.000     0.000     0.000     0.000     0.000     0.000     0.000     0.000     0.000     0.000     0.000     0.000     0.000     0.000     0.000     0.000     0.000     0.000     0.000     0.000     0.000     0.000     0.000     0.000     0.000     0.000     0.000     0.000     0.000     0.000     0.000     0.000     0.000     0.000     0.000     0.000     0.000     0.000     0.000     0.000     0.000     0.000     0.000     0.000     0.000     0.000     0.000     0.000     0.000     0.000     0.000     0.000     0.000     0.000     0.000     0.000     0.000     0.000     0.000     0.000     0.000     0.000     0.000     0.000     0.000     0.000     0.000     0.000     0.000     0.000     0.000     0.000     0.000     0.000     0.000     0.000     0.000     0.000     0.000     0.000     0.000     0.000     0.000     0.000     0.000     0.000     0.000     0.000     0.000     0.000     0.000     0.000     0.000     0.000     0.000     0.000
     0.000     0.000     0.000     0.000     0.000     0.000     0.000     0.000     0.000     0.000     0.000     0.000     0.000     0.000     0.000     0.000     0.000     0.000     0.000     0.000     0.000     0.000     0.000     0.000     0.000     0.000     0.000     0.000     0.000     0.000     0.000     0.000     0.000     0.000     0.000     0.000     0.000     0.000     0.000     0.000     0.000     0.000     0.000     0.000     0.000     0.000     0.000     0.000     0.000     0.000     0.000     0.000     0.000     0.000     0.000     0.000     0.000     0.000     0.000     0.000     0.000     0.000     0.000     0.000     0.000     0.000     0.000     0.000     0.000     0.000     0.000     0.000     0.000     0.000     0.000     0.000     0.000     0.000     0.000     0.000     0.000     0.000     0.000     0.000     0.000     0.000     0.000     0.000     0.000     0.000     0.000     0.000     0.000     0.000     0.000     0.000     0.000     0.000     0.000     0.000     0.000     0.000     0.003     0.025     0.067     0.125     0.197     0.282     0.378     0.481     0.590     0.704     0.819     0.936     1.050     1.162     1.270     1.372     1.466     1.552     1.629     1.696     1.752     1.795     1.827     1.846     1.853     1.846     1.827     1.795     1.752     1.696     1.629     1.552     1.466     1.372     1.270     1.162     1.050     0.936     0.819     0.704     0.590     0.481     0.378     0.282     0.197     0.125     0.067     0.025     0.003     0.000     0.000     0.000     0.000     0.000     0.000     0.000     0.000     0.000     0.000     0.000     0.000     0.000     0.000     0.000     0.000     0.000     0.000     0.000     0.000     0.000     0.000     0.000     0.000     0.000     0.000     0.000     0.000     0.000     0.000     0.000     0.000     0.000     0.000     0.000     0.000     0.000     0.000     0.000     0.000     0.000     0.000     0.000     0.000     0.000     0.000     0.000     0.000     0.000     0.000     0.000     0.000     0.000     0.000     0.000     0.000     0.000     0.000     0.000     0.000     0.000     0.000     0.000     0.000     0.000     0.000     0.000     0.000     0.000     0.000     0.000     0.000     0.000     0.000     0.000     0.000     0.000     0.000     0.000     0.000     0.000     0.000     0.000     0.000     0.000     0.000     0.000     0.000     0.000     0.000     0.000     0.000     0.000     0.000     0.000     0.000     0.000     0.000     0.000     0.000     0.000
     0.000     0.000     0.000     0.000     0.000     0.000     0.000     0.000     0.000     0.000     0.000     0.000     0.000     0.000     0.000     0.000     0.000     0.000     0.000     0.000     0.000     0.000     0.000     0.000     0.000     0.000     0.000     0.000     0.000     0.000     0.000     0.000     0.000     0.000     0.000     0.000     0.000     0.000     0.000     0.000     0.000     0.000     0.000     0.000     0.000     0.000     0.000     0.000     0.000     0.000     0.000     0.000     0.000     0.000     0.000     0.000     0.000     0.000     0.000     0.000     0.000     0.000     0.000     0.000     0.000     0.000     0.000     0.000     0.000     0.000     0.000     0.000     0.000     0.000     0.000     0.000     0.000     0.000     0.000     0.000     0.000     0.000     0.000     0.000     0.000     0.000     0.000     0.000     0.000     0.000     0.000     0.000     0.000     0.000     0.000     0.000     0.000     0.000     0.000     0.000     0.000     0.000     0.000     0.000     0.000     0.010     0.036     0.076     0.128     0.190     0.259     0.335     0.414     0.497     0.580     0.662     0.743     0.819     0.892     0.958     1.018     1.069     1.113     1.147     1.172     1.188     1.193     1.188     1.172     1.147     1.113     1.069     1.018     0.958     0.892     0.819     0.743     0.662     0.580     0.497     0.414     0.335     0.259     0.190     0.128     0.076     0.036     0.010     0.000     0.000     0.000     0.000     0.000     0.000     0.000     0.000     0.000     0.000     0.000     0.000     0.000     0.000     0.000     0.000     0.000     0.000     0.000     0.000     0.000     0.000     0.000     0.000     0.000     0.000     0.000     0.000     0.000     0.000     0.000     0.000     0.000     0.000     0.000     0.000     0.000     0.000     0.000     0.000     0.000     0.000     0.000     0.000     0.000     0.000     0.000     0.000     0.000     0.000     0.000     0.000     0.000     0.000     0.000     0.000     0.000     0.000     0.000     0.000     0.000     0.000     0.000     0.000     0.000     0.000     0.000     0.000     0.000     0.000     0.000     0.000     0.000     0.000     0.000     0.000     0.000     0.000     0.000     0.000     0.000     0.000     0.000     0.000     0.000     0.000     0.000     0.000     0.000     0.000     0.000     0.000     0.000     0.000     0.000     0.000     0.000     0.000     0.000     0.000     0.000     0.000     0.000     0.000
     0.000     0.000     0.000     0.000     0.000     0.000     0.000     0.000     0.000     0.000     0.000     0.000     0.000     0.000     0.000     0.000     0.000     0.000     0.000     0.000     0.000     0.000     0.000     0.000     0.000     0.000     0.000     0.000     0.000     0.000     0.000     0.000     0.000     0.000     0.000     0.000     0.000     0.000     0.000     0.000     0.000     0.000     0.000     0.000     0.000     0.000     0.000     0.000     0.000     0.000     0.000     0.000     0.000     0.000     0.000     0.000     0.000     0.000     0.000     0.000     0.000     0.000     0.000     0.000     0.000     0.000     0.000     0.000     0.000     0.000     0.000     0.000     0.000     0.000     0.000     0.000     0.000     0.000     0.000     0.000     0.000     0.000     0.000     0.000     0.000     0.000     0.000     0.000     0.000     0.000     0.000     0.000     0.000     0.000     0.000     0.000     0.000     0.000     0.000     0.000     0.000     0.000     0.000     0.000     0.000     0.000     0.000     0.000     0.010     0.031     0.062     0.101     0.146     0.195     0.248     0.302     0.356     0.409     0.459     0.506     0.549     0.587     0.619     0.644     0.662     0.673     0.677     0.673     0.662     0.644     0.619     0.587     0.549     0.506     0.459     0.409     0.356     0.302     0.248     0.195     0.146     0.101     0.062     0.031     0.010     0.000     0.000     0.000     0.000     0.000     0.000     0.000     0.000     0.000     0.000     0.000     0.000     0.000     0.000     0.000     0.000     0.000     0.000     0.000     0.000     0.000     0.000     0.000     0.000     0.000     0.000     0.000     0.000     0.000     0.000     0.000     0.000     0.000     0.000     0.000     0.000     0.000     0.000     0.000     0.000     0.000     0.000     0.000     0.000     0.000     0.000     0.000     0.000     0.000     0.000     0.000     0.000     0.000     0.000     0.000     0.000     0.000     0.000     0.000     0.000     0.000     0.000     0.000     0.000     0.000     0.000     0.000     0.000     0.000     0.000     0.000     0.000     0.000     0.000     0.000     0.000     0.000     0.000     0.000     0.000     0.000     0.000     0.000     0.000     0.000     0.000     0.000     0.000     0.000     0.000     0.000     0.000     0.000     0.000     0.000     0.000     0.000     0.000     0.000     0.000     0.000     0.000     0.000     0.000     0.000     0.000     0.000
     0.000     0.000     0.000     0.000     0.000     0.000     0.000     0.000     0.000     0.000     0.000     0.000     0.000     0.000     0.000     0.000     0.000     0.000     0.000     0.000     0.000     0.000     0.000     0.000     0.000     0.000     0.000     0.000     0.000     0.000     0.000     0.000     0.000     0.000     0.000     0.000     0.000     0.000     0.000     0.000     0.000     0.000     0.000     0.000     0.000     0.000     0.000     0.000     0.000     0.000     0.000     0.000     0.000     0.000     0.000     0.000     0.000     0.000     0.000     0.000     0.000     0.000     0.000     0.000     0.000     0.000     0.000     0.000     0.000     0.000     0.000     0.000     0.000     0.000     0.000     0.000     0.000     0.000     0.000     0.000     0.000     0.000     0.000     0.000     0.000     0.000     0.000     0.000     0.000     0.000     0.000     0.000     0.000     0.000     0.000     0.000     0.000     0.000     0.000     0.000     0.000     0.000     0.000     0.000     0.000     0.000     0.000     0.000     0.000     0.000     0.000     0.003     0.014     0.032     0.055     0.081     0.110     0.139     0.169     0.197     0.224     0.248     0.268     0.285     0.297     0.304     0.307     0.304     0.297     0.285     0.268     0.248     0.224     0.197     0.169     0.139     0.110     0.081     0.055     0.032     0.014     0.003     0.000     0.000     0.000     0.000     0.000     0.000     0.000     0.000     0.000     0.000     0.000     0.000     0.000     0.000     0.000     0.000     0.000     0.000     0.000     0.000     0.000     0.000     0.000     0.000     0.000     0.000     0.000     0.000     0.000     0.000     0.000     0.000     0.000     0.000     0.000     0.000     0.000     0.000     0.000     0.000     0.000     0.000     0.000     0.000     0.000     0.000     0.000     0.000     0.000     0.000     0.000     0.000     0.000     0.000     0.000     0.000     0.000     0.000     0.000     0.000     0.000     0.000     0.000     0.000     0.000     0.000     0.000     0.000     0.000     0.000     0.000     0.000     0.000     0.000     0.000     0.000     0.000     0.000     0.000     0.000     0.000     0.000     0.000     0.000     0.000     0.000     0.000     0.000     0.000     0.000     0.000     0.000     0.000     0.000     0.000     0.000     0.000     0.000     0.000     0.000     0.000     0.000     0.000     0.000     0.000     0.000     0.000     0.000     0.000     0.000
     0.000     0.000     0.000     0.000     0.000     0.000     0.000     0.000     0.000     0.000     0.000     0.000     0.000     0.000     0.000     0.000     0.000     0.000     0.000     0.000     0.000     0.000     0.000     0.000     0.000     0.000     0.000     0.000     0.000     0.000     0.000     0.000     0.000     0.000     0.000     0.000     0.000     0.000     0.000     0.000     0.000     0.000     0.000     0.000     0.000     0.000     0.000     0.000     0.000     0.000     0.000     0.000     0.000     0.000     0.000     0.000     0.000     0.000     0.000     0.000     0.000     0.000     0.000     0.000     0.000     0.000     0.000     0.000     0.000     0.000     0.000     0.000     0.000     0.000     0.000     0.000     0.000     0.000     0.000     0.000     0.000     0.000     0.000     0.000     0.000     0.000     0.000     0.000     0.000     0.000     0.000     0.000     0.000     0.000     0.000     0.000     0.000     0.000     0.000     0.000     0.000     0.000     0.000     0.000     0.000     0.000     0.000     0.000     0.000     0.000     0.000     0.000     0.000     0.000     0.000     0.000     0.004     0.011     0.021     0.031     0.042     0.053     0.062     0.070     0.076     0.080     0.081     0.080     0.076     0.070     0.062     0.053     0.042     0.031     0.021     0.011     0.004     0.000     0.000     0.000     0.000     0.000     0.000     0.000     0.000     0.000     0.000     0.000     0.000     0.000     0.000     0.000     0.000     0.000     0.000     0.000     0.000     0.000     0.000     0.000     0.000     0.000     0.000     0.000     0.000     0.000     0.000     0.000     0.000     0.000     0.000     0.000     0.000     0.000     0.000     0.000     0.000     0.000     0.000     0.000     0.000     0.000     0.000     0.000     0.000     0.000     0.000     0.000     0.000     0.000     0.000     0.000     0.000     0.000     0.000     0.000     0.000     0.000     0.000     0.000     0.000     0.000     0.000     0.000     0.000     0.000     0.000     0.000     0.000     0.000     0.000     0.000     0.000     0.000     0.000     0.000     0.000     0.000     0.000     0.000     0.000     0.000     0.000     0.000     0.000     0.000     0.000     0.000     0.000     0.000     0.000     0.000     0.000     0.000     0.000     0.000     0.000     0.000     0.000     0.000     0.000     0.000     0.000     0.000     0.000     0.000     0.000     0.000     0.000     0.000     0.000     0.000
     0.000     0.000     0.000     0.000     0.000     0.000     0.000     0.000     0.000     0.000     0.000     0.000     0.000     0.000     0.000     0.000     0.000     0.000     0.000     0.000     0.000     0.000     0.000     0.000     0.000     0.000     0.000     0.000     0.000     0.000     0.000     0.000     0.000     0.000     0.000     0.000     0.000     0.000     0.000     0.000     0.000     0.000     0.000     0.000     0.000     0.000     0.000     0.000     0.000     0.000     0.000     0.000     0.000     0.000     0.000     0.000     0.000     0.000     0.000     0.000     0.000     0.000     0.000     0.000     0.000     0.000     0.000     0.000     0.000     0.000     0.000     0.000     0.000     0.000     0.000     0.000     0.000     0.000     0.000     0.000     0.000     0.000     0.000     0.000     0.000     0.000     0.000     0.000     0.000     0.000     0.000     0.000     0.000     0.000     0.000     0.000     0.000     0.000     0.000     0.000     0.000     0.000     0.000     0.000     0.000     0.000     0.000     0.000     0.000     0.000     0.000     0.000     0.000     0.000     0.000     0.000     0.000     0.000     0.000     0.000     0.000     0.000     0.000     0.000     0.000     0.000     0.000     0.000     0.000     0.000     0.000     0.000     0.000     0.000     0.000     0.000     0.000     0.000     0.000     0.000     0.000     0.000     0.000     0.000     0.000     0.000     0.000     0.000     0.000     0.000     0.000     0.000     0.000     0.000     0.000     0.000     0.000     0.000     0.000     0.000     0.000     0.000     0.000     0.000     0.000     0.000     0.000     0.000     0.000     0.000     0.000     0.000     0.000     0.000     0.000     0.000     0.000     0.000     0.000     0.000     0.000     0.000     0.000     0.000     0.000     0.000     0.000     0.000     0.000     0.000     0.000     0.000     0.000     0.000     0.000     0.000     0.000     0.000     0.000     0.000     0.000     0.000     0.000     0.000     0.000     0.000     0.000     0.000     0.000     0.000     0.000     0.000     0.000     0.000     0.000     0.000     0.000     0.000     0.000     0.000     0.000     0.000     0.000     0.000     0.000     0.000     0.000     0.000     0.000     0.000     0.000     0.000     0.000     0.000     0.000     0.000     0.000     0.000     0.000     0.000     0.000     0.000     0.000     0.000     0.000     0.000     0.000     0.000     0.000     0.000     0.000     0.000
     0.000     0.000     0.000     0.000     0.000     0.000     0.000     0.000     0.000     0.000     0.000     0.000     0.000     0.000     0.000     0.000     0.000     0.000     0.000     0.000     0.000     0.000     0.000     0.000     0.000     0.000     0.000     0.000     0.000     0.000     0.000     0.000     0.000     0.000     0.000     0.000     0.000     0.000     0.000     0.000     0.000     0.000     0.000     0.000     0.000     0.000     0.000     0.000     0.000     0.000     0.000     0.000     0.000     0.000     0.000     0.000     0.000     0.000     0.000     0.000     0.000     0.000     0.000     0.000     0.000     0.000     0.000     0.000     0.000     0.000     0.000     0.000     0.000     0.000     0.000     0.000     0.000     0.000     0.000     0.000     0.000     0.000     0.000     0.000     0.000     0.000     0.000     0.000     0.000     0.000     0.000     0.000     0.000     0.000     0.000     0.000     0.000     0.000     0.000     0.000     0.000     0.000     0.000     0.000     0.000     0.000     0.000     0.000     0.000     0.000     0.000     0.000     0.000     0.000     0.000     0.000     0.000     0.000     0.000     0.000     0.000     0.000     0.000     0.000     0.000     0.000     0.000     0.000     0.000     0.000     0.000     0.000     0.000     0.000     0.000     0.000     0.000     0.000     0.000     0.000     0.000     0.000     0.000     0.000     0.000     0.000     0.000     0.000     0.000     0.000     0.000     0.000     0.000     0.000     0.000     0.000     0.000     0.000     0.000     0.000     0.000     0.000     0.000     0.000     0.000     0.000     0.000     0.000     0.000     0.000     0.000     0.000     0.000     0.000     0.000     0.000     0.000     0.000     0.000     0.000     0.000     0.000     0.000     0.000     0.000     0.000     0.000     0.000     0.000     0.000     0.000     0.000     0.000     0.000     0.000     0.000     0.000     0.000     0.000     0.000     0.000     0.000     0.000     0.000     0.000     0.000     0.000     0.000     0.000     0.000     0.000     0.000     0.000     0.000     0.000     0.000     0.000     0.000     0.000     0.000     0.000     0.000     0.000     0.000     0.000     0.000     0.000     0.000     0.000     0.000     0.000     0.000     0.000     0.000     0.000     0.000     0.000     0.000     0.000     0.000     0.000     0.000     0.000     0.000     0.000     0.000     0.000     0.000     0.000     0.000     0.000     0.000
     0.000     0.000     0.000     0.000     0.000     0.000     0.000     0.000     0.000     0.000     0.000     0.000     0.000     0.000     0.000     0.000     0.000     0.000     0.000     0.000     0.000     0.000     0.000     0.000     0.000     0.000     0.000     0.000     0.000     0.000     0.000     0.000     0.000     0.000     0.000     0.000     0.000     0.000     0.000     0.000     0.000     0.000     0.000     0.000     0.000     0.000     0.000     0.000     0.000     0.000     0.000     0.000     0.000     0.000     0.000     0.000     0.000     0.000     0.000     0.000     0.000     0.000     0.000     0.000     0.000     0.000     0.000     0.000     0.000     0.000     0.000     0.000     0.000     0.000     0.000     0.000     0.000     0.000     0.000     0.000     0.000     0.000     0.000     0.000     0.000     0.000     0.000     0.000     0.000     0.000     0.000     0.000     0.000     0.000     0.000     0.000     0.000     0.000     0.000     0.000     0.000     0.000     0.000     0.000     0.000     0.000     0.000     0.000     0.000     0.000     0.000     0.000     0.000     0.000     0.000     0.000     0.000     0.000     0.000     0.000     0.000     0.000     0.000     0.000     0.000     0.000     0.000     0.000     0.000     0.000     0.000     0.000     0.000     0.000     0.000     0.000     0.000     0.000     0.000     0.000     0.000     0.000     0.000     0.000     0.000     0.000     0.000     0.000     0.000     0.000     0.000     0.000     0.000     0.000     0.000     0.000     0.000     0.000     0.000     0.000     0.000     0.000     0.000     0.000     0.000     0.000     0.000     0.000     0.000     0.000     0.000     0.000     0.000     0.000     0.000     0.000     0.000     0.000     0.000     0.000     0.000     0.000     0.000     0.000     0.000     0.000     0.000     0.000     0.000     0.000     0.000     0.000     0.000     0.000     0.000     0.000     0.000     0.000     0.000     0.000     0.000     0.000     0.000     0.000     0.000     0.000     0.000     0.000     0.000     0.000     0.000     0.000     0.000     0.000     0.000     0.000     0.000     0.000     0.000     0.000     0.000     0.000     0.000     0.000     0.000     0.000     0.000     0.000     0.000     0.000     0.000     0.000     0.000     0.000     0.000     0.000     0.000     0.000     0.000     0.000     0.000     0.000     0.000     0.000     0.000     0.000     0.000     0.000     0.000     0.000     0.000     0.000
     0.000     0.000     0.000     0.000     0.000     0.000     0.000     0.000     0.000     0.000     0.000     0.000     0.000     0.000     0.000     0.000     0.000     0.000     0.000     0.000     0.000     0.000     0.000     0.000     0.000     0.000     0.000     0.000     0.000     0.000     0.000     0.000     0.000     0.000     0.000     0.000     0.000     0.000     0.000     0.000     0.000     0.000     0.000     0.000     0.000     0.000     0.000     0.000     0.000     0.000     0.000     0.000     0.000     0.000     0.000     0.000     0.000     0.000     0.000     0.000     0.000     0.000     0.000     0.000     0.000     0.000     0.000     0.000     0.000     0.000     0.000     0.000     0.000     0.000     0.000     0.000     0.000     0.000     0.000     0.000     0.000     0.000     0.000     0.000     0.000     0.000     0.000     0.000     0.000     0.000     0.000     0.000     0.000     0.000     0.000     0.000     0.000     0.000     0.000     0.000     0.000     0.000     0.000     0.000     0.000     0.000     0.000     0.000     0.000     0.000     0.000     0.000     0.000     0.000     0.000     0.000     0.000     0.000     0.000     0.000     0.000     0.000     0.000     0.000     0.000     0.000     0.000     0.000     0.000     0.000     0.000     0.000     0.000     0.000     0.000     0.000     0.000     0.000     0.000     0.000     0.000     0.000     0.000     0.000     0.000     0.000     0.000     0.000     0.000     0.000     0.000     0.000     0.000     0.000     0.000     0.000     0.000     0.000     0.000     0.000     0.000     0.000     0.000     0.000     0.000     0.000     0.000     0.000     0.000     0.000     0.000     0.000     0.000     0.000     0.000     0.000     0.000     0.000     0.000     0.000     0.000     0.000     0.000     0.000     0.000     0.000     0.000     0.000     0.000     0.000     0.000     0.000     0.000     0.000     0.000     0.000     0.000     0.000     0.000     0.000     0.000     0.000     0.000     0.000     0.000     0.000     0.000     0.000     0.000     0.000     0.000     0.000     0.000     0.000     0.000     0.000     0.000     0.000     0.000     0.000     0.000     0.000     0.000     0.000     0.000     0.000     0.000     0.000     0.000     0.000     0.000     0.000     0.000     0.000     0.000     0.000     0.000     0.000     0.000     0.000     0.000     0.000     0.000     0.000     0.000     0.000     0.000     0.000     0.000     0.000     0.000     0.000
     0.000     0.000     0.000     0.000     0.000     0.000     0.000     0.000     0.000     0.000     0.000     0.000     0.000     0.000     0.000     0.000     0.000     0.000     0.000     0.000     0.000     0.000     0.000     0.000     0.000     0.000     0.000     0.000     0.000     0.000     0.000     0.000     0.000     0.000     0.000     0.000     0.000     0.000     0.000     0.000     0.000     0.000     0.000     0.000     0.000     0.000     0.000     0.000     0.000     0.000     0.000     0.000     0.000     0.000     0.000     0.000     0.000     0.000     0.000     0.000     0.000     0.000     0.000     0.000     0.000     0.000     0.000     0.000     0.000     0.000     0.000     0.000     0.000     0.000     0.000     0.000     0.000     0.000     0.000     0.000     0.000     0.000     0.000     0.000     0.000     0.000     0.000     0.000     0.000     0.000     0.000     0.000     0.000     0.000     0.000     0.000     0.000     0.000     0.000     0.000     0.000     0.000     0.000     0.000     0.000     0.000     0.000     0.000     0.000     0.000     0.000     0.000     0.000     0.000     0.000     0.000     0.000     0.000     0.000     0.000     0.000     0.000     0.000     0.000     0.000     0.000     0.000     0.000     0.000     0.000     0.000     0.000     0.000     0.000     0.000     0.000     0.000     0.000     0.000     0.000     0.000     0.000     0.000     0.000     0.000     0.000     0.000     0.000     0.000     0.000     0.000     0.000     0.000     0.000     0.000     0.000     0.000     0.000     0.000     0.000     0.000     0.000     0.000     0.000     0.000     0.000     0.000     0.000     0.000     0.000     0.000     0.000     0.000     0.000     0.000     0.000     0.000     0.000     0.000     0.000     0.000     0.000     0.000     0.000     0.000     0.000     0.000     0.000     0.000     0.000     0.000     0.000     0.000     0.000     0.000     0.000     0.000     0.000     0.000     0.000     0.000     0.000     0.000     0.000     0.000     0.000     0.000     0.000     0.000     0.000     0.000     0.000     0.000     0.000     0.000     0.000     0.000     0.000     0.000     0.000     0.000     0.000     0.000     0.000     0.000     0.000     0.000     0.000     0.000     0.000     0.000     0.000     0.000     0.000     0.000     0.000     0.000     0.000     0.000     0.000     0.000     0.000     0.000     0.000     0.000     0.000     0.000     0.000     0.000     0.000     0.000     0.000
     0.000     0.000     0.000     0.000     0.000     0.000     0.000     0.000     0.000     0.000     0.000     0.000     0.000     0.000     0.000     0.000     0.000     0.000     0.000     0.000     0.000     0.000     0.000     0.000     0.000     0.000     0.000     0.000     0.000     0.000     0.000     0.000     0.000     0.000     0.000     0.000     0.000     0.000     0.000     0.000     0.000     0.000     0.000     0.000     0.000     0.000     0.000     0.000     0.000     0.000     0.000     0.000     0.000     0.000     0.000     0.000     0.000     0.000     0.000     0.000     0.000     0.000     0.000     0.000     0.000     0.000     0.000     0.000     0.000     0.000     0.000     0.000     0.000     0.000     0.000     0.000     0.000     0.000     0.000     0.000     0.000     0.000     0.000     0.000     0.000     0.000     0.000     0.000     0.000     0.000     0.000     0.000     0.000     0.000     0.000     0.000     0.000     0.000     0.000     0.000     0.000     0.000     0.000     0.000     0.000     0.000     0.000     0.000     0.000     0.000     0.000     0.000     0.000     0.000     0.000     0.000     0.000     0.000     0.000     0.000     0.000     0.000     0.000     0.000     0.000     0.000     0.000     0.000     0.000     0.000     0.000     0.000     0.000     0.000     0.000     0.000     0.000     0.000     0.000     0.000     0.000     0.000     0.000     0.000     0.000     0.000     0.000     0.000     0.000     0.000     0.000     0.000     0.000     0.000     0.000     0.000     0.000     0.000     0.000     0.000     0.000     0.000     0.000     0.000     0.000     0.000     0.000     0.000     0.000     0.000     0.000     0.000     0.000     0.000     0.000     0.000     0.000     0.000     0.000     0.000     0.000     0.000     0.000     0.000     0.000     0.000     0.000     0.000     0.000     0.000     0.000     0.000     0.000     0.000     0.000     0.000     0.000     0.000     0.000     0.000     0.000     0.000     0.000     0.000     0.000     0.000     0.000     0.000     0.000     0.000     0.000     0.000     0.000     0.000     0.000     0.000     0.000     0.000     0.000     0.000     0.000     0.000     0.000     0.000     0.000     0.000     0.000     0.000     0.000     0.000     0.000     0.000     0.000     0.000     0.000     0.000     0.000     0.000     0.000     0.000     0.000     0.000     0.000     0.000     0.000     0.000     0.000     0.000     0.000     0.000     0.000     0.000
[truncated: 55,463 more chars]
