# Supplementary material for: The near-field tsunami generated by the 15 January 2022 eruption of the Hunga Tonga-Hunga Ha’apai volcano and its impact on Tongatapu, Tonga
Source: Sci Rep. 2022 Sep 7;12:15187. doi: 10.1038/s41598-022-19486-w (PMC9452557; doi:10.1038/s41598-022-19486-w)
Supplement: Supplementary file 2 — Supplementary Information 2. [file 41598_2022_19486_MOESM2_ESM.zip › WL_125TNT.asc]

ncols                       252
nrows                       180
xllcorner              -175.427
yllcorner               -20.570
cellsize      0.000277777784504
NODATA_value  -9999
     0.000     0.000     0.000     0.000     0.000     0.000     0.000     0.000     0.000     0.000     0.000     0.000     0.000     0.000     0.000     0.000     0.000     0.000     0.000     0.000     0.000     0.000     0.000     0.000     0.000     0.000     0.000     0.000     0.000     0.000     0.000     0.000     0.000     0.000     0.000     0.000     0.000     0.000     0.000     0.000     0.000     0.000     0.000     0.000     0.000     0.000     0.000     0.000     0.000     0.000     0.000     0.000     0.000     0.000     0.000     0.000     0.000     0.000     0.000     0.000     0.000     0.000     0.000     0.000     0.000     0.000     0.000     0.000     0.000     0.000     0.000     0.000     0.000     0.000     0.000     0.000     0.000     0.000     0.000     0.000     0.000     0.000     0.000     0.000     0.000     0.000     0.000     0.000     0.000     0.000     0.000     0.000     0.000     0.000     0.000     0.000     0.000     0.000     0.000     0.000     0.000     0.000     0.000     0.000     0.000     0.000     0.000     0.000     0.000     0.000     0.000     0.000     0.000     0.000     0.000     0.000     0.000     0.000     0.000     0.000     0.000     0.000     0.000     0.000     0.000     0.000     0.000     0.000     0.000     0.000     0.000     0.000     0.000     0.000     0.000     0.000     0.000     0.000     0.000     0.000     0.000     0.000     0.000     0.000     0.000     0.000     0.000     0.000     0.000     0.000     0.000     0.000     0.000     0.000     0.000     0.000     0.000     0.000     0.000     0.000     0.000     0.000     0.000     0.000     0.000     0.000     0.000     0.000     0.000     0.000     0.000     0.000     0.000     0.000     0.000     0.000     0.000     0.000     0.000     0.000     0.000     0.000     0.000     0.000     0.000     0.000     0.000     0.000     0.000     0.000     0.000     0.000     0.000     0.000     0.000     0.000     0.000     0.000     0.000     0.000     0.000     0.000     0.000     0.000     0.000     0.000     0.000     0.000     0.000     0.000     0.000     0.000     0.000     0.000     0.000     0.000     0.000     0.000     0.000     0.000     0.000     0.000     0.000     0.000     0.000     0.000     0.000     0.000     0.000     0.000     0.000     0.000     0.000     0.000     0.000     0.000     0.000     0.000     0.000     0.000     0.000     0.000     0.000     0.000     0.000     0.000     0.000     0.000     0.000     0.000     0.000     0.000
     0.000     0.000     0.000     0.000     0.000     0.000     0.000     0.000     0.000     0.000     0.000     0.000     0.000     0.000     0.000     0.000     0.000     0.000     0.000     0.000     0.000     0.000     0.000     0.000     0.000     0.000     0.000     0.000     0.000     0.000     0.000     0.000     0.000     0.000     0.000     0.000     0.000     0.000     0.000     0.000     0.000     0.000     0.000     0.000     0.000     0.000     0.000     0.000     0.000     0.000     0.000     0.000     0.000     0.000     0.000     0.000     0.000     0.000     0.000     0.000     0.000     0.000     0.000     0.000     0.000     0.000     0.000     0.000     0.000     0.000     0.000     0.000     0.000     0.000     0.000     0.000     0.000     0.000     0.000     0.000     0.000     0.000     0.000     0.000     0.000     0.000     0.000     0.000     0.000     0.000     0.000     0.000     0.000     0.000     0.000     0.000     0.000     0.000     0.000     0.000     0.000     0.000     0.000     0.000     0.000     0.000     0.000     0.000     0.000     0.000     0.000     0.000     0.000     0.000     0.000     0.000     0.000     0.000     0.000     0.000     0.000     0.000     0.000     0.000     0.000     0.000     0.000     0.000     0.000     0.000     0.000     0.000     0.000     0.000     0.000     0.000     0.000     0.000     0.000     0.000     0.000     0.000     0.000     0.000     0.000     0.000     0.000     0.000     0.000     0.000     0.000     0.000     0.000     0.000     0.000     0.000     0.000     0.000     0.000     0.000     0.000     0.000     0.000     0.000     0.000     0.000     0.000     0.000     0.000     0.000     0.000     0.000     0.000     0.000     0.000     0.000     0.000     0.000     0.000     0.000     0.000     0.000     0.000     0.000     0.000     0.000     0.000     0.000     0.000     0.000     0.000     0.000     0.000     0.000     0.000     0.000     0.000     0.000     0.000     0.000     0.000     0.000     0.000     0.000     0.000     0.000     0.000     0.000     0.000     0.000     0.000     0.000     0.000     0.000     0.000     0.000     0.000     0.000     0.000     0.000     0.000     0.000     0.000     0.000     0.000     0.000     0.000     0.000     0.000     0.000     0.000     0.000     0.000     0.000     0.000     0.000     0.000     0.000     0.000     0.000     0.000     0.000     0.000     0.000     0.000     0.000     0.000     0.000     0.000     0.000     0.000     0.000
     0.000     0.000     0.000     0.000     0.000     0.000     0.000     0.000     0.000     0.000     0.000     0.000     0.000     0.000     0.000     0.000     0.000     0.000     0.000     0.000     0.000     0.000     0.000     0.000     0.000     0.000     0.000     0.000     0.000     0.000     0.000     0.000     0.000     0.000     0.000     0.000     0.000     0.000     0.000     0.000     0.000     0.000     0.000     0.000     0.000     0.000     0.000     0.000     0.000     0.000     0.000     0.000     0.000     0.000     0.000     0.000     0.000     0.000     0.000     0.000     0.000     0.000     0.000     0.000     0.000     0.000     0.000     0.000     0.000     0.000     0.000     0.000     0.000     0.000     0.000     0.000     0.000     0.000     0.000     0.000     0.000     0.000     0.000     0.000     0.000     0.000     0.000     0.000     0.000     0.000     0.000     0.000     0.000     0.000     0.000     0.000     0.000     0.000     0.000     0.000     0.000     0.000     0.000     0.000     0.000     0.000     0.000     0.000     0.000     0.000     0.000     0.000     0.000     0.000     0.000     0.000     0.000     0.000     0.000     0.000     0.000     0.000     0.000     0.000     0.000     0.000     0.000     0.000     0.000     0.000     0.000     0.000     0.000     0.000     0.000     0.000     0.000     0.000     0.000     0.000     0.000     0.000     0.000     0.000     0.000     0.000     0.000     0.000     0.000     0.000     0.000     0.000     0.000     0.000     0.000     0.000     0.000     0.000     0.000     0.000     0.000     0.000     0.000     0.000     0.000     0.000     0.000     0.000     0.000     0.000     0.000     0.000     0.000     0.000     0.000     0.000     0.000     0.000     0.000     0.000     0.000     0.000     0.000     0.000     0.000     0.000     0.000     0.000     0.000     0.000     0.000     0.000     0.000     0.000     0.000     0.000     0.000     0.000     0.000     0.000     0.000     0.000     0.000     0.000     0.000     0.000     0.000     0.000     0.000     0.000     0.000     0.000     0.000     0.000     0.000     0.000     0.000     0.000     0.000     0.000     0.000     0.000     0.000     0.000     0.000     0.000     0.000     0.000     0.000     0.000     0.000     0.000     0.000     0.000     0.000     0.000     0.000     0.000     0.000     0.000     0.000     0.000     0.000     0.000     0.000     0.000     0.000     0.000     0.000     0.000     0.000     0.000
     0.000     0.000     0.000     0.000     0.000     0.000     0.000     0.000     0.000     0.000     0.000     0.000     0.000     0.000     0.000     0.000     0.000     0.000     0.000     0.000     0.000     0.000     0.000     0.000     0.000     0.000     0.000     0.000     0.000     0.000     0.000     0.000     0.000     0.000     0.000     0.000     0.000     0.000     0.000     0.000     0.000     0.000     0.000     0.000     0.000     0.000     0.000     0.000     0.000     0.000     0.000     0.000     0.000     0.000     0.000     0.000     0.000     0.000     0.000     0.000     0.000     0.000     0.000     0.000     0.000     0.000     0.000     0.000     0.000     0.000     0.000     0.000     0.000     0.000     0.000     0.000     0.000     0.000     0.000     0.000     0.000     0.000     0.000     0.000     0.000     0.000     0.000     0.000     0.000     0.000     0.000     0.000     0.000     0.000     0.000     0.000     0.000     0.000     0.000     0.000     0.000     0.000     0.000     0.000     0.000     0.000     0.000     0.000     0.000     0.000     0.000     0.000     0.000     0.000     0.000     0.000     0.000     0.000     0.000     0.000     0.000     0.000     0.000     0.000     0.000     0.000     0.000     0.000     0.000     0.000     0.000     0.000     0.000     0.000     0.000     0.000     0.000     0.000     0.000     0.000     0.000     0.000     0.000     0.000     0.000     0.000     0.000     0.000     0.000     0.000     0.000     0.000     0.000     0.000     0.000     0.000     0.000     0.000     0.000     0.000     0.000     0.000     0.000     0.000     0.000     0.000     0.000     0.000     0.000     0.000     0.000     0.000     0.000     0.000     0.000     0.000     0.000     0.000     0.000     0.000     0.000     0.000     0.000     0.000     0.000     0.000     0.000     0.000     0.000     0.000     0.000     0.000     0.000     0.000     0.000     0.000     0.000     0.000     0.000     0.000     0.000     0.000     0.000     0.000     0.000     0.000     0.000     0.000     0.000     0.000     0.000     0.000     0.000     0.000     0.000     0.000     0.000     0.000     0.000     0.000     0.000     0.000     0.000     0.000     0.000     0.000     0.000     0.000     0.000     0.000     0.000     0.000     0.000     0.000     0.000     0.000     0.000     0.000     0.000     0.000     0.000     0.000     0.000     0.000     0.000     0.000     0.000     0.000     0.000     0.000     0.000     0.000
     0.000     0.000     0.000     0.000     0.000     0.000     0.000     0.000     0.000     0.000     0.000     0.000     0.000     0.000     0.000     0.000     0.000     0.000     0.000     0.000     0.000     0.000     0.000     0.000     0.000     0.000     0.000     0.000     0.000     0.000     0.000     0.000     0.000     0.000     0.000     0.000     0.000     0.000     0.000     0.000     0.000     0.000     0.000     0.000     0.000     0.000     0.000     0.000     0.000     0.000     0.000     0.000     0.000     0.000     0.000     0.000     0.000     0.000     0.000     0.000     0.000     0.000     0.000     0.000     0.000     0.000     0.000     0.000     0.000     0.000     0.000     0.000     0.000     0.000     0.000     0.000     0.000     0.000     0.000     0.000     0.000     0.000     0.000     0.000     0.000     0.000     0.000     0.000     0.000     0.000     0.000     0.000     0.000     0.000     0.000     0.000     0.000     0.000     0.000     0.000     0.000     0.000     0.000     0.000     0.000     0.000     0.000     0.000     0.000     0.000     0.000     0.000     0.000     0.000     0.000     0.000     0.000     0.000     0.000     0.000     0.000     0.000     0.000     0.000     0.000     0.000     0.000     0.000     0.000     0.000     0.000     0.000     0.000     0.000     0.000     0.000     0.000     0.000     0.000     0.000     0.000     0.000     0.000     0.000     0.000     0.000     0.000     0.000     0.000     0.000     0.000     0.000     0.000     0.000     0.000     0.000     0.000     0.000     0.000     0.000     0.000     0.000     0.000     0.000     0.000     0.000     0.000     0.000     0.000     0.000     0.000     0.000     0.000     0.000     0.000     0.000     0.000     0.000     0.000     0.000     0.000     0.000     0.000     0.000     0.000     0.000     0.000     0.000     0.000     0.000     0.000     0.000     0.000     0.000     0.000     0.000     0.000     0.000     0.000     0.000     0.000     0.000     0.000     0.000     0.000     0.000     0.000     0.000     0.000     0.000     0.000     0.000     0.000     0.000     0.000     0.000     0.000     0.000     0.000     0.000     0.000     0.000     0.000     0.000     0.000     0.000     0.000     0.000     0.000     0.000     0.000     0.000     0.000     0.000     0.000     0.000     0.000     0.000     0.000     0.000     0.000     0.000     0.000     0.000     0.000     0.000     0.000     0.000     0.000     0.000     0.000     0.000
     0.000     0.000     0.000     0.000     0.000     0.000     0.000     0.000     0.000     0.000     0.000     0.000     0.000     0.000     0.000     0.000     0.000     0.000     0.000     0.000     0.000     0.000     0.000     0.000     0.000     0.000     0.000     0.000     0.000     0.000     0.000     0.000     0.000     0.000     0.000     0.000     0.000     0.000     0.000     0.000     0.000     0.000     0.000     0.000     0.000     0.000     0.000     0.000     0.000     0.000     0.000     0.000     0.000     0.000     0.000     0.000     0.000     0.000     0.000     0.000     0.000     0.000     0.000     0.000     0.000     0.000     0.000     0.000     0.000     0.000     0.000     0.000     0.000     0.000     0.000     0.000     0.000     0.000     0.000     0.000     0.000     0.000     0.000     0.000     0.000     0.000     0.000     0.000     0.000     0.000     0.000     0.000     0.000     0.000     0.000     0.000     0.000     0.000     0.000     0.000     0.000     0.000     0.000     0.000     0.000     0.000     0.000     0.000     0.000     0.000     0.000     0.000     0.000     0.000     0.000     0.000     0.000     0.000     0.000     0.000     0.000     0.000     0.000     0.000     0.000     0.000     0.000     0.000     0.000     0.000     0.000     0.000     0.000     0.000     0.000     0.000     0.000     0.000     0.000     0.000     0.000     0.000     0.000     0.000     0.000     0.000     0.000     0.000     0.000     0.000     0.000     0.000     0.000     0.000     0.000     0.000     0.000     0.000     0.000     0.000     0.000     0.000     0.000     0.000     0.000     0.000     0.000     0.000     0.000     0.000     0.000     0.000     0.000     0.000     0.000     0.000     0.000     0.000     0.000     0.000     0.000     0.000     0.000     0.000     0.000     0.000     0.000     0.000     0.000     0.000     0.000     0.000     0.000     0.000     0.000     0.000     0.000     0.000     0.000     0.000     0.000     0.000     0.000     0.000     0.000     0.000     0.000     0.000     0.000     0.000     0.000     0.000     0.000     0.000     0.000     0.000     0.000     0.000     0.000     0.000     0.000     0.000     0.000     0.000     0.000     0.000     0.000     0.000     0.000     0.000     0.000     0.000     0.000     0.000     0.000     0.000     0.000     0.000     0.000     0.000     0.000     0.000     0.000     0.000     0.000     0.000     0.000     0.000     0.000     0.000     0.000     0.000
     0.000     0.000     0.000     0.000     0.000     0.000     0.000     0.000     0.000     0.000     0.000     0.000     0.000     0.000     0.000     0.000     0.000     0.000     0.000     0.000     0.000     0.000     0.000     0.000     0.000     0.000     0.000     0.000     0.000     0.000     0.000     0.000     0.000     0.000     0.000     0.000     0.000     0.000     0.000     0.000     0.000     0.000     0.000     0.000     0.000     0.000     0.000     0.000     0.000     0.000     0.000     0.000     0.000     0.000     0.000     0.000     0.000     0.000     0.000     0.000     0.000     0.000     0.000     0.000     0.000     0.000     0.000     0.000     0.000     0.000     0.000     0.000     0.000     0.000     0.000     0.000     0.000     0.000     0.000     0.000     0.000     0.000     0.000     0.000     0.000     0.000     0.000     0.000     0.000     0.000     0.000     0.000     0.000     0.000     0.000     0.000     0.000     0.000     0.000     0.000     0.000     0.000     0.000     0.000     0.000     0.000     0.000     0.000     0.000     0.000     0.000     0.000     0.000     0.000     0.000     0.000     0.000     0.000     0.000     0.000     0.000     0.000     0.000     0.000     0.000     0.000     0.000     0.000     0.000     0.000     0.000     0.000     0.000     0.000     0.000     0.000     0.000     0.000     0.000     0.000     0.000     0.000     0.000     0.000     0.000     0.000     0.000     0.000     0.000     0.000     0.000     0.000     0.000     0.000     0.000     0.000     0.000     0.000     0.000     0.000     0.000     0.000     0.000     0.000     0.000     0.000     0.000     0.000     0.000     0.000     0.000     0.000     0.000     0.000     0.000     0.000     0.000     0.000     0.000     0.000     0.000     0.000     0.000     0.000     0.000     0.000     0.000     0.000     0.000     0.000     0.000     0.000     0.000     0.000     0.000     0.000     0.000     0.000     0.000     0.000     0.000     0.000     0.000     0.000     0.000     0.000     0.000     0.000     0.000     0.000     0.000     0.000     0.000     0.000     0.000     0.000     0.000     0.000     0.000     0.000     0.000     0.000     0.000     0.000     0.000     0.000     0.000     0.000     0.000     0.000     0.000     0.000     0.000     0.000     0.000     0.000     0.000     0.000     0.000     0.000     0.000     0.000     0.000     0.000     0.000     0.000     0.000     0.000     0.000     0.000     0.000     0.000
     0.000     0.000     0.000     0.000     0.000     0.000     0.000     0.000     0.000     0.000     0.000     0.000     0.000     0.000     0.000     0.000     0.000     0.000     0.000     0.000     0.000     0.000     0.000     0.000     0.000     0.000     0.000     0.000     0.000     0.000     0.000     0.000     0.000     0.000     0.000     0.000     0.000     0.000     0.000     0.000     0.000     0.000     0.000     0.000     0.000     0.000     0.000     0.000     0.000     0.000     0.000     0.000     0.000     0.000     0.000     0.000     0.000     0.000     0.000     0.000     0.000     0.000     0.000     0.000     0.000     0.000     0.000     0.000     0.000     0.000     0.000     0.000     0.000     0.000     0.000     0.000     0.000     0.000     0.000     0.000     0.000     0.000     0.000     0.000     0.000     0.000     0.000     0.000     0.000     0.000     0.000     0.000     0.000     0.000     0.000     0.000     0.000     0.000     0.000     0.000     0.000     0.000     0.000     0.000     0.000     0.000     0.000     0.000     0.000     0.000     0.000     0.000     0.000     0.000     0.000     0.000     0.000     0.000     0.000     0.000     0.000     0.000     0.000     0.000     0.000     0.000     0.000     0.000     0.000     0.000     0.000     0.000     0.000     0.000     0.000     0.000     0.000     0.000     0.000     0.000     0.000     0.000     0.000     0.000     0.000     0.000     0.000     0.000     0.000     0.000     0.000     0.000     0.000     0.000     0.000     0.000     0.000     0.000     0.000     0.000     0.000     0.000     0.000     0.000     0.000     0.000     0.000     0.000     0.000     0.000     0.000     0.000     0.000     0.000     0.000     0.000     0.000     0.000     0.000     0.000     0.000     0.000     0.000     0.000     0.000     0.000     0.000     0.000     0.000     0.000     0.000     0.000     0.000     0.000     0.000     0.000     0.000     0.000     0.000     0.000     0.000     0.000     0.000     0.000     0.000     0.000     0.000     0.000     0.000     0.000     0.000     0.000     0.000     0.000     0.000     0.000     0.000     0.000     0.000     0.000     0.000     0.000     0.000     0.000     0.000     0.000     0.000     0.000     0.000     0.000     0.000     0.000     0.000     0.000     0.000     0.000     0.000     0.000     0.000     0.000     0.000     0.000     0.000     0.000     0.000     0.000     0.000     0.000     0.000     0.000     0.000     0.000
     0.000     0.000     0.000     0.000     0.000     0.000     0.000     0.000     0.000     0.000     0.000     0.000     0.000     0.000     0.000     0.000     0.000     0.000     0.000     0.000     0.000     0.000     0.000     0.000     0.000     0.000     0.000     0.000     0.000     0.000     0.000     0.000     0.000     0.000     0.000     0.000     0.000     0.000     0.000     0.000     0.000     0.000     0.000     0.000     0.000     0.000     0.000     0.000     0.000     0.000     0.000     0.000     0.000     0.000     0.000     0.000     0.000     0.000     0.000     0.000     0.000     0.000     0.000     0.000     0.000     0.000     0.000     0.000     0.000     0.000     0.000     0.000     0.000     0.000     0.000     0.000     0.000     0.000     0.000     0.000     0.000     0.000     0.000     0.000     0.000     0.000     0.000     0.000     0.000     0.000     0.000     0.000     0.000     0.000     0.000     0.000     0.000     0.000     0.000     0.000     0.000     0.000     0.000     0.000     0.000     0.000     0.000     0.000     0.000     0.000     0.000     0.000     0.000     0.000     0.000     0.000     0.000     0.000     0.000     0.000     0.000     0.000     0.000     0.000     0.000     0.000     0.000     0.000     0.000     0.000     0.000     0.000     0.000     0.000     0.000     0.000     0.000     0.000     0.000     0.000     0.000     0.000     0.000     0.000     0.000     0.000     0.000     0.000     0.000     0.000     0.000     0.000     0.000     0.000     0.000     0.000     0.000     0.000     0.000     0.000     0.000     0.000     0.000     0.000     0.000     0.000     0.000     0.000     0.000     0.000     0.000     0.000     0.000     0.000     0.000     0.000     0.000     0.000     0.000     0.000     0.000     0.000     0.000     0.000     0.000     0.000     0.000     0.000     0.000     0.000     0.000     0.000     0.000     0.000     0.000     0.000     0.000     0.000     0.000     0.000     0.000     0.000     0.000     0.000     0.000     0.000     0.000     0.000     0.000     0.000     0.000     0.000     0.000     0.000     0.000     0.000     0.000     0.000     0.000     0.000     0.000     0.000     0.000     0.000     0.000     0.000     0.000     0.000     0.000     0.000     0.000     0.000     0.000     0.000     0.000     0.000     0.000     0.000     0.000     0.000     0.000     0.000     0.000     0.000     0.000     0.000     0.000     0.000     0.000     0.000     0.000     0.000
     0.000     0.000     0.000     0.000     0.000     0.000     0.000     0.000     0.000     0.000     0.000     0.000     0.000     0.000     0.000     0.000     0.000     0.000     0.000     0.000     0.000     0.000     0.000     0.000     0.000     0.000     0.000     0.000     0.000     0.000     0.000     0.000     0.000     0.000     0.000     0.000     0.000     0.000     0.000     0.000     0.000     0.000     0.000     0.000     0.000     0.000     0.000     0.000     0.000     0.000     0.000     0.000     0.000     0.000     0.000     0.000     0.000     0.000     0.000     0.000     0.000     0.000     0.000     0.000     0.000     0.000     0.000     0.000     0.000     0.000     0.000     0.000     0.000     0.000     0.000     0.000     0.000     0.000     0.000     0.000     0.000     0.000     0.000     0.000     0.000     0.000     0.000     0.000     0.000     0.000     0.000     0.000     0.000     0.000     0.000     0.000     0.000     0.000     0.000     0.000     0.000     0.000     0.000     0.000     0.000     0.000     0.000     0.000     0.000     0.000     0.000     0.000     0.000     0.000     0.000     0.000     0.000     0.000     0.000     0.000     0.000     0.000     0.000     0.000     0.000     0.000     0.000     0.000     0.000     0.000     0.000     0.000     0.000     0.000     0.000     0.000     0.000     0.000     0.000     0.000     0.000     0.000     0.000     0.000     0.000     0.000     0.000     0.000     0.000     0.000     0.000     0.000     0.000     0.000     0.000     0.000     0.000     0.000     0.000     0.000     0.000     0.000     0.000     0.000     0.000     0.000     0.000     0.000     0.000     0.000     0.000     0.000     0.000     0.000     0.000     0.000     0.000     0.000     0.000     0.000     0.000     0.000     0.000     0.000     0.000     0.000     0.000     0.000     0.000     0.000     0.000     0.000     0.000     0.000     0.000     0.000     0.000     0.000     0.000     0.000     0.000     0.000     0.000     0.000     0.000     0.000     0.000     0.000     0.000     0.000     0.000     0.000     0.000     0.000     0.000     0.000     0.000     0.000     0.000     0.000     0.000     0.000     0.000     0.000     0.000     0.000     0.000     0.000     0.000     0.000     0.000     0.000     0.000     0.000     0.000     0.000     0.000     0.000     0.000     0.000     0.000     0.000     0.000     0.000     0.000     0.000     0.000     0.000     0.000     0.000     0.000     0.000
     0.000     0.000     0.000     0.000     0.000     0.000     0.000     0.000     0.000     0.000     0.000     0.000     0.000     0.000     0.000     0.000     0.000     0.000     0.000     0.000     0.000     0.000     0.000     0.000     0.000     0.000     0.000     0.000     0.000     0.000     0.000     0.000     0.000     0.000     0.000     0.000     0.000     0.000     0.000     0.000     0.000     0.000     0.000     0.000     0.000     0.000     0.000     0.000     0.000     0.000     0.000     0.000     0.000     0.000     0.000     0.000     0.000     0.000     0.000     0.000     0.000     0.000     0.000     0.000     0.000     0.000     0.000     0.000     0.000     0.000     0.000     0.000     0.000     0.000     0.000     0.000     0.000     0.000     0.000     0.000     0.000     0.000     0.000     0.000     0.000     0.000     0.000     0.000     0.000     0.000     0.000     0.000     0.000     0.000     0.000     0.000     0.000     0.000     0.000     0.000     0.000     0.000     0.000     0.000     0.000     0.000     0.000     0.000     0.000     0.000     0.000     0.000     0.000     0.000     0.000     0.000     0.000     0.000     0.000     0.000     0.000     0.000     0.000     0.000     0.000     0.000     0.000     0.000     0.000     0.000     0.000     0.000     0.000     0.000     0.000     0.000     0.000     0.000     0.000     0.000     0.000     0.000     0.000     0.000     0.000     0.000     0.000     0.000     0.000     0.000     0.000     0.000     0.000     0.000     0.000     0.000     0.000     0.000     0.000     0.000     0.000     0.000     0.000     0.000     0.000     0.000     0.000     0.000     0.000     0.000     0.000     0.000     0.000     0.000     0.000     0.000     0.000     0.000     0.000     0.000     0.000     0.000     0.000     0.000     0.000     0.000     0.000     0.000     0.000     0.000     0.000     0.000     0.000     0.000     0.000     0.000     0.000     0.000     0.000     0.000     0.000     0.000     0.000     0.000     0.000     0.000     0.000     0.000     0.000     0.000     0.000     0.000     0.000     0.000     0.000     0.000     0.000     0.000     0.000     0.000     0.000     0.000     0.000     0.000     0.000     0.000     0.000     0.000     0.000     0.000     0.000     0.000     0.000     0.000     0.000     0.000     0.000     0.000     0.000     0.000     0.000     0.000     0.000     0.000     0.000     0.000     0.000     0.000     0.000     0.000     0.000     0.000
     0.000     0.000     0.000     0.000     0.000     0.000     0.000     0.000     0.000     0.000     0.000     0.000     0.000     0.000     0.000     0.000     0.000     0.000     0.000     0.000     0.000     0.000     0.000     0.000     0.000     0.000     0.000     0.000     0.000     0.000     0.000     0.000     0.000     0.000     0.000     0.000     0.000     0.000     0.000     0.000     0.000     0.000     0.000     0.000     0.000     0.000     0.000     0.000     0.000     0.000     0.000     0.000     0.000     0.000     0.000     0.000     0.000     0.000     0.000     0.000     0.000     0.000     0.000     0.000     0.000     0.000     0.000     0.000     0.000     0.000     0.000     0.000     0.000     0.000     0.000     0.000     0.000     0.000     0.000     0.000     0.000     0.000     0.000     0.000     0.000     0.000     0.000     0.000     0.000     0.000     0.000     0.000     0.000     0.000     0.000     0.000     0.000     0.000     0.000     0.000     0.000     0.000     0.000     0.000     0.000     0.000     0.000     0.000     0.000     0.000     0.000     0.000     0.000     0.000     0.000     0.000     0.000     0.000     0.000     0.000     0.000     0.000     0.000     0.000     0.000     0.000     0.000     0.000     0.000     0.000     0.000     0.000     0.000     0.000     0.000     0.000     0.000     0.000     0.000     0.000     0.000     0.000     0.000     0.000     0.000     0.000     0.000     0.000     0.000     0.000     0.000     0.000     0.000     0.000     0.000     0.000     0.000     0.000     0.000     0.000     0.000     0.000     0.000     0.000     0.000     0.000     0.000     0.000     0.000     0.000     0.000     0.000     0.000     0.000     0.000     0.000     0.000     0.000     0.000     0.000     0.000     0.000     0.000     0.000     0.000     0.000     0.000     0.000     0.000     0.000     0.000     0.000     0.000     0.000     0.000     0.000     0.000     0.000     0.000     0.000     0.000     0.000     0.000     0.000     0.000     0.000     0.000     0.000     0.000     0.000     0.000     0.000     0.000     0.000     0.000     0.000     0.000     0.000     0.000     0.000     0.000     0.000     0.000     0.000     0.000     0.000     0.000     0.000     0.000     0.000     0.000     0.000     0.000     0.000     0.000     0.000     0.000     0.000     0.000     0.000     0.000     0.000     0.000     0.000     0.000     0.000     0.000     0.000     0.000     0.000     0.000     0.000
     0.000     0.000     0.000     0.000     0.000     0.000     0.000     0.000     0.000     0.000     0.000     0.000     0.000     0.000     0.000     0.000     0.000     0.000     0.000     0.000     0.000     0.000     0.000     0.000     0.000     0.000     0.000     0.000     0.000     0.000     0.000     0.000     0.000     0.000     0.000     0.000     0.000     0.000     0.000     0.000     0.000     0.000     0.000     0.000     0.000     0.000     0.000     0.000     0.000     0.000     0.000     0.000     0.000     0.000     0.000     0.000     0.000     0.000     0.000     0.000     0.000     0.000     0.000     0.000     0.000     0.000     0.000     0.000     0.000     0.000     0.000     0.000     0.000     0.000     0.000     0.000     0.000     0.000     0.000     0.000     0.000     0.000     0.000     0.000     0.000     0.000     0.000     0.000     0.000     0.000     0.000     0.000     0.000     0.000     0.000     0.000     0.000     0.000     0.000     0.000     0.000     0.000     0.000     0.000     0.000     0.000     0.000     0.000     0.000     0.000     0.000     0.000     0.000     0.000     0.000     0.000     0.000     0.000     0.000     0.000     0.000     0.000     0.000     0.000     0.000     0.000     0.000     0.000     0.000     0.000     0.000     0.000     0.000     0.000     0.000     0.000     0.000     0.000     0.000     0.000     0.000     0.000     0.000     0.000     0.000     0.000     0.000     0.000     0.000     0.000     0.000     0.000     0.000     0.000     0.000     0.000     0.000     0.000     0.000     0.000     0.000     0.000     0.000     0.000     0.000     0.000     0.000     0.000     0.000     0.000     0.000     0.000     0.000     0.000     0.000     0.000     0.000     0.000     0.000     0.000     0.000     0.000     0.000     0.000     0.000     0.000     0.000     0.000     0.000     0.000     0.000     0.000     0.000     0.000     0.000     0.000     0.000     0.000     0.000     0.000     0.000     0.000     0.000     0.000     0.000     0.000     0.000     0.000     0.000     0.000     0.000     0.000     0.000     0.000     0.000     0.000     0.000     0.000     0.000     0.000     0.000     0.000     0.000     0.000     0.000     0.000     0.000     0.000     0.000     0.000     0.000     0.000     0.000     0.000     0.000     0.000     0.000     0.000     0.000     0.000     0.000     0.000     0.000     0.000     0.000     0.000     0.000     0.000     0.000     0.000     0.000     0.000
     0.000     0.000     0.000     0.000     0.000     0.000     0.000     0.000     0.000     0.000     0.000     0.000     0.000     0.000     0.000     0.000     0.000     0.000     0.000     0.000     0.000     0.000     0.000     0.000     0.000     0.000     0.000     0.000     0.000     0.000     0.000     0.000     0.000     0.000     0.000     0.000     0.000     0.000     0.000     0.000     0.000     0.000     0.000     0.000     0.000     0.000     0.000     0.000     0.000     0.000     0.000     0.000     0.000     0.000     0.000     0.000     0.000     0.000     0.000     0.000     0.000     0.000     0.000     0.000     0.000     0.000     0.000     0.000     0.000     0.000     0.000     0.000     0.000     0.000     0.000     0.000     0.000     0.000     0.000     0.000     0.000     0.000     0.000     0.000     0.000     0.000     0.000     0.000     0.000     0.000     0.000     0.000     0.000     0.000     0.000     0.000     0.000     0.000     0.000     0.000     0.000     0.000     0.000     0.000     0.000     0.000     0.000     0.000     0.000     0.000     0.000     0.000     0.000     0.000     0.000     0.000     0.000     0.000     0.000     0.000     0.000     0.000     0.000     0.000     0.000     0.000     0.000     0.000     0.000     0.000     0.000     0.000     0.000     0.000     0.000     0.000     0.000     0.000     0.000     0.000     0.000     0.000     0.000     0.000     0.000     0.000     0.000     0.000     0.000     0.000     0.000     0.000     0.000     0.000     0.000     0.000     0.000     0.000     0.000     0.000     0.000     0.000     0.000     0.000     0.000     0.000     0.000     0.000     0.000     0.000     0.000     0.000     0.000     0.000     0.000     0.000     0.000     0.000     0.000     0.000     0.000     0.000     0.000     0.000     0.000     0.000     0.000     0.000     0.000     0.000     0.000     0.000     0.000     0.000     0.000     0.000     0.000     0.000     0.000     0.000     0.000     0.000     0.000     0.000     0.000     0.000     0.000     0.000     0.000     0.000     0.000     0.000     0.000     0.000     0.000     0.000     0.000     0.000     0.000     0.000     0.000     0.000     0.000     0.000     0.000     0.000     0.000     0.000     0.000     0.000     0.000     0.000     0.000     0.000     0.000     0.000     0.000     0.000     0.000     0.000     0.000     0.000     0.000     0.000     0.000     0.000     0.000     0.000     0.000     0.000     0.000     0.000
     0.000     0.000     0.000     0.000     0.000     0.000     0.000     0.000     0.000     0.000     0.000     0.000     0.000     0.000     0.000     0.000     0.000     0.000     0.000     0.000     0.000     0.000     0.000     0.000     0.000     0.000     0.000     0.000     0.000     0.000     0.000     0.000     0.000     0.000     0.000     0.000     0.000     0.000     0.000     0.000     0.000     0.000     0.000     0.000     0.000     0.000     0.000     0.000     0.000     0.000     0.000     0.000     0.000     0.000     0.000     0.000     0.000     0.000     0.000     0.000     0.000     0.000     0.000     0.000     0.000     0.000     0.000     0.000     0.000     0.000     0.000     0.000     0.000     0.000     0.000     0.000     0.000     0.000     0.000     0.000     0.000     0.000     0.000     0.000     0.000     0.000     0.000     0.000     0.000     0.000     0.000     0.000     0.000     0.000     0.000     0.000     0.000     0.000     0.000     0.000     0.000     0.000     0.000     0.000     0.000     0.000     0.000     0.000     0.000     0.000     0.000     0.000     0.000     0.000     0.000     0.000     0.000     0.000     0.000     0.000     0.000     0.000     0.000     0.000     0.000     0.000     0.000     0.000     0.000     0.000     0.000     0.000     0.000     0.000     0.000     0.000     0.000     0.000     0.000     0.000     0.000     0.000     0.000     0.000     0.000     0.000     0.000     0.000     0.000     0.000     0.000     0.000     0.000     0.000     0.000     0.000     0.000     0.000     0.000     0.000     0.000     0.000     0.000     0.000     0.000     0.000     0.000     0.000     0.000     0.000     0.000     0.000     0.000     0.000     0.000     0.000     0.000     0.000     0.000     0.000     0.000     0.000     0.000     0.000     0.000     0.000     0.000     0.000     0.000     0.000     0.000     0.000     0.000     0.000     0.000     0.000     0.000     0.000     0.000     0.000     0.000     0.000     0.000     0.000     0.000     0.000     0.000     0.000     0.000     0.000     0.000     0.000     0.000     0.000     0.000     0.000     0.000     0.000     0.000     0.000     0.000     0.000     0.000     0.000     0.000     0.000     0.000     0.000     0.000     0.000     0.000     0.000     0.000     0.000     0.000     0.000     0.000     0.000     0.000     0.000     0.000     0.000     0.000     0.000     0.000     0.000     0.000     0.000     0.000     0.000     0.000     0.000
     0.000     0.000     0.000     0.000     0.000     0.000     0.000     0.000     0.000     0.000     0.000     0.000     0.000     0.000     0.000     0.000     0.000     0.000     0.000     0.000     0.000     0.000     0.000     0.000     0.000     0.000     0.000     0.000     0.000     0.000     0.000     0.000     0.000     0.000     0.000     0.000     0.000     0.000     0.000     0.000     0.000     0.000     0.000     0.000     0.000     0.000     0.000     0.000     0.000     0.000     0.000     0.000     0.000     0.000     0.000     0.000     0.000     0.000     0.000     0.000     0.000     0.000     0.000     0.000     0.000     0.000     0.000     0.000     0.000     0.000     0.000     0.000     0.000     0.000     0.000     0.000     0.000     0.000     0.000     0.000     0.000     0.000     0.000     0.000     0.000     0.000     0.000     0.000     0.000     0.000     0.000     0.000     0.000     0.000     0.000     0.000     0.000     0.000     0.000     0.000     0.000     0.000     0.000     0.000     0.000     0.000     0.000     0.000     0.000     0.000     0.000     0.000     0.000     0.000     0.000     0.000     0.000     0.000     0.000     0.000     0.000     0.000     0.000     0.000     0.000     0.000     0.000     0.000     0.000     0.000     0.000     0.000     0.000     0.000     0.000     0.000     0.000     0.000     0.000     0.000     0.000     0.000     0.000     0.000     0.000     0.000     0.000     0.000     0.000     0.000     0.000     0.000     0.000     0.000     0.000     0.000     0.000     0.000     0.000     0.000     0.000     0.000     0.000     0.000     0.000     0.000     0.000     0.000     0.000     0.000     0.000     0.000     0.000     0.000     0.000     0.000     0.000     0.000     0.000     0.000     0.000     0.000     0.000     0.000     0.000     0.000     0.000     0.000     0.000     0.000     0.000     0.000     0.000     0.000     0.000     0.000     0.000     0.000     0.000     0.000     0.000     0.000     0.000     0.000     0.000     0.000     0.000     0.000     0.000     0.000     0.000     0.000     0.000     0.000     0.000     0.000     0.000     0.000     0.000     0.000     0.000     0.000     0.000     0.000     0.000     0.000     0.000     0.000     0.000     0.000     0.000     0.000     0.000     0.000     0.000     0.000     0.000     0.000     0.000     0.000     0.000     0.000     0.000     0.000     0.000     0.000     0.000     0.000     0.000     0.000     0.000     0.000
     0.000     0.000     0.000     0.000     0.000     0.000     0.000     0.000     0.000     0.000     0.000     0.000     0.000     0.000     0.000     0.000     0.000     0.000     0.000     0.000     0.000     0.000     0.000     0.000     0.000     0.000     0.000     0.000     0.000     0.000     0.000     0.000     0.000     0.000     0.000     0.000     0.000     0.000     0.000     0.000     0.000     0.000     0.000     0.000     0.000     0.000     0.000     0.000     0.000     0.000     0.000     0.000     0.000     0.000     0.000     0.000     0.000     0.000     0.000     0.000     0.000     0.000     0.000     0.000     0.000     0.000     0.000     0.000     0.000     0.000     0.000     0.000     0.000     0.000     0.000     0.000     0.000     0.000     0.000     0.000     0.000     0.000     0.000     0.000     0.000     0.000     0.000     0.000     0.000     0.000     0.000     0.000     0.000     0.000     0.000     0.000     0.000     0.000     0.000     0.000     0.000     0.000     0.000     0.000     0.000     0.000     0.000     0.000     0.000     0.000     0.000     0.000     0.000     0.000     0.000     0.000     0.000     0.000     0.000     0.000     0.000     0.000     0.000     0.000     0.000     0.000     0.000     0.000     0.000     0.000     0.000     0.000     0.000     0.000     0.000     0.000     0.000     0.000     0.000     0.000     0.000     0.000     0.000     0.000     0.000     0.000     0.000     0.000     0.000     0.000     0.000     0.000     0.000     0.000     0.000     0.000     0.000     0.000     0.000     0.000     0.000     0.000     0.000     0.000     0.000     0.000     0.000     0.000     0.000     0.000     0.000     0.000     0.000     0.000     0.000     0.000     0.000     0.000     0.000     0.000     0.000     0.000     0.000     0.000     0.000     0.000     0.000     0.000     0.000     0.000     0.000     0.000     0.000     0.000     0.000     0.000     0.000     0.000     0.000     0.000     0.000     0.000     0.000     0.000     0.000     0.000     0.000     0.000     0.000     0.000     0.000     0.000     0.000     0.000     0.000     0.000     0.000     0.000     0.000     0.000     0.000     0.000     0.000     0.000     0.000     0.000     0.000     0.000     0.000     0.000     0.000     0.000     0.000     0.000     0.000     0.000     0.000     0.000     0.000     0.000     0.000     0.000     0.000     0.000     0.000     0.000     0.000     0.000     0.000     0.000     0.000     0.000
     0.000     0.000     0.000     0.000     0.000     0.000     0.000     0.000     0.000     0.000     0.000     0.000     0.000     0.000     0.000     0.000     0.000     0.000     0.000     0.000     0.000     0.000     0.000     0.000     0.000     0.000     0.000     0.000     0.000     0.000     0.000     0.000     0.000     0.000     0.000     0.000     0.000     0.000     0.000     0.000     0.000     0.000     0.000     0.000     0.000     0.000     0.000     0.000     0.000     0.000     0.000     0.000     0.000     0.000     0.000     0.000     0.000     0.000     0.000     0.000     0.000     0.000     0.000     0.000     0.000     0.000     0.000     0.000     0.000     0.000     0.000     0.000     0.000     0.000     0.000     0.000     0.000     0.000     0.000     0.000     0.000     0.000     0.000     0.000     0.000     0.000     0.000     0.000     0.000     0.000     0.000     0.000     0.000     0.000     0.000     0.000     0.000     0.000     0.000     0.000     0.000     0.000     0.000     0.000     0.000     0.000     0.000     0.000     0.000     0.000     0.000     0.000     0.000     0.000     0.000     0.000     0.000     0.000     0.000     0.000     0.000     0.000     0.000     0.000     0.000     0.000     0.000     0.000     0.000     0.000     0.000     0.000     0.000     0.000     0.000     0.000     0.000     0.000     0.000     0.000     0.000     0.000     0.000     0.000     0.000     0.000     0.000     0.000     0.000     0.000     0.000     0.000     0.000     0.000     0.000     0.000     0.000     0.000     0.000     0.000     0.000     0.000     0.000     0.000     0.000     0.000     0.000     0.000     0.000     0.000     0.000     0.000     0.000     0.000     0.000     0.000     0.000     0.000     0.000     0.000     0.000     0.000     0.000     0.000     0.000     0.000     0.000     0.000     0.000     0.000     0.000     0.000     0.000     0.000     0.000     0.000     0.000     0.000     0.000     0.000     0.000     0.000     0.000     0.000     0.000     0.000     0.000     0.000     0.000     0.000     0.000     0.000     0.000     0.000     0.000     0.000     0.000     0.000     0.000     0.000     0.000     0.000     0.000     0.000     0.000     0.000     0.000     0.000     0.000     0.000     0.000     0.000     0.000     0.000     0.000     0.000     0.000     0.000     0.000     0.000     0.000     0.000     0.000     0.000     0.000     0.000     0.000     0.000     0.000     0.000     0.000     0.000
     0.000     0.000     0.000     0.000     0.000     0.000     0.000     0.000     0.000     0.000     0.000     0.000     0.000     0.000     0.000     0.000     0.000     0.000     0.000     0.000     0.000     0.000     0.000     0.000     0.000     0.000     0.000     0.000     0.000     0.000     0.000     0.000     0.000     0.000     0.000     0.000     0.000     0.000     0.000     0.000     0.000     0.000     0.000     0.000     0.000     0.000     0.000     0.000     0.000     0.000     0.000     0.000     0.000     0.000     0.000     0.000     0.000     0.000     0.000     0.000     0.000     0.000     0.000     0.000     0.000     0.000     0.000     0.000     0.000     0.000     0.000     0.000     0.000     0.000     0.000     0.000     0.000     0.000     0.000     0.000     0.000     0.000     0.000     0.000     0.000     0.000     0.000     0.000     0.000     0.000     0.000     0.000     0.000     0.000     0.000     0.000     0.000     0.000     0.000     0.000     0.000     0.000     0.000     0.000     0.000     0.000     0.000     0.000     0.000     0.000     0.000     0.000     0.000     0.000     0.000     0.000     0.000     0.000     0.000     0.000     0.000     0.000     0.000     0.000     0.000     0.000     0.000     0.000     0.000     0.000     0.000     0.000     0.000     0.000     0.000     0.000     0.000     0.000     0.000     0.000     0.000     0.000     0.000     0.000     0.000     0.000     0.000     0.000     0.000     0.000     0.000     0.000     0.000     0.000     0.000     0.000     0.000     0.000     0.000     0.000     0.000     0.000     0.000     0.000     0.000     0.000     0.000     0.000     0.000     0.000     0.000     0.000     0.000     0.000     0.000     0.000     0.000     0.000     0.000     0.000     0.000     0.000     0.000     0.000     0.000     0.000     0.000     0.000     0.000     0.000     0.000     0.000     0.000     0.000     0.000     0.000     0.000     0.000     0.000     0.000     0.000     0.000     0.000     0.000     0.000     0.000     0.000     0.000     0.000     0.000     0.000     0.000     0.000     0.000     0.000     0.000     0.000     0.000     0.000     0.000     0.000     0.000     0.000     0.000     0.000     0.000     0.000     0.000     0.000     0.000     0.000     0.000     0.000     0.000     0.000     0.000     0.000     0.000     0.000     0.000     0.000     0.000     0.000     0.000     0.000     0.000     0.000     0.000     0.000     0.000     0.000     0.000
     0.000     0.000     0.000     0.000     0.000     0.000     0.000     0.000     0.000     0.000     0.000     0.000     0.000     0.000     0.000     0.000     0.000     0.000     0.000     0.000     0.000     0.000     0.000     0.000     0.000     0.000     0.000     0.000     0.000     0.000     0.000     0.000     0.000     0.000     0.000     0.000     0.000     0.000     0.000     0.000     0.000     0.000     0.000     0.000     0.000     0.000     0.000     0.000     0.000     0.000     0.000     0.000     0.000     0.000     0.000     0.000     0.000     0.000     0.000     0.000     0.000     0.000     0.000     0.000     0.000     0.000     0.000     0.000     0.000     0.000     0.000     0.000     0.000     0.000     0.000     0.000     0.000     0.000     0.000     0.000     0.000     0.000     0.000     0.000     0.000     0.000     0.000     0.000     0.000     0.000     0.000     0.000     0.000     0.000     0.000     0.000     0.000     0.000     0.000     0.000     0.000     0.000     0.000     0.000     0.000     0.000     0.000     0.000     0.000     0.000     0.000     0.000     0.000     0.000     0.000     0.000     0.000     0.000     0.000     0.000     0.000     0.000     0.000     0.000     0.000     0.000     0.000     0.000     0.000     0.000     0.000     0.000     0.000     0.000     0.000     0.000     0.000     0.000     0.000     0.000     0.000     0.000     0.000     0.000     0.000     0.000     0.000     0.000     0.000     0.000     0.000     0.000     0.000     0.000     0.000     0.000     0.000     0.000     0.000     0.000     0.000     0.000     0.000     0.000     0.000     0.000     0.000     0.000     0.000     0.000     0.000     0.000     0.000     0.000     0.000     0.000     0.000     0.000     0.000     0.000     0.000     0.000     0.000     0.000     0.000     0.000     0.000     0.000     0.000     0.000     0.000     0.000     0.000     0.000     0.000     0.000     0.000     0.000     0.000     0.000     0.000     0.000     0.000     0.000     0.000     0.000     0.000     0.000     0.000     0.000     0.000     0.000     0.000     0.000     0.000     0.000     0.000     0.000     0.000     0.000     0.000     0.000     0.000     0.000     0.000     0.000     0.000     0.000     0.000     0.000     0.000     0.000     0.000     0.000     0.000     0.000     0.000     0.000     0.000     0.000     0.000     0.000     0.000     0.000     0.000     0.000     0.000     0.000     0.000     0.000     0.000     0.000
     0.000     0.000     0.000     0.000     0.000     0.000     0.000     0.000     0.000     0.000     0.000     0.000     0.000     0.000     0.000     0.000     0.000     0.000     0.000     0.000     0.000     0.000     0.000     0.000     0.000     0.000     0.000     0.000     0.000     0.000     0.000     0.000     0.000     0.000     0.000     0.000     0.000     0.000     0.000     0.000     0.000     0.000     0.000     0.000     0.000     0.000     0.000     0.000     0.000     0.000     0.000     0.000     0.000     0.000     0.000     0.000     0.000     0.000     0.000     0.000     0.000     0.000     0.000     0.000     0.000     0.000     0.000     0.000     0.000     0.000     0.000     0.000     0.000     0.000     0.000     0.000     0.000     0.000     0.000     0.000     0.000     0.000     0.000     0.000     0.000     0.000     0.000     0.000     0.000     0.000     0.000     0.000     0.000     0.000     0.000     0.000     0.000     0.000     0.000     0.000     0.000     0.000     0.000     0.000     0.000     0.000     0.000     0.000     0.000     0.000     0.000     0.000     0.000     0.000     0.000     0.000     0.000     0.000     0.000     0.000     0.000     0.000     0.000     0.000     0.000     0.000     0.000     0.000     0.000     0.000     0.000     0.000     0.000     0.000     0.000     0.000     0.000     0.000     0.000     0.000     0.000     0.000     0.000     0.000     0.000     0.000     0.000     0.000     0.000     0.000     0.000     0.000     0.000     0.000     0.000     0.000     0.000     0.000     0.000     0.000     0.000     0.000     0.000     0.000     0.000     0.000     0.000     0.000     0.000     0.000     0.000     0.000     0.000     0.000     0.000     0.000     0.000     0.000     0.000     0.000     0.000     0.000     0.000     0.000     0.000     0.000     0.000     0.000     0.000     0.000     0.000     0.000     0.000     0.000     0.000     0.000     0.000     0.000     0.000     0.000     0.000     0.000     0.000     0.000     0.000     0.000     0.000     0.000     0.000     0.000     0.000     0.000     0.000     0.000     0.000     0.000     0.000     0.000     0.000     0.000     0.000     0.000     0.000     0.000     0.000     0.000     0.000     0.000     0.000     0.000     0.000     0.000     0.000     0.000     0.000     0.000     0.000     0.000     0.000     0.000     0.000     0.000     0.000     0.000     0.000     0.000     0.000     0.000     0.000     0.000     0.000     0.000
     0.000     0.000     0.000     0.000     0.000     0.000     0.000     0.000     0.000     0.000     0.000     0.000     0.000     0.000     0.000     0.000     0.000     0.000     0.000     0.000     0.000     0.000     0.000     0.000     0.000     0.000     0.000     0.000     0.000     0.000     0.000     0.000     0.000     0.000     0.000     0.000     0.000     0.000     0.000     0.000     0.000     0.000     0.000     0.000     0.000     0.000     0.000     0.000     0.000     0.000     0.000     0.000     0.000     0.000     0.000     0.000     0.000     0.000     0.000     0.000     0.000     0.000     0.000     0.000     0.000     0.000     0.000     0.000     0.000     0.000     0.000     0.000     0.000     0.000     0.000     0.000     0.000     0.000     0.000     0.000     0.000     0.000     0.000     0.000     0.000     0.000     0.000     0.000     0.000     0.000     0.000     0.000     0.000     0.000     0.000     0.000     0.000     0.000     0.000     0.000     0.000     0.000     0.000     0.000     0.000     0.000     0.000     0.000     0.000     0.000     0.000     0.000     0.000     0.000     0.000     0.000     0.000     0.000     0.000     0.000     0.000     0.000     0.000     0.000     0.000     0.000     0.000     0.000     0.000     0.000     0.000     0.000     0.000     0.000     0.000     0.000     0.000     0.000     0.000     0.000     0.000     0.000     0.000     0.000     0.000     0.000     0.000     0.000     0.000     0.000     0.000     0.000     0.000     0.000     0.000     0.000     0.000     0.000     0.000     0.000     0.000     0.000     0.000     0.000     0.000     0.000     0.000     0.000     0.000     0.000     0.000     0.000     0.000     0.000     0.000     0.000     0.000     0.000     0.000     0.000     0.000     0.000     0.000     0.000     0.000     0.000     0.000     0.000     0.000     0.000     0.000     0.000     0.000     0.000     0.000     0.000     0.000     0.000     0.000     0.000     0.000     0.000     0.000     0.000     0.000     0.000     0.000     0.000     0.000     0.000     0.000     0.000     0.000     0.000     0.000     0.000     0.000     0.000     0.000     0.000     0.000     0.000     0.000     0.000     0.000     0.000     0.000     0.000     0.000     0.000     0.000     0.000     0.000     0.000     0.000     0.000     0.000     0.000     0.000     0.000     0.000     0.000     0.000     0.000     0.000     0.000     0.000     0.000     0.000     0.000     0.000     0.000
     0.000     0.000     0.000     0.000     0.000     0.000     0.000     0.000     0.000     0.000     0.000     0.000     0.000     0.000     0.000     0.000     0.000     0.000     0.000     0.000     0.000     0.000     0.000     0.000     0.000     0.000     0.000     0.000     0.000     0.000     0.000     0.000     0.000     0.000     0.000     0.000     0.000     0.000     0.000     0.000     0.000     0.000     0.000     0.000     0.000     0.000     0.000     0.000     0.000     0.000     0.000     0.000     0.000     0.000     0.000     0.000     0.000     0.000     0.000     0.000     0.000     0.000     0.000     0.000     0.000     0.000     0.000     0.000     0.000     0.000     0.000     0.000     0.000     0.000     0.000     0.000     0.000     0.000     0.000     0.000     0.000     0.000     0.000     0.000     0.000     0.000     0.000     0.000     0.000     0.000     0.000     0.000     0.000     0.000     0.000     0.000     0.000     0.000     0.000     0.000     0.000     0.000     0.000     0.000     0.000     0.000     0.000     0.000     0.000     0.000     0.000     0.000     0.000     0.000     0.000     0.000     0.000     0.000     0.000     0.000     0.000     0.000     0.000     0.000     0.000     0.000     0.000     0.000     0.000     0.000     0.000     0.000     0.000     0.000     0.000     0.000     0.000     0.000     0.000     0.000     0.000     0.000     0.000     0.000     0.000     0.000     0.000     0.000     0.000     0.000     0.000     0.000     0.000     0.000     0.000     0.000     0.000     0.000     0.000     0.000     0.000     0.000     0.000     0.000     0.000     0.000     0.000     0.000     0.000     0.000     0.000     0.000     0.000     0.000     0.000     0.000     0.000     0.000     0.000     0.000     0.000     0.000     0.000     0.000     0.000     0.000     0.000     0.000     0.000     0.000     0.000     0.000     0.000     0.000     0.000     0.000     0.000     0.000     0.000     0.000     0.000     0.000     0.000     0.000     0.000     0.000     0.000     0.000     0.000     0.000     0.000     0.000     0.000     0.000     0.000     0.000     0.000     0.000     0.000     0.000     0.000     0.000     0.000     0.000     0.000     0.000     0.000     0.000     0.000     0.000     0.000     0.000     0.000     0.000     0.000     0.000     0.000     0.000     0.000     0.000     0.000     0.000     0.000     0.000     0.000     0.000     0.000     0.000     0.000     0.000     0.000     0.000
     0.000     0.000     0.000     0.000     0.000     0.000     0.000     0.000     0.000     0.000     0.000     0.000     0.000     0.000     0.000     0.000     0.000     0.000     0.000     0.000     0.000     0.000     0.000     0.000     0.000     0.000     0.000     0.000     0.000     0.000     0.000     0.000     0.000     0.000     0.000     0.000     0.000     0.000     0.000     0.000     0.000     0.000     0.000     0.000     0.000     0.000     0.000     0.000     0.000     0.000     0.000     0.000     0.000     0.000     0.000     0.000     0.000     0.000     0.000     0.000     0.000     0.000     0.000     0.000     0.000     0.000     0.000     0.000     0.000     0.000     0.000     0.000     0.000     0.000     0.000     0.000     0.000     0.000     0.000     0.000     0.000     0.000     0.000     0.000     0.000     0.000     0.000     0.000     0.000     0.000     0.000     0.000     0.000     0.000     0.000     0.000     0.000     0.000     0.000     0.000     0.000     0.000     0.000     0.000     0.000     0.000     0.000     0.000     0.000     0.000     0.000     0.000     0.000     0.000     0.000     0.000     0.000     0.000     0.000     0.000     0.000     0.000     0.000     0.000     0.000     0.000     0.000     0.000     0.000     0.000     0.000     0.000     0.000     0.000     0.000     0.000     0.000     0.000     0.000     0.000     0.000     0.000     0.000     0.000     0.000     0.000     0.000     0.000     0.000     0.000     0.000     0.000     0.000     0.000     0.000     0.000     0.000     0.000     0.000     0.000     0.000     0.000     0.000     0.000     0.000     0.000     0.000     0.000     0.000     0.000     0.000     0.000     0.000     0.000     0.000     0.000     0.000     0.000     0.000     0.000     0.000     0.000     0.000     0.000     0.000     0.000     0.000     0.000     0.000     0.000     0.000     0.000     0.000     0.000     0.000     0.000     0.000     0.000     0.000     0.000     0.000     0.000     0.000     0.000     0.000     0.000     0.000     0.000     0.000     0.000     0.000     0.000     0.000     0.000     0.000     0.000     0.000     0.000     0.000     0.000     0.000     0.000     0.000     0.000     0.000     0.000     0.000     0.000     0.000     0.000     0.000     0.000     0.000     0.000     0.000     0.000     0.000     0.000     0.000     0.000     0.000     0.000     0.000     0.000     0.000     0.000     0.000     0.000     0.000     0.000     0.000     0.000
     0.000     0.000     0.000     0.000     0.000     0.000     0.000     0.000     0.000     0.000     0.000     0.000     0.000     0.000     0.000     0.000     0.000     0.000     0.000     0.000     0.000     0.000     0.000     0.000     0.000     0.000     0.000     0.000     0.000     0.000     0.000     0.000     0.000     0.000     0.000     0.000     0.000     0.000     0.000     0.000     0.000     0.000     0.000     0.000     0.000     0.000     0.000     0.000     0.000     0.000     0.000     0.000     0.000     0.000     0.000     0.000     0.000     0.000     0.000     0.000     0.000     0.000     0.000     0.000     0.000     0.000     0.000     0.000     0.000     0.000     0.000     0.000     0.000     0.000     0.000     0.000     0.000     0.000     0.000     0.000     0.000     0.000     0.000     0.000     0.000     0.000     0.000     0.000     0.000     0.000     0.000     0.000     0.000     0.000     0.000     0.000     0.000     0.000     0.000     0.000     0.000     0.000     0.000     0.000     0.000     0.000     0.000     0.000     0.000     0.000     0.000     0.000     0.000     0.000     0.000     0.000     0.000     0.002     0.005     0.010     0.016     0.022     0.028     0.032     0.036     0.038     0.039     0.038     0.036     0.032     0.028     0.022     0.016     0.010     0.005     0.002     0.000     0.000     0.000     0.000     0.000     0.000     0.000     0.000     0.000     0.000     0.000     0.000     0.000     0.000     0.000     0.000     0.000     0.000     0.000     0.000     0.000     0.000     0.000     0.000     0.000     0.000     0.000     0.000     0.000     0.000     0.000     0.000     0.000     0.000     0.000     0.000     0.000     0.000     0.000     0.000     0.000     0.000     0.000     0.000     0.000     0.000     0.000     0.000     0.000     0.000     0.000     0.000     0.000     0.000     0.000     0.000     0.000     0.000     0.000     0.000     0.000     0.000     0.000     0.000     0.000     0.000     0.000     0.000     0.000     0.000     0.000     0.000     0.000     0.000     0.000     0.000     0.000     0.000     0.000     0.000     0.000     0.000     0.000     0.000     0.000     0.000     0.000     0.000     0.000     0.000     0.000     0.000     0.000     0.000     0.000     0.000     0.000     0.000     0.000     0.000     0.000     0.000     0.000     0.000     0.000     0.000     0.000     0.000     0.000     0.000     0.000     0.000     0.000     0.000     0.000     0.000
     0.000     0.000     0.000     0.000     0.000     0.000     0.000     0.000     0.000     0.000     0.000     0.000     0.000     0.000     0.000     0.000     0.000     0.000     0.000     0.000     0.000     0.000     0.000     0.000     0.000     0.000     0.000     0.000     0.000     0.000     0.000     0.000     0.000     0.000     0.000     0.000     0.000     0.000     0.000     0.000     0.000     0.000     0.000     0.000     0.000     0.000     0.000     0.000     0.000     0.000     0.000     0.000     0.000     0.000     0.000     0.000     0.000     0.000     0.000     0.000     0.000     0.000     0.000     0.000     0.000     0.000     0.000     0.000     0.000     0.000     0.000     0.000     0.000     0.000     0.000     0.000     0.000     0.000     0.000     0.000     0.000     0.000     0.000     0.000     0.000     0.000     0.000     0.000     0.000     0.000     0.000     0.000     0.000     0.000     0.000     0.000     0.000     0.000     0.000     0.000     0.000     0.000     0.000     0.000     0.000     0.000     0.000     0.000     0.000     0.000     0.000     0.000     0.005     0.015     0.030     0.047     0.066     0.087     0.108     0.128     0.147     0.164     0.179     0.191     0.199     0.205     0.206     0.205     0.199     0.191     0.179     0.164     0.147     0.128     0.108     0.087     0.066     0.047     0.030     0.015     0.005     0.000     0.000     0.000     0.000     0.000     0.000     0.000     0.000     0.000     0.000     0.000     0.000     0.000     0.000     0.000     0.000     0.000     0.000     0.000     0.000     0.000     0.000     0.000     0.000     0.000     0.000     0.000     0.000     0.000     0.000     0.000     0.000     0.000     0.000     0.000     0.000     0.000     0.000     0.000     0.000     0.000     0.000     0.000     0.000     0.000     0.000     0.000     0.000     0.000     0.000     0.000     0.000     0.000     0.000     0.000     0.000     0.000     0.000     0.000     0.000     0.000     0.000     0.000     0.000     0.000     0.000     0.000     0.000     0.000     0.000     0.000     0.000     0.000     0.000     0.000     0.000     0.000     0.000     0.000     0.000     0.000     0.000     0.000     0.000     0.000     0.000     0.000     0.000     0.000     0.000     0.000     0.000     0.000     0.000     0.000     0.000     0.000     0.000     0.000     0.000     0.000     0.000     0.000     0.000     0.000     0.000     0.000     0.000     0.000     0.000     0.000
     0.000     0.000     0.000     0.000     0.000     0.000     0.000     0.000     0.000     0.000     0.000     0.000     0.000     0.000     0.000     0.000     0.000     0.000     0.000     0.000     0.000     0.000     0.000     0.000     0.000     0.000     0.000     0.000     0.000     0.000     0.000     0.000     0.000     0.000     0.000     0.000     0.000     0.000     0.000     0.000     0.000     0.000     0.000     0.000     0.000     0.000     0.000     0.000     0.000     0.000     0.000     0.000     0.000     0.000     0.000     0.000     0.000     0.000     0.000     0.000     0.000     0.000     0.000     0.000     0.000     0.000     0.000     0.000     0.000     0.000     0.000     0.000     0.000     0.000     0.000     0.000     0.000     0.000     0.000     0.000     0.000     0.000     0.000     0.000     0.000     0.000     0.000     0.000     0.000     0.000     0.000     0.000     0.000     0.000     0.000     0.000     0.000     0.000     0.000     0.000     0.000     0.000     0.000     0.000     0.000     0.000     0.000     0.000     0.005     0.020     0.042     0.071     0.104     0.141     0.180     0.221     0.262     0.302     0.340     0.376     0.408     0.437     0.461     0.480     0.494     0.503     0.506     0.503     0.494     0.480     0.461     0.437     0.408     0.376     0.340     0.302     0.262     0.221     0.180     0.141     0.104     0.071     0.042     0.020     0.005     0.000     0.000     0.000     0.000     0.000     0.000     0.000     0.000     0.000     0.000     0.000     0.000     0.000     0.000     0.000     0.000     0.000     0.000     0.000     0.000     0.000     0.000     0.000     0.000     0.000     0.000     0.000     0.000     0.000     0.000     0.000     0.000     0.000     0.000     0.000     0.000     0.000     0.000     0.000     0.000     0.000     0.000     0.000     0.000     0.000     0.000     0.000     0.000     0.000     0.000     0.000     0.000     0.000     0.000     0.000     0.000     0.000     0.000     0.000     0.000     0.000     0.000     0.000     0.000     0.000     0.000     0.000     0.000     0.000     0.000     0.000     0.000     0.000     0.000     0.000     0.000     0.000     0.000     0.000     0.000     0.000     0.000     0.000     0.000     0.000     0.000     0.000     0.000     0.000     0.000     0.000     0.000     0.000     0.000     0.000     0.000     0.000     0.000     0.000     0.000     0.000     0.000     0.000     0.000     0.000     0.000     0.000
     0.000     0.000     0.000     0.000     0.000     0.000     0.000     0.000     0.000     0.000     0.000     0.000     0.000     0.000     0.000     0.000     0.000     0.000     0.000     0.000     0.000     0.000     0.000     0.000     0.000     0.000     0.000     0.000     0.000     0.000     0.000     0.000     0.000     0.000     0.000     0.000     0.000     0.000     0.000     0.000     0.000     0.000     0.000     0.000     0.000     0.000     0.000     0.000     0.000     0.000     0.000     0.000     0.000     0.000     0.000     0.000     0.000     0.000     0.000     0.000     0.000     0.000     0.000     0.000     0.000     0.000     0.000     0.000     0.000     0.000     0.000     0.000     0.000     0.000     0.000     0.000     0.000     0.000     0.000     0.000     0.000     0.000     0.000     0.000     0.000     0.000     0.000     0.000     0.000     0.000     0.000     0.000     0.000     0.000     0.000     0.000     0.000     0.000     0.000     0.000     0.000     0.000     0.000     0.000     0.000     0.009     0.030     0.062     0.103     0.151     0.206     0.266     0.329     0.393     0.458     0.523     0.586     0.646     0.703     0.754     0.801     0.841     0.875     0.902     0.922     0.933     0.937     0.933     0.922     0.902     0.875     0.841     0.801     0.754     0.703     0.646     0.586     0.523     0.458     0.393     0.329     0.266     0.206     0.151     0.103     0.062     0.030     0.009     0.000     0.000     0.000     0.000     0.000     0.000     0.000     0.000     0.000     0.000     0.000     0.000     0.000     0.000     0.000     0.000     0.000     0.000     0.000     0.000     0.000     0.000     0.000     0.000     0.000     0.000     0.000     0.000     0.000     0.000     0.000     0.000     0.000     0.000     0.000     0.000     0.000     0.000     0.000     0.000     0.000     0.000     0.000     0.000     0.000     0.000     0.000     0.000     0.000     0.000     0.000     0.000     0.000     0.000     0.000     0.000     0.000     0.000     0.000     0.000     0.000     0.000     0.000     0.000     0.000     0.000     0.000     0.000     0.000     0.000     0.000     0.000     0.000     0.000     0.000     0.000     0.000     0.000     0.000     0.000     0.000     0.000     0.000     0.000     0.000     0.000     0.000     0.000     0.000     0.000     0.000     0.000     0.000     0.000     0.000     0.000     0.000     0.000     0.000     0.000     0.000     0.000     0.000     0.000
     0.000     0.000     0.000     0.000     0.000     0.000     0.000     0.000     0.000     0.000     0.000     0.000     0.000     0.000     0.000     0.000     0.000     0.000     0.000     0.000     0.000     0.000     0.000     0.000     0.000     0.000     0.000     0.000     0.000     0.000     0.000     0.000     0.000     0.000     0.000     0.000     0.000     0.000     0.000     0.000     0.000     0.000     0.000     0.000     0.000     0.000     0.000     0.000     0.000     0.000     0.000     0.000     0.000     0.000     0.000     0.000     0.000     0.000     0.000     0.000     0.000     0.000     0.000     0.000     0.000     0.000     0.000     0.000     0.000     0.000     0.000     0.000     0.000     0.000     0.000     0.000     0.000     0.000     0.000     0.000     0.000     0.000     0.000     0.000     0.000     0.000     0.000     0.000     0.000     0.000     0.000     0.000     0.000     0.000     0.000     0.000     0.000     0.000     0.000     0.000     0.000     0.000     0.005     0.027     0.063     0.113     0.174     0.244     0.322     0.406     0.494     0.586     0.679     0.772     0.864     0.953     1.039     1.120     1.195     1.263     1.324     1.377     1.421     1.456     1.481     1.496     1.501     1.496     1.481     1.456     1.421     1.377     1.324     1.263     1.195     1.120     1.039     0.953     0.864     0.772     0.679     0.586     0.494     0.406     0.322     0.244     0.174     0.113     0.063     0.027     0.005     0.000     0.000     0.000     0.000     0.000     0.000     0.000     0.000     0.000     0.000     0.000     0.000     0.000     0.000     0.000     0.000     0.000     0.000     0.000     0.000     0.000     0.000     0.000     0.000     0.000     0.000     0.000     0.000     0.000     0.000     0.000     0.000     0.000     0.000     0.000     0.000     0.000     0.000     0.000     0.000     0.000     0.000     0.000     0.000     0.000     0.000     0.000     0.000     0.000     0.000     0.000     0.000     0.000     0.000     0.000     0.000     0.000     0.000     0.000     0.000     0.000     0.000     0.000     0.000     0.000     0.000     0.000     0.000     0.000     0.000     0.000     0.000     0.000     0.000     0.000     0.000     0.000     0.000     0.000     0.000     0.000     0.000     0.000     0.000     0.000     0.000     0.000     0.000     0.000     0.000     0.000     0.000     0.000     0.000     0.000     0.000     0.000     0.000     0.000     0.000     0.000
     0.000     0.000     0.000     0.000     0.000     0.000     0.000     0.000     0.000     0.000     0.000     0.000     0.000     0.000     0.000     0.000     0.000     0.000     0.000     0.000     0.000     0.000     0.000     0.000     0.000     0.000     0.000     0.000     0.000     0.000     0.000     0.000     0.000     0.000     0.000     0.000     0.000     0.000     0.000     0.000     0.000     0.000     0.000     0.000     0.000     0.000     0.000     0.000     0.000     0.000     0.000     0.000     0.000     0.000     0.000     0.000     0.000     0.000     0.000     0.000     0.000     0.000     0.000     0.000     0.000     0.000     0.000     0.000     0.000     0.000     0.000     0.000     0.000     0.000     0.000     0.000     0.000     0.000     0.000     0.000     0.000     0.000     0.000     0.000     0.000     0.000     0.000     0.000     0.000     0.000     0.000     0.000     0.000     0.000     0.000     0.000     0.000     0.000     0.000     0.000     0.014     0.047     0.098     0.164     0.244     0.336     0.437     0.547     0.662     0.783     0.906     1.030     1.155     1.277     1.396     1.511     1.620     1.722     1.817     1.902     1.978     2.043     2.098     2.141     2.172     2.190     2.196     2.190     2.172     2.141     2.098     2.043     1.978     1.902     1.817     1.722     1.620     1.511     1.396     1.277     1.155     1.030     0.906     0.783     0.662     0.547     0.437     0.336     0.244     0.164     0.098     0.047     0.014     0.000     0.000     0.000     0.000     0.000     0.000     0.000     0.000     0.000     0.000     0.000     0.000     0.000     0.000     0.000     0.000     0.000     0.000     0.000     0.000     0.000     0.000     0.000     0.000     0.000     0.000     0.000     0.000     0.000     0.000     0.000     0.000     0.000     0.000     0.000     0.000     0.000     0.000     0.000     0.000     0.000     0.000     0.000     0.000     0.000     0.000     0.000     0.000     0.000     0.000     0.000     0.000     0.000     0.000     0.000     0.000     0.000     0.000     0.000     0.000     0.000     0.000     0.000     0.000     0.000     0.000     0.000     0.000     0.000     0.000     0.000     0.000     0.000     0.000     0.000     0.000     0.000     0.000     0.000     0.000     0.000     0.000     0.000     0.000     0.000     0.000     0.000     0.000     0.000     0.000     0.000     0.000     0.000     0.000     0.000     0.000     0.000     0.000     0.000
     0.000     0.000     0.000     0.000     0.000     0.000     0.000     0.000     0.000     0.000     0.000     0.000     0.000     0.000     0.000     0.000     0.000     0.000     0.000     0.000     0.000     0.000     0.000     0.000     0.000     0.000     0.000     0.000     0.000     0.000     0.000     0.000     0.000     0.000     0.000     0.000     0.000     0.000     0.000     0.000     0.000     0.000     0.000     0.000     0.000     0.000     0.000     0.000     0.000     0.000     0.000     0.000     0.000     0.000     0.000     0.000     0.000     0.000     0.000     0.000     0.000     0.000     0.000     0.000     0.000     0.000     0.000     0.000     0.000     0.000     0.000     0.000     0.000     0.000     0.000     0.000     0.000     0.000     0.000     0.000     0.000     0.000     0.000     0.000     0.000     0.000     0.000     0.000     0.000     0.000     0.000     0.000     0.000     0.000     0.000     0.000     0.000     0.001     0.020     0.062     0.125     0.206     0.304     0.416     0.541     0.676     0.819     0.969     1.124     1.282     1.441     1.599     1.755     1.908     2.055     2.196     2.330     2.454     2.568     2.671     2.763     2.841     2.906     2.957     2.994     3.017     3.024     3.017     2.994     2.957     2.906     2.841     2.763     2.671     2.568     2.454     2.330     2.196     2.055     1.908     1.755     1.599     1.441     1.282     1.124     0.969     0.819     0.676     0.541     0.416     0.304     0.206     0.125     0.062     0.020     0.001     0.000     0.000     0.000     0.000     0.000     0.000     0.000     0.000     0.000     0.000     0.000     0.000     0.000     0.000     0.000     0.000     0.000     0.000     0.000     0.000     0.000     0.000     0.000     0.000     0.000     0.000     0.000     0.000     0.000     0.000     0.000     0.000     0.000     0.000     0.000     0.000     0.000     0.000     0.000     0.000     0.000     0.000     0.000     0.000     0.000     0.000     0.000     0.000     0.000     0.000     0.000     0.000     0.000     0.000     0.000     0.000     0.000     0.000     0.000     0.000     0.000     0.000     0.000     0.000     0.000     0.000     0.000     0.000     0.000     0.000     0.000     0.000     0.000     0.000     0.000     0.000     0.000     0.000     0.000     0.000     0.000     0.000     0.000     0.000     0.000     0.000     0.000     0.000     0.000     0.000     0.000     0.000     0.000     0.000     0.000     0.000
     0.000     0.000     0.000     0.000     0.000     0.000     0.000     0.000     0.000     0.000     0.000     0.000     0.000     0.000     0.000     0.000     0.000     0.000     0.000     0.000     0.000     0.000     0.000     0.000     0.000     0.000     0.000     0.000     0.000     0.000     0.000     0.000     0.000     0.000     0.000     0.000     0.000     0.000     0.000     0.000     0.000     0.000     0.000     0.000     0.000     0.000     0.000     0.000     0.000     0.000     0.000     0.000     0.000     0.000     0.000     0.000     0.000     0.000     0.000     0.000     0.000     0.000     0.000     0.000     0.000     0.000     0.000     0.000     0.000     0.000     0.000     0.000     0.000     0.000     0.000     0.000     0.000     0.000     0.000     0.000     0.000     0.000     0.000     0.000     0.000     0.000     0.000     0.000     0.000     0.000     0.000     0.000     0.000     0.000     0.000     0.001     0.022     0.070     0.141     0.234     0.347     0.478     0.624     0.783     0.953     1.133     1.319     1.511     1.706     1.902     2.098     2.291     2.481     2.664     2.841     3.009     3.167     3.314     3.449     3.571     3.678     3.770     3.846     3.906     3.949     3.975     3.984     3.975     3.949     3.906     3.846     3.770     3.678     3.571     3.449     3.314     3.167     3.009     2.841     2.664     2.481     2.291     2.098     1.902     1.706     1.511     1.319     1.133     0.953     0.783     0.624     0.478     0.347     0.234     0.141     0.070     0.022     0.001     0.000     0.000     0.000     0.000     0.000     0.000     0.000     0.000     0.000     0.000     0.000     0.000     0.000     0.000     0.000     0.000     0.000     0.000     0.000     0.000     0.000     0.000     0.000     0.000     0.000     0.000     0.000     0.000     0.000     0.000     0.000     0.000     0.000     0.000     0.000     0.000     0.000     0.000     0.000     0.000     0.000     0.000     0.000     0.000     0.000     0.000     0.000     0.000     0.000     0.000     0.000     0.000     0.000     0.000     0.000     0.000     0.000     0.000     0.000     0.000     0.000     0.000     0.000     0.000     0.000     0.000     0.000     0.000     0.000     0.000     0.000     0.000     0.000     0.000     0.000     0.000     0.000     0.000     0.000     0.000     0.000     0.000     0.000     0.000     0.000     0.000     0.000     0.000     0.000     0.000     0.000     0.000     0.000     0.000
     0.000     0.000     0.000     0.000     0.000     0.000     0.000     0.000     0.000     0.000     0.000     0.000     0.000     0.000     0.000     0.000     0.000     0.000     0.000     0.000     0.000     0.000     0.000     0.000     0.000     0.000     0.000     0.000     0.000     0.000     0.000     0.000     0.000     0.000     0.000     0.000     0.000     0.000     0.000     0.000     0.000     0.000     0.000     0.000     0.000     0.000     0.000     0.000     0.000     0.000     0.000     0.000     0.000     0.000     0.000     0.000     0.000     0.000     0.000     0.000     0.000     0.000     0.000     0.000     0.000     0.000     0.000     0.000     0.000     0.000     0.000     0.000     0.000     0.000     0.000     0.000     0.000     0.000     0.000     0.000     0.000     0.000     0.000     0.000     0.000     0.000     0.000     0.000     0.000     0.000     0.000     0.000     0.000     0.000     0.018     0.066     0.142     0.244     0.369     0.514     0.679     0.860     1.056     1.263     1.481     1.706     1.937     2.172     2.408     2.644     2.877     3.107     3.330     3.546     3.753     3.949     4.133     4.304     4.460     4.600     4.723     4.829     4.917     4.986     5.036     5.065     5.075     5.065     5.036     4.986     4.917     4.829     4.723     4.600     4.460     4.304     4.133     3.949     3.753     3.546     3.330     3.107     2.877     2.644     2.408     2.172     1.937     1.706     1.481     1.263     1.056     0.860     0.679     0.514     0.369     0.244     0.142     0.066     0.018     0.000     0.000     0.000     0.000     0.000     0.000     0.000     0.000     0.000     0.000     0.000     0.000     0.000     0.000     0.000     0.000     0.000     0.000     0.000     0.000     0.000     0.000     0.000     0.000     0.000     0.000     0.000     0.000     0.000     0.000     0.000     0.000     0.000     0.000     0.000     0.000     0.000     0.000     0.000     0.000     0.000     0.000     0.000     0.000     0.000     0.000     0.000     0.000     0.000     0.000     0.000     0.000     0.000     0.000     0.000     0.000     0.000     0.000     0.000     0.000     0.000     0.000     0.000     0.000     0.000     0.000     0.000     0.000     0.000     0.000     0.000     0.000     0.000     0.000     0.000     0.000     0.000     0.000     0.000     0.000     0.000     0.000     0.000     0.000     0.000     0.000     0.000     0.000     0.000     0.000     0.000     0.000     0.000
     0.000     0.000     0.000     0.000     0.000     0.000     0.000     0.000     0.000     0.000     0.000     0.000     0.000     0.000     0.000     0.000     0.000     0.000     0.000     0.000     0.000     0.000     0.000     0.000     0.000     0.000     0.000     0.000     0.000     0.000     0.000     0.000     0.000     0.000     0.000     0.000     0.000     0.000     0.000     0.000     0.000     0.000     0.000     0.000     0.000     0.000     0.000     0.000     0.000     0.000     0.000     0.000     0.000     0.000     0.000     0.000     0.000     0.000     0.000     0.000     0.000     0.000     0.000     0.000     0.000     0.000     0.000     0.000     0.000     0.000     0.000     0.000     0.000     0.000     0.000     0.000     0.000     0.000     0.000     0.000     0.000     0.000     0.000     0.000     0.000     0.000     0.000     0.000     0.000     0.000     0.000     0.000     0.010     0.054     0.129     0.234     0.366     0.523     0.703     0.902     1.120     1.353     1.599     1.856     2.122     2.395     2.671     2.950     3.229     3.506     3.778     4.045     4.304     4.553     4.791     5.016     5.226     5.421     5.599     5.759     5.900     6.020     6.120     6.198     6.254     6.288     6.299     6.288     6.254     6.198     6.120     6.020     5.900     5.759     5.599     5.421     5.226     5.016     4.791     4.553     4.304     4.045     3.778     3.506     3.229     2.950     2.671     2.395     2.122     1.856     1.599     1.353     1.120     0.902     0.703     0.523     0.366     0.234     0.129     0.054     0.010     0.000     0.000     0.000     0.000     0.000     0.000     0.000     0.000     0.000     0.000     0.000     0.000     0.000     0.000     0.000     0.000     0.000     0.000     0.000     0.000     0.000     0.000     0.000     0.000     0.000     0.000     0.000     0.000     0.000     0.000     0.000     0.000     0.000     0.000     0.000     0.000     0.000     0.000     0.000     0.000     0.000     0.000     0.000     0.000     0.000     0.000     0.000     0.000     0.000     0.000     0.000     0.000     0.000     0.000     0.000     0.000     0.000     0.000     0.000     0.000     0.000     0.000     0.000     0.000     0.000     0.000     0.000     0.000     0.000     0.000     0.000     0.000     0.000     0.000     0.000     0.000     0.000     0.000     0.000     0.000     0.000     0.000     0.000     0.000     0.000     0.000     0.000     0.000     0.000     0.000     0.000
     0.000     0.000     0.000     0.000     0.000     0.000     0.000     0.000     0.000     0.000     0.000     0.000     0.000     0.000     0.000     0.000     0.000     0.000     0.000     0.000     0.000     0.000     0.000     0.000     0.000     0.000     0.000     0.000     0.000     0.000     0.000     0.000     0.000     0.000     0.000     0.000     0.000     0.000     0.000     0.000     0.000     0.000     0.000     0.000     0.000     0.000     0.000     0.000     0.000     0.000     0.000     0.000     0.000     0.000     0.000     0.000     0.000     0.000     0.000     0.000     0.000     0.000     0.000     0.000     0.000     0.000     0.000     0.000     0.000     0.000     0.000     0.000     0.000     0.000     0.000     0.000     0.000     0.000     0.000     0.000     0.000     0.000     0.000     0.000     0.000     0.000     0.000     0.000     0.000     0.000     0.003     0.035     0.104     0.206     0.340     0.503     0.692     0.906     1.141     1.396     1.668     1.954     2.253     2.561     2.877     3.198     3.522     3.846     4.169     4.487     4.800     5.105     5.401     5.684     5.954     6.209     6.447     6.667     6.868     7.048     7.206     7.341     7.453     7.541     7.604     7.642     7.655     7.642     7.604     7.541     7.453     7.341     7.206     7.048     6.868     6.667     6.447     6.209     5.954     5.684     5.401     5.105     4.800     4.487     4.169     3.846     3.522     3.198     2.877     2.561     2.253     1.954     1.668     1.396     1.141     0.906     0.692     0.503     0.340     0.206     0.104     0.035     0.003     0.000     0.000     0.000     0.000     0.000     0.000     0.000     0.000     0.000     0.000     0.000     0.000     0.000     0.000     0.000     0.000     0.000     0.000     0.000     0.000     0.000     0.000     0.000     0.000     0.000     0.000     0.000     0.000     0.000     0.000     0.000     0.000     0.000     0.000     0.000     0.000     0.000     0.000     0.000     0.000     0.000     0.000     0.000     0.000     0.000     0.000     0.000     0.000     0.000     0.000     0.000     0.000     0.000     0.000     0.000     0.000     0.000     0.000     0.000     0.000     0.000     0.000     0.000     0.000     0.000     0.000     0.000     0.000     0.000     0.000     0.000     0.000     0.000     0.000     0.000     0.000     0.000     0.000     0.000     0.000     0.000     0.000     0.000     0.000     0.000     0.000     0.000     0.000     0.000
     0.000     0.000     0.000     0.000     0.000     0.000     0.000     0.000     0.000     0.000     0.000     0.000     0.000     0.000     0.000     0.000     0.000     0.000     0.000     0.000     0.000     0.000     0.000     0.000     0.000     0.000     0.000     0.000     0.000     0.000     0.000     0.000     0.000     0.000     0.000     0.000     0.000     0.000     0.000     0.000     0.000     0.000     0.000     0.000     0.000     0.000     0.000     0.000     0.000     0.000     0.000     0.000     0.000     0.000     0.000     0.000     0.000     0.000     0.000     0.000     0.000     0.000     0.000     0.000     0.000     0.000     0.000     0.000     0.000     0.000     0.000     0.000     0.000     0.000     0.000     0.000     0.000     0.000     0.000     0.000     0.000     0.000     0.000     0.000     0.000     0.000     0.000     0.000     0.000     0.015     0.071     0.164     0.293     0.456     0.649     0.871     1.120     1.391     1.684     1.996     2.323     2.664     3.017     3.377     3.745     4.115     4.487     4.859     5.226     5.589     5.943     6.288     6.621     6.940     7.243     7.529     7.795     8.041     8.266     8.466     8.643     8.794     8.918     9.016     9.086     9.129     9.143     9.129     9.086     9.016     8.918     8.794     8.643     8.466     8.266     8.041     7.795     7.529     7.243     6.940     6.621     6.288     5.943     5.589     5.226     4.859     4.487     4.115     3.745     3.377     3.017     2.664     2.323     1.996     1.684     1.391     1.120     0.871     0.649     0.456     0.293     0.164     0.071     0.015     0.000     0.000     0.000     0.000     0.000     0.000     0.000     0.000     0.000     0.000     0.000     0.000     0.000     0.000     0.000     0.000     0.000     0.000     0.000     0.000     0.000     0.000     0.000     0.000     0.000     0.000     0.000     0.000     0.000     0.000     0.000     0.000     0.000     0.000     0.000     0.000     0.000     0.000     0.000     0.000     0.000     0.000     0.000     0.000     0.000     0.000     0.000     0.000     0.000     0.000     0.000     0.000     0.000     0.000     0.000     0.000     0.000     0.000     0.000     0.000     0.000     0.000     0.000     0.000     0.000     0.000     0.000     0.000     0.000     0.000     0.000     0.000     0.000     0.000     0.000     0.000     0.000     0.000     0.000     0.000     0.000     0.000     0.000     0.000     0.000     0.000     0.000     0.000
     0.000     0.000     0.000     0.000     0.000     0.000     0.000     0.000     0.000     0.000     0.000     0.000     0.000     0.000     0.000     0.000     0.000     0.000     0.000     0.000     0.000     0.000     0.000     0.000     0.000     0.000     0.000     0.000     0.000     0.000     0.000     0.000     0.000     0.000     0.000     0.000     0.000     0.000     0.000     0.000     0.000     0.000     0.000     0.000     0.000     0.000     0.000     0.000     0.000     0.000     0.000     0.000     0.000     0.000     0.000     0.000     0.000     0.000     0.000     0.000     0.000     0.000     0.000     0.000     0.000     0.000     0.000     0.000     0.000     0.000     0.000     0.000     0.000     0.000     0.000     0.000     0.000     0.000     0.000     0.000     0.000     0.000     0.000     0.000     0.000     0.000     0.000     0.002     0.036     0.113     0.230     0.386     0.577     0.801     1.056     1.338     1.647     1.978     2.330     2.699     3.084     3.481     3.889     4.304     4.723     5.146     5.568     5.987     6.401     6.809     7.206     7.592     7.963     8.319     8.656     8.974     9.270     9.543     9.792    10.014    10.210    10.377    10.515    10.623    10.700    10.747    10.763    10.747    10.700    10.623    10.515    10.377    10.210    10.014     9.792     9.543     9.270     8.974     8.656     8.319     7.963     7.592     7.206     6.809     6.401     5.987     5.568     5.146     4.723     4.304     3.889     3.481     3.084     2.699     2.330     1.978     1.647     1.338     1.056     0.801     0.577     0.386     0.230     0.113     0.036     0.002     0.000     0.000     0.000     0.000     0.000     0.000     0.000     0.000     0.000     0.000     0.000     0.000     0.000     0.000     0.000     0.000     0.000     0.000     0.000     0.000     0.000     0.000     0.000     0.000     0.000     0.000     0.000     0.000     0.000     0.000     0.000     0.000     0.000     0.000     0.000     0.000     0.000     0.000     0.000     0.000     0.000     0.000     0.000     0.000     0.000     0.000     0.000     0.000     0.000     0.000     0.000     0.000     0.000     0.000     0.000     0.000     0.000     0.000     0.000     0.000     0.000     0.000     0.000     0.000     0.000     0.000     0.000     0.000     0.000     0.000     0.000     0.000     0.000     0.000     0.000     0.000     0.000     0.000     0.000     0.000     0.000     0.000     0.000     0.000     0.000     0.000
     0.000     0.000     0.000     0.000     0.000     0.000     0.000     0.000     0.000     0.000     0.000     0.000     0.000     0.000     0.000     0.000     0.000     0.000     0.000     0.000     0.000     0.000     0.000     0.000     0.000     0.000     0.000     0.000     0.000     0.000     0.000     0.000     0.000     0.000     0.000     0.000     0.000     0.000     0.000     0.000     0.000     0.000     0.000     0.000     0.000     0.000     0.000     0.000     0.000     0.000     0.000     0.000     0.000     0.000     0.000     0.000     0.000     0.000     0.000     0.000     0.000     0.000     0.000     0.000     0.000     0.000     0.000     0.000     0.000     0.000     0.000     0.000     0.000     0.000     0.000     0.000     0.000     0.000     0.000     0.000     0.000     0.000     0.000     0.000     0.000     0.000     0.009     0.062     0.159     0.300     0.480     0.699     0.953     1.240     1.557     1.902     2.272     2.664     3.076     3.506     3.949     4.404     4.868     5.339     5.813     6.288     6.761     7.231     7.693     8.146     8.588     9.016     9.428     9.821    10.195    10.545    10.872    11.173    11.447    11.692    11.907    12.090    12.242    12.361    12.446    12.497    12.514    12.497    12.446    12.361    12.242    12.090    11.907    11.692    11.447    11.173    10.872    10.545    10.195     9.821     9.428     9.016     8.588     8.146     7.693     7.231     6.761     6.288     5.813     5.339     4.868     4.404     3.949     3.506     3.076     2.664     2.272     1.902     1.557     1.240     0.953     0.699     0.480     0.300     0.159     0.062     0.009     0.000     0.000     0.000     0.000     0.000     0.000     0.000     0.000     0.000     0.000     0.000     0.000     0.000     0.000     0.000     0.000     0.000     0.000     0.000     0.000     0.000     0.000     0.000     0.000     0.000     0.000     0.000     0.000     0.000     0.000     0.000     0.000     0.000     0.000     0.000     0.000     0.000     0.000     0.000     0.000     0.000     0.000     0.000     0.000     0.000     0.000     0.000     0.000     0.000     0.000     0.000     0.000     0.000     0.000     0.000     0.000     0.000     0.000     0.000     0.000     0.000     0.000     0.000     0.000     0.000     0.000     0.000     0.000     0.000     0.000     0.000     0.000     0.000     0.000     0.000     0.000     0.000     0.000     0.000     0.000     0.000     0.000     0.000     0.000     0.000
     0.000     0.000     0.000     0.000     0.000     0.000     0.000     0.000     0.000     0.000     0.000     0.000     0.000     0.000     0.000     0.000     0.000     0.000     0.000     0.000     0.000     0.000     0.000     0.000     0.000     0.000     0.000     0.000     0.000     0.000     0.000     0.000     0.000     0.000     0.000     0.000     0.000     0.000     0.000     0.000     0.000     0.000     0.000     0.000     0.000     0.000     0.000     0.000     0.000     0.000     0.000     0.000     0.000     0.000     0.000     0.000     0.000     0.000     0.000     0.000     0.000     0.000     0.000     0.000     0.000     0.000     0.000     0.000     0.000     0.000     0.000     0.000     0.000     0.000     0.000     0.000     0.000     0.000     0.000     0.000     0.000     0.000     0.000     0.000     0.000     0.020     0.089     0.206     0.369     0.574     0.819     1.102     1.421     1.772     2.153     2.561     2.994     3.449     3.923     4.413     4.917     5.432     5.954     6.482     7.012     7.541     8.068     8.588     9.100     9.602    10.089    10.561    11.014    11.447    11.857    12.242    12.600    12.930    13.230    13.498    13.734    13.935    14.100    14.230    14.324    14.380    14.398    14.380    14.324    14.230    14.100    13.935    13.734    13.498    13.230    12.930    12.600    12.242    11.857    11.447    11.014    10.561    10.089     9.602     9.100     8.588     8.068     7.541     7.012     6.482     5.954     5.432     4.917     4.413     3.923     3.449     2.994     2.561     2.153     1.772     1.421     1.102     0.819     0.574     0.369     0.206     0.089     0.020     0.000     0.000     0.000     0.000     0.000     0.000     0.000     0.000     0.000     0.000     0.000     0.000     0.000     0.000     0.000     0.000     0.000     0.000     0.000     0.000     0.000     0.000     0.000     0.000     0.000     0.000     0.000     0.000     0.000     0.000     0.000     0.000     0.000     0.000     0.000     0.000     0.000     0.000     0.000     0.000     0.000     0.000     0.000     0.000     0.000     0.000     0.000     0.000     0.000     0.000     0.000     0.000     0.000     0.000     0.000     0.000     0.000     0.000     0.000     0.000     0.000     0.000     0.000     0.000     0.000     0.000     0.000     0.000     0.000     0.000     0.000     0.000     0.000     0.000     0.000     0.000     0.000     0.000     0.000     0.000     0.000     0.000     0.000     0.000
     0.000     0.000     0.000     0.000     0.000     0.000     0.000     0.000     0.000     0.000     0.000     0.000     0.000     0.000     0.000     0.000     0.000     0.000     0.000     0.000     0.000     0.000     0.000     0.000     0.000     0.000     0.000     0.000     0.000     0.000     0.000     0.000     0.000     0.000     0.000     0.000     0.000     0.000     0.000     0.000     0.000     0.000     0.000     0.000     0.000     0.000     0.000     0.000     0.000     0.000     0.000     0.000     0.000     0.000     0.000     0.000     0.000     0.000     0.000     0.000     0.000     0.000     0.000     0.000     0.000     0.000     0.000     0.000     0.000     0.000     0.000     0.000     0.000     0.000     0.000     0.000     0.000     0.000     0.000     0.000     0.000     0.000     0.000     0.000     0.032     0.117     0.252     0.434     0.662     0.933     1.245     1.594     1.978     2.395     2.841     3.314     3.812     4.331     4.868     5.421     5.987     6.563     7.145     7.731     8.319     8.904     9.486    10.059    10.623    11.173    11.708    12.225    12.721    13.195    13.643    14.063    14.455    14.815    15.142    15.434    15.690    15.909    16.090    16.231    16.333    16.394    16.414    16.394    16.333    16.231    16.090    15.909    15.690    15.434    15.142    14.815    14.455    14.063    13.643    13.195    12.721    12.225    11.708    11.173    10.623    10.059     9.486     8.904     8.319     7.731     7.145     6.563     5.987     5.421     4.868     4.331     3.812     3.314     2.841     2.395     1.978     1.594     1.245     0.933     0.662     0.434     0.252     0.117     0.032     0.000     0.000     0.000     0.000     0.000     0.000     0.000     0.000     0.000     0.000     0.000     0.000     0.000     0.000     0.000     0.000     0.000     0.000     0.000     0.000     0.000     0.000     0.000     0.000     0.000     0.000     0.000     0.000     0.000     0.000     0.000     0.000     0.000     0.000     0.000     0.000     0.000     0.000     0.000     0.000     0.000     0.000     0.000     0.000     0.000     0.000     0.000     0.000     0.000     0.000     0.000     0.000     0.000     0.000     0.000     0.000     0.000     0.000     0.000     0.000     0.000     0.000     0.000     0.000     0.000     0.000     0.000     0.000     0.000     0.000     0.000     0.000     0.000     0.000     0.000     0.000     0.000     0.000     0.000     0.000     0.000     0.000     0.000
     0.000     0.000     0.000     0.000     0.000     0.000     0.000     0.000     0.000     0.000     0.000     0.000     0.000     0.000     0.000     0.000     0.000     0.000     0.000     0.000     0.000     0.000     0.000     0.000     0.000     0.000     0.000     0.000     0.000     0.000     0.000     0.000     0.000     0.000     0.000     0.000     0.000     0.000     0.000     0.000     0.000     0.000     0.000     0.000     0.000     0.000     0.000     0.000     0.000     0.000     0.000     0.000     0.000     0.000     0.000     0.000     0.000     0.000     0.000     0.000     0.000     0.000     0.000     0.000     0.000     0.000     0.000     0.000     0.000     0.000     0.000     0.000     0.000     0.000     0.000     0.000     0.000     0.000     0.000     0.000     0.000     0.000     0.002     0.045     0.142     0.293     0.494     0.744     1.039     1.377     1.755     2.172     2.623     3.107     3.620     4.160     4.723     5.308     5.910     6.528     7.157     7.795     8.439     9.086     9.733    10.377    11.014    11.642    12.259    12.860    13.444    14.008    14.549    15.064    15.552    16.009    16.435    16.826    17.181    17.498    17.777    18.014    18.210    18.364    18.474    18.540    18.562    18.540    18.474    18.364    18.210    18.014    17.777    17.498    17.181    16.826    16.435    16.009    15.552    15.064    14.549    14.008    13.444    12.860    12.259    11.642    11.014    10.377     9.733     9.086     8.439     7.795     7.157     6.528     5.910     5.308     4.723     4.160     3.620     3.107     2.623     2.172     1.755     1.377     1.039     0.744     0.494     0.293     0.142     0.045     0.002     0.000     0.000     0.000     0.000     0.000     0.000     0.000     0.000     0.000     0.000     0.000     0.000     0.000     0.000     0.000     0.000     0.000     0.000     0.000     0.000     0.000     0.000     0.000     0.000     0.000     0.000     0.000     0.000     0.000     0.000     0.000     0.000     0.000     0.000     0.000     0.000     0.000     0.000     0.000     0.000     0.000     0.000     0.000     0.000     0.000     0.000     0.000     0.000     0.000     0.000     0.000     0.000     0.000     0.000     0.000     0.000     0.000     0.000     0.000     0.000     0.000     0.000     0.000     0.000     0.000     0.000     0.000     0.000     0.000     0.000     0.000     0.000     0.000     0.000     0.000     0.000     0.000     0.000     0.000     0.000     0.000
     0.000     0.000     0.000     0.000     0.000     0.000     0.000     0.000     0.000     0.000     0.000     0.000     0.000     0.000     0.000     0.000     0.000     0.000     0.000     0.000     0.000     0.000     0.000     0.000     0.000     0.000     0.000     0.000     0.000     0.000     0.000     0.000     0.000     0.000     0.000     0.000     0.000     0.000     0.000     0.000     0.000     0.000     0.000     0.000     0.000     0.000     0.000     0.000     0.000     0.000     0.000     0.000     0.000     0.000     0.000     0.000     0.000     0.000     0.000     0.000     0.000     0.000     0.000     0.000     0.000     0.000     0.000     0.000     0.000     0.000     0.000     0.000     0.000     0.000     0.000     0.000     0.000     0.000     0.000     0.000     0.000     0.004     0.055     0.164     0.329     0.547     0.815     1.133     1.496     1.902     2.349     2.834     3.354     3.906     4.487     5.095     5.727     6.379     7.048     7.731     8.426     9.129     9.836    10.545    11.253    11.957    12.652    13.337    14.008    14.662    15.297    15.909    16.496    17.055    17.584    18.080    18.540    18.964    19.348    19.692    19.993    20.250    20.462    20.628    20.747    20.818    20.842    20.818    20.747    20.628    20.462    20.250    19.993    19.692    19.348    18.964    18.540    18.080    17.584    17.055    16.496    15.909    15.297    14.662    14.008    13.337    12.652    11.957    11.253    10.545     9.836     9.129     8.426     7.731     7.048     6.379     5.727     5.095     4.487     3.906     3.354     2.834     2.349     1.902     1.496     1.133     0.815     0.547     0.329     0.164     0.055     0.004     0.000     0.000     0.000     0.000     0.000     0.000     0.000     0.000     0.000     0.000     0.000     0.000     0.000     0.000     0.000     0.000     0.000     0.000     0.000     0.000     0.000     0.000     0.000     0.000     0.000     0.000     0.000     0.000     0.000     0.000     0.000     0.000     0.000     0.000     0.000     0.000     0.000     0.000     0.000     0.000     0.000     0.000     0.000     0.000     0.000     0.000     0.000     0.000     0.000     0.000     0.000     0.000     0.000     0.000     0.000     0.000     0.000     0.000     0.000     0.000     0.000     0.000     0.000     0.000     0.000     0.000     0.000     0.000     0.000     0.000     0.000     0.000     0.000     0.000     0.000     0.000     0.000     0.000     0.000     0.000
     0.000     0.000     0.000     0.000     0.000     0.000     0.000     0.000     0.000     0.000     0.000     0.000     0.000     0.000     0.000     0.000     0.000     0.000     0.000     0.000     0.000     0.000     0.000     0.000     0.000     0.000     0.000     0.000     0.000     0.000     0.000     0.000     0.000     0.000     0.000     0.000     0.000     0.000     0.000     0.000     0.000     0.000     0.000     0.000     0.000     0.000     0.000     0.000     0.000     0.000     0.000     0.000     0.000     0.000     0.000     0.000     0.000     0.000     0.000     0.000     0.000     0.000     0.000     0.000     0.000     0.000     0.000     0.000     0.000     0.000     0.000     0.000     0.000     0.000     0.000     0.000     0.000     0.000     0.000     0.000     0.005     0.062     0.180     0.357     0.589     0.875     1.213     1.599     2.031     2.507     3.024     3.579     4.169     4.791     5.442     6.120     6.820     7.541     8.279     9.030     9.792    10.561    11.334    12.107    12.878    13.643    14.398    15.142    15.869    16.578    17.265    17.928    18.562    19.167    19.738    20.273    20.771    21.228    21.643    22.013    22.338    22.615    22.844    23.023    23.151    23.229    23.255    23.229    23.151    23.023    22.844    22.615    22.338    22.013    21.643    21.228    20.771    20.273    19.738    19.167    18.562    17.928    17.265    16.578    15.869    15.142    14.398    13.643    12.878    12.107    11.334    10.561     9.792     9.030     8.279     7.541     6.820     6.120     5.442     4.791     4.169     3.579     3.024     2.507     2.031     1.599     1.213     0.875     0.589     0.357     0.180     0.062     0.005     0.000     0.000     0.000     0.000     0.000     0.000     0.000     0.000     0.000     0.000     0.000     0.000     0.000     0.000     0.000     0.000     0.000     0.000     0.000     0.000     0.000     0.000     0.000     0.000     0.000     0.000     0.000     0.000     0.000     0.000     0.000     0.000     0.000     0.000     0.000     0.000     0.000     0.000     0.000     0.000     0.000     0.000     0.000     0.000     0.000     0.000     0.000     0.000     0.000     0.000     0.000     0.000     0.000     0.000     0.000     0.000     0.000     0.000     0.000     0.000     0.000     0.000     0.000     0.000     0.000     0.000     0.000     0.000     0.000     0.000     0.000     0.000     0.000     0.000     0.000     0.000     0.000     0.000     0.000
     0.000     0.000     0.000     0.000     0.000     0.000     0.000     0.000     0.000     0.000     0.000     0.000     0.000     0.000     0.000     0.000     0.000     0.000     0.000     0.000     0.000     0.000     0.000     0.000     0.000     0.000     0.000     0.000     0.000     0.000     0.000     0.000     0.000     0.000     0.000     0.000     0.000     0.000     0.000     0.000     0.000     0.000     0.000     0.000     0.000     0.000     0.000     0.000     0.000     0.000     0.000     0.000     0.000     0.000     0.000     0.000     0.000     0.000     0.000     0.000     0.000     0.000     0.000     0.000     0.000     0.000     0.000     0.000     0.000     0.000     0.000     0.000     0.000     0.000     0.000     0.000     0.000     0.000     0.000     0.006     0.066     0.191     0.376     0.620     0.922     1.277     1.684     2.141     2.644     3.190     3.778     4.404     5.065     5.759     6.482     7.231     8.002     8.794     9.602    10.423    11.253    12.090    12.930    13.770    14.606    15.434    16.252    17.055    17.841    18.607    19.348    20.063    20.747    21.398    22.013    22.590    23.126    23.618    24.064    24.463    24.813    25.111    25.357    25.550    25.688    25.771    25.799    25.771    25.688    25.550    25.357    25.111    24.813    24.463    24.064    23.618    23.126    22.590    22.013    21.398    20.747    20.063    19.348    18.607    17.841    17.055    16.252    15.434    14.606    13.770    12.930    12.090    11.253    10.423     9.602     8.794     8.002     7.231     6.482     5.759     5.065     4.404     3.778     3.190     2.644     2.141     1.684     1.277     0.922     0.620     0.376     0.191     0.066     0.006     0.000     0.000     0.000     0.000     0.000     0.000     0.000     0.000     0.000     0.000     0.000     0.000     0.000     0.000     0.000     0.000     0.000     0.000     0.000     0.000     0.000     0.000     0.000     0.000     0.000     0.000     0.000     0.000     0.000     0.000     0.000     0.000     0.000     0.000     0.000     0.000     0.000     0.000     0.000     0.000     0.000     0.000     0.000     0.000     0.000     0.000     0.000     0.000     0.000     0.000     0.000     0.000     0.000     0.000     0.000     0.000     0.000     0.000     0.000     0.000     0.000     0.000     0.000     0.000     0.000     0.000     0.000     0.000     0.000     0.000     0.000     0.000     0.000     0.000     0.000     0.000     0.000     0.000
     0.000     0.000     0.000     0.000     0.000     0.000     0.000     0.000     0.000     0.000     0.000     0.000     0.000     0.000     0.000     0.000     0.000     0.000     0.000     0.000     0.000     0.000     0.000     0.000     0.000     0.000     0.000     0.000     0.000     0.000     0.000     0.000     0.000     0.000     0.000     0.000     0.000     0.000     0.000     0.000     0.000     0.000     0.000     0.000     0.000     0.000     0.000     0.000     0.000     0.000     0.000     0.000     0.000     0.000     0.000     0.000     0.000     0.000     0.000     0.000     0.000     0.000     0.000     0.000     0.000     0.000     0.000     0.000     0.000     0.000     0.000     0.000     0.000     0.000     0.000     0.000     0.000     0.000     0.005     0.066     0.194     0.386     0.640     0.953     1.324     1.750     2.228     2.755     3.330     3.949     4.609     5.308     6.042     6.809     7.604     8.426     9.270    10.134    11.014    11.907    12.808    13.715    14.625    15.532    16.435    17.329    18.210    19.076    19.923    20.747    21.545    22.313    23.049    23.749    24.410    25.029    25.605    26.133    26.613    27.041    27.416    27.737    28.001    28.207    28.356    28.445    28.475    28.445    28.356    28.207    28.001    27.737    27.416    27.041    26.613    26.133    25.605    25.029    24.410    23.749    23.049    22.313    21.545    20.747    19.923    19.076    18.210    17.329    16.435    15.532    14.625    13.715    12.808    11.907    11.014    10.134     9.270     8.426     7.604     6.809     6.042     5.308     4.609     3.949     3.330     2.755     2.228     1.750     1.324     0.953     0.640     0.386     0.194     0.066     0.005     0.000     0.000     0.000     0.000     0.000     0.000     0.000     0.000     0.000     0.000     0.000     0.000     0.000     0.000     0.000     0.000     0.000     0.000     0.000     0.000     0.000     0.000     0.000     0.000     0.000     0.000     0.000     0.000     0.000     0.000     0.000     0.000     0.000     0.000     0.000     0.000     0.000     0.000     0.000     0.000     0.000     0.000     0.000     0.000     0.000     0.000     0.000     0.000     0.000     0.000     0.000     0.000     0.000     0.000     0.000     0.000     0.000     0.000     0.000     0.000     0.000     0.000     0.000     0.000     0.000     0.000     0.000     0.000     0.000     0.000     0.000     0.000     0.000     0.000     0.000     0.000     0.000
     0.000     0.000     0.000     0.000     0.000     0.000     0.000     0.000     0.000     0.000     0.000     0.000     0.000     0.000     0.000     0.000     0.000     0.000     0.000     0.000     0.000     0.000     0.000     0.000     0.000     0.000     0.000     0.000     0.000     0.000     0.000     0.000     0.000     0.000     0.000     0.000     0.000     0.000     0.000     0.000     0.000     0.000     0.000     0.000     0.000     0.000     0.000     0.000     0.000     0.000     0.000     0.000     0.000     0.000     0.000     0.000     0.000     0.000     0.000     0.000     0.000     0.000     0.000     0.000     0.000     0.000     0.000     0.000     0.000     0.000     0.000     0.000     0.000     0.000     0.000     0.000     0.000     0.004     0.062     0.191     0.386     0.646     0.969     1.353     1.794     2.291     2.841     3.441     4.089     4.781     5.515     6.288     7.096     7.937     8.808     9.704    10.623    11.561    12.514    13.480    14.455    15.434    16.414    17.392    18.364    19.325    20.273    21.204    22.113    22.997    23.854    24.678    25.467    26.218    26.926    27.591    28.207    28.774    29.288    29.747    30.149    30.492    30.775    30.997    31.155    31.251    31.283    31.251    31.155    30.997    30.775    30.492    30.149    29.747    29.288    28.774    28.207    27.591    26.926    26.218    25.467    24.678    23.854    22.997    22.113    21.204    20.273    19.325    18.364    17.392    16.414    15.434    14.455    13.480    12.514    11.561    10.623     9.704     8.808     7.937     7.096     6.288     5.515     4.781     4.089     3.441     2.841     2.291     1.794     1.353     0.969     0.646     0.386     0.191     0.062     0.004     0.000     0.000     0.000     0.000     0.000     0.000     0.000     0.000     0.000     0.000     0.000     0.000     0.000     0.000     0.000     0.000     0.000     0.000     0.000     0.000     0.000     0.000     0.000     0.000     0.000     0.000     0.000     0.000     0.000     0.000     0.000     0.000     0.000     0.000     0.000     0.000     0.000     0.000     0.000     0.000     0.000     0.000     0.000     0.000     0.000     0.000     0.000     0.000     0.000     0.000     0.000     0.000     0.000     0.000     0.000     0.000     0.000     0.000     0.000     0.000     0.000     0.000     0.000     0.000     0.000     0.000     0.000     0.000     0.000     0.000     0.000     0.000     0.000     0.000     0.000     0.000
     0.000     0.000     0.000     0.000     0.000     0.000     0.000     0.000     0.000     0.000     0.000     0.000     0.000     0.000     0.000     0.000     0.000     0.000     0.000     0.000     0.000     0.000     0.000     0.000     0.000     0.000     0.000     0.000     0.000     0.000     0.000     0.000     0.000     0.000     0.000     0.000     0.000     0.000     0.000     0.000     0.000     0.000     0.000     0.000     0.000     0.000     0.000     0.000     0.000     0.000     0.000     0.000     0.000     0.000     0.000     0.000     0.000     0.000     0.000     0.000     0.000     0.000     0.000     0.000     0.000     0.000     0.000     0.000     0.000     0.000     0.000     0.000     0.000     0.000     0.000     0.000     0.002     0.055     0.180     0.376     0.640     0.969     1.362     1.817     2.330     2.899     3.522     4.195     4.917     5.684     6.493     7.341     8.226     9.143    10.089    11.062    12.057    13.071    14.100    15.142    16.191    17.244    18.298    19.348    20.391    21.422    22.439    23.436    24.410    25.357    26.274    27.156    28.001    28.804    29.563    30.273    30.933    31.539    32.089    32.580    33.010    33.377    33.680    33.917    34.087    34.189    34.223    34.189    34.087    33.917    33.680    33.377    33.010    32.580    32.089    31.539    30.933    30.273    29.563    28.804    28.001    27.156    26.274    25.357    24.410    23.436    22.439    21.422    20.391    19.348    18.298    17.244    16.191    15.142    14.100    13.071    12.057    11.062    10.089     9.143     8.226     7.341     6.493     5.684     4.917     4.195     3.522     2.899     2.330     1.817     1.362     0.969     0.640     0.376     0.180     0.055     0.002     0.000     0.000     0.000     0.000     0.000     0.000     0.000     0.000     0.000     0.000     0.000     0.000     0.000     0.000     0.000     0.000     0.000     0.000     0.000     0.000     0.000     0.000     0.000     0.000     0.000     0.000     0.000     0.000     0.000     0.000     0.000     0.000     0.000     0.000     0.000     0.000     0.000     0.000     0.000     0.000     0.000     0.000     0.000     0.000     0.000     0.000     0.000     0.000     0.000     0.000     0.000     0.000     0.000     0.000     0.000     0.000     0.000     0.000     0.000     0.000     0.000     0.000     0.000     0.000     0.000     0.000     0.000     0.000     0.000     0.000     0.000     0.000     0.000     0.000     0.000
     0.000     0.000     0.000     0.000     0.000     0.000     0.000     0.000     0.000     0.000     0.000     0.000     0.000     0.000     0.000     0.000     0.000     0.000     0.000     0.000     0.000     0.000     0.000     0.000     0.000     0.000     0.000     0.000     0.000     0.000     0.000     0.000     0.000     0.000     0.000     0.000     0.000     0.000     0.000     0.000     0.000     0.000     0.000     0.000     0.000     0.000     0.000     0.000     0.000     0.000     0.000     0.000     0.000     0.000     0.000     0.000     0.000     0.000     0.000     0.000     0.000     0.000     0.000     0.000     0.000     0.000     0.000     0.000     0.000     0.000     0.000     0.000     0.000     0.000     0.000     0.000     0.045     0.164     0.357     0.620     0.953     1.353     1.817     2.343     2.928     3.571     4.267     5.016     5.813     6.656     7.541     8.466     9.428    10.423    11.447    12.497    13.570    14.662    15.770    16.888    18.014    19.144    20.273    21.398    22.514    23.618    24.705    25.771    26.812    27.824    28.804    29.747    30.649    31.507    32.317    33.077    33.781    34.429    35.016    35.540    36.000    36.392    36.715    36.968    37.150    37.259    37.296    37.259    37.150    36.968    36.715    36.392    36.000    35.540    35.016    34.429    33.781    33.077    32.317    31.507    30.649    29.747    28.804    27.824    26.812    25.771    24.705    23.618    22.514    21.398    20.273    19.144    18.014    16.888    15.770    14.662    13.570    12.497    11.447    10.423     9.428     8.466     7.541     6.656     5.813     5.016     4.267     3.571     2.928     2.343     1.817     1.353     0.953     0.620     0.357     0.164     0.045     0.000     0.000     0.000     0.000     0.000     0.000     0.000     0.000     0.000     0.000     0.000     0.000     0.000     0.000     0.000     0.000     0.000     0.000     0.000     0.000     0.000     0.000     0.000     0.000     0.000     0.000     0.000     0.000     0.000     0.000     0.000     0.000     0.000     0.000     0.000     0.000     0.000     0.000     0.000     0.000     0.000     0.000     0.000     0.000     0.000     0.000     0.000     0.000     0.000     0.000     0.000     0.000     0.000     0.000     0.000     0.000     0.000     0.000     0.000     0.000     0.000     0.000     0.000     0.000     0.000     0.000     0.000     0.000     0.000     0.000     0.000     0.000     0.000     0.000     0.000
     0.000     0.000     0.000     0.000     0.000     0.000     0.000     0.000     0.000     0.000     0.000     0.000     0.000     0.000     0.000     0.000     0.000     0.000     0.000     0.000     0.000     0.000     0.000     0.000     0.000     0.000     0.000     0.000     0.000     0.000     0.000     0.000     0.000     0.000     0.000     0.000     0.000     0.000     0.000     0.000     0.000     0.000     0.000     0.000     0.000     0.000     0.000     0.000     0.000     0.000     0.000     0.000     0.000     0.000     0.000     0.000     0.000     0.000     0.000     0.000     0.000     0.000     0.000     0.000     0.000     0.000     0.000     0.000     0.000     0.000     0.000     0.000     0.000     0.000     0.000     0.032     0.142     0.329     0.589     0.922     1.324     1.794     2.330     2.928     3.587     4.304     5.075     5.900     6.773     7.693     8.656     9.660    10.700    11.774    12.878    14.008    15.161    16.333    17.520    18.718    19.923    21.131    22.338    23.540    24.732    25.910    27.070    28.207    29.318    30.398    31.443    32.449    33.411    34.326    35.190    36.000    36.751    37.442    38.068    38.627    39.117    39.536    39.881    40.151    40.344    40.461    40.500    40.461    40.344    40.151    39.881    39.536    39.117    38.627    38.068    37.442    36.751    36.000    35.190    34.326    33.411    32.449    31.443    30.398    29.318    28.207    27.070    25.910    24.732    23.540    22.338    21.131    19.923    18.718    17.520    16.333    15.161    14.008    12.878    11.774    10.700     9.660     8.656     7.693     6.773     5.900     5.075     4.304     3.587     2.928     2.330     1.794     1.324     0.922     0.589     0.329     0.142     0.032     0.000     0.000     0.000     0.000     0.000     0.000     0.000     0.000     0.000     0.000     0.000     0.000     0.000     0.000     0.000     0.000     0.000     0.000     0.000     0.000     0.000     0.000     0.000     0.000     0.000     0.000     0.000     0.000     0.000     0.000     0.000     0.000     0.000     0.000     0.000     0.000     0.000     0.000     0.000     0.000     0.000     0.000     0.000     0.000     0.000     0.000     0.000     0.000     0.000     0.000     0.000     0.000     0.000     0.000     0.000     0.000     0.000     0.000     0.000     0.000     0.000     0.000     0.000     0.000     0.000     0.000     0.000     0.000     0.000     0.000     0.000     0.000     0.000     0.000
     0.000     0.000     0.000     0.000     0.000     0.000     0.000     0.000     0.000     0.000     0.000     0.000     0.000     0.000     0.000     0.000     0.000     0.000     0.000     0.000     0.000     0.000     0.000     0.000     0.000     0.000     0.000     0.000     0.000     0.000     0.000     0.000     0.000     0.000     0.000     0.000     0.000     0.000     0.000     0.000     0.000     0.000     0.000     0.000     0.000     0.000     0.000     0.000     0.000     0.000     0.000     0.000     0.000     0.000     0.000     0.000     0.000     0.000     0.000     0.000     0.000     0.000     0.000     0.000     0.000     0.000     0.000     0.000     0.000     0.000     0.000     0.000     0.000     0.000     0.020     0.117     0.293     0.547     0.875     1.277     1.750     2.291     2.899     3.571     4.304     5.095     5.943     6.844     7.795     8.794     9.836    10.919    12.040    13.195    14.380    15.591    16.826    18.080    19.348    20.628    21.914    23.203    24.490    25.771    27.041    28.296    29.532    30.744    31.927    33.077    34.189    35.260    36.285    37.259    38.179    39.042    39.842    40.578    41.245    41.841    42.363    42.809    43.176    43.464    43.670    43.795    43.836    43.795    43.670    43.464    43.176    42.809    42.363    41.841    41.245    40.578    39.842    39.042    38.179    37.259    36.285    35.260    34.189    33.077    31.927    30.744    29.532    28.296    27.041    25.771    24.490    23.203    21.914    20.628    19.348    18.080    16.826    15.591    14.380    13.195    12.040    10.919     9.836     8.794     7.795     6.844     5.943     5.095     4.304     3.571     2.899     2.291     1.750     1.277     0.875     0.547     0.293     0.117     0.020     0.000     0.000     0.000     0.000     0.000     0.000     0.000     0.000     0.000     0.000     0.000     0.000     0.000     0.000     0.000     0.000     0.000     0.000     0.000     0.000     0.000     0.000     0.000     0.000     0.000     0.000     0.000     0.000     0.000     0.000     0.000     0.000     0.000     0.000     0.000     0.000     0.000     0.000     0.000     0.000     0.000     0.000     0.000     0.000     0.000     0.000     0.000     0.000     0.000     0.000     0.000     0.000     0.000     0.000     0.000     0.000     0.000     0.000     0.000     0.000     0.000     0.000     0.000     0.000     0.000     0.000     0.000     0.000     0.000     0.000     0.000     0.000     0.000
     0.000     0.000     0.000     0.000     0.000     0.000     0.000     0.000     0.000     0.000     0.000     0.000     0.000     0.000     0.000     0.000     0.000     0.000     0.000     0.000     0.000     0.000     0.000     0.000     0.000     0.000     0.000     0.000     0.000     0.000     0.000     0.000     0.000     0.000     0.000     0.000     0.000     0.000     0.000     0.000     0.000     0.000     0.000     0.000     0.000     0.000     0.000     0.000     0.000     0.000     0.000     0.000     0.000     0.000     0.000     0.000     0.000     0.000     0.000     0.000     0.000     0.000     0.000     0.000     0.000     0.000     0.000     0.000     0.000     0.000     0.000     0.000     0.000     0.009     0.089     0.252     0.494     0.815     1.213     1.684     2.228     2.841     3.522     4.267     5.075     5.943     6.868     7.847     8.877     9.955    11.078    12.242    13.444    14.681    15.949    17.244    18.562    19.900    21.252    22.615    23.985    25.357    26.727    28.089    29.440    30.775    32.089    33.377    34.635    35.858    37.041    38.179    39.269    40.306    41.284    42.202    43.054    43.836    44.546    45.180    45.736    46.211    46.602    46.908    47.128    47.260    47.305    47.260    47.128    46.908    46.602    46.211    45.736    45.180    44.546    43.836    43.054    42.202    41.284    40.306    39.269    38.179    37.041    35.858    34.635    33.377    32.089    30.775    29.440    28.089    26.727    25.357    23.985    22.615    21.252    19.900    18.562    17.244    15.949    14.681    13.444    12.242    11.078     9.955     8.877     7.847     6.868     5.943     5.075     4.267     3.522     2.841     2.228     1.684     1.213     0.815     0.494     0.252     0.089     0.009     0.000     0.000     0.000     0.000     0.000     0.000     0.000     0.000     0.000     0.000     0.000     0.000     0.000     0.000     0.000     0.000     0.000     0.000     0.000     0.000     0.000     0.000     0.000     0.000     0.000     0.000     0.000     0.000     0.000     0.000     0.000     0.000     0.000     0.000     0.000     0.000     0.000     0.000     0.000     0.000     0.000     0.000     0.000     0.000     0.000     0.000     0.000     0.000     0.000     0.000     0.000     0.000     0.000     0.000     0.000     0.000     0.000     0.000     0.000     0.000     0.000     0.000     0.000     0.000     0.000     0.000     0.000     0.000     0.000     0.000     0.000     0.000
     0.000     0.000     0.000     0.000     0.000     0.000     0.000     0.000     0.000     0.000     0.000     0.000     0.000     0.000     0.000     0.000     0.000     0.000     0.000     0.000     0.000     0.000     0.000     0.000     0.000     0.000     0.000     0.000     0.000     0.000     0.000     0.000     0.000     0.000     0.000     0.000     0.000     0.000     0.000     0.000     0.000     0.000     0.000     0.000     0.000     0.000     0.000     0.000     0.000     0.000     0.000     0.000     0.000     0.000     0.000     0.000     0.000     0.000     0.000     0.000     0.000     0.000     0.000     0.000     0.000     0.000     0.000     0.000     0.000     0.000     0.000     0.000     0.002     0.062     0.206     0.434     0.744     1.133     1.599     2.141     2.755     3.441     4.195     5.016     5.900     6.844     7.847     8.904    10.014    11.173    12.378    13.625    14.910    16.231    17.584    18.964    20.367    21.790    23.229    24.678    26.133    27.591    29.045    30.492    31.927    33.344    34.739    36.106    37.442    38.740    39.996    41.205    42.363    43.464    44.504    45.479    46.384    47.216    47.971    48.646    49.237    49.741    50.158    50.483    50.717    50.858    50.905    50.858    50.717    50.483    50.158    49.741    49.237    48.646    47.971    47.216    46.384    45.479    44.504    43.464    42.363    41.205    39.996    38.740    37.442    36.106    34.739    33.344    31.927    30.492    29.045    27.591    26.133    24.678    23.229    21.790    20.367    18.964    17.584    16.231    14.910    13.625    12.378    11.173    10.014     8.904     7.847     6.844     5.900     5.016     4.195     3.441     2.755     2.141     1.599     1.133     0.744     0.434     0.206     0.062     0.002     0.000     0.000     0.000     0.000     0.000     0.000     0.000     0.000     0.000     0.000     0.000     0.000     0.000     0.000     0.000     0.000     0.000     0.000     0.000     0.000     0.000     0.000     0.000     0.000     0.000     0.000     0.000     0.000     0.000     0.000     0.000     0.000     0.000     0.000     0.000     0.000     0.000     0.000     0.000     0.000     0.000     0.000     0.000     0.000     0.000     0.000     0.000     0.000     0.000     0.000     0.000     0.000     0.000     0.000     0.000     0.000     0.000     0.000     0.000     0.000     0.000     0.000     0.000     0.000     0.000     0.000     0.000     0.000     0.000     0.000     0.000
     0.000     0.000     0.000     0.000     0.000     0.000     0.000     0.000     0.000     0.000     0.000     0.000     0.000     0.000     0.000     0.000     0.000     0.000     0.000     0.000     0.000     0.000     0.000     0.000     0.000     0.000     0.000     0.000     0.000     0.000     0.000     0.000     0.000     0.000     0.000     0.000     0.000     0.000     0.000     0.000     0.000     0.000     0.000     0.000     0.000     0.000     0.000     0.000     0.000     0.000     0.000     0.000     0.000     0.000     0.000     0.000     0.000     0.000     0.000     0.000     0.000     0.000     0.000     0.000     0.000     0.000     0.000     0.000     0.000     0.000     0.000     0.000     0.036     0.159     0.369     0.662     1.039     1.496     2.031     2.644     3.330     4.089     4.917     5.813     6.773     7.795     8.877    10.014    11.205    12.446    13.733    15.064    16.435    17.841    19.280    20.747    22.238    23.749    25.275    26.812    28.356    29.901    31.443    32.977    34.497    36.000    37.478    38.928    40.344    41.721    43.054    44.336    45.565    46.733    47.837    48.872    49.834    50.717    51.519    52.236    52.864    53.400    53.843    54.189    54.438    54.588    54.638    54.588    54.438    54.189    53.843    53.400    52.864    52.236    51.519    50.717    49.834    48.872    47.837    46.733    45.565    44.336    43.054    41.721    40.344    38.928    37.478    36.000    34.497    32.977    31.443    29.901    28.356    26.812    25.275    23.749    22.238    20.747    19.280    17.841    16.435    15.064    13.733    12.446    11.205    10.014     8.877     7.795     6.773     5.813     4.917     4.089     3.330     2.644     2.031     1.496     1.039     0.662     0.369     0.159     0.036     0.000     0.000     0.000     0.000     0.000     0.000     0.000     0.000     0.000     0.000     0.000     0.000     0.000     0.000     0.000     0.000     0.000     0.000     0.000     0.000     0.000     0.000     0.000     0.000     0.000     0.000     0.000     0.000     0.000     0.000     0.000     0.000     0.000     0.000     0.000     0.000     0.000     0.000     0.000     0.000     0.000     0.000     0.000     0.000     0.000     0.000     0.000     0.000     0.000     0.000     0.000     0.000     0.000     0.000     0.000     0.000     0.000     0.000     0.000     0.000     0.000     0.000     0.000     0.000     0.000     0.000     0.000     0.000     0.000     0.000     0.000
     0.000     0.000     0.000     0.000     0.000     0.000     0.000     0.000     0.000     0.000     0.000     0.000     0.000     0.000     0.000     0.000     0.000     0.000     0.000     0.000     0.000     0.000     0.000     0.000     0.000     0.000     0.000     0.000     0.000     0.000     0.000     0.000     0.000     0.000     0.000     0.000     0.000     0.000     0.000     0.000     0.000     0.000     0.000     0.000     0.000     0.000     0.000     0.000     0.000     0.000     0.000     0.000     0.000     0.000     0.000     0.000     0.000     0.000     0.000     0.000     0.000     0.000     0.000     0.000     0.000     0.000     0.000     0.000     0.000     0.000     0.000     0.015     0.113     0.300     0.574     0.933     1.377     1.902     2.507     3.190     3.949     4.781     5.684     6.656     7.693     8.794     9.955    11.173    12.446    13.770    15.142    16.558    18.014    19.508    21.035    22.590    24.170    25.771    27.387    29.015    30.649    32.285    33.917    35.540    37.150    38.740    40.306    41.841    43.341    44.799    46.211    47.570    48.872    50.111    51.282    52.380    53.400    54.338    55.190    55.951    56.618    57.188    57.658    58.026    58.290    58.449    58.502    58.449    58.290    58.026    57.658    57.188    56.618    55.951    55.190    54.338    53.400    52.380    51.282    50.111    48.872    47.570    46.211    44.799    43.341    41.841    40.306    38.740    37.150    35.540    33.917    32.285    30.649    29.015    27.387    25.771    24.170    22.590    21.035    19.508    18.014    16.558    15.142    13.770    12.446    11.173     9.955     8.794     7.693     6.656     5.684     4.781     3.949     3.190     2.507     1.902     1.377     0.933     0.574     0.300     0.113     0.015     0.000     0.000     0.000     0.000     0.000     0.000     0.000     0.000     0.000     0.000     0.000     0.000     0.000     0.000     0.000     0.000     0.000     0.000     0.000     0.000     0.000     0.000     0.000     0.000     0.000     0.000     0.000     0.000     0.000     0.000     0.000     0.000     0.000     0.000     0.000     0.000     0.000     0.000     0.000     0.000     0.000     0.000     0.000     0.000     0.000     0.000     0.000     0.000     0.000     0.000     0.000     0.000     0.000     0.000     0.000     0.000     0.000     0.000     0.000     0.000     0.000     0.000     0.000     0.000     0.000     0.000     0.000     0.000     0.000     0.000
     0.000     0.000     0.000     0.000     0.000     0.000     0.000     0.000     0.000     0.000     0.000     0.000     0.000     0.000     0.000     0.000     0.000     0.000     0.000     0.000     0.000     0.000     0.000     0.000     0.000     0.000     0.000     0.000     0.000     0.000     0.000     0.000     0.000     0.000     0.000     0.000     0.000     0.000     0.000     0.000     0.000     0.000     0.000     0.000     0.000     0.000     0.000     0.000     0.000     0.000     0.000     0.000     0.000     0.000     0.000     0.000     0.000     0.000     0.000     0.000     0.000     0.000     0.000     0.000     0.000     0.000     0.000     0.000     0.000     0.000     0.003     0.071     0.230     0.480     0.819     1.245     1.755     2.349     3.024     3.778     4.609     5.515     6.493     7.541     8.656     9.836    11.078    12.378    13.733    15.142    16.599    18.101    19.646    21.228    22.844    24.490    26.161    27.854    29.563    31.283    33.010    34.739    36.464    38.179    39.881    41.562    43.217    44.841    46.428    47.971    49.466    50.905    52.284    53.597    54.838    56.002    57.084    58.079    58.982    59.789    60.497    61.103    61.602    61.993    62.273    62.442    62.499    62.442    62.273    61.993    61.602    61.103    60.497    59.789    58.982    58.079    57.084    56.002    54.838    53.597    52.284    50.905    49.466    47.971    46.428    44.841    43.217    41.562    39.881    38.179    36.464    34.739    33.010    31.283    29.563    27.854    26.161    24.490    22.844    21.228    19.646    18.101    16.599    15.142    13.733    12.378    11.078     9.836     8.656     7.541     6.493     5.515     4.609     3.778     3.024     2.349     1.755     1.245     0.819     0.480     0.230     0.071     0.003     0.000     0.000     0.000     0.000     0.000     0.000     0.000     0.000     0.000     0.000     0.000     0.000     0.000     0.000     0.000     0.000     0.000     0.000     0.000     0.000     0.000     0.000     0.000     0.000     0.000     0.000     0.000     0.000     0.000     0.000     0.000     0.000     0.000     0.000     0.000     0.000     0.000     0.000     0.000     0.000     0.000     0.000     0.000     0.000     0.000     0.000     0.000     0.000     0.000     0.000     0.000     0.000     0.000     0.000     0.000     0.000     0.000     0.000     0.000     0.000     0.000     0.000     0.000     0.000     0.000     0.000     0.000     0.000     0.000
     0.000     0.000     0.000     0.000     0.000     0.000     0.000     0.000     0.000     0.000     0.000     0.000     0.000     0.000     0.000     0.000     0.000     0.000     0.000     0.000     0.000     0.000     0.000     0.000     0.000     0.000     0.000     0.000     0.000     0.000     0.000     0.000     0.000     0.000     0.000     0.000     0.000     0.000     0.000     0.000     0.000     0.000     0.000     0.000     0.000     0.000     0.000     0.000     0.000     0.000     0.000     0.000     0.000     0.000     0.000     0.000     0.000     0.000     0.000     0.000     0.000     0.000     0.000     0.000     0.000     0.000     0.000     0.000     0.000     0.000     0.035     0.164     0.386     0.699     1.102     1.594     2.172     2.834     3.579     4.404     5.308     6.288     7.341     8.466     9.660    10.919    12.242    13.625    15.064    16.558    18.101    19.692    21.325    22.997    24.705    26.443    28.207    29.994    31.797    33.612    35.435    37.259    39.079    40.891    42.687    44.462    46.211    47.927    49.603    51.235    52.815    54.338    55.798    57.188    58.502    59.735    60.882    61.937    62.895    63.751    64.503    65.145    65.675    66.090    66.388    66.567    66.627    66.567    66.388    66.090    65.675    65.145    64.503    63.751    62.895    61.937    60.882    59.735    58.502    57.188    55.798    54.338    52.815    51.235    49.603    47.927    46.211    44.462    42.687    40.891    39.079    37.259    35.435    33.612    31.797    29.994    28.207    26.443    24.705    22.997    21.325    19.692    18.101    16.558    15.064    13.625    12.242    10.919     9.660     8.466     7.341     6.288     5.308     4.404     3.579     2.834     2.172     1.594     1.102     0.699     0.386     0.164     0.035     0.000     0.000     0.000     0.000     0.000     0.000     0.000     0.000     0.000     0.000     0.000     0.000     0.000     0.000     0.000     0.000     0.000     0.000     0.000     0.000     0.000     0.000     0.000     0.000     0.000     0.000     0.000     0.000     0.000     0.000     0.000     0.000     0.000     0.000     0.000     0.000     0.000     0.000     0.000     0.000     0.000     0.000     0.000     0.000     0.000     0.000     0.000     0.000     0.000     0.000     0.000     0.000     0.000     0.000     0.000     0.000     0.000     0.000     0.000     0.000     0.000     0.000     0.000     0.000     0.000     0.000     0.000     0.000     0.000
     0.000     0.000     0.000     0.000     0.000     0.000     0.000     0.000     0.000     0.000     0.000     0.000     0.000     0.000     0.000     0.000     0.000     0.000     0.000     0.000     0.000     0.000     0.000     0.000     0.000     0.000     0.000     0.000     0.000     0.000     0.000     0.000     0.000     0.000     0.000     0.000     0.000     0.000     0.000     0.000     0.000     0.000     0.000     0.000     0.000     0.000     0.000     0.000     0.000     0.000     0.000     0.000     0.000     0.000     0.000     0.000     0.000     0.000     0.000     0.000     0.000     0.000     0.000     0.000     0.000     0.000     0.000     0.000     0.000     0.010     0.104     0.293     0.577     0.953     1.421     1.978     2.623     3.354     4.169     5.065     6.042     7.096     8.226     9.428    10.700    12.040    13.444    14.910    16.435    18.014    19.646    21.325    23.049    24.813    26.613    28.445    30.305    32.187    34.087    36.000    37.920    39.842    41.761    43.670    45.565    47.437    49.282    51.093    52.864    54.588    56.258    57.868    59.411    60.882    62.273    63.579    64.794    65.912    66.927    67.836    68.633    69.314    69.877    70.317    70.634    70.824    70.888    70.824    70.634    70.317    69.877    69.314    68.633    67.836    66.927    65.912    64.794    63.579    62.273    60.882    59.411    57.868    56.258    54.588    52.864    51.093    49.282    47.437    45.565    43.670    41.761    39.842    37.920    36.000    34.087    32.187    30.305    28.445    26.613    24.813    23.049    21.325    19.646    18.014    16.435    14.910    13.444    12.040    10.700     9.428     8.226     7.096     6.042     5.065     4.169     3.354     2.623     1.978     1.421     0.953     0.577     0.293     0.104     0.010     0.000     0.000     0.000     0.000     0.000     0.000     0.000     0.000     0.000     0.000     0.000     0.000     0.000     0.000     0.000     0.000     0.000     0.000     0.000     0.000     0.000     0.000     0.000     0.000     0.000     0.000     0.000     0.000     0.000     0.000     0.000     0.000     0.000     0.000     0.000     0.000     0.000     0.000     0.000     0.000     0.000     0.000     0.000     0.000     0.000     0.000     0.000     0.000     0.000     0.000     0.000     0.000     0.000     0.000     0.000     0.000     0.000     0.000     0.000     0.000     0.000     0.000     0.000     0.000     0.000     0.000     0.000     0.000
     0.000     0.000     0.000     0.000     0.000     0.000     0.000     0.000     0.000     0.000     0.000     0.000     0.000     0.000     0.000     0.000     0.000     0.000     0.000     0.000     0.000     0.000     0.000     0.000     0.000     0.000     0.000     0.000     0.000     0.000     0.000     0.000     0.000     0.000     0.000     0.000     0.000     0.000     0.000     0.000     0.000     0.000     0.000     0.000     0.000     0.000     0.000     0.000     0.000     0.000     0.000     0.000     0.000     0.000     0.000     0.000     0.000     0.000     0.000     0.000     0.000     0.000     0.000     0.000     0.000     0.000     0.000     0.000     0.000     0.054     0.206     0.456     0.801     1.240     1.772     2.395     3.107     3.906     4.791     5.759     6.809     7.937     9.143    10.423    11.774    13.195    14.681    16.231    17.841    19.508    21.228    22.997    24.813    26.670    28.564    30.492    32.448    34.429    36.428    38.440    40.461    42.484    44.504    46.515    48.510    50.483    52.428    54.338    56.206    58.026    59.789    61.491    63.122    64.677    66.149    67.532    68.818    70.002    71.079    72.042    72.888    73.513    72.325    71.401    70.741    70.344    70.212    70.344    70.741    71.401    72.325    73.513    72.888    72.042    71.079    70.002    68.818    67.532    66.149    64.677    63.122    61.491    59.789    58.026    56.206    54.338    52.428    50.483    48.510    46.515    44.504    42.484    40.461    38.440    36.428    34.429    32.448    30.492    28.564    26.670    24.813    22.997    21.228    19.508    17.841    16.231    14.681    13.195    11.774    10.423     9.143     7.937     6.809     5.759     4.791     3.906     3.107     2.395     1.772     1.240     0.801     0.456     0.206     0.054     0.000     0.000     0.000     0.000     0.000     0.000     0.000     0.000     0.000     0.000     0.000     0.000     0.000     0.000     0.000     0.000     0.000     0.000     0.000     0.000     0.000     0.000     0.000     0.000     0.000     0.000     0.000     0.000     0.000     0.000     0.000     0.000     0.000     0.000     0.000     0.000     0.000     0.000     0.000     0.000     0.000     0.000     0.000     0.000     0.000     0.000     0.000     0.000     0.000     0.000     0.000     0.000     0.000     0.000     0.000     0.000     0.000     0.000     0.000     0.000     0.000     0.000     0.000     0.000     0.000     0.000     0.000     0.000
     0.000     0.000     0.000     0.000     0.000     0.000     0.000     0.000     0.000     0.000     0.000     0.000     0.000     0.000     0.000     0.000     0.000     0.000     0.000     0.000     0.000     0.000     0.000     0.000     0.000     0.000     0.000     0.000     0.000     0.000     0.000     0.000     0.000     0.000     0.000     0.000     0.000     0.000     0.000     0.000     0.000     0.000     0.000     0.000     0.000     0.000     0.000     0.000     0.000     0.000     0.000     0.000     0.000     0.000     0.000     0.000     0.000     0.000     0.000     0.000     0.000     0.000     0.000     0.000     0.000     0.000     0.000     0.000     0.018     0.129     0.340     0.649     1.056     1.557     2.153     2.841     3.620     4.487     5.442     6.482     7.604     8.808    10.089    11.447    12.878    14.380    15.949    17.584    19.280    21.035    22.844    24.705    26.613    28.564    30.555    32.580    34.635    36.715    38.815    40.930    43.054    45.180    47.305    49.420    51.519    53.597    55.645    57.658    59.627    61.546    63.407    65.204    66.927    68.571    70.128    71.591    72.953    72.325    70.080    68.100    66.383    64.931    63.743    62.818    62.158    61.762    61.630    61.762    62.158    62.818    63.743    64.931    66.383    68.100    70.080    72.325    72.953    71.591    70.128    68.571    66.927    65.204    63.407    61.546    59.627    57.658    55.645    53.597    51.519    49.420    47.305    45.180    43.054    40.930    38.815    36.715    34.635    32.580    30.555    28.564    26.613    24.705    22.844    21.035    19.280    17.584    15.949    14.380    12.878    11.447    10.089     8.808     7.604     6.482     5.442     4.487     3.620     2.841     2.153     1.557     1.056     0.649     0.340     0.129     0.018     0.000     0.000     0.000     0.000     0.000     0.000     0.000     0.000     0.000     0.000     0.000     0.000     0.000     0.000     0.000     0.000     0.000     0.000     0.000     0.000     0.000     0.000     0.000     0.000     0.000     0.000     0.000     0.000     0.000     0.000     0.000     0.000     0.000     0.000     0.000     0.000     0.000     0.000     0.000     0.000     0.000     0.000     0.000     0.000     0.000     0.000     0.000     0.000     0.000     0.000     0.000     0.000     0.000     0.000     0.000     0.000     0.000     0.000     0.000     0.000     0.000     0.000     0.000     0.000     0.000     0.000     0.000
     0.000     0.000     0.000     0.000     0.000     0.000     0.000     0.000     0.000     0.000     0.000     0.000     0.000     0.000     0.000     0.000     0.000     0.000     0.000     0.000     0.000     0.000     0.000     0.000     0.000     0.000     0.000     0.000     0.000     0.000     0.000     0.000     0.000     0.000     0.000     0.000     0.000     0.000     0.000     0.000     0.000     0.000     0.000     0.000     0.000     0.000     0.000     0.000     0.000     0.000     0.000     0.000     0.000     0.000     0.000     0.000     0.000     0.000     0.000     0.000     0.000     0.000     0.000     0.000     0.000     0.000     0.000     0.001     0.066     0.234     0.503     0.871     1.338     1.902     2.561     3.314     4.160     5.095     6.120     7.231     8.426     9.704    11.062    12.497    14.008    15.591    17.244    18.964    20.747    22.590    24.490    26.443    28.445    30.492    32.580    34.704    36.860    39.042    41.245    43.464    45.693    47.927    50.158    52.380    54.588    56.773    58.928    61.047    63.122    65.145    67.108    69.004    70.824    72.561    72.325    69.288    66.515    64.007    61.762    59.781    58.065    56.612    55.424    54.500    53.840    53.443    53.311    53.443    53.840    54.500    55.424    56.612    58.065    59.781    61.762    64.007    66.515    69.288    72.325    72.561    70.824    69.004    67.108    65.145    63.122    61.047    58.928    56.773    54.588    52.380    50.158    47.927    45.693    43.464    41.245    39.042    36.860    34.704    32.580    30.492    28.445    26.443    24.490    22.590    20.747    18.964    17.244    15.591    14.008    12.497    11.062     9.704     8.426     7.231     6.120     5.095     4.160     3.314     2.561     1.902     1.338     0.871     0.503     0.234     0.066     0.001     0.000     0.000     0.000     0.000     0.000     0.000     0.000     0.000     0.000     0.000     0.000     0.000     0.000     0.000     0.000     0.000     0.000     0.000     0.000     0.000     0.000     0.000     0.000     0.000     0.000     0.000     0.000     0.000     0.000     0.000     0.000     0.000     0.000     0.000     0.000     0.000     0.000     0.000     0.000     0.000     0.000     0.000     0.000     0.000     0.000     0.000     0.000     0.000     0.000     0.000     0.000     0.000     0.000     0.000     0.000     0.000     0.000     0.000     0.000     0.000     0.000     0.000     0.000     0.000     0.000     0.000
     0.000     0.000     0.000     0.000     0.000     0.000     0.000     0.000     0.000     0.000     0.000     0.000     0.000     0.000     0.000     0.000     0.000     0.000     0.000     0.000     0.000     0.000     0.000     0.000     0.000     0.000     0.000     0.000     0.000     0.000     0.000     0.000     0.000     0.000     0.000     0.000     0.000     0.000     0.000     0.000     0.000     0.000     0.000     0.000     0.000     0.000     0.000     0.000     0.000     0.000     0.000     0.000     0.000     0.000     0.000     0.000     0.000     0.000     0.000     0.000     0.000     0.000     0.000     0.000     0.000     0.000     0.000     0.022     0.142     0.366     0.692     1.120     1.647     2.272     2.994     3.812     4.723     5.727     6.820     8.002     9.270    10.623    12.057    13.570    15.161    16.826    18.562    20.367    22.238    24.170    26.161    28.207    30.305    32.448    34.635    36.860    39.117    41.403    43.712    46.038    48.375    50.717    53.058    55.392    57.710    60.006    62.273    64.503    66.687    68.818    70.888    72.888    71.137    67.572    64.271    61.234    58.461    55.952    53.708    51.727    50.010    48.558    47.370    46.445    45.785    45.389    45.257    45.389    45.785    46.445    47.370    48.558    50.010    51.727    53.708    55.952    58.461    61.234    64.271    67.572    71.137    72.888    70.888    68.818    66.687    64.503    62.273    60.006    57.710    55.392    53.058    50.717    48.375    46.038    43.712    41.403    39.117    36.860    34.635    32.448    30.305    28.207    26.161    24.170    22.238    20.367    18.562    16.826    15.161    13.570    12.057    10.623     9.270     8.002     6.820     5.727     4.723     3.812     2.994     2.272     1.647     1.120     0.692     0.366     0.142     0.022     0.000     0.000     0.000     0.000     0.000     0.000     0.000     0.000     0.000     0.000     0.000     0.000     0.000     0.000     0.000     0.000     0.000     0.000     0.000     0.000     0.000     0.000     0.000     0.000     0.000     0.000     0.000     0.000     0.000     0.000     0.000     0.000     0.000     0.000     0.000     0.000     0.000     0.000     0.000     0.000     0.000     0.000     0.000     0.000     0.000     0.000     0.000     0.000     0.000     0.000     0.000     0.000     0.000     0.000     0.000     0.000     0.000     0.000     0.000     0.000     0.000     0.000     0.000     0.000     0.000     0.000
     0.000     0.000     0.000     0.000     0.000     0.000     0.000     0.000     0.000     0.000     0.000     0.000     0.000     0.000     0.000     0.000     0.000     0.000     0.000     0.000     0.000     0.000     0.000     0.000     0.000     0.000     0.000     0.000     0.000     0.000     0.000     0.000     0.000     0.000     0.000     0.000     0.000     0.000     0.000     0.000     0.000     0.000     0.000     0.000     0.000     0.000     0.000     0.000     0.000     0.000     0.000     0.000     0.000     0.000     0.000     0.000     0.000     0.000     0.000     0.000     0.000     0.000     0.000     0.000     0.000     0.000     0.001     0.070     0.244     0.523     0.906     1.391     1.978     2.664     3.449     4.331     5.308     6.379     7.541     8.794    10.134    11.561    13.071    14.662    16.333    18.080    19.900    21.790    23.749    25.771    27.854    29.994    32.187    34.429    36.715    39.042    41.403    43.795    46.211    48.646    51.093    53.548    56.002    58.449    60.882    63.293    65.675    68.019    70.317    72.561    71.269    67.176    63.346    59.781    56.480    53.443    50.671    48.162    45.917    43.937    42.220    40.768    39.579    38.655    37.995    37.599    37.467    37.599    37.995    38.655    39.579    40.768    42.220    43.937    45.917    48.162    50.671    53.443    56.480    59.781    63.346    67.176    71.269    72.561    70.317    68.019    65.675    63.293    60.882    58.449    56.002    53.548    51.093    48.646    46.211    43.795    41.403    39.042    36.715    34.429    32.187    29.994    27.854    25.771    23.749    21.790    19.900    18.080    16.333    14.662    13.071    11.561    10.134     8.794     7.541     6.379     5.308     4.331     3.449     2.664     1.978     1.391     0.906     0.523     0.244     0.070     0.001     0.000     0.000     0.000     0.000     0.000     0.000     0.000     0.000     0.000     0.000     0.000     0.000     0.000     0.000     0.000     0.000     0.000     0.000     0.000     0.000     0.000     0.000     0.000     0.000     0.000     0.000     0.000     0.000     0.000     0.000     0.000     0.000     0.000     0.000     0.000     0.000     0.000     0.000     0.000     0.000     0.000     0.000     0.000     0.000     0.000     0.000     0.000     0.000     0.000     0.000     0.000     0.000     0.000     0.000     0.000     0.000     0.000     0.000     0.000     0.000     0.000     0.000     0.000     0.000     0.000
     0.000     0.000     0.000     0.000     0.000     0.000     0.000     0.000     0.000     0.000     0.000     0.000     0.000     0.000     0.000     0.000     0.000     0.000     0.000     0.000     0.000     0.000     0.000     0.000     0.000     0.000     0.000     0.000     0.000     0.000     0.000     0.000     0.000     0.000     0.000     0.000     0.000     0.000     0.000     0.000     0.000     0.000     0.000     0.000     0.000     0.000     0.000     0.000     0.000     0.000     0.000     0.000     0.000     0.000     0.000     0.000     0.000     0.000     0.000     0.000     0.000     0.000     0.000     0.000     0.000     0.000     0.020     0.141     0.369     0.703     1.141     1.684     2.330     3.076     3.923     4.868     5.910     7.048     8.279     9.602    11.014    12.514    14.100    15.770    17.520    19.348    21.252    23.229    25.275    27.387    29.563    31.797    34.087    36.428    38.815    41.245    43.712    46.211    48.736    51.282    53.843    56.412    58.982    61.546    64.097    66.627    69.128    71.591    72.721    68.100    63.743    59.649    55.820    52.255    48.954    45.917    43.144    40.636    38.391    36.410    34.694    33.241    32.053    31.129    30.469    30.073    29.941    30.073    30.469    31.129    32.053    33.241    34.694    36.410    38.391    40.636    43.144    45.917    48.954    52.255    55.820    59.649    63.743    68.100    72.721    71.591    69.128    66.627    64.097    61.546    58.982    56.412    53.843    51.282    48.736    46.211    43.712    41.245    38.815    36.428    34.087    31.797    29.563    27.387    25.275    23.229    21.252    19.348    17.520    15.770    14.100    12.514    11.014     9.602     8.279     7.048     5.910     4.868     3.923     3.076     2.330     1.684     1.141     0.703     0.369     0.141     0.020     0.000     0.000     0.000     0.000     0.000     0.000     0.000     0.000     0.000     0.000     0.000     0.000     0.000     0.000     0.000     0.000     0.000     0.000     0.000     0.000     0.000     0.000     0.000     0.000     0.000     0.000     0.000     0.000     0.000     0.000     0.000     0.000     0.000     0.000     0.000     0.000     0.000     0.000     0.000     0.000     0.000     0.000     0.000     0.000     0.000     0.000     0.000     0.000     0.000     0.000     0.000     0.000     0.000     0.000     0.000     0.000     0.000     0.000     0.000     0.000     0.000     0.000     0.000     0.000     0.000
     0.000     0.000     0.000     0.000     0.000     0.000     0.000     0.000     0.000     0.000     0.000     0.000     0.000     0.000     0.000     0.000     0.000     0.000     0.000     0.000     0.000     0.000     0.000     0.000     0.000     0.000     0.000     0.000     0.000     0.000     0.000     0.000     0.000     0.000     0.000     0.000     0.000     0.000     0.000     0.000     0.000     0.000     0.000     0.000     0.000     0.000     0.000     0.000     0.000     0.000     0.000     0.000     0.000     0.000     0.000     0.000     0.000     0.000     0.000     0.000     0.000     0.000     0.000     0.000     0.000     0.000     0.062     0.234     0.514     0.902     1.396     1.996     2.699     3.506     4.413     5.421     6.528     7.731     9.030    10.423    11.907    13.480    15.142    16.888    18.718    20.628    22.615    24.678    26.812    29.015    31.283    33.612    36.000    38.440    40.930    43.464    46.038    48.646    51.282    53.942    56.618    59.304    61.993    64.677    67.350    70.002    72.626    70.344    65.459    60.838    56.480    52.387    48.558    44.993    41.692    38.655    35.882    33.374    31.129    29.148    27.432    25.979    24.791    23.867    23.207    22.810    22.678    22.810    23.207    23.867    24.791    25.979    27.432    29.148    31.129    33.374    35.882    38.655    41.692    44.993    48.558    52.387    56.480    60.838    65.459    70.344    72.626    70.002    67.350    64.677    61.993    59.304    56.618    53.942    51.282    48.646    46.038    43.464    40.930    38.440    36.000    33.612    31.283    29.015    26.812    24.678    22.615    20.628    18.718    16.888    15.142    13.480    11.907    10.423     9.030     7.731     6.528     5.421     4.413     3.506     2.699     1.996     1.396     0.902     0.514     0.234     0.062     0.000     0.000     0.000     0.000     0.000     0.000     0.000     0.000     0.000     0.000     0.000     0.000     0.000     0.000     0.000     0.000     0.000     0.000     0.000     0.000     0.000     0.000     0.000     0.000     0.000     0.000     0.000     0.000     0.000     0.000     0.000     0.000     0.000     0.000     0.000     0.000     0.000     0.000     0.000     0.000     0.000     0.000     0.000     0.000     0.000     0.000     0.000     0.000     0.000     0.000     0.000     0.000     0.000     0.000     0.000     0.000     0.000     0.000     0.000     0.000     0.000     0.000     0.000     0.000     0.000
     0.000     0.000     0.000     0.000     0.000     0.000     0.000     0.000     0.000     0.000     0.000     0.000     0.000     0.000     0.000     0.000     0.000     0.000     0.000     0.000     0.000     0.000     0.000     0.000     0.000     0.000     0.000     0.000     0.000     0.000     0.000     0.000     0.000     0.000     0.000     0.000     0.000     0.000     0.000     0.000     0.000     0.000     0.000     0.000     0.000     0.000     0.000     0.000     0.000     0.000     0.000     0.000     0.000     0.000     0.000     0.000     0.000     0.000     0.000     0.000     0.000     0.000     0.000     0.000     0.000     0.014     0.125     0.347     0.679     1.120     1.668     2.323     3.084     3.949     4.917     5.987     7.157     8.426     9.792    11.253    12.808    14.455    16.191    18.014    19.923    21.914    23.985    26.133    28.356    30.649    33.010    35.435    37.920    40.461    43.054    45.693    48.375    51.093    53.843    56.618    59.411    62.217    65.028    67.836    70.634    73.413    68.496    63.346    58.461    53.840    49.482    45.389    41.560    37.995    34.694    31.657    28.884    26.375    24.131    22.150    20.434    18.981    17.793    16.869    16.208    15.812    15.680    15.812    16.208    16.869    17.793    18.981    20.434    22.150    24.131    26.375    28.884    31.657    34.694    37.995    41.560    45.389    49.482    53.840    58.461    63.346    68.496    73.413    70.634    67.836    65.028    62.217    59.411    56.618    53.843    51.093    48.375    45.693    43.054    40.461    37.920    35.435    33.010    30.649    28.356    26.133    23.985    21.914    19.923    18.014    16.191    14.455    12.808    11.253     9.792     8.426     7.157     5.987     4.917     3.949     3.084     2.323     1.668     1.120     0.679     0.347     0.125     0.014     0.000     0.000     0.000     0.000     0.000     0.000     0.000     0.000     0.000     0.000     0.000     0.000     0.000     0.000     0.000     0.000     0.000     0.000     0.000     0.000     0.000     0.000     0.000     0.000     0.000     0.000     0.000     0.000     0.000     0.000     0.000     0.000     0.000     0.000     0.000     0.000     0.000     0.000     0.000     0.000     0.000     0.000     0.000     0.000     0.000     0.000     0.000     0.000     0.000     0.000     0.000     0.000     0.000     0.000     0.000     0.000     0.000     0.000     0.000     0.000     0.000     0.000     0.000     0.000
     0.000     0.000     0.000     0.000     0.000     0.000     0.000     0.000     0.000     0.000     0.000     0.000     0.000     0.000     0.000     0.000     0.000     0.000     0.000     0.000     0.000     0.000     0.000     0.000     0.000     0.000     0.000     0.000     0.000     0.000     0.000     0.000     0.000     0.000     0.000     0.000     0.000     0.000     0.000     0.000     0.000     0.000     0.000     0.000     0.000     0.000     0.000     0.000     0.000     0.000     0.000     0.000     0.000     0.000     0.000     0.000     0.000     0.000     0.000     0.000     0.000     0.000     0.000     0.000     0.000     0.047     0.206     0.478     0.860     1.353     1.954     2.664     3.481     4.404     5.432     6.563     7.795     9.129    10.561    12.090    13.715    15.434    17.244    19.144    21.131    23.203    25.357    27.591    29.901    32.285    34.739    37.259    39.842    42.484    45.180    47.927    50.717    53.548    56.412    59.304    62.217    65.145    68.080    71.015    72.853    67.176    61.762    56.612    51.727    47.106    42.748    38.655    34.826    31.261    27.960    24.923    22.150    19.641    17.397    15.416    13.700    12.247    11.059    10.135     9.474     9.078     8.946     9.078     9.474    10.135    11.059    12.247    13.700    15.416    17.397    19.641    22.150    24.923    27.960    31.261    34.826    38.655    42.748    47.106    51.727    56.612    61.762    67.176    72.853    71.015    68.080    65.145    62.217    59.304    56.412    53.548    50.717    47.927    45.180    42.484    39.842    37.259    34.739    32.285    29.901    27.591    25.357    23.203    21.131    19.144    17.244    15.434    13.715    12.090    10.561     9.129     7.795     6.563     5.432     4.404     3.481     2.664     1.954     1.353     0.860     0.478     0.206     0.047     0.000     0.000     0.000     0.000     0.000     0.000     0.000     0.000     0.000     0.000     0.000     0.000     0.000     0.000     0.000     0.000     0.000     0.000     0.000     0.000     0.000     0.000     0.000     0.000     0.000     0.000     0.000     0.000     0.000     0.000     0.000     0.000     0.000     0.000     0.000     0.000     0.000     0.000     0.000     0.000     0.000     0.000     0.000     0.000     0.000     0.000     0.000     0.000     0.000     0.000     0.000     0.000     0.000     0.000     0.000     0.000     0.000     0.000     0.000     0.000     0.000     0.000     0.000     0.000
     0.000     0.000     0.000     0.000     0.000     0.000     0.000     0.000     0.000     0.000     0.000     0.000     0.000     0.000     0.000     0.000     0.000     0.000     0.000     0.000     0.000     0.000     0.000     0.000     0.000     0.000     0.000     0.000     0.000     0.000     0.000     0.000     0.000     0.000     0.000     0.000     0.000     0.000     0.000     0.000     0.000     0.000     0.000     0.000     0.000     0.000     0.000     0.000     0.000     0.000     0.000     0.000     0.000     0.000     0.000     0.000     0.000     0.000     0.000     0.000     0.000     0.000     0.000     0.000     0.005     0.098     0.304     0.624     1.056     1.599     2.253     3.017     3.889     4.868     5.954     7.145     8.439     9.836    11.334    12.930    14.625    16.414    18.298    20.273    22.338    24.490    26.727    29.045    31.443    33.917    36.464    39.079    41.761    44.504    47.305    50.158    53.058    56.002    58.982    61.993    65.028    68.080    71.143    72.325    66.383    60.706    55.292    50.142    45.257    40.636    36.278    32.185    28.356    24.791    21.490    18.453    15.680    13.172    10.927     8.946     7.230     5.777     4.589     3.665     3.005     2.608     2.476     2.608     3.005     3.665     4.589     5.777     7.230     8.946    10.927    13.172    15.680    18.453    21.490    24.791    28.356    32.185    36.278    40.636    45.257    50.142    55.292    60.706    66.383    72.325    71.143    68.080    65.028    61.993    58.982    56.002    53.058    50.158    47.305    44.504    41.761    39.079    36.464    33.917    31.443    29.045    26.727    24.490    22.338    20.273    18.298    16.414    14.625    12.930    11.334     9.836     8.439     7.145     5.954     4.868     3.889     3.017     2.253     1.599     1.056     0.624     0.304     0.098     0.005     0.000     0.000     0.000     0.000     0.000     0.000     0.000     0.000     0.000     0.000     0.000     0.000     0.000     0.000     0.000     0.000     0.000     0.000     0.000     0.000     0.000     0.000     0.000     0.000     0.000     0.000     0.000     0.000     0.000     0.000     0.000     0.000     0.000     0.000     0.000     0.000     0.000     0.000     0.000     0.000     0.000     0.000     0.000     0.000     0.000     0.000     0.000     0.000     0.000     0.000     0.000     0.000     0.000     0.000     0.000     0.000     0.000     0.000     0.000     0.000     0.000     0.000     0.000
     0.000     0.000     0.000     0.000     0.000     0.000     0.000     0.000     0.000     0.000     0.000     0.000     0.000     0.000     0.000     0.000     0.000     0.000     0.000     0.000     0.000     0.000     0.000     0.000     0.000     0.000     0.000     0.000     0.000     0.000     0.000     0.000     0.000     0.000     0.000     0.000     0.000     0.000     0.000     0.000     0.000     0.000     0.000     0.000     0.000     0.000     0.000     0.000     0.000     0.000     0.000     0.000     0.000     0.000     0.000     0.000     0.000     0.000     0.000     0.000     0.000     0.000     0.000     0.000     0.027     0.164     0.416     0.783     1.263     1.856     2.561     3.377     4.304     5.339     6.482     7.731     9.086    10.545    12.107    13.770    15.532    17.392    19.348    21.398    23.540    25.771    28.089    30.492    32.977    35.540    38.179    40.891    43.670    46.515    49.420    52.380    55.392    58.449    61.546    64.677    67.836    71.015    72.325    66.119    60.177    54.500    49.086    43.937    39.051    34.430    30.073    25.979    22.150    18.585    15.284    12.247     9.474     6.966     4.721     2.740     1.024    -0.428    -1.617    -2.541    -3.201    -3.597    -3.729    -3.597    -3.201    -2.541    -1.617    -0.428     1.024     2.740     4.721     6.966     9.474    12.247    15.284    18.585    22.150    25.979    30.073    34.430    39.051    43.937    49.086    54.500    60.177    66.119    72.325    71.015    67.836    64.677    61.546    58.449    55.392    52.380    49.420    46.515    43.670    40.891    38.179    35.540    32.977    30.492    28.089    25.771    23.540    21.398    19.348    17.392    15.532    13.770    12.107    10.545     9.086     7.731     6.482     5.339     4.304     3.377     2.561     1.856     1.263     0.783     0.416     0.164     0.027     0.000     0.000     0.000     0.000     0.000     0.000     0.000     0.000     0.000     0.000     0.000     0.000     0.000     0.000     0.000     0.000     0.000     0.000     0.000     0.000     0.000     0.000     0.000     0.000     0.000     0.000     0.000     0.000     0.000     0.000     0.000     0.000     0.000     0.000     0.000     0.000     0.000     0.000     0.000     0.000     0.000     0.000     0.000     0.000     0.000     0.000     0.000     0.000     0.000     0.000     0.000     0.000     0.000     0.000     0.000     0.000     0.000     0.000     0.000     0.000     0.000     0.000     0.000
     0.000     0.000     0.000     0.000     0.000     0.000     0.000     0.000     0.000     0.000     0.000     0.000     0.000     0.000     0.000     0.000     0.000     0.000     0.000     0.000     0.000     0.000     0.000     0.000     0.000     0.000     0.000     0.000     0.000     0.000     0.000     0.000     0.000     0.000     0.000     0.000     0.000     0.000     0.000     0.000     0.000     0.000     0.000     0.000     0.000     0.000     0.000     0.000     0.000     0.000     0.000     0.000     0.000     0.000     0.000     0.000     0.000     0.000     0.000     0.000     0.000     0.000     0.000     0.000     0.063     0.244     0.541     0.953     1.481     2.122     2.877     3.745     4.723     5.813     7.012     8.319     9.733    11.253    12.878    14.606    16.435    18.364    20.391    22.514    24.732    27.041    29.440    31.927    34.497    37.150    39.881    42.687    45.565    48.510    51.519    54.588    57.710    60.882    64.097    67.350    70.634    72.853    66.383    60.177    54.236    48.558    43.144    37.995    33.109    28.488    24.131    20.038    16.208    12.643     9.342     6.306     3.533     1.024    -1.221    -3.201    -4.918    -6.370    -7.559    -8.483    -9.143    -9.539    -9.671    -9.539    -9.143    -8.483    -7.559    -6.370    -4.918    -3.201    -1.221     1.024     3.533     6.306     9.342    12.643    16.208    20.038    24.131    28.488    33.109    37.995    43.144    48.558    54.236    60.177    66.383    72.853    70.634    67.350    64.097    60.882    57.710    54.588    51.519    48.510    45.565    42.687    39.881    37.150    34.497    31.927    29.440    27.041    24.732    22.514    20.391    18.364    16.435    14.606    12.878    11.253     9.733     8.319     7.012     5.813     4.723     3.745     2.877     2.122     1.481     0.953     0.541     0.244     0.063     0.000     0.000     0.000     0.000     0.000     0.000     0.000     0.000     0.000     0.000     0.000     0.000     0.000     0.000     0.000     0.000     0.000     0.000     0.000     0.000     0.000     0.000     0.000     0.000     0.000     0.000     0.000     0.000     0.000     0.000     0.000     0.000     0.000     0.000     0.000     0.000     0.000     0.000     0.000     0.000     0.000     0.000     0.000     0.000     0.000     0.000     0.000     0.000     0.000     0.000     0.000     0.000     0.000     0.000     0.000     0.000     0.000     0.000     0.000     0.000     0.000     0.000     0.000
     0.000     0.000     0.000     0.000     0.000     0.000     0.000     0.000     0.000     0.000     0.000     0.000     0.000     0.000     0.000     0.000     0.000     0.000     0.000     0.000     0.000     0.000     0.000     0.000     0.000     0.000     0.000     0.000     0.000     0.000     0.000     0.000     0.000     0.000     0.000     0.000     0.000     0.000     0.000     0.000     0.000     0.000     0.000     0.000     0.000     0.000     0.000     0.000     0.000     0.000     0.000     0.000     0.000     0.000     0.000     0.000     0.000     0.000     0.000     0.000     0.000     0.000     0.000     0.009     0.113     0.336     0.676     1.133     1.706     2.395     3.198     4.115     5.146     6.288     7.541     8.904    10.377    11.957    13.643    15.434    17.329    19.325    21.422    23.618    25.910    28.296    30.775    33.344    36.000    38.740    41.562    44.462    47.437    50.483    53.597    56.773    60.006    63.293    66.627    70.002    73.413    67.176    60.706    54.500    48.558    42.880    37.467    32.317    27.432    22.810    18.453    14.360    10.531     6.966     3.665     0.628    -2.145    -4.654    -6.898    -8.879   -10.595   -12.048   -13.236   -14.161   -14.821   -15.217   -15.349   -15.217   -14.821   -14.161   -13.236   -12.048   -10.595    -8.879    -6.898    -4.654    -2.145     0.628     3.665     6.966    10.531    14.360    18.453    22.810    27.432    32.317    37.467    42.880    48.558    54.500    60.706    67.176    73.413    70.002    66.627    63.293    60.006    56.773    53.597    50.483    47.437    44.462    41.562    38.740    36.000    33.344    30.775    28.296    25.910    23.618    21.422    19.325    17.329    15.434    13.643    11.957    10.377     8.904     7.541     6.288     5.146     4.115     3.198     2.395     1.706     1.133     0.676     0.336     0.113     0.009     0.000     0.000     0.000     0.000     0.000     0.000     0.000     0.000     0.000     0.000     0.000     0.000     0.000     0.000     0.000     0.000     0.000     0.000     0.000     0.000     0.000     0.000     0.000     0.000     0.000     0.000     0.000     0.000     0.000     0.000     0.000     0.000     0.000     0.000     0.000     0.000     0.000     0.000     0.000     0.000     0.000     0.000     0.000     0.000     0.000     0.000     0.000     0.000     0.000     0.000     0.000     0.000     0.000     0.000     0.000     0.000     0.000     0.000     0.000     0.000     0.000     0.000
     0.000     0.000     0.000     0.000     0.000     0.000     0.000     0.000     0.000     0.000     0.000     0.000     0.000     0.000     0.000     0.000     0.000     0.000     0.000     0.000     0.000     0.000     0.000     0.000     0.000     0.000     0.000     0.000     0.000     0.000     0.000     0.000     0.000     0.000     0.000     0.000     0.000     0.000     0.000     0.000     0.000     0.000     0.000     0.000     0.000     0.000     0.000     0.000     0.000     0.000     0.000     0.000     0.000     0.000     0.000     0.000     0.000     0.000     0.000     0.000     0.000     0.000     0.000     0.030     0.174     0.437     0.819     1.319     1.937     2.671     3.522     4.487     5.568     6.761     8.068     9.486    11.014    12.652    14.398    16.252    18.210    20.273    22.439    24.705    27.070    29.532    32.089    34.739    37.478    40.306    43.217    46.211    49.282    52.428    55.645    58.928    62.273    65.675    69.128    72.626    68.496    61.762    55.292    49.086    43.144    37.467    32.053    26.904    22.018    17.397    13.040     8.946     5.117     1.552    -1.749    -4.786    -7.559   -10.067   -12.312   -14.293   -16.009   -17.462   -18.650   -19.574   -20.234   -20.630   -20.763   -20.630   -20.234   -19.574   -18.650   -17.462   -16.009   -14.293   -12.312   -10.067    -7.559    -4.786    -1.749     1.552     5.117     8.946    13.040    17.397    22.018    26.904    32.053    37.467    43.144    49.086    55.292    61.762    68.496    72.626    69.128    65.675    62.273    58.928    55.645    52.428    49.282    46.211    43.217    40.306    37.478    34.739    32.089    29.532    27.070    24.705    22.439    20.273    18.210    16.252    14.398    12.652    11.014     9.486     8.068     6.761     5.568     4.487     3.522     2.671     1.937     1.319     0.819     0.437     0.174     0.030     0.000     0.000     0.000     0.000     0.000     0.000     0.000     0.000     0.000     0.000     0.000     0.000     0.000     0.000     0.000     0.000     0.000     0.000     0.000     0.000     0.000     0.000     0.000     0.000     0.000     0.000     0.000     0.000     0.000     0.000     0.000     0.000     0.000     0.000     0.000     0.000     0.000     0.000     0.000     0.000     0.000     0.000     0.000     0.000     0.000     0.000     0.000     0.000     0.000     0.000     0.000     0.000     0.000     0.000     0.000     0.000     0.000     0.000     0.000     0.000     0.000     0.000
     0.000     0.000     0.000     0.000     0.000     0.000     0.000     0.000     0.000     0.000     0.000     0.000     0.000     0.000     0.000     0.000     0.000     0.000     0.000     0.000     0.000     0.000     0.000     0.000     0.000     0.000     0.000     0.000     0.000     0.000     0.000     0.000     0.000     0.000     0.000     0.000     0.000     0.000     0.000     0.000     0.000     0.000     0.000     0.000     0.000     0.000     0.000     0.000     0.000     0.000     0.000     0.000     0.000     0.000     0.000     0.000     0.000     0.000     0.000     0.000     0.000     0.000     0.000     0.062     0.244     0.547     0.969     1.511     2.172     2.950     3.846     4.859     5.987     7.231     8.588    10.059    11.642    13.337    15.142    17.055    19.076    21.204    23.436    25.771    28.207    30.744    33.377    36.106    38.928    41.841    44.841    47.927    51.093    54.338    57.658    61.047    64.503    68.019    71.591    70.344    63.346    56.612    50.142    43.937    37.995    32.317    26.904    21.754    16.869    12.247     7.890     3.797    -0.032    -3.597    -6.898    -9.935   -12.708   -15.217   -17.462   -19.442   -21.159   -22.611   -23.799   -24.724   -25.384   -25.780   -25.912   -25.780   -25.384   -24.724   -23.799   -22.611   -21.159   -19.442   -17.462   -15.217   -12.708    -9.935    -6.898    -3.597    -0.032     3.797     7.890    12.247    16.869    21.754    26.904    32.317    37.995    43.937    50.142    56.612    63.346    70.344    71.591    68.019    64.503    61.047    57.658    54.338    51.093    47.927    44.841    41.841    38.928    36.106    33.377    30.744    28.207    25.771    23.436    21.204    19.076    17.055    15.142    13.337    11.642    10.059     8.588     7.231     5.987     4.859     3.846     2.950     2.172     1.511     0.969     0.547     0.244     0.062     0.000     0.000     0.000     0.000     0.000     0.000     0.000     0.000     0.000     0.000     0.000     0.000     0.000     0.000     0.000     0.000     0.000     0.000     0.000     0.000     0.000     0.000     0.000     0.000     0.000     0.000     0.000     0.000     0.000     0.000     0.000     0.000     0.000     0.000     0.000     0.000     0.000     0.000     0.000     0.000     0.000     0.000     0.000     0.000     0.000     0.000     0.000     0.000     0.000     0.000     0.000     0.000     0.000     0.000     0.000     0.000     0.000     0.000     0.000     0.000     0.000     0.000
     0.000     0.000     0.000     0.000     0.000     0.000     0.000     0.000     0.000     0.000     0.000     0.000     0.000     0.000     0.000     0.000     0.000     0.000     0.000     0.000     0.000     0.000     0.000     0.000     0.000     0.000     0.000     0.000     0.000     0.000     0.000     0.000     0.000     0.000     0.000     0.000     0.000     0.000     0.000     0.000     0.000     0.000     0.000     0.000     0.000     0.000     0.000     0.000     0.000     0.000     0.000     0.000     0.000     0.000     0.000     0.000     0.000     0.000     0.000     0.000     0.000     0.000     0.005     0.103     0.322     0.662     1.124     1.706     2.408     3.229     4.169     5.226     6.401     7.693     9.100    10.623    12.259    14.008    15.869    17.841    19.923    22.113    24.410    26.812    29.318    31.927    34.635    37.442    40.344    43.341    46.428    49.603    52.864    56.206    59.627    63.122    66.687    70.317    72.721    65.459    58.461    51.727    45.257    39.051    33.109    27.432    22.018    16.869    11.983     7.362     3.005    -1.089    -4.918    -8.483   -11.784   -14.821   -17.594   -20.102   -22.347   -24.328   -26.044   -27.497   -28.685   -29.609   -30.269   -30.665   -30.797   -30.665   -30.269   -29.609   -28.685   -27.497   -26.044   -24.328   -22.347   -20.102   -17.594   -14.821   -11.784    -8.483    -4.918    -1.089     3.005     7.362    11.983    16.869    22.018    27.432    33.109    39.051    45.257    51.727    58.461    65.459    72.721    70.317    66.687    63.122    59.627    56.206    52.864    49.603    46.428    43.341    40.344    37.442    34.635    31.927    29.318    26.812    24.410    22.113    19.923    17.841    15.869    14.008    12.259    10.623     9.100     7.693     6.401     5.226     4.169     3.229     2.408     1.706     1.124     0.662     0.322     0.103     0.005     0.000     0.000     0.000     0.000     0.000     0.000     0.000     0.000     0.000     0.000     0.000     0.000     0.000     0.000     0.000     0.000     0.000     0.000     0.000     0.000     0.000     0.000     0.000     0.000     0.000     0.000     0.000     0.000     0.000     0.000     0.000     0.000     0.000     0.000     0.000     0.000     0.000     0.000     0.000     0.000     0.000     0.000     0.000     0.000     0.000     0.000     0.000     0.000     0.000     0.000     0.000     0.000     0.000     0.000     0.000     0.000     0.000     0.000     0.000     0.000     0.000
     0.000     0.000     0.000     0.000     0.000     0.000     0.000     0.000     0.000     0.000     0.000     0.000     0.000     0.000     0.000     0.000     0.000     0.000     0.000     0.000     0.000     0.000     0.000     0.000     0.000     0.000     0.000     0.000     0.000     0.000     0.000     0.000     0.000     0.000     0.000     0.000     0.000     0.000     0.000     0.000     0.000     0.000     0.000     0.000     0.000     0.000     0.000     0.000     0.000     0.000     0.000     0.000     0.000     0.000     0.000     0.000     0.000     0.000     0.000     0.000     0.000     0.000     0.020     0.151     0.406     0.783     1.282     1.902     2.644     3.506     4.487     5.589     6.809     8.146     9.602    11.173    12.860    14.662    16.578    18.607    20.747    22.997    25.357    27.824    30.398    33.077    35.858    38.740    41.721    44.799    47.971    51.235    54.588    58.026    61.546    65.145    68.818    72.561    68.100    60.838    53.840    47.106    40.636    34.430    28.488    22.810    17.397    12.247     7.362     2.740    -1.617    -5.710    -9.539   -13.104   -16.405   -19.442   -22.215   -24.724   -26.968   -28.949   -30.665   -32.118   -33.306   -34.231   -34.891   -35.287   -35.419   -35.287   -34.891   -34.231   -33.306   -32.118   -30.665   -28.949   -26.968   -24.724   -22.215   -19.442   -16.405   -13.104    -9.539    -5.710    -1.617     2.740     7.362    12.247    17.397    22.810    28.488    34.430    40.636    47.106    53.840    60.838    68.100    72.561    68.818    65.145    61.546    58.026    54.588    51.235    47.971    44.799    41.721    38.740    35.858    33.077    30.398    27.824    25.357    22.997    20.747    18.607    16.578    14.662    12.860    11.173     9.602     8.146     6.809     5.589     4.487     3.506     2.644     1.902     1.282     0.783     0.406     0.151     0.020     0.000     0.000     0.000     0.000     0.000     0.000     0.000     0.000     0.000     0.000     0.000     0.000     0.000     0.000     0.000     0.000     0.000     0.000     0.000     0.000     0.000     0.000     0.000     0.000     0.000     0.000     0.000     0.000     0.000     0.000     0.000     0.000     0.000     0.000     0.000     0.000     0.000     0.000     0.000     0.000     0.000     0.000     0.000     0.000     0.000     0.000     0.000     0.000     0.000     0.000     0.000     0.000     0.000     0.000     0.000     0.000     0.000     0.000     0.000     0.000     0.000
     0.000     0.000     0.000     0.000     0.000     0.000     0.000     0.000     0.000     0.000     0.000     0.000     0.000     0.000     0.000     0.000     0.000     0.000     0.000     0.000     0.000     0.000     0.000     0.000     0.000     0.000     0.000     0.000     0.000     0.000     0.000     0.000     0.000     0.000     0.000     0.000     0.000     0.000     0.000     0.000     0.000     0.000     0.000     0.000     0.000     0.000     0.000     0.000     0.000     0.000     0.000     0.000     0.000     0.000     0.000     0.000     0.000     0.000     0.000     0.000     0.000     0.000     0.042     0.206     0.494     0.906     1.441     2.098     2.877     3.778     4.800     5.943     7.206     8.588    10.089    11.708    13.444    15.297    17.265    19.348    21.545    23.854    26.274    28.804    31.443    34.189    37.041    39.996    43.054    46.211    49.466    52.815    56.258    59.789    63.407    67.108    70.888    71.269    63.743    56.480    49.482    42.748    36.278    30.073    24.131    18.453    13.040     7.890     3.005    -1.617    -5.974   -10.067   -13.896   -17.462   -20.763   -23.799   -26.572   -29.081   -31.326   -33.306   -35.023   -36.475   -37.664   -38.588   -39.248   -39.644   -39.776   -39.644   -39.248   -38.588   -37.664   -36.475   -35.023   -33.306   -31.326   -29.081   -26.572   -23.799   -20.763   -17.462   -13.896   -10.067    -5.974    -1.617     3.005     7.890    13.040    18.453    24.131    30.073    36.278    42.748    49.482    56.480    63.743    71.269    70.888    67.108    63.407    59.789    56.258    52.815    49.466    46.211    43.054    39.996    37.041    34.189    31.443    28.804    26.274    23.854    21.545    19.348    17.265    15.297    13.444    11.708    10.089     8.588     7.206     5.943     4.800     3.778     2.877     2.098     1.441     0.906     0.494     0.206     0.042     0.000     0.000     0.000     0.000     0.000     0.000     0.000     0.000     0.000     0.000     0.000     0.000     0.000     0.000     0.000     0.000     0.000     0.000     0.000     0.000     0.000     0.000     0.000     0.000     0.000     0.000     0.000     0.000     0.000     0.000     0.000     0.000     0.000     0.000     0.000     0.000     0.000     0.000     0.000     0.000     0.000     0.000     0.000     0.000     0.000     0.000     0.000     0.000     0.000     0.000     0.000     0.000     0.000     0.000     0.000     0.000     0.000     0.000     0.000     0.000     0.000
     0.000     0.000     0.000     0.000     0.000     0.000     0.000     0.000     0.000     0.000     0.000     0.000     0.000     0.000     0.000     0.000     0.000     0.000     0.000     0.000     0.000     0.000     0.000     0.000     0.000     0.000     0.000     0.000     0.000     0.000     0.000     0.000     0.000     0.000     0.000     0.000     0.000     0.000     0.000     0.000     0.000     0.000     0.000     0.000     0.000     0.000     0.000     0.000     0.000     0.000     0.000     0.000     0.000     0.000     0.000     0.000     0.000     0.000     0.000     0.000     0.000     0.000     0.071     0.266     0.586     1.030     1.599     2.291     3.107     4.045     5.105     6.288     7.592     9.016    10.561    12.225    14.008    15.909    17.928    20.063    22.313    24.678    27.156    29.747    32.449    35.260    38.179    41.205    44.336    47.570    50.905    54.338    57.868    61.491    65.204    69.004    72.888    67.176    59.649    52.387    45.389    38.655    32.185    25.979    20.038    14.360     8.946     3.797    -1.089    -5.710   -10.067   -14.161   -17.990   -21.555   -24.856   -27.893   -30.665   -33.174   -35.419   -37.399   -39.116   -40.568   -41.757   -42.681   -43.341   -43.737   -43.869   -43.737   -43.341   -42.681   -41.757   -40.568   -39.116   -37.399   -35.419   -33.174   -30.665   -27.893   -24.856   -21.555   -17.990   -14.161   -10.067    -5.710    -1.089     3.797     8.946    14.360    20.038    25.979    32.185    38.655    45.389    52.387    59.649    67.176    72.888    69.004    65.204    61.491    57.868    54.338    50.905    47.570    44.336    41.205    38.179    35.260    32.449    29.747    27.156    24.678    22.313    20.063    17.928    15.909    14.008    12.225    10.561     9.016     7.592     6.288     5.105     4.045     3.107     2.291     1.599     1.030     0.586     0.266     0.071     0.000     0.000     0.000     0.000     0.000     0.000     0.000     0.000     0.000     0.000     0.000     0.000     0.000     0.000     0.000     0.000     0.000     0.000     0.000     0.000     0.000     0.000     0.000     0.000     0.000     0.000     0.000     0.000     0.000     0.000     0.000     0.000     0.000     0.000     0.000     0.000     0.000     0.000     0.000     0.000     0.000     0.000     0.000     0.000     0.000     0.000     0.000     0.000     0.000     0.000     0.000     0.000     0.000     0.000     0.000     0.000     0.000     0.000     0.000     0.000     0.000
     0.000     0.000     0.000     0.000     0.000     0.000     0.000     0.000     0.000     0.000     0.000     0.000     0.000     0.000     0.000     0.000     0.000     0.000     0.000     0.000     0.000     0.000     0.000     0.000     0.000     0.000     0.000     0.000     0.000     0.000     0.000     0.000     0.000     0.000     0.000     0.000     0.000     0.000     0.000     0.000     0.000     0.000     0.000     0.000     0.000     0.000     0.000     0.000     0.000     0.000     0.000     0.000     0.000     0.000     0.000     0.000     0.000     0.000     0.000     0.000     0.000     0.005     0.104     0.329     0.679     1.155     1.755     2.481     3.330     4.304     5.401     6.621     7.963     9.428    11.014    12.721    14.549    16.496    18.562    20.747    23.049    25.467    28.001    30.649    33.411    36.285    39.269    42.363    45.565    48.872    52.284    55.798    59.411    63.122    66.927    70.824    71.137    63.346    55.820    48.558    41.560    34.826    28.356    22.150    16.208    10.531     5.117    -0.032    -4.918    -9.539   -13.896   -17.990   -21.819   -25.384   -28.685   -31.722   -34.495   -37.003   -39.248   -41.229   -42.945   -44.398   -45.586   -46.510   -47.170   -47.566   -47.698   -47.566   -47.170   -46.510   -45.586   -44.398   -42.945   -41.229   -39.248   -37.003   -34.495   -31.722   -28.685   -25.384   -21.819   -17.990   -13.896    -9.539    -4.918    -0.032     5.117    10.531    16.208    22.150    28.356    34.826    41.560    48.558    55.820    63.346    71.137    70.824    66.927    63.122    59.411    55.798    52.284    48.872    45.565    42.363    39.269    36.285    33.411    30.649    28.001    25.467    23.049    20.747    18.562    16.496    14.549    12.721    11.014     9.428     7.963     6.621     5.401     4.304     3.330     2.481     1.755     1.155     0.679     0.329     0.104     0.005     0.000     0.000     0.000     0.000     0.000     0.000     0.000     0.000     0.000     0.000     0.000     0.000     0.000     0.000     0.000     0.000     0.000     0.000     0.000     0.000     0.000     0.000     0.000     0.000     0.000     0.000     0.000     0.000     0.000     0.000     0.000     0.000     0.000     0.000     0.000     0.000     0.000     0.000     0.000     0.000     0.000     0.000     0.000     0.000     0.000     0.000     0.000     0.000     0.000     0.000     0.000     0.000     0.000     0.000     0.000     0.000     0.000     0.000     0.000     0.000
     0.000     0.000     0.000     0.000     0.000     0.000     0.000     0.000     0.000     0.000     0.000     0.000     0.000     0.000     0.000     0.000     0.000     0.000     0.000     0.000     0.000     0.000     0.000     0.000     0.000     0.000     0.000     0.000     0.000     0.000     0.000     0.000     0.000     0.000     0.000     0.000     0.000     0.000     0.000     0.000     0.000     0.000     0.000     0.000     0.000     0.000     0.000     0.000     0.000     0.000     0.000     0.000     0.000     0.000     0.000     0.000     0.000     0.000     0.000     0.000     0.000     0.015     0.141     0.393     0.772     1.277     1.908     2.664     3.546     4.553     5.684     6.940     8.319     9.821    11.447    13.195    15.064    17.055    19.167    21.398    23.749    26.218    28.804    31.507    34.326    37.259    40.306    43.464    46.733    50.111    53.597    57.188    60.882    64.677    68.571    72.561    67.572    59.781    52.255    44.993    37.995    31.261    24.791    18.585    12.643     6.966     1.552    -3.597    -8.483   -13.104   -17.462   -21.555   -25.384   -28.949   -32.250   -35.287   -38.060   -40.568   -42.813   -44.794   -46.510   -47.963   -49.151   -50.075   -50.735   -51.132   -51.264   -51.132   -50.735   -50.075   -49.151   -47.963   -46.510   -44.794   -42.813   -40.568   -38.060   -35.287   -32.250   -28.949   -25.384   -21.555   -17.462   -13.104    -8.483    -3.597     1.552     6.966    12.643    18.585    24.791    31.261    37.995    44.993    52.255    59.781    67.572    72.561    68.571    64.677    60.882    57.188    53.597    50.111    46.733    43.464    40.306    37.259    34.326    31.507    28.804    26.218    23.749    21.398    19.167    17.055    15.064    13.195    11.447     9.821     8.319     6.940     5.684     4.553     3.546     2.664     1.908     1.277     0.772     0.393     0.141     0.015     0.000     0.000     0.000     0.000     0.000     0.000     0.000     0.000     0.000     0.000     0.000     0.000     0.000     0.000     0.000     0.000     0.000     0.000     0.000     0.000     0.000     0.000     0.000     0.000     0.000     0.000     0.000     0.000     0.000     0.000     0.000     0.000     0.000     0.000     0.000     0.000     0.000     0.000     0.000     0.000     0.000     0.000     0.000     0.000     0.000     0.000     0.000     0.000     0.000     0.000     0.000     0.000     0.000     0.000     0.000     0.000     0.000     0.000     0.000     0.000
     0.000     0.000     0.000     0.000     0.000     0.000     0.000     0.000     0.000     0.000     0.000     0.000     0.000     0.000     0.000     0.000     0.000     0.000     0.000     0.000     0.000     0.000     0.000     0.000     0.000     0.000     0.000     0.000     0.000     0.000     0.000     0.000     0.000     0.000     0.000     0.000     0.000     0.000     0.000     0.000     0.000     0.000     0.000     0.000     0.000     0.000     0.000     0.000     0.000     0.000     0.000     0.000     0.000     0.000     0.000     0.000     0.000     0.000     0.000     0.000     0.000     0.030     0.180     0.458     0.864     1.396     2.055     2.841     3.753     4.791     5.954     7.243     8.656    10.195    11.857    13.643    15.552    17.584    19.738    22.013    24.410    26.926    29.563    32.317    35.190    38.179    41.284    44.504    47.837    51.282    54.838    58.502    62.273    66.149    70.128    72.325    64.271    56.480    48.954    41.692    34.694    27.960    21.490    15.284     9.342     3.665    -1.749    -6.898   -11.784   -16.405   -20.763   -24.856   -28.685   -32.250   -35.551   -38.588   -41.361   -43.869   -46.114   -48.095   -49.811   -51.264   -52.452   -53.376   -54.036   -54.432   -54.565   -54.432   -54.036   -53.376   -52.452   -51.264   -49.811   -48.095   -46.114   -43.869   -41.361   -38.588   -35.551   -32.250   -28.685   -24.856   -20.763   -16.405   -11.784    -6.898    -1.749     3.665     9.342    15.284    21.490    27.960    34.694    41.692    48.954    56.480    64.271    72.325    70.128    66.149    62.273    58.502    54.838    51.282    47.837    44.504    41.284    38.179    35.190    32.317    29.563    26.926    24.410    22.013    19.738    17.584    15.552    13.643    11.857    10.195     8.656     7.243     5.954     4.791     3.753     2.841     2.055     1.396     0.864     0.458     0.180     0.030     0.000     0.000     0.000     0.000     0.000     0.000     0.000     0.000     0.000     0.000     0.000     0.000     0.000     0.000     0.000     0.000     0.000     0.000     0.000     0.000     0.000     0.000     0.000     0.000     0.000     0.000     0.000     0.000     0.000     0.000     0.000     0.000     0.000     0.000     0.000     0.000     0.000     0.000     0.000     0.000     0.000     0.000     0.000     0.000     0.000     0.000     0.000     0.000     0.000     0.000     0.000     0.000     0.000     0.000     0.000     0.000     0.000     0.000     0.000     0.000
     0.000     0.000     0.000     0.000     0.000     0.000     0.000     0.000     0.000     0.000     0.000     0.000     0.000     0.000     0.000     0.000     0.000     0.000     0.000     0.000     0.000     0.000     0.000     0.000     0.000     0.000     0.000     0.000     0.000     0.000     0.000     0.000     0.000     0.000     0.000     0.000     0.000     0.000     0.000     0.000     0.000     0.000     0.000     0.000     0.000     0.000     0.000     0.000     0.000     0.000     0.000     0.000     0.000     0.000     0.000     0.000     0.000     0.000     0.000     0.000     0.000     0.047     0.221     0.523     0.953     1.511     2.196     3.009     3.949     5.016     6.209     7.529     8.974    10.545    12.242    14.063    16.009    18.080    20.273    22.590    25.029    27.591    30.273    33.077    36.000    39.042    42.202    45.479    48.872    52.380    56.002    59.735    63.579    67.532    71.591    69.288    61.234    53.443    45.917    38.655    31.657    24.923    18.453    12.247     6.306     0.628    -4.786    -9.935   -14.821   -19.442   -23.799   -27.893   -31.722   -35.287   -38.588   -41.625   -44.398   -46.906   -49.151   -51.132   -52.848   -54.300   -55.489   -56.413   -57.073   -57.469   -57.601   -57.469   -57.073   -56.413   -55.489   -54.300   -52.848   -51.132   -49.151   -46.906   -44.398   -41.625   -38.588   -35.287   -31.722   -27.893   -23.799   -19.442   -14.821    -9.935    -4.786     0.628     6.306    12.247    18.453    24.923    31.657    38.655    45.917    53.443    61.234    69.288    71.591    67.532    63.579    59.735    56.002    52.380    48.872    45.479    42.202    39.042    36.000    33.077    30.273    27.591    25.029    22.590    20.273    18.080    16.009    14.063    12.242    10.545     8.974     7.529     6.209     5.016     3.949     3.009     2.196     1.511     0.953     0.523     0.221     0.047     0.000     0.000     0.000     0.000     0.000     0.000     0.000     0.000     0.000     0.000     0.000     0.000     0.000     0.000     0.000     0.000     0.000     0.000     0.000     0.000     0.000     0.000     0.000     0.000     0.000     0.000     0.000     0.000     0.000     0.000     0.000     0.000     0.000     0.000     0.000     0.000     0.000     0.000     0.000     0.000     0.000     0.000     0.000     0.000     0.000     0.000     0.000     0.000     0.000     0.000     0.000     0.000     0.000     0.000     0.000     0.000     0.000     0.000     0.000     0.000
     0.000     0.000     0.000     0.000     0.000     0.000     0.000     0.000     0.000     0.000     0.000     0.000     0.000     0.000     0.000     0.000     0.000     0.000     0.000     0.000     0.000     0.000     0.000     0.000     0.000     0.000     0.000     0.000     0.000     0.000     0.000     0.000     0.000     0.000     0.000     0.000     0.000     0.000     0.000     0.000     0.000     0.000     0.000     0.000     0.000     0.000     0.000     0.000     0.000     0.000     0.000     0.000     0.000     0.000     0.000     0.000     0.000     0.000     0.000     0.000     0.000     0.066     0.262     0.586     1.039     1.620     2.330     3.167     4.133     5.226     6.447     7.795     9.270    10.872    12.600    14.455    16.435    18.540    20.771    23.126    25.605    28.207    30.933    33.781    36.751    39.842    43.054    46.384    49.834    53.400    57.084    60.882    64.794    68.818    72.953    66.515    58.461    50.671    43.144    35.882    28.884    22.150    15.680     9.474     3.533    -2.145    -7.559   -12.708   -17.594   -22.215   -26.572   -30.665   -34.495   -38.060   -41.361   -44.398   -47.170   -49.679   -51.924   -53.904   -55.621   -57.073   -58.262   -59.186   -59.846   -60.242   -60.374   -60.242   -59.846   -59.186   -58.262   -57.073   -55.621   -53.904   -51.924   -49.679   -47.170   -44.398   -41.361   -38.060   -34.495   -30.665   -26.572   -22.215   -17.594   -12.708    -7.559    -2.145     3.533     9.474    15.680    22.150    28.884    35.882    43.144    50.671    58.461    66.515    72.953    68.818    64.794    60.882    57.084    53.400    49.834    46.384    43.054    39.842    36.751    33.781    30.933    28.207    25.605    23.126    20.771    18.540    16.435    14.455    12.600    10.872     9.270     7.795     6.447     5.226     4.133     3.167     2.330     1.620     1.039     0.586     0.262     0.066     0.000     0.000     0.000     0.000     0.000     0.000     0.000     0.000     0.000     0.000     0.000     0.000     0.000     0.000     0.000     0.000     0.000     0.000     0.000     0.000     0.000     0.000     0.000     0.000     0.000     0.000     0.000     0.000     0.000     0.000     0.000     0.000     0.000     0.000     0.000     0.000     0.000     0.000     0.000     0.000     0.000     0.000     0.000     0.000     0.000     0.000     0.000     0.000     0.000     0.000     0.000     0.000     0.000     0.000     0.000     0.000     0.000     0.000     0.000     0.000
     0.000     0.000     0.000     0.000     0.000     0.000     0.000     0.000     0.000     0.000     0.000     0.000     0.000     0.000     0.000     0.000     0.000     0.000     0.000     0.000     0.000     0.000     0.000     0.000     0.000     0.000     0.000     0.000     0.000     0.000     0.000     0.000     0.000     0.000     0.000     0.000     0.000     0.000     0.000     0.000     0.000     0.000     0.000     0.000     0.000     0.000     0.000     0.000     0.000     0.000     0.000     0.000     0.000     0.000     0.000     0.000     0.000     0.000     0.000     0.000     0.002     0.087     0.302     0.646     1.120     1.722     2.454     3.314     4.304     5.421     6.667     8.041     9.543    11.173    12.930    14.815    16.826    18.964    21.228    23.618    26.133    28.774    31.539    34.429    37.442    40.578    43.836    47.216    50.717    54.338    58.079    61.937    65.912    70.002    72.325    64.007    55.952    48.162    40.636    33.374    26.375    19.641    13.172     6.966     1.024    -4.654   -10.067   -15.217   -20.102   -24.724   -29.081   -33.174   -37.003   -40.568   -43.869   -46.906   -49.679   -52.188   -54.432   -56.413   -58.130   -59.582   -60.770   -61.695   -62.355   -62.751   -62.883   -62.751   -62.355   -61.695   -60.770   -59.582   -58.130   -56.413   -54.432   -52.188   -49.679   -46.906   -43.869   -40.568   -37.003   -33.174   -29.081   -24.724   -20.102   -15.217   -10.067    -4.654     1.024     6.966    13.172    19.641    26.375    33.374    40.636    48.162    55.952    64.007    72.325    70.002    65.912    61.937    58.079    54.338    50.717    47.216    43.836    40.578    37.442    34.429    31.539    28.774    26.133    23.618    21.228    18.964    16.826    14.815    12.930    11.173     9.543     8.041     6.667     5.421     4.304     3.314     2.454     1.722     1.120     0.646     0.302     0.087     0.002     0.000     0.000     0.000     0.000     0.000     0.000     0.000     0.000     0.000     0.000     0.000     0.000     0.000     0.000     0.000     0.000     0.000     0.000     0.000     0.000     0.000     0.000     0.000     0.000     0.000     0.000     0.000     0.000     0.000     0.000     0.000     0.000     0.000     0.000     0.000     0.000     0.000     0.000     0.000     0.000     0.000     0.000     0.000     0.000     0.000     0.000     0.000     0.000     0.000     0.000     0.000     0.000     0.000     0.000     0.000     0.000     0.000     0.000     0.000
     0.000     0.000     0.000     0.000     0.000     0.000     0.000     0.000     0.000     0.000     0.000     0.000     0.000     0.000     0.000     0.000     0.000     0.000     0.000     0.000     0.000     0.000     0.000     0.000     0.000     0.000     0.000     0.000     0.000     0.000     0.000     0.000     0.000     0.000     0.000     0.000     0.000     0.000     0.000     0.000     0.000     0.000     0.000     0.000     0.000     0.000     0.000     0.000     0.000     0.000     0.000     0.000     0.000     0.000     0.000     0.000     0.000     0.000     0.000     0.000     0.005     0.108     0.340     0.703     1.195     1.817     2.568     3.449     4.460     5.599     6.868     8.266     9.792    11.447    13.230    15.142    17.181    19.348    21.643    24.064    26.613    29.288    32.089    35.016    38.068    41.245    44.546    47.971    51.519    55.190    58.982    62.895    66.927    71.079    70.080    61.762    53.708    45.917    38.391    31.129    24.131    17.397    10.927     4.721    -1.221    -6.898   -12.312   -17.462   -22.347   -26.968   -31.326   -35.419   -39.248   -42.813   -46.114   -49.151   -51.924   -54.432   -56.677   -58.658   -60.374   -61.827   -63.015   -63.939   -64.599   -64.996   -65.128   -64.996   -64.599   -63.939   -63.015   -61.827   -60.374   -58.658   -56.677   -54.432   -51.924   -49.151   -46.114   -42.813   -39.248   -35.419   -31.326   -26.968   -22.347   -17.462   -12.312    -6.898    -1.221     4.721    10.927    17.397    24.131    31.129    38.391    45.917    53.708    61.762    70.080    71.079    66.927    62.895    58.982    55.190    51.519    47.971    44.546    41.245    38.068    35.016    32.089    29.288    26.613    24.064    21.643    19.348    17.181    15.142    13.230    11.447     9.792     8.266     6.868     5.599     4.460     3.449     2.568     1.817     1.195     0.703     0.340     0.108     0.005     0.000     0.000     0.000     0.000     0.000     0.000     0.000     0.000     0.000     0.000     0.000     0.000     0.000     0.000     0.000     0.000     0.000     0.000     0.000     0.000     0.000     0.000     0.000     0.000     0.000     0.000     0.000     0.000     0.000     0.000     0.000     0.000     0.000     0.000     0.000     0.000     0.000     0.000     0.000     0.000     0.000     0.000     0.000     0.000     0.000     0.000     0.000     0.000     0.000     0.000     0.000     0.000     0.000     0.000     0.000     0.000     0.000     0.000     0.000
     0.000     0.000     0.000     0.000     0.000     0.000     0.000     0.000     0.000     0.000     0.000     0.000     0.000     0.000     0.000     0.000     0.000     0.000     0.000     0.000     0.000     0.000     0.000     0.000     0.000     0.000     0.000     0.000     0.000     0.000     0.000     0.000     0.000     0.000     0.000     0.000     0.000     0.000     0.000     0.000     0.000     0.000     0.000     0.000     0.000     0.000     0.000     0.000     0.000     0.000     0.000     0.000     0.000     0.000     0.000     0.000     0.000     0.000     0.000     0.000     0.010     0.128     0.376     0.754     1.263     1.902     2.671     3.571     4.600     5.759     7.048     8.466    10.014    11.692    13.498    15.434    17.498    19.692    22.013    24.463    27.041    29.747    32.580    35.540    38.627    41.841    45.180    48.646    52.236    55.951    59.789    63.751    67.836    72.042    68.100    59.781    51.727    43.937    36.410    29.148    22.150    15.416     8.946     2.740    -3.201    -8.879   -14.293   -19.442   -24.328   -28.949   -33.306   -37.399   -41.229   -44.794   -48.095   -51.132   -53.904   -56.413   -58.658   -60.638   -62.355   -63.807   -64.996   -65.920   -66.580   -66.976   -67.108   -66.976   -66.580   -65.920   -64.996   -63.807   -62.355   -60.638   -58.658   -56.413   -53.904   -51.132   -48.095   -44.794   -41.229   -37.399   -33.306   -28.949   -24.328   -19.442   -14.293    -8.879    -3.201     2.740     8.946    15.416    22.150    29.148    36.410    43.937    51.727    59.781    68.100    72.042    67.836    63.751    59.789    55.951    52.236    48.646    45.180    41.841    38.627    35.540    32.580    29.747    27.041    24.463    22.013    19.692    17.498    15.434    13.498    11.692    10.014     8.466     7.048     5.759     4.600     3.571     2.671     1.902     1.263     0.754     0.376     0.128     0.010     0.000     0.000     0.000     0.000     0.000     0.000     0.000     0.000     0.000     0.000     0.000     0.000     0.000     0.000     0.000     0.000     0.000     0.000     0.000     0.000     0.000     0.000     0.000     0.000     0.000     0.000     0.000     0.000     0.000     0.000     0.000     0.000     0.000     0.000     0.000     0.000     0.000     0.000     0.000     0.000     0.000     0.000     0.000     0.000     0.000     0.000     0.000     0.000     0.000     0.000     0.000     0.000     0.000     0.000     0.000     0.000     0.000     0.000     0.000
     0.000     0.000     0.000     0.000     0.000     0.000     0.000     0.000     0.000     0.000     0.000     0.000     0.000     0.000     0.000     0.000     0.000     0.000     0.000     0.000     0.000     0.000     0.000     0.000     0.000     0.000     0.000     0.000     0.000     0.000     0.000     0.000     0.000     0.000     0.000     0.000     0.000     0.000     0.000     0.000     0.000     0.000     0.000     0.000     0.000     0.000     0.000     0.000     0.000     0.000     0.000     0.000     0.000     0.000     0.000     0.000     0.000     0.000     0.000     0.000     0.016     0.147     0.408     0.801     1.324     1.978     2.763     3.678     4.723     5.900     7.206     8.643    10.210    11.907    13.734    15.690    17.777    19.993    22.338    24.813    27.416    30.149    33.010    36.000    39.117    42.363    45.736    49.237    52.864    56.618    60.497    64.503    68.633    72.888    66.383    58.065    50.010    42.220    34.694    27.432    20.434    13.700     7.230     1.024    -4.918   -10.595   -16.009   -21.159   -26.044   -30.665   -35.023   -39.116   -42.945   -46.510   -49.811   -52.848   -55.621   -58.130   -60.374   -62.355   -64.071   -65.524   -66.712   -67.636   -68.297   -68.693   -68.825   -68.693   -68.297   -67.636   -66.712   -65.524   -64.071   -62.355   -60.374   -58.130   -55.621   -52.848   -49.811   -46.510   -42.945   -39.116   -35.023   -30.665   -26.044   -21.159   -16.009   -10.595    -4.918     1.024     7.230    13.700    20.434    27.432    34.694    42.220    50.010    58.065    66.383    72.888    68.633    64.503    60.497    56.618    52.864    49.237    45.736    42.363    39.117    36.000    33.010    30.149    27.416    24.813    22.338    19.993    17.777    15.690    13.734    11.907    10.210     8.643     7.206     5.900     4.723     3.678     2.763     1.978     1.324     0.801     0.408     0.147     0.016     0.000     0.000     0.000     0.000     0.000     0.000     0.000     0.000     0.000     0.000     0.000     0.000     0.000     0.000     0.000     0.000     0.000     0.000     0.000     0.000     0.000     0.000     0.000     0.000     0.000     0.000     0.000     0.000     0.000     0.000     0.000     0.000     0.000     0.000     0.000     0.000     0.000     0.000     0.000     0.000     0.000     0.000     0.000     0.000     0.000     0.000     0.000     0.000     0.000     0.000     0.000     0.000     0.000     0.000     0.000     0.000     0.000     0.000     0.000
     0.000     0.000     0.000     0.000     0.000     0.000     0.000     0.000     0.000     0.000     0.000     0.000     0.000     0.000     0.000     0.000     0.000     0.000     0.000     0.000     0.000     0.000     0.000     0.000     0.000     0.000     0.000     0.000     0.000     0.000     0.000     0.000     0.000     0.000     0.000     0.000     0.000     0.000     0.000     0.000     0.000     0.000     0.000     0.000     0.000     0.000     0.000     0.000     0.000     0.000     0.000     0.000     0.000     0.000     0.000     0.000     0.000     0.000     0.000     0.000     0.022     0.164     0.437     0.841     1.377     2.043     2.841     3.770     4.829     6.020     7.341     8.794    10.377    12.090    13.935    15.909    18.014    20.250    22.615    25.111    27.737    30.492    33.377    36.392    39.536    42.809    46.211    49.741    53.400    57.188    61.103    65.145    69.314    73.513    64.931    56.612    48.558    40.768    33.241    25.979    18.981    12.247     5.777    -0.428    -6.370   -12.048   -17.462   -22.611   -27.497   -32.118   -36.475   -40.568   -44.398   -47.963   -51.264   -54.300   -57.073   -59.582   -61.827   -63.807   -65.524   -66.976   -68.165   -69.089   -69.749   -70.145   -70.277   -70.145   -69.749   -69.089   -68.165   -66.976   -65.524   -63.807   -61.827   -59.582   -57.073   -54.300   -51.264   -47.963   -44.398   -40.568   -36.475   -32.118   -27.497   -22.611   -17.462   -12.048    -6.370    -0.428     5.777    12.247    18.981    25.979    33.241    40.768    48.558    56.612    64.931    73.513    69.314    65.145    61.103    57.188    53.400    49.741    46.211    42.809    39.536    36.392    33.377    30.492    27.737    25.111    22.615    20.250    18.014    15.909    13.935    12.090    10.377     8.794     7.341     6.020     4.829     3.770     2.841     2.043     1.377     0.841     0.437     0.164     0.022     0.000     0.000     0.000     0.000     0.000     0.000     0.000     0.000     0.000     0.000     0.000     0.000     0.000     0.000     0.000     0.000     0.000     0.000     0.000     0.000     0.000     0.000     0.000     0.000     0.000     0.000     0.000     0.000     0.000     0.000     0.000     0.000     0.000     0.000     0.000     0.000     0.000     0.000     0.000     0.000     0.000     0.000     0.000     0.000     0.000     0.000     0.000     0.000     0.000     0.000     0.000     0.000     0.000     0.000     0.000     0.000     0.000     0.000     0.000
     0.000     0.000     0.000     0.000     0.000     0.000     0.000     0.000     0.000     0.000     0.000     0.000     0.000     0.000     0.000     0.000     0.000     0.000     0.000     0.000     0.000     0.000     0.000     0.000     0.000     0.000     0.000     0.000     0.000     0.000     0.000     0.000     0.000     0.000     0.000     0.000     0.000     0.000     0.000     0.000     0.000     0.000     0.000     0.000     0.000     0.000     0.000     0.000     0.000     0.000     0.000     0.000     0.000     0.000     0.000     0.000     0.000     0.000     0.000     0.000     0.028     0.179     0.461     0.875     1.421     2.098     2.906     3.846     4.917     6.120     7.453     8.918    10.515    12.242    14.100    16.090    18.210    20.462    22.844    25.357    28.001    30.775    33.680    36.715    39.881    43.176    46.602    50.158    53.843    57.658    61.602    65.675    69.877    72.325    63.743    55.424    47.370    39.579    32.053    24.791    17.793    11.059     4.589    -1.617    -7.559   -13.236   -18.650   -23.799   -28.685   -33.306   -37.664   -41.757   -45.586   -49.151   -52.452   -55.489   -58.262   -60.770   -63.015   -64.996   -66.712   -68.165   -69.353   -70.277   -70.937   -71.333   -71.466   -71.333   -70.937   -70.277   -69.353   -68.165   -66.712   -64.996   -63.015   -60.770   -58.262   -55.489   -52.452   -49.151   -45.586   -41.757   -37.664   -33.306   -28.685   -23.799   -18.650   -13.236    -7.559    -1.617     4.589    11.059    17.793    24.791    32.053    39.579    47.370    55.424    63.743    72.325    69.877    65.675    61.602    57.658    53.843    50.158    46.602    43.176    39.881    36.715    33.680    30.775    28.001    25.357    22.844    20.462    18.210    16.090    14.100    12.242    10.515     8.918     7.453     6.120     4.917     3.846     2.906     2.098     1.421     0.875     0.461     0.179     0.028     0.000     0.000     0.000     0.000     0.000     0.000     0.000     0.000     0.000     0.000     0.000     0.000     0.000     0.000     0.000     0.000     0.000     0.000     0.000     0.000     0.000     0.000     0.000     0.000     0.000     0.000     0.000     0.000     0.000     0.000     0.000     0.000     0.000     0.000     0.000     0.000     0.000     0.000     0.000     0.000     0.000     0.000     0.000     0.000     0.000     0.000     0.000     0.000     0.000     0.000     0.000     0.000     0.000     0.000     0.000     0.000     0.000     0.000     0.000
     0.000     0.000     0.000     0.000     0.000     0.000     0.000     0.000     0.000     0.000     0.000     0.000     0.000     0.000     0.000     0.000     0.000     0.000     0.000     0.000     0.000     0.000     0.000     0.000     0.000     0.000     0.000     0.000     0.000     0.000     0.000     0.000     0.000     0.000     0.000     0.000     0.000     0.000     0.000     0.000     0.000     0.000     0.000     0.000     0.000     0.000     0.000     0.000     0.000     0.000     0.000     0.000     0.000     0.000     0.000     0.000     0.000     0.000     0.000     0.000     0.032     0.191     0.480     0.902     1.456     2.141     2.957     3.906     4.986     6.198     7.541     9.016    10.623    12.361    14.230    16.231    18.364    20.628    23.023    25.550    28.207    30.997    33.917    36.968    40.151    43.464    46.908    50.483    54.189    58.026    61.993    66.090    70.317    71.401    62.818    54.500    46.445    38.655    31.129    23.867    16.869    10.135     3.665    -2.541    -8.483   -14.161   -19.574   -24.724   -29.609   -34.231   -38.588   -42.681   -46.510   -50.075   -53.376   -56.413   -59.186   -61.695   -63.939   -65.920   -67.636   -69.089   -70.277   -71.201   -71.862   -72.258   -72.390   -72.258   -71.862   -71.201   -70.277   -69.089   -67.636   -65.920   -63.939   -61.695   -59.186   -56.413   -53.376   -50.075   -46.510   -42.681   -38.588   -34.231   -29.609   -24.724   -19.574   -14.161    -8.483    -2.541     3.665    10.135    16.869    23.867    31.129    38.655    46.445    54.500    62.818    71.401    70.317    66.090    61.993    58.026    54.189    50.483    46.908    43.464    40.151    36.968    33.917    30.997    28.207    25.550    23.023    20.628    18.364    16.231    14.230    12.361    10.623     9.016     7.541     6.198     4.986     3.906     2.957     2.141     1.456     0.902     0.480     0.191     0.032     0.000     0.000     0.000     0.000     0.000     0.000     0.000     0.000     0.000     0.000     0.000     0.000     0.000     0.000     0.000     0.000     0.000     0.000     0.000     0.000     0.000     0.000     0.000     0.000     0.000     0.000     0.000     0.000     0.000     0.000     0.000     0.000     0.000     0.000     0.000     0.000     0.000     0.000     0.000     0.000     0.000     0.000     0.000     0.000     0.000     0.000     0.000     0.000     0.000     0.000     0.000     0.000     0.000     0.000     0.000     0.000     0.000     0.000     0.000
     0.000     0.000     0.000     0.000     0.000     0.000     0.000     0.000     0.000     0.000     0.000     0.000     0.000     0.000     0.000     0.000     0.000     0.000     0.000     0.000     0.000     0.000     0.000     0.000     0.000     0.000     0.000     0.000     0.000     0.000     0.000     0.000     0.000     0.000     0.000     0.000     0.000     0.000     0.000     0.000     0.000     0.000     0.000     0.000     0.000     0.000     0.000     0.000     0.000     0.000     0.000     0.000     0.000     0.000     0.000     0.000     0.000     0.000     0.000     0.000     0.036     0.199     0.494     0.922     1.481     2.172     2.994     3.949     5.036     6.254     7.604     9.086    10.700    12.446    14.324    16.333    18.474    20.747    23.151    25.688    28.356    31.155    34.087    37.150    40.344    43.670    47.128    50.717    54.438    58.290    62.273    66.388    70.634    70.741    62.158    53.840    45.785    37.995    30.469    23.207    16.208     9.474     3.005    -3.201    -9.143   -14.821   -20.234   -25.384   -30.269   -34.891   -39.248   -43.341   -47.170   -50.735   -54.036   -57.073   -59.846   -62.355   -64.599   -66.580   -68.297   -69.749   -70.937   -71.862   -72.522   -72.918   -73.050   -72.918   -72.522   -71.862   -70.937   -69.749   -68.297   -66.580   -64.599   -62.355   -59.846   -57.073   -54.036   -50.735   -47.170   -43.341   -39.248   -34.891   -30.269   -25.384   -20.234   -14.821    -9.143    -3.201     3.005     9.474    16.208    23.207    30.469    37.995    45.785    53.840    62.158    70.741    70.634    66.388    62.273    58.290    54.438    50.717    47.128    43.670    40.344    37.150    34.087    31.155    28.356    25.688    23.151    20.747    18.474    16.333    14.324    12.446    10.700     9.086     7.604     6.254     5.036     3.949     2.994     2.172     1.481     0.922     0.494     0.199     0.036     0.000     0.000     0.000     0.000     0.000     0.000     0.000     0.000     0.000     0.000     0.000     0.000     0.000     0.000     0.000     0.000     0.000     0.000     0.000     0.000     0.000     0.000     0.000     0.000     0.000     0.000     0.000     0.000     0.000     0.000     0.000     0.000     0.000     0.000     0.000     0.000     0.000     0.000     0.000     0.000     0.000     0.000     0.000     0.000     0.000     0.000     0.000     0.000     0.000     0.000     0.000     0.000     0.000     0.000     0.000     0.000     0.000     0.000     0.000
     0.000     0.000     0.000     0.000     0.000     0.000     0.000     0.000     0.000     0.000     0.000     0.000     0.000     0.000     0.000     0.000     0.000     0.000     0.000     0.000     0.000     0.000     0.000     0.000     0.000     0.000     0.000     0.000     0.000     0.000     0.000     0.000     0.000     0.000     0.000     0.000     0.000     0.000     0.000     0.000     0.000     0.000     0.000     0.000     0.000     0.000     0.000     0.000     0.000     0.000     0.000     0.000     0.000     0.000     0.000     0.000     0.000     0.000     0.000     0.000     0.038     0.205     0.503     0.933     1.496     2.190     3.017     3.975     5.065     6.288     7.642     9.129    10.747    12.497    14.380    16.394    18.540    20.818    23.229    25.771    28.445    31.251    34.189    37.259    40.461    43.795    47.260    50.858    54.588    58.449    62.442    66.567    70.824    70.344    61.762    53.443    45.389    37.599    30.073    22.810    15.812     9.078     2.608    -3.597    -9.539   -15.217   -20.630   -25.780   -30.665   -35.287   -39.644   -43.737   -47.566   -51.132   -54.432   -57.469   -60.242   -62.751   -64.996   -66.976   -68.693   -70.145   -71.333   -72.258   -72.918   -73.314   -73.446   -73.314   -72.918   -72.258   -71.333   -70.145   -68.693   -66.976   -64.996   -62.751   -60.242   -57.469   -54.432   -51.132   -47.566   -43.737   -39.644   -35.287   -30.665   -25.780   -20.630   -15.217    -9.539    -3.597     2.608     9.078    15.812    22.810    30.073    37.599    45.389    53.443    61.762    70.344    70.824    66.567    62.442    58.449    54.588    50.858    47.260    43.795    40.461    37.259    34.189    31.251    28.445    25.771    23.229    20.818    18.540    16.394    14.380    12.497    10.747     9.129     7.642     6.288     5.065     3.975     3.017     2.190     1.496     0.933     0.503     0.205     0.038     0.000     0.000     0.000     0.000     0.000     0.000     0.000     0.000     0.000     0.000     0.000     0.000     0.000     0.000     0.000     0.000     0.000     0.000     0.000     0.000     0.000     0.000     0.000     0.000     0.000     0.000     0.000     0.000     0.000     0.000     0.000     0.000     0.000     0.000     0.000     0.000     0.000     0.000     0.000     0.000     0.000     0.000     0.000     0.000     0.000     0.000     0.000     0.000     0.000     0.000     0.000     0.000     0.000     0.000     0.000     0.000     0.000     0.000     0.000
     0.000     0.000     0.000     0.000     0.000     0.000     0.000     0.000     0.000     0.000     0.000     0.000     0.000     0.000     0.000     0.000     0.000     0.000     0.000     0.000     0.000     0.000     0.000     0.000     0.000     0.000     0.000     0.000     0.000     0.000     0.000     0.000     0.000     0.000     0.000     0.000     0.000     0.000     0.000     0.000     0.000     0.000     0.000     0.000     0.000     0.000     0.000     0.000     0.000     0.000     0.000     0.000     0.000     0.000     0.000     0.000     0.000     0.000     0.000     0.000     0.039     0.206     0.506     0.937     1.501     2.196     3.024     3.984     5.075     6.299     7.655     9.143    10.763    12.514    14.398    16.414    18.562    20.842    23.255    25.799    28.475    31.283    34.223    37.296    40.500    43.836    47.305    50.905    54.638    58.502    62.499    66.627    70.888    70.212    61.630    53.311    45.257    37.467    29.941    22.678    15.680     8.946     2.476    -3.729    -9.671   -15.349   -20.763   -25.912   -30.797   -35.419   -39.776   -43.869   -47.698   -51.264   -54.565   -57.601   -60.374   -62.883   -65.128   -67.108   -68.825   -70.277   -71.466   -72.390   -73.050   -73.446   -73.578   -73.446   -73.050   -72.390   -71.466   -70.277   -68.825   -67.108   -65.128   -62.883   -60.374   -57.601   -54.565   -51.264   -47.698   -43.869   -39.776   -35.419   -30.797   -25.912   -20.763   -15.349    -9.671    -3.729     2.476     8.946    15.680    22.678    29.941    37.467    45.257    53.311    61.630    70.212    70.888    66.627    62.499    58.502    54.638    50.905    47.305    43.836    40.500    37.296    34.223    31.283    28.475    25.799    23.255    20.842    18.562    16.414    14.398    12.514    10.763     9.143     7.655     6.299     5.075     3.984     3.024     2.196     1.501     0.937     0.506     0.206     0.039     0.000     0.000     0.000     0.000     0.000     0.000     0.000     0.000     0.000     0.000     0.000     0.000     0.000     0.000     0.000     0.000     0.000     0.000     0.000     0.000     0.000     0.000     0.000     0.000     0.000     0.000     0.000     0.000     0.000     0.000     0.000     0.000     0.000     0.000     0.000     0.000     0.000     0.000     0.000     0.000     0.000     0.000     0.000     0.000     0.000     0.000     0.000     0.000     0.000     0.000     0.000     0.000     0.000     0.000     0.000     0.000     0.000     0.000     0.000
     0.000     0.000     0.000     0.000     0.000     0.000     0.000     0.000     0.000     0.000     0.000     0.000     0.000     0.000     0.000     0.000     0.000     0.000     0.000     0.000     0.000     0.000     0.000     0.000     0.000     0.000     0.000     0.000     0.000     0.000     0.000     0.000     0.000     0.000     0.000     0.000     0.000     0.000     0.000     0.000     0.000     0.000     0.000     0.000     0.000     0.000     0.000     0.000     0.000     0.000     0.000     0.000     0.000     0.000     0.000     0.000     0.000     0.000     0.000     0.000     0.038     0.205     0.503     0.933     1.496     2.190     3.017     3.975     5.065     6.288     7.642     9.129    10.747    12.497    14.380    16.394    18.540    20.818    23.229    25.771    28.445    31.251    34.189    37.259    40.461    43.795    47.260    50.858    54.588    58.449    62.442    66.567    70.824    70.344    61.762    53.443    45.389    37.599    30.073    22.810    15.812     9.078     2.608    -3.597    -9.539   -15.217   -20.630   -25.780   -30.665   -35.287   -39.644   -43.737   -47.566   -51.132   -54.432   -57.469   -60.242   -62.751   -64.996   -66.976   -68.693   -70.145   -71.333   -72.258   -72.918   -73.314   -73.446   -73.314   -72.918   -72.258   -71.333   -70.145   -68.693   -66.976   -64.996   -62.751   -60.242   -57.469   -54.432   -51.132   -47.566   -43.737   -39.644   -35.287   -30.665   -25.780   -20.630   -15.217    -9.539    -3.597     2.608     9.078    15.812    22.810    30.073    37.599    45.389    53.443    61.762    70.344    70.824    66.567    62.442    58.449    54.588    50.858    47.260    43.795    40.461    37.259    34.189    31.251    28.445    25.771    23.229    20.818    18.540    16.394    14.380    12.497    10.747     9.129     7.642     6.288     5.065     3.975     3.017     2.190     1.496     0.933     0.503     0.205     0.038     0.000     0.000     0.000     0.000     0.000     0.000     0.000     0.000     0.000     0.000     0.000     0.000     0.000     0.000     0.000     0.000     0.000     0.000     0.000     0.000     0.000     0.000     0.000     0.000     0.000     0.000     0.000     0.000     0.000     0.000     0.000     0.000     0.000     0.000     0.000     0.000     0.000     0.000     0.000     0.000     0.000     0.000     0.000     0.000     0.000     0.000     0.000     0.000     0.000     0.000     0.000     0.000     0.000     0.000     0.000     0.000     0.000     0.000     0.000
     0.000     0.000     0.000     0.000     0.000     0.000     0.000     0.000     0.000     0.000     0.000     0.000     0.000     0.000     0.000     0.000     0.000     0.000     0.000     0.000     0.000     0.000     0.000     0.000     0.000     0.000     0.000     0.000     0.000     0.000     0.000     0.000     0.000     0.000     0.000     0.000     0.000     0.000     0.000     0.000     0.000     0.000     0.000     0.000     0.000     0.000     0.000     0.000     0.000     0.000     0.000     0.000     0.000     0.000     0.000     0.000     0.000     0.000     0.000     0.000     0.036     0.199     0.494     0.922     1.481     2.172     2.994     3.949     5.036     6.254     7.604     9.086    10.700    12.446    14.324    16.333    18.474    20.747    23.151    25.688    28.356    31.155    34.087    37.150    40.344    43.670    47.128    50.717    54.438    58.290    62.273    66.388    70.634    70.741    62.158    53.840    45.785    37.995    30.469    23.207    16.208     9.474     3.005    -3.201    -9.143   -14.821   -20.234   -25.384   -30.269   -34.891   -39.248   -43.341   -47.170   -50.735   -54.036   -57.073   -59.846   -62.355   -64.599   -66.580   -68.297   -69.749   -70.937   -71.862   -72.522   -72.918   -73.050   -72.918   -72.522   -71.862   -70.937   -69.749   -68.297   -66.580   -64.599   -62.355   -59.846   -57.073   -54.036   -50.735   -47.170   -43.341   -39.248   -34.891   -30.269   -25.384   -20.234   -14.821    -9.143    -3.201     3.005     9.474    16.208    23.207    30.469    37.995    45.785    53.840    62.158    70.741    70.634    66.388    62.273    58.290    54.438    50.717    47.128    43.670    40.344    37.150    34.087    31.155    28.356    25.688    23.151    20.747    18.474    16.333    14.324    12.446    10.700     9.086     7.604     6.254     5.036     3.949     2.994     2.172     1.481     0.922     0.494     0.199     0.036     0.000     0.000     0.000     0.000     0.000     0.000     0.000     0.000     0.000     0.000     0.000     0.000     0.000     0.000     0.000     0.000     0.000     0.000     0.000     0.000     0.000     0.000     0.000     0.000     0.000     0.000     0.000     0.000     0.000     0.000     0.000     0.000     0.000     0.000     0.000     0.000     0.000     0.000     0.000     0.000     0.000     0.000     0.000     0.000     0.000     0.000     0.000     0.000     0.000     0.000     0.000     0.000     0.000     0.000     0.000     0.000     0.000     0.000     0.000
     0.000     0.000     0.000     0.000     0.000     0.000     0.000     0.000     0.000     0.000     0.000     0.000     0.000     0.000     0.000     0.000     0.000     0.000     0.000     0.000     0.000     0.000     0.000     0.000     0.000     0.000     0.000     0.000     0.000     0.000     0.000     0.000     0.000     0.000     0.000     0.000     0.000     0.000     0.000     0.000     0.000     0.000     0.000     0.000     0.000     0.000     0.000     0.000     0.000     0.000     0.000     0.000     0.000     0.000     0.000     0.000     0.000     0.000     0.000     0.000     0.032     0.191     0.480     0.902     1.456     2.141     2.957     3.906     4.986     6.198     7.541     9.016    10.623    12.361    14.230    16.231    18.364    20.628    23.023    25.550    28.207    30.997    33.917    36.968    40.151    43.464    46.908    50.483    54.189    58.026    61.993    66.090    70.317    71.401    62.818    54.500    46.445    38.655    31.129    23.867    16.869    10.135     3.665    -2.541    -8.483   -14.161   -19.574   -24.724   -29.609   -34.231   -38.588   -42.681   -46.510   -50.075   -53.376   -56.413   -59.186   -61.695   -63.939   -65.920   -67.636   -69.089   -70.277   -71.201   -71.862   -72.258   -72.390   -72.258   -71.862   -71.201   -70.277   -69.089   -67.636   -65.920   -63.939   -61.695   -59.186   -56.413   -53.376   -50.075   -46.510   -42.681   -38.588   -34.231   -29.609   -24.724   -19.574   -14.161    -8.483    -2.541     3.665    10.135    16.869    23.867    31.129    38.655    46.445    54.500    62.818    71.401    70.317    66.090    61.993    58.026    54.189    50.483    46.908    43.464    40.151    36.968    33.917    30.997    28.207    25.550    23.023    20.628    18.364    16.231    14.230    12.361    10.623     9.016     7.541     6.198     4.986     3.906     2.957     2.141     1.456     0.902     0.480     0.191     0.032     0.000     0.000     0.000     0.000     0.000     0.000     0.000     0.000     0.000     0.000     0.000     0.000     0.000     0.000     0.000     0.000     0.000     0.000     0.000     0.000     0.000     0.000     0.000     0.000     0.000     0.000     0.000     0.000     0.000     0.000     0.000     0.000     0.000     0.000     0.000     0.000     0.000     0.000     0.000     0.000     0.000     0.000     0.000     0.000     0.000     0.000     0.000     0.000     0.000     0.000     0.000     0.000     0.000     0.000     0.000     0.000     0.000     0.000     0.000
     0.000     0.000     0.000     0.000     0.000     0.000     0.000     0.000     0.000     0.000     0.000     0.000     0.000     0.000     0.000     0.000     0.000     0.000     0.000     0.000     0.000     0.000     0.000     0.000     0.000     0.000     0.000     0.000     0.000     0.000     0.000     0.000     0.000     0.000     0.000     0.000     0.000     0.000     0.000     0.000     0.000     0.000     0.000     0.000     0.000     0.000     0.000     0.000     0.000     0.000     0.000     0.000     0.000     0.000     0.000     0.000     0.000     0.000     0.000     0.000     0.028     0.179     0.461     0.875     1.421     2.098     2.906     3.846     4.917     6.120     7.453     8.918    10.515    12.242    14.100    16.090    18.210    20.462    22.844    25.357    28.001    30.775    33.680    36.715    39.881    43.176    46.602    50.158    53.843    57.658    61.602    65.675    69.877    72.325    63.743    55.424    47.370    39.579    32.053    24.791    17.793    11.059     4.589    -1.617    -7.559   -13.236   -18.650   -23.799   -28.685   -33.306   -37.664   -41.757   -45.586   -49.151   -52.452   -55.489   -58.262   -60.770   -63.015   -64.996   -66.712   -68.165   -69.353   -70.277   -70.937   -71.333   -71.466   -71.333   -70.937   -70.277   -69.353   -68.165   -66.712   -64.996   -63.015   -60.770   -58.262   -55.489   -52.452   -49.151   -45.586   -41.757   -37.664   -33.306   -28.685   -23.799   -18.650   -13.236    -7.559    -1.617     4.589    11.059    17.793    24.791    32.053    39.579    47.370    55.424    63.743    72.325    69.877    65.675    61.602    57.658    53.843    50.158    46.602    43.176    39.881    36.715    33.680    30.775    28.001    25.357    22.844    20.462    18.210    16.090    14.100    12.242    10.515     8.918     7.453     6.120     4.917     3.846     2.906     2.098     1.421     0.875     0.461     0.179     0.028     0.000     0.000     0.000     0.000     0.000     0.000     0.000     0.000     0.000     0.000     0.000     0.000     0.000     0.000     0.000     0.000     0.000     0.000     0.000     0.000     0.000     0.000     0.000     0.000     0.000     0.000     0.000     0.000     0.000     0.000     0.000     0.000     0.000     0.000     0.000     0.000     0.000     0.000     0.000     0.000     0.000     0.000     0.000     0.000     0.000     0.000     0.000     0.000     0.000     0.000     0.000     0.000     0.000     0.000     0.000     0.000     0.000     0.000     0.000
     0.000     0.000     0.000     0.000     0.000     0.000     0.000     0.000     0.000     0.000     0.000     0.000     0.000     0.000     0.000     0.000     0.000     0.000     0.000     0.000     0.000     0.000     0.000     0.000     0.000     0.000     0.000     0.000     0.000     0.000     0.000     0.000     0.000     0.000     0.000     0.000     0.000     0.000     0.000     0.000     0.000     0.000     0.000     0.000     0.000     0.000     0.000     0.000     0.000     0.000     0.000     0.000     0.000     0.000     0.000     0.000     0.000     0.000     0.000     0.000     0.022     0.164     0.437     0.841     1.377     2.043     2.841     3.770     4.829     6.020     7.341     8.794    10.377    12.090    13.935    15.909    18.014    20.250    22.615    25.111    27.737    30.492    33.377    36.392    39.536    42.809    46.211    49.741    53.400    57.188    61.103    65.145    69.314    73.513    64.931    56.612    48.558    40.768    33.241    25.979    18.981    12.247     5.777    -0.428    -6.370   -12.048   -17.462   -22.611   -27.497   -32.118   -36.475   -40.568   -44.398   -47.963   -51.264   -54.300   -57.073   -59.582   -61.827   -63.807   -65.524   -66.976   -68.165   -69.089   -69.749   -70.145   -70.277   -70.145   -69.749   -69.089   -68.165   -66.976   -65.524   -63.807   -61.827   -59.582   -57.073   -54.300   -51.264   -47.963   -44.398   -40.568   -36.475   -32.118   -27.497   -22.611   -17.462   -12.048    -6.370    -0.428     5.777    12.247    18.981    25.979    33.241    40.768    48.558    56.612    64.931    73.513    69.314    65.145    61.103    57.188    53.400    49.741    46.211    42.809    39.536    36.392    33.377    30.492    27.737    25.111    22.615    20.250    18.014    15.909    13.935    12.090    10.377     8.794     7.341     6.020     4.829     3.770     2.841     2.043     1.377     0.841     0.437     0.164     0.022     0.000     0.000     0.000     0.000     0.000     0.000     0.000     0.000     0.000     0.000     0.000     0.000     0.000     0.000     0.000     0.000     0.000     0.000     0.000     0.000     0.000     0.000     0.000     0.000     0.000     0.000     0.000     0.000     0.000     0.000     0.000     0.000     0.000     0.000     0.000     0.000     0.000     0.000     0.000     0.000     0.000     0.000     0.000     0.000     0.000     0.000     0.000     0.000     0.000     0.000     0.000     0.000     0.000     0.000     0.000     0.000     0.000     0.000     0.000
     0.000     0.000     0.000     0.000     0.000     0.000     0.000     0.000     0.000     0.000     0.000     0.000     0.000     0.000     0.000     0.000     0.000     0.000     0.000     0.000     0.000     0.000     0.000     0.000     0.000     0.000     0.000     0.000     0.000     0.000     0.000     0.000     0.000     0.000     0.000     0.000     0.000     0.000     0.000     0.000     0.000     0.000     0.000     0.000     0.000     0.000     0.000     0.000     0.000     0.000     0.000     0.000     0.000     0.000     0.000     0.000     0.000     0.000     0.000     0.000     0.016     0.147     0.408     0.801     1.324     1.978     2.763     3.678     4.723     5.900     7.206     8.643    10.210    11.907    13.734    15.690    17.777    19.993    22.338    24.813    27.416    30.149    33.010    36.000    39.117    42.363    45.736    49.237    52.864    56.618    60.497    64.503    68.633    72.888    66.383    58.065    50.010    42.220    34.694    27.432    20.434    13.700     7.230     1.024    -4.918   -10.595   -16.009   -21.159   -26.044   -30.665   -35.023   -39.116   -42.945   -46.510   -49.811   -52.848   -55.621   -58.130   -60.374   -62.355   -64.071   -65.524   -66.712   -67.636   -68.297   -68.693   -68.825   -68.693   -68.297   -67.636   -66.712   -65.524   -64.071   -62.355   -60.374   -58.130   -55.621   -52.848   -49.811   -46.510   -42.945   -39.116   -35.023   -30.665   -26.044   -21.159   -16.009   -10.595    -4.918     1.024     7.230    13.700    20.434    27.432    34.694    42.220    50.010    58.065    66.383    72.888    68.633    64.503    60.497    56.618    52.864    49.237    45.736    42.363    39.117    36.000    33.010    30.149    27.416    24.813    22.338    19.993    17.777    15.690    13.734    11.907    10.210     8.643     7.206     5.900     4.723     3.678     2.763     1.978     1.324     0.801     0.408     0.147     0.016     0.000     0.000     0.000     0.000     0.000     0.000     0.000     0.000     0.000     0.000     0.000     0.000     0.000     0.000     0.000     0.000     0.000     0.000     0.000     0.000     0.000     0.000     0.000     0.000     0.000     0.000     0.000     0.000     0.000     0.000     0.000     0.000     0.000     0.000     0.000     0.000     0.000     0.000     0.000     0.000     0.000     0.000     0.000     0.000     0.000     0.000     0.000     0.000     0.000     0.000     0.000     0.000     0.000     0.000     0.000     0.000     0.000     0.000     0.000
     0.000     0.000     0.000     0.000     0.000     0.000     0.000     0.000     0.000     0.000     0.000     0.000     0.000     0.000     0.000     0.000     0.000     0.000     0.000     0.000     0.000     0.000     0.000     0.000     0.000     0.000     0.000     0.000     0.000     0.000     0.000     0.000     0.000     0.000     0.000     0.000     0.000     0.000     0.000     0.000     0.000     0.000     0.000     0.000     0.000     0.000     0.000     0.000     0.000     0.000     0.000     0.000     0.000     0.000     0.000     0.000     0.000     0.000     0.000     0.000     0.010     0.128     0.376     0.754     1.263     1.902     2.671     3.571     4.600     5.759     7.048     8.466    10.014    11.692    13.498    15.434    17.498    19.692    22.013    24.463    27.041    29.747    32.580    35.540    38.627    41.841    45.180    48.646    52.236    55.951    59.789    63.751    67.836    72.042    68.100    59.781    51.727    43.937    36.410    29.148    22.150    15.416     8.946     2.740    -3.201    -8.879   -14.293   -19.442   -24.328   -28.949   -33.306   -37.399   -41.229   -44.794   -48.095   -51.132   -53.904   -56.413   -58.658   -60.638   -62.355   -63.807   -64.996   -65.920   -66.580   -66.976   -67.108   -66.976   -66.580   -65.920   -64.996   -63.807   -62.355   -60.638   -58.658   -56.413   -53.904   -51.132   -48.095   -44.794   -41.229   -37.399   -33.306   -28.949   -24.328   -19.442   -14.293    -8.879    -3.201     2.740     8.946    15.416    22.150    29.148    36.410    43.937    51.727    59.781    68.100    72.042    67.836    63.751    59.789    55.951    52.236    48.646    45.180    41.841    38.627    35.540    32.580    29.747    27.041    24.463    22.013    19.692    17.498    15.434    13.498    11.692    10.014     8.466     7.048     5.759     4.600     3.571     2.671     1.902     1.263     0.754     0.376     0.128     0.010     0.000     0.000     0.000     0.000     0.000     0.000     0.000     0.000     0.000     0.000     0.000     0.000     0.000     0.000     0.000     0.000     0.000     0.000     0.000     0.000     0.000     0.000     0.000     0.000     0.000     0.000     0.000     0.000     0.000     0.000     0.000     0.000     0.000     0.000     0.000     0.000     0.000     0.000     0.000     0.000     0.000     0.000     0.000     0.000     0.000     0.000     0.000     0.000     0.000     0.000     0.000     0.000     0.000     0.000     0.000     0.000     0.000     0.000     0.000
     0.000     0.000     0.000     0.000     0.000     0.000     0.000     0.000     0.000     0.000     0.000     0.000     0.000     0.000     0.000     0.000     0.000     0.000     0.000     0.000     0.000     0.000     0.000     0.000     0.000     0.000     0.000     0.000     0.000     0.000     0.000     0.000     0.000     0.000     0.000     0.000     0.000     0.000     0.000     0.000     0.000     0.000     0.000     0.000     0.000     0.000     0.000     0.000     0.000     0.000     0.000     0.000     0.000     0.000     0.000     0.000     0.000     0.000     0.000     0.000     0.005     0.108     0.340     0.703     1.195     1.817     2.568     3.449     4.460     5.599     6.868     8.266     9.792    11.447    13.230    15.142    17.181    19.348    21.643    24.064    26.613    29.288    32.089    35.016    38.068    41.245    44.546    47.971    51.519    55.190    58.982    62.895    66.927    71.079    70.080    61.762    53.708    45.917    38.391    31.129    24.131    17.397    10.927     4.721    -1.221    -6.898   -12.312   -17.462   -22.347   -26.968   -31.326   -35.419   -39.248   -42.813   -46.114   -49.151   -51.924   -54.432   -56.677   -58.658   -60.374   -61.827   -63.015   -63.939   -64.599   -64.996   -65.128   -64.996   -64.599   -63.939   -63.015   -61.827   -60.374   -58.658   -56.677   -54.432   -51.924   -49.151   -46.114   -42.813   -39.248   -35.419   -31.326   -26.968   -22.347   -17.462   -12.312    -6.898    -1.221     4.721    10.927    17.397    24.131    31.129    38.391    45.917    53.708    61.762    70.080    71.079    66.927    62.895    58.982    55.190    51.519    47.971    44.546    41.245    38.068    35.016    32.089    29.288    26.613    24.064    21.643    19.348    17.181    15.142    13.230    11.447     9.792     8.266     6.868     5.599     4.460     3.449     2.568     1.817     1.195     0.703     0.340     0.108     0.005     0.000     0.000     0.000     0.000     0.000     0.000     0.000     0.000     0.000     0.000     0.000     0.000     0.000     0.000     0.000     0.000     0.000     0.000     0.000     0.000     0.000     0.000     0.000     0.000     0.000     0.000     0.000     0.000     0.000     0.000     0.000     0.000     0.000     0.000     0.000     0.000     0.000     0.000     0.000     0.000     0.000     0.000     0.000     0.000     0.000     0.000     0.000     0.000     0.000     0.000     0.000     0.000     0.000     0.000     0.000     0.000     0.000     0.000     0.000
     0.000     0.000     0.000     0.000     0.000     0.000     0.000     0.000     0.000     0.000     0.000     0.000     0.000     0.000     0.000     0.000     0.000     0.000     0.000     0.000     0.000     0.000     0.000     0.000     0.000     0.000     0.000     0.000     0.000     0.000     0.000     0.000     0.000     0.000     0.000     0.000     0.000     0.000     0.000     0.000     0.000     0.000     0.000     0.000     0.000     0.000     0.000     0.000     0.000     0.000     0.000     0.000     0.000     0.000     0.000     0.000     0.000     0.000     0.000     0.000     0.002     0.087     0.302     0.646     1.120     1.722     2.454     3.314     4.304     5.421     6.667     8.041     9.543    11.173    12.930    14.815    16.826    18.964    21.228    23.618    26.133    28.774    31.539    34.429    37.442    40.578    43.836    47.216    50.717    54.338    58.079    61.937    65.912    70.002    72.325    64.007    55.952    48.162    40.636    33.374    26.375    19.641    13.172     6.966     1.024    -4.654   -10.067   -15.217   -20.102   -24.724   -29.081   -33.174   -37.003   -40.568   -43.869   -46.906   -49.679   -52.188   -54.432   -56.413   -58.130   -59.582   -60.770   -61.695   -62.355   -62.751   -62.883   -62.751   -62.355   -61.695   -60.770   -59.582   -58.130   -56.413   -54.432   -52.188   -49.679   -46.906   -43.869   -40.568   -37.003   -33.174   -29.081   -24.724   -20.102   -15.217   -10.067    -4.654     1.024     6.966    13.172    19.641    26.375    33.374    40.636    48.162    55.952    64.007    72.325    70.002    65.912    61.937    58.079    54.338    50.717    47.216    43.836    40.578    37.442    34.429    31.539    28.774    26.133    23.618    21.228    18.964    16.826    14.815    12.930    11.173     9.543     8.041     6.667     5.421     4.304     3.314     2.454     1.722     1.120     0.646     0.302     0.087     0.002     0.000     0.000     0.000     0.000     0.000     0.000     0.000     0.000     0.000     0.000     0.000     0.000     0.000     0.000     0.000     0.000     0.000     0.000     0.000     0.000     0.000     0.000     0.000     0.000     0.000     0.000     0.000     0.000     0.000     0.000     0.000     0.000     0.000     0.000     0.000     0.000     0.000     0.000     0.000     0.000     0.000     0.000     0.000     0.000     0.000     0.000     0.000     0.000     0.000     0.000     0.000     0.000     0.000     0.000     0.000     0.000     0.000     0.000     0.000
     0.000     0.000     0.000     0.000     0.000     0.000     0.000     0.000     0.000     0.000     0.000     0.000     0.000     0.000     0.000     0.000     0.000     0.000     0.000     0.000     0.000     0.000     0.000     0.000     0.000     0.000     0.000     0.000     0.000     0.000     0.000     0.000     0.000     0.000     0.000     0.000     0.000     0.000     0.000     0.000     0.000     0.000     0.000     0.000     0.000     0.000     0.000     0.000     0.000     0.000     0.000     0.000     0.000     0.000     0.000     0.000     0.000     0.000     0.000     0.000     0.000     0.066     0.262     0.586     1.039     1.620     2.330     3.167     4.133     5.226     6.447     7.795     9.270    10.872    12.600    14.455    16.435    18.540    20.771    23.126    25.605    28.207    30.933    33.781    36.751    39.842    43.054    46.384    49.834    53.400    57.084    60.882    64.794    68.818    72.953    66.515    58.461    50.671    43.144    35.882    28.884    22.150    15.680     9.474     3.533    -2.145    -7.559   -12.708   -17.594   -22.215   -26.572   -30.665   -34.495   -38.060   -41.361   -44.398   -47.170   -49.679   -51.924   -53.904   -55.621   -57.073   -58.262   -59.186   -59.846   -60.242   -60.374   -60.242   -59.846   -59.186   -58.262   -57.073   -55.621   -53.904   -51.924   -49.679   -47.170   -44.398   -41.361   -38.060   -34.495   -30.665   -26.572   -22.215   -17.594   -12.708    -7.559    -2.145     3.533     9.474    15.680    22.150    28.884    35.882    43.144    50.671    58.461    66.515    72.953    68.818    64.794    60.882    57.084    53.400    49.834    46.384    43.054    39.842    36.751    33.781    30.933    28.207    25.605    23.126    20.771    18.540    16.435    14.455    12.600    10.872     9.270     7.795     6.447     5.226     4.133     3.167     2.330     1.620     1.039     0.586     0.262     0.066     0.000     0.000     0.000     0.000     0.000     0.000     0.000     0.000     0.000     0.000     0.000     0.000     0.000     0.000     0.000     0.000     0.000     0.000     0.000     0.000     0.000     0.000     0.000     0.000     0.000     0.000     0.000     0.000     0.000     0.000     0.000     0.000     0.000     0.000     0.000     0.000     0.000     0.000     0.000     0.000     0.000     0.000     0.000     0.000     0.000     0.000     0.000     0.000     0.000     0.000     0.000     0.000     0.000     0.000     0.000     0.000     0.000     0.000     0.000     0.000
     0.000     0.000     0.000     0.000     0.000     0.000     0.000     0.000     0.000     0.000     0.000     0.000     0.000     0.000     0.000     0.000     0.000     0.000     0.000     0.000     0.000     0.000     0.000     0.000     0.000     0.000     0.000     0.000     0.000     0.000     0.000     0.000     0.000     0.000     0.000     0.000     0.000     0.000     0.000     0.000     0.000     0.000     0.000     0.000     0.000     0.000     0.000     0.000     0.000     0.000     0.000     0.000     0.000     0.000     0.000     0.000     0.000     0.000     0.000     0.000     0.000     0.047     0.221     0.523     0.953     1.511     2.196     3.009     3.949     5.016     6.209     7.529     8.974    10.545    12.242    14.063    16.009    18.080    20.273    22.590    25.029    27.591    30.273    33.077    36.000    39.042    42.202    45.479    48.872    52.380    56.002    59.735    63.579    67.532    71.591    69.288    61.234    53.443    45.917    38.655    31.657    24.923    18.453    12.247     6.306     0.628    -4.786    -9.935   -14.821   -19.442   -23.799   -27.893   -31.722   -35.287   -38.588   -41.625   -44.398   -46.906   -49.151   -51.132   -52.848   -54.300   -55.489   -56.413   -57.073   -57.469   -57.601   -57.469   -57.073   -56.413   -55.489   -54.300   -52.848   -51.132   -49.151   -46.906   -44.398   -41.625   -38.588   -35.287   -31.722   -27.893   -23.799   -19.442   -14.821    -9.935    -4.786     0.628     6.306    12.247    18.453    24.923    31.657    38.655    45.917    53.443    61.234    69.288    71.591    67.532    63.579    59.735    56.002    52.380    48.872    45.479    42.202    39.042    36.000    33.077    30.273    27.591    25.029    22.590    20.273    18.080    16.009    14.063    12.242    10.545     8.974     7.529     6.209     5.016     3.949     3.009     2.196     1.511     0.953     0.523     0.221     0.047     0.000     0.000     0.000     0.000     0.000     0.000     0.000     0.000     0.000     0.000     0.000     0.000     0.000     0.000     0.000     0.000     0.000     0.000     0.000     0.000     0.000     0.000     0.000     0.000     0.000     0.000     0.000     0.000     0.000     0.000     0.000     0.000     0.000     0.000     0.000     0.000     0.000     0.000     0.000     0.000     0.000     0.000     0.000     0.000     0.000     0.000     0.000     0.000     0.000     0.000     0.000     0.000     0.000     0.000     0.000     0.000     0.000     0.000     0.000     0.000
     0.000     0.000     0.000     0.000     0.000     0.000     0.000     0.000     0.000     0.000     0.000     0.000     0.000     0.000     0.000     0.000     0.000     0.000     0.000     0.000     0.000     0.000     0.000     0.000     0.000     0.000     0.000     0.000     0.000     0.000     0.000     0.000     0.000     0.000     0.000     0.000     0.000     0.000     0.000     0.000     0.000     0.000     0.000     0.000     0.000     0.000     0.000     0.000     0.000     0.000     0.000     0.000     0.000     0.000     0.000     0.000     0.000     0.000     0.000     0.000     0.000     0.030     0.180     0.458     0.864     1.396     2.055     2.841     3.753     4.791     5.954     7.243     8.656    10.195    11.857    13.643    15.552    17.584    19.738    22.013    24.410    26.926    29.563    32.317    35.190    38.179    41.284    44.504    47.837    51.282    54.838    58.502    62.273    66.149    70.128    72.325    64.271    56.480    48.954    41.692    34.694    27.960    21.490    15.284     9.342     3.665    -1.749    -6.898   -11.784   -16.405   -20.763   -24.856   -28.685   -32.250   -35.551   -38.588   -41.361   -43.869   -46.114   -48.095   -49.811   -51.264   -52.452   -53.376   -54.036   -54.432   -54.565   -54.432   -54.036   -53.376   -52.452   -51.264   -49.811   -48.095   -46.114   -43.869   -41.361   -38.588   -35.551   -32.250   -28.685   -24.856   -20.763   -16.405   -11.784    -6.898    -1.749     3.665     9.342    15.284    21.490    27.960    34.694    41.692    48.954    56.480    64.271    72.325    70.128    66.149    62.273    58.502    54.838    51.282    47.837    44.504    41.284    38.179    35.190    32.317    29.563    26.926    24.410    22.013    19.738    17.584    15.552    13.643    11.857    10.195     8.656     7.243     5.954     4.791     3.753     2.841     2.055     1.396     0.864     0.458     0.180     0.030     0.000     0.000     0.000     0.000     0.000     0.000     0.000     0.000     0.000     0.000     0.000     0.000     0.000     0.000     0.000     0.000     0.000     0.000     0.000     0.000     0.000     0.000     0.000     0.000     0.000     0.000     0.000     0.000     0.000     0.000     0.000     0.000     0.000     0.000     0.000     0.000     0.000     0.000     0.000     0.000     0.000     0.000     0.000     0.000     0.000     0.000     0.000     0.000     0.000     0.000     0.000     0.000     0.000     0.000     0.000     0.000     0.000     0.000     0.000     0.000
     0.000     0.000     0.000     0.000     0.000     0.000     0.000     0.000     0.000     0.000     0.000     0.000     0.000     0.000     0.000     0.000     0.000     0.000     0.000     0.000     0.000     0.000     0.000     0.000     0.000     0.000     0.000     0.000     0.000     0.000     0.000     0.000     0.000     0.000     0.000     0.000     0.000     0.000     0.000     0.000     0.000     0.000     0.000     0.000     0.000     0.000     0.000     0.000     0.000     0.000     0.000     0.000     0.000     0.000     0.000     0.000     0.000     0.000     0.000     0.000     0.000     0.015     0.141     0.393     0.772     1.277     1.908     2.664     3.546     4.553     5.684     6.940     8.319     9.821    11.447    13.195    15.064    17.055    19.167    21.398    23.749    26.218    28.804    31.507    34.326    37.259    40.306    43.464    46.733    50.111    53.597    57.188    60.882    64.677    68.571    72.561    67.572    59.781    52.255    44.993    37.995    31.261    24.791    18.585    12.643     6.966     1.552    -3.597    -8.483   -13.104   -17.462   -21.555   -25.384   -28.949   -32.250   -35.287   -38.060   -40.568   -42.813   -44.794   -46.510   -47.963   -49.151   -50.075   -50.735   -51.132   -51.264   -51.132   -50.735   -50.075   -49.151   -47.963   -46.510   -44.794   -42.813   -40.568   -38.060   -35.287   -32.250   -28.949   -25.384   -21.555   -17.462   -13.104    -8.483    -3.597     1.552     6.966    12.643    18.585    24.791    31.261    37.995    44.993    52.255    59.781    67.572    72.561    68.571    64.677    60.882    57.188    53.597    50.111    46.733    43.464    40.306    37.259    34.326    31.507    28.804    26.218    23.749    21.398    19.167    17.055    15.064    13.195    11.447     9.821     8.319     6.940     5.684     4.553     3.546     2.664     1.908     1.277     0.772     0.393     0.141     0.015     0.000     0.000     0.000     0.000     0.000     0.000     0.000     0.000     0.000     0.000     0.000     0.000     0.000     0.000     0.000     0.000     0.000     0.000     0.000     0.000     0.000     0.000     0.000     0.000     0.000     0.000     0.000     0.000     0.000     0.000     0.000     0.000     0.000     0.000     0.000     0.000     0.000     0.000     0.000     0.000     0.000     0.000     0.000     0.000     0.000     0.000     0.000     0.000     0.000     0.000     0.000     0.000     0.000     0.000     0.000     0.000     0.000     0.000     0.000     0.000
     0.000     0.000     0.000     0.000     0.000     0.000     0.000     0.000     0.000     0.000     0.000     0.000     0.000     0.000     0.000     0.000     0.000     0.000     0.000     0.000     0.000     0.000     0.000     0.000     0.000     0.000     0.000     0.000     0.000     0.000     0.000     0.000     0.000     0.000     0.000     0.000     0.000     0.000     0.000     0.000     0.000     0.000     0.000     0.000     0.000     0.000     0.000     0.000     0.000     0.000     0.000     0.000     0.000     0.000     0.000     0.000     0.000     0.000     0.000     0.000     0.000     0.005     0.104     0.329     0.679     1.155     1.755     2.481     3.330     4.304     5.401     6.621     7.963     9.428    11.014    12.721    14.549    16.496    18.562    20.747    23.049    25.467    28.001    30.649    33.411    36.285    39.269    42.363    45.565    48.872    52.284    55.798    59.411    63.122    66.927    70.824    71.137    63.346    55.820    48.558    41.560    34.826    28.356    22.150    16.208    10.531     5.117    -0.032    -4.918    -9.539   -13.896   -17.990   -21.819   -25.384   -28.685   -31.722   -34.495   -37.003   -39.248   -41.229   -42.945   -44.398   -45.586   -46.510   -47.170   -47.566   -47.698   -47.566   -47.170   -46.510   -45.586   -44.398   -42.945   -41.229   -39.248   -37.003   -34.495   -31.722   -28.685   -25.384   -21.819   -17.990   -13.896    -9.539    -4.918    -0.032     5.117    10.531    16.208    22.150    28.356    34.826    41.560    48.558    55.820    63.346    71.137    70.824    66.927    63.122    59.411    55.798    52.284    48.872    45.565    42.363    39.269    36.285    33.411    30.649    28.001    25.467    23.049    20.747    18.562    16.496    14.549    12.721    11.014     9.428     7.963     6.621     5.401     4.304     3.330     2.481     1.755     1.155     0.679     0.329     0.104     0.005     0.000     0.000     0.000     0.000     0.000     0.000     0.000     0.000     0.000     0.000     0.000     0.000     0.000     0.000     0.000     0.000     0.000     0.000     0.000     0.000     0.000     0.000     0.000     0.000     0.000     0.000     0.000     0.000     0.000     0.000     0.000     0.000     0.000     0.000     0.000     0.000     0.000     0.000     0.000     0.000     0.000     0.000     0.000     0.000     0.000     0.000     0.000     0.000     0.000     0.000     0.000     0.000     0.000     0.000     0.000     0.000     0.000     0.000     0.000     0.000
     0.000     0.000     0.000     0.000     0.000     0.000     0.000     0.000     0.000     0.000     0.000     0.000     0.000     0.000     0.000     0.000     0.000     0.000     0.000     0.000     0.000     0.000     0.000     0.000     0.000     0.000     0.000     0.000     0.000     0.000     0.000     0.000     0.000     0.000     0.000     0.000     0.000     0.000     0.000     0.000     0.000     0.000     0.000     0.000     0.000     0.000     0.000     0.000     0.000     0.000     0.000     0.000     0.000     0.000     0.000     0.000     0.000     0.000     0.000     0.000     0.000     0.000     0.071     0.266     0.586     1.030     1.599     2.291     3.107     4.045     5.105     6.288     7.592     9.016    10.561    12.225    14.008    15.909    17.928    20.063    22.313    24.678    27.156    29.747    32.449    35.260    38.179    41.205    44.336    47.570    50.905    54.338    57.868    61.491    65.204    69.004    72.888    67.176    59.649    52.387    45.389    38.655    32.185    25.979    20.038    14.360     8.946     3.797    -1.089    -5.710   -10.067   -14.161   -17.990   -21.555   -24.856   -27.893   -30.665   -33.174   -35.419   -37.399   -39.116   -40.568   -41.757   -42.681   -43.341   -43.737   -43.869   -43.737   -43.341   -42.681   -41.757   -40.568   -39.116   -37.399   -35.419   -33.174   -30.665   -27.893   -24.856   -21.555   -17.990   -14.161   -10.067    -5.710    -1.089     3.797     8.946    14.360    20.038    25.979    32.185    38.655    45.389    52.387    59.649    67.176    72.888    69.004    65.204    61.491    57.868    54.338    50.905    47.570    44.336    41.205    38.179    35.260    32.449    29.747    27.156    24.678    22.313    20.063    17.928    15.909    14.008    12.225    10.561     9.016     7.592     6.288     5.105     4.045     3.107     2.291     1.599     1.030     0.586     0.266     0.071     0.000     0.000     0.000     0.000     0.000     0.000     0.000     0.000     0.000     0.000     0.000     0.000     0.000     0.000     0.000     0.000     0.000     0.000     0.000     0.000     0.000     0.000     0.000     0.000     0.000     0.000     0.000     0.000     0.000     0.000     0.000     0.000     0.000     0.000     0.000     0.000     0.000     0.000     0.000     0.000     0.000     0.000     0.000     0.000     0.000     0.000     0.000     0.000     0.000     0.000     0.000     0.000     0.000     0.000     0.000     0.000     0.000     0.000     0.000     0.000     0.000
     0.000     0.000     0.000     0.000     0.000     0.000     0.000     0.000     0.000     0.000     0.000     0.000     0.000     0.000     0.000     0.000     0.000     0.000     0.000     0.000     0.000     0.000     0.000     0.000     0.000     0.000     0.000     0.000     0.000     0.000     0.000     0.000     0.000     0.000     0.000     0.000     0.000     0.000     0.000     0.000     0.000     0.000     0.000     0.000     0.000     0.000     0.000     0.000     0.000     0.000     0.000     0.000     0.000     0.000     0.000     0.000     0.000     0.000     0.000     0.000     0.000     0.000     0.042     0.206     0.494     0.906     1.441     2.098     2.877     3.778     4.800     5.943     7.206     8.588    10.089    11.708    13.444    15.297    17.265    19.348    21.545    23.854    26.274    28.804    31.443    34.189    37.041    39.996    43.054    46.211    49.466    52.815    56.258    59.789    63.407    67.108    70.888    71.269    63.743    56.480    49.482    42.748    36.278    30.073    24.131    18.453    13.040     7.890     3.005    -1.617    -5.974   -10.067   -13.896   -17.462   -20.763   -23.799   -26.572   -29.081   -31.326   -33.306   -35.023   -36.475   -37.664   -38.588   -39.248   -39.644   -39.776   -39.644   -39.248   -38.588   -37.664   -36.475   -35.023   -33.306   -31.326   -29.081   -26.572   -23.799   -20.763   -17.462   -13.896   -10.067    -5.974    -1.617     3.005     7.890    13.040    18.453    24.131    30.073    36.278    42.748    49.482    56.480    63.743    71.269    70.888    67.108    63.407    59.789    56.258    52.815    49.466    46.211    43.054    39.996    37.041    34.189    31.443    28.804    26.274    23.854    21.545    19.348    17.265    15.297    13.444    11.708    10.089     8.588     7.206     5.943     4.800     3.778     2.877     2.098     1.441     0.906     0.494     0.206     0.042     0.000     0.000     0.000     0.000     0.000     0.000     0.000     0.000     0.000     0.000     0.000     0.000     0.000     0.000     0.000     0.000     0.000     0.000     0.000     0.000     0.000     0.000     0.000     0.000     0.000     0.000     0.000     0.000     0.000     0.000     0.000     0.000     0.000     0.000     0.000     0.000     0.000     0.000     0.000     0.000     0.000     0.000     0.000     0.000     0.000     0.000     0.000     0.000     0.000     0.000     0.000     0.000     0.000     0.000     0.000     0.000     0.000     0.000     0.000     0.000     0.000
     0.000     0.000     0.000     0.000     0.000     0.000     0.000     0.000     0.000     0.000     0.000     0.000     0.000     0.000     0.000     0.000     0.000     0.000     0.000     0.000     0.000     0.000     0.000     0.000     0.000     0.000     0.000     0.000     0.000     0.000     0.000     0.000     0.000     0.000     0.000     0.000     0.000     0.000     0.000     0.000     0.000     0.000     0.000     0.000     0.000     0.000     0.000     0.000     0.000     0.000     0.000     0.000     0.000     0.000     0.000     0.000     0.000     0.000     0.000     0.000     0.000     0.000     0.020     0.151     0.406     0.783     1.282     1.902     2.644     3.506     4.487     5.589     6.809     8.146     9.602    11.173    12.860    14.662    16.578    18.607    20.747    22.997    25.357    27.824    30.398    33.077    35.858    38.740    41.721    44.799    47.971    51.235    54.588    58.026    61.546    65.145    68.818    72.561    68.100    60.838    53.840    47.106    40.636    34.430    28.488    22.810    17.397    12.247     7.362     2.740    -1.617    -5.710    -9.539   -13.104   -16.405   -19.442   -22.215   -24.724   -26.968   -28.949   -30.665   -32.118   -33.306   -34.231   -34.891   -35.287   -35.419   -35.287   -34.891   -34.231   -33.306   -32.118   -30.665   -28.949   -26.968   -24.724   -22.215   -19.442   -16.405   -13.104    -9.539    -5.710    -1.617     2.740     7.362    12.247    17.397    22.810    28.488    34.430    40.636    47.106    53.840    60.838    68.100    72.561    68.818    65.145    61.546    58.026    54.588    51.235    47.971    44.799    41.721    38.740    35.858    33.077    30.398    27.824    25.357    22.997    20.747    18.607    16.578    14.662    12.860    11.173     9.602     8.146     6.809     5.589     4.487     3.506     2.644     1.902     1.282     0.783     0.406     0.151     0.020     0.000     0.000     0.000     0.000     0.000     0.000     0.000     0.000     0.000     0.000     0.000     0.000     0.000     0.000     0.000     0.000     0.000     0.000     0.000     0.000     0.000     0.000     0.000     0.000     0.000     0.000     0.000     0.000     0.000     0.000     0.000     0.000     0.000     0.000     0.000     0.000     0.000     0.000     0.000     0.000     0.000     0.000     0.000     0.000     0.000     0.000     0.000     0.000     0.000     0.000     0.000     0.000     0.000     0.000     0.000     0.000     0.000     0.000     0.000     0.000     0.000
     0.000     0.000     0.000     0.000     0.000     0.000     0.000     0.000     0.000     0.000     0.000     0.000     0.000     0.000     0.000     0.000     0.000     0.000     0.000     0.000     0.000     0.000     0.000     0.000     0.000     0.000     0.000     0.000     0.000     0.000     0.000     0.000     0.000     0.000     0.000     0.000     0.000     0.000     0.000     0.000     0.000     0.000     0.000     0.000     0.000     0.000     0.000     0.000     0.000     0.000     0.000     0.000     0.000     0.000     0.000     0.000     0.000     0.000     0.000     0.000     0.000     0.000     0.005     0.103     0.322     0.662     1.124     1.706     2.408     3.229     4.169     5.226     6.401     7.693     9.100    10.623    12.259    14.008    15.869    17.841    19.923    22.113    24.410    26.812    29.318    31.927    34.635    37.442    40.344    43.341    46.428    49.603    52.864    56.206    59.627    63.122    66.687    70.317    72.721    65.459    58.461    51.727    45.257    39.051    33.109    27.432    22.018    16.869    11.983     7.362     3.005    -1.089    -4.918    -8.483   -11.784   -14.821   -17.594   -20.102   -22.347   -24.328   -26.044   -27.497   -28.685   -29.609   -30.269   -30.665   -30.797   -30.665   -30.269   -29.609   -28.685   -27.497   -26.044   -24.328   -22.347   -20.102   -17.594   -14.821   -11.784    -8.483    -4.918    -1.089     3.005     7.362    11.983    16.869    22.018    27.432    33.109    39.051    45.257    51.727    58.461    65.459    72.721    70.317    66.687    63.122    59.627    56.206    52.864    49.603    46.428    43.341    40.344    37.442    34.635    31.927    29.318    26.812    24.410    22.113    19.923    17.841    15.869    14.008    12.259    10.623     9.100     7.693     6.401     5.226     4.169     3.229     2.408     1.706     1.124     0.662     0.322     0.103     0.005     0.000     0.000     0.000     0.000     0.000     0.000     0.000     0.000     0.000     0.000     0.000     0.000     0.000     0.000     0.000     0.000     0.000     0.000     0.000     0.000     0.000     0.000     0.000     0.000     0.000     0.000     0.000     0.000     0.000     0.000     0.000     0.000     0.000     0.000     0.000     0.000     0.000     0.000     0.000     0.000     0.000     0.000     0.000     0.000     0.000     0.000     0.000     0.000     0.000     0.000     0.000     0.000     0.000     0.000     0.000     0.000     0.000     0.000     0.000     0.000     0.000
     0.000     0.000     0.000     0.000     0.000     0.000     0.000     0.000     0.000     0.000     0.000     0.000     0.000     0.000     0.000     0.000     0.000     0.000     0.000     0.000     0.000     0.000     0.000     0.000     0.000     0.000     0.000     0.000     0.000     0.000     0.000     0.000     0.000     0.000     0.000     0.000     0.000     0.000     0.000     0.000     0.000     0.000     0.000     0.000     0.000     0.000     0.000     0.000     0.000     0.000     0.000     0.000     0.000     0.000     0.000     0.000     0.000     0.000     0.000     0.000     0.000     0.000     0.000     0.062     0.244     0.547     0.969     1.511     2.172     2.950     3.846     4.859     5.987     7.231     8.588    10.059    11.642    13.337    15.142    17.055    19.076    21.204    23.436    25.771    28.207    30.744    33.377    36.106    38.928    41.841    44.841    47.927    51.093    54.338    57.658    61.047    64.503    68.019    71.591    70.344    63.346    56.612    50.142    43.937    37.995    32.317    26.904    21.754    16.869    12.247     7.890     3.797    -0.032    -3.597    -6.898    -9.935   -12.708   -15.217   -17.462   -19.442   -21.159   -22.611   -23.799   -24.724   -25.384   -25.780   -25.912   -25.780   -25.384   -24.724   -23.799   -22.611   -21.159   -19.442   -17.462   -15.217   -12.708    -9.935    -6.898    -3.597    -0.032     3.797     7.890    12.247    16.869    21.754    26.904    32.317    37.995    43.937    50.142    56.612    63.346    70.344    71.591    68.019    64.503    61.047    57.658    54.338    51.093    47.927    44.841    41.841    38.928    36.106    33.377    30.744    28.207    25.771    23.436    21.204    19.076    17.055    15.142    13.337    11.642    10.059     8.588     7.231     5.987     4.859     3.846     2.950     2.172     1.511     0.969     0.547     0.244     0.062     0.000     0.000     0.000     0.000     0.000     0.000     0.000     0.000     0.000     0.000     0.000     0.000     0.000     0.000     0.000     0.000     0.000     0.000     0.000     0.000     0.000     0.000     0.000     0.000     0.000     0.000     0.000     0.000     0.000     0.000     0.000     0.000     0.000     0.000     0.000     0.000     0.000     0.000     0.000     0.000     0.000     0.000     0.000     0.000     0.000     0.000     0.000     0.000     0.000     0.000     0.000     0.000     0.000     0.000     0.000     0.000     0.000     0.000     0.000     0.000     0.000     0.000
     0.000     0.000     0.000     0.000     0.000     0.000     0.000     0.000     0.000     0.000     0.000     0.000     0.000     0.000     0.000     0.000     0.000     0.000     0.000     0.000     0.000     0.000     0.000     0.000     0.000     0.000     0.000     0.000     0.000     0.000     0.000     0.000     0.000     0.000     0.000     0.000     0.000     0.000     0.000     0.000     0.000     0.000     0.000     0.000     0.000     0.000     0.000     0.000     0.000     0.000     0.000     0.000     0.000     0.000     0.000     0.000     0.000     0.000     0.000     0.000     0.000     0.000     0.000     0.030     0.174     0.437     0.819     1.319     1.937     2.671     3.522     4.487     5.568     6.761     8.068     9.486    11.014    12.652    14.398    16.252    18.210    20.273    22.439    24.705    27.070    29.532    32.089    34.739    37.478    40.306    43.217    46.211    49.282    52.428    55.645    58.928    62.273    65.675    69.128    72.626    68.496    61.762    55.292    49.086    43.144    37.467    32.053    26.904    22.018    17.397    13.040     8.946     5.117     1.552    -1.749    -4.786    -7.559   -10.067   -12.312   -14.293   -16.009   -17.462   -18.650   -19.574   -20.234   -20.630   -20.763   -20.630   -20.234   -19.574   -18.650   -17.462   -16.009   -14.293   -12.312   -10.067    -7.559    -4.786    -1.749     1.552     5.117     8.946    13.040    17.397    22.018    26.904    32.053    37.467    43.144    49.086    55.292    61.762    68.496    72.626    69.128    65.675    62.273    58.928    55.645    52.428    49.282    46.211    43.217    40.306    37.478    34.739    32.089    29.532    27.070    24.705    22.439    20.273    18.210    16.252    14.398    12.652    11.014     9.486     8.068     6.761     5.568     4.487     3.522     2.671     1.937     1.319     0.819     0.437     0.174     0.030     0.000     0.000     0.000     0.000     0.000     0.000     0.000     0.000     0.000     0.000     0.000     0.000     0.000     0.000     0.000     0.000     0.000     0.000     0.000     0.000     0.000     0.000     0.000     0.000     0.000     0.000     0.000     0.000     0.000     0.000     0.000     0.000     0.000     0.000     0.000     0.000     0.000     0.000     0.000     0.000     0.000     0.000     0.000     0.000     0.000     0.000     0.000     0.000     0.000     0.000     0.000     0.000     0.000     0.000     0.000     0.000     0.000     0.000     0.000     0.000     0.000     0.000
     0.000     0.000     0.000     0.000     0.000     0.000     0.000     0.000     0.000     0.000     0.000     0.000     0.000     0.000     0.000     0.000     0.000     0.000     0.000     0.000     0.000     0.000     0.000     0.000     0.000     0.000     0.000     0.000     0.000     0.000     0.000     0.000     0.000     0.000     0.000     0.000     0.000     0.000     0.000     0.000     0.000     0.000     0.000     0.000     0.000     0.000     0.000     0.000     0.000     0.000     0.000     0.000     0.000     0.000     0.000     0.000     0.000     0.000     0.000     0.000     0.000     0.000     0.000     0.009     0.113     0.336     0.676     1.133     1.706     2.395     3.198     4.115     5.146     6.288     7.541     8.904    10.377    11.957    13.643    15.434    17.329    19.325    21.422    23.618    25.910    28.296    30.775    33.344    36.000    38.740    41.562    44.462    47.437    50.483    53.597    56.773    60.006    63.293    66.627    70.002    73.413    67.176    60.706    54.500    48.558    42.880    37.467    32.317    27.432    22.810    18.453    14.360    10.531     6.966     3.665     0.628    -2.145    -4.654    -6.898    -8.879   -10.595   -12.048   -13.236   -14.161   -14.821   -15.217   -15.349   -15.217   -14.821   -14.161   -13.236   -12.048   -10.595    -8.879    -6.898    -4.654    -2.145     0.628     3.665     6.966    10.531    14.360    18.453    22.810    27.432    32.317    37.467    42.880    48.558    54.500    60.706    67.176    73.413    70.002    66.627    63.293    60.006    56.773    53.597    50.483    47.437    44.462    41.562    38.740    36.000    33.344    30.775    28.296    25.910    23.618    21.422    19.325    17.329    15.434    13.643    11.957    10.377     8.904     7.541     6.288     5.146     4.115     3.198     2.395     1.706     1.133     0.676     0.336     0.113     0.009     0.000     0.000     0.000     0.000     0.000     0.000     0.000     0.000     0.000     0.000     0.000     0.000     0.000     0.000     0.000     0.000     0.000     0.000     0.000     0.000     0.000     0.000     0.000     0.000     0.000     0.000     0.000     0.000     0.000     0.000     0.000     0.000     0.000     0.000     0.000     0.000     0.000     0.000     0.000     0.000     0.000     0.000     0.000     0.000     0.000     0.000     0.000     0.000     0.000     0.000     0.000     0.000     0.000     0.000     0.000     0.000     0.000     0.000     0.000     0.000     0.000     0.000
     0.000     0.000     0.000     0.000     0.000     0.000     0.000     0.000     0.000     0.000     0.000     0.000     0.000     0.000     0.000     0.000     0.000     0.000     0.000     0.000     0.000     0.000     0.000     0.000     0.000     0.000     0.000     0.000     0.000     0.000     0.000     0.000     0.000     0.000     0.000     0.000     0.000     0.000     0.000     0.000     0.000     0.000     0.000     0.000     0.000     0.000     0.000     0.000     0.000     0.000     0.000     0.000     0.000     0.000     0.000     0.000     0.000     0.000     0.000     0.000     0.000     0.000     0.000     0.000     0.063     0.244     0.541     0.953     1.481     2.122     2.877     3.745     4.723     5.813     7.012     8.319     9.733    11.253    12.878    14.606    16.435    18.364    20.391    22.514    24.732    27.041    29.440    31.927    34.497    37.150    39.881    42.687    45.565    48.510    51.519    54.588    57.710    60.882    64.097    67.350    70.634    72.853    66.383    60.177    54.236    48.558    43.144    37.995    33.109    28.488    24.131    20.038    16.208    12.643     9.342     6.306     3.533     1.024    -1.221    -3.201    -4.918    -6.370    -7.559    -8.483    -9.143    -9.539    -9.671    -9.539    -9.143    -8.483    -7.559    -6.370    -4.918    -3.201    -1.221     1.024     3.533     6.306     9.342    12.643    16.208    20.038    24.131    28.488    33.109    37.995    43.144    48.558    54.236    60.177    66.383    72.853    70.634    67.350    64.097    60.882    57.710    54.588    51.519    48.510    45.565    42.687    39.881    37.150    34.497    31.927    29.440    27.041    24.732    22.514    20.391    18.364    16.435    14.606    12.878    11.253     9.733     8.319     7.012     5.813     4.723     3.745     2.877     2.122     1.481     0.953     0.541     0.244     0.063     0.000     0.000     0.000     0.000     0.000     0.000     0.000     0.000     0.000     0.000     0.000     0.000     0.000     0.000     0.000     0.000     0.000     0.000     0.000     0.000     0.000     0.000     0.000     0.000     0.000     0.000     0.000     0.000     0.000     0.000     0.000     0.000     0.000     0.000     0.000     0.000     0.000     0.000     0.000     0.000     0.000     0.000     0.000     0.000     0.000     0.000     0.000     0.000     0.000     0.000     0.000     0.000     0.000     0.000     0.000     0.000     0.000     0.000     0.000     0.000     0.000     0.000     0.000
     0.000     0.000     0.000     0.000     0.000     0.000     0.000     0.000     0.000     0.000     0.000     0.000     0.000     0.000     0.000     0.000     0.000     0.000     0.000     0.000     0.000     0.000     0.000     0.000     0.000     0.000     0.000     0.000     0.000     0.000     0.000     0.000     0.000     0.000     0.000     0.000     0.000     0.000     0.000     0.000     0.000     0.000     0.000     0.000     0.000     0.000     0.000     0.000     0.000     0.000     0.000     0.000     0.000     0.000     0.000     0.000     0.000     0.000     0.000     0.000     0.000     0.000     0.000     0.000     0.027     0.164     0.416     0.783     1.263     1.856     2.561     3.377     4.304     5.339     6.482     7.731     9.086    10.545    12.107    13.770    15.532    17.392    19.348    21.398    23.540    25.771    28.089    30.492    32.977    35.540    38.179    40.891    43.670    46.515    49.420    52.380    55.392    58.449    61.546    64.677    67.836    71.015    72.325    66.119    60.177    54.500    49.086    43.937    39.051    34.430    30.073    25.979    22.150    18.585    15.284    12.247     9.474     6.966     4.721     2.740     1.024    -0.428    -1.617    -2.541    -3.201    -3.597    -3.729    -3.597    -3.201    -2.541    -1.617    -0.428     1.024     2.740     4.721     6.966     9.474    12.247    15.284    18.585    22.150    25.979    30.073    34.430    39.051    43.937    49.086    54.500    60.177    66.119    72.325    71.015    67.836    64.677    61.546    58.449    55.392    52.380    49.420    46.515    43.670    40.891    38.179    35.540    32.977    30.492    28.089    25.771    23.540    21.398    19.348    17.392    15.532    13.770    12.107    10.545     9.086     7.731     6.482     5.339     4.304     3.377     2.561     1.856     1.263     0.783     0.416     0.164     0.027     0.000     0.000     0.000     0.000     0.000     0.000     0.000     0.000     0.000     0.000     0.000     0.000     0.000     0.000     0.000     0.000     0.000     0.000     0.000     0.000     0.000     0.000     0.000     0.000     0.000     0.000     0.000     0.000     0.000     0.000     0.000     0.000     0.000     0.000     0.000     0.000     0.000     0.000     0.000     0.000     0.000     0.000     0.000     0.000     0.000     0.000     0.000     0.000     0.000     0.000     0.000     0.000     0.000     0.000     0.000     0.000     0.000     0.000     0.000     0.000     0.000     0.000     0.000
     0.000     0.000     0.000     0.000     0.000     0.000     0.000     0.000     0.000     0.000     0.000     0.000     0.000     0.000     0.000     0.000     0.000     0.000     0.000     0.000     0.000     0.000     0.000     0.000     0.000     0.000     0.000     0.000     0.000     0.000     0.000     0.000     0.000     0.000     0.000     0.000     0.000     0.000     0.000     0.000     0.000     0.000     0.000     0.000     0.000     0.000     0.000     0.000     0.000     0.000     0.000     0.000     0.000     0.000     0.000     0.000     0.000     0.000     0.000     0.000     0.000     0.000     0.000     0.000     0.005     0.098     0.304     0.624     1.056     1.599     2.253     3.017     3.889     4.868     5.954     7.145     8.439     9.836    11.334    12.930    14.625    16.414    18.298    20.273    22.338    24.490    26.727    29.045    31.443    33.917    36.464    39.079    41.761    44.504    47.305    50.158    53.058    56.002    58.982    61.993    65.028    68.080    71.143    72.325    66.383    60.706    55.292    50.142    45.257    40.636    36.278    32.185    28.356    24.791    21.490    18.453    15.680    13.172    10.927     8.946     7.230     5.777     4.589     3.665     3.005     2.608     2.476     2.608     3.005     3.665     4.589     5.777     7.230     8.946    10.927    13.172    15.680    18.453    21.490    24.791    28.356    32.185    36.278    40.636    45.257    50.142    55.292    60.706    66.383    72.325    71.143    68.080    65.028    61.993    58.982    56.002    53.058    50.158    47.305    44.504    41.761    39.079    36.464    33.917    31.443    29.045    26.727    24.490    22.338    20.273    18.298    16.414    14.625    12.930    11.334     9.836     8.439     7.145     5.954     4.868     3.889     3.017     2.253     1.599     1.056     0.624     0.304     0.098     0.005     0.000     0.000     0.000     0.000     0.000     0.000     0.000     0.000     0.000     0.000     0.000     0.000     0.000     0.000     0.000     0.000     0.000     0.000     0.000     0.000     0.000     0.000     0.000     0.000     0.000     0.000     0.000     0.000     0.000     0.000     0.000     0.000     0.000     0.000     0.000     0.000     0.000     0.000     0.000     0.000     0.000     0.000     0.000     0.000     0.000     0.000     0.000     0.000     0.000     0.000     0.000     0.000     0.000     0.000     0.000     0.000     0.000     0.000     0.000     0.000     0.000     0.000     0.000
     0.000     0.000     0.000     0.000     0.000     0.000     0.000     0.000     0.000     0.000     0.000     0.000     0.000     0.000     0.000     0.000     0.000     0.000     0.000     0.000     0.000     0.000     0.000     0.000     0.000     0.000     0.000     0.000     0.000     0.000     0.000     0.000     0.000     0.000     0.000     0.000     0.000     0.000     0.000     0.000     0.000     0.000     0.000     0.000     0.000     0.000     0.000     0.000     0.000     0.000     0.000     0.000     0.000     0.000     0.000     0.000     0.000     0.000     0.000     0.000     0.000     0.000     0.000     0.000     0.000     0.047     0.206     0.478     0.860     1.353     1.954     2.664     3.481     4.404     5.432     6.563     7.795     9.129    10.561    12.090    13.715    15.434    17.244    19.144    21.131    23.203    25.357    27.591    29.901    32.285    34.739    37.259    39.842    42.484    45.180    47.927    50.717    53.548    56.412    59.304    62.217    65.145    68.080    71.015    72.853    67.176    61.762    56.612    51.727    47.106    42.748    38.655    34.826    31.261    27.960    24.923    22.150    19.641    17.397    15.416    13.700    12.247    11.059    10.135     9.474     9.078     8.946     9.078     9.474    10.135    11.059    12.247    13.700    15.416    17.397    19.641    22.150    24.923    27.960    31.261    34.826    38.655    42.748    47.106    51.727    56.612    61.762    67.176    72.853    71.015    68.080    65.145    62.217    59.304    56.412    53.548    50.717    47.927    45.180    42.484    39.842    37.259    34.739    32.285    29.901    27.591    25.357    23.203    21.131    19.144    17.244    15.434    13.715    12.090    10.561     9.129     7.795     6.563     5.432     4.404     3.481     2.664     1.954     1.353     0.860     0.478     0.206     0.047     0.000     0.000     0.000     0.000     0.000     0.000     0.000     0.000     0.000     0.000     0.000     0.000     0.000     0.000     0.000     0.000     0.000     0.000     0.000     0.000     0.000     0.000     0.000     0.000     0.000     0.000     0.000     0.000     0.000     0.000     0.000     0.000     0.000     0.000     0.000     0.000     0.000     0.000     0.000     0.000     0.000     0.000     0.000     0.000     0.000     0.000     0.000     0.000     0.000     0.000     0.000     0.000     0.000     0.000     0.000     0.000     0.000     0.000     0.000     0.000     0.000     0.000     0.000     0.000
     0.000     0.000     0.000     0.000     0.000     0.000     0.000     0.000     0.000     0.000     0.000     0.000     0.000     0.000     0.000     0.000     0.000     0.000     0.000     0.000     0.000     0.000     0.000     0.000     0.000     0.000     0.000     0.000     0.000     0.000     0.000     0.000     0.000     0.000     0.000     0.000     0.000     0.000     0.000     0.000     0.000     0.000     0.000     0.000     0.000     0.000     0.000     0.000     0.000     0.000     0.000     0.000     0.000     0.000     0.000     0.000     0.000     0.000     0.000     0.000     0.000     0.000     0.000     0.000     0.000     0.014     0.125     0.347     0.679     1.120     1.668     2.323     3.084     3.949     4.917     5.987     7.157     8.426     9.792    11.253    12.808    14.455    16.191    18.014    19.923    21.914    23.985    26.133    28.356    30.649    33.010    35.435    37.920    40.461    43.054    45.693    48.375    51.093    53.843    56.618    59.411    62.217    65.028    67.836    70.634    73.413    68.496    63.346    58.461    53.840    49.482    45.389    41.560    37.995    34.694    31.657    28.884    26.375    24.131    22.150    20.434    18.981    17.793    16.869    16.208    15.812    15.680    15.812    16.208    16.869    17.793    18.981    20.434    22.150    24.131    26.375    28.884    31.657    34.694    37.995    41.560    45.389    49.482    53.840    58.461    63.346    68.496    73.413    70.634    67.836    65.028    62.217    59.411    56.618    53.843    51.093    48.375    45.693    43.054    40.461    37.920    35.435    33.010    30.649    28.356    26.133    23.985    21.914    19.923    18.014    16.191    14.455    12.808    11.253     9.792     8.426     7.157     5.987     4.917     3.949     3.084     2.323     1.668     1.120     0.679     0.347     0.125     0.014     0.000     0.000     0.000     0.000     0.000     0.000     0.000     0.000     0.000     0.000     0.000     0.000     0.000     0.000     0.000     0.000     0.000     0.000     0.000     0.000     0.000     0.000     0.000     0.000     0.000     0.000     0.000     0.000     0.000     0.000     0.000     0.000     0.000     0.000     0.000     0.000     0.000     0.000     0.000     0.000     0.000     0.000     0.000     0.000     0.000     0.000     0.000     0.000     0.000     0.000     0.000     0.000     0.000     0.000     0.000     0.000     0.000     0.000     0.000     0.000     0.000     0.000     0.000     0.000
     0.000     0.000     0.000     0.000     0.000     0.000     0.000     0.000     0.000     0.000     0.000     0.000     0.000     0.000     0.000     0.000     0.000     0.000     0.000     0.000     0.000     0.000     0.000     0.000     0.000     0.000     0.000     0.000     0.000     0.000     0.000     0.000     0.000     0.000     0.000     0.000     0.000     0.000     0.000     0.000     0.000     0.000     0.000     0.000     0.000     0.000     0.000     0.000     0.000     0.000     0.000     0.000     0.000     0.000     0.000     0.000     0.000     0.000     0.000     0.000     0.000     0.000     0.000     0.000     0.000     0.000     0.062     0.234     0.514     0.902     1.396     1.996     2.699     3.506     4.413     5.421     6.528     7.731     9.030    10.423    11.907    13.480    15.142    16.888    18.718    20.628    22.615    24.678    26.812    29.015    31.283    33.612    36.000    38.440    40.930    43.464    46.038    48.646    51.282    53.942    56.618    59.304    61.993    64.677    67.350    70.002    72.626    70.344    65.459    60.838    56.480    52.387    48.558    44.993    41.692    38.655    35.882    33.374    31.129    29.148    27.432    25.979    24.791    23.867    23.207    22.810    22.678    22.810    23.207    23.867    24.791    25.979    27.432    29.148    31.129    33.374    35.882    38.655    41.692    44.993    48.558    52.387    56.480    60.838    65.459    70.344    72.626    70.002    67.350    64.677    61.993    59.304    56.618    53.942    51.282    48.646    46.038    43.464    40.930    38.440    36.000    33.612    31.283    29.015    26.812    24.678    22.615    20.628    18.718    16.888    15.142    13.480    11.907    10.423     9.030     7.731     6.528     5.421     4.413     3.506     2.699     1.996     1.396     0.902     0.514     0.234     0.062     0.000     0.000     0.000     0.000     0.000     0.000     0.000     0.000     0.000     0.000     0.000     0.000     0.000     0.000     0.000     0.000     0.000     0.000     0.000     0.000     0.000     0.000     0.000     0.000     0.000     0.000     0.000     0.000     0.000     0.000     0.000     0.000     0.000     0.000     0.000     0.000     0.000     0.000     0.000     0.000     0.000     0.000     0.000     0.000     0.000     0.000     0.000     0.000     0.000     0.000     0.000     0.000     0.000     0.000     0.000     0.000     0.000     0.000     0.000     0.000     0.000     0.000     0.000     0.000     0.000
     0.000     0.000     0.000     0.000     0.000     0.000     0.000     0.000     0.000     0.000     0.000     0.000     0.000     0.000     0.000     0.000     0.000     0.000     0.000     0.000     0.000     0.000     0.000     0.000     0.000     0.000     0.000     0.000     0.000     0.000     0.000     0.000     0.000     0.000     0.000     0.000     0.000     0.000     0.000     0.000     0.000     0.000     0.000     0.000     0.000     0.000     0.000     0.000     0.000     0.000     0.000     0.000     0.000     0.000     0.000     0.000     0.000     0.000     0.000     0.000     0.000     0.000     0.000     0.000     0.000     0.000     0.020     0.141     0.369     0.703     1.141     1.684     2.330     3.076     3.923     4.868     5.910     7.048     8.279     9.602    11.014    12.514    14.100    15.770    17.520    19.348    21.252    23.229    25.275    27.387    29.563    31.797    34.087    36.428    38.815    41.245    43.712    46.211    48.736    51.282    53.843    56.412    58.982    61.546    64.097    66.627    69.128    71.591    72.721    68.100    63.743    59.649    55.820    52.255    48.954    45.917    43.144    40.636    38.391    36.410    34.694    33.241    32.053    31.129    30.469    30.073    29.941    30.073    30.469    31.129    32.053    33.241    34.694    36.410    38.391    40.636    43.144    45.917    48.954    52.255    55.820    59.649    63.743    68.100    72.721    71.591    69.128    66.627    64.097    61.546    58.982    56.412    53.843    51.282    48.736    46.211    43.712    41.245    38.815    36.428    34.087    31.797    29.563    27.387    25.275    23.229    21.252    19.348    17.520    15.770    14.100    12.514    11.014     9.602     8.279     7.048     5.910     4.868     3.923     3.076     2.330     1.684     1.141     0.703     0.369     0.141     0.020     0.000     0.000     0.000     0.000     0.000     0.000     0.000     0.000     0.000     0.000     0.000     0.000     0.000     0.000     0.000     0.000     0.000     0.000     0.000     0.000     0.000     0.000     0.000     0.000     0.000     0.000     0.000     0.000     0.000     0.000     0.000     0.000     0.000     0.000     0.000     0.000     0.000     0.000     0.000     0.000     0.000     0.000     0.000     0.000     0.000     0.000     0.000     0.000     0.000     0.000     0.000     0.000     0.000     0.000     0.000     0.000     0.000     0.000     0.000     0.000     0.000     0.000     0.000     0.000     0.000
     0.000     0.000     0.000     0.000     0.000     0.000     0.000     0.000     0.000     0.000     0.000     0.000     0.000     0.000     0.000     0.000     0.000     0.000     0.000     0.000     0.000     0.000     0.000     0.000     0.000     0.000     0.000     0.000     0.000     0.000     0.000     0.000     0.000     0.000     0.000     0.000     0.000     0.000     0.000     0.000     0.000     0.000     0.000     0.000     0.000     0.000     0.000     0.000     0.000     0.000     0.000     0.000     0.000     0.000     0.000     0.000     0.000     0.000     0.000     0.000     0.000     0.000     0.000     0.000     0.000     0.000     0.001     0.070     0.244     0.523     0.906     1.391     1.978     2.664     3.449     4.331     5.308     6.379     7.541     8.794    10.134    11.561    13.071    14.662    16.333    18.080    19.900    21.790    23.749    25.771    27.854    29.994    32.187    34.429    36.715    39.042    41.403    43.795    46.211    48.646    51.093    53.548    56.002    58.449    60.882    63.293    65.675    68.019    70.317    72.561    71.269    67.176    63.346    59.781    56.480    53.443    50.671    48.162    45.917    43.937    42.220    40.768    39.579    38.655    37.995    37.599    37.467    37.599    37.995    38.655    39.579    40.768    42.220    43.937    45.917    48.162    50.671    53.443    56.480    59.781    63.346    67.176    71.269    72.561    70.317    68.019    65.675    63.293    60.882    58.449    56.002    53.548    51.093    48.646    46.211    43.795    41.403    39.042    36.715    34.429    32.187    29.994    27.854    25.771    23.749    21.790    19.900    18.080    16.333    14.662    13.071    11.561    10.134     8.794     7.541     6.379     5.308     4.331     3.449     2.664     1.978     1.391     0.906     0.523     0.244     0.070     0.001     0.000     0.000     0.000     0.000     0.000     0.000     0.000     0.000     0.000     0.000     0.000     0.000     0.000     0.000     0.000     0.000     0.000     0.000     0.000     0.000     0.000     0.000     0.000     0.000     0.000     0.000     0.000     0.000     0.000     0.000     0.000     0.000     0.000     0.000     0.000     0.000     0.000     0.000     0.000     0.000     0.000     0.000     0.000     0.000     0.000     0.000     0.000     0.000     0.000     0.000     0.000     0.000     0.000     0.000     0.000     0.000     0.000     0.000     0.000     0.000     0.000     0.000     0.000     0.000     0.000
     0.000     0.000     0.000     0.000     0.000     0.000     0.000     0.000     0.000     0.000     0.000     0.000     0.000     0.000     0.000     0.000     0.000     0.000     0.000     0.000     0.000     0.000     0.000     0.000     0.000     0.000     0.000     0.000     0.000     0.000     0.000     0.000     0.000     0.000     0.000     0.000     0.000     0.000     0.000     0.000     0.000     0.000     0.000     0.000     0.000     0.000     0.000     0.000     0.000     0.000     0.000     0.000     0.000     0.000     0.000     0.000     0.000     0.000     0.000     0.000     0.000     0.000     0.000     0.000     0.000     0.000     0.000     0.022     0.142     0.366     0.692     1.120     1.647     2.272     2.994     3.812     4.723     5.727     6.820     8.002     9.270    10.623    12.057    13.570    15.161    16.826    18.562    20.367    22.238    24.170    26.161    28.207    30.305    32.448    34.635    36.860    39.117    41.403    43.712    46.038    48.375    50.717    53.058    55.392    57.710    60.006    62.273    64.503    66.687    68.818    70.888    72.888    71.137    67.572    64.271    61.234    58.461    55.952    53.708    51.727    50.010    48.558    47.370    46.445    45.785    45.389    45.257    45.389    45.785    46.445    47.370    48.558    50.010    51.727    53.708    55.952    58.461    61.234    64.271    67.572    71.137    72.888    70.888    68.818    66.687    64.503    62.273    60.006    57.710    55.392    53.058    50.717    48.375    46.038    43.712    41.403    39.117    36.860    34.635    32.448    30.305    28.207    26.161    24.170    22.238    20.367    18.562    16.826    15.161    13.570    12.057    10.623     9.270     8.002     6.820     5.727     4.723     3.812     2.994     2.272     1.647     1.120     0.692     0.366     0.142     0.022     0.000     0.000     0.000     0.000     0.000     0.000     0.000     0.000     0.000     0.000     0.000     0.000     0.000     0.000     0.000     0.000     0.000     0.000     0.000     0.000     0.000     0.000     0.000     0.000     0.000     0.000     0.000     0.000     0.000     0.000     0.000     0.000     0.000     0.000     0.000     0.000     0.000     0.000     0.000     0.000     0.000     0.000     0.000     0.000     0.000     0.000     0.000     0.000     0.000     0.000     0.000     0.000     0.000     0.000     0.000     0.000     0.000     0.000     0.000     0.000     0.000     0.000     0.000     0.000     0.000     0.000
     0.000     0.000     0.000     0.000     0.000     0.000     0.000     0.000     0.000     0.000     0.000     0.000     0.000     0.000     0.000     0.000     0.000     0.000     0.000     0.000     0.000     0.000     0.000     0.000     0.000     0.000     0.000     0.000     0.000     0.000     0.000     0.000     0.000     0.000     0.000     0.000     0.000     0.000     0.000     0.000     0.000     0.000     0.000     0.000     0.000     0.000     0.000     0.000     0.000     0.000     0.000     0.000     0.000     0.000     0.000     0.000     0.000     0.000     0.000     0.000     0.000     0.000     0.000     0.000     0.000     0.000     0.000     0.001     0.066     0.234     0.503     0.871     1.338     1.902     2.561     3.314     4.160     5.095     6.120     7.231     8.426     9.704    11.062    12.497    14.008    15.591    17.244    18.964    20.747    22.590    24.490    26.443    28.445    30.492    32.580    34.704    36.860    39.042    41.245    43.464    45.693    47.927    50.158    52.380    54.588    56.773    58.928    61.047    63.122    65.145    67.108    69.004    70.824    72.561    72.325    69.288    66.515    64.007    61.762    59.781    58.065    56.612    55.424    54.500    53.840    53.443    53.311    53.443    53.840    54.500    55.424    56.612    58.065    59.781    61.762    64.007    66.515    69.288    72.325    72.561    70.824    69.004    67.108    65.145    63.122    61.047    58.928    56.773    54.588    52.380    50.158    47.927    45.693    43.464    41.245    39.042    36.860    34.704    32.580    30.492    28.445    26.443    24.490    22.590    20.747    18.964    17.244    15.591    14.008    12.497    11.062     9.704     8.426     7.231     6.120     5.095     4.160     3.314     2.561     1.902     1.338     0.871     0.503     0.234     0.066     0.001     0.000     0.000     0.000     0.000     0.000     0.000     0.000     0.000     0.000     0.000     0.000     0.000     0.000     0.000     0.000     0.000     0.000     0.000     0.000     0.000     0.000     0.000     0.000     0.000     0.000     0.000     0.000     0.000     0.000     0.000     0.000     0.000     0.000     0.000     0.000     0.000     0.000     0.000     0.000     0.000     0.000     0.000     0.000     0.000     0.000     0.000     0.000     0.000     0.000     0.000     0.000     0.000     0.000     0.000     0.000     0.000     0.000     0.000     0.000     0.000     0.000     0.000     0.000     0.000     0.000     0.000
     0.000     0.000     0.000     0.000     0.000     0.000     0.000     0.000     0.000     0.000     0.000     0.000     0.000     0.000     0.000     0.000     0.000     0.000     0.000     0.000     0.000     0.000     0.000     0.000     0.000     0.000     0.000     0.000     0.000     0.000     0.000     0.000     0.000     0.000     0.000     0.000     0.000     0.000     0.000     0.000     0.000     0.000     0.000     0.000     0.000     0.000     0.000     0.000     0.000     0.000     0.000     0.000     0.000     0.000     0.000     0.000     0.000     0.000     0.000     0.000     0.000     0.000     0.000     0.000     0.000     0.000     0.000     0.000     0.018     0.129     0.340     0.649     1.056     1.557     2.153     2.841     3.620     4.487     5.442     6.482     7.604     8.808    10.089    11.447    12.878    14.380    15.949    17.584    19.280    21.035    22.844    24.705    26.613    28.564    30.555    32.580    34.635    36.715    38.815    40.930    43.054    45.180    47.305    49.420    51.519    53.597    55.645    57.658    59.627    61.546    63.407    65.204    66.927    68.571    70.128    71.591    72.953    72.325    70.080    68.100    66.383    64.931    63.743    62.818    62.158    61.762    61.630    61.762    62.158    62.818    63.743    64.931    66.383    68.100    70.080    72.325    72.953    71.591    70.128    68.571    66.927    65.204    63.407    61.546    59.627    57.658    55.645    53.597    51.519    49.420    47.305    45.180    43.054    40.930    38.815    36.715    34.635    32.580    30.555    28.564    26.613    24.705    22.844    21.035    19.280    17.584    15.949    14.380    12.878    11.447    10.089     8.808     7.604     6.482     5.442     4.487     3.620     2.841     2.153     1.557     1.056     0.649     0.340     0.129     0.018     0.000     0.000     0.000     0.000     0.000     0.000     0.000     0.000     0.000     0.000     0.000     0.000     0.000     0.000     0.000     0.000     0.000     0.000     0.000     0.000     0.000     0.000     0.000     0.000     0.000     0.000     0.000     0.000     0.000     0.000     0.000     0.000     0.000     0.000     0.000     0.000     0.000     0.000     0.000     0.000     0.000     0.000     0.000     0.000     0.000     0.000     0.000     0.000     0.000     0.000     0.000     0.000     0.000     0.000     0.000     0.000     0.000     0.000     0.000     0.000     0.000     0.000     0.000     0.000     0.000     0.000     0.000
     0.000     0.000     0.000     0.000     0.000     0.000     0.000     0.000     0.000     0.000     0.000     0.000     0.000     0.000     0.000     0.000     0.000     0.000     0.000     0.000     0.000     0.000     0.000     0.000     0.000     0.000     0.000     0.000     0.000     0.000     0.000     0.000     0.000     0.000     0.000     0.000     0.000     0.000     0.000     0.000     0.000     0.000     0.000     0.000     0.000     0.000     0.000     0.000     0.000     0.000     0.000     0.000     0.000     0.000     0.000     0.000     0.000     0.000     0.000     0.000     0.000     0.000     0.000     0.000     0.000     0.000     0.000     0.000     0.000     0.054     0.206     0.456     0.801     1.240     1.772     2.395     3.107     3.906     4.791     5.759     6.809     7.937     9.143    10.423    11.774    13.195    14.681    16.231    17.841    19.508    21.228    22.997    24.813    26.670    28.564    30.492    32.448    34.429    36.428    38.440    40.461    42.484    44.504    46.515    48.510    50.483    52.428    54.338    56.206    58.026    59.789    61.491    63.122    64.677    66.149    67.532    68.818    70.002    71.079    72.042    72.888    73.513    72.325    71.401    70.741    70.344    70.212    70.344    70.741    71.401    72.325    73.513    72.888    72.042    71.079    70.002    68.818    67.532    66.149    64.677    63.122    61.491    59.789    58.026    56.206    54.338    52.428    50.483    48.510    46.515    44.504    42.484    40.461    38.440    36.428    34.429    32.448    30.492    28.564    26.670    24.813    22.997    21.228    19.508    17.841    16.231    14.681    13.195    11.774    10.423     9.143     7.937     6.809     5.759     4.791     3.906     3.107     2.395     1.772     1.240     0.801     0.456     0.206     0.054     0.000     0.000     0.000     0.000     0.000     0.000     0.000     0.000     0.000     0.000     0.000     0.000     0.000     0.000     0.000     0.000     0.000     0.000     0.000     0.000     0.000     0.000     0.000     0.000     0.000     0.000     0.000     0.000     0.000     0.000     0.000     0.000     0.000     0.000     0.000     0.000     0.000     0.000     0.000     0.000     0.000     0.000     0.000     0.000     0.000     0.000     0.000     0.000     0.000     0.000     0.000     0.000     0.000     0.000     0.000     0.000     0.000     0.000     0.000     0.000     0.000     0.000     0.000     0.000     0.000     0.000     0.000     0.000
     0.000     0.000     0.000     0.000     0.000     0.000     0.000     0.000     0.000     0.000     0.000     0.000     0.000     0.000     0.000     0.000     0.000     0.000     0.000     0.000     0.000     0.000     0.000     0.000     0.000     0.000     0.000     0.000     0.000     0.000     0.000     0.000     0.000     0.000     0.000     0.000     0.000     0.000     0.000     0.000     0.000     0.000     0.000     0.000     0.000     0.000     0.000     0.000     0.000     0.000     0.000     0.000     0.000     0.000     0.000     0.000     0.000     0.000     0.000     0.000     0.000     0.000     0.000     0.000     0.000     0.000     0.000     0.000     0.000     0.010     0.104     0.293     0.577     0.953     1.421     1.978     2.623     3.354     4.169     5.065     6.042     7.096     8.226     9.428    10.700    12.040    13.444    14.910    16.435    18.014    19.646    21.325    23.049    24.813    26.613    28.445    30.305    32.187    34.087    36.000    37.920    39.842    41.761    43.670    45.565    47.437    49.282    51.093    52.864    54.588    56.258    57.868    59.411    60.882    62.273    63.579    64.794    65.912    66.927    67.836    68.633    69.314    69.877    70.317    70.634    70.824    70.888    70.824    70.634    70.317    69.877    69.314    68.633    67.836    66.927    65.912    64.794    63.579    62.273    60.882    59.411    57.868    56.258    54.588    52.864    51.093    49.282    47.437    45.565    43.670    41.761    39.842    37.920    36.000    34.087    32.187    30.305    28.445    26.613    24.813    23.049    21.325    19.646    18.014    16.435    14.910    13.444    12.040    10.700     9.428     8.226     7.096     6.042     5.065     4.169     3.354     2.623     1.978     1.421     0.953     0.577     0.293     0.104     0.010     0.000     0.000     0.000     0.000     0.000     0.000     0.000     0.000     0.000     0.000     0.000     0.000     0.000     0.000     0.000     0.000     0.000     0.000     0.000     0.000     0.000     0.000     0.000     0.000     0.000     0.000     0.000     0.000     0.000     0.000     0.000     0.000     0.000     0.000     0.000     0.000     0.000     0.000     0.000     0.000     0.000     0.000     0.000     0.000     0.000     0.000     0.000     0.000     0.000     0.000     0.000     0.000     0.000     0.000     0.000     0.000     0.000     0.000     0.000     0.000     0.000     0.000     0.000     0.000     0.000     0.000     0.000     0.000
     0.000     0.000     0.000     0.000     0.000     0.000     0.000     0.000     0.000     0.000     0.000     0.000     0.000     0.000     0.000     0.000     0.000     0.000     0.000     0.000     0.000     0.000     0.000     0.000     0.000     0.000     0.000     0.000     0.000     0.000     0.000     0.000     0.000     0.000     0.000     0.000     0.000     0.000     0.000     0.000     0.000     0.000     0.000     0.000     0.000     0.000     0.000     0.000     0.000     0.000     0.000     0.000     0.000     0.000     0.000     0.000     0.000     0.000     0.000     0.000     0.000     0.000     0.000     0.000     0.000     0.000     0.000     0.000     0.000     0.000     0.035     0.164     0.386     0.699     1.102     1.594     2.172     2.834     3.579     4.404     5.308     6.288     7.341     8.466     9.660    10.919    12.242    13.625    15.064    16.558    18.101    19.692    21.325    22.997    24.705    26.443    28.207    29.994    31.797    33.612    35.435    37.259    39.079    40.891    42.687    44.462    46.211    47.927    49.603    51.235    52.815    54.338    55.798    57.188    58.502    59.735    60.882    61.937    62.895    63.751    64.503    65.145    65.675    66.090    66.388    66.567    66.627    66.567    66.388    66.090    65.675    65.145    64.503    63.751    62.895    61.937    60.882    59.735    58.502    57.188    55.798    54.338    52.815    51.235    49.603    47.927    46.211    44.462    42.687    40.891    39.079    37.259    35.435    33.612    31.797    29.994    28.207    26.443    24.705    22.997    21.325    19.692    18.101    16.558    15.064    13.625    12.242    10.919     9.660     8.466     7.341     6.288     5.308     4.404     3.579     2.834     2.172     1.594     1.102     0.699     0.386     0.164     0.035     0.000     0.000     0.000     0.000     0.000     0.000     0.000     0.000     0.000     0.000     0.000     0.000     0.000     0.000     0.000     0.000     0.000     0.000     0.000     0.000     0.000     0.000     0.000     0.000     0.000     0.000     0.000     0.000     0.000     0.000     0.000     0.000     0.000     0.000     0.000     0.000     0.000     0.000     0.000     0.000     0.000     0.000     0.000     0.000     0.000     0.000     0.000     0.000     0.000     0.000     0.000     0.000     0.000     0.000     0.000     0.000     0.000     0.000     0.000     0.000     0.000     0.000     0.000     0.000     0.000     0.000     0.000     0.000     0.000
     0.000     0.000     0.000     0.000     0.000     0.000     0.000     0.000     0.000     0.000     0.000     0.000     0.000     0.000     0.000     0.000     0.000     0.000     0.000     0.000     0.000     0.000     0.000     0.000     0.000     0.000     0.000     0.000     0.000     0.000     0.000     0.000     0.000     0.000     0.000     0.000     0.000     0.000     0.000     0.000     0.000     0.000     0.000     0.000     0.000     0.000     0.000     0.000     0.000     0.000     0.000     0.000     0.000     0.000     0.000     0.000     0.000     0.000     0.000     0.000     0.000     0.000     0.000     0.000     0.000     0.000     0.000     0.000     0.000     0.000     0.003     0.071     0.230     0.480     0.819     1.245     1.755     2.349     3.024     3.778     4.609     5.515     6.493     7.541     8.656     9.836    11.078    12.378    13.733    15.142    16.599    18.101    19.646    21.228    22.844    24.490    26.161    27.854    29.563    31.283    33.010    34.739    36.464    38.179    39.881    41.562    43.217    44.841    46.428    47.971    49.466    50.905    52.284    53.597    54.838    56.002    57.084    58.079    58.982    59.789    60.497    61.103    61.602    61.993    62.273    62.442    62.499    62.442    62.273    61.993    61.602    61.103    60.497    59.789    58.982    58.079    57.084    56.002    54.838    53.597    52.284    50.905    49.466    47.971    46.428    44.841    43.217    41.562    39.881    38.179    36.464    34.739    33.010    31.283    29.563    27.854    26.161    24.490    22.844    21.228    19.646    18.101    16.599    15.142    13.733    12.378    11.078     9.836     8.656     7.541     6.493     5.515     4.609     3.778     3.024     2.349     1.755     1.245     0.819     0.480     0.230     0.071     0.003     0.000     0.000     0.000     0.000     0.000     0.000     0.000     0.000     0.000     0.000     0.000     0.000     0.000     0.000     0.000     0.000     0.000     0.000     0.000     0.000     0.000     0.000     0.000     0.000     0.000     0.000     0.000     0.000     0.000     0.000     0.000     0.000     0.000     0.000     0.000     0.000     0.000     0.000     0.000     0.000     0.000     0.000     0.000     0.000     0.000     0.000     0.000     0.000     0.000     0.000     0.000     0.000     0.000     0.000     0.000     0.000     0.000     0.000     0.000     0.000     0.000     0.000     0.000     0.000     0.000     0.000     0.000     0.000     0.000
     0.000     0.000     0.000     0.000     0.000     0.000     0.000     0.000     0.000     0.000     0.000     0.000     0.000     0.000     0.000     0.000     0.000     0.000     0.000     0.000     0.000     0.000     0.000     0.000     0.000     0.000     0.000     0.000     0.000     0.000     0.000     0.000     0.000     0.000     0.000     0.000     0.000     0.000     0.000     0.000     0.000     0.000     0.000     0.000     0.000     0.000     0.000     0.000     0.000     0.000     0.000     0.000     0.000     0.000     0.000     0.000     0.000     0.000     0.000     0.000     0.000     0.000     0.000     0.000     0.000     0.000     0.000     0.000     0.000     0.000     0.000     0.015     0.113     0.300     0.574     0.933     1.377     1.902     2.507     3.190     3.949     4.781     5.684     6.656     7.693     8.794     9.955    11.173    12.446    13.770    15.142    16.558    18.014    19.508    21.035    22.590    24.170    25.771    27.387    29.015    30.649    32.285    33.917    35.540    37.150    38.740    40.306    41.841    43.341    44.799    46.211    47.570    48.872    50.111    51.282    52.380    53.400    54.338    55.190    55.951    56.618    57.188    57.658    58.026    58.290    58.449    58.502    58.449    58.290    58.026    57.658    57.188    56.618    55.951    55.190    54.338    53.400    52.380    51.282    50.111    48.872    47.570    46.211    44.799    43.341    41.841    40.306    38.740    37.150    35.540    33.917    32.285    30.649    29.015    27.387    25.771    24.170    22.590    21.035    19.508    18.014    16.558    15.142    13.770    12.446    11.173     9.955     8.794     7.693     6.656     5.684     4.781     3.949     3.190     2.507     1.902     1.377     0.933     0.574     0.300     0.113     0.015     0.000     0.000     0.000     0.000     0.000     0.000     0.000     0.000     0.000     0.000     0.000     0.000     0.000     0.000     0.000     0.000     0.000     0.000     0.000     0.000     0.000     0.000     0.000     0.000     0.000     0.000     0.000     0.000     0.000     0.000     0.000     0.000     0.000     0.000     0.000     0.000     0.000     0.000     0.000     0.000     0.000     0.000     0.000     0.000     0.000     0.000     0.000     0.000     0.000     0.000     0.000     0.000     0.000     0.000     0.000     0.000     0.000     0.000     0.000     0.000     0.000     0.000     0.000     0.000     0.000     0.000     0.000     0.000     0.000     0.000
     0.000     0.000     0.000     0.000     0.000     0.000     0.000     0.000     0.000     0.000     0.000     0.000     0.000     0.000     0.000     0.000     0.000     0.000     0.000     0.000     0.000     0.000     0.000     0.000     0.000     0.000     0.000     0.000     0.000     0.000     0.000     0.000     0.000     0.000     0.000     0.000     0.000     0.000     0.000     0.000     0.000     0.000     0.000     0.000     0.000     0.000     0.000     0.000     0.000     0.000     0.000     0.000     0.000     0.000     0.000     0.000     0.000     0.000     0.000     0.000     0.000     0.000     0.000     0.000     0.000     0.000     0.000     0.000     0.000     0.000     0.000     0.000     0.036     0.159     0.369     0.662     1.039     1.496     2.031     2.644     3.330     4.089     4.917     5.813     6.773     7.795     8.877    10.014    11.205    12.446    13.733    15.064    16.435    17.841    19.280    20.747    22.238    23.749    25.275    26.812    28.356    29.901    31.443    32.977    34.497    36.000    37.478    38.928    40.344    41.721    43.054    44.336    45.565    46.733    47.837    48.872    49.834    50.717    51.519    52.236    52.864    53.400    53.843    54.189    54.438    54.588    54.638    54.588    54.438    54.189    53.843    53.400    52.864    52.236    51.519    50.717    49.834    48.872    47.837    46.733    45.565    44.336    43.054    41.721    40.344    38.928    37.478    36.000    34.497    32.977    31.443    29.901    28.356    26.812    25.275    23.749    22.238    20.747    19.280    17.841    16.435    15.064    13.733    12.446    11.205    10.014     8.877     7.795     6.773     5.813     4.917     4.089     3.330     2.644     2.031     1.496     1.039     0.662     0.369     0.159     0.036     0.000     0.000     0.000     0.000     0.000     0.000     0.000     0.000     0.000     0.000     0.000     0.000     0.000     0.000     0.000     0.000     0.000     0.000     0.000     0.000     0.000     0.000     0.000     0.000     0.000     0.000     0.000     0.000     0.000     0.000     0.000     0.000     0.000     0.000     0.000     0.000     0.000     0.000     0.000     0.000     0.000     0.000     0.000     0.000     0.000     0.000     0.000     0.000     0.000     0.000     0.000     0.000     0.000     0.000     0.000     0.000     0.000     0.000     0.000     0.000     0.000     0.000     0.000     0.000     0.000     0.000     0.000     0.000     0.000     0.000     0.000
     0.000     0.000     0.000     0.000     0.000     0.000     0.000     0.000     0.000     0.000     0.000     0.000     0.000     0.000     0.000     0.000     0.000     0.000     0.000     0.000     0.000     0.000     0.000     0.000     0.000     0.000     0.000     0.000     0.000     0.000     0.000     0.000     0.000     0.000     0.000     0.000     0.000     0.000     0.000     0.000     0.000     0.000     0.000     0.000     0.000     0.000     0.000     0.000     0.000     0.000     0.000     0.000     0.000     0.000     0.000     0.000     0.000     0.000     0.000     0.000     0.000     0.000     0.000     0.000     0.000     0.000     0.000     0.000     0.000     0.000     0.000     0.000     0.002     0.062     0.206     0.434     0.744     1.133     1.599     2.141     2.755     3.441     4.195     5.016     5.900     6.844     7.847     8.904    10.014    11.173    12.378    13.625    14.910    16.231    17.584    18.964    20.367    21.790    23.229    24.678    26.133    27.591    29.045    30.492    31.927    33.344    34.739    36.106    37.442    38.740    39.996    41.205    42.363    43.464    44.504    45.479    46.384    47.216    47.971    48.646    49.237    49.741    50.158    50.483    50.717    50.858    50.905    50.858    50.717    50.483    50.158    49.741    49.237    48.646    47.971    47.216    46.384    45.479    44.504    43.464    42.363    41.205    39.996    38.740    37.442    36.106    34.739    33.344    31.927    30.492    29.045    27.591    26.133    24.678    23.229    21.790    20.367    18.964    17.584    16.231    14.910    13.625    12.378    11.173    10.014     8.904     7.847     6.844     5.900     5.016     4.195     3.441     2.755     2.141     1.599     1.133     0.744     0.434     0.206     0.062     0.002     0.000     0.000     0.000     0.000     0.000     0.000     0.000     0.000     0.000     0.000     0.000     0.000     0.000     0.000     0.000     0.000     0.000     0.000     0.000     0.000     0.000     0.000     0.000     0.000     0.000     0.000     0.000     0.000     0.000     0.000     0.000     0.000     0.000     0.000     0.000     0.000     0.000     0.000     0.000     0.000     0.000     0.000     0.000     0.000     0.000     0.000     0.000     0.000     0.000     0.000     0.000     0.000     0.000     0.000     0.000     0.000     0.000     0.000     0.000     0.000     0.000     0.000     0.000     0.000     0.000     0.000     0.000     0.000     0.000     0.000     0.000
     0.000     0.000     0.000     0.000     0.000     0.000     0.000     0.000     0.000     0.000     0.000     0.000     0.000     0.000     0.000     0.000     0.000     0.000     0.000     0.000     0.000     0.000     0.000     0.000     0.000     0.000     0.000     0.000     0.000     0.000     0.000     0.000     0.000     0.000     0.000     0.000     0.000     0.000     0.000     0.000     0.000     0.000     0.000     0.000     0.000     0.000     0.000     0.000     0.000     0.000     0.000     0.000     0.000     0.000     0.000     0.000     0.000     0.000     0.000     0.000     0.000     0.000     0.000     0.000     0.000     0.000     0.000     0.000     0.000     0.000     0.000     0.000     0.000     0.009     0.089     0.252     0.494     0.815     1.213     1.684     2.228     2.841     3.522     4.267     5.075     5.943     6.868     7.847     8.877     9.955    11.078    12.242    13.444    14.681    15.949    17.244    18.562    19.900    21.252    22.615    23.985    25.357    26.727    28.089    29.440    30.775    32.089    33.377    34.635    35.858    37.041    38.179    39.269    40.306    41.284    42.202    43.054    43.836    44.546    45.180    45.736    46.211    46.602    46.908    47.128    47.260    47.305    47.260    47.128    46.908    46.602    46.211    45.736    45.180    44.546    43.836    43.054    42.202    41.284    40.306    39.269    38.179    37.041    35.858    34.635    33.377    32.089    30.775    29.440    28.089    26.727    25.357    23.985    22.615    21.252    19.900    18.562    17.244    15.949    14.681    13.444    12.242    11.078     9.955     8.877     7.847     6.868     5.943     5.075     4.267     3.522     2.841     2.228     1.684     1.213     0.815     0.494     0.252     0.089     0.009     0.000     0.000     0.000     0.000     0.000     0.000     0.000     0.000     0.000     0.000     0.000     0.000     0.000     0.000     0.000     0.000     0.000     0.000     0.000     0.000     0.000     0.000     0.000     0.000     0.000     0.000     0.000     0.000     0.000     0.000     0.000     0.000     0.000     0.000     0.000     0.000     0.000     0.000     0.000     0.000     0.000     0.000     0.000     0.000     0.000     0.000     0.000     0.000     0.000     0.000     0.000     0.000     0.000     0.000     0.000     0.000     0.000     0.000     0.000     0.000     0.000     0.000     0.000     0.000     0.000     0.000     0.000     0.000     0.000     0.000     0.000     0.000
     0.000     0.000     0.000     0.000     0.000     0.000     0.000     0.000     0.000     0.000     0.000     0.000     0.000     0.000     0.000     0.000     0.000     0.000     0.000     0.000     0.000     0.000     0.000     0.000     0.000     0.000     0.000     0.000     0.000     0.000     0.000     0.000     0.000     0.000     0.000     0.000     0.000     0.000     0.000     0.000     0.000     0.000     0.000     0.000     0.000     0.000     0.000     0.000     0.000     0.000     0.000     0.000     0.000     0.000     0.000     0.000     0.000     0.000     0.000     0.000     0.000     0.000     0.000     0.000     0.000     0.000     0.000     0.000     0.000     0.000     0.000     0.000     0.000     0.000     0.020     0.117     0.293     0.547     0.875     1.277     1.750     2.291     2.899     3.571     4.304     5.095     5.943     6.844     7.795     8.794     9.836    10.919    12.040    13.195    14.380    15.591    16.826    18.080    19.348    20.628    21.914    23.203    24.490    25.771    27.041    28.296    29.532    30.744    31.927    33.077    34.189    35.260    36.285    37.259    38.179    39.042    39.842    40.578    41.245    41.841    42.363    42.809    43.176    43.464    43.670    43.795    43.836    43.795    43.670    43.464    43.176    42.809    42.363    41.841    41.245    40.578    39.842    39.042    38.179    37.259    36.285    35.260    34.189    33.077    31.927    30.744    29.532    28.296    27.041    25.771    24.490    23.203    21.914    20.628    19.348    18.080    16.826    15.591    14.380    13.195    12.040    10.919     9.836     8.794     7.795     6.844     5.943     5.095     4.304     3.571     2.899     2.291     1.750     1.277     0.875     0.547     0.293     0.117     0.020     0.000     0.000     0.000     0.000     0.000     0.000     0.000     0.000     0.000     0.000     0.000     0.000     0.000     0.000     0.000     0.000     0.000     0.000     0.000     0.000     0.000     0.000     0.000     0.000     0.000     0.000     0.000     0.000     0.000     0.000     0.000     0.000     0.000     0.000     0.000     0.000     0.000     0.000     0.000     0.000     0.000     0.000     0.000     0.000     0.000     0.000     0.000     0.000     0.000     0.000     0.000     0.000     0.000     0.000     0.000     0.000     0.000     0.000     0.000     0.000     0.000     0.000     0.000     0.000     0.000     0.000     0.000     0.000     0.000     0.000     0.000     0.000     0.000
     0.000     0.000     0.000     0.000     0.000     0.000     0.000     0.000     0.000     0.000     0.000     0.000     0.000     0.000     0.000     0.000     0.000     0.000     0.000     0.000     0.000     0.000     0.000     0.000     0.000     0.000     0.000     0.000     0.000     0.000     0.000     0.000     0.000     0.000     0.000     0.000     0.000     0.000     0.000     0.000     0.000     0.000     0.000     0.000     0.000     0.000     0.000     0.000     0.000     0.000     0.000     0.000     0.000     0.000     0.000     0.000     0.000     0.000     0.000     0.000     0.000     0.000     0.000     0.000     0.000     0.000     0.000     0.000     0.000     0.000     0.000     0.000     0.000     0.000     0.000     0.032     0.142     0.329     0.589     0.922     1.324     1.794     2.330     2.928     3.587     4.304     5.075     5.900     6.773     7.693     8.656     9.660    10.700    11.774    12.878    14.008    15.161    16.333    17.520    18.718    19.923    21.131    22.338    23.540    24.732    25.910    27.070    28.207    29.318    30.398    31.443    32.449    33.411    34.326    35.190    36.000    36.751    37.442    38.068    38.627    39.117    39.536    39.881    40.151    40.344    40.461    40.500    40.461    40.344    40.151    39.881    39.536    39.117    38.627    38.068    37.442    36.751    36.000    35.190    34.326    33.411    32.449    31.443    30.398    29.318    28.207    27.070    25.910    24.732    23.540    22.338    21.131    19.923    18.718    17.520    16.333    15.161    14.008    12.878    11.774    10.700     9.660     8.656     7.693     6.773     5.900     5.075     4.304     3.587     2.928     2.330     1.794     1.324     0.922     0.589     0.329     0.142     0.032     0.000     0.000     0.000     0.000     0.000     0.000     0.000     0.000     0.000     0.000     0.000     0.000     0.000     0.000     0.000     0.000     0.000     0.000     0.000     0.000     0.000     0.000     0.000     0.000     0.000     0.000     0.000     0.000     0.000     0.000     0.000     0.000     0.000     0.000     0.000     0.000     0.000     0.000     0.000     0.000     0.000     0.000     0.000     0.000     0.000     0.000     0.000     0.000     0.000     0.000     0.000     0.000     0.000     0.000     0.000     0.000     0.000     0.000     0.000     0.000     0.000     0.000     0.000     0.000     0.000     0.000     0.000     0.000     0.000     0.000     0.000     0.000     0.000     0.000
     0.000     0.000     0.000     0.000     0.000     0.000     0.000     0.000     0.000     0.000     0.000     0.000     0.000     0.000     0.000     0.000     0.000     0.000     0.000     0.000     0.000     0.000     0.000     0.000     0.000     0.000     0.000     0.000     0.000     0.000     0.000     0.000     0.000     0.000     0.000     0.000     0.000     0.000     0.000     0.000     0.000     0.000     0.000     0.000     0.000     0.000     0.000     0.000     0.000     0.000     0.000     0.000     0.000     0.000     0.000     0.000     0.000     0.000     0.000     0.000     0.000     0.000     0.000     0.000     0.000     0.000     0.000     0.000     0.000     0.000     0.000     0.000     0.000     0.000     0.000     0.000     0.045     0.164     0.357     0.620     0.953     1.353     1.817     2.343     2.928     3.571     4.267     5.016     5.813     6.656     7.541     8.466     9.428    10.423    11.447    12.497    13.570    14.662    15.770    16.888    18.014    19.144    20.273    21.398    22.514    23.618    24.705    25.771    26.812    27.824    28.804    29.747    30.649    31.507    32.317    33.077    33.781    34.429    35.016    35.540    36.000    36.392    36.715    36.968    37.150    37.259    37.296    37.259    37.150    36.968    36.715    36.392    36.000    35.540    35.016    34.429    33.781    33.077    32.317    31.507    30.649    29.747    28.804    27.824    26.812    25.771    24.705    23.618    22.514    21.398    20.273    19.144    18.014    16.888    15.770    14.662    13.570    12.497    11.447    10.423     9.428     8.466     7.541     6.656     5.813     5.016     4.267     3.571     2.928     2.343     1.817     1.353     0.953     0.620     0.357     0.164     0.045     0.000     0.000     0.000     0.000     0.000     0.000     0.000     0.000     0.000     0.000     0.000     0.000     0.000     0.000     0.000     0.000     0.000     0.000     0.000     0.000     0.000     0.000     0.000     0.000     0.000     0.000     0.000     0.000     0.000     0.000     0.000     0.000     0.000     0.000     0.000     0.000     0.000     0.000     0.000     0.000     0.000     0.000     0.000     0.000     0.000     0.000     0.000     0.000     0.000     0.000     0.000     0.000     0.000     0.000     0.000     0.000     0.000     0.000     0.000     0.000     0.000     0.000     0.000     0.000     0.000     0.000     0.000     0.000     0.000     0.000     0.000     0.000     0.000     0.000     0.000
     0.000     0.000     0.000     0.000     0.000     0.000     0.000     0.000     0.000     0.000     0.000     0.000     0.000     0.000     0.000     0.000     0.000     0.000     0.000     0.000     0.000     0.000     0.000     0.000     0.000     0.000     0.000     0.000     0.000     0.000     0.000     0.000     0.000     0.000     0.000     0.000     0.000     0.000     0.000     0.000     0.000     0.000     0.000     0.000     0.000     0.000     0.000     0.000     0.000     0.000     0.000     0.000     0.000     0.000     0.000     0.000     0.000     0.000     0.000     0.000     0.000     0.000     0.000     0.000     0.000     0.000     0.000     0.000     0.000     0.000     0.000     0.000     0.000     0.000     0.000     0.000     0.002     0.055     0.180     0.376     0.640     0.969     1.362     1.817     2.330     2.899     3.522     4.195     4.917     5.684     6.493     7.341     8.226     9.143    10.089    11.062    12.057    13.071    14.100    15.142    16.191    17.244    18.298    19.348    20.391    21.422    22.439    23.436    24.410    25.357    26.274    27.156    28.001    28.804    29.563    30.273    30.933    31.539    32.089    32.580    33.010    33.377    33.680    33.917    34.087    34.189    34.223    34.189    34.087    33.917    33.680    33.377    33.010    32.580    32.089    31.539    30.933    30.273    29.563    28.804    28.001    27.156    26.274    25.357    24.410    23.436    22.439    21.422    20.391    19.348    18.298    17.244    16.191    15.142    14.100    13.071    12.057    11.062    10.089     9.143     8.226     7.341     6.493     5.684     4.917     4.195     3.522     2.899     2.330     1.817     1.362     0.969     0.640     0.376     0.180     0.055     0.002     0.000     0.000     0.000     0.000     0.000     0.000     0.000     0.000     0.000     0.000     0.000     0.000     0.000     0.000     0.000     0.000     0.000     0.000     0.000     0.000     0.000     0.000     0.000     0.000     0.000     0.000     0.000     0.000     0.000     0.000     0.000     0.000     0.000     0.000     0.000     0.000     0.000     0.000     0.000     0.000     0.000     0.000     0.000     0.000     0.000     0.000     0.000     0.000     0.000     0.000     0.000     0.000     0.000     0.000     0.000     0.000     0.000     0.000     0.000     0.000     0.000     0.000     0.000     0.000     0.000     0.000     0.000     0.000     0.000     0.000     0.000     0.000     0.000     0.000     0.000
     0.000     0.000     0.000     0.000     0.000     0.000     0.000     0.000     0.000     0.000     0.000     0.000     0.000     0.000     0.000     0.000     0.000     0.000     0.000     0.000     0.000     0.000     0.000     0.000     0.000     0.000     0.000     0.000     0.000     0.000     0.000     0.000     0.000     0.000     0.000     0.000     0.000     0.000     0.000     0.000     0.000     0.000     0.000     0.000     0.000     0.000     0.000     0.000     0.000     0.000     0.000     0.000     0.000     0.000     0.000     0.000     0.000     0.000     0.000     0.000     0.000     0.000     0.000     0.000     0.000     0.000     0.000     0.000     0.000     0.000     0.000     0.000     0.000     0.000     0.000     0.000     0.000     0.004     0.062     0.191     0.386     0.646     0.969     1.353     1.794     2.291     2.841     3.441     4.089     4.781     5.515     6.288     7.096     7.937     8.808     9.704    10.623    11.561    12.514    13.480    14.455    15.434    16.414    17.392    18.364    19.325    20.273    21.204    22.113    22.997    23.854    24.678    25.467    26.218    26.926    27.591    28.207    28.774    29.288    29.747    30.149    30.492    30.775    30.997    31.155    31.251    31.283    31.251    31.155    30.997    30.775    30.492    30.149    29.747    29.288    28.774    28.207    27.591    26.926    26.218    25.467    24.678    23.854    22.997    22.113    21.204    20.273    19.325    18.364    17.392    16.414    15.434    14.455    13.480    12.514    11.561    10.623     9.704     8.808     7.937     7.096     6.288     5.515     4.781     4.089     3.441     2.841     2.291     1.794     1.353     0.969     0.646     0.386     0.191     0.062     0.004     0.000     0.000     0.000     0.000     0.000     0.000     0.000     0.000     0.000     0.000     0.000     0.000     0.000     0.000     0.000     0.000     0.000     0.000     0.000     0.000     0.000     0.000     0.000     0.000     0.000     0.000     0.000     0.000     0.000     0.000     0.000     0.000     0.000     0.000     0.000     0.000     0.000     0.000     0.000     0.000     0.000     0.000     0.000     0.000     0.000     0.000     0.000     0.000     0.000     0.000     0.000     0.000     0.000     0.000     0.000     0.000     0.000     0.000     0.000     0.000     0.000     0.000     0.000     0.000     0.000     0.000     0.000     0.000     0.000     0.000     0.000     0.000     0.000     0.000     0.000     0.000
     0.000     0.000     0.000     0.000     0.000     0.000     0.000     0.000     0.000     0.000     0.000     0.000     0.000     0.000     0.000     0.000     0.000     0.000     0.000     0.000     0.000     0.000     0.000     0.000     0.000     0.000     0.000     0.000     0.000     0.000     0.000     0.000     0.000     0.000     0.000     0.000     0.000     0.000     0.000     0.000     0.000     0.000     0.000     0.000     0.000     0.000     0.000     0.000     0.000     0.000     0.000     0.000     0.000     0.000     0.000     0.000     0.000     0.000     0.000     0.000     0.000     0.000     0.000     0.000     0.000     0.000     0.000     0.000     0.000     0.000     0.000     0.000     0.000     0.000     0.000     0.000     0.000     0.000     0.005     0.066     0.194     0.386     0.640     0.953     1.324     1.750     2.228     2.755     3.330     3.949     4.609     5.308     6.042     6.809     7.604     8.426     9.270    10.134    11.014    11.907    12.808    13.715    14.625    15.532    16.435    17.329    18.210    19.076    19.923    20.747    21.545    22.313    23.049    23.749    24.410    25.029    25.605    26.133    26.613    27.041    27.416    27.737    28.001    28.207    28.356    28.445    28.475    28.445    28.356    28.207    28.001    27.737    27.416    27.041    26.613    26.133    25.605    25.029    24.410    23.749    23.049    22.313    21.545    20.747    19.923    19.076    18.210    17.329    16.435    15.532    14.625    13.715    12.808    11.907    11.014    10.134     9.270     8.426     7.604     6.809     6.042     5.308     4.609     3.949     3.330     2.755     2.228     1.750     1.324     0.953     0.640     0.386     0.194     0.066     0.005     0.000     0.000     0.000     0.000     0.000     0.000     0.000     0.000     0.000     0.000     0.000     0.000     0.000     0.000     0.000     0.000     0.000     0.000     0.000     0.000     0.000     0.000     0.000     0.000     0.000     0.000     0.000     0.000     0.000     0.000     0.000     0.000     0.000     0.000     0.000     0.000     0.000     0.000     0.000     0.000     0.000     0.000     0.000     0.000     0.000     0.000     0.000     0.000     0.000     0.000     0.000     0.000     0.000     0.000     0.000     0.000     0.000     0.000     0.000     0.000     0.000     0.000     0.000     0.000     0.000     0.000     0.000     0.000     0.000     0.000     0.000     0.000     0.000     0.000     0.000     0.000     0.000
     0.000     0.000     0.000     0.000     0.000     0.000     0.000     0.000     0.000     0.000     0.000     0.000     0.000     0.000     0.000     0.000     0.000     0.000     0.000     0.000     0.000     0.000     0.000     0.000     0.000     0.000     0.000     0.000     0.000     0.000     0.000     0.000     0.000     0.000     0.000     0.000     0.000     0.000     0.000     0.000     0.000     0.000     0.000     0.000     0.000     0.000     0.000     0.000     0.000     0.000     0.000     0.000     0.000     0.000     0.000     0.000     0.000     0.000     0.000     0.000     0.000     0.000     0.000     0.000     0.000     0.000     0.000     0.000     0.000     0.000     0.000     0.000     0.000     0.000     0.000     0.000     0.000     0.000     0.000     0.006     0.066     0.191     0.376     0.620     0.922     1.277     1.684     2.141     2.644     3.190     3.778     4.404     5.065     5.759     6.482     7.231     8.002     8.794     9.602    10.423    11.253    12.090    12.930    13.770    14.606    15.434    16.252    17.055    17.841    18.607    19.348    20.063    20.747    21.398    22.013    22.590    23.126    23.618    24.064    24.463    24.813    25.111    25.357    25.550    25.688    25.771    25.799    25.771    25.688    25.550    25.357    25.111    24.813    24.463    24.064    23.618    23.126    22.590    22.013    21.398    20.747    20.063    19.348    18.607    17.841    17.055    16.252    15.434    14.606    13.770    12.930    12.090    11.253    10.423     9.602     8.794     8.002     7.231     6.482     5.759     5.065     4.404     3.778     3.190     2.644     2.141     1.684     1.277     0.922     0.620     0.376     0.191     0.066     0.006     0.000     0.000     0.000     0.000     0.000     0.000     0.000     0.000     0.000     0.000     0.000     0.000     0.000     0.000     0.000     0.000     0.000     0.000     0.000     0.000     0.000     0.000     0.000     0.000     0.000     0.000     0.000     0.000     0.000     0.000     0.000     0.000     0.000     0.000     0.000     0.000     0.000     0.000     0.000     0.000     0.000     0.000     0.000     0.000     0.000     0.000     0.000     0.000     0.000     0.000     0.000     0.000     0.000     0.000     0.000     0.000     0.000     0.000     0.000     0.000     0.000     0.000     0.000     0.000     0.000     0.000     0.000     0.000     0.000     0.000     0.000     0.000     0.000     0.000     0.000     0.000     0.000     0.000
     0.000     0.000     0.000     0.000     0.000     0.000     0.000     0.000     0.000     0.000     0.000     0.000     0.000     0.000     0.000     0.000     0.000     0.000     0.000     0.000     0.000     0.000     0.000     0.000     0.000     0.000     0.000     0.000     0.000     0.000     0.000     0.000     0.000     0.000     0.000     0.000     0.000     0.000     0.000     0.000     0.000     0.000     0.000     0.000     0.000     0.000     0.000     0.000     0.000     0.000     0.000     0.000     0.000     0.000     0.000     0.000     0.000     0.000     0.000     0.000     0.000     0.000     0.000     0.000     0.000     0.000     0.000     0.000     0.000     0.000     0.000     0.000     0.000     0.000     0.000     0.000     0.000     0.000     0.000     0.000     0.005     0.062     0.180     0.357     0.589     0.875     1.213     1.599     2.031     2.507     3.024     3.579     4.169     4.791     5.442     6.120     6.820     7.541     8.279     9.030     9.792    10.561    11.334    12.107    12.878    13.643    14.398    15.142    15.869    16.578    17.265    17.928    18.562    19.167    19.738    20.273    20.771    21.228    21.643    22.013    22.338    22.615    22.844    23.023    23.151    23.229    23.255    23.229    23.151    23.023    22.844    22.615    22.338    22.013    21.643    21.228    20.771    20.273    19.738    19.167    18.562    17.928    17.265    16.578    15.869    15.142    14.398    13.643    12.878    12.107    11.334    10.561     9.792     9.030     8.279     7.541     6.820     6.120     5.442     4.791     4.169     3.579     3.024     2.507     2.031     1.599     1.213     0.875     0.589     0.357     0.180     0.062     0.005     0.000     0.000     0.000     0.000     0.000     0.000     0.000     0.000     0.000     0.000     0.000     0.000     0.000     0.000     0.000     0.000     0.000     0.000     0.000     0.000     0.000     0.000     0.000     0.000     0.000     0.000     0.000     0.000     0.000     0.000     0.000     0.000     0.000     0.000     0.000     0.000     0.000     0.000     0.000     0.000     0.000     0.000     0.000     0.000     0.000     0.000     0.000     0.000     0.000     0.000     0.000     0.000     0.000     0.000     0.000     0.000     0.000     0.000     0.000     0.000     0.000     0.000     0.000     0.000     0.000     0.000     0.000     0.000     0.000     0.000     0.000     0.000     0.000     0.000     0.000     0.000     0.000     0.000     0.000
     0.000     0.000     0.000     0.000     0.000     0.000     0.000     0.000     0.000     0.000     0.000     0.000     0.000     0.000     0.000     0.000     0.000     0.000     0.000     0.000     0.000     0.000     0.000     0.000     0.000     0.000     0.000     0.000     0.000     0.000     0.000     0.000     0.000     0.000     0.000     0.000     0.000     0.000     0.000     0.000     0.000     0.000     0.000     0.000     0.000     0.000     0.000     0.000     0.000     0.000     0.000     0.000     0.000     0.000     0.000     0.000     0.000     0.000     0.000     0.000     0.000     0.000     0.000     0.000     0.000     0.000     0.000     0.000     0.000     0.000     0.000     0.000     0.000     0.000     0.000     0.000     0.000     0.000     0.000     0.000     0.000     0.004     0.055     0.164     0.329     0.547     0.815     1.133     1.496     1.902     2.349     2.834     3.354     3.906     4.487     5.095     5.727     6.379     7.048     7.731     8.426     9.129     9.836    10.545    11.253    11.957    12.652    13.337    14.008    14.662    15.297    15.909    16.496    17.055    17.584    18.080    18.540    18.964    19.348    19.692    19.993    20.250    20.462    20.628    20.747    20.818    20.842    20.818    20.747    20.628    20.462    20.250    19.993    19.692    19.348    18.964    18.540    18.080    17.584    17.055    16.496    15.909    15.297    14.662    14.008    13.337    12.652    11.957    11.253    10.545     9.836     9.129     8.426     7.731     7.048     6.379     5.727     5.095     4.487     3.906     3.354     2.834     2.349     1.902     1.496     1.133     0.815     0.547     0.329     0.164     0.055     0.004     0.000     0.000     0.000     0.000     0.000     0.000     0.000     0.000     0.000     0.000     0.000     0.000     0.000     0.000     0.000     0.000     0.000     0.000     0.000     0.000     0.000     0.000     0.000     0.000     0.000     0.000     0.000     0.000     0.000     0.000     0.000     0.000     0.000     0.000     0.000     0.000     0.000     0.000     0.000     0.000     0.000     0.000     0.000     0.000     0.000     0.000     0.000     0.000     0.000     0.000     0.000     0.000     0.000     0.000     0.000     0.000     0.000     0.000     0.000     0.000     0.000     0.000     0.000     0.000     0.000     0.000     0.000     0.000     0.000     0.000     0.000     0.000     0.000     0.000     0.000     0.000     0.000     0.000     0.000     0.000
     0.000     0.000     0.000     0.000     0.000     0.000     0.000     0.000     0.000     0.000     0.000     0.000     0.000     0.000     0.000     0.000     0.000     0.000     0.000     0.000     0.000     0.000     0.000     0.000     0.000     0.000     0.000     0.000     0.000     0.000     0.000     0.000     0.000     0.000     0.000     0.000     0.000     0.000     0.000     0.000     0.000     0.000     0.000     0.000     0.000     0.000     0.000     0.000     0.000     0.000     0.000     0.000     0.000     0.000     0.000     0.000     0.000     0.000     0.000     0.000     0.000     0.000     0.000     0.000     0.000     0.000     0.000     0.000     0.000     0.000     0.000     0.000     0.000     0.000     0.000     0.000     0.000     0.000     0.000     0.000     0.000     0.000     0.002     0.045     0.142     0.293     0.494     0.744     1.039     1.377     1.755     2.172     2.623     3.107     3.620     4.160     4.723     5.308     5.910     6.528     7.157     7.795     8.439     9.086     9.733    10.377    11.014    11.642    12.259    12.860    13.444    14.008    14.549    15.064    15.552    16.009    16.435    16.826    17.181    17.498    17.777    18.014    18.210    18.364    18.474    18.540    18.562    18.540    18.474    18.364    18.210    18.014    17.777    17.498    17.181    16.826    16.435    16.009    15.552    15.064    14.549    14.008    13.444    12.860    12.259    11.642    11.014    10.377     9.733     9.086     8.439     7.795     7.157     6.528     5.910     5.308     4.723     4.160     3.620     3.107     2.623     2.172     1.755     1.377     1.039     0.744     0.494     0.293     0.142     0.045     0.002     0.000     0.000     0.000     0.000     0.000     0.000     0.000     0.000     0.000     0.000     0.000     0.000     0.000     0.000     0.000     0.000     0.000     0.000     0.000     0.000     0.000     0.000     0.000     0.000     0.000     0.000     0.000     0.000     0.000     0.000     0.000     0.000     0.000     0.000     0.000     0.000     0.000     0.000     0.000     0.000     0.000     0.000     0.000     0.000     0.000     0.000     0.000     0.000     0.000     0.000     0.000     0.000     0.000     0.000     0.000     0.000     0.000     0.000     0.000     0.000     0.000     0.000     0.000     0.000     0.000     0.000     0.000     0.000     0.000     0.000     0.000     0.000     0.000     0.000     0.000     0.000     0.000     0.000     0.000     0.000     0.000
     0.000     0.000     0.000     0.000     0.000     0.000     0.000     0.000     0.000     0.000     0.000     0.000     0.000     0.000     0.000     0.000     0.000     0.000     0.000     0.000     0.000     0.000     0.000     0.000     0.000     0.000     0.000     0.000     0.000     0.000     0.000     0.000     0.000     0.000     0.000     0.000     0.000     0.000     0.000     0.000     0.000     0.000     0.000     0.000     0.000     0.000     0.000     0.000     0.000     0.000     0.000     0.000     0.000     0.000     0.000     0.000     0.000     0.000     0.000     0.000     0.000     0.000     0.000     0.000     0.000     0.000     0.000     0.000     0.000     0.000     0.000     0.000     0.000     0.000     0.000     0.000     0.000     0.000     0.000     0.000     0.000     0.000     0.000     0.000     0.032     0.117     0.252     0.434     0.662     0.933     1.245     1.594     1.978     2.395     2.841     3.314     3.812     4.331     4.868     5.421     5.987     6.563     7.145     7.731     8.319     8.904     9.486    10.059    10.623    11.173    11.708    12.225    12.721    13.195    13.643    14.063    14.455    14.815    15.142    15.434    15.690    15.909    16.090    16.231    16.333    16.394    16.414    16.394    16.333    16.231    16.090    15.909    15.690    15.434    15.142    14.815    14.455    14.063    13.643    13.195    12.721    12.225    11.708    11.173    10.623    10.059     9.486     8.904     8.319     7.731     7.145     6.563     5.987     5.421     4.868     4.331     3.812     3.314     2.841     2.395     1.978     1.594     1.245     0.933     0.662     0.434     0.252     0.117     0.032     0.000     0.000     0.000     0.000     0.000     0.000     0.000     0.000     0.000     0.000     0.000     0.000     0.000     0.000     0.000     0.000     0.000     0.000     0.000     0.000     0.000     0.000     0.000     0.000     0.000     0.000     0.000     0.000     0.000     0.000     0.000     0.000     0.000     0.000     0.000     0.000     0.000     0.000     0.000     0.000     0.000     0.000     0.000     0.000     0.000     0.000     0.000     0.000     0.000     0.000     0.000     0.000     0.000     0.000     0.000     0.000     0.000     0.000     0.000     0.000     0.000     0.000     0.000     0.000     0.000     0.000     0.000     0.000     0.000     0.000     0.000     0.000     0.000     0.000     0.000     0.000     0.000     0.000     0.000     0.000     0.000     0.000     0.000
     0.000     0.000     0.000     0.000     0.000     0.000     0.000     0.000     0.000     0.000     0.000     0.000     0.000     0.000     0.000     0.000     0.000     0.000     0.000     0.000     0.000     0.000     0.000     0.000     0.000     0.000     0.000     0.000     0.000     0.000     0.000     0.000     0.000     0.000     0.000     0.000     0.000     0.000     0.000     0.000     0.000     0.000     0.000     0.000     0.000     0.000     0.000     0.000     0.000     0.000     0.000     0.000     0.000     0.000     0.000     0.000     0.000     0.000     0.000     0.000     0.000     0.000     0.000     0.000     0.000     0.000     0.000     0.000     0.000     0.000     0.000     0.000     0.000     0.000     0.000     0.000     0.000     0.000     0.000     0.000     0.000     0.000     0.000     0.000     0.000     0.020     0.089     0.206     0.369     0.574     0.819     1.102     1.421     1.772     2.153     2.561     2.994     3.449     3.923     4.413     4.917     5.432     5.954     6.482     7.012     7.541     8.068     8.588     9.100     9.602    10.089    10.561    11.014    11.447    11.857    12.242    12.600    12.930    13.230    13.498    13.734    13.935    14.100    14.230    14.324    14.380    14.398    14.380    14.324    14.230    14.100    13.935    13.734    13.498    13.230    12.930    12.600    12.242    11.857    11.447    11.014    10.561    10.089     9.602     9.100     8.588     8.068     7.541     7.012     6.482     5.954     5.432     4.917     4.413     3.923     3.449     2.994     2.561     2.153     1.772     1.421     1.102     0.819     0.574     0.369     0.206     0.089     0.020     0.000     0.000     0.000     0.000     0.000     0.000     0.000     0.000     0.000     0.000     0.000     0.000     0.000     0.000     0.000     0.000     0.000     0.000     0.000     0.000     0.000     0.000     0.000     0.000     0.000     0.000     0.000     0.000     0.000     0.000     0.000     0.000     0.000     0.000     0.000     0.000     0.000     0.000     0.000     0.000     0.000     0.000     0.000     0.000     0.000     0.000     0.000     0.000     0.000     0.000     0.000     0.000     0.000     0.000     0.000     0.000     0.000     0.000     0.000     0.000     0.000     0.000     0.000     0.000     0.000     0.000     0.000     0.000     0.000     0.000     0.000     0.000     0.000     0.000     0.000     0.000     0.000     0.000     0.000     0.000     0.000     0.000     0.000     0.000
     0.000     0.000     0.000     0.000     0.000     0.000     0.000     0.000     0.000     0.000     0.000     0.000     0.000     0.000     0.000     0.000     0.000     0.000     0.000     0.000     0.000     0.000     0.000     0.000     0.000     0.000     0.000     0.000     0.000     0.000     0.000     0.000     0.000     0.000     0.000     0.000     0.000     0.000     0.000     0.000     0.000     0.000     0.000     0.000     0.000     0.000     0.000     0.000     0.000     0.000     0.000     0.000     0.000     0.000     0.000     0.000     0.000     0.000     0.000     0.000     0.000     0.000     0.000     0.000     0.000     0.000     0.000     0.000     0.000     0.000     0.000     0.000     0.000     0.000     0.000     0.000     0.000     0.000     0.000     0.000     0.000     0.000     0.000     0.000     0.000     0.000     0.009     0.062     0.159     0.300     0.480     0.699     0.953     1.240     1.557     1.902     2.272     2.664     3.076     3.506     3.949     4.404     4.868     5.339     5.813     6.288     6.761     7.231     7.693     8.146     8.588     9.016     9.428     9.821    10.195    10.545    10.872    11.173    11.447    11.692    11.907    12.090    12.242    12.361    12.446    12.497    12.514    12.497    12.446    12.361    12.242    12.090    11.907    11.692    11.447    11.173    10.872    10.545    10.195     9.821     9.428     9.016     8.588     8.146     7.693     7.231     6.761     6.288     5.813     5.339     4.868     4.404     3.949     3.506     3.076     2.664     2.272     1.902     1.557     1.240     0.953     0.699     0.480     0.300     0.159     0.062     0.009     0.000     0.000     0.000     0.000     0.000     0.000     0.000     0.000     0.000     0.000     0.000     0.000     0.000     0.000     0.000     0.000     0.000     0.000     0.000     0.000     0.000     0.000     0.000     0.000     0.000     0.000     0.000     0.000     0.000     0.000     0.000     0.000     0.000     0.000     0.000     0.000     0.000     0.000     0.000     0.000     0.000     0.000     0.000     0.000     0.000     0.000     0.000     0.000     0.000     0.000     0.000     0.000     0.000     0.000     0.000     0.000     0.000     0.000     0.000     0.000     0.000     0.000     0.000     0.000     0.000     0.000     0.000     0.000     0.000     0.000     0.000     0.000     0.000     0.000     0.000     0.000     0.000     0.000     0.000     0.000     0.000     0.000     0.000     0.000     0.000
     0.000     0.000     0.000     0.000     0.000     0.000     0.000     0.000     0.000     0.000     0.000     0.000     0.000     0.000     0.000     0.000     0.000     0.000     0.000     0.000     0.000     0.000     0.000     0.000     0.000     0.000     0.000     0.000     0.000     0.000     0.000     0.000     0.000     0.000     0.000     0.000     0.000     0.000     0.000     0.000     0.000     0.000     0.000     0.000     0.000     0.000     0.000     0.000     0.000     0.000     0.000     0.000     0.000     0.000     0.000     0.000     0.000     0.000     0.000     0.000     0.000     0.000     0.000     0.000     0.000     0.000     0.000     0.000     0.000     0.000     0.000     0.000     0.000     0.000     0.000     0.000     0.000     0.000     0.000     0.000     0.000     0.000     0.000     0.000     0.000     0.000     0.000     0.002     0.036     0.113     0.230     0.386     0.577     0.801     1.056     1.338     1.647     1.978     2.330     2.699     3.084     3.481     3.889     4.304     4.723     5.146     5.568     5.987     6.401     6.809     7.206     7.592     7.963     8.319     8.656     8.974     9.270     9.543     9.792    10.014    10.210    10.377    10.515    10.623    10.700    10.747    10.763    10.747    10.700    10.623    10.515    10.377    10.210    10.014     9.792     9.543     9.270     8.974     8.656     8.319     7.963     7.592     7.206     6.809     6.401     5.987     5.568     5.146     4.723     4.304     3.889     3.481     3.084     2.699     2.330     1.978     1.647     1.338     1.056     0.801     0.577     0.386     0.230     0.113     0.036     0.002     0.000     0.000     0.000     0.000     0.000     0.000     0.000     0.000     0.000     0.000     0.000     0.000     0.000     0.000     0.000     0.000     0.000     0.000     0.000     0.000     0.000     0.000     0.000     0.000     0.000     0.000     0.000     0.000     0.000     0.000     0.000     0.000     0.000     0.000     0.000     0.000     0.000     0.000     0.000     0.000     0.000     0.000     0.000     0.000     0.000     0.000     0.000     0.000     0.000     0.000     0.000     0.000     0.000     0.000     0.000     0.000     0.000     0.000     0.000     0.000     0.000     0.000     0.000     0.000     0.000     0.000     0.000     0.000     0.000     0.000     0.000     0.000     0.000     0.000     0.000     0.000     0.000     0.000     0.000     0.000     0.000     0.000     0.000     0.000     0.000     0.000
     0.000     0.000     0.000     0.000     0.000     0.000     0.000     0.000     0.000     0.000     0.000     0.000     0.000     0.000     0.000     0.000     0.000     0.000     0.000     0.000     0.000     0.000     0.000     0.000     0.000     0.000     0.000     0.000     0.000     0.000     0.000     0.000     0.000     0.000     0.000     0.000     0.000     0.000     0.000     0.000     0.000     0.000     0.000     0.000     0.000     0.000     0.000     0.000     0.000     0.000     0.000     0.000     0.000     0.000     0.000     0.000     0.000     0.000     0.000     0.000     0.000     0.000     0.000     0.000     0.000     0.000     0.000     0.000     0.000     0.000     0.000     0.000     0.000     0.000     0.000     0.000     0.000     0.000     0.000     0.000     0.000     0.000     0.000     0.000     0.000     0.000     0.000     0.000     0.000     0.015     0.071     0.164     0.293     0.456     0.649     0.871     1.120     1.391     1.684     1.996     2.323     2.664     3.017     3.377     3.745     4.115     4.487     4.859     5.226     5.589     5.943     6.288     6.621     6.940     7.243     7.529     7.795     8.041     8.266     8.466     8.643     8.794     8.918     9.016     9.086     9.129     9.143     9.129     9.086     9.016     8.918     8.794     8.643     8.466     8.266     8.041     7.795     7.529     7.243     6.940     6.621     6.288     5.943     5.589     5.226     4.859     4.487     4.115     3.745     3.377     3.017     2.664     2.323     1.996     1.684     1.391     1.120     0.871     0.649     0.456     0.293     0.164     0.071     0.015     0.000     0.000     0.000     0.000     0.000     0.000     0.000     0.000     0.000     0.000     0.000     0.000     0.000     0.000     0.000     0.000     0.000     0.000     0.000     0.000     0.000     0.000     0.000     0.000     0.000     0.000     0.000     0.000     0.000     0.000     0.000     0.000     0.000     0.000     0.000     0.000     0.000     0.000     0.000     0.000     0.000     0.000     0.000     0.000     0.000     0.000     0.000     0.000     0.000     0.000     0.000     0.000     0.000     0.000     0.000     0.000     0.000     0.000     0.000     0.000     0.000     0.000     0.000     0.000     0.000     0.000     0.000     0.000     0.000     0.000     0.000     0.000     0.000     0.000     0.000     0.000     0.000     0.000     0.000     0.000     0.000     0.000     0.000     0.000     0.000     0.000     0.000     0.000
     0.000     0.000     0.000     0.000     0.000     0.000     0.000     0.000     0.000     0.000     0.000     0.000     0.000     0.000     0.000     0.000     0.000     0.000     0.000     0.000     0.000     0.000     0.000     0.000     0.000     0.000     0.000     0.000     0.000     0.000     0.000     0.000     0.000     0.000     0.000     0.000     0.000     0.000     0.000     0.000     0.000     0.000     0.000     0.000     0.000     0.000     0.000     0.000     0.000     0.000     0.000     0.000     0.000     0.000     0.000     0.000     0.000     0.000     0.000     0.000     0.000     0.000     0.000     0.000     0.000     0.000     0.000     0.000     0.000     0.000     0.000     0.000     0.000     0.000     0.000     0.000     0.000     0.000     0.000     0.000     0.000     0.000     0.000     0.000     0.000     0.000     0.000     0.000     0.000     0.000     0.003     0.035     0.104     0.206     0.340     0.503     0.692     0.906     1.141     1.396     1.668     1.954     2.253     2.561     2.877     3.198     3.522     3.846     4.169     4.487     4.800     5.105     5.401     5.684     5.954     6.209     6.447     6.667     6.868     7.048     7.206     7.341     7.453     7.541     7.604     7.642     7.655     7.642     7.604     7.541     7.453     7.341     7.206     7.048     6.868     6.667     6.447     6.209     5.954     5.684     5.401     5.105     4.800     4.487     4.169     3.846     3.522     3.198     2.877     2.561     2.253     1.954     1.668     1.396     1.141     0.906     0.692     0.503     0.340     0.206     0.104     0.035     0.003     0.000     0.000     0.000     0.000     0.000     0.000     0.000     0.000     0.000     0.000     0.000     0.000     0.000     0.000     0.000     0.000     0.000     0.000     0.000     0.000     0.000     0.000     0.000     0.000     0.000     0.000     0.000     0.000     0.000     0.000     0.000     0.000     0.000     0.000     0.000     0.000     0.000     0.000     0.000     0.000     0.000     0.000     0.000     0.000     0.000     0.000     0.000     0.000     0.000     0.000     0.000     0.000     0.000     0.000     0.000     0.000     0.000     0.000     0.000     0.000     0.000     0.000     0.000     0.000     0.000     0.000     0.000     0.000     0.000     0.000     0.000     0.000     0.000     0.000     0.000     0.000     0.000     0.000     0.000     0.000     0.000     0.000     0.000     0.000     0.000     0.000     0.000     0.000     0.000
     0.000     0.000     0.000     0.000     0.000     0.000     0.000     0.000     0.000     0.000     0.000     0.000     0.000     0.000     0.000     0.000     0.000     0.000     0.000     0.000     0.000     0.000     0.000     0.000     0.000     0.000     0.000     0.000     0.000     0.000     0.000     0.000     0.000     0.000     0.000     0.000     0.000     0.000     0.000     0.000     0.000     0.000     0.000     0.000     0.000     0.000     0.000     0.000     0.000     0.000     0.000     0.000     0.000     0.000     0.000     0.000     0.000     0.000     0.000     0.000     0.000     0.000     0.000     0.000     0.000     0.000     0.000     0.000     0.000     0.000     0.000     0.000     0.000     0.000     0.000     0.000     0.000     0.000     0.000     0.000     0.000     0.000     0.000     0.000     0.000     0.000     0.000     0.000     0.000     0.000     0.000     0.000     0.010     0.054     0.129     0.234     0.366     0.523     0.703     0.902     1.120     1.353     1.599     1.856     2.122     2.395     2.671     2.950     3.229     3.506     3.778     4.045     4.304     4.553     4.791     5.016     5.226     5.421     5.599     5.759     5.900     6.020     6.120     6.198     6.254     6.288     6.299     6.288     6.254     6.198     6.120     6.020     5.900     5.759     5.599     5.421     5.226     5.016     4.791     4.553     4.304     4.045     3.778     3.506     3.229     2.950     2.671     2.395     2.122     1.856     1.599     1.353     1.120     0.902     0.703     0.523     0.366     0.234     0.129     0.054     0.010     0.000     0.000     0.000     0.000     0.000     0.000     0.000     0.000     0.000     0.000     0.000     0.000     0.000     0.000     0.000     0.000     0.000     0.000     0.000     0.000     0.000     0.000     0.000     0.000     0.000     0.000     0.000     0.000     0.000     0.000     0.000     0.000     0.000     0.000     0.000     0.000     0.000     0.000     0.000     0.000     0.000     0.000     0.000     0.000     0.000     0.000     0.000     0.000     0.000     0.000     0.000     0.000     0.000     0.000     0.000     0.000     0.000     0.000     0.000     0.000     0.000     0.000     0.000     0.000     0.000     0.000     0.000     0.000     0.000     0.000     0.000     0.000     0.000     0.000     0.000     0.000     0.000     0.000     0.000     0.000     0.000     0.000     0.000     0.000     0.000     0.000     0.000     0.000     0.000     0.000     0.000
     0.000     0.000     0.000     0.000     0.000     0.000     0.000     0.000     0.000     0.000     0.000     0.000     0.000     0.000     0.000     0.000     0.000     0.000     0.000     0.000     0.000     0.000     0.000     0.000     0.000     0.000     0.000     0.000     0.000     0.000     0.000     0.000     0.000     0.000     0.000     0.000     0.000     0.000     0.000     0.000     0.000     0.000     0.000     0.000     0.000     0.000     0.000     0.000     0.000     0.000     0.000     0.000     0.000     0.000     0.000     0.000     0.000     0.000     0.000     0.000     0.000     0.000     0.000     0.000     0.000     0.000     0.000     0.000     0.000     0.000     0.000     0.000     0.000     0.000     0.000     0.000     0.000     0.000     0.000     0.000     0.000     0.000     0.000     0.000     0.000     0.000     0.000     0.000     0.000     0.000     0.000     0.000     0.000     0.000     0.018     0.066     0.142     0.244     0.369     0.514     0.679     0.860     1.056     1.263     1.481     1.706     1.937     2.172     2.408     2.644     2.877     3.107     3.330     3.546     3.753     3.949     4.133     4.304     4.460     4.600     4.723     4.829     4.917     4.986     5.036     5.065     5.075     5.065     5.036     4.986     4.917     4.829     4.723     4.600     4.460     4.304     4.133     3.949     3.753     3.546     3.330     3.107     2.877     2.644     2.408     2.172     1.937     1.706     1.481     1.263     1.056     0.860     0.679     0.514     0.369     0.244     0.142     0.066     0.018     0.000     0.000     0.000     0.000     0.000     0.000     0.000     0.000     0.000     0.000     0.000     0.000     0.000     0.000     0.000     0.000     0.000     0.000     0.000     0.000     0.000     0.000     0.000     0.000     0.000     0.000     0.000     0.000     0.000     0.000     0.000     0.000     0.000     0.000     0.000     0.000     0.000     0.000     0.000     0.000     0.000     0.000     0.000     0.000     0.000     0.000     0.000     0.000     0.000     0.000     0.000     0.000     0.000     0.000     0.000     0.000     0.000     0.000     0.000     0.000     0.000     0.000     0.000     0.000     0.000     0.000     0.000     0.000     0.000     0.000     0.000     0.000     0.000     0.000     0.000     0.000     0.000     0.000     0.000     0.000     0.000     0.000     0.000     0.000     0.000     0.000     0.000     0.000     0.000     0.000     0.000     0.000     0.000
     0.000     0.000     0.000     0.000     0.000     0.000     0.000     0.000     0.000     0.000     0.000     0.000     0.000     0.000     0.000     0.000     0.000     0.000     0.000     0.000     0.000     0.000     0.000     0.000     0.000     0.000     0.000     0.000     0.000     0.000     0.000     0.000     0.000     0.000     0.000     0.000     0.000     0.000     0.000     0.000     0.000     0.000     0.000     0.000     0.000     0.000     0.000     0.000     0.000     0.000     0.000     0.000     0.000     0.000     0.000     0.000     0.000     0.000     0.000     0.000     0.000     0.000     0.000     0.000     0.000     0.000     0.000     0.000     0.000     0.000     0.000     0.000     0.000     0.000     0.000     0.000     0.000     0.000     0.000     0.000     0.000     0.000     0.000     0.000     0.000     0.000     0.000     0.000     0.000     0.000     0.000     0.000     0.000     0.000     0.000     0.001     0.022     0.070     0.141     0.234     0.347     0.478     0.624     0.783     0.953     1.133     1.319     1.511     1.706     1.902     2.098     2.291     2.481     2.664     2.841     3.009     3.167     3.314     3.449     3.571     3.678     3.770     3.846     3.906     3.949     3.975     3.984     3.975     3.949     3.906     3.846     3.770     3.678     3.571     3.449     3.314     3.167     3.009     2.841     2.664     2.481     2.291     2.098     1.902     1.706     1.511     1.319     1.133     0.953     0.783     0.624     0.478     0.347     0.234     0.141     0.070     0.022     0.001     0.000     0.000     0.000     0.000     0.000     0.000     0.000     0.000     0.000     0.000     0.000     0.000     0.000     0.000     0.000     0.000     0.000     0.000     0.000     0.000     0.000     0.000     0.000     0.000     0.000     0.000     0.000     0.000     0.000     0.000     0.000     0.000     0.000     0.000     0.000     0.000     0.000     0.000     0.000     0.000     0.000     0.000     0.000     0.000     0.000     0.000     0.000     0.000     0.000     0.000     0.000     0.000     0.000     0.000     0.000     0.000     0.000     0.000     0.000     0.000     0.000     0.000     0.000     0.000     0.000     0.000     0.000     0.000     0.000     0.000     0.000     0.000     0.000     0.000     0.000     0.000     0.000     0.000     0.000     0.000     0.000     0.000     0.000     0.000     0.000     0.000     0.000     0.000     0.000     0.000     0.000     0.000     0.000     0.000
     0.000     0.000     0.000     0.000     0.000     0.000     0.000     0.000     0.000     0.000     0.000     0.000     0.000     0.000     0.000     0.000     0.000     0.000     0.000     0.000     0.000     0.000     0.000     0.000     0.000     0.000     0.000     0.000     0.000     0.000     0.000     0.000     0.000     0.000     0.000     0.000     0.000     0.000     0.000     0.000     0.000     0.000     0.000     0.000     0.000     0.000     0.000     0.000     0.000     0.000     0.000     0.000     0.000     0.000     0.000     0.000     0.000     0.000     0.000     0.000     0.000     0.000     0.000     0.000     0.000     0.000     0.000     0.000     0.000     0.000     0.000     0.000     0.000     0.000     0.000     0.000     0.000     0.000     0.000     0.000     0.000     0.000     0.000     0.000     0.000     0.000     0.000     0.000     0.000     0.000     0.000     0.000     0.000     0.000     0.000     0.000     0.000     0.001     0.020     0.062     0.125     0.206     0.304     0.416     0.541     0.676     0.819     0.969     1.124     1.282     1.441     1.599     1.755     1.908     2.055     2.196     2.330     2.454     2.568     2.671     2.763     2.841     2.906     2.957     2.994     3.017     3.024     3.017     2.994     2.957     2.906     2.841     2.763     2.671     2.568     2.454     2.330     2.196     2.055     1.908     1.755     1.599     1.441     1.282     1.124     0.969     0.819     0.676     0.541     0.416     0.304     0.206     0.125     0.062     0.020     0.001     0.000     0.000     0.000     0.000     0.000     0.000     0.000     0.000     0.000     0.000     0.000     0.000     0.000     0.000     0.000     0.000     0.000     0.000     0.000     0.000     0.000     0.000     0.000     0.000     0.000     0.000     0.000     0.000     0.000     0.000     0.000     0.000     0.000     0.000     0.000     0.000     0.000     0.000     0.000     0.000     0.000     0.000     0.000     0.000     0.000     0.000     0.000     0.000     0.000     0.000     0.000     0.000     0.000     0.000     0.000     0.000     0.000     0.000     0.000     0.000     0.000     0.000     0.000     0.000     0.000     0.000     0.000     0.000     0.000     0.000     0.000     0.000     0.000     0.000     0.000     0.000     0.000     0.000     0.000     0.000     0.000     0.000     0.000     0.000     0.000     0.000     0.000     0.000     0.000     0.000     0.000     0.000     0.000     0.000     0.000     0.000
     0.000     0.000     0.000     0.000     0.000     0.000     0.000     0.000     0.000     0.000     0.000     0.000     0.000     0.000     0.000     0.000     0.000     0.000     0.000     0.000     0.000     0.000     0.000     0.000     0.000     0.000     0.000     0.000     0.000     0.000     0.000     0.000     0.000     0.000     0.000     0.000     0.000     0.000     0.000     0.000     0.000     0.000     0.000     0.000     0.000     0.000     0.000     0.000     0.000     0.000     0.000     0.000     0.000     0.000     0.000     0.000     0.000     0.000     0.000     0.000     0.000     0.000     0.000     0.000     0.000     0.000     0.000     0.000     0.000     0.000     0.000     0.000     0.000     0.000     0.000     0.000     0.000     0.000     0.000     0.000     0.000     0.000     0.000     0.000     0.000     0.000     0.000     0.000     0.000     0.000     0.000     0.000     0.000     0.000     0.000     0.000     0.000     0.000     0.000     0.000     0.014     0.047     0.098     0.164     0.244     0.336     0.437     0.547     0.662     0.783     0.906     1.030     1.155     1.277     1.396     1.511     1.620     1.722     1.817     1.902     1.978     2.043     2.098     2.141     2.172     2.190     2.196     2.190     2.172     2.141     2.098     2.043     1.978     1.902     1.817     1.722     1.620     1.511     1.396     1.277     1.155     1.030     0.906     0.783     0.662     0.547     0.437     0.336     0.244     0.164     0.098     0.047     0.014     0.000     0.000     0.000     0.000     0.000     0.000     0.000     0.000     0.000     0.000     0.000     0.000     0.000     0.000     0.000     0.000     0.000     0.000     0.000     0.000     0.000     0.000     0.000     0.000     0.000     0.000     0.000     0.000     0.000     0.000     0.000     0.000     0.000     0.000     0.000     0.000     0.000     0.000     0.000     0.000     0.000     0.000     0.000     0.000     0.000     0.000     0.000     0.000     0.000     0.000     0.000     0.000     0.000     0.000     0.000     0.000     0.000     0.000     0.000     0.000     0.000     0.000     0.000     0.000     0.000     0.000     0.000     0.000     0.000     0.000     0.000     0.000     0.000     0.000     0.000     0.000     0.000     0.000     0.000     0.000     0.000     0.000     0.000     0.000     0.000     0.000     0.000     0.000     0.000     0.000     0.000     0.000     0.000     0.000     0.000     0.000     0.000     0.000     0.000
     0.000     0.000     0.000     0.000     0.000     0.000     0.000     0.000     0.000     0.000     0.000     0.000     0.000     0.000     0.000     0.000     0.000     0.000     0.000     0.000     0.000     0.000     0.000     0.000     0.000     0.000     0.000     0.000     0.000     0.000     0.000     0.000     0.000     0.000     0.000     0.000     0.000     0.000     0.000     0.000     0.000     0.000     0.000     0.000     0.000     0.000     0.000     0.000     0.000     0.000     0.000     0.000     0.000     0.000     0.000     0.000     0.000     0.000     0.000     0.000     0.000     0.000     0.000     0.000     0.000     0.000     0.000     0.000     0.000     0.000     0.000     0.000     0.000     0.000     0.000     0.000     0.000     0.000     0.000     0.000     0.000     0.000     0.000     0.000     0.000     0.000     0.000     0.000     0.000     0.000     0.000     0.000     0.000     0.000     0.000     0.000     0.000     0.000     0.000     0.000     0.000     0.000     0.005     0.027     0.063     0.113     0.174     0.244     0.322     0.406     0.494     0.586     0.679     0.772     0.864     0.953     1.039     1.120     1.195     1.263     1.324     1.377     1.421     1.456     1.481     1.496     1.501     1.496     1.481     1.456     1.421     1.377     1.324     1.263     1.195     1.120     1.039     0.953     0.864     0.772     0.679     0.586     0.494     0.406     0.322     0.244     0.174     0.113     0.063     0.027     0.005     0.000     0.000     0.000     0.000     0.000     0.000     0.000     0.000     0.000     0.000     0.000     0.000     0.000     0.000     0.000     0.000     0.000     0.000     0.000     0.000     0.000     0.000     0.000     0.000     0.000     0.000     0.000     0.000     0.000     0.000     0.000     0.000     0.000     0.000     0.000     0.000     0.000     0.000     0.000     0.000     0.000     0.000     0.000     0.000     0.000     0.000     0.000     0.000     0.000     0.000     0.000     0.000     0.000     0.000     0.000     0.000     0.000     0.000     0.000     0.000     0.000     0.000     0.000     0.000     0.000     0.000     0.000     0.000     0.000     0.000     0.000     0.000     0.000     0.000     0.000     0.000     0.000     0.000     0.000     0.000     0.000     0.000     0.000     0.000     0.000     0.000     0.000     0.000     0.000     0.000     0.000     0.000     0.000     0.000     0.000     0.000     0.000     0.000     0.000     0.000     0.000
     0.000     0.000     0.000     0.000     0.000     0.000     0.000     0.000     0.000     0.000     0.000     0.000     0.000     0.000     0.000     0.000     0.000     0.000     0.000     0.000     0.000     0.000     0.000     0.000     0.000     0.000     0.000     0.000     0.000     0.000     0.000     0.000     0.000     0.000     0.000     0.000     0.000     0.000     0.000     0.000     0.000     0.000     0.000     0.000     0.000     0.000     0.000     0.000     0.000     0.000     0.000     0.000     0.000     0.000     0.000     0.000     0.000     0.000     0.000     0.000     0.000     0.000     0.000     0.000     0.000     0.000     0.000     0.000     0.000     0.000     0.000     0.000     0.000     0.000     0.000     0.000     0.000     0.000     0.000     0.000     0.000     0.000     0.000     0.000     0.000     0.000     0.000     0.000     0.000     0.000     0.000     0.000     0.000     0.000     0.000     0.000     0.000     0.000     0.000     0.000     0.000     0.000     0.000     0.000     0.000     0.009     0.030     0.062     0.103     0.151     0.206     0.266     0.329     0.393     0.458     0.523     0.586     0.646     0.703     0.754     0.801     0.841     0.875     0.902     0.922     0.933     0.937     0.933     0.922     0.902     0.875     0.841     0.801     0.754     0.703     0.646     0.586     0.523     0.458     0.393     0.329     0.266     0.206     0.151     0.103     0.062     0.030     0.009     0.000     0.000     0.000     0.000     0.000     0.000     0.000     0.000     0.000     0.000     0.000     0.000     0.000     0.000     0.000     0.000     0.000     0.000     0.000     0.000     0.000     0.000     0.000     0.000     0.000     0.000     0.000     0.000     0.000     0.000     0.000     0.000     0.000     0.000     0.000     0.000     0.000     0.000     0.000     0.000     0.000     0.000     0.000     0.000     0.000     0.000     0.000     0.000     0.000     0.000     0.000     0.000     0.000     0.000     0.000     0.000     0.000     0.000     0.000     0.000     0.000     0.000     0.000     0.000     0.000     0.000     0.000     0.000     0.000     0.000     0.000     0.000     0.000     0.000     0.000     0.000     0.000     0.000     0.000     0.000     0.000     0.000     0.000     0.000     0.000     0.000     0.000     0.000     0.000     0.000     0.000     0.000     0.000     0.000     0.000     0.000     0.000     0.000     0.000     0.000     0.000     0.000     0.000     0.000
     0.000     0.000     0.000     0.000     0.000     0.000     0.000     0.000     0.000     0.000     0.000     0.000     0.000     0.000     0.000     0.000     0.000     0.000     0.000     0.000     0.000     0.000     0.000     0.000     0.000     0.000     0.000     0.000     0.000     0.000     0.000     0.000     0.000     0.000     0.000     0.000     0.000     0.000     0.000     0.000     0.000     0.000     0.000     0.000     0.000     0.000     0.000     0.000     0.000     0.000     0.000     0.000     0.000     0.000     0.000     0.000     0.000     0.000     0.000     0.000     0.000     0.000     0.000     0.000     0.000     0.000     0.000     0.000     0.000     0.000     0.000     0.000     0.000     0.000     0.000     0.000     0.000     0.000     0.000     0.000     0.000     0.000     0.000     0.000     0.000     0.000     0.000     0.000     0.000     0.000     0.000     0.000     0.000     0.000     0.000     0.000     0.000     0.000     0.000     0.000     0.000     0.000     0.000     0.000     0.000     0.000     0.000     0.000     0.005     0.020     0.042     0.071     0.104     0.141     0.180     0.221     0.262     0.302     0.340     0.376     0.408     0.437     0.461     0.480     0.494     0.503     0.506     0.503     0.494     0.480     0.461     0.437     0.408     0.376     0.340     0.302     0.262     0.221     0.180     0.141     0.104     0.071     0.042     0.020     0.005     0.000     0.000     0.000     0.000     0.000     0.000     0.000     0.000     0.000     0.000     0.000     0.000     0.000     0.000     0.000     0.000     0.000     0.000     0.000     0.000     0.000     0.000     0.000     0.000     0.000     0.000     0.000     0.000     0.000     0.000     0.000     0.000     0.000     0.000     0.000     0.000     0.000     0.000     0.000     0.000     0.000     0.000     0.000     0.000     0.000     0.000     0.000     0.000     0.000     0.000     0.000     0.000     0.000     0.000     0.000     0.000     0.000     0.000     0.000     0.000     0.000     0.000     0.000     0.000     0.000     0.000     0.000     0.000     0.000     0.000     0.000     0.000     0.000     0.000     0.000     0.000     0.000     0.000     0.000     0.000     0.000     0.000     0.000     0.000     0.000     0.000     0.000     0.000     0.000     0.000     0.000     0.000     0.000     0.000     0.000     0.000     0.000     0.000     0.000     0.000     0.000     0.000     0.000     0.000     0.000     0.000     0.000
     0.000     0.000     0.000     0.000     0.000     0.000     0.000     0.000     0.000     0.000     0.000     0.000     0.000     0.000     0.000     0.000     0.000     0.000     0.000     0.000     0.000     0.000     0.000     0.000     0.000     0.000     0.000     0.000     0.000     0.000     0.000     0.000     0.000     0.000     0.000     0.000     0.000     0.000     0.000     0.000     0.000     0.000     0.000     0.000     0.000     0.000     0.000     0.000     0.000     0.000     0.000     0.000     0.000     0.000     0.000     0.000     0.000     0.000     0.000     0.000     0.000     0.000     0.000     0.000     0.000     0.000     0.000     0.000     0.000     0.000     0.000     0.000     0.000     0.000     0.000     0.000     0.000     0.000     0.000     0.000     0.000     0.000     0.000     0.000     0.000     0.000     0.000     0.000     0.000     0.000     0.000     0.000     0.000     0.000     0.000     0.000     0.000     0.000     0.000     0.000     0.000     0.000     0.000     0.000     0.000     0.000     0.000     0.000     0.000     0.000     0.000     0.000     0.005     0.015     0.030     0.047     0.066     0.087     0.108     0.128     0.147     0.164     0.179     0.191     0.199     0.205     0.206     0.205     0.199     0.191     0.179     0.164     0.147     0.128     0.108     0.087     0.066     0.047     0.030     0.015     0.005     0.000     0.000     0.000     0.000     0.000     0.000     0.000     0.000     0.000     0.000     0.000     0.000     0.000     0.000     0.000     0.000     0.000     0.000     0.000     0.000     0.000     0.000     0.000     0.000     0.000     0.000     0.000     0.000     0.000     0.000     0.000     0.000     0.000     0.000     0.000     0.000     0.000     0.000     0.000     0.000     0.000     0.000     0.000     0.000     0.000     0.000     0.000     0.000     0.000     0.000     0.000     0.000     0.000     0.000     0.000     0.000     0.000     0.000     0.000     0.000     0.000     0.000     0.000     0.000     0.000     0.000     0.000     0.000     0.000     0.000     0.000     0.000     0.000     0.000     0.000     0.000     0.000     0.000     0.000     0.000     0.000     0.000     0.000     0.000     0.000     0.000     0.000     0.000     0.000     0.000     0.000     0.000     0.000     0.000     0.000     0.000     0.000     0.000     0.000     0.000     0.000     0.000     0.000     0.000     0.000     0.000     0.000     0.000     0.000     0.000     0.000
     0.000     0.000     0.000     0.000     0.000     0.000     0.000     0.000     0.000     0.000     0.000     0.000     0.000     0.000     0.000     0.000     0.000     0.000     0.000     0.000     0.000     0.000     0.000     0.000     0.000     0.000     0.000     0.000     0.000     0.000     0.000     0.000     0.000     0.000     0.000     0.000     0.000     0.000     0.000     0.000     0.000     0.000     0.000     0.000     0.000     0.000     0.000     0.000     0.000     0.000     0.000     0.000     0.000     0.000     0.000     0.000     0.000     0.000     0.000     0.000     0.000     0.000     0.000     0.000     0.000     0.000     0.000     0.000     0.000     0.000     0.000     0.000     0.000     0.000     0.000     0.000     0.000     0.000     0.000     0.000     0.000     0.000     0.000     0.000     0.000     0.000     0.000     0.000     0.000     0.000     0.000     0.000     0.000     0.000     0.000     0.000     0.000     0.000     0.000     0.000     0.000     0.000     0.000     0.000     0.000     0.000     0.000     0.000     0.000     0.000     0.000     0.000     0.000     0.000     0.000     0.000     0.000     0.002     0.005     0.010     0.016     0.022     0.028     0.032     0.036     0.038     0.039     0.038     0.036     0.032     0.028     0.022     0.016     0.010     0.005     0.002     0.000     0.000     0.000     0.000     0.000     0.000     0.000     0.000     0.000     0.000     0.000     0.000     0.000     0.000     0.000     0.000     0.000     0.000     0.000     0.000     0.000     0.000     0.000     0.000     0.000     0.000     0.000     0.000     0.000     0.000     0.000     0.000     0.000     0.000     0.000     0.000     0.000     0.000     0.000     0.000     0.000     0.000     0.000     0.000     0.000     0.000     0.000     0.000     0.000     0.000     0.000     0.000     0.000     0.000     0.000     0.000     0.000     0.000     0.000     0.000     0.000     0.000     0.000     0.000     0.000     0.000     0.000     0.000     0.000     0.000     0.000     0.000     0.000     0.000     0.000     0.000     0.000     0.000     0.000     0.000     0.000     0.000     0.000     0.000     0.000     0.000     0.000     0.000     0.000     0.000     0.000     0.000     0.000     0.000     0.000     0.000     0.000     0.000     0.000     0.000     0.000     0.000     0.000     0.000     0.000     0.000     0.000     0.000     0.000     0.000     0.000     0.000     0.000     0.000     0.000     0.000
     0.000     0.000     0.000     0.000     0.000     0.000     0.000     0.000     0.000     0.000     0.000     0.000     0.000     0.000     0.000     0.000     0.000     0.000     0.000     0.000     0.000     0.000     0.000     0.000     0.000     0.000     0.000     0.000     0.000     0.000     0.000     0.000     0.000     0.000     0.000     0.000     0.000     0.000     0.000     0.000     0.000     0.000     0.000     0.000     0.000     0.000     0.000     0.000     0.000     0.000     0.000     0.000     0.000     0.000     0.000     0.000     0.000     0.000     0.000     0.000     0.000     0.000     0.000     0.000     0.000     0.000     0.000     0.000     0.000     0.000     0.000     0.000     0.000     0.000     0.000     0.000     0.000     0.000     0.000     0.000     0.000     0.000     0.000     0.000     0.000     0.000     0.000     0.000     0.000     0.000     0.000     0.000     0.000     0.000     0.000     0.000     0.000     0.000     0.000     0.000     0.000     0.000     0.000     0.000     0.000     0.000     0.000     0.000     0.000     0.000     0.000     0.000     0.000     0.000     0.000     0.000     0.000     0.000     0.000     0.000     0.000     0.000     0.000     0.000     0.000     0.000     0.000     0.000     0.000     0.000     0.000     0.000     0.000     0.000     0.000     0.000     0.000     0.000     0.000     0.000     0.000     0.000     0.000     0.000     0.000     0.000     0.000     0.000     0.000     0.000     0.000     0.000     0.000     0.000     0.000     0.000     0.000     0.000     0.000     0.000     0.000     0.000     0.000     0.000     0.000     0.000     0.000     0.000     0.000     0.000     0.000     0.000     0.000     0.000     0.000     0.000     0.000     0.000     0.000     0.000     0.000     0.000     0.000     0.000     0.000     0.000     0.000     0.000     0.000     0.000     0.000     0.000     0.000     0.000     0.000     0.000     0.000     0.000     0.000     0.000     0.000     0.000     0.000     0.000     0.000     0.000     0.000     0.000     0.000     0.000     0.000     0.000     0.000     0.000     0.000     0.000     0.000     0.000     0.000     0.000     0.000     0.000     0.000     0.000     0.000     0.000     0.000     0.000     0.000     0.000     0.000     0.000     0.000     0.000     0.000     0.000     0.000     0.000     0.000     0.000     0.000     0.000     0.000     0.000     0.000     0.000     0.000     0.000     0.000     0.000     0.000     0.000
[truncated: 55,463 more chars]
