# Supplementary material for: The near-field tsunami generated by the 15 January 2022 eruption of the Hunga Tonga-Hunga Ha’apai volcano and its impact on Tongatapu, Tonga
Source: Sci Rep. 2022 Sep 7;12:15187. doi: 10.1038/s41598-022-19486-w (PMC9452557; doi:10.1038/s41598-022-19486-w)
Supplement: Supplementary file 2 — Supplementary Information 2. [file 41598_2022_19486_MOESM2_ESM.zip › WL_150TNT.asc]

ncols                       252
nrows                       180
xllcorner              -175.427
yllcorner               -20.570
cellsize      0.000277777784504
NODATA_value  -9999
     0.000     0.000     0.000     0.000     0.000     0.000     0.000     0.000     0.000     0.000     0.000     0.000     0.000     0.000     0.000     0.000     0.000     0.000     0.000     0.000     0.000     0.000     0.000     0.000     0.000     0.000     0.000     0.000     0.000     0.000     0.000     0.000     0.000     0.000     0.000     0.000     0.000     0.000     0.000     0.000     0.000     0.000     0.000     0.000     0.000     0.000     0.000     0.000     0.000     0.000     0.000     0.000     0.000     0.000     0.000     0.000     0.000     0.000     0.000     0.000     0.000     0.000     0.000     0.000     0.000     0.000     0.000     0.000     0.000     0.000     0.000     0.000     0.000     0.000     0.000     0.000     0.000     0.000     0.000     0.000     0.000     0.000     0.000     0.000     0.000     0.000     0.000     0.000     0.000     0.000     0.000     0.000     0.000     0.000     0.000     0.000     0.000     0.000     0.000     0.000     0.000     0.000     0.000     0.000     0.000     0.000     0.000     0.000     0.000     0.000     0.000     0.000     0.000     0.000     0.000     0.000     0.000     0.000     0.000     0.000     0.000     0.000     0.000     0.000     0.000     0.000     0.000     0.000     0.000     0.000     0.000     0.000     0.000     0.000     0.000     0.000     0.000     0.000     0.000     0.000     0.000     0.000     0.000     0.000     0.000     0.000     0.000     0.000     0.000     0.000     0.000     0.000     0.000     0.000     0.000     0.000     0.000     0.000     0.000     0.000     0.000     0.000     0.000     0.000     0.000     0.000     0.000     0.000     0.000     0.000     0.000     0.000     0.000     0.000     0.000     0.000     0.000     0.000     0.000     0.000     0.000     0.000     0.000     0.000     0.000     0.000     0.000     0.000     0.000     0.000     0.000     0.000     0.000     0.000     0.000     0.000     0.000     0.000     0.000     0.000     0.000     0.000     0.000     0.000     0.000     0.000     0.000     0.000     0.000     0.000     0.000     0.000     0.000     0.000     0.000     0.000     0.000     0.000     0.000     0.000     0.000     0.000     0.000     0.000     0.000     0.000     0.000     0.000     0.000     0.000     0.000     0.000     0.000     0.000     0.000     0.000     0.000     0.000     0.000     0.000     0.000     0.000     0.000     0.000     0.000     0.000     0.000     0.000     0.000     0.000     0.000     0.000
     0.000     0.000     0.000     0.000     0.000     0.000     0.000     0.000     0.000     0.000     0.000     0.000     0.000     0.000     0.000     0.000     0.000     0.000     0.000     0.000     0.000     0.000     0.000     0.000     0.000     0.000     0.000     0.000     0.000     0.000     0.000     0.000     0.000     0.000     0.000     0.000     0.000     0.000     0.000     0.000     0.000     0.000     0.000     0.000     0.000     0.000     0.000     0.000     0.000     0.000     0.000     0.000     0.000     0.000     0.000     0.000     0.000     0.000     0.000     0.000     0.000     0.000     0.000     0.000     0.000     0.000     0.000     0.000     0.000     0.000     0.000     0.000     0.000     0.000     0.000     0.000     0.000     0.000     0.000     0.000     0.000     0.000     0.000     0.000     0.000     0.000     0.000     0.000     0.000     0.000     0.000     0.000     0.000     0.000     0.000     0.000     0.000     0.000     0.000     0.000     0.000     0.000     0.000     0.000     0.000     0.000     0.000     0.000     0.000     0.000     0.000     0.000     0.000     0.000     0.000     0.000     0.000     0.000     0.000     0.000     0.000     0.000     0.000     0.000     0.000     0.000     0.000     0.000     0.000     0.000     0.000     0.000     0.000     0.000     0.000     0.000     0.000     0.000     0.000     0.000     0.000     0.000     0.000     0.000     0.000     0.000     0.000     0.000     0.000     0.000     0.000     0.000     0.000     0.000     0.000     0.000     0.000     0.000     0.000     0.000     0.000     0.000     0.000     0.000     0.000     0.000     0.000     0.000     0.000     0.000     0.000     0.000     0.000     0.000     0.000     0.000     0.000     0.000     0.000     0.000     0.000     0.000     0.000     0.000     0.000     0.000     0.000     0.000     0.000     0.000     0.000     0.000     0.000     0.000     0.000     0.000     0.000     0.000     0.000     0.000     0.000     0.000     0.000     0.000     0.000     0.000     0.000     0.000     0.000     0.000     0.000     0.000     0.000     0.000     0.000     0.000     0.000     0.000     0.000     0.000     0.000     0.000     0.000     0.000     0.000     0.000     0.000     0.000     0.000     0.000     0.000     0.000     0.000     0.000     0.000     0.000     0.000     0.000     0.000     0.000     0.000     0.000     0.000     0.000     0.000     0.000     0.000     0.000     0.000     0.000     0.000     0.000
     0.000     0.000     0.000     0.000     0.000     0.000     0.000     0.000     0.000     0.000     0.000     0.000     0.000     0.000     0.000     0.000     0.000     0.000     0.000     0.000     0.000     0.000     0.000     0.000     0.000     0.000     0.000     0.000     0.000     0.000     0.000     0.000     0.000     0.000     0.000     0.000     0.000     0.000     0.000     0.000     0.000     0.000     0.000     0.000     0.000     0.000     0.000     0.000     0.000     0.000     0.000     0.000     0.000     0.000     0.000     0.000     0.000     0.000     0.000     0.000     0.000     0.000     0.000     0.000     0.000     0.000     0.000     0.000     0.000     0.000     0.000     0.000     0.000     0.000     0.000     0.000     0.000     0.000     0.000     0.000     0.000     0.000     0.000     0.000     0.000     0.000     0.000     0.000     0.000     0.000     0.000     0.000     0.000     0.000     0.000     0.000     0.000     0.000     0.000     0.000     0.000     0.000     0.000     0.000     0.000     0.000     0.000     0.000     0.000     0.000     0.000     0.000     0.000     0.000     0.000     0.000     0.000     0.000     0.000     0.000     0.000     0.000     0.000     0.000     0.000     0.000     0.000     0.000     0.000     0.000     0.000     0.000     0.000     0.000     0.000     0.000     0.000     0.000     0.000     0.000     0.000     0.000     0.000     0.000     0.000     0.000     0.000     0.000     0.000     0.000     0.000     0.000     0.000     0.000     0.000     0.000     0.000     0.000     0.000     0.000     0.000     0.000     0.000     0.000     0.000     0.000     0.000     0.000     0.000     0.000     0.000     0.000     0.000     0.000     0.000     0.000     0.000     0.000     0.000     0.000     0.000     0.000     0.000     0.000     0.000     0.000     0.000     0.000     0.000     0.000     0.000     0.000     0.000     0.000     0.000     0.000     0.000     0.000     0.000     0.000     0.000     0.000     0.000     0.000     0.000     0.000     0.000     0.000     0.000     0.000     0.000     0.000     0.000     0.000     0.000     0.000     0.000     0.000     0.000     0.000     0.000     0.000     0.000     0.000     0.000     0.000     0.000     0.000     0.000     0.000     0.000     0.000     0.000     0.000     0.000     0.000     0.000     0.000     0.000     0.000     0.000     0.000     0.000     0.000     0.000     0.000     0.000     0.000     0.000     0.000     0.000     0.000
     0.000     0.000     0.000     0.000     0.000     0.000     0.000     0.000     0.000     0.000     0.000     0.000     0.000     0.000     0.000     0.000     0.000     0.000     0.000     0.000     0.000     0.000     0.000     0.000     0.000     0.000     0.000     0.000     0.000     0.000     0.000     0.000     0.000     0.000     0.000     0.000     0.000     0.000     0.000     0.000     0.000     0.000     0.000     0.000     0.000     0.000     0.000     0.000     0.000     0.000     0.000     0.000     0.000     0.000     0.000     0.000     0.000     0.000     0.000     0.000     0.000     0.000     0.000     0.000     0.000     0.000     0.000     0.000     0.000     0.000     0.000     0.000     0.000     0.000     0.000     0.000     0.000     0.000     0.000     0.000     0.000     0.000     0.000     0.000     0.000     0.000     0.000     0.000     0.000     0.000     0.000     0.000     0.000     0.000     0.000     0.000     0.000     0.000     0.000     0.000     0.000     0.000     0.000     0.000     0.000     0.000     0.000     0.000     0.000     0.000     0.000     0.000     0.000     0.000     0.000     0.000     0.000     0.000     0.000     0.000     0.000     0.000     0.000     0.000     0.000     0.000     0.000     0.000     0.000     0.000     0.000     0.000     0.000     0.000     0.000     0.000     0.000     0.000     0.000     0.000     0.000     0.000     0.000     0.000     0.000     0.000     0.000     0.000     0.000     0.000     0.000     0.000     0.000     0.000     0.000     0.000     0.000     0.000     0.000     0.000     0.000     0.000     0.000     0.000     0.000     0.000     0.000     0.000     0.000     0.000     0.000     0.000     0.000     0.000     0.000     0.000     0.000     0.000     0.000     0.000     0.000     0.000     0.000     0.000     0.000     0.000     0.000     0.000     0.000     0.000     0.000     0.000     0.000     0.000     0.000     0.000     0.000     0.000     0.000     0.000     0.000     0.000     0.000     0.000     0.000     0.000     0.000     0.000     0.000     0.000     0.000     0.000     0.000     0.000     0.000     0.000     0.000     0.000     0.000     0.000     0.000     0.000     0.000     0.000     0.000     0.000     0.000     0.000     0.000     0.000     0.000     0.000     0.000     0.000     0.000     0.000     0.000     0.000     0.000     0.000     0.000     0.000     0.000     0.000     0.000     0.000     0.000     0.000     0.000     0.000     0.000     0.000
     0.000     0.000     0.000     0.000     0.000     0.000     0.000     0.000     0.000     0.000     0.000     0.000     0.000     0.000     0.000     0.000     0.000     0.000     0.000     0.000     0.000     0.000     0.000     0.000     0.000     0.000     0.000     0.000     0.000     0.000     0.000     0.000     0.000     0.000     0.000     0.000     0.000     0.000     0.000     0.000     0.000     0.000     0.000     0.000     0.000     0.000     0.000     0.000     0.000     0.000     0.000     0.000     0.000     0.000     0.000     0.000     0.000     0.000     0.000     0.000     0.000     0.000     0.000     0.000     0.000     0.000     0.000     0.000     0.000     0.000     0.000     0.000     0.000     0.000     0.000     0.000     0.000     0.000     0.000     0.000     0.000     0.000     0.000     0.000     0.000     0.000     0.000     0.000     0.000     0.000     0.000     0.000     0.000     0.000     0.000     0.000     0.000     0.000     0.000     0.000     0.000     0.000     0.000     0.000     0.000     0.000     0.000     0.000     0.000     0.000     0.000     0.000     0.000     0.000     0.000     0.000     0.000     0.000     0.000     0.000     0.000     0.000     0.000     0.000     0.000     0.000     0.000     0.000     0.000     0.000     0.000     0.000     0.000     0.000     0.000     0.000     0.000     0.000     0.000     0.000     0.000     0.000     0.000     0.000     0.000     0.000     0.000     0.000     0.000     0.000     0.000     0.000     0.000     0.000     0.000     0.000     0.000     0.000     0.000     0.000     0.000     0.000     0.000     0.000     0.000     0.000     0.000     0.000     0.000     0.000     0.000     0.000     0.000     0.000     0.000     0.000     0.000     0.000     0.000     0.000     0.000     0.000     0.000     0.000     0.000     0.000     0.000     0.000     0.000     0.000     0.000     0.000     0.000     0.000     0.000     0.000     0.000     0.000     0.000     0.000     0.000     0.000     0.000     0.000     0.000     0.000     0.000     0.000     0.000     0.000     0.000     0.000     0.000     0.000     0.000     0.000     0.000     0.000     0.000     0.000     0.000     0.000     0.000     0.000     0.000     0.000     0.000     0.000     0.000     0.000     0.000     0.000     0.000     0.000     0.000     0.000     0.000     0.000     0.000     0.000     0.000     0.000     0.000     0.000     0.000     0.000     0.000     0.000     0.000     0.000     0.000     0.000
     0.000     0.000     0.000     0.000     0.000     0.000     0.000     0.000     0.000     0.000     0.000     0.000     0.000     0.000     0.000     0.000     0.000     0.000     0.000     0.000     0.000     0.000     0.000     0.000     0.000     0.000     0.000     0.000     0.000     0.000     0.000     0.000     0.000     0.000     0.000     0.000     0.000     0.000     0.000     0.000     0.000     0.000     0.000     0.000     0.000     0.000     0.000     0.000     0.000     0.000     0.000     0.000     0.000     0.000     0.000     0.000     0.000     0.000     0.000     0.000     0.000     0.000     0.000     0.000     0.000     0.000     0.000     0.000     0.000     0.000     0.000     0.000     0.000     0.000     0.000     0.000     0.000     0.000     0.000     0.000     0.000     0.000     0.000     0.000     0.000     0.000     0.000     0.000     0.000     0.000     0.000     0.000     0.000     0.000     0.000     0.000     0.000     0.000     0.000     0.000     0.000     0.000     0.000     0.000     0.000     0.000     0.000     0.000     0.000     0.000     0.000     0.000     0.000     0.000     0.000     0.000     0.000     0.000     0.000     0.000     0.000     0.000     0.000     0.000     0.000     0.000     0.000     0.000     0.000     0.000     0.000     0.000     0.000     0.000     0.000     0.000     0.000     0.000     0.000     0.000     0.000     0.000     0.000     0.000     0.000     0.000     0.000     0.000     0.000     0.000     0.000     0.000     0.000     0.000     0.000     0.000     0.000     0.000     0.000     0.000     0.000     0.000     0.000     0.000     0.000     0.000     0.000     0.000     0.000     0.000     0.000     0.000     0.000     0.000     0.000     0.000     0.000     0.000     0.000     0.000     0.000     0.000     0.000     0.000     0.000     0.000     0.000     0.000     0.000     0.000     0.000     0.000     0.000     0.000     0.000     0.000     0.000     0.000     0.000     0.000     0.000     0.000     0.000     0.000     0.000     0.000     0.000     0.000     0.000     0.000     0.000     0.000     0.000     0.000     0.000     0.000     0.000     0.000     0.000     0.000     0.000     0.000     0.000     0.000     0.000     0.000     0.000     0.000     0.000     0.000     0.000     0.000     0.000     0.000     0.000     0.000     0.000     0.000     0.000     0.000     0.000     0.000     0.000     0.000     0.000     0.000     0.000     0.000     0.000     0.000     0.000     0.000
     0.000     0.000     0.000     0.000     0.000     0.000     0.000     0.000     0.000     0.000     0.000     0.000     0.000     0.000     0.000     0.000     0.000     0.000     0.000     0.000     0.000     0.000     0.000     0.000     0.000     0.000     0.000     0.000     0.000     0.000     0.000     0.000     0.000     0.000     0.000     0.000     0.000     0.000     0.000     0.000     0.000     0.000     0.000     0.000     0.000     0.000     0.000     0.000     0.000     0.000     0.000     0.000     0.000     0.000     0.000     0.000     0.000     0.000     0.000     0.000     0.000     0.000     0.000     0.000     0.000     0.000     0.000     0.000     0.000     0.000     0.000     0.000     0.000     0.000     0.000     0.000     0.000     0.000     0.000     0.000     0.000     0.000     0.000     0.000     0.000     0.000     0.000     0.000     0.000     0.000     0.000     0.000     0.000     0.000     0.000     0.000     0.000     0.000     0.000     0.000     0.000     0.000     0.000     0.000     0.000     0.000     0.000     0.000     0.000     0.000     0.000     0.000     0.000     0.000     0.000     0.000     0.000     0.000     0.000     0.000     0.000     0.000     0.000     0.000     0.000     0.000     0.000     0.000     0.000     0.000     0.000     0.000     0.000     0.000     0.000     0.000     0.000     0.000     0.000     0.000     0.000     0.000     0.000     0.000     0.000     0.000     0.000     0.000     0.000     0.000     0.000     0.000     0.000     0.000     0.000     0.000     0.000     0.000     0.000     0.000     0.000     0.000     0.000     0.000     0.000     0.000     0.000     0.000     0.000     0.000     0.000     0.000     0.000     0.000     0.000     0.000     0.000     0.000     0.000     0.000     0.000     0.000     0.000     0.000     0.000     0.000     0.000     0.000     0.000     0.000     0.000     0.000     0.000     0.000     0.000     0.000     0.000     0.000     0.000     0.000     0.000     0.000     0.000     0.000     0.000     0.000     0.000     0.000     0.000     0.000     0.000     0.000     0.000     0.000     0.000     0.000     0.000     0.000     0.000     0.000     0.000     0.000     0.000     0.000     0.000     0.000     0.000     0.000     0.000     0.000     0.000     0.000     0.000     0.000     0.000     0.000     0.000     0.000     0.000     0.000     0.000     0.000     0.000     0.000     0.000     0.000     0.000     0.000     0.000     0.000     0.000     0.000
     0.000     0.000     0.000     0.000     0.000     0.000     0.000     0.000     0.000     0.000     0.000     0.000     0.000     0.000     0.000     0.000     0.000     0.000     0.000     0.000     0.000     0.000     0.000     0.000     0.000     0.000     0.000     0.000     0.000     0.000     0.000     0.000     0.000     0.000     0.000     0.000     0.000     0.000     0.000     0.000     0.000     0.000     0.000     0.000     0.000     0.000     0.000     0.000     0.000     0.000     0.000     0.000     0.000     0.000     0.000     0.000     0.000     0.000     0.000     0.000     0.000     0.000     0.000     0.000     0.000     0.000     0.000     0.000     0.000     0.000     0.000     0.000     0.000     0.000     0.000     0.000     0.000     0.000     0.000     0.000     0.000     0.000     0.000     0.000     0.000     0.000     0.000     0.000     0.000     0.000     0.000     0.000     0.000     0.000     0.000     0.000     0.000     0.000     0.000     0.000     0.000     0.000     0.000     0.000     0.000     0.000     0.000     0.000     0.000     0.000     0.000     0.000     0.000     0.000     0.000     0.000     0.000     0.000     0.000     0.000     0.000     0.000     0.000     0.000     0.000     0.000     0.000     0.000     0.000     0.000     0.000     0.000     0.000     0.000     0.000     0.000     0.000     0.000     0.000     0.000     0.000     0.000     0.000     0.000     0.000     0.000     0.000     0.000     0.000     0.000     0.000     0.000     0.000     0.000     0.000     0.000     0.000     0.000     0.000     0.000     0.000     0.000     0.000     0.000     0.000     0.000     0.000     0.000     0.000     0.000     0.000     0.000     0.000     0.000     0.000     0.000     0.000     0.000     0.000     0.000     0.000     0.000     0.000     0.000     0.000     0.000     0.000     0.000     0.000     0.000     0.000     0.000     0.000     0.000     0.000     0.000     0.000     0.000     0.000     0.000     0.000     0.000     0.000     0.000     0.000     0.000     0.000     0.000     0.000     0.000     0.000     0.000     0.000     0.000     0.000     0.000     0.000     0.000     0.000     0.000     0.000     0.000     0.000     0.000     0.000     0.000     0.000     0.000     0.000     0.000     0.000     0.000     0.000     0.000     0.000     0.000     0.000     0.000     0.000     0.000     0.000     0.000     0.000     0.000     0.000     0.000     0.000     0.000     0.000     0.000     0.000     0.000
     0.000     0.000     0.000     0.000     0.000     0.000     0.000     0.000     0.000     0.000     0.000     0.000     0.000     0.000     0.000     0.000     0.000     0.000     0.000     0.000     0.000     0.000     0.000     0.000     0.000     0.000     0.000     0.000     0.000     0.000     0.000     0.000     0.000     0.000     0.000     0.000     0.000     0.000     0.000     0.000     0.000     0.000     0.000     0.000     0.000     0.000     0.000     0.000     0.000     0.000     0.000     0.000     0.000     0.000     0.000     0.000     0.000     0.000     0.000     0.000     0.000     0.000     0.000     0.000     0.000     0.000     0.000     0.000     0.000     0.000     0.000     0.000     0.000     0.000     0.000     0.000     0.000     0.000     0.000     0.000     0.000     0.000     0.000     0.000     0.000     0.000     0.000     0.000     0.000     0.000     0.000     0.000     0.000     0.000     0.000     0.000     0.000     0.000     0.000     0.000     0.000     0.000     0.000     0.000     0.000     0.000     0.000     0.000     0.000     0.000     0.000     0.000     0.000     0.000     0.000     0.000     0.000     0.000     0.000     0.000     0.000     0.000     0.000     0.000     0.000     0.000     0.000     0.000     0.000     0.000     0.000     0.000     0.000     0.000     0.000     0.000     0.000     0.000     0.000     0.000     0.000     0.000     0.000     0.000     0.000     0.000     0.000     0.000     0.000     0.000     0.000     0.000     0.000     0.000     0.000     0.000     0.000     0.000     0.000     0.000     0.000     0.000     0.000     0.000     0.000     0.000     0.000     0.000     0.000     0.000     0.000     0.000     0.000     0.000     0.000     0.000     0.000     0.000     0.000     0.000     0.000     0.000     0.000     0.000     0.000     0.000     0.000     0.000     0.000     0.000     0.000     0.000     0.000     0.000     0.000     0.000     0.000     0.000     0.000     0.000     0.000     0.000     0.000     0.000     0.000     0.000     0.000     0.000     0.000     0.000     0.000     0.000     0.000     0.000     0.000     0.000     0.000     0.000     0.000     0.000     0.000     0.000     0.000     0.000     0.000     0.000     0.000     0.000     0.000     0.000     0.000     0.000     0.000     0.000     0.000     0.000     0.000     0.000     0.000     0.000     0.000     0.000     0.000     0.000     0.000     0.000     0.000     0.000     0.000     0.000     0.000     0.000
     0.000     0.000     0.000     0.000     0.000     0.000     0.000     0.000     0.000     0.000     0.000     0.000     0.000     0.000     0.000     0.000     0.000     0.000     0.000     0.000     0.000     0.000     0.000     0.000     0.000     0.000     0.000     0.000     0.000     0.000     0.000     0.000     0.000     0.000     0.000     0.000     0.000     0.000     0.000     0.000     0.000     0.000     0.000     0.000     0.000     0.000     0.000     0.000     0.000     0.000     0.000     0.000     0.000     0.000     0.000     0.000     0.000     0.000     0.000     0.000     0.000     0.000     0.000     0.000     0.000     0.000     0.000     0.000     0.000     0.000     0.000     0.000     0.000     0.000     0.000     0.000     0.000     0.000     0.000     0.000     0.000     0.000     0.000     0.000     0.000     0.000     0.000     0.000     0.000     0.000     0.000     0.000     0.000     0.000     0.000     0.000     0.000     0.000     0.000     0.000     0.000     0.000     0.000     0.000     0.000     0.000     0.000     0.000     0.000     0.000     0.000     0.000     0.000     0.000     0.000     0.000     0.000     0.000     0.000     0.000     0.000     0.000     0.000     0.000     0.000     0.000     0.000     0.000     0.000     0.000     0.000     0.000     0.000     0.000     0.000     0.000     0.000     0.000     0.000     0.000     0.000     0.000     0.000     0.000     0.000     0.000     0.000     0.000     0.000     0.000     0.000     0.000     0.000     0.000     0.000     0.000     0.000     0.000     0.000     0.000     0.000     0.000     0.000     0.000     0.000     0.000     0.000     0.000     0.000     0.000     0.000     0.000     0.000     0.000     0.000     0.000     0.000     0.000     0.000     0.000     0.000     0.000     0.000     0.000     0.000     0.000     0.000     0.000     0.000     0.000     0.000     0.000     0.000     0.000     0.000     0.000     0.000     0.000     0.000     0.000     0.000     0.000     0.000     0.000     0.000     0.000     0.000     0.000     0.000     0.000     0.000     0.000     0.000     0.000     0.000     0.000     0.000     0.000     0.000     0.000     0.000     0.000     0.000     0.000     0.000     0.000     0.000     0.000     0.000     0.000     0.000     0.000     0.000     0.000     0.000     0.000     0.000     0.000     0.000     0.000     0.000     0.000     0.000     0.000     0.000     0.000     0.000     0.000     0.000     0.000     0.000     0.000
     0.000     0.000     0.000     0.000     0.000     0.000     0.000     0.000     0.000     0.000     0.000     0.000     0.000     0.000     0.000     0.000     0.000     0.000     0.000     0.000     0.000     0.000     0.000     0.000     0.000     0.000     0.000     0.000     0.000     0.000     0.000     0.000     0.000     0.000     0.000     0.000     0.000     0.000     0.000     0.000     0.000     0.000     0.000     0.000     0.000     0.000     0.000     0.000     0.000     0.000     0.000     0.000     0.000     0.000     0.000     0.000     0.000     0.000     0.000     0.000     0.000     0.000     0.000     0.000     0.000     0.000     0.000     0.000     0.000     0.000     0.000     0.000     0.000     0.000     0.000     0.000     0.000     0.000     0.000     0.000     0.000     0.000     0.000     0.000     0.000     0.000     0.000     0.000     0.000     0.000     0.000     0.000     0.000     0.000     0.000     0.000     0.000     0.000     0.000     0.000     0.000     0.000     0.000     0.000     0.000     0.000     0.000     0.000     0.000     0.000     0.000     0.000     0.000     0.000     0.000     0.000     0.000     0.000     0.000     0.000     0.000     0.000     0.000     0.000     0.000     0.000     0.000     0.000     0.000     0.000     0.000     0.000     0.000     0.000     0.000     0.000     0.000     0.000     0.000     0.000     0.000     0.000     0.000     0.000     0.000     0.000     0.000     0.000     0.000     0.000     0.000     0.000     0.000     0.000     0.000     0.000     0.000     0.000     0.000     0.000     0.000     0.000     0.000     0.000     0.000     0.000     0.000     0.000     0.000     0.000     0.000     0.000     0.000     0.000     0.000     0.000     0.000     0.000     0.000     0.000     0.000     0.000     0.000     0.000     0.000     0.000     0.000     0.000     0.000     0.000     0.000     0.000     0.000     0.000     0.000     0.000     0.000     0.000     0.000     0.000     0.000     0.000     0.000     0.000     0.000     0.000     0.000     0.000     0.000     0.000     0.000     0.000     0.000     0.000     0.000     0.000     0.000     0.000     0.000     0.000     0.000     0.000     0.000     0.000     0.000     0.000     0.000     0.000     0.000     0.000     0.000     0.000     0.000     0.000     0.000     0.000     0.000     0.000     0.000     0.000     0.000     0.000     0.000     0.000     0.000     0.000     0.000     0.000     0.000     0.000     0.000     0.000
     0.000     0.000     0.000     0.000     0.000     0.000     0.000     0.000     0.000     0.000     0.000     0.000     0.000     0.000     0.000     0.000     0.000     0.000     0.000     0.000     0.000     0.000     0.000     0.000     0.000     0.000     0.000     0.000     0.000     0.000     0.000     0.000     0.000     0.000     0.000     0.000     0.000     0.000     0.000     0.000     0.000     0.000     0.000     0.000     0.000     0.000     0.000     0.000     0.000     0.000     0.000     0.000     0.000     0.000     0.000     0.000     0.000     0.000     0.000     0.000     0.000     0.000     0.000     0.000     0.000     0.000     0.000     0.000     0.000     0.000     0.000     0.000     0.000     0.000     0.000     0.000     0.000     0.000     0.000     0.000     0.000     0.000     0.000     0.000     0.000     0.000     0.000     0.000     0.000     0.000     0.000     0.000     0.000     0.000     0.000     0.000     0.000     0.000     0.000     0.000     0.000     0.000     0.000     0.000     0.000     0.000     0.000     0.000     0.000     0.000     0.000     0.000     0.000     0.000     0.000     0.000     0.000     0.000     0.000     0.000     0.000     0.000     0.000     0.000     0.000     0.000     0.000     0.000     0.000     0.000     0.000     0.000     0.000     0.000     0.000     0.000     0.000     0.000     0.000     0.000     0.000     0.000     0.000     0.000     0.000     0.000     0.000     0.000     0.000     0.000     0.000     0.000     0.000     0.000     0.000     0.000     0.000     0.000     0.000     0.000     0.000     0.000     0.000     0.000     0.000     0.000     0.000     0.000     0.000     0.000     0.000     0.000     0.000     0.000     0.000     0.000     0.000     0.000     0.000     0.000     0.000     0.000     0.000     0.000     0.000     0.000     0.000     0.000     0.000     0.000     0.000     0.000     0.000     0.000     0.000     0.000     0.000     0.000     0.000     0.000     0.000     0.000     0.000     0.000     0.000     0.000     0.000     0.000     0.000     0.000     0.000     0.000     0.000     0.000     0.000     0.000     0.000     0.000     0.000     0.000     0.000     0.000     0.000     0.000     0.000     0.000     0.000     0.000     0.000     0.000     0.000     0.000     0.000     0.000     0.000     0.000     0.000     0.000     0.000     0.000     0.000     0.000     0.000     0.000     0.000     0.000     0.000     0.000     0.000     0.000     0.000     0.000
     0.000     0.000     0.000     0.000     0.000     0.000     0.000     0.000     0.000     0.000     0.000     0.000     0.000     0.000     0.000     0.000     0.000     0.000     0.000     0.000     0.000     0.000     0.000     0.000     0.000     0.000     0.000     0.000     0.000     0.000     0.000     0.000     0.000     0.000     0.000     0.000     0.000     0.000     0.000     0.000     0.000     0.000     0.000     0.000     0.000     0.000     0.000     0.000     0.000     0.000     0.000     0.000     0.000     0.000     0.000     0.000     0.000     0.000     0.000     0.000     0.000     0.000     0.000     0.000     0.000     0.000     0.000     0.000     0.000     0.000     0.000     0.000     0.000     0.000     0.000     0.000     0.000     0.000     0.000     0.000     0.000     0.000     0.000     0.000     0.000     0.000     0.000     0.000     0.000     0.000     0.000     0.000     0.000     0.000     0.000     0.000     0.000     0.000     0.000     0.000     0.000     0.000     0.000     0.000     0.000     0.000     0.000     0.000     0.000     0.000     0.000     0.000     0.000     0.000     0.000     0.000     0.000     0.000     0.000     0.000     0.000     0.000     0.000     0.000     0.000     0.000     0.000     0.000     0.000     0.000     0.000     0.000     0.000     0.000     0.000     0.000     0.000     0.000     0.000     0.000     0.000     0.000     0.000     0.000     0.000     0.000     0.000     0.000     0.000     0.000     0.000     0.000     0.000     0.000     0.000     0.000     0.000     0.000     0.000     0.000     0.000     0.000     0.000     0.000     0.000     0.000     0.000     0.000     0.000     0.000     0.000     0.000     0.000     0.000     0.000     0.000     0.000     0.000     0.000     0.000     0.000     0.000     0.000     0.000     0.000     0.000     0.000     0.000     0.000     0.000     0.000     0.000     0.000     0.000     0.000     0.000     0.000     0.000     0.000     0.000     0.000     0.000     0.000     0.000     0.000     0.000     0.000     0.000     0.000     0.000     0.000     0.000     0.000     0.000     0.000     0.000     0.000     0.000     0.000     0.000     0.000     0.000     0.000     0.000     0.000     0.000     0.000     0.000     0.000     0.000     0.000     0.000     0.000     0.000     0.000     0.000     0.000     0.000     0.000     0.000     0.000     0.000     0.000     0.000     0.000     0.000     0.000     0.000     0.000     0.000     0.000     0.000
     0.000     0.000     0.000     0.000     0.000     0.000     0.000     0.000     0.000     0.000     0.000     0.000     0.000     0.000     0.000     0.000     0.000     0.000     0.000     0.000     0.000     0.000     0.000     0.000     0.000     0.000     0.000     0.000     0.000     0.000     0.000     0.000     0.000     0.000     0.000     0.000     0.000     0.000     0.000     0.000     0.000     0.000     0.000     0.000     0.000     0.000     0.000     0.000     0.000     0.000     0.000     0.000     0.000     0.000     0.000     0.000     0.000     0.000     0.000     0.000     0.000     0.000     0.000     0.000     0.000     0.000     0.000     0.000     0.000     0.000     0.000     0.000     0.000     0.000     0.000     0.000     0.000     0.000     0.000     0.000     0.000     0.000     0.000     0.000     0.000     0.000     0.000     0.000     0.000     0.000     0.000     0.000     0.000     0.000     0.000     0.000     0.000     0.000     0.000     0.000     0.000     0.000     0.000     0.000     0.000     0.000     0.000     0.000     0.000     0.000     0.000     0.000     0.000     0.000     0.000     0.000     0.000     0.000     0.000     0.000     0.000     0.000     0.000     0.000     0.000     0.000     0.000     0.000     0.000     0.000     0.000     0.000     0.000     0.000     0.000     0.000     0.000     0.000     0.000     0.000     0.000     0.000     0.000     0.000     0.000     0.000     0.000     0.000     0.000     0.000     0.000     0.000     0.000     0.000     0.000     0.000     0.000     0.000     0.000     0.000     0.000     0.000     0.000     0.000     0.000     0.000     0.000     0.000     0.000     0.000     0.000     0.000     0.000     0.000     0.000     0.000     0.000     0.000     0.000     0.000     0.000     0.000     0.000     0.000     0.000     0.000     0.000     0.000     0.000     0.000     0.000     0.000     0.000     0.000     0.000     0.000     0.000     0.000     0.000     0.000     0.000     0.000     0.000     0.000     0.000     0.000     0.000     0.000     0.000     0.000     0.000     0.000     0.000     0.000     0.000     0.000     0.000     0.000     0.000     0.000     0.000     0.000     0.000     0.000     0.000     0.000     0.000     0.000     0.000     0.000     0.000     0.000     0.000     0.000     0.000     0.000     0.000     0.000     0.000     0.000     0.000     0.000     0.000     0.000     0.000     0.000     0.000     0.000     0.000     0.000     0.000     0.000
     0.000     0.000     0.000     0.000     0.000     0.000     0.000     0.000     0.000     0.000     0.000     0.000     0.000     0.000     0.000     0.000     0.000     0.000     0.000     0.000     0.000     0.000     0.000     0.000     0.000     0.000     0.000     0.000     0.000     0.000     0.000     0.000     0.000     0.000     0.000     0.000     0.000     0.000     0.000     0.000     0.000     0.000     0.000     0.000     0.000     0.000     0.000     0.000     0.000     0.000     0.000     0.000     0.000     0.000     0.000     0.000     0.000     0.000     0.000     0.000     0.000     0.000     0.000     0.000     0.000     0.000     0.000     0.000     0.000     0.000     0.000     0.000     0.000     0.000     0.000     0.000     0.000     0.000     0.000     0.000     0.000     0.000     0.000     0.000     0.000     0.000     0.000     0.000     0.000     0.000     0.000     0.000     0.000     0.000     0.000     0.000     0.000     0.000     0.000     0.000     0.000     0.000     0.000     0.000     0.000     0.000     0.000     0.000     0.000     0.000     0.000     0.000     0.000     0.000     0.000     0.000     0.000     0.000     0.000     0.000     0.000     0.000     0.000     0.000     0.000     0.000     0.000     0.000     0.000     0.000     0.000     0.000     0.000     0.000     0.000     0.000     0.000     0.000     0.000     0.000     0.000     0.000     0.000     0.000     0.000     0.000     0.000     0.000     0.000     0.000     0.000     0.000     0.000     0.000     0.000     0.000     0.000     0.000     0.000     0.000     0.000     0.000     0.000     0.000     0.000     0.000     0.000     0.000     0.000     0.000     0.000     0.000     0.000     0.000     0.000     0.000     0.000     0.000     0.000     0.000     0.000     0.000     0.000     0.000     0.000     0.000     0.000     0.000     0.000     0.000     0.000     0.000     0.000     0.000     0.000     0.000     0.000     0.000     0.000     0.000     0.000     0.000     0.000     0.000     0.000     0.000     0.000     0.000     0.000     0.000     0.000     0.000     0.000     0.000     0.000     0.000     0.000     0.000     0.000     0.000     0.000     0.000     0.000     0.000     0.000     0.000     0.000     0.000     0.000     0.000     0.000     0.000     0.000     0.000     0.000     0.000     0.000     0.000     0.000     0.000     0.000     0.000     0.000     0.000     0.000     0.000     0.000     0.000     0.000     0.000     0.000     0.000
     0.000     0.000     0.000     0.000     0.000     0.000     0.000     0.000     0.000     0.000     0.000     0.000     0.000     0.000     0.000     0.000     0.000     0.000     0.000     0.000     0.000     0.000     0.000     0.000     0.000     0.000     0.000     0.000     0.000     0.000     0.000     0.000     0.000     0.000     0.000     0.000     0.000     0.000     0.000     0.000     0.000     0.000     0.000     0.000     0.000     0.000     0.000     0.000     0.000     0.000     0.000     0.000     0.000     0.000     0.000     0.000     0.000     0.000     0.000     0.000     0.000     0.000     0.000     0.000     0.000     0.000     0.000     0.000     0.000     0.000     0.000     0.000     0.000     0.000     0.000     0.000     0.000     0.000     0.000     0.000     0.000     0.000     0.000     0.000     0.000     0.000     0.000     0.000     0.000     0.000     0.000     0.000     0.000     0.000     0.000     0.000     0.000     0.000     0.000     0.000     0.000     0.000     0.000     0.000     0.000     0.000     0.000     0.000     0.000     0.000     0.000     0.000     0.000     0.000     0.000     0.000     0.000     0.000     0.000     0.000     0.000     0.000     0.000     0.000     0.000     0.000     0.000     0.000     0.000     0.000     0.000     0.000     0.000     0.000     0.000     0.000     0.000     0.000     0.000     0.000     0.000     0.000     0.000     0.000     0.000     0.000     0.000     0.000     0.000     0.000     0.000     0.000     0.000     0.000     0.000     0.000     0.000     0.000     0.000     0.000     0.000     0.000     0.000     0.000     0.000     0.000     0.000     0.000     0.000     0.000     0.000     0.000     0.000     0.000     0.000     0.000     0.000     0.000     0.000     0.000     0.000     0.000     0.000     0.000     0.000     0.000     0.000     0.000     0.000     0.000     0.000     0.000     0.000     0.000     0.000     0.000     0.000     0.000     0.000     0.000     0.000     0.000     0.000     0.000     0.000     0.000     0.000     0.000     0.000     0.000     0.000     0.000     0.000     0.000     0.000     0.000     0.000     0.000     0.000     0.000     0.000     0.000     0.000     0.000     0.000     0.000     0.000     0.000     0.000     0.000     0.000     0.000     0.000     0.000     0.000     0.000     0.000     0.000     0.000     0.000     0.000     0.000     0.000     0.000     0.000     0.000     0.000     0.000     0.000     0.000     0.000     0.000
     0.000     0.000     0.000     0.000     0.000     0.000     0.000     0.000     0.000     0.000     0.000     0.000     0.000     0.000     0.000     0.000     0.000     0.000     0.000     0.000     0.000     0.000     0.000     0.000     0.000     0.000     0.000     0.000     0.000     0.000     0.000     0.000     0.000     0.000     0.000     0.000     0.000     0.000     0.000     0.000     0.000     0.000     0.000     0.000     0.000     0.000     0.000     0.000     0.000     0.000     0.000     0.000     0.000     0.000     0.000     0.000     0.000     0.000     0.000     0.000     0.000     0.000     0.000     0.000     0.000     0.000     0.000     0.000     0.000     0.000     0.000     0.000     0.000     0.000     0.000     0.000     0.000     0.000     0.000     0.000     0.000     0.000     0.000     0.000     0.000     0.000     0.000     0.000     0.000     0.000     0.000     0.000     0.000     0.000     0.000     0.000     0.000     0.000     0.000     0.000     0.000     0.000     0.000     0.000     0.000     0.000     0.000     0.000     0.000     0.000     0.000     0.000     0.000     0.000     0.000     0.000     0.000     0.000     0.000     0.000     0.000     0.000     0.000     0.000     0.000     0.000     0.000     0.000     0.000     0.000     0.000     0.000     0.000     0.000     0.000     0.000     0.000     0.000     0.000     0.000     0.000     0.000     0.000     0.000     0.000     0.000     0.000     0.000     0.000     0.000     0.000     0.000     0.000     0.000     0.000     0.000     0.000     0.000     0.000     0.000     0.000     0.000     0.000     0.000     0.000     0.000     0.000     0.000     0.000     0.000     0.000     0.000     0.000     0.000     0.000     0.000     0.000     0.000     0.000     0.000     0.000     0.000     0.000     0.000     0.000     0.000     0.000     0.000     0.000     0.000     0.000     0.000     0.000     0.000     0.000     0.000     0.000     0.000     0.000     0.000     0.000     0.000     0.000     0.000     0.000     0.000     0.000     0.000     0.000     0.000     0.000     0.000     0.000     0.000     0.000     0.000     0.000     0.000     0.000     0.000     0.000     0.000     0.000     0.000     0.000     0.000     0.000     0.000     0.000     0.000     0.000     0.000     0.000     0.000     0.000     0.000     0.000     0.000     0.000     0.000     0.000     0.000     0.000     0.000     0.000     0.000     0.000     0.000     0.000     0.000     0.000     0.000
     0.000     0.000     0.000     0.000     0.000     0.000     0.000     0.000     0.000     0.000     0.000     0.000     0.000     0.000     0.000     0.000     0.000     0.000     0.000     0.000     0.000     0.000     0.000     0.000     0.000     0.000     0.000     0.000     0.000     0.000     0.000     0.000     0.000     0.000     0.000     0.000     0.000     0.000     0.000     0.000     0.000     0.000     0.000     0.000     0.000     0.000     0.000     0.000     0.000     0.000     0.000     0.000     0.000     0.000     0.000     0.000     0.000     0.000     0.000     0.000     0.000     0.000     0.000     0.000     0.000     0.000     0.000     0.000     0.000     0.000     0.000     0.000     0.000     0.000     0.000     0.000     0.000     0.000     0.000     0.000     0.000     0.000     0.000     0.000     0.000     0.000     0.000     0.000     0.000     0.000     0.000     0.000     0.000     0.000     0.000     0.000     0.000     0.000     0.000     0.000     0.000     0.000     0.000     0.000     0.000     0.000     0.000     0.000     0.000     0.000     0.000     0.000     0.000     0.000     0.000     0.000     0.000     0.000     0.000     0.000     0.000     0.000     0.000     0.000     0.000     0.000     0.000     0.000     0.000     0.000     0.000     0.000     0.000     0.000     0.000     0.000     0.000     0.000     0.000     0.000     0.000     0.000     0.000     0.000     0.000     0.000     0.000     0.000     0.000     0.000     0.000     0.000     0.000     0.000     0.000     0.000     0.000     0.000     0.000     0.000     0.000     0.000     0.000     0.000     0.000     0.000     0.000     0.000     0.000     0.000     0.000     0.000     0.000     0.000     0.000     0.000     0.000     0.000     0.000     0.000     0.000     0.000     0.000     0.000     0.000     0.000     0.000     0.000     0.000     0.000     0.000     0.000     0.000     0.000     0.000     0.000     0.000     0.000     0.000     0.000     0.000     0.000     0.000     0.000     0.000     0.000     0.000     0.000     0.000     0.000     0.000     0.000     0.000     0.000     0.000     0.000     0.000     0.000     0.000     0.000     0.000     0.000     0.000     0.000     0.000     0.000     0.000     0.000     0.000     0.000     0.000     0.000     0.000     0.000     0.000     0.000     0.000     0.000     0.000     0.000     0.000     0.000     0.000     0.000     0.000     0.000     0.000     0.000     0.000     0.000     0.000     0.000
     0.000     0.000     0.000     0.000     0.000     0.000     0.000     0.000     0.000     0.000     0.000     0.000     0.000     0.000     0.000     0.000     0.000     0.000     0.000     0.000     0.000     0.000     0.000     0.000     0.000     0.000     0.000     0.000     0.000     0.000     0.000     0.000     0.000     0.000     0.000     0.000     0.000     0.000     0.000     0.000     0.000     0.000     0.000     0.000     0.000     0.000     0.000     0.000     0.000     0.000     0.000     0.000     0.000     0.000     0.000     0.000     0.000     0.000     0.000     0.000     0.000     0.000     0.000     0.000     0.000     0.000     0.000     0.000     0.000     0.000     0.000     0.000     0.000     0.000     0.000     0.000     0.000     0.000     0.000     0.000     0.000     0.000     0.000     0.000     0.000     0.000     0.000     0.000     0.000     0.000     0.000     0.000     0.000     0.000     0.000     0.000     0.000     0.000     0.000     0.000     0.000     0.000     0.000     0.000     0.000     0.000     0.000     0.000     0.000     0.000     0.000     0.000     0.000     0.000     0.000     0.000     0.000     0.000     0.000     0.000     0.000     0.000     0.000     0.000     0.000     0.000     0.000     0.000     0.000     0.000     0.000     0.000     0.000     0.000     0.000     0.000     0.000     0.000     0.000     0.000     0.000     0.000     0.000     0.000     0.000     0.000     0.000     0.000     0.000     0.000     0.000     0.000     0.000     0.000     0.000     0.000     0.000     0.000     0.000     0.000     0.000     0.000     0.000     0.000     0.000     0.000     0.000     0.000     0.000     0.000     0.000     0.000     0.000     0.000     0.000     0.000     0.000     0.000     0.000     0.000     0.000     0.000     0.000     0.000     0.000     0.000     0.000     0.000     0.000     0.000     0.000     0.000     0.000     0.000     0.000     0.000     0.000     0.000     0.000     0.000     0.000     0.000     0.000     0.000     0.000     0.000     0.000     0.000     0.000     0.000     0.000     0.000     0.000     0.000     0.000     0.000     0.000     0.000     0.000     0.000     0.000     0.000     0.000     0.000     0.000     0.000     0.000     0.000     0.000     0.000     0.000     0.000     0.000     0.000     0.000     0.000     0.000     0.000     0.000     0.000     0.000     0.000     0.000     0.000     0.000     0.000     0.000     0.000     0.000     0.000     0.000     0.000
     0.000     0.000     0.000     0.000     0.000     0.000     0.000     0.000     0.000     0.000     0.000     0.000     0.000     0.000     0.000     0.000     0.000     0.000     0.000     0.000     0.000     0.000     0.000     0.000     0.000     0.000     0.000     0.000     0.000     0.000     0.000     0.000     0.000     0.000     0.000     0.000     0.000     0.000     0.000     0.000     0.000     0.000     0.000     0.000     0.000     0.000     0.000     0.000     0.000     0.000     0.000     0.000     0.000     0.000     0.000     0.000     0.000     0.000     0.000     0.000     0.000     0.000     0.000     0.000     0.000     0.000     0.000     0.000     0.000     0.000     0.000     0.000     0.000     0.000     0.000     0.000     0.000     0.000     0.000     0.000     0.000     0.000     0.000     0.000     0.000     0.000     0.000     0.000     0.000     0.000     0.000     0.000     0.000     0.000     0.000     0.000     0.000     0.000     0.000     0.000     0.000     0.000     0.000     0.000     0.000     0.000     0.000     0.000     0.000     0.000     0.000     0.000     0.000     0.000     0.000     0.000     0.000     0.000     0.000     0.000     0.000     0.000     0.000     0.000     0.000     0.000     0.000     0.000     0.000     0.000     0.000     0.000     0.000     0.000     0.000     0.000     0.000     0.000     0.000     0.000     0.000     0.000     0.000     0.000     0.000     0.000     0.000     0.000     0.000     0.000     0.000     0.000     0.000     0.000     0.000     0.000     0.000     0.000     0.000     0.000     0.000     0.000     0.000     0.000     0.000     0.000     0.000     0.000     0.000     0.000     0.000     0.000     0.000     0.000     0.000     0.000     0.000     0.000     0.000     0.000     0.000     0.000     0.000     0.000     0.000     0.000     0.000     0.000     0.000     0.000     0.000     0.000     0.000     0.000     0.000     0.000     0.000     0.000     0.000     0.000     0.000     0.000     0.000     0.000     0.000     0.000     0.000     0.000     0.000     0.000     0.000     0.000     0.000     0.000     0.000     0.000     0.000     0.000     0.000     0.000     0.000     0.000     0.000     0.000     0.000     0.000     0.000     0.000     0.000     0.000     0.000     0.000     0.000     0.000     0.000     0.000     0.000     0.000     0.000     0.000     0.000     0.000     0.000     0.000     0.000     0.000     0.000     0.000     0.000     0.000     0.000     0.000
     0.000     0.000     0.000     0.000     0.000     0.000     0.000     0.000     0.000     0.000     0.000     0.000     0.000     0.000     0.000     0.000     0.000     0.000     0.000     0.000     0.000     0.000     0.000     0.000     0.000     0.000     0.000     0.000     0.000     0.000     0.000     0.000     0.000     0.000     0.000     0.000     0.000     0.000     0.000     0.000     0.000     0.000     0.000     0.000     0.000     0.000     0.000     0.000     0.000     0.000     0.000     0.000     0.000     0.000     0.000     0.000     0.000     0.000     0.000     0.000     0.000     0.000     0.000     0.000     0.000     0.000     0.000     0.000     0.000     0.000     0.000     0.000     0.000     0.000     0.000     0.000     0.000     0.000     0.000     0.000     0.000     0.000     0.000     0.000     0.000     0.000     0.000     0.000     0.000     0.000     0.000     0.000     0.000     0.000     0.000     0.000     0.000     0.000     0.000     0.000     0.000     0.000     0.000     0.000     0.000     0.000     0.000     0.000     0.000     0.000     0.000     0.000     0.000     0.000     0.000     0.000     0.002     0.006     0.011     0.017     0.024     0.030     0.036     0.041     0.044     0.047     0.047     0.047     0.044     0.041     0.036     0.030     0.024     0.017     0.011     0.006     0.002     0.000     0.000     0.000     0.000     0.000     0.000     0.000     0.000     0.000     0.000     0.000     0.000     0.000     0.000     0.000     0.000     0.000     0.000     0.000     0.000     0.000     0.000     0.000     0.000     0.000     0.000     0.000     0.000     0.000     0.000     0.000     0.000     0.000     0.000     0.000     0.000     0.000     0.000     0.000     0.000     0.000     0.000     0.000     0.000     0.000     0.000     0.000     0.000     0.000     0.000     0.000     0.000     0.000     0.000     0.000     0.000     0.000     0.000     0.000     0.000     0.000     0.000     0.000     0.000     0.000     0.000     0.000     0.000     0.000     0.000     0.000     0.000     0.000     0.000     0.000     0.000     0.000     0.000     0.000     0.000     0.000     0.000     0.000     0.000     0.000     0.000     0.000     0.000     0.000     0.000     0.000     0.000     0.000     0.000     0.000     0.000     0.000     0.000     0.000     0.000     0.000     0.000     0.000     0.000     0.000     0.000     0.000     0.000     0.000     0.000     0.000     0.000     0.000     0.000     0.000
     0.000     0.000     0.000     0.000     0.000     0.000     0.000     0.000     0.000     0.000     0.000     0.000     0.000     0.000     0.000     0.000     0.000     0.000     0.000     0.000     0.000     0.000     0.000     0.000     0.000     0.000     0.000     0.000     0.000     0.000     0.000     0.000     0.000     0.000     0.000     0.000     0.000     0.000     0.000     0.000     0.000     0.000     0.000     0.000     0.000     0.000     0.000     0.000     0.000     0.000     0.000     0.000     0.000     0.000     0.000     0.000     0.000     0.000     0.000     0.000     0.000     0.000     0.000     0.000     0.000     0.000     0.000     0.000     0.000     0.000     0.000     0.000     0.000     0.000     0.000     0.000     0.000     0.000     0.000     0.000     0.000     0.000     0.000     0.000     0.000     0.000     0.000     0.000     0.000     0.000     0.000     0.000     0.000     0.000     0.000     0.000     0.000     0.000     0.000     0.000     0.000     0.000     0.000     0.000     0.000     0.000     0.000     0.000     0.000     0.000     0.000     0.004     0.014     0.027     0.044     0.062     0.082     0.103     0.123     0.143     0.161     0.177     0.191     0.202     0.210     0.215     0.217     0.215     0.210     0.202     0.191     0.177     0.161     0.143     0.123     0.103     0.082     0.062     0.044     0.027     0.014     0.004     0.000     0.000     0.000     0.000     0.000     0.000     0.000     0.000     0.000     0.000     0.000     0.000     0.000     0.000     0.000     0.000     0.000     0.000     0.000     0.000     0.000     0.000     0.000     0.000     0.000     0.000     0.000     0.000     0.000     0.000     0.000     0.000     0.000     0.000     0.000     0.000     0.000     0.000     0.000     0.000     0.000     0.000     0.000     0.000     0.000     0.000     0.000     0.000     0.000     0.000     0.000     0.000     0.000     0.000     0.000     0.000     0.000     0.000     0.000     0.000     0.000     0.000     0.000     0.000     0.000     0.000     0.000     0.000     0.000     0.000     0.000     0.000     0.000     0.000     0.000     0.000     0.000     0.000     0.000     0.000     0.000     0.000     0.000     0.000     0.000     0.000     0.000     0.000     0.000     0.000     0.000     0.000     0.000     0.000     0.000     0.000     0.000     0.000     0.000     0.000     0.000     0.000     0.000     0.000     0.000     0.000     0.000     0.000     0.000     0.000
     0.000     0.000     0.000     0.000     0.000     0.000     0.000     0.000     0.000     0.000     0.000     0.000     0.000     0.000     0.000     0.000     0.000     0.000     0.000     0.000     0.000     0.000     0.000     0.000     0.000     0.000     0.000     0.000     0.000     0.000     0.000     0.000     0.000     0.000     0.000     0.000     0.000     0.000     0.000     0.000     0.000     0.000     0.000     0.000     0.000     0.000     0.000     0.000     0.000     0.000     0.000     0.000     0.000     0.000     0.000     0.000     0.000     0.000     0.000     0.000     0.000     0.000     0.000     0.000     0.000     0.000     0.000     0.000     0.000     0.000     0.000     0.000     0.000     0.000     0.000     0.000     0.000     0.000     0.000     0.000     0.000     0.000     0.000     0.000     0.000     0.000     0.000     0.000     0.000     0.000     0.000     0.000     0.000     0.000     0.000     0.000     0.000     0.000     0.000     0.000     0.000     0.000     0.000     0.000     0.000     0.000     0.000     0.005     0.018     0.038     0.064     0.095     0.130     0.166     0.205     0.244     0.283     0.320     0.356     0.389     0.419     0.445     0.467     0.485     0.498     0.505     0.508     0.505     0.498     0.485     0.467     0.445     0.419     0.389     0.356     0.320     0.283     0.244     0.205     0.166     0.130     0.095     0.064     0.038     0.018     0.005     0.000     0.000     0.000     0.000     0.000     0.000     0.000     0.000     0.000     0.000     0.000     0.000     0.000     0.000     0.000     0.000     0.000     0.000     0.000     0.000     0.000     0.000     0.000     0.000     0.000     0.000     0.000     0.000     0.000     0.000     0.000     0.000     0.000     0.000     0.000     0.000     0.000     0.000     0.000     0.000     0.000     0.000     0.000     0.000     0.000     0.000     0.000     0.000     0.000     0.000     0.000     0.000     0.000     0.000     0.000     0.000     0.000     0.000     0.000     0.000     0.000     0.000     0.000     0.000     0.000     0.000     0.000     0.000     0.000     0.000     0.000     0.000     0.000     0.000     0.000     0.000     0.000     0.000     0.000     0.000     0.000     0.000     0.000     0.000     0.000     0.000     0.000     0.000     0.000     0.000     0.000     0.000     0.000     0.000     0.000     0.000     0.000     0.000     0.000     0.000     0.000     0.000     0.000     0.000     0.000     0.000
     0.000     0.000     0.000     0.000     0.000     0.000     0.000     0.000     0.000     0.000     0.000     0.000     0.000     0.000     0.000     0.000     0.000     0.000     0.000     0.000     0.000     0.000     0.000     0.000     0.000     0.000     0.000     0.000     0.000     0.000     0.000     0.000     0.000     0.000     0.000     0.000     0.000     0.000     0.000     0.000     0.000     0.000     0.000     0.000     0.000     0.000     0.000     0.000     0.000     0.000     0.000     0.000     0.000     0.000     0.000     0.000     0.000     0.000     0.000     0.000     0.000     0.000     0.000     0.000     0.000     0.000     0.000     0.000     0.000     0.000     0.000     0.000     0.000     0.000     0.000     0.000     0.000     0.000     0.000     0.000     0.000     0.000     0.000     0.000     0.000     0.000     0.000     0.000     0.000     0.000     0.000     0.000     0.000     0.000     0.000     0.000     0.000     0.000     0.000     0.000     0.000     0.000     0.000     0.000     0.008     0.027     0.056     0.094     0.139     0.189     0.244     0.302     0.363     0.424     0.485     0.545     0.603     0.658     0.710     0.757     0.799     0.835     0.866     0.890     0.908     0.918     0.922     0.918     0.908     0.890     0.866     0.835     0.799     0.757     0.710     0.658     0.603     0.545     0.485     0.424     0.363     0.302     0.244     0.189     0.139     0.094     0.056     0.027     0.008     0.000     0.000     0.000     0.000     0.000     0.000     0.000     0.000     0.000     0.000     0.000     0.000     0.000     0.000     0.000     0.000     0.000     0.000     0.000     0.000     0.000     0.000     0.000     0.000     0.000     0.000     0.000     0.000     0.000     0.000     0.000     0.000     0.000     0.000     0.000     0.000     0.000     0.000     0.000     0.000     0.000     0.000     0.000     0.000     0.000     0.000     0.000     0.000     0.000     0.000     0.000     0.000     0.000     0.000     0.000     0.000     0.000     0.000     0.000     0.000     0.000     0.000     0.000     0.000     0.000     0.000     0.000     0.000     0.000     0.000     0.000     0.000     0.000     0.000     0.000     0.000     0.000     0.000     0.000     0.000     0.000     0.000     0.000     0.000     0.000     0.000     0.000     0.000     0.000     0.000     0.000     0.000     0.000     0.000     0.000     0.000     0.000     0.000     0.000     0.000     0.000     0.000     0.000
     0.000     0.000     0.000     0.000     0.000     0.000     0.000     0.000     0.000     0.000     0.000     0.000     0.000     0.000     0.000     0.000     0.000     0.000     0.000     0.000     0.000     0.000     0.000     0.000     0.000     0.000     0.000     0.000     0.000     0.000     0.000     0.000     0.000     0.000     0.000     0.000     0.000     0.000     0.000     0.000     0.000     0.000     0.000     0.000     0.000     0.000     0.000     0.000     0.000     0.000     0.000     0.000     0.000     0.000     0.000     0.000     0.000     0.000     0.000     0.000     0.000     0.000     0.000     0.000     0.000     0.000     0.000     0.000     0.000     0.000     0.000     0.000     0.000     0.000     0.000     0.000     0.000     0.000     0.000     0.000     0.000     0.000     0.000     0.000     0.000     0.000     0.000     0.000     0.000     0.000     0.000     0.000     0.000     0.000     0.000     0.000     0.000     0.000     0.000     0.000     0.000     0.006     0.026     0.060     0.105     0.161     0.225     0.296     0.373     0.455     0.540     0.626     0.713     0.799     0.883     0.965     1.043     1.116     1.184     1.245     1.300     1.347     1.387     1.418     1.440     1.453     1.458     1.453     1.440     1.418     1.387     1.347     1.300     1.245     1.184     1.116     1.043     0.965     0.883     0.799     0.713     0.626     0.540     0.455     0.373     0.296     0.225     0.161     0.105     0.060     0.026     0.006     0.000     0.000     0.000     0.000     0.000     0.000     0.000     0.000     0.000     0.000     0.000     0.000     0.000     0.000     0.000     0.000     0.000     0.000     0.000     0.000     0.000     0.000     0.000     0.000     0.000     0.000     0.000     0.000     0.000     0.000     0.000     0.000     0.000     0.000     0.000     0.000     0.000     0.000     0.000     0.000     0.000     0.000     0.000     0.000     0.000     0.000     0.000     0.000     0.000     0.000     0.000     0.000     0.000     0.000     0.000     0.000     0.000     0.000     0.000     0.000     0.000     0.000     0.000     0.000     0.000     0.000     0.000     0.000     0.000     0.000     0.000     0.000     0.000     0.000     0.000     0.000     0.000     0.000     0.000     0.000     0.000     0.000     0.000     0.000     0.000     0.000     0.000     0.000     0.000     0.000     0.000     0.000     0.000     0.000     0.000     0.000     0.000     0.000     0.000     0.000
     0.000     0.000     0.000     0.000     0.000     0.000     0.000     0.000     0.000     0.000     0.000     0.000     0.000     0.000     0.000     0.000     0.000     0.000     0.000     0.000     0.000     0.000     0.000     0.000     0.000     0.000     0.000     0.000     0.000     0.000     0.000     0.000     0.000     0.000     0.000     0.000     0.000     0.000     0.000     0.000     0.000     0.000     0.000     0.000     0.000     0.000     0.000     0.000     0.000     0.000     0.000     0.000     0.000     0.000     0.000     0.000     0.000     0.000     0.000     0.000     0.000     0.000     0.000     0.000     0.000     0.000     0.000     0.000     0.000     0.000     0.000     0.000     0.000     0.000     0.000     0.000     0.000     0.000     0.000     0.000     0.000     0.000     0.000     0.000     0.000     0.000     0.000     0.000     0.000     0.000     0.000     0.000     0.000     0.000     0.000     0.000     0.000     0.000     0.001     0.015     0.047     0.094     0.155     0.228     0.312     0.405     0.505     0.611     0.722     0.835     0.950     1.066     1.180     1.291     1.400     1.504     1.602     1.694     1.778     1.855     1.922     1.981     2.029     2.067     2.095     2.111     2.117     2.111     2.095     2.067     2.029     1.981     1.922     1.855     1.778     1.694     1.602     1.504     1.400     1.291     1.180     1.066     0.950     0.835     0.722     0.611     0.505     0.405     0.312     0.228     0.155     0.094     0.047     0.015     0.001     0.000     0.000     0.000     0.000     0.000     0.000     0.000     0.000     0.000     0.000     0.000     0.000     0.000     0.000     0.000     0.000     0.000     0.000     0.000     0.000     0.000     0.000     0.000     0.000     0.000     0.000     0.000     0.000     0.000     0.000     0.000     0.000     0.000     0.000     0.000     0.000     0.000     0.000     0.000     0.000     0.000     0.000     0.000     0.000     0.000     0.000     0.000     0.000     0.000     0.000     0.000     0.000     0.000     0.000     0.000     0.000     0.000     0.000     0.000     0.000     0.000     0.000     0.000     0.000     0.000     0.000     0.000     0.000     0.000     0.000     0.000     0.000     0.000     0.000     0.000     0.000     0.000     0.000     0.000     0.000     0.000     0.000     0.000     0.000     0.000     0.000     0.000     0.000     0.000     0.000     0.000     0.000     0.000     0.000     0.000     0.000     0.000
     0.000     0.000     0.000     0.000     0.000     0.000     0.000     0.000     0.000     0.000     0.000     0.000     0.000     0.000     0.000     0.000     0.000     0.000     0.000     0.000     0.000     0.000     0.000     0.000     0.000     0.000     0.000     0.000     0.000     0.000     0.000     0.000     0.000     0.000     0.000     0.000     0.000     0.000     0.000     0.000     0.000     0.000     0.000     0.000     0.000     0.000     0.000     0.000     0.000     0.000     0.000     0.000     0.000     0.000     0.000     0.000     0.000     0.000     0.000     0.000     0.000     0.000     0.000     0.000     0.000     0.000     0.000     0.000     0.000     0.000     0.000     0.000     0.000     0.000     0.000     0.000     0.000     0.000     0.000     0.000     0.000     0.000     0.000     0.000     0.000     0.000     0.000     0.000     0.000     0.000     0.000     0.000     0.000     0.000     0.000     0.000     0.002     0.023     0.064     0.123     0.199     0.289     0.391     0.505     0.629     0.760     0.897     1.039     1.184     1.330     1.476     1.621     1.763     1.901     2.034     2.161     2.281     2.392     2.493     2.585     2.666     2.736     2.793     2.839     2.871     2.891     2.898     2.891     2.871     2.839     2.793     2.736     2.666     2.585     2.493     2.392     2.281     2.161     2.034     1.901     1.763     1.621     1.476     1.330     1.184     1.039     0.897     0.760     0.629     0.505     0.391     0.289     0.199     0.123     0.064     0.023     0.002     0.000     0.000     0.000     0.000     0.000     0.000     0.000     0.000     0.000     0.000     0.000     0.000     0.000     0.000     0.000     0.000     0.000     0.000     0.000     0.000     0.000     0.000     0.000     0.000     0.000     0.000     0.000     0.000     0.000     0.000     0.000     0.000     0.000     0.000     0.000     0.000     0.000     0.000     0.000     0.000     0.000     0.000     0.000     0.000     0.000     0.000     0.000     0.000     0.000     0.000     0.000     0.000     0.000     0.000     0.000     0.000     0.000     0.000     0.000     0.000     0.000     0.000     0.000     0.000     0.000     0.000     0.000     0.000     0.000     0.000     0.000     0.000     0.000     0.000     0.000     0.000     0.000     0.000     0.000     0.000     0.000     0.000     0.000     0.000     0.000     0.000     0.000     0.000     0.000     0.000     0.000     0.000     0.000     0.000     0.000
     0.000     0.000     0.000     0.000     0.000     0.000     0.000     0.000     0.000     0.000     0.000     0.000     0.000     0.000     0.000     0.000     0.000     0.000     0.000     0.000     0.000     0.000     0.000     0.000     0.000     0.000     0.000     0.000     0.000     0.000     0.000     0.000     0.000     0.000     0.000     0.000     0.000     0.000     0.000     0.000     0.000     0.000     0.000     0.000     0.000     0.000     0.000     0.000     0.000     0.000     0.000     0.000     0.000     0.000     0.000     0.000     0.000     0.000     0.000     0.000     0.000     0.000     0.000     0.000     0.000     0.000     0.000     0.000     0.000     0.000     0.000     0.000     0.000     0.000     0.000     0.000     0.000     0.000     0.000     0.000     0.000     0.000     0.000     0.000     0.000     0.000     0.000     0.000     0.000     0.000     0.000     0.000     0.000     0.000     0.003     0.027     0.074     0.143     0.230     0.335     0.455     0.589     0.734     0.890     1.054     1.225     1.400     1.578     1.758     1.938     2.117     2.292     2.463     2.629     2.787     2.937     3.078     3.209     3.329     3.436     3.531     3.612     3.680     3.733     3.771     3.793     3.801     3.793     3.771     3.733     3.680     3.612     3.531     3.436     3.329     3.209     3.078     2.937     2.787     2.629     2.463     2.292     2.117     1.938     1.758     1.578     1.400     1.225     1.054     0.890     0.734     0.589     0.455     0.335     0.230     0.143     0.074     0.027     0.003     0.000     0.000     0.000     0.000     0.000     0.000     0.000     0.000     0.000     0.000     0.000     0.000     0.000     0.000     0.000     0.000     0.000     0.000     0.000     0.000     0.000     0.000     0.000     0.000     0.000     0.000     0.000     0.000     0.000     0.000     0.000     0.000     0.000     0.000     0.000     0.000     0.000     0.000     0.000     0.000     0.000     0.000     0.000     0.000     0.000     0.000     0.000     0.000     0.000     0.000     0.000     0.000     0.000     0.000     0.000     0.000     0.000     0.000     0.000     0.000     0.000     0.000     0.000     0.000     0.000     0.000     0.000     0.000     0.000     0.000     0.000     0.000     0.000     0.000     0.000     0.000     0.000     0.000     0.000     0.000     0.000     0.000     0.000     0.000     0.000     0.000     0.000     0.000     0.000     0.000     0.000     0.000     0.000
     0.000     0.000     0.000     0.000     0.000     0.000     0.000     0.000     0.000     0.000     0.000     0.000     0.000     0.000     0.000     0.000     0.000     0.000     0.000     0.000     0.000     0.000     0.000     0.000     0.000     0.000     0.000     0.000     0.000     0.000     0.000     0.000     0.000     0.000     0.000     0.000     0.000     0.000     0.000     0.000     0.000     0.000     0.000     0.000     0.000     0.000     0.000     0.000     0.000     0.000     0.000     0.000     0.000     0.000     0.000     0.000     0.000     0.000     0.000     0.000     0.000     0.000     0.000     0.000     0.000     0.000     0.000     0.000     0.000     0.000     0.000     0.000     0.000     0.000     0.000     0.000     0.000     0.000     0.000     0.000     0.000     0.000     0.000     0.000     0.000     0.000     0.000     0.000     0.000     0.000     0.000     0.000     0.002     0.026     0.075     0.149     0.246     0.363     0.498     0.649     0.815     0.994     1.184     1.382     1.588     1.798     2.013     2.229     2.445     2.660     2.871     3.078     3.279     3.473     3.657     3.832     3.995     4.146     4.284     4.408     4.517     4.611     4.688     4.748     4.792     4.818     4.827     4.818     4.792     4.748     4.688     4.611     4.517     4.408     4.284     4.146     3.995     3.832     3.657     3.473     3.279     3.078     2.871     2.660     2.445     2.229     2.013     1.798     1.588     1.382     1.184     0.994     0.815     0.649     0.498     0.363     0.246     0.149     0.075     0.026     0.002     0.000     0.000     0.000     0.000     0.000     0.000     0.000     0.000     0.000     0.000     0.000     0.000     0.000     0.000     0.000     0.000     0.000     0.000     0.000     0.000     0.000     0.000     0.000     0.000     0.000     0.000     0.000     0.000     0.000     0.000     0.000     0.000     0.000     0.000     0.000     0.000     0.000     0.000     0.000     0.000     0.000     0.000     0.000     0.000     0.000     0.000     0.000     0.000     0.000     0.000     0.000     0.000     0.000     0.000     0.000     0.000     0.000     0.000     0.000     0.000     0.000     0.000     0.000     0.000     0.000     0.000     0.000     0.000     0.000     0.000     0.000     0.000     0.000     0.000     0.000     0.000     0.000     0.000     0.000     0.000     0.000     0.000     0.000     0.000     0.000     0.000     0.000     0.000     0.000     0.000     0.000
     0.000     0.000     0.000     0.000     0.000     0.000     0.000     0.000     0.000     0.000     0.000     0.000     0.000     0.000     0.000     0.000     0.000     0.000     0.000     0.000     0.000     0.000     0.000     0.000     0.000     0.000     0.000     0.000     0.000     0.000     0.000     0.000     0.000     0.000     0.000     0.000     0.000     0.000     0.000     0.000     0.000     0.000     0.000     0.000     0.000     0.000     0.000     0.000     0.000     0.000     0.000     0.000     0.000     0.000     0.000     0.000     0.000     0.000     0.000     0.000     0.000     0.000     0.000     0.000     0.000     0.000     0.000     0.000     0.000     0.000     0.000     0.000     0.000     0.000     0.000     0.000     0.000     0.000     0.000     0.000     0.000     0.000     0.000     0.000     0.000     0.000     0.000     0.000     0.000     0.000     0.000     0.019     0.067     0.143     0.244     0.369     0.516     0.682     0.866     1.066     1.279     1.504     1.738     1.981     2.229     2.481     2.736     2.991     3.244     3.494     3.740     3.979     4.211     4.433     4.645     4.844     5.031     5.203     5.360     5.501     5.624     5.730     5.818     5.886     5.936     5.965     5.975     5.965     5.936     5.886     5.818     5.730     5.624     5.501     5.360     5.203     5.031     4.844     4.645     4.433     4.211     3.979     3.740     3.494     3.244     2.991     2.736     2.481     2.229     1.981     1.738     1.504     1.279     1.066     0.866     0.682     0.516     0.369     0.244     0.143     0.067     0.019     0.000     0.000     0.000     0.000     0.000     0.000     0.000     0.000     0.000     0.000     0.000     0.000     0.000     0.000     0.000     0.000     0.000     0.000     0.000     0.000     0.000     0.000     0.000     0.000     0.000     0.000     0.000     0.000     0.000     0.000     0.000     0.000     0.000     0.000     0.000     0.000     0.000     0.000     0.000     0.000     0.000     0.000     0.000     0.000     0.000     0.000     0.000     0.000     0.000     0.000     0.000     0.000     0.000     0.000     0.000     0.000     0.000     0.000     0.000     0.000     0.000     0.000     0.000     0.000     0.000     0.000     0.000     0.000     0.000     0.000     0.000     0.000     0.000     0.000     0.000     0.000     0.000     0.000     0.000     0.000     0.000     0.000     0.000     0.000     0.000     0.000     0.000     0.000     0.000     0.000
     0.000     0.000     0.000     0.000     0.000     0.000     0.000     0.000     0.000     0.000     0.000     0.000     0.000     0.000     0.000     0.000     0.000     0.000     0.000     0.000     0.000     0.000     0.000     0.000     0.000     0.000     0.000     0.000     0.000     0.000     0.000     0.000     0.000     0.000     0.000     0.000     0.000     0.000     0.000     0.000     0.000     0.000     0.000     0.000     0.000     0.000     0.000     0.000     0.000     0.000     0.000     0.000     0.000     0.000     0.000     0.000     0.000     0.000     0.000     0.000     0.000     0.000     0.000     0.000     0.000     0.000     0.000     0.000     0.000     0.000     0.000     0.000     0.000     0.000     0.000     0.000     0.000     0.000     0.000     0.000     0.000     0.000     0.000     0.000     0.000     0.000     0.000     0.000     0.000     0.009     0.051     0.123     0.225     0.354     0.508     0.685     0.883     1.100     1.334     1.583     1.844     2.117     2.397     2.685     2.977     3.272     3.568     3.863     4.154     4.442     4.722     4.995     5.258     5.510     5.750     5.975     6.185     6.379     6.556     6.714     6.853     6.971     7.069     7.146     7.201     7.235     7.246     7.235     7.201     7.146     7.069     6.971     6.853     6.714     6.556     6.379     6.185     5.975     5.750     5.510     5.258     4.995     4.722     4.442     4.154     3.863     3.568     3.272     2.977     2.685     2.397     2.117     1.844     1.583     1.334     1.100     0.883     0.685     0.508     0.354     0.225     0.123     0.051     0.009     0.000     0.000     0.000     0.000     0.000     0.000     0.000     0.000     0.000     0.000     0.000     0.000     0.000     0.000     0.000     0.000     0.000     0.000     0.000     0.000     0.000     0.000     0.000     0.000     0.000     0.000     0.000     0.000     0.000     0.000     0.000     0.000     0.000     0.000     0.000     0.000     0.000     0.000     0.000     0.000     0.000     0.000     0.000     0.000     0.000     0.000     0.000     0.000     0.000     0.000     0.000     0.000     0.000     0.000     0.000     0.000     0.000     0.000     0.000     0.000     0.000     0.000     0.000     0.000     0.000     0.000     0.000     0.000     0.000     0.000     0.000     0.000     0.000     0.000     0.000     0.000     0.000     0.000     0.000     0.000     0.000     0.000     0.000     0.000     0.000     0.000     0.000     0.000
     0.000     0.000     0.000     0.000     0.000     0.000     0.000     0.000     0.000     0.000     0.000     0.000     0.000     0.000     0.000     0.000     0.000     0.000     0.000     0.000     0.000     0.000     0.000     0.000     0.000     0.000     0.000     0.000     0.000     0.000     0.000     0.000     0.000     0.000     0.000     0.000     0.000     0.000     0.000     0.000     0.000     0.000     0.000     0.000     0.000     0.000     0.000     0.000     0.000     0.000     0.000     0.000     0.000     0.000     0.000     0.000     0.000     0.000     0.000     0.000     0.000     0.000     0.000     0.000     0.000     0.000     0.000     0.000     0.000     0.000     0.000     0.000     0.000     0.000     0.000     0.000     0.000     0.000     0.000     0.000     0.000     0.000     0.000     0.000     0.000     0.000     0.000     0.001     0.030     0.094     0.191     0.318     0.475     0.658     0.866     1.096     1.347     1.616     1.901     2.201     2.512     2.832     3.161     3.494     3.832     4.171     4.509     4.844     5.176     5.501     5.818     6.125     6.421     6.703     6.971     7.224     7.458     7.675     7.871     8.047     8.202     8.334     8.443     8.528     8.590     8.626     8.639     8.626     8.590     8.528     8.443     8.334     8.202     8.047     7.871     7.675     7.458     7.224     6.971     6.703     6.421     6.125     5.818     5.501     5.176     4.844     4.509     4.171     3.832     3.494     3.161     2.832     2.512     2.201     1.901     1.616     1.347     1.096     0.866     0.658     0.475     0.318     0.191     0.094     0.030     0.001     0.000     0.000     0.000     0.000     0.000     0.000     0.000     0.000     0.000     0.000     0.000     0.000     0.000     0.000     0.000     0.000     0.000     0.000     0.000     0.000     0.000     0.000     0.000     0.000     0.000     0.000     0.000     0.000     0.000     0.000     0.000     0.000     0.000     0.000     0.000     0.000     0.000     0.000     0.000     0.000     0.000     0.000     0.000     0.000     0.000     0.000     0.000     0.000     0.000     0.000     0.000     0.000     0.000     0.000     0.000     0.000     0.000     0.000     0.000     0.000     0.000     0.000     0.000     0.000     0.000     0.000     0.000     0.000     0.000     0.000     0.000     0.000     0.000     0.000     0.000     0.000     0.000     0.000     0.000     0.000     0.000     0.000     0.000     0.000     0.000     0.000
     0.000     0.000     0.000     0.000     0.000     0.000     0.000     0.000     0.000     0.000     0.000     0.000     0.000     0.000     0.000     0.000     0.000     0.000     0.000     0.000     0.000     0.000     0.000     0.000     0.000     0.000     0.000     0.000     0.000     0.000     0.000     0.000     0.000     0.000     0.000     0.000     0.000     0.000     0.000     0.000     0.000     0.000     0.000     0.000     0.000     0.000     0.000     0.000     0.000     0.000     0.000     0.000     0.000     0.000     0.000     0.000     0.000     0.000     0.000     0.000     0.000     0.000     0.000     0.000     0.000     0.000     0.000     0.000     0.000     0.000     0.000     0.000     0.000     0.000     0.000     0.000     0.000     0.000     0.000     0.000     0.000     0.000     0.000     0.000     0.000     0.000     0.011     0.060     0.145     0.266     0.419     0.603     0.815     1.054     1.317     1.602     1.907     2.229     2.567     2.917     3.279     3.650     4.027     4.408     4.792     5.176     5.558     5.936     6.307     6.672     7.026     7.368     7.698     8.012     8.310     8.590     8.850     9.089     9.307     9.501     9.672     9.818     9.938    10.032    10.100    10.141    10.154    10.141    10.100    10.032     9.938     9.818     9.672     9.501     9.307     9.089     8.850     8.590     8.310     8.012     7.698     7.368     7.026     6.672     6.307     5.936     5.558     5.176     4.792     4.408     4.027     3.650     3.279     2.917     2.567     2.229     1.907     1.602     1.317     1.054     0.815     0.603     0.419     0.266     0.145     0.060     0.011     0.000     0.000     0.000     0.000     0.000     0.000     0.000     0.000     0.000     0.000     0.000     0.000     0.000     0.000     0.000     0.000     0.000     0.000     0.000     0.000     0.000     0.000     0.000     0.000     0.000     0.000     0.000     0.000     0.000     0.000     0.000     0.000     0.000     0.000     0.000     0.000     0.000     0.000     0.000     0.000     0.000     0.000     0.000     0.000     0.000     0.000     0.000     0.000     0.000     0.000     0.000     0.000     0.000     0.000     0.000     0.000     0.000     0.000     0.000     0.000     0.000     0.000     0.000     0.000     0.000     0.000     0.000     0.000     0.000     0.000     0.000     0.000     0.000     0.000     0.000     0.000     0.000     0.000     0.000     0.000     0.000     0.000     0.000     0.000     0.000
     0.000     0.000     0.000     0.000     0.000     0.000     0.000     0.000     0.000     0.000     0.000     0.000     0.000     0.000     0.000     0.000     0.000     0.000     0.000     0.000     0.000     0.000     0.000     0.000     0.000     0.000     0.000     0.000     0.000     0.000     0.000     0.000     0.000     0.000     0.000     0.000     0.000     0.000     0.000     0.000     0.000     0.000     0.000     0.000     0.000     0.000     0.000     0.000     0.000     0.000     0.000     0.000     0.000     0.000     0.000     0.000     0.000     0.000     0.000     0.000     0.000     0.000     0.000     0.000     0.000     0.000     0.000     0.000     0.000     0.000     0.000     0.000     0.000     0.000     0.000     0.000     0.000     0.000     0.000     0.000     0.000     0.000     0.000     0.000     0.000     0.027     0.095     0.202     0.345     0.524     0.734     0.976     1.245     1.541     1.860     2.201     2.560     2.937     3.329     3.733     4.146     4.568     4.995     5.425     5.857     6.287     6.714     7.135     7.549     7.953     8.346     8.725     9.089     9.436     9.765    10.073    10.359    10.623    10.862    11.076    11.263    11.423    11.555    11.658    11.733    11.777    11.792    11.777    11.733    11.658    11.555    11.423    11.263    11.076    10.862    10.623    10.359    10.073     9.765     9.436     9.089     8.725     8.346     7.953     7.549     7.135     6.714     6.287     5.857     5.425     4.995     4.568     4.146     3.733     3.329     2.937     2.560     2.201     1.860     1.541     1.245     0.976     0.734     0.524     0.345     0.202     0.095     0.027     0.000     0.000     0.000     0.000     0.000     0.000     0.000     0.000     0.000     0.000     0.000     0.000     0.000     0.000     0.000     0.000     0.000     0.000     0.000     0.000     0.000     0.000     0.000     0.000     0.000     0.000     0.000     0.000     0.000     0.000     0.000     0.000     0.000     0.000     0.000     0.000     0.000     0.000     0.000     0.000     0.000     0.000     0.000     0.000     0.000     0.000     0.000     0.000     0.000     0.000     0.000     0.000     0.000     0.000     0.000     0.000     0.000     0.000     0.000     0.000     0.000     0.000     0.000     0.000     0.000     0.000     0.000     0.000     0.000     0.000     0.000     0.000     0.000     0.000     0.000     0.000     0.000     0.000     0.000     0.000     0.000     0.000     0.000     0.000
     0.000     0.000     0.000     0.000     0.000     0.000     0.000     0.000     0.000     0.000     0.000     0.000     0.000     0.000     0.000     0.000     0.000     0.000     0.000     0.000     0.000     0.000     0.000     0.000     0.000     0.000     0.000     0.000     0.000     0.000     0.000     0.000     0.000     0.000     0.000     0.000     0.000     0.000     0.000     0.000     0.000     0.000     0.000     0.000     0.000     0.000     0.000     0.000     0.000     0.000     0.000     0.000     0.000     0.000     0.000     0.000     0.000     0.000     0.000     0.000     0.000     0.000     0.000     0.000     0.000     0.000     0.000     0.000     0.000     0.000     0.000     0.000     0.000     0.000     0.000     0.000     0.000     0.000     0.000     0.000     0.000     0.000     0.000     0.005     0.047     0.133     0.260     0.426     0.629     0.866     1.136     1.435     1.763     2.117     2.493     2.891     3.307     3.740     4.187     4.645     5.112     5.586     6.065     6.545     7.026     7.504     7.977     8.443     8.900     9.346     9.778    10.195    10.595    10.976    11.336    11.673    11.987    12.275    12.536    12.770    12.975    13.150    13.294    13.406    13.487    13.536    13.552    13.536    13.487    13.406    13.294    13.150    12.975    12.770    12.536    12.275    11.987    11.673    11.336    10.976    10.595    10.195     9.778     9.346     8.900     8.443     7.977     7.504     7.026     6.545     6.065     5.586     5.112     4.645     4.187     3.740     3.307     2.891     2.493     2.117     1.763     1.435     1.136     0.866     0.629     0.426     0.260     0.133     0.047     0.005     0.000     0.000     0.000     0.000     0.000     0.000     0.000     0.000     0.000     0.000     0.000     0.000     0.000     0.000     0.000     0.000     0.000     0.000     0.000     0.000     0.000     0.000     0.000     0.000     0.000     0.000     0.000     0.000     0.000     0.000     0.000     0.000     0.000     0.000     0.000     0.000     0.000     0.000     0.000     0.000     0.000     0.000     0.000     0.000     0.000     0.000     0.000     0.000     0.000     0.000     0.000     0.000     0.000     0.000     0.000     0.000     0.000     0.000     0.000     0.000     0.000     0.000     0.000     0.000     0.000     0.000     0.000     0.000     0.000     0.000     0.000     0.000     0.000     0.000     0.000     0.000     0.000     0.000     0.000     0.000     0.000     0.000
     0.000     0.000     0.000     0.000     0.000     0.000     0.000     0.000     0.000     0.000     0.000     0.000     0.000     0.000     0.000     0.000     0.000     0.000     0.000     0.000     0.000     0.000     0.000     0.000     0.000     0.000     0.000     0.000     0.000     0.000     0.000     0.000     0.000     0.000     0.000     0.000     0.000     0.000     0.000     0.000     0.000     0.000     0.000     0.000     0.000     0.000     0.000     0.000     0.000     0.000     0.000     0.000     0.000     0.000     0.000     0.000     0.000     0.000     0.000     0.000     0.000     0.000     0.000     0.000     0.000     0.000     0.000     0.000     0.000     0.000     0.000     0.000     0.000     0.000     0.000     0.000     0.000     0.000     0.000     0.000     0.000     0.000     0.012     0.070     0.172     0.318     0.505     0.731     0.994     1.291     1.621     1.981     2.368     2.781     3.216     3.672     4.146     4.636     5.139     5.653     6.175     6.703     7.235     7.767     8.298     8.825     9.346     9.858    10.359    10.848    11.321    11.777    12.214    12.630    13.022    13.390    13.732    14.046    14.330    14.585    14.807    14.997    15.154    15.276    15.364    15.417    15.435    15.417    15.364    15.276    15.154    14.997    14.807    14.585    14.330    14.046    13.732    13.390    13.022    12.630    12.214    11.777    11.321    10.848    10.359     9.858     9.346     8.825     8.298     7.767     7.235     6.703     6.175     5.653     5.139     4.636     4.146     3.672     3.216     2.781     2.368     1.981     1.621     1.291     0.994     0.731     0.505     0.318     0.172     0.070     0.012     0.000     0.000     0.000     0.000     0.000     0.000     0.000     0.000     0.000     0.000     0.000     0.000     0.000     0.000     0.000     0.000     0.000     0.000     0.000     0.000     0.000     0.000     0.000     0.000     0.000     0.000     0.000     0.000     0.000     0.000     0.000     0.000     0.000     0.000     0.000     0.000     0.000     0.000     0.000     0.000     0.000     0.000     0.000     0.000     0.000     0.000     0.000     0.000     0.000     0.000     0.000     0.000     0.000     0.000     0.000     0.000     0.000     0.000     0.000     0.000     0.000     0.000     0.000     0.000     0.000     0.000     0.000     0.000     0.000     0.000     0.000     0.000     0.000     0.000     0.000     0.000     0.000     0.000     0.000     0.000     0.000
     0.000     0.000     0.000     0.000     0.000     0.000     0.000     0.000     0.000     0.000     0.000     0.000     0.000     0.000     0.000     0.000     0.000     0.000     0.000     0.000     0.000     0.000     0.000     0.000     0.000     0.000     0.000     0.000     0.000     0.000     0.000     0.000     0.000     0.000     0.000     0.000     0.000     0.000     0.000     0.000     0.000     0.000     0.000     0.000     0.000     0.000     0.000     0.000     0.000     0.000     0.000     0.000     0.000     0.000     0.000     0.000     0.000     0.000     0.000     0.000     0.000     0.000     0.000     0.000     0.000     0.000     0.000     0.000     0.000     0.000     0.000     0.000     0.000     0.000     0.000     0.000     0.000     0.000     0.000     0.000     0.000     0.021     0.092     0.210     0.373     0.580     0.829     1.116     1.440     1.798     2.189     2.610     3.058     3.531     4.027     4.543     5.076     5.624     6.185     6.756     7.335     7.918     8.504     9.089     9.672    10.250    10.820    11.379    11.927    12.459    12.975    13.471    13.946    14.398    14.824    15.224    15.594    15.935    16.243    16.519    16.760    16.966    17.136    17.268    17.364    17.421    17.440    17.421    17.364    17.268    17.136    16.966    16.760    16.519    16.243    15.935    15.594    15.224    14.824    14.398    13.946    13.471    12.975    12.459    11.927    11.379    10.820    10.250     9.672     9.089     8.504     7.918     7.335     6.756     6.185     5.624     5.076     4.543     4.027     3.531     3.058     2.610     2.189     1.798     1.440     1.116     0.829     0.580     0.373     0.210     0.092     0.021     0.000     0.000     0.000     0.000     0.000     0.000     0.000     0.000     0.000     0.000     0.000     0.000     0.000     0.000     0.000     0.000     0.000     0.000     0.000     0.000     0.000     0.000     0.000     0.000     0.000     0.000     0.000     0.000     0.000     0.000     0.000     0.000     0.000     0.000     0.000     0.000     0.000     0.000     0.000     0.000     0.000     0.000     0.000     0.000     0.000     0.000     0.000     0.000     0.000     0.000     0.000     0.000     0.000     0.000     0.000     0.000     0.000     0.000     0.000     0.000     0.000     0.000     0.000     0.000     0.000     0.000     0.000     0.000     0.000     0.000     0.000     0.000     0.000     0.000     0.000     0.000     0.000     0.000     0.000     0.000
     0.000     0.000     0.000     0.000     0.000     0.000     0.000     0.000     0.000     0.000     0.000     0.000     0.000     0.000     0.000     0.000     0.000     0.000     0.000     0.000     0.000     0.000     0.000     0.000     0.000     0.000     0.000     0.000     0.000     0.000     0.000     0.000     0.000     0.000     0.000     0.000     0.000     0.000     0.000     0.000     0.000     0.000     0.000     0.000     0.000     0.000     0.000     0.000     0.000     0.000     0.000     0.000     0.000     0.000     0.000     0.000     0.000     0.000     0.000     0.000     0.000     0.000     0.000     0.000     0.000     0.000     0.000     0.000     0.000     0.000     0.000     0.000     0.000     0.000     0.000     0.000     0.000     0.000     0.000     0.000     0.030     0.112     0.244     0.424     0.649     0.918     1.229     1.578     1.965     2.386     2.839     3.322     3.832     4.367     4.924     5.501     6.095     6.703     7.324     7.953     8.590     9.230     9.871    10.511    11.148    11.777    12.398    13.006    13.601    14.179    14.738    15.276    15.791    16.280    16.741    17.173    17.574    17.942    18.275    18.573    18.833    19.056    19.239    19.382    19.485    19.547    19.567    19.547    19.485    19.382    19.239    19.056    18.833    18.573    18.275    17.942    17.574    17.173    16.741    16.280    15.791    15.276    14.738    14.179    13.601    13.006    12.398    11.777    11.148    10.511     9.871     9.230     8.590     7.953     7.324     6.703     6.095     5.501     4.924     4.367     3.832     3.322     2.839     2.386     1.965     1.578     1.229     0.918     0.649     0.424     0.244     0.112     0.030     0.000     0.000     0.000     0.000     0.000     0.000     0.000     0.000     0.000     0.000     0.000     0.000     0.000     0.000     0.000     0.000     0.000     0.000     0.000     0.000     0.000     0.000     0.000     0.000     0.000     0.000     0.000     0.000     0.000     0.000     0.000     0.000     0.000     0.000     0.000     0.000     0.000     0.000     0.000     0.000     0.000     0.000     0.000     0.000     0.000     0.000     0.000     0.000     0.000     0.000     0.000     0.000     0.000     0.000     0.000     0.000     0.000     0.000     0.000     0.000     0.000     0.000     0.000     0.000     0.000     0.000     0.000     0.000     0.000     0.000     0.000     0.000     0.000     0.000     0.000     0.000     0.000     0.000     0.000
     0.000     0.000     0.000     0.000     0.000     0.000     0.000     0.000     0.000     0.000     0.000     0.000     0.000     0.000     0.000     0.000     0.000     0.000     0.000     0.000     0.000     0.000     0.000     0.000     0.000     0.000     0.000     0.000     0.000     0.000     0.000     0.000     0.000     0.000     0.000     0.000     0.000     0.000     0.000     0.000     0.000     0.000     0.000     0.000     0.000     0.000     0.000     0.000     0.000     0.000     0.000     0.000     0.000     0.000     0.000     0.000     0.000     0.000     0.000     0.000     0.000     0.000     0.000     0.000     0.000     0.000     0.000     0.000     0.000     0.000     0.000     0.000     0.000     0.000     0.000     0.000     0.000     0.000     0.001     0.038     0.130     0.273     0.467     0.710     0.998     1.330     1.704     2.117     2.567     3.051     3.568     4.114     4.688     5.286     5.906     6.545     7.201     7.871     8.553     9.243     9.938    10.637    11.336    12.032    12.723    13.406    14.079    14.738    15.382    16.007    16.611    17.192    17.748    18.275    18.773    19.239    19.671    20.067    20.426    20.747    21.027    21.266    21.464    21.618    21.728    21.795    21.817    21.795    21.728    21.618    21.464    21.266    21.027    20.747    20.426    20.067    19.671    19.239    18.773    18.275    17.748    17.192    16.611    16.007    15.382    14.738    14.079    13.406    12.723    12.032    11.336    10.637     9.938     9.243     8.553     7.871     7.201     6.545     5.906     5.286     4.688     4.114     3.568     3.051     2.567     2.117     1.704     1.330     0.998     0.710     0.467     0.273     0.130     0.038     0.001     0.000     0.000     0.000     0.000     0.000     0.000     0.000     0.000     0.000     0.000     0.000     0.000     0.000     0.000     0.000     0.000     0.000     0.000     0.000     0.000     0.000     0.000     0.000     0.000     0.000     0.000     0.000     0.000     0.000     0.000     0.000     0.000     0.000     0.000     0.000     0.000     0.000     0.000     0.000     0.000     0.000     0.000     0.000     0.000     0.000     0.000     0.000     0.000     0.000     0.000     0.000     0.000     0.000     0.000     0.000     0.000     0.000     0.000     0.000     0.000     0.000     0.000     0.000     0.000     0.000     0.000     0.000     0.000     0.000     0.000     0.000     0.000     0.000     0.000     0.000     0.000     0.000
     0.000     0.000     0.000     0.000     0.000     0.000     0.000     0.000     0.000     0.000     0.000     0.000     0.000     0.000     0.000     0.000     0.000     0.000     0.000     0.000     0.000     0.000     0.000     0.000     0.000     0.000     0.000     0.000     0.000     0.000     0.000     0.000     0.000     0.000     0.000     0.000     0.000     0.000     0.000     0.000     0.000     0.000     0.000     0.000     0.000     0.000     0.000     0.000     0.000     0.000     0.000     0.000     0.000     0.000     0.000     0.000     0.000     0.000     0.000     0.000     0.000     0.000     0.000     0.000     0.000     0.000     0.000     0.000     0.000     0.000     0.000     0.000     0.000     0.000     0.000     0.000     0.000     0.001     0.044     0.143     0.296     0.503     0.760     1.066     1.418     1.814     2.252     2.729     3.244     3.793     4.375     4.986     5.624     6.287     6.971     7.675     8.394     9.127     9.871    10.623    11.379    12.138    12.896    13.650    14.398    15.136    15.863    16.574    17.268    17.942    18.593    19.218    19.816    20.384    20.919    21.420    21.884    22.310    22.696    23.040    23.341    23.598    23.810    23.975    24.094    24.166    24.189    24.166    24.094    23.975    23.810    23.598    23.341    23.040    22.696    22.310    21.884    21.420    20.919    20.384    19.816    19.218    18.593    17.942    17.268    16.574    15.863    15.136    14.398    13.650    12.896    12.138    11.379    10.623     9.871     9.127     8.394     7.675     6.971     6.287     5.624     4.986     4.375     3.793     3.244     2.729     2.252     1.814     1.418     1.066     0.760     0.503     0.296     0.143     0.044     0.001     0.000     0.000     0.000     0.000     0.000     0.000     0.000     0.000     0.000     0.000     0.000     0.000     0.000     0.000     0.000     0.000     0.000     0.000     0.000     0.000     0.000     0.000     0.000     0.000     0.000     0.000     0.000     0.000     0.000     0.000     0.000     0.000     0.000     0.000     0.000     0.000     0.000     0.000     0.000     0.000     0.000     0.000     0.000     0.000     0.000     0.000     0.000     0.000     0.000     0.000     0.000     0.000     0.000     0.000     0.000     0.000     0.000     0.000     0.000     0.000     0.000     0.000     0.000     0.000     0.000     0.000     0.000     0.000     0.000     0.000     0.000     0.000     0.000     0.000     0.000     0.000
     0.000     0.000     0.000     0.000     0.000     0.000     0.000     0.000     0.000     0.000     0.000     0.000     0.000     0.000     0.000     0.000     0.000     0.000     0.000     0.000     0.000     0.000     0.000     0.000     0.000     0.000     0.000     0.000     0.000     0.000     0.000     0.000     0.000     0.000     0.000     0.000     0.000     0.000     0.000     0.000     0.000     0.000     0.000     0.000     0.000     0.000     0.000     0.000     0.000     0.000     0.000     0.000     0.000     0.000     0.000     0.000     0.000     0.000     0.000     0.000     0.000     0.000     0.000     0.000     0.000     0.000     0.000     0.000     0.000     0.000     0.000     0.000     0.000     0.000     0.000     0.000     0.002     0.047     0.151     0.312     0.529     0.799     1.120     1.490     1.907     2.368     2.871     3.415     3.995     4.611     5.258     5.936     6.640     7.368     8.119     8.887     9.672    10.470    11.278    12.092    12.912    13.732    14.550    15.364    16.170    16.966    17.748    18.513    19.259    19.983    20.682    21.354    21.995    22.604    23.179    23.716    24.213    24.670    25.083    25.452    25.775    26.051    26.277    26.455    26.582    26.659    26.684    26.659    26.582    26.455    26.277    26.051    25.775    25.452    25.083    24.670    24.213    23.716    23.179    22.604    21.995    21.354    20.682    19.983    19.259    18.513    17.748    16.966    16.170    15.364    14.550    13.732    12.912    12.092    11.278    10.470     9.672     8.887     8.119     7.368     6.640     5.936     5.258     4.611     3.995     3.415     2.871     2.368     1.907     1.490     1.120     0.799     0.529     0.312     0.151     0.047     0.002     0.000     0.000     0.000     0.000     0.000     0.000     0.000     0.000     0.000     0.000     0.000     0.000     0.000     0.000     0.000     0.000     0.000     0.000     0.000     0.000     0.000     0.000     0.000     0.000     0.000     0.000     0.000     0.000     0.000     0.000     0.000     0.000     0.000     0.000     0.000     0.000     0.000     0.000     0.000     0.000     0.000     0.000     0.000     0.000     0.000     0.000     0.000     0.000     0.000     0.000     0.000     0.000     0.000     0.000     0.000     0.000     0.000     0.000     0.000     0.000     0.000     0.000     0.000     0.000     0.000     0.000     0.000     0.000     0.000     0.000     0.000     0.000     0.000     0.000     0.000
     0.000     0.000     0.000     0.000     0.000     0.000     0.000     0.000     0.000     0.000     0.000     0.000     0.000     0.000     0.000     0.000     0.000     0.000     0.000     0.000     0.000     0.000     0.000     0.000     0.000     0.000     0.000     0.000     0.000     0.000     0.000     0.000     0.000     0.000     0.000     0.000     0.000     0.000     0.000     0.000     0.000     0.000     0.000     0.000     0.000     0.000     0.000     0.000     0.000     0.000     0.000     0.000     0.000     0.000     0.000     0.000     0.000     0.000     0.000     0.000     0.000     0.000     0.000     0.000     0.000     0.000     0.000     0.000     0.000     0.000     0.000     0.000     0.000     0.000     0.000     0.001     0.047     0.154     0.320     0.545     0.825     1.160     1.545     1.981     2.463     2.991     3.560     4.171     4.818     5.501     6.216     6.961     7.732     8.528     9.346    10.181    11.033    11.897    12.770    13.650    14.533    15.417    16.298    17.173    18.040    18.894    19.733    20.554    21.354    22.130    22.879    23.598    24.285    24.937    25.551    26.126    26.659    27.147    27.589    27.984    28.329    28.624    28.866    29.056    29.192    29.274    29.301    29.274    29.192    29.056    28.866    28.624    28.329    27.984    27.589    27.147    26.659    26.126    25.551    24.937    24.285    23.598    22.879    22.130    21.354    20.554    19.733    18.894    18.040    17.173    16.298    15.417    14.533    13.650    12.770    11.897    11.033    10.181     9.346     8.528     7.732     6.961     6.216     5.501     4.818     4.171     3.560     2.991     2.463     1.981     1.545     1.160     0.825     0.545     0.320     0.154     0.047     0.001     0.000     0.000     0.000     0.000     0.000     0.000     0.000     0.000     0.000     0.000     0.000     0.000     0.000     0.000     0.000     0.000     0.000     0.000     0.000     0.000     0.000     0.000     0.000     0.000     0.000     0.000     0.000     0.000     0.000     0.000     0.000     0.000     0.000     0.000     0.000     0.000     0.000     0.000     0.000     0.000     0.000     0.000     0.000     0.000     0.000     0.000     0.000     0.000     0.000     0.000     0.000     0.000     0.000     0.000     0.000     0.000     0.000     0.000     0.000     0.000     0.000     0.000     0.000     0.000     0.000     0.000     0.000     0.000     0.000     0.000     0.000     0.000     0.000     0.000
     0.000     0.000     0.000     0.000     0.000     0.000     0.000     0.000     0.000     0.000     0.000     0.000     0.000     0.000     0.000     0.000     0.000     0.000     0.000     0.000     0.000     0.000     0.000     0.000     0.000     0.000     0.000     0.000     0.000     0.000     0.000     0.000     0.000     0.000     0.000     0.000     0.000     0.000     0.000     0.000     0.000     0.000     0.000     0.000     0.000     0.000     0.000     0.000     0.000     0.000     0.000     0.000     0.000     0.000     0.000     0.000     0.000     0.000     0.000     0.000     0.000     0.000     0.000     0.000     0.000     0.000     0.000     0.000     0.000     0.000     0.000     0.000     0.000     0.000     0.001     0.044     0.151     0.320     0.550     0.839     1.184     1.583     2.034     2.536     3.085     3.680     4.317     4.995     5.711     6.462     7.246     8.059     8.900     9.765    10.651    11.555    12.475    13.406    14.347    15.294    16.243    17.192    18.138    19.076    20.004    20.919    21.817    22.696    23.551    24.381    25.181    25.950    26.684    27.381    28.037    28.651    29.219    29.741    30.213    30.634    31.003    31.317    31.576    31.779    31.924    32.011    32.041    32.011    31.924    31.779    31.576    31.317    31.003    30.634    30.213    29.741    29.219    28.651    28.037    27.381    26.684    25.950    25.181    24.381    23.551    22.696    21.817    20.919    20.004    19.076    18.138    17.192    16.243    15.294    14.347    13.406    12.475    11.555    10.651     9.765     8.900     8.059     7.246     6.462     5.711     4.995     4.317     3.680     3.085     2.536     2.034     1.583     1.184     0.839     0.550     0.320     0.151     0.044     0.001     0.000     0.000     0.000     0.000     0.000     0.000     0.000     0.000     0.000     0.000     0.000     0.000     0.000     0.000     0.000     0.000     0.000     0.000     0.000     0.000     0.000     0.000     0.000     0.000     0.000     0.000     0.000     0.000     0.000     0.000     0.000     0.000     0.000     0.000     0.000     0.000     0.000     0.000     0.000     0.000     0.000     0.000     0.000     0.000     0.000     0.000     0.000     0.000     0.000     0.000     0.000     0.000     0.000     0.000     0.000     0.000     0.000     0.000     0.000     0.000     0.000     0.000     0.000     0.000     0.000     0.000     0.000     0.000     0.000     0.000     0.000     0.000     0.000
     0.000     0.000     0.000     0.000     0.000     0.000     0.000     0.000     0.000     0.000     0.000     0.000     0.000     0.000     0.000     0.000     0.000     0.000     0.000     0.000     0.000     0.000     0.000     0.000     0.000     0.000     0.000     0.000     0.000     0.000     0.000     0.000     0.000     0.000     0.000     0.000     0.000     0.000     0.000     0.000     0.000     0.000     0.000     0.000     0.000     0.000     0.000     0.000     0.000     0.000     0.000     0.000     0.000     0.000     0.000     0.000     0.000     0.000     0.000     0.000     0.000     0.000     0.000     0.000     0.000     0.000     0.000     0.000     0.000     0.000     0.000     0.000     0.000     0.000     0.038     0.143     0.312     0.545     0.839     1.192     1.602     2.067     2.585     3.154     3.771     4.433     5.139     5.886     6.672     7.492     8.346     9.230    10.141    11.076    12.032    13.006    13.996    14.997    16.007    17.022    18.040    19.056    20.067    21.071    22.063    23.040    23.999    24.937    25.850    26.735    27.589    28.409    29.192    29.935    30.634    31.289    31.895    32.451    32.954    33.403    33.796    34.131    34.408    34.623    34.778    34.871    34.902    34.871    34.778    34.623    34.408    34.131    33.796    33.403    32.954    32.451    31.895    31.289    30.634    29.935    29.192    28.409    27.589    26.735    25.850    24.937    23.999    23.040    22.063    21.071    20.067    19.056    18.040    17.022    16.007    14.997    13.996    13.006    12.032    11.076    10.141     9.230     8.346     7.492     6.672     5.886     5.139     4.433     3.771     3.154     2.585     2.067     1.602     1.192     0.839     0.545     0.312     0.143     0.038     0.000     0.000     0.000     0.000     0.000     0.000     0.000     0.000     0.000     0.000     0.000     0.000     0.000     0.000     0.000     0.000     0.000     0.000     0.000     0.000     0.000     0.000     0.000     0.000     0.000     0.000     0.000     0.000     0.000     0.000     0.000     0.000     0.000     0.000     0.000     0.000     0.000     0.000     0.000     0.000     0.000     0.000     0.000     0.000     0.000     0.000     0.000     0.000     0.000     0.000     0.000     0.000     0.000     0.000     0.000     0.000     0.000     0.000     0.000     0.000     0.000     0.000     0.000     0.000     0.000     0.000     0.000     0.000     0.000     0.000     0.000     0.000     0.000
     0.000     0.000     0.000     0.000     0.000     0.000     0.000     0.000     0.000     0.000     0.000     0.000     0.000     0.000     0.000     0.000     0.000     0.000     0.000     0.000     0.000     0.000     0.000     0.000     0.000     0.000     0.000     0.000     0.000     0.000     0.000     0.000     0.000     0.000     0.000     0.000     0.000     0.000     0.000     0.000     0.000     0.000     0.000     0.000     0.000     0.000     0.000     0.000     0.000     0.000     0.000     0.000     0.000     0.000     0.000     0.000     0.000     0.000     0.000     0.000     0.000     0.000     0.000     0.000     0.000     0.000     0.000     0.000     0.000     0.000     0.000     0.000     0.000     0.030     0.130     0.296     0.529     0.825     1.184     1.602     2.078     2.610     3.195     3.832     4.517     5.249     6.025     6.842     7.698     8.590     9.515    10.470    11.452    12.459    13.487    14.533    15.594    16.667    17.748    18.833    19.920    21.006    22.085    23.155    24.213    25.255    26.277    27.277    28.249    29.192    30.101    30.974    31.808    32.598    33.343    34.040    34.685    35.277    35.813    36.291    36.709    37.066    37.360    37.590    37.754    37.854    37.887    37.854    37.754    37.590    37.360    37.066    36.709    36.291    35.813    35.277    34.685    34.040    33.343    32.598    31.808    30.974    30.101    29.192    28.249    27.277    26.277    25.255    24.213    23.155    22.085    21.006    19.920    18.833    17.748    16.667    15.594    14.533    13.487    12.459    11.452    10.470     9.515     8.590     7.698     6.842     6.025     5.249     4.517     3.832     3.195     2.610     2.078     1.602     1.184     0.825     0.529     0.296     0.130     0.030     0.000     0.000     0.000     0.000     0.000     0.000     0.000     0.000     0.000     0.000     0.000     0.000     0.000     0.000     0.000     0.000     0.000     0.000     0.000     0.000     0.000     0.000     0.000     0.000     0.000     0.000     0.000     0.000     0.000     0.000     0.000     0.000     0.000     0.000     0.000     0.000     0.000     0.000     0.000     0.000     0.000     0.000     0.000     0.000     0.000     0.000     0.000     0.000     0.000     0.000     0.000     0.000     0.000     0.000     0.000     0.000     0.000     0.000     0.000     0.000     0.000     0.000     0.000     0.000     0.000     0.000     0.000     0.000     0.000     0.000     0.000     0.000
     0.000     0.000     0.000     0.000     0.000     0.000     0.000     0.000     0.000     0.000     0.000     0.000     0.000     0.000     0.000     0.000     0.000     0.000     0.000     0.000     0.000     0.000     0.000     0.000     0.000     0.000     0.000     0.000     0.000     0.000     0.000     0.000     0.000     0.000     0.000     0.000     0.000     0.000     0.000     0.000     0.000     0.000     0.000     0.000     0.000     0.000     0.000     0.000     0.000     0.000     0.000     0.000     0.000     0.000     0.000     0.000     0.000     0.000     0.000     0.000     0.000     0.000     0.000     0.000     0.000     0.000     0.000     0.000     0.000     0.000     0.000     0.000     0.021     0.112     0.273     0.503     0.799     1.160     1.583     2.067     2.610     3.209     3.863     4.568     5.323     6.125     6.971     7.860     8.787     9.751    10.749    11.777    12.833    13.913    15.015    16.134    17.268    18.414    19.567    20.725    21.884    23.040    24.189    25.329    26.455    27.563    28.651    29.713    30.747    31.750    32.717    33.645    34.531    35.371    36.163    36.904    37.590    38.219    38.789    39.297    39.741    40.121    40.433    40.677    40.853    40.958    40.993    40.958    40.853    40.677    40.433    40.121    39.741    39.297    38.789    38.219    37.590    36.904    36.163    35.371    34.531    33.645    32.717    31.750    30.747    29.713    28.651    27.563    26.455    25.329    24.189    23.040    21.884    20.725    19.567    18.414    17.268    16.134    15.015    13.913    12.833    11.777    10.749     9.751     8.787     7.860     6.971     6.125     5.323     4.568     3.863     3.209     2.610     2.067     1.583     1.160     0.799     0.503     0.273     0.112     0.021     0.000     0.000     0.000     0.000     0.000     0.000     0.000     0.000     0.000     0.000     0.000     0.000     0.000     0.000     0.000     0.000     0.000     0.000     0.000     0.000     0.000     0.000     0.000     0.000     0.000     0.000     0.000     0.000     0.000     0.000     0.000     0.000     0.000     0.000     0.000     0.000     0.000     0.000     0.000     0.000     0.000     0.000     0.000     0.000     0.000     0.000     0.000     0.000     0.000     0.000     0.000     0.000     0.000     0.000     0.000     0.000     0.000     0.000     0.000     0.000     0.000     0.000     0.000     0.000     0.000     0.000     0.000     0.000     0.000     0.000     0.000
     0.000     0.000     0.000     0.000     0.000     0.000     0.000     0.000     0.000     0.000     0.000     0.000     0.000     0.000     0.000     0.000     0.000     0.000     0.000     0.000     0.000     0.000     0.000     0.000     0.000     0.000     0.000     0.000     0.000     0.000     0.000     0.000     0.000     0.000     0.000     0.000     0.000     0.000     0.000     0.000     0.000     0.000     0.000     0.000     0.000     0.000     0.000     0.000     0.000     0.000     0.000     0.000     0.000     0.000     0.000     0.000     0.000     0.000     0.000     0.000     0.000     0.000     0.000     0.000     0.000     0.000     0.000     0.000     0.000     0.000     0.000     0.012     0.092     0.244     0.467     0.760     1.120     1.545     2.034     2.585     3.195     3.863     4.585     5.360     6.185     7.059     7.977     8.938     9.938    10.976    12.047    13.150    14.280    15.435    16.611    17.806    19.015    20.236    21.464    22.696    23.928    25.157    26.379    27.589    28.785    29.962    31.117    32.245    33.343    34.408    35.434    36.419    37.360    38.252    39.093    39.879    40.608    41.276    41.881    42.420    42.893    43.295    43.627    43.887    44.073    44.185    44.222    44.185    44.073    43.887    43.627    43.295    42.893    42.420    41.881    41.276    40.608    39.879    39.093    38.252    37.360    36.419    35.434    34.408    33.343    32.245    31.117    29.962    28.785    27.589    26.379    25.157    23.928    22.696    21.464    20.236    19.015    17.806    16.611    15.435    14.280    13.150    12.047    10.976     9.938     8.938     7.977     7.059     6.185     5.360     4.585     3.863     3.195     2.585     2.034     1.545     1.120     0.760     0.467     0.244     0.092     0.012     0.000     0.000     0.000     0.000     0.000     0.000     0.000     0.000     0.000     0.000     0.000     0.000     0.000     0.000     0.000     0.000     0.000     0.000     0.000     0.000     0.000     0.000     0.000     0.000     0.000     0.000     0.000     0.000     0.000     0.000     0.000     0.000     0.000     0.000     0.000     0.000     0.000     0.000     0.000     0.000     0.000     0.000     0.000     0.000     0.000     0.000     0.000     0.000     0.000     0.000     0.000     0.000     0.000     0.000     0.000     0.000     0.000     0.000     0.000     0.000     0.000     0.000     0.000     0.000     0.000     0.000     0.000     0.000     0.000     0.000
     0.000     0.000     0.000     0.000     0.000     0.000     0.000     0.000     0.000     0.000     0.000     0.000     0.000     0.000     0.000     0.000     0.000     0.000     0.000     0.000     0.000     0.000     0.000     0.000     0.000     0.000     0.000     0.000     0.000     0.000     0.000     0.000     0.000     0.000     0.000     0.000     0.000     0.000     0.000     0.000     0.000     0.000     0.000     0.000     0.000     0.000     0.000     0.000     0.000     0.000     0.000     0.000     0.000     0.000     0.000     0.000     0.000     0.000     0.000     0.000     0.000     0.000     0.000     0.000     0.000     0.000     0.000     0.000     0.000     0.000     0.005     0.070     0.210     0.424     0.710     1.066     1.490     1.981     2.536     3.154     3.832     4.568     5.360     6.206     7.102     8.047     9.039    10.073    11.148    12.260    13.406    14.585    15.791    17.022    18.275    19.547    20.833    22.130    23.434    24.743    26.051    27.354    28.651    29.935    31.203    32.451    33.675    34.871    36.035    37.164    38.252    39.297    40.294    41.240    42.132    42.966    43.738    44.447    45.089    45.662    46.163    46.590    46.942    47.218    47.415    47.534    47.574    47.534    47.415    47.218    46.942    46.590    46.163    45.662    45.089    44.447    43.738    42.966    42.132    41.240    40.294    39.297    38.252    37.164    36.035    34.871    33.675    32.451    31.203    29.935    28.651    27.354    26.051    24.743    23.434    22.130    20.833    19.547    18.275    17.022    15.791    14.585    13.406    12.260    11.148    10.073     9.039     8.047     7.102     6.206     5.360     4.568     3.832     3.154     2.536     1.981     1.490     1.066     0.710     0.424     0.210     0.070     0.005     0.000     0.000     0.000     0.000     0.000     0.000     0.000     0.000     0.000     0.000     0.000     0.000     0.000     0.000     0.000     0.000     0.000     0.000     0.000     0.000     0.000     0.000     0.000     0.000     0.000     0.000     0.000     0.000     0.000     0.000     0.000     0.000     0.000     0.000     0.000     0.000     0.000     0.000     0.000     0.000     0.000     0.000     0.000     0.000     0.000     0.000     0.000     0.000     0.000     0.000     0.000     0.000     0.000     0.000     0.000     0.000     0.000     0.000     0.000     0.000     0.000     0.000     0.000     0.000     0.000     0.000     0.000     0.000     0.000
     0.000     0.000     0.000     0.000     0.000     0.000     0.000     0.000     0.000     0.000     0.000     0.000     0.000     0.000     0.000     0.000     0.000     0.000     0.000     0.000     0.000     0.000     0.000     0.000     0.000     0.000     0.000     0.000     0.000     0.000     0.000     0.000     0.000     0.000     0.000     0.000     0.000     0.000     0.000     0.000     0.000     0.000     0.000     0.000     0.000     0.000     0.000     0.000     0.000     0.000     0.000     0.000     0.000     0.000     0.000     0.000     0.000     0.000     0.000     0.000     0.000     0.000     0.000     0.000     0.000     0.000     0.000     0.000     0.000     0.000     0.047     0.172     0.373     0.649     0.998     1.418     1.907     2.463     3.085     3.771     4.517     5.323     6.185     7.102     8.071     9.089    10.154    11.263    12.413    13.601    14.824    16.080    17.364    18.673    20.004    21.354    22.718    24.094    25.477    26.863    28.249    29.630    31.003    32.363    33.705    35.027    36.323    37.590    38.822    40.017    41.170    42.276    43.332    44.335    45.279    46.163    46.982    47.733    48.413    49.020    49.551    50.005    50.378    50.670    50.879    51.006    51.048    51.006    50.879    50.670    50.378    50.005    49.551    49.020    48.413    47.733    46.982    46.163    45.279    44.335    43.332    42.276    41.170    40.017    38.822    37.590    36.323    35.027    33.705    32.363    31.003    29.630    28.249    26.863    25.477    24.094    22.718    21.354    20.004    18.673    17.364    16.080    14.824    13.601    12.413    11.263    10.154     9.089     8.071     7.102     6.185     5.323     4.517     3.771     3.085     2.463     1.907     1.418     0.998     0.649     0.373     0.172     0.047     0.000     0.000     0.000     0.000     0.000     0.000     0.000     0.000     0.000     0.000     0.000     0.000     0.000     0.000     0.000     0.000     0.000     0.000     0.000     0.000     0.000     0.000     0.000     0.000     0.000     0.000     0.000     0.000     0.000     0.000     0.000     0.000     0.000     0.000     0.000     0.000     0.000     0.000     0.000     0.000     0.000     0.000     0.000     0.000     0.000     0.000     0.000     0.000     0.000     0.000     0.000     0.000     0.000     0.000     0.000     0.000     0.000     0.000     0.000     0.000     0.000     0.000     0.000     0.000     0.000     0.000     0.000     0.000     0.000
     0.000     0.000     0.000     0.000     0.000     0.000     0.000     0.000     0.000     0.000     0.000     0.000     0.000     0.000     0.000     0.000     0.000     0.000     0.000     0.000     0.000     0.000     0.000     0.000     0.000     0.000     0.000     0.000     0.000     0.000     0.000     0.000     0.000     0.000     0.000     0.000     0.000     0.000     0.000     0.000     0.000     0.000     0.000     0.000     0.000     0.000     0.000     0.000     0.000     0.000     0.000     0.000     0.000     0.000     0.000     0.000     0.000     0.000     0.000     0.000     0.000     0.000     0.000     0.000     0.000     0.000     0.000     0.000     0.000     0.027     0.133     0.318     0.580     0.918     1.330     1.814     2.368     2.991     3.680     4.433     5.249     6.125     7.059     8.047     9.089    10.181    11.321    12.506    13.732    14.997    16.298    17.632    18.995    20.384    21.795    23.225    24.670    26.126    27.589    29.056    30.522    31.982    33.434    34.871    36.291    37.688    39.059    40.398    41.702    42.966    44.185    45.356    46.473    47.534    48.534    49.469    50.336    51.132    51.852    52.496    53.058    53.539    53.934    54.244    54.466    54.599    54.644    54.599    54.466    54.244    53.934    53.539    53.058    52.496    51.852    51.132    50.336    49.469    48.534    47.534    46.473    45.356    44.185    42.966    41.702    40.398    39.059    37.688    36.291    34.871    33.434    31.982    30.522    29.056    27.589    26.126    24.670    23.225    21.795    20.384    18.995    17.632    16.298    14.997    13.732    12.506    11.321    10.181     9.089     8.047     7.059     6.125     5.249     4.433     3.680     2.991     2.368     1.814     1.330     0.918     0.580     0.318     0.133     0.027     0.000     0.000     0.000     0.000     0.000     0.000     0.000     0.000     0.000     0.000     0.000     0.000     0.000     0.000     0.000     0.000     0.000     0.000     0.000     0.000     0.000     0.000     0.000     0.000     0.000     0.000     0.000     0.000     0.000     0.000     0.000     0.000     0.000     0.000     0.000     0.000     0.000     0.000     0.000     0.000     0.000     0.000     0.000     0.000     0.000     0.000     0.000     0.000     0.000     0.000     0.000     0.000     0.000     0.000     0.000     0.000     0.000     0.000     0.000     0.000     0.000     0.000     0.000     0.000     0.000     0.000     0.000     0.000
     0.000     0.000     0.000     0.000     0.000     0.000     0.000     0.000     0.000     0.000     0.000     0.000     0.000     0.000     0.000     0.000     0.000     0.000     0.000     0.000     0.000     0.000     0.000     0.000     0.000     0.000     0.000     0.000     0.000     0.000     0.000     0.000     0.000     0.000     0.000     0.000     0.000     0.000     0.000     0.000     0.000     0.000     0.000     0.000     0.000     0.000     0.000     0.000     0.000     0.000     0.000     0.000     0.000     0.000     0.000     0.000     0.000     0.000     0.000     0.000     0.000     0.000     0.000     0.000     0.000     0.000     0.000     0.000     0.011     0.095     0.260     0.505     0.829     1.229     1.704     2.252     2.871     3.560     4.317     5.139     6.025     6.971     7.977     9.039    10.154    11.321    12.536    13.798    15.101    16.445    17.825    19.239    20.682    22.152    23.645    25.157    26.684    28.223    29.768    31.317    32.865    34.408    35.940    37.458    38.957    40.433    41.881    43.295    44.673    46.008    47.297    48.534    49.716    50.838    51.895    52.885    53.802    54.644    55.407    56.087    56.683    57.192    57.611    57.939    58.174    58.315    58.362    58.315    58.174    57.939    57.611    57.192    56.683    56.087    55.407    54.644    53.802    52.885    51.895    50.838    49.716    48.534    47.297    46.008    44.673    43.295    41.881    40.433    38.957    37.458    35.940    34.408    32.865    31.317    29.768    28.223    26.684    25.157    23.645    22.152    20.682    19.239    17.825    16.445    15.101    13.798    12.536    11.321    10.154     9.039     7.977     6.971     6.025     5.139     4.317     3.560     2.871     2.252     1.704     1.229     0.829     0.505     0.260     0.095     0.011     0.000     0.000     0.000     0.000     0.000     0.000     0.000     0.000     0.000     0.000     0.000     0.000     0.000     0.000     0.000     0.000     0.000     0.000     0.000     0.000     0.000     0.000     0.000     0.000     0.000     0.000     0.000     0.000     0.000     0.000     0.000     0.000     0.000     0.000     0.000     0.000     0.000     0.000     0.000     0.000     0.000     0.000     0.000     0.000     0.000     0.000     0.000     0.000     0.000     0.000     0.000     0.000     0.000     0.000     0.000     0.000     0.000     0.000     0.000     0.000     0.000     0.000     0.000     0.000     0.000     0.000     0.000
     0.000     0.000     0.000     0.000     0.000     0.000     0.000     0.000     0.000     0.000     0.000     0.000     0.000     0.000     0.000     0.000     0.000     0.000     0.000     0.000     0.000     0.000     0.000     0.000     0.000     0.000     0.000     0.000     0.000     0.000     0.000     0.000     0.000     0.000     0.000     0.000     0.000     0.000     0.000     0.000     0.000     0.000     0.000     0.000     0.000     0.000     0.000     0.000     0.000     0.000     0.000     0.000     0.000     0.000     0.000     0.000     0.000     0.000     0.000     0.000     0.000     0.000     0.000     0.000     0.000     0.000     0.000     0.001     0.060     0.202     0.426     0.731     1.116     1.578     2.117     2.729     3.415     4.171     4.995     5.886     6.842     7.860     8.938    10.073    11.263    12.506    13.798    15.136    16.519    17.942    19.403    20.897    22.423    23.975    25.551    27.147    28.758    30.381    32.011    33.645    35.277    36.904    38.520    40.121    41.702    43.259    44.786    46.279    47.733    49.142    50.503    51.810    53.058    54.244    55.362    56.408    57.378    58.268    59.075    59.795    60.426    60.964    61.408    61.755    62.004    62.154    62.204    62.154    62.004    61.755    61.408    60.964    60.426    59.795    59.075    58.268    57.378    56.408    55.362    54.244    53.058    51.810    50.503    49.142    47.733    46.279    44.786    43.259    41.702    40.121    38.520    36.904    35.277    33.645    32.011    30.381    28.758    27.147    25.551    23.975    22.423    20.897    19.403    17.942    16.519    15.136    13.798    12.506    11.263    10.073     8.938     7.860     6.842     5.886     4.995     4.171     3.415     2.729     2.117     1.578     1.116     0.731     0.426     0.202     0.060     0.001     0.000     0.000     0.000     0.000     0.000     0.000     0.000     0.000     0.000     0.000     0.000     0.000     0.000     0.000     0.000     0.000     0.000     0.000     0.000     0.000     0.000     0.000     0.000     0.000     0.000     0.000     0.000     0.000     0.000     0.000     0.000     0.000     0.000     0.000     0.000     0.000     0.000     0.000     0.000     0.000     0.000     0.000     0.000     0.000     0.000     0.000     0.000     0.000     0.000     0.000     0.000     0.000     0.000     0.000     0.000     0.000     0.000     0.000     0.000     0.000     0.000     0.000     0.000     0.000     0.000     0.000
     0.000     0.000     0.000     0.000     0.000     0.000     0.000     0.000     0.000     0.000     0.000     0.000     0.000     0.000     0.000     0.000     0.000     0.000     0.000     0.000     0.000     0.000     0.000     0.000     0.000     0.000     0.000     0.000     0.000     0.000     0.000     0.000     0.000     0.000     0.000     0.000     0.000     0.000     0.000     0.000     0.000     0.000     0.000     0.000     0.000     0.000     0.000     0.000     0.000     0.000     0.000     0.000     0.000     0.000     0.000     0.000     0.000     0.000     0.000     0.000     0.000     0.000     0.000     0.000     0.000     0.000     0.000     0.030     0.145     0.345     0.629     0.994     1.440     1.965     2.567     3.244     3.995     4.818     5.711     6.672     7.698     8.787     9.938    11.148    12.413    13.732    15.101    16.519    17.981    19.485    21.027    22.604    24.213    25.850    27.511    29.192    30.889    32.598    34.315    36.035    37.754    39.467    41.170    42.856    44.522    46.163    47.772    49.346    50.879    52.366    53.802    55.181    56.499    57.751    58.932    60.037    61.062    62.004    62.857    63.619    64.286    64.855    65.325    65.692    65.955    66.114    66.167    66.114    65.955    65.692    65.325    64.855    64.286    63.619    62.857    62.004    61.062    60.037    58.932    57.751    56.499    55.181    53.802    52.366    50.879    49.346    47.772    46.163    44.522    42.856    41.170    39.467    37.754    36.035    34.315    32.598    30.889    29.192    27.511    25.850    24.213    22.604    21.027    19.485    17.981    16.519    15.101    13.732    12.413    11.148     9.938     8.787     7.698     6.672     5.711     4.818     3.995     3.244     2.567     1.965     1.440     0.994     0.629     0.345     0.145     0.030     0.000     0.000     0.000     0.000     0.000     0.000     0.000     0.000     0.000     0.000     0.000     0.000     0.000     0.000     0.000     0.000     0.000     0.000     0.000     0.000     0.000     0.000     0.000     0.000     0.000     0.000     0.000     0.000     0.000     0.000     0.000     0.000     0.000     0.000     0.000     0.000     0.000     0.000     0.000     0.000     0.000     0.000     0.000     0.000     0.000     0.000     0.000     0.000     0.000     0.000     0.000     0.000     0.000     0.000     0.000     0.000     0.000     0.000     0.000     0.000     0.000     0.000     0.000     0.000     0.000     0.000
     0.000     0.000     0.000     0.000     0.000     0.000     0.000     0.000     0.000     0.000     0.000     0.000     0.000     0.000     0.000     0.000     0.000     0.000     0.000     0.000     0.000     0.000     0.000     0.000     0.000     0.000     0.000     0.000     0.000     0.000     0.000     0.000     0.000     0.000     0.000     0.000     0.000     0.000     0.000     0.000     0.000     0.000     0.000     0.000     0.000     0.000     0.000     0.000     0.000     0.000     0.000     0.000     0.000     0.000     0.000     0.000     0.000     0.000     0.000     0.000     0.000     0.000     0.000     0.000     0.000     0.000     0.009     0.094     0.266     0.524     0.866     1.291     1.798     2.386     3.051     3.793     4.611     5.501     6.462     7.492     8.590     9.751    10.976    12.260    13.601    14.997    16.445    17.942    19.485    21.071    22.696    24.357    26.051    27.773    29.520    31.289    33.074    34.871    36.677    38.486    40.294    42.096    43.887    45.662    47.415    49.142    50.838    52.496    54.111    55.678    57.192    58.647    60.037    61.358    62.605    63.772    64.855    65.850    66.752    67.557    68.263    68.865    69.362    69.750    70.029    70.197    70.253    70.197    70.029    69.750    69.362    68.865    68.263    67.557    66.752    65.850    64.855    63.772    62.605    61.358    60.037    58.647    57.192    55.678    54.111    52.496    50.838    49.142    47.415    45.662    43.887    42.096    40.294    38.486    36.677    34.871    33.074    31.289    29.520    27.773    26.051    24.357    22.696    21.071    19.485    17.942    16.445    14.997    13.601    12.260    10.976     9.751     8.590     7.492     6.462     5.501     4.611     3.793     3.051     2.386     1.798     1.291     0.866     0.524     0.266     0.094     0.009     0.000     0.000     0.000     0.000     0.000     0.000     0.000     0.000     0.000     0.000     0.000     0.000     0.000     0.000     0.000     0.000     0.000     0.000     0.000     0.000     0.000     0.000     0.000     0.000     0.000     0.000     0.000     0.000     0.000     0.000     0.000     0.000     0.000     0.000     0.000     0.000     0.000     0.000     0.000     0.000     0.000     0.000     0.000     0.000     0.000     0.000     0.000     0.000     0.000     0.000     0.000     0.000     0.000     0.000     0.000     0.000     0.000     0.000     0.000     0.000     0.000     0.000     0.000     0.000     0.000
     0.000     0.000     0.000     0.000     0.000     0.000     0.000     0.000     0.000     0.000     0.000     0.000     0.000     0.000     0.000     0.000     0.000     0.000     0.000     0.000     0.000     0.000     0.000     0.000     0.000     0.000     0.000     0.000     0.000     0.000     0.000     0.000     0.000     0.000     0.000     0.000     0.000     0.000     0.000     0.000     0.000     0.000     0.000     0.000     0.000     0.000     0.000     0.000     0.000     0.000     0.000     0.000     0.000     0.000     0.000     0.000     0.000     0.000     0.000     0.000     0.000     0.000     0.000     0.000     0.000     0.000     0.051     0.191     0.419     0.734     1.136     1.621     2.189     2.839     3.568     4.375     5.258     6.216     7.246     8.346     9.515    10.749    12.047    13.406    14.824    16.298    17.825    19.403    21.027    22.696    24.405    26.151    27.931    29.741    31.576    33.434    35.308    37.196    39.093    40.993    42.893    44.786    46.668    48.534    50.378    52.195    53.978    55.723    57.424    59.075    60.670    62.204    63.670    65.064    66.379    67.611    68.755    69.806    70.759    71.610    72.356    72.993    73.518    73.929    74.224    74.402    74.461    74.402    74.224    73.929    73.518    72.993    72.356    71.610    70.759    69.806    68.755    67.611    66.379    65.064    63.670    62.204    60.670    59.075    57.424    55.723    53.978    52.195    50.378    48.534    46.668    44.786    42.893    40.993    39.093    37.196    35.308    33.434    31.576    29.741    27.931    26.151    24.405    22.696    21.027    19.403    17.825    16.298    14.824    13.406    12.047    10.749     9.515     8.346     7.246     6.216     5.258     4.375     3.568     2.839     2.189     1.621     1.136     0.734     0.419     0.191     0.051     0.000     0.000     0.000     0.000     0.000     0.000     0.000     0.000     0.000     0.000     0.000     0.000     0.000     0.000     0.000     0.000     0.000     0.000     0.000     0.000     0.000     0.000     0.000     0.000     0.000     0.000     0.000     0.000     0.000     0.000     0.000     0.000     0.000     0.000     0.000     0.000     0.000     0.000     0.000     0.000     0.000     0.000     0.000     0.000     0.000     0.000     0.000     0.000     0.000     0.000     0.000     0.000     0.000     0.000     0.000     0.000     0.000     0.000     0.000     0.000     0.000     0.000     0.000     0.000     0.000
     0.000     0.000     0.000     0.000     0.000     0.000     0.000     0.000     0.000     0.000     0.000     0.000     0.000     0.000     0.000     0.000     0.000     0.000     0.000     0.000     0.000     0.000     0.000     0.000     0.000     0.000     0.000     0.000     0.000     0.000     0.000     0.000     0.000     0.000     0.000     0.000     0.000     0.000     0.000     0.000     0.000     0.000     0.000     0.000     0.000     0.000     0.000     0.000     0.000     0.000     0.000     0.000     0.000     0.000     0.000     0.000     0.000     0.000     0.000     0.000     0.000     0.000     0.000     0.000     0.000     0.019     0.123     0.318     0.603     0.976     1.435     1.981     2.610     3.322     4.114     4.986     5.936     6.961     8.059     9.230    10.470    11.777    13.150    14.585    16.080    17.632    19.239    20.897    22.604    24.357    26.151    27.984    29.851    31.750    33.675    35.623    37.590    39.570    41.559    43.553    45.547    47.534    49.510    51.470    53.407    55.316    57.192    59.027    60.817    62.555    64.234    65.850    67.395    68.865    70.253    71.553    72.761    73.870    74.877    75.777    76.565    76.132    75.030    74.173    73.561    73.194    73.072    73.194    73.561    74.173    75.030    76.132    76.565    75.777    74.877    73.870    72.761    71.553    70.253    68.865    67.395    65.850    64.234    62.555    60.817    59.027    57.192    55.316    53.407    51.470    49.510    47.534    45.547    43.553    41.559    39.570    37.590    35.623    33.675    31.750    29.851    27.984    26.151    24.357    22.604    20.897    19.239    17.632    16.080    14.585    13.150    11.777    10.470     9.230     8.059     6.961     5.936     4.986     4.114     3.322     2.610     1.981     1.435     0.976     0.603     0.318     0.123     0.019     0.000     0.000     0.000     0.000     0.000     0.000     0.000     0.000     0.000     0.000     0.000     0.000     0.000     0.000     0.000     0.000     0.000     0.000     0.000     0.000     0.000     0.000     0.000     0.000     0.000     0.000     0.000     0.000     0.000     0.000     0.000     0.000     0.000     0.000     0.000     0.000     0.000     0.000     0.000     0.000     0.000     0.000     0.000     0.000     0.000     0.000     0.000     0.000     0.000     0.000     0.000     0.000     0.000     0.000     0.000     0.000     0.000     0.000     0.000     0.000     0.000     0.000     0.000     0.000
     0.000     0.000     0.000     0.000     0.000     0.000     0.000     0.000     0.000     0.000     0.000     0.000     0.000     0.000     0.000     0.000     0.000     0.000     0.000     0.000     0.000     0.000     0.000     0.000     0.000     0.000     0.000     0.000     0.000     0.000     0.000     0.000     0.000     0.000     0.000     0.000     0.000     0.000     0.000     0.000     0.000     0.000     0.000     0.000     0.000     0.000     0.000     0.000     0.000     0.000     0.000     0.000     0.000     0.000     0.000     0.000     0.000     0.000     0.000     0.000     0.000     0.000     0.000     0.000     0.002     0.067     0.225     0.475     0.815     1.245     1.763     2.368     3.058     3.832     4.688     5.624     6.640     7.732     8.900    10.141    11.452    12.833    14.280    15.791    17.364    18.995    20.682    22.423    24.213    26.051    27.931    29.851    31.808    33.796    35.813    37.854    39.913    41.988    44.073    46.163    48.252    50.336    52.409    54.466    56.499    58.504    60.475    62.404    64.286    66.114    67.882    69.583    71.212    72.761    74.224    75.596    76.866    74.540    72.460    70.624    69.032    67.686    66.584    65.728    65.116    64.748    64.626    64.748    65.116    65.728    66.584    67.686    69.032    70.624    72.460    74.540    76.866    75.596    74.224    72.761    71.212    69.583    67.882    66.114    64.286    62.404    60.475    58.504    56.499    54.466    52.409    50.336    48.252    46.163    44.073    41.988    39.913    37.854    35.813    33.796    31.808    29.851    27.931    26.051    24.213    22.423    20.682    18.995    17.364    15.791    14.280    12.833    11.452    10.141     8.900     7.732     6.640     5.624     4.688     3.832     3.058     2.368     1.763     1.245     0.815     0.475     0.225     0.067     0.002     0.000     0.000     0.000     0.000     0.000     0.000     0.000     0.000     0.000     0.000     0.000     0.000     0.000     0.000     0.000     0.000     0.000     0.000     0.000     0.000     0.000     0.000     0.000     0.000     0.000     0.000     0.000     0.000     0.000     0.000     0.000     0.000     0.000     0.000     0.000     0.000     0.000     0.000     0.000     0.000     0.000     0.000     0.000     0.000     0.000     0.000     0.000     0.000     0.000     0.000     0.000     0.000     0.000     0.000     0.000     0.000     0.000     0.000     0.000     0.000     0.000     0.000     0.000
     0.000     0.000     0.000     0.000     0.000     0.000     0.000     0.000     0.000     0.000     0.000     0.000     0.000     0.000     0.000     0.000     0.000     0.000     0.000     0.000     0.000     0.000     0.000     0.000     0.000     0.000     0.000     0.000     0.000     0.000     0.000     0.000     0.000     0.000     0.000     0.000     0.000     0.000     0.000     0.000     0.000     0.000     0.000     0.000     0.000     0.000     0.000     0.000     0.000     0.000     0.000     0.000     0.000     0.000     0.000     0.000     0.000     0.000     0.000     0.000     0.000     0.000     0.000     0.000     0.026     0.143     0.354     0.658     1.054     1.541     2.117     2.781     3.531     4.367     5.286     6.287     7.368     8.528     9.765    11.076    12.459    13.913    15.435    17.022    18.673    20.384    22.152    23.975    25.850    27.773    29.741    31.750    33.796    35.876    37.986    40.121    42.276    44.447    46.629    48.817    51.006    53.189    55.362    57.517    59.651    61.755    63.823    65.850    67.828    69.750    71.610    73.401    75.116    76.748    74.051    71.236    68.665    66.340    64.259    62.423    60.832    59.485    58.384    57.527    56.915    56.548    56.425    56.548    56.915    57.527    58.384    59.485    60.832    62.423    64.259    66.340    68.665    71.236    74.051    76.748    75.116    73.401    71.610    69.750    67.828    65.850    63.823    61.755    59.651    57.517    55.362    53.189    51.006    48.817    46.629    44.447    42.276    40.121    37.986    35.876    33.796    31.750    29.741    27.773    25.850    23.975    22.152    20.384    18.673    17.022    15.435    13.913    12.459    11.076     9.765     8.528     7.368     6.287     5.286     4.367     3.531     2.781     2.117     1.541     1.054     0.658     0.354     0.143     0.026     0.000     0.000     0.000     0.000     0.000     0.000     0.000     0.000     0.000     0.000     0.000     0.000     0.000     0.000     0.000     0.000     0.000     0.000     0.000     0.000     0.000     0.000     0.000     0.000     0.000     0.000     0.000     0.000     0.000     0.000     0.000     0.000     0.000     0.000     0.000     0.000     0.000     0.000     0.000     0.000     0.000     0.000     0.000     0.000     0.000     0.000     0.000     0.000     0.000     0.000     0.000     0.000     0.000     0.000     0.000     0.000     0.000     0.000     0.000     0.000     0.000     0.000     0.000
     0.000     0.000     0.000     0.000     0.000     0.000     0.000     0.000     0.000     0.000     0.000     0.000     0.000     0.000     0.000     0.000     0.000     0.000     0.000     0.000     0.000     0.000     0.000     0.000     0.000     0.000     0.000     0.000     0.000     0.000     0.000     0.000     0.000     0.000     0.000     0.000     0.000     0.000     0.000     0.000     0.000     0.000     0.000     0.000     0.000     0.000     0.000     0.000     0.000     0.000     0.000     0.000     0.000     0.000     0.000     0.000     0.000     0.000     0.000     0.000     0.000     0.000     0.000     0.003     0.075     0.244     0.508     0.866     1.317     1.860     2.493     3.216     4.027     4.924     5.906     6.971     8.119     9.346    10.651    12.032    13.487    15.015    16.611    18.275    20.004    21.795    23.645    25.551    27.511    29.520    31.576    33.675    35.813    37.986    40.190    42.420    44.673    46.942    49.224    51.512    53.802    56.087    58.362    60.621    62.857    65.064    67.234    69.362    71.439    73.460    75.416    76.009    72.460    69.155    66.095    63.280    60.709    58.384    56.303    54.467    52.876    51.529    50.428    49.571    48.959    48.592    48.469    48.592    48.959    49.571    50.428    51.529    52.876    54.467    56.303    58.384    60.709    63.280    66.095    69.155    72.460    76.009    75.416    73.460    71.439    69.362    67.234    65.064    62.857    60.621    58.362    56.087    53.802    51.512    49.224    46.942    44.673    42.420    40.190    37.986    35.813    33.675    31.576    29.520    27.511    25.551    23.645    21.795    20.004    18.275    16.611    15.015    13.487    12.032    10.651     9.346     8.119     6.971     5.906     4.924     4.027     3.216     2.493     1.860     1.317     0.866     0.508     0.244     0.075     0.003     0.000     0.000     0.000     0.000     0.000     0.000     0.000     0.000     0.000     0.000     0.000     0.000     0.000     0.000     0.000     0.000     0.000     0.000     0.000     0.000     0.000     0.000     0.000     0.000     0.000     0.000     0.000     0.000     0.000     0.000     0.000     0.000     0.000     0.000     0.000     0.000     0.000     0.000     0.000     0.000     0.000     0.000     0.000     0.000     0.000     0.000     0.000     0.000     0.000     0.000     0.000     0.000     0.000     0.000     0.000     0.000     0.000     0.000     0.000     0.000     0.000     0.000
     0.000     0.000     0.000     0.000     0.000     0.000     0.000     0.000     0.000     0.000     0.000     0.000     0.000     0.000     0.000     0.000     0.000     0.000     0.000     0.000     0.000     0.000     0.000     0.000     0.000     0.000     0.000     0.000     0.000     0.000     0.000     0.000     0.000     0.000     0.000     0.000     0.000     0.000     0.000     0.000     0.000     0.000     0.000     0.000     0.000     0.000     0.000     0.000     0.000     0.000     0.000     0.000     0.000     0.000     0.000     0.000     0.000     0.000     0.000     0.000     0.000     0.000     0.000     0.027     0.149     0.369     0.685     1.096     1.602     2.201     2.891     3.672     4.543     5.501     6.545     7.675     8.887    10.181    11.555    13.006    14.533    16.134    17.806    19.547    21.354    23.225    25.157    27.147    29.192    31.289    33.434    35.623    37.854    40.121    42.420    44.748    47.100    49.469    51.853    54.244    56.637    59.027    61.408    63.772    66.114    68.427    70.703    72.935    75.116    76.132    72.092    68.298    64.748    61.444    58.384    55.568    52.998    50.672    48.592    46.756    45.164    43.818    42.716    41.860    41.248    40.880    40.758    40.880    41.248    41.860    42.716    43.818    45.164    46.756    48.592    50.672    52.998    55.568    58.384    61.444    64.748    68.298    72.092    76.132    75.116    72.935    70.703    68.427    66.114    63.772    61.408    59.027    56.637    54.244    51.853    49.469    47.100    44.748    42.420    40.121    37.854    35.623    33.434    31.289    29.192    27.147    25.157    23.225    21.354    19.547    17.806    16.134    14.533    13.006    11.555    10.181     8.887     7.675     6.545     5.501     4.543     3.672     2.891     2.201     1.602     1.096     0.685     0.369     0.149     0.027     0.000     0.000     0.000     0.000     0.000     0.000     0.000     0.000     0.000     0.000     0.000     0.000     0.000     0.000     0.000     0.000     0.000     0.000     0.000     0.000     0.000     0.000     0.000     0.000     0.000     0.000     0.000     0.000     0.000     0.000     0.000     0.000     0.000     0.000     0.000     0.000     0.000     0.000     0.000     0.000     0.000     0.000     0.000     0.000     0.000     0.000     0.000     0.000     0.000     0.000     0.000     0.000     0.000     0.000     0.000     0.000     0.000     0.000     0.000     0.000     0.000     0.000
     0.000     0.000     0.000     0.000     0.000     0.000     0.000     0.000     0.000     0.000     0.000     0.000     0.000     0.000     0.000     0.000     0.000     0.000     0.000     0.000     0.000     0.000     0.000     0.000     0.000     0.000     0.000     0.000     0.000     0.000     0.000     0.000     0.000     0.000     0.000     0.000     0.000     0.000     0.000     0.000     0.000     0.000     0.000     0.000     0.000     0.000     0.000     0.000     0.000     0.000     0.000     0.000     0.000     0.000     0.000     0.000     0.000     0.000     0.000     0.000     0.000     0.000     0.002     0.074     0.246     0.516     0.883     1.347     1.907     2.560     3.307     4.146     5.076     6.095     7.201     8.394     9.672    11.033    12.475    13.996    15.594    17.268    19.015    20.833    22.718    24.670    26.684    28.758    30.889    33.074    35.308    37.590    39.913    42.276    44.673    47.100    49.551    52.023    54.510    57.006    59.506    62.004    64.492    66.966    69.417    71.839    74.224    76.565    72.949    68.665    64.626    60.832    57.282    53.977    50.917    48.102    45.532    43.206    41.125    39.289    37.698    36.351    35.250    34.393    33.781    33.414    33.291    33.414    33.781    34.393    35.250    36.351    37.698    39.289    41.125    43.206    45.532    48.102    50.917    53.977    57.282    60.832    64.626    68.665    72.949    76.565    74.224    71.839    69.417    66.966    64.492    62.004    59.506    57.006    54.510    52.023    49.551    47.100    44.673    42.276    39.913    37.590    35.308    33.074    30.889    28.758    26.684    24.670    22.718    20.833    19.015    17.268    15.594    13.996    12.475    11.033     9.672     8.394     7.201     6.095     5.076     4.146     3.307     2.560     1.907     1.347     0.883     0.516     0.246     0.074     0.002     0.000     0.000     0.000     0.000     0.000     0.000     0.000     0.000     0.000     0.000     0.000     0.000     0.000     0.000     0.000     0.000     0.000     0.000     0.000     0.000     0.000     0.000     0.000     0.000     0.000     0.000     0.000     0.000     0.000     0.000     0.000     0.000     0.000     0.000     0.000     0.000     0.000     0.000     0.000     0.000     0.000     0.000     0.000     0.000     0.000     0.000     0.000     0.000     0.000     0.000     0.000     0.000     0.000     0.000     0.000     0.000     0.000     0.000     0.000     0.000     0.000
     0.000     0.000     0.000     0.000     0.000     0.000     0.000     0.000     0.000     0.000     0.000     0.000     0.000     0.000     0.000     0.000     0.000     0.000     0.000     0.000     0.000     0.000     0.000     0.000     0.000     0.000     0.000     0.000     0.000     0.000     0.000     0.000     0.000     0.000     0.000     0.000     0.000     0.000     0.000     0.000     0.000     0.000     0.000     0.000     0.000     0.000     0.000     0.000     0.000     0.000     0.000     0.000     0.000     0.000     0.000     0.000     0.000     0.000     0.000     0.000     0.000     0.000     0.023     0.143     0.363     0.682     1.100     1.616     2.229     2.937     3.740     4.636     5.624     6.703     7.871     9.127    10.470    11.897    13.406    14.997    16.667    18.414    20.236    22.130    24.094    26.126    28.223    30.381    32.598    34.871    37.196    39.570    41.988    44.447    46.942    49.469    52.023    54.599    57.192    59.795    62.404    65.011    67.611    70.197    72.761    75.296    75.030    70.256    65.728    61.444    57.404    53.610    50.060    46.756    43.696    40.880    38.310    35.984    33.903    32.067    30.476    29.130    28.028    27.171    26.559    26.192    26.070    26.192    26.559    27.171    28.028    29.130    30.476    32.067    33.903    35.984    38.310    40.880    43.696    46.756    50.060    53.610    57.404    61.444    65.728    70.256    75.030    75.296    72.761    70.197    67.611    65.011    62.404    59.795    57.192    54.599    52.023    49.469    46.942    44.447    41.988    39.570    37.196    34.871    32.598    30.381    28.223    26.126    24.094    22.130    20.236    18.414    16.667    14.997    13.406    11.897    10.470     9.127     7.871     6.703     5.624     4.636     3.740     2.937     2.229     1.616     1.100     0.682     0.363     0.143     0.023     0.000     0.000     0.000     0.000     0.000     0.000     0.000     0.000     0.000     0.000     0.000     0.000     0.000     0.000     0.000     0.000     0.000     0.000     0.000     0.000     0.000     0.000     0.000     0.000     0.000     0.000     0.000     0.000     0.000     0.000     0.000     0.000     0.000     0.000     0.000     0.000     0.000     0.000     0.000     0.000     0.000     0.000     0.000     0.000     0.000     0.000     0.000     0.000     0.000     0.000     0.000     0.000     0.000     0.000     0.000     0.000     0.000     0.000     0.000     0.000     0.000
     0.000     0.000     0.000     0.000     0.000     0.000     0.000     0.000     0.000     0.000     0.000     0.000     0.000     0.000     0.000     0.000     0.000     0.000     0.000     0.000     0.000     0.000     0.000     0.000     0.000     0.000     0.000     0.000     0.000     0.000     0.000     0.000     0.000     0.000     0.000     0.000     0.000     0.000     0.000     0.000     0.000     0.000     0.000     0.000     0.000     0.000     0.000     0.000     0.000     0.000     0.000     0.000     0.000     0.000     0.000     0.000     0.000     0.000     0.000     0.000     0.000     0.001     0.064     0.230     0.498     0.866     1.334     1.901     2.567     3.329     4.187     5.139     6.185     7.324     8.553     9.871    11.278    12.770    14.347    16.007    17.748    19.567    21.464    23.434    25.477    27.589    29.768    32.011    34.315    36.677    39.093    41.559    44.073    46.629    49.224    51.853    54.510    57.192    59.892    62.605    65.325    68.045    70.759    73.460    76.140    73.072    68.053    63.280    58.751    54.467    50.428    46.633    43.084    39.779    36.719    33.903    31.333    29.007    26.927    25.091    23.499    22.153    21.051    20.195    19.583    19.215    19.093    19.215    19.583    20.195    21.051    22.153    23.499    25.091    26.927    29.007    31.333    33.903    36.719    39.779    43.084    46.633    50.428    54.467    58.751    63.280    68.053    73.072    76.140    73.460    70.759    68.045    65.325    62.605    59.892    57.192    54.510    51.853    49.224    46.629    44.073    41.559    39.093    36.677    34.315    32.011    29.768    27.589    25.477    23.434    21.464    19.567    17.748    16.007    14.347    12.770    11.278     9.871     8.553     7.324     6.185     5.139     4.187     3.329     2.567     1.901     1.334     0.866     0.498     0.230     0.064     0.001     0.000     0.000     0.000     0.000     0.000     0.000     0.000     0.000     0.000     0.000     0.000     0.000     0.000     0.000     0.000     0.000     0.000     0.000     0.000     0.000     0.000     0.000     0.000     0.000     0.000     0.000     0.000     0.000     0.000     0.000     0.000     0.000     0.000     0.000     0.000     0.000     0.000     0.000     0.000     0.000     0.000     0.000     0.000     0.000     0.000     0.000     0.000     0.000     0.000     0.000     0.000     0.000     0.000     0.000     0.000     0.000     0.000     0.000     0.000     0.000
     0.000     0.000     0.000     0.000     0.000     0.000     0.000     0.000     0.000     0.000     0.000     0.000     0.000     0.000     0.000     0.000     0.000     0.000     0.000     0.000     0.000     0.000     0.000     0.000     0.000     0.000     0.000     0.000     0.000     0.000     0.000     0.000     0.000     0.000     0.000     0.000     0.000     0.000     0.000     0.000     0.000     0.000     0.000     0.000     0.000     0.000     0.000     0.000     0.000     0.000     0.000     0.000     0.000     0.000     0.000     0.000     0.000     0.000     0.000     0.000     0.000     0.015     0.123     0.335     0.649     1.066     1.583     2.201     2.917     3.733     4.645     5.653     6.756     7.953     9.243    10.623    12.092    13.650    15.294    17.022    18.833    20.725    22.696    24.743    26.863    29.056    31.317    33.645    36.035    38.486    40.993    43.553    46.163    48.817    51.512    54.244    57.006    59.795    62.605    65.429    68.263    71.098    73.929    76.748    71.603    66.340    61.321    56.548    52.019    47.735    43.696    39.901    36.351    33.047    29.987    27.171    24.601    22.275    20.195    18.359    16.767    15.421    14.319    13.463    12.851    12.483    12.361    12.483    12.851    13.463    14.319    15.421    16.767    18.359    20.195    22.275    24.601    27.171    29.987    33.047    36.351    39.901    43.696    47.735    52.019    56.548    61.321    66.340    71.603    76.748    73.929    71.098    68.263    65.429    62.605    59.795    57.006    54.244    51.512    48.817    46.163    43.553    40.993    38.486    36.035    33.645    31.317    29.056    26.863    24.743    22.696    20.725    18.833    17.022    15.294    13.650    12.092    10.623     9.243     7.953     6.756     5.653     4.645     3.733     2.917     2.201     1.583     1.066     0.649     0.335     0.123     0.015     0.000     0.000     0.000     0.000     0.000     0.000     0.000     0.000     0.000     0.000     0.000     0.000     0.000     0.000     0.000     0.000     0.000     0.000     0.000     0.000     0.000     0.000     0.000     0.000     0.000     0.000     0.000     0.000     0.000     0.000     0.000     0.000     0.000     0.000     0.000     0.000     0.000     0.000     0.000     0.000     0.000     0.000     0.000     0.000     0.000     0.000     0.000     0.000     0.000     0.000     0.000     0.000     0.000     0.000     0.000     0.000     0.000     0.000     0.000     0.000
     0.000     0.000     0.000     0.000     0.000     0.000     0.000     0.000     0.000     0.000     0.000     0.000     0.000     0.000     0.000     0.000     0.000     0.000     0.000     0.000     0.000     0.000     0.000     0.000     0.000     0.000     0.000     0.000     0.000     0.000     0.000     0.000     0.000     0.000     0.000     0.000     0.000     0.000     0.000     0.000     0.000     0.000     0.000     0.000     0.000     0.000     0.000     0.000     0.000     0.000     0.000     0.000     0.000     0.000     0.000     0.000     0.000     0.000     0.000     0.000     0.000     0.047     0.199     0.455     0.815     1.279     1.844     2.512     3.279     4.146     5.112     6.175     7.335     8.590     9.938    11.379    12.912    14.533    16.243    18.040    19.920    21.884    23.928    26.051    28.249    30.522    32.865    35.277    37.754    40.294    42.893    45.547    48.252    51.006    53.802    56.637    59.506    62.404    65.325    68.263    71.212    74.165    76.377    70.624    65.116    59.852    54.834    50.060    45.532    41.248    37.208    33.414    29.864    26.559    23.499    20.684    18.114    15.788    13.707    11.871    10.280     8.934     7.832     6.975     6.363     5.996     5.874     5.996     6.363     6.975     7.832     8.934    10.280    11.871    13.707    15.788    18.114    20.684    23.499    26.559    29.864    33.414    37.208    41.248    45.532    50.060    54.834    59.852    65.116    70.624    76.377    74.165    71.212    68.263    65.325    62.404    59.506    56.637    53.802    51.006    48.252    45.547    42.893    40.294    37.754    35.277    32.865    30.522    28.249    26.051    23.928    21.884    19.920    18.040    16.243    14.533    12.912    11.379     9.938     8.590     7.335     6.175     5.112     4.146     3.279     2.512     1.844     1.279     0.815     0.455     0.199     0.047     0.000     0.000     0.000     0.000     0.000     0.000     0.000     0.000     0.000     0.000     0.000     0.000     0.000     0.000     0.000     0.000     0.000     0.000     0.000     0.000     0.000     0.000     0.000     0.000     0.000     0.000     0.000     0.000     0.000     0.000     0.000     0.000     0.000     0.000     0.000     0.000     0.000     0.000     0.000     0.000     0.000     0.000     0.000     0.000     0.000     0.000     0.000     0.000     0.000     0.000     0.000     0.000     0.000     0.000     0.000     0.000     0.000     0.000     0.000     0.000
     0.000     0.000     0.000     0.000     0.000     0.000     0.000     0.000     0.000     0.000     0.000     0.000     0.000     0.000     0.000     0.000     0.000     0.000     0.000     0.000     0.000     0.000     0.000     0.000     0.000     0.000     0.000     0.000     0.000     0.000     0.000     0.000     0.000     0.000     0.000     0.000     0.000     0.000     0.000     0.000     0.000     0.000     0.000     0.000     0.000     0.000     0.000     0.000     0.000     0.000     0.000     0.000     0.000     0.000     0.000     0.000     0.000     0.000     0.000     0.000     0.006     0.094     0.289     0.589     0.994     1.504     2.117     2.832     3.650     4.568     5.586     6.703     7.918     9.230    10.637    12.138    13.732    15.417    17.192    19.056    21.006    23.040    25.157    27.354    29.630    31.982    34.408    36.904    39.467    42.096    44.786    47.534    50.336    53.189    56.087    59.027    62.004    65.011    68.045    71.098    74.165    76.132    70.134    64.381    58.873    53.610    48.592    43.818    39.289    35.005    30.966    27.171    23.622    20.317    17.257    14.442    11.871     9.546     7.465     5.629     4.038     2.691     1.590     0.733     0.121    -0.246    -0.369    -0.246     0.121     0.733     1.590     2.691     4.038     5.629     7.465     9.546    11.871    14.442    17.257    20.317    23.622    27.171    30.966    35.005    39.289    43.818    48.592    53.610    58.873    64.381    70.134    76.132    74.165    71.098    68.045    65.011    62.004    59.027    56.087    53.189    50.336    47.534    44.786    42.096    39.467    36.904    34.408    31.982    29.630    27.354    25.157    23.040    21.006    19.056    17.192    15.417    13.732    12.138    10.637     9.230     7.918     6.703     5.586     4.568     3.650     2.832     2.117     1.504     0.994     0.589     0.289     0.094     0.006     0.000     0.000     0.000     0.000     0.000     0.000     0.000     0.000     0.000     0.000     0.000     0.000     0.000     0.000     0.000     0.000     0.000     0.000     0.000     0.000     0.000     0.000     0.000     0.000     0.000     0.000     0.000     0.000     0.000     0.000     0.000     0.000     0.000     0.000     0.000     0.000     0.000     0.000     0.000     0.000     0.000     0.000     0.000     0.000     0.000     0.000     0.000     0.000     0.000     0.000     0.000     0.000     0.000     0.000     0.000     0.000     0.000     0.000     0.000
     0.000     0.000     0.000     0.000     0.000     0.000     0.000     0.000     0.000     0.000     0.000     0.000     0.000     0.000     0.000     0.000     0.000     0.000     0.000     0.000     0.000     0.000     0.000     0.000     0.000     0.000     0.000     0.000     0.000     0.000     0.000     0.000     0.000     0.000     0.000     0.000     0.000     0.000     0.000     0.000     0.000     0.000     0.000     0.000     0.000     0.000     0.000     0.000     0.000     0.000     0.000     0.000     0.000     0.000     0.000     0.000     0.000     0.000     0.000     0.000     0.026     0.155     0.391     0.734     1.184     1.738     2.397     3.161     4.027     4.995     6.065     7.235     8.504     9.871    11.336    12.896    14.550    16.298    18.138    20.067    22.085    24.189    26.379    28.651    31.003    33.434    35.940    38.520    41.170    43.887    46.668    49.510    52.409    55.362    58.362    61.408    64.492    67.611    70.759    73.929    76.377    70.134    64.136    58.384    52.876    47.612    42.594    37.820    33.291    29.007    24.968    21.174    17.624    14.319    11.259     8.444     5.874     3.548     1.467    -0.369    -1.960    -3.306    -4.408    -5.265    -5.877    -6.244    -6.366    -6.244    -5.877    -5.265    -4.408    -3.306    -1.960    -0.369     1.467     3.548     5.874     8.444    11.259    14.319    17.624    21.174    24.968    29.007    33.291    37.820    42.594    47.612    52.876    58.384    64.136    70.134    76.377    73.929    70.759    67.611    64.492    61.408    58.362    55.362    52.409    49.510    46.668    43.887    41.170    38.520    35.940    33.434    31.003    28.651    26.379    24.189    22.085    20.067    18.138    16.298    14.550    12.896    11.336     9.871     8.504     7.235     6.065     4.995     4.027     3.161     2.397     1.738     1.184     0.734     0.391     0.155     0.026     0.000     0.000     0.000     0.000     0.000     0.000     0.000     0.000     0.000     0.000     0.000     0.000     0.000     0.000     0.000     0.000     0.000     0.000     0.000     0.000     0.000     0.000     0.000     0.000     0.000     0.000     0.000     0.000     0.000     0.000     0.000     0.000     0.000     0.000     0.000     0.000     0.000     0.000     0.000     0.000     0.000     0.000     0.000     0.000     0.000     0.000     0.000     0.000     0.000     0.000     0.000     0.000     0.000     0.000     0.000     0.000     0.000     0.000     0.000
     0.000     0.000     0.000     0.000     0.000     0.000     0.000     0.000     0.000     0.000     0.000     0.000     0.000     0.000     0.000     0.000     0.000     0.000     0.000     0.000     0.000     0.000     0.000     0.000     0.000     0.000     0.000     0.000     0.000     0.000     0.000     0.000     0.000     0.000     0.000     0.000     0.000     0.000     0.000     0.000     0.000     0.000     0.000     0.000     0.000     0.000     0.000     0.000     0.000     0.000     0.000     0.000     0.000     0.000     0.000     0.000     0.000     0.000     0.000     0.000     0.060     0.228     0.505     0.890     1.382     1.981     2.685     3.494     4.408     5.425     6.545     7.767     9.089    10.511    12.032    13.650    15.364    17.173    19.076    21.071    23.155    25.329    27.589    29.935    32.363    34.871    37.458    40.121    42.856    45.662    48.534    51.470    54.466    57.517    60.621    63.772    66.966    70.197    73.460    76.748    70.624    64.381    58.384    52.631    47.123    41.860    36.841    32.067    27.539    23.255    19.215    15.421    11.871     8.567     5.506     2.691     0.121    -2.205    -4.286    -6.122    -7.713    -9.059   -10.161   -11.018   -11.630   -11.997   -12.119   -11.997   -11.630   -11.018   -10.161    -9.059    -7.713    -6.122    -4.286    -2.205     0.121     2.691     5.506     8.567    11.871    15.421    19.215    23.255    27.539    32.067    36.841    41.860    47.123    52.631    58.384    64.381    70.624    76.748    73.460    70.197    66.966    63.772    60.621    57.517    54.466    51.470    48.534    45.662    42.856    40.121    37.458    34.871    32.363    29.935    27.589    25.329    23.155    21.071    19.076    17.173    15.364    13.650    12.032    10.511     9.089     7.767     6.545     5.425     4.408     3.494     2.685     1.981     1.382     0.890     0.505     0.228     0.060     0.000     0.000     0.000     0.000     0.000     0.000     0.000     0.000     0.000     0.000     0.000     0.000     0.000     0.000     0.000     0.000     0.000     0.000     0.000     0.000     0.000     0.000     0.000     0.000     0.000     0.000     0.000     0.000     0.000     0.000     0.000     0.000     0.000     0.000     0.000     0.000     0.000     0.000     0.000     0.000     0.000     0.000     0.000     0.000     0.000     0.000     0.000     0.000     0.000     0.000     0.000     0.000     0.000     0.000     0.000     0.000     0.000     0.000     0.000
     0.000     0.000     0.000     0.000     0.000     0.000     0.000     0.000     0.000     0.000     0.000     0.000     0.000     0.000     0.000     0.000     0.000     0.000     0.000     0.000     0.000     0.000     0.000     0.000     0.000     0.000     0.000     0.000     0.000     0.000     0.000     0.000     0.000     0.000     0.000     0.000     0.000     0.000     0.000     0.000     0.000     0.000     0.000     0.000     0.000     0.000     0.000     0.000     0.000     0.000     0.000     0.000     0.000     0.000     0.000     0.000     0.000     0.000     0.000     0.008     0.105     0.312     0.629     1.054     1.588     2.229     2.977     3.832     4.792     5.857     7.026     8.298     9.672    11.148    12.723    14.398    16.170    18.040    20.004    22.063    24.213    26.455    28.785    31.203    33.705    36.291    38.957    41.702    44.522    47.415    50.378    53.407    56.499    59.651    62.857    66.114    69.417    72.761    76.140    71.603    65.116    58.873    52.876    47.123    41.615    36.351    31.333    26.559    22.031    17.747    13.707     9.913     6.363     3.058    -0.002    -2.817    -5.387    -7.713    -9.794   -11.630   -13.221   -14.567   -15.669   -16.526   -17.138   -17.505   -17.627   -17.505   -17.138   -16.526   -15.669   -14.567   -13.221   -11.630    -9.794    -7.713    -5.387    -2.817    -0.002     3.058     6.363     9.913    13.707    17.747    22.031    26.559    31.333    36.351    41.615    47.123    52.876    58.873    65.116    71.603    76.140    72.761    69.417    66.114    62.857    59.651    56.499    53.407    50.378    47.415    44.522    41.702    38.957    36.291    33.705    31.203    28.785    26.455    24.213    22.063    20.004    18.040    16.170    14.398    12.723    11.148     9.672     8.298     7.026     5.857     4.792     3.832     2.977     2.229     1.588     1.054     0.629     0.312     0.105     0.008     0.000     0.000     0.000     0.000     0.000     0.000     0.000     0.000     0.000     0.000     0.000     0.000     0.000     0.000     0.000     0.000     0.000     0.000     0.000     0.000     0.000     0.000     0.000     0.000     0.000     0.000     0.000     0.000     0.000     0.000     0.000     0.000     0.000     0.000     0.000     0.000     0.000     0.000     0.000     0.000     0.000     0.000     0.000     0.000     0.000     0.000     0.000     0.000     0.000     0.000     0.000     0.000     0.000     0.000     0.000     0.000     0.000     0.000
     0.000     0.000     0.000     0.000     0.000     0.000     0.000     0.000     0.000     0.000     0.000     0.000     0.000     0.000     0.000     0.000     0.000     0.000     0.000     0.000     0.000     0.000     0.000     0.000     0.000     0.000     0.000     0.000     0.000     0.000     0.000     0.000     0.000     0.000     0.000     0.000     0.000     0.000     0.000     0.000     0.000     0.000     0.000     0.000     0.000     0.000     0.000     0.000     0.000     0.000     0.000     0.000     0.000     0.000     0.000     0.000     0.000     0.000     0.000     0.027     0.161     0.405     0.760     1.225     1.798     2.481     3.272     4.171     5.176     6.287     7.504     8.825    10.250    11.777    13.406    15.136    16.966    18.894    20.919    23.040    25.255    27.563    29.962    32.451    35.027    37.688    40.433    43.259    46.163    49.142    52.195    55.316    58.504    61.755    65.064    68.427    71.839    75.296    73.072    66.340    59.852    53.610    47.612    41.860    36.351    31.088    26.070    21.296    16.767    12.483     8.444     4.650     1.100    -2.205    -5.265    -8.080   -10.650   -12.976   -15.057   -16.893   -18.484   -19.830   -20.932   -21.789   -22.401   -22.768   -22.890   -22.768   -22.401   -21.789   -20.932   -19.830   -18.484   -16.893   -15.057   -12.976   -10.650    -8.080    -5.265    -2.205     1.100     4.650     8.444    12.483    16.767    21.296    26.070    31.088    36.351    41.860    47.612    53.610    59.852    66.340    73.072    75.296    71.839    68.427    65.064    61.755    58.504    55.316    52.195    49.142    46.163    43.259    40.433    37.688    35.027    32.451    29.962    27.563    25.255    23.040    20.919    18.894    16.966    15.136    13.406    11.777    10.250     8.825     7.504     6.287     5.176     4.171     3.272     2.481     1.798     1.225     0.760     0.405     0.161     0.027     0.000     0.000     0.000     0.000     0.000     0.000     0.000     0.000     0.000     0.000     0.000     0.000     0.000     0.000     0.000     0.000     0.000     0.000     0.000     0.000     0.000     0.000     0.000     0.000     0.000     0.000     0.000     0.000     0.000     0.000     0.000     0.000     0.000     0.000     0.000     0.000     0.000     0.000     0.000     0.000     0.000     0.000     0.000     0.000     0.000     0.000     0.000     0.000     0.000     0.000     0.000     0.000     0.000     0.000     0.000     0.000     0.000     0.000
     0.000     0.000     0.000     0.000     0.000     0.000     0.000     0.000     0.000     0.000     0.000     0.000     0.000     0.000     0.000     0.000     0.000     0.000     0.000     0.000     0.000     0.000     0.000     0.000     0.000     0.000     0.000     0.000     0.000     0.000     0.000     0.000     0.000     0.000     0.000     0.000     0.000     0.000     0.000     0.000     0.000     0.000     0.000     0.000     0.000     0.000     0.000     0.000     0.000     0.000     0.000     0.000     0.000     0.000     0.000     0.000     0.000     0.000     0.000     0.056     0.225     0.505     0.897     1.400     2.013     2.736     3.568     4.509     5.558     6.714     7.977     9.346    10.820    12.398    14.079    15.863    17.748    19.733    21.817    23.999    26.277    28.651    31.117    33.675    36.323    39.059    41.881    44.786    47.772    50.838    53.978    57.192    60.475    63.823    67.234    70.703    74.224    75.030    68.053    61.321    54.834    48.592    42.594    36.841    31.333    26.070    21.051    16.278    11.749     7.465     3.426    -0.369    -3.918    -7.223   -10.283   -13.098   -15.669   -17.994   -20.075   -21.911   -23.502   -24.849   -25.951   -26.807   -27.419   -27.787   -27.909   -27.787   -27.419   -26.807   -25.951   -24.849   -23.502   -21.911   -20.075   -17.994   -15.669   -13.098   -10.283    -7.223    -3.918    -0.369     3.426     7.465    11.749    16.278    21.051    26.070    31.333    36.841    42.594    48.592    54.834    61.321    68.053    75.030    74.224    70.703    67.234    63.823    60.475    57.192    53.978    50.838    47.772    44.786    41.881    39.059    36.323    33.675    31.117    28.651    26.277    23.999    21.817    19.733    17.748    15.863    14.079    12.398    10.820     9.346     7.977     6.714     5.558     4.509     3.568     2.736     2.013     1.400     0.897     0.505     0.225     0.056     0.000     0.000     0.000     0.000     0.000     0.000     0.000     0.000     0.000     0.000     0.000     0.000     0.000     0.000     0.000     0.000     0.000     0.000     0.000     0.000     0.000     0.000     0.000     0.000     0.000     0.000     0.000     0.000     0.000     0.000     0.000     0.000     0.000     0.000     0.000     0.000     0.000     0.000     0.000     0.000     0.000     0.000     0.000     0.000     0.000     0.000     0.000     0.000     0.000     0.000     0.000     0.000     0.000     0.000     0.000     0.000     0.000     0.000
     0.000     0.000     0.000     0.000     0.000     0.000     0.000     0.000     0.000     0.000     0.000     0.000     0.000     0.000     0.000     0.000     0.000     0.000     0.000     0.000     0.000     0.000     0.000     0.000     0.000     0.000     0.000     0.000     0.000     0.000     0.000     0.000     0.000     0.000     0.000     0.000     0.000     0.000     0.000     0.000     0.000     0.000     0.000     0.000     0.000     0.000     0.000     0.000     0.000     0.000     0.000     0.000     0.000     0.000     0.000     0.000     0.000     0.000     0.005     0.094     0.296     0.611     1.039     1.578     2.229     2.991     3.863     4.844     5.936     7.135     8.443     9.858    11.379    13.006    14.738    16.574    18.513    20.554    22.696    24.937    27.277    29.713    32.245    34.871    37.590    40.398    43.295    46.279    49.346    52.496    55.723    59.027    62.404    65.850    69.362    72.935    76.565    70.256    63.280    56.548    50.060    43.818    37.820    32.067    26.559    21.296    16.278    11.504     6.975     2.691    -1.348    -5.142    -8.692   -11.997   -15.057   -17.872   -20.442   -22.768   -24.849   -26.685   -28.276   -29.623   -30.724   -31.581   -32.193   -32.560   -32.683   -32.560   -32.193   -31.581   -30.724   -29.623   -28.276   -26.685   -24.849   -22.768   -20.442   -17.872   -15.057   -11.997    -8.692    -5.142    -1.348     2.691     6.975    11.504    16.278    21.296    26.559    32.067    37.820    43.818    50.060    56.548    63.280    70.256    76.565    72.935    69.362    65.850    62.404    59.027    55.723    52.496    49.346    46.279    43.295    40.398    37.590    34.871    32.245    29.713    27.277    24.937    22.696    20.554    18.513    16.574    14.738    13.006    11.379     9.858     8.443     7.135     5.936     4.844     3.863     2.991     2.229     1.578     1.039     0.611     0.296     0.094     0.005     0.000     0.000     0.000     0.000     0.000     0.000     0.000     0.000     0.000     0.000     0.000     0.000     0.000     0.000     0.000     0.000     0.000     0.000     0.000     0.000     0.000     0.000     0.000     0.000     0.000     0.000     0.000     0.000     0.000     0.000     0.000     0.000     0.000     0.000     0.000     0.000     0.000     0.000     0.000     0.000     0.000     0.000     0.000     0.000     0.000     0.000     0.000     0.000     0.000     0.000     0.000     0.000     0.000     0.000     0.000     0.000     0.000
     0.000     0.000     0.000     0.000     0.000     0.000     0.000     0.000     0.000     0.000     0.000     0.000     0.000     0.000     0.000     0.000     0.000     0.000     0.000     0.000     0.000     0.000     0.000     0.000     0.000     0.000     0.000     0.000     0.000     0.000     0.000     0.000     0.000     0.000     0.000     0.000     0.000     0.000     0.000     0.000     0.000     0.000     0.000     0.000     0.000     0.000     0.000     0.000     0.000     0.000     0.000     0.000     0.000     0.000     0.000     0.000     0.000     0.000     0.018     0.139     0.373     0.722     1.184     1.758     2.445     3.244     4.154     5.176     6.307     7.549     8.900    10.359    11.927    13.601    15.382    17.268    19.259    21.354    23.551    25.850    28.249    30.747    33.343    36.035    38.822    41.702    44.673    47.733    50.879    54.111    57.424    60.817    64.286    67.828    71.439    75.116    72.949    65.728    58.751    52.019    45.532    39.289    33.291    27.539    22.031    16.767    11.749     6.975     2.446    -1.838    -5.877    -9.671   -13.221   -16.526   -19.586   -22.401   -24.971   -27.297   -29.378   -31.214   -32.805   -34.151   -35.253   -36.110   -36.722   -37.089   -37.211   -37.089   -36.722   -36.110   -35.253   -34.151   -32.805   -31.214   -29.378   -27.297   -24.971   -22.401   -19.586   -16.526   -13.221    -9.671    -5.877    -1.838     2.446     6.975    11.749    16.767    22.031    27.539    33.291    39.289    45.532    52.019    58.751    65.728    72.949    75.116    71.439    67.828    64.286    60.817    57.424    54.111    50.879    47.733    44.673    41.702    38.822    36.035    33.343    30.747    28.249    25.850    23.551    21.354    19.259    17.268    15.382    13.601    11.927    10.359     8.900     7.549     6.307     5.176     4.154     3.244     2.445     1.758     1.184     0.722     0.373     0.139     0.018     0.000     0.000     0.000     0.000     0.000     0.000     0.000     0.000     0.000     0.000     0.000     0.000     0.000     0.000     0.000     0.000     0.000     0.000     0.000     0.000     0.000     0.000     0.000     0.000     0.000     0.000     0.000     0.000     0.000     0.000     0.000     0.000     0.000     0.000     0.000     0.000     0.000     0.000     0.000     0.000     0.000     0.000     0.000     0.000     0.000     0.000     0.000     0.000     0.000     0.000     0.000     0.000     0.000     0.000     0.000     0.000     0.000
     0.000     0.000     0.000     0.000     0.000     0.000     0.000     0.000     0.000     0.000     0.000     0.000     0.000     0.000     0.000     0.000     0.000     0.000     0.000     0.000     0.000     0.000     0.000     0.000     0.000     0.000     0.000     0.000     0.000     0.000     0.000     0.000     0.000     0.000     0.000     0.000     0.000     0.000     0.000     0.000     0.000     0.000     0.000     0.000     0.000     0.000     0.000     0.000     0.000     0.000     0.000     0.000     0.000     0.000     0.000     0.000     0.000     0.000     0.038     0.189     0.455     0.835     1.330     1.938     2.660     3.494     4.442     5.501     6.672     7.953     9.346    10.848    12.459    14.179    16.007    17.942    19.983    22.130    24.381    26.735    29.192    31.750    34.408    37.164    40.017    42.966    46.008    49.142    52.366    55.678    59.075    62.555    66.114    69.750    73.460    76.132    68.665    61.444    54.467    47.735    41.248    35.005    29.007    23.255    17.747    12.483     7.465     2.691    -1.838    -6.122   -10.161   -13.955   -17.505   -20.810   -23.870   -26.685   -29.255   -31.581   -33.662   -35.498   -37.089   -38.435   -39.537   -40.394   -41.006   -41.373   -41.495   -41.373   -41.006   -40.394   -39.537   -38.435   -37.089   -35.498   -33.662   -31.581   -29.255   -26.685   -23.870   -20.810   -17.505   -13.955   -10.161    -6.122    -1.838     2.691     7.465    12.483    17.747    23.255    29.007    35.005    41.248    47.735    54.467    61.444    68.665    76.132    73.460    69.750    66.114    62.555    59.075    55.678    52.366    49.142    46.008    42.966    40.017    37.164    34.408    31.750    29.192    26.735    24.381    22.130    19.983    17.942    16.007    14.179    12.459    10.848     9.346     7.953     6.672     5.501     4.442     3.494     2.660     1.938     1.330     0.835     0.455     0.189     0.038     0.000     0.000     0.000     0.000     0.000     0.000     0.000     0.000     0.000     0.000     0.000     0.000     0.000     0.000     0.000     0.000     0.000     0.000     0.000     0.000     0.000     0.000     0.000     0.000     0.000     0.000     0.000     0.000     0.000     0.000     0.000     0.000     0.000     0.000     0.000     0.000     0.000     0.000     0.000     0.000     0.000     0.000     0.000     0.000     0.000     0.000     0.000     0.000     0.000     0.000     0.000     0.000     0.000     0.000     0.000     0.000     0.000
     0.000     0.000     0.000     0.000     0.000     0.000     0.000     0.000     0.000     0.000     0.000     0.000     0.000     0.000     0.000     0.000     0.000     0.000     0.000     0.000     0.000     0.000     0.000     0.000     0.000     0.000     0.000     0.000     0.000     0.000     0.000     0.000     0.000     0.000     0.000     0.000     0.000     0.000     0.000     0.000     0.000     0.000     0.000     0.000     0.000     0.000     0.000     0.000     0.000     0.000     0.000     0.000     0.000     0.000     0.000     0.000     0.000     0.000     0.064     0.244     0.540     0.950     1.476     2.117     2.871     3.740     4.722     5.818     7.026     8.346     9.778    11.321    12.975    14.738    16.611    18.593    20.682    22.879    25.181    27.589    30.101    32.717    35.434    38.252    41.170    44.185    47.297    50.503    53.802    57.192    60.670    64.234    67.882    71.610    75.416    72.092    64.626    57.404    50.428    43.696    37.208    30.966    24.968    19.215    13.707     8.444     3.426    -1.348    -5.877   -10.161   -14.200   -17.994   -21.544   -24.849   -27.909   -30.724   -33.295   -35.620   -37.701   -39.537   -41.128   -42.475   -43.576   -44.433   -45.045   -45.412   -45.535   -45.412   -45.045   -44.433   -43.576   -42.475   -41.128   -39.537   -37.701   -35.620   -33.295   -30.724   -27.909   -24.849   -21.544   -17.994   -14.200   -10.161    -5.877    -1.348     3.426     8.444    13.707    19.215    24.968    30.966    37.208    43.696    50.428    57.404    64.626    72.092    75.416    71.610    67.882    64.234    60.670    57.192    53.802    50.503    47.297    44.185    41.170    38.252    35.434    32.717    30.101    27.589    25.181    22.879    20.682    18.593    16.611    14.738    12.975    11.321     9.778     8.346     7.026     5.818     4.722     3.740     2.871     2.117     1.476     0.950     0.540     0.244     0.064     0.000     0.000     0.000     0.000     0.000     0.000     0.000     0.000     0.000     0.000     0.000     0.000     0.000     0.000     0.000     0.000     0.000     0.000     0.000     0.000     0.000     0.000     0.000     0.000     0.000     0.000     0.000     0.000     0.000     0.000     0.000     0.000     0.000     0.000     0.000     0.000     0.000     0.000     0.000     0.000     0.000     0.000     0.000     0.000     0.000     0.000     0.000     0.000     0.000     0.000     0.000     0.000     0.000     0.000     0.000     0.000     0.000
     0.000     0.000     0.000     0.000     0.000     0.000     0.000     0.000     0.000     0.000     0.000     0.000     0.000     0.000     0.000     0.000     0.000     0.000     0.000     0.000     0.000     0.000     0.000     0.000     0.000     0.000     0.000     0.000     0.000     0.000     0.000     0.000     0.000     0.000     0.000     0.000     0.000     0.000     0.000     0.000     0.000     0.000     0.000     0.000     0.000     0.000     0.000     0.000     0.000     0.000     0.000     0.000     0.000     0.000     0.000     0.000     0.000     0.004     0.095     0.302     0.626     1.066     1.621     2.292     3.078     3.979     4.995     6.125     7.368     8.725    10.195    11.777    13.471    15.276    17.192    19.218    21.354    23.598    25.950    28.409    30.974    33.645    36.419    39.297    42.276    45.356    48.534    51.810    55.181    58.647    62.204    65.850    69.583    73.401    76.009    68.298    60.832    53.610    46.633    39.901    33.414    27.171    21.174    15.421     9.913     4.650    -0.369    -5.142    -9.671   -13.955   -17.994   -21.789   -25.338   -28.643   -31.703   -34.519   -37.089   -39.415   -41.495   -43.331   -44.923   -46.269   -47.371   -48.227   -48.839   -49.207   -49.329   -49.207   -48.839   -48.227   -47.371   -46.269   -44.923   -43.331   -41.495   -39.415   -37.089   -34.519   -31.703   -28.643   -25.338   -21.789   -17.994   -13.955    -9.671    -5.142    -0.369     4.650     9.913    15.421    21.174    27.171    33.414    39.901    46.633    53.610    60.832    68.298    76.009    73.401    69.583    65.850    62.204    58.647    55.181    51.810    48.534    45.356    42.276    39.297    36.419    33.645    30.974    28.409    25.950    23.598    21.354    19.218    17.192    15.276    13.471    11.777    10.195     8.725     7.368     6.125     4.995     3.979     3.078     2.292     1.621     1.066     0.626     0.302     0.095     0.004     0.000     0.000     0.000     0.000     0.000     0.000     0.000     0.000     0.000     0.000     0.000     0.000     0.000     0.000     0.000     0.000     0.000     0.000     0.000     0.000     0.000     0.000     0.000     0.000     0.000     0.000     0.000     0.000     0.000     0.000     0.000     0.000     0.000     0.000     0.000     0.000     0.000     0.000     0.000     0.000     0.000     0.000     0.000     0.000     0.000     0.000     0.000     0.000     0.000     0.000     0.000     0.000     0.000     0.000     0.000     0.000
     0.000     0.000     0.000     0.000     0.000     0.000     0.000     0.000     0.000     0.000     0.000     0.000     0.000     0.000     0.000     0.000     0.000     0.000     0.000     0.000     0.000     0.000     0.000     0.000     0.000     0.000     0.000     0.000     0.000     0.000     0.000     0.000     0.000     0.000     0.000     0.000     0.000     0.000     0.000     0.000     0.000     0.000     0.000     0.000     0.000     0.000     0.000     0.000     0.000     0.000     0.000     0.000     0.000     0.000     0.000     0.000     0.000     0.014     0.130     0.363     0.713     1.180     1.763     2.463     3.279     4.211     5.258     6.421     7.698     9.089    10.595    12.214    13.946    15.791    17.748    19.816    21.995    24.285    26.684    29.192    31.808    34.531    37.360    40.294    43.332    46.473    49.716    53.058    56.499    60.037    63.670    67.395    71.212    75.116    72.460    64.748    57.282    50.060    43.084    36.351    29.864    23.622    17.624    11.871     6.363     1.100    -3.918    -8.692   -13.221   -17.505   -21.544   -25.338   -28.888   -32.193   -35.253   -38.068   -40.639   -42.964   -45.045   -46.881   -48.472   -49.819   -50.920   -51.777   -52.389   -52.756   -52.879   -52.756   -52.389   -51.777   -50.920   -49.819   -48.472   -46.881   -45.045   -42.964   -40.639   -38.068   -35.253   -32.193   -28.888   -25.338   -21.544   -17.505   -13.221    -8.692    -3.918     1.100     6.363    11.871    17.624    23.622    29.864    36.351    43.084    50.060    57.282    64.748    72.460    75.116    71.212    67.395    63.670    60.037    56.499    53.058    49.716    46.473    43.332    40.294    37.360    34.531    31.808    29.192    26.684    24.285    21.995    19.816    17.748    15.791    13.946    12.214    10.595     9.089     7.698     6.421     5.258     4.211     3.279     2.463     1.763     1.180     0.713     0.363     0.130     0.014     0.000     0.000     0.000     0.000     0.000     0.000     0.000     0.000     0.000     0.000     0.000     0.000     0.000     0.000     0.000     0.000     0.000     0.000     0.000     0.000     0.000     0.000     0.000     0.000     0.000     0.000     0.000     0.000     0.000     0.000     0.000     0.000     0.000     0.000     0.000     0.000     0.000     0.000     0.000     0.000     0.000     0.000     0.000     0.000     0.000     0.000     0.000     0.000     0.000     0.000     0.000     0.000     0.000     0.000     0.000     0.000
     0.000     0.000     0.000     0.000     0.000     0.000     0.000     0.000     0.000     0.000     0.000     0.000     0.000     0.000     0.000     0.000     0.000     0.000     0.000     0.000     0.000     0.000     0.000     0.000     0.000     0.000     0.000     0.000     0.000     0.000     0.000     0.000     0.000     0.000     0.000     0.000     0.000     0.000     0.000     0.000     0.000     0.000     0.000     0.000     0.000     0.000     0.000     0.000     0.000     0.000     0.000     0.000     0.000     0.000     0.000     0.000     0.000     0.027     0.166     0.424     0.799     1.291     1.901     2.629     3.473     4.433     5.510     6.703     8.012     9.436    10.976    12.630    14.398    16.280    18.275    20.384    22.604    24.937    27.381    29.935    32.598    35.371    38.252    41.240    44.335    47.534    50.838    54.244    57.751    61.358    65.064    68.865    72.761    76.748    69.155    61.444    53.977    46.756    39.779    33.047    26.559    20.317    14.319     8.567     3.058    -2.205    -7.223   -11.997   -16.526   -20.810   -24.849   -28.643   -32.193   -35.498   -38.558   -41.373   -43.943   -46.269   -48.350   -50.186   -51.777   -53.123   -54.225   -55.082   -55.694   -56.061   -56.183   -56.061   -55.694   -55.082   -54.225   -53.123   -51.777   -50.186   -48.350   -46.269   -43.943   -41.373   -38.558   -35.498   -32.193   -28.643   -24.849   -20.810   -16.526   -11.997    -7.223    -2.205     3.058     8.567    14.319    20.317    26.559    33.047    39.779    46.756    53.977    61.444    69.155    76.748    72.761    68.865    65.064    61.358    57.751    54.244    50.838    47.534    44.335    41.240    38.252    35.371    32.598    29.935    27.381    24.937    22.604    20.384    18.275    16.280    14.398    12.630    10.976     9.436     8.012     6.703     5.510     4.433     3.473     2.629     1.901     1.291     0.799     0.424     0.166     0.027     0.000     0.000     0.000     0.000     0.000     0.000     0.000     0.000     0.000     0.000     0.000     0.000     0.000     0.000     0.000     0.000     0.000     0.000     0.000     0.000     0.000     0.000     0.000     0.000     0.000     0.000     0.000     0.000     0.000     0.000     0.000     0.000     0.000     0.000     0.000     0.000     0.000     0.000     0.000     0.000     0.000     0.000     0.000     0.000     0.000     0.000     0.000     0.000     0.000     0.000     0.000     0.000     0.000     0.000     0.000     0.000
     0.000     0.000     0.000     0.000     0.000     0.000     0.000     0.000     0.000     0.000     0.000     0.000     0.000     0.000     0.000     0.000     0.000     0.000     0.000     0.000     0.000     0.000     0.000     0.000     0.000     0.000     0.000     0.000     0.000     0.000     0.000     0.000     0.000     0.000     0.000     0.000     0.000     0.000     0.000     0.000     0.000     0.000     0.000     0.000     0.000     0.000     0.000     0.000     0.000     0.000     0.000     0.000     0.000     0.000     0.000     0.000     0.000     0.044     0.205     0.485     0.883     1.400     2.034     2.787     3.657     4.645     5.750     6.971     8.310     9.765    11.336    13.022    14.824    16.741    18.773    20.919    23.179    25.551    28.037    30.634    33.343    36.163    39.093    42.132    45.279    48.534    51.895    55.362    58.932    62.605    66.379    70.253    74.224    74.051    66.095    58.384    50.917    43.696    36.719    29.987    23.499    17.257    11.259     5.506    -0.002    -5.265   -10.283   -15.057   -19.586   -23.870   -27.909   -31.703   -35.253   -38.558   -41.618   -44.433   -47.003   -49.329   -51.410   -53.246   -54.837   -56.183   -57.285   -58.142   -58.754   -59.121   -59.243   -59.121   -58.754   -58.142   -57.285   -56.183   -54.837   -53.246   -51.410   -49.329   -47.003   -44.433   -41.618   -38.558   -35.253   -31.703   -27.909   -23.870   -19.586   -15.057   -10.283    -5.265    -0.002     5.506    11.259    17.257    23.499    29.987    36.719    43.696    50.917    58.384    66.095    74.051    74.224    70.253    66.379    62.605    58.932    55.362    51.895    48.534    45.279    42.132    39.093    36.163    33.343    30.634    28.037    25.551    23.179    20.919    18.773    16.741    14.824    13.022    11.336     9.765     8.310     6.971     5.750     4.645     3.657     2.787     2.034     1.400     0.883     0.485     0.205     0.044     0.000     0.000     0.000     0.000     0.000     0.000     0.000     0.000     0.000     0.000     0.000     0.000     0.000     0.000     0.000     0.000     0.000     0.000     0.000     0.000     0.000     0.000     0.000     0.000     0.000     0.000     0.000     0.000     0.000     0.000     0.000     0.000     0.000     0.000     0.000     0.000     0.000     0.000     0.000     0.000     0.000     0.000     0.000     0.000     0.000     0.000     0.000     0.000     0.000     0.000     0.000     0.000     0.000     0.000     0.000     0.000
     0.000     0.000     0.000     0.000     0.000     0.000     0.000     0.000     0.000     0.000     0.000     0.000     0.000     0.000     0.000     0.000     0.000     0.000     0.000     0.000     0.000     0.000     0.000     0.000     0.000     0.000     0.000     0.000     0.000     0.000     0.000     0.000     0.000     0.000     0.000     0.000     0.000     0.000     0.000     0.000     0.000     0.000     0.000     0.000     0.000     0.000     0.000     0.000     0.000     0.000     0.000     0.000     0.000     0.000     0.000     0.000     0.000     0.062     0.244     0.545     0.965     1.504     2.161     2.937     3.832     4.844     5.975     7.224     8.590    10.073    11.673    13.390    15.224    17.173    19.239    21.420    23.716    26.126    28.651    31.289    34.040    36.904    39.879    42.966    46.163    49.469    52.885    56.408    60.037    63.772    67.611    71.553    75.596    71.236    63.280    55.568    48.102    40.880    33.903    27.171    20.684    14.442     8.444     2.691    -2.817    -8.080   -13.098   -17.872   -22.401   -26.685   -30.724   -34.519   -38.068   -41.373   -44.433   -47.248   -49.819   -52.144   -54.225   -56.061   -57.652   -58.999   -60.100   -60.957   -61.569   -61.936   -62.059   -61.936   -61.569   -60.957   -60.100   -58.999   -57.652   -56.061   -54.225   -52.144   -49.819   -47.248   -44.433   -41.373   -38.068   -34.519   -30.724   -26.685   -22.401   -17.872   -13.098    -8.080    -2.817     2.691     8.444    14.442    20.684    27.171    33.903    40.880    48.102    55.568    63.280    71.236    75.596    71.553    67.611    63.772    60.037    56.408    52.885    49.469    46.163    42.966    39.879    36.904    34.040    31.289    28.651    26.126    23.716    21.420    19.239    17.173    15.224    13.390    11.673    10.073     8.590     7.224     5.975     4.844     3.832     2.937     2.161     1.504     0.965     0.545     0.244     0.062     0.000     0.000     0.000     0.000     0.000     0.000     0.000     0.000     0.000     0.000     0.000     0.000     0.000     0.000     0.000     0.000     0.000     0.000     0.000     0.000     0.000     0.000     0.000     0.000     0.000     0.000     0.000     0.000     0.000     0.000     0.000     0.000     0.000     0.000     0.000     0.000     0.000     0.000     0.000     0.000     0.000     0.000     0.000     0.000     0.000     0.000     0.000     0.000     0.000     0.000     0.000     0.000     0.000     0.000     0.000     0.000
     0.000     0.000     0.000     0.000     0.000     0.000     0.000     0.000     0.000     0.000     0.000     0.000     0.000     0.000     0.000     0.000     0.000     0.000     0.000     0.000     0.000     0.000     0.000     0.000     0.000     0.000     0.000     0.000     0.000     0.000     0.000     0.000     0.000     0.000     0.000     0.000     0.000     0.000     0.000     0.000     0.000     0.000     0.000     0.000     0.000     0.000     0.000     0.000     0.000     0.000     0.000     0.000     0.000     0.000     0.000     0.000     0.002     0.082     0.283     0.603     1.043     1.602     2.281     3.078     3.995     5.031     6.185     7.458     8.850    10.359    11.987    13.732    15.594    17.574    19.671    21.884    24.213    26.659    29.219    31.895    34.685    37.590    40.608    43.738    46.982    50.336    53.802    57.378    61.062    64.855    68.755    72.761    76.866    68.665    60.709    52.998    45.532    38.310    31.333    24.601    18.114    11.871     5.874     0.121    -5.387   -10.650   -15.669   -20.442   -24.971   -29.255   -33.295   -37.089   -40.639   -43.943   -47.003   -49.819   -52.389   -54.715   -56.795   -58.631   -60.223   -61.569   -62.671   -63.528   -64.140   -64.507   -64.629   -64.507   -64.140   -63.528   -62.671   -61.569   -60.223   -58.631   -56.795   -54.715   -52.389   -49.819   -47.003   -43.943   -40.639   -37.089   -33.295   -29.255   -24.971   -20.442   -15.669   -10.650    -5.387     0.121     5.874    11.871    18.114    24.601    31.333    38.310    45.532    52.998    60.709    68.665    76.866    72.761    68.755    64.855    61.062    57.378    53.802    50.336    46.982    43.738    40.608    37.590    34.685    31.895    29.219    26.659    24.213    21.884    19.671    17.574    15.594    13.732    11.987    10.359     8.850     7.458     6.185     5.031     3.995     3.078     2.281     1.602     1.043     0.603     0.283     0.082     0.002     0.000     0.000     0.000     0.000     0.000     0.000     0.000     0.000     0.000     0.000     0.000     0.000     0.000     0.000     0.000     0.000     0.000     0.000     0.000     0.000     0.000     0.000     0.000     0.000     0.000     0.000     0.000     0.000     0.000     0.000     0.000     0.000     0.000     0.000     0.000     0.000     0.000     0.000     0.000     0.000     0.000     0.000     0.000     0.000     0.000     0.000     0.000     0.000     0.000     0.000     0.000     0.000     0.000     0.000     0.000
     0.000     0.000     0.000     0.000     0.000     0.000     0.000     0.000     0.000     0.000     0.000     0.000     0.000     0.000     0.000     0.000     0.000     0.000     0.000     0.000     0.000     0.000     0.000     0.000     0.000     0.000     0.000     0.000     0.000     0.000     0.000     0.000     0.000     0.000     0.000     0.000     0.000     0.000     0.000     0.000     0.000     0.000     0.000     0.000     0.000     0.000     0.000     0.000     0.000     0.000     0.000     0.000     0.000     0.000     0.000     0.000     0.006     0.103     0.320     0.658     1.116     1.694     2.392     3.209     4.146     5.203     6.379     7.675     9.089    10.623    12.275    14.046    15.935    17.942    20.067    22.310    24.670    27.147    29.741    32.451    35.277    38.219    41.276    44.447    47.733    51.132    54.644    58.268    62.004    65.850    69.806    73.870    74.540    66.340    58.384    50.672    43.206    35.984    29.007    22.275    15.788     9.546     3.548    -2.205    -7.713   -12.976   -17.994   -22.768   -27.297   -31.581   -35.620   -39.415   -42.964   -46.269   -49.329   -52.144   -54.715   -57.040   -59.121   -60.957   -62.548   -63.895   -64.996   -65.853   -66.465   -66.832   -66.955   -66.832   -66.465   -65.853   -64.996   -63.895   -62.548   -60.957   -59.121   -57.040   -54.715   -52.144   -49.329   -46.269   -42.964   -39.415   -35.620   -31.581   -27.297   -22.768   -17.994   -12.976    -7.713    -2.205     3.548     9.546    15.788    22.275    29.007    35.984    43.206    50.672    58.384    66.340    74.540    73.870    69.806    65.850    62.004    58.268    54.644    51.132    47.733    44.447    41.276    38.219    35.277    32.451    29.741    27.147    24.670    22.310    20.067    17.942    15.935    14.046    12.275    10.623     9.089     7.675     6.379     5.203     4.146     3.209     2.392     1.694     1.116     0.658     0.320     0.103     0.006     0.000     0.000     0.000     0.000     0.000     0.000     0.000     0.000     0.000     0.000     0.000     0.000     0.000     0.000     0.000     0.000     0.000     0.000     0.000     0.000     0.000     0.000     0.000     0.000     0.000     0.000     0.000     0.000     0.000     0.000     0.000     0.000     0.000     0.000     0.000     0.000     0.000     0.000     0.000     0.000     0.000     0.000     0.000     0.000     0.000     0.000     0.000     0.000     0.000     0.000     0.000     0.000     0.000     0.000     0.000
     0.000     0.000     0.000     0.000     0.000     0.000     0.000     0.000     0.000     0.000     0.000     0.000     0.000     0.000     0.000     0.000     0.000     0.000     0.000     0.000     0.000     0.000     0.000     0.000     0.000     0.000     0.000     0.000     0.000     0.000     0.000     0.000     0.000     0.000     0.000     0.000     0.000     0.000     0.000     0.000     0.000     0.000     0.000     0.000     0.000     0.000     0.000     0.000     0.000     0.000     0.000     0.000     0.000     0.000     0.000     0.000     0.011     0.123     0.356     0.710     1.184     1.778     2.493     3.329     4.284     5.360     6.556     7.871     9.307    10.862    12.536    14.330    16.243    18.275    20.426    22.696    25.083    27.589    30.213    32.954    35.813    38.789    41.881    45.089    48.413    51.852    55.407    59.075    62.857    66.752    70.759    74.877    72.460    64.259    56.303    48.592    41.125    33.903    26.927    20.195    13.707     7.465     1.467    -4.286    -9.794   -15.057   -20.075   -24.849   -29.378   -33.662   -37.701   -41.495   -45.045   -48.350   -51.410   -54.225   -56.795   -59.121   -61.202   -63.038   -64.629   -65.976   -67.077   -67.934   -68.546   -68.913   -69.036   -68.913   -68.546   -67.934   -67.077   -65.976   -64.629   -63.038   -61.202   -59.121   -56.795   -54.225   -51.410   -48.350   -45.045   -41.495   -37.701   -33.662   -29.378   -24.849   -20.075   -15.057    -9.794    -4.286     1.467     7.465    13.707    20.195    26.927    33.903    41.125    48.592    56.303    64.259    72.460    74.877    70.759    66.752    62.857    59.075    55.407    51.852    48.413    45.089    41.881    38.789    35.813    32.954    30.213    27.589    25.083    22.696    20.426    18.275    16.243    14.330    12.536    10.862     9.307     7.871     6.556     5.360     4.284     3.329     2.493     1.778     1.184     0.710     0.356     0.123     0.011     0.000     0.000     0.000     0.000     0.000     0.000     0.000     0.000     0.000     0.000     0.000     0.000     0.000     0.000     0.000     0.000     0.000     0.000     0.000     0.000     0.000     0.000     0.000     0.000     0.000     0.000     0.000     0.000     0.000     0.000     0.000     0.000     0.000     0.000     0.000     0.000     0.000     0.000     0.000     0.000     0.000     0.000     0.000     0.000     0.000     0.000     0.000     0.000     0.000     0.000     0.000     0.000     0.000     0.000     0.000
     0.000     0.000     0.000     0.000     0.000     0.000     0.000     0.000     0.000     0.000     0.000     0.000     0.000     0.000     0.000     0.000     0.000     0.000     0.000     0.000     0.000     0.000     0.000     0.000     0.000     0.000     0.000     0.000     0.000     0.000     0.000     0.000     0.000     0.000     0.000     0.000     0.000     0.000     0.000     0.000     0.000     0.000     0.000     0.000     0.000     0.000     0.000     0.000     0.000     0.000     0.000     0.000     0.000     0.000     0.000     0.000     0.017     0.143     0.389     0.757     1.245     1.855     2.585     3.436     4.408     5.501     6.714     8.047     9.501    11.076    12.770    14.585    16.519    18.573    20.747    23.040    25.452    27.984    30.634    33.403    36.291    39.297    42.420    45.662    49.020    52.496    56.087    59.795    63.619    67.557    71.610    75.777    70.624    62.423    54.467    46.756    39.289    32.067    25.091    18.359    11.871     5.629    -0.369    -6.122   -11.630   -16.893   -21.911   -26.685   -31.214   -35.498   -39.537   -43.331   -46.881   -50.186   -53.246   -56.061   -58.631   -60.957   -63.038   -64.874   -66.465   -67.812   -68.913   -69.770   -70.382   -70.749   -70.872   -70.749   -70.382   -69.770   -68.913   -67.812   -66.465   -64.874   -63.038   -60.957   -58.631   -56.061   -53.246   -50.186   -46.881   -43.331   -39.537   -35.498   -31.214   -26.685   -21.911   -16.893   -11.630    -6.122    -0.369     5.629    11.871    18.359    25.091    32.067    39.289    46.756    54.467    62.423    70.624    75.777    71.610    67.557    63.619    59.795    56.087    52.496    49.020    45.662    42.420    39.297    36.291    33.403    30.634    27.984    25.452    23.040    20.747    18.573    16.519    14.585    12.770    11.076     9.501     8.047     6.714     5.501     4.408     3.436     2.585     1.855     1.245     0.757     0.389     0.143     0.017     0.000     0.000     0.000     0.000     0.000     0.000     0.000     0.000     0.000     0.000     0.000     0.000     0.000     0.000     0.000     0.000     0.000     0.000     0.000     0.000     0.000     0.000     0.000     0.000     0.000     0.000     0.000     0.000     0.000     0.000     0.000     0.000     0.000     0.000     0.000     0.000     0.000     0.000     0.000     0.000     0.000     0.000     0.000     0.000     0.000     0.000     0.000     0.000     0.000     0.000     0.000     0.000     0.000     0.000     0.000
     0.000     0.000     0.000     0.000     0.000     0.000     0.000     0.000     0.000     0.000     0.000     0.000     0.000     0.000     0.000     0.000     0.000     0.000     0.000     0.000     0.000     0.000     0.000     0.000     0.000     0.000     0.000     0.000     0.000     0.000     0.000     0.000     0.000     0.000     0.000     0.000     0.000     0.000     0.000     0.000     0.000     0.000     0.000     0.000     0.000     0.000     0.000     0.000     0.000     0.000     0.000     0.000     0.000     0.000     0.000     0.000     0.024     0.161     0.419     0.799     1.300     1.922     2.666     3.531     4.517     5.624     6.853     8.202     9.672    11.263    12.975    14.807    16.760    18.833    21.027    23.341    25.775    28.329    31.003    33.796    36.709    39.741    42.893    46.163    49.551    53.058    56.683    60.426    64.286    68.263    72.356    76.565    69.032    60.832    52.876    45.164    37.698    30.476    23.499    16.767    10.280     4.038    -1.960    -7.713   -13.221   -18.484   -23.502   -28.276   -32.805   -37.089   -41.128   -44.923   -48.472   -51.777   -54.837   -57.652   -60.223   -62.548   -64.629   -66.465   -68.056   -69.403   -70.504   -71.361   -71.973   -72.340   -72.463   -72.340   -71.973   -71.361   -70.504   -69.403   -68.056   -66.465   -64.629   -62.548   -60.223   -57.652   -54.837   -51.777   -48.472   -44.923   -41.128   -37.089   -32.805   -28.276   -23.502   -18.484   -13.221    -7.713    -1.960     4.038    10.280    16.767    23.499    30.476    37.698    45.164    52.876    60.832    69.032    76.565    72.356    68.263    64.286    60.426    56.683    53.058    49.551    46.163    42.893    39.741    36.709    33.796    31.003    28.329    25.775    23.341    21.027    18.833    16.760    14.807    12.975    11.263     9.672     8.202     6.853     5.624     4.517     3.531     2.666     1.922     1.300     0.799     0.419     0.161     0.024     0.000     0.000     0.000     0.000     0.000     0.000     0.000     0.000     0.000     0.000     0.000     0.000     0.000     0.000     0.000     0.000     0.000     0.000     0.000     0.000     0.000     0.000     0.000     0.000     0.000     0.000     0.000     0.000     0.000     0.000     0.000     0.000     0.000     0.000     0.000     0.000     0.000     0.000     0.000     0.000     0.000     0.000     0.000     0.000     0.000     0.000     0.000     0.000     0.000     0.000     0.000     0.000     0.000     0.000     0.000
     0.000     0.000     0.000     0.000     0.000     0.000     0.000     0.000     0.000     0.000     0.000     0.000     0.000     0.000     0.000     0.000     0.000     0.000     0.000     0.000     0.000     0.000     0.000     0.000     0.000     0.000     0.000     0.000     0.000     0.000     0.000     0.000     0.000     0.000     0.000     0.000     0.000     0.000     0.000     0.000     0.000     0.000     0.000     0.000     0.000     0.000     0.000     0.000     0.000     0.000     0.000     0.000     0.000     0.000     0.000     0.000     0.030     0.177     0.445     0.835     1.347     1.981     2.736     3.612     4.611     5.730     6.971     8.334     9.818    11.423    13.150    14.997    16.966    19.056    21.266    23.598    26.051    28.624    31.317    34.131    37.066    40.121    43.295    46.590    50.005    53.539    57.192    60.964    64.855    68.865    72.993    76.132    67.686    59.485    51.529    43.818    36.351    29.130    22.153    15.421     8.934     2.691    -3.306    -9.059   -14.567   -19.830   -24.849   -29.623   -34.151   -38.435   -42.475   -46.269   -49.819   -53.123   -56.183   -58.999   -61.569   -63.895   -65.976   -67.812   -69.403   -70.749   -71.851   -72.708   -73.320   -73.687   -73.809   -73.687   -73.320   -72.708   -71.851   -70.749   -69.403   -67.812   -65.976   -63.895   -61.569   -58.999   -56.183   -53.123   -49.819   -46.269   -42.475   -38.435   -34.151   -29.623   -24.849   -19.830   -14.567    -9.059    -3.306     2.691     8.934    15.421    22.153    29.130    36.351    43.818    51.529    59.485    67.686    76.132    72.993    68.865    64.855    60.964    57.192    53.539    50.005    46.590    43.295    40.121    37.066    34.131    31.317    28.624    26.051    23.598    21.266    19.056    16.966    14.997    13.150    11.423     9.818     8.334     6.971     5.730     4.611     3.612     2.736     1.981     1.347     0.835     0.445     0.177     0.030     0.000     0.000     0.000     0.000     0.000     0.000     0.000     0.000     0.000     0.000     0.000     0.000     0.000     0.000     0.000     0.000     0.000     0.000     0.000     0.000     0.000     0.000     0.000     0.000     0.000     0.000     0.000     0.000     0.000     0.000     0.000     0.000     0.000     0.000     0.000     0.000     0.000     0.000     0.000     0.000     0.000     0.000     0.000     0.000     0.000     0.000     0.000     0.000     0.000     0.000     0.000     0.000     0.000     0.000     0.000
     0.000     0.000     0.000     0.000     0.000     0.000     0.000     0.000     0.000     0.000     0.000     0.000     0.000     0.000     0.000     0.000     0.000     0.000     0.000     0.000     0.000     0.000     0.000     0.000     0.000     0.000     0.000     0.000     0.000     0.000     0.000     0.000     0.000     0.000     0.000     0.000     0.000     0.000     0.000     0.000     0.000     0.000     0.000     0.000     0.000     0.000     0.000     0.000     0.000     0.000     0.000     0.000     0.000     0.000     0.000     0.000     0.036     0.191     0.467     0.866     1.387     2.029     2.793     3.680     4.688     5.818     7.069     8.443     9.938    11.555    13.294    15.154    17.136    19.239    21.464    23.810    26.277    28.866    31.576    34.408    37.360    40.433    43.627    46.942    50.378    53.934    57.611    61.408    65.325    69.362    73.518    75.030    66.584    58.384    50.428    42.716    35.250    28.028    21.051    14.319     7.832     1.590    -4.408   -10.161   -15.669   -20.932   -25.951   -30.724   -35.253   -39.537   -43.576   -47.371   -50.920   -54.225   -57.285   -60.100   -62.671   -64.996   -67.077   -68.913   -70.504   -71.851   -72.952   -73.809   -74.421   -74.788   -74.911   -74.788   -74.421   -73.809   -72.952   -71.851   -70.504   -68.913   -67.077   -64.996   -62.671   -60.100   -57.285   -54.225   -50.920   -47.371   -43.576   -39.537   -35.253   -30.724   -25.951   -20.932   -15.669   -10.161    -4.408     1.590     7.832    14.319    21.051    28.028    35.250    42.716    50.428    58.384    66.584    75.030    73.518    69.362    65.325    61.408    57.611    53.934    50.378    46.942    43.627    40.433    37.360    34.408    31.576    28.866    26.277    23.810    21.464    19.239    17.136    15.154    13.294    11.555     9.938     8.443     7.069     5.818     4.688     3.680     2.793     2.029     1.387     0.866     0.467     0.191     0.036     0.000     0.000     0.000     0.000     0.000     0.000     0.000     0.000     0.000     0.000     0.000     0.000     0.000     0.000     0.000     0.000     0.000     0.000     0.000     0.000     0.000     0.000     0.000     0.000     0.000     0.000     0.000     0.000     0.000     0.000     0.000     0.000     0.000     0.000     0.000     0.000     0.000     0.000     0.000     0.000     0.000     0.000     0.000     0.000     0.000     0.000     0.000     0.000     0.000     0.000     0.000     0.000     0.000     0.000     0.000
     0.000     0.000     0.000     0.000     0.000     0.000     0.000     0.000     0.000     0.000     0.000     0.000     0.000     0.000     0.000     0.000     0.000     0.000     0.000     0.000     0.000     0.000     0.000     0.000     0.000     0.000     0.000     0.000     0.000     0.000     0.000     0.000     0.000     0.000     0.000     0.000     0.000     0.000     0.000     0.000     0.000     0.000     0.000     0.000     0.000     0.000     0.000     0.000     0.000     0.000     0.000     0.000     0.000     0.000     0.000     0.000     0.041     0.202     0.485     0.890     1.418     2.067     2.839     3.733     4.748     5.886     7.146     8.528    10.032    11.658    13.406    15.276    17.268    19.382    21.618    23.975    26.455    29.056    31.779    34.623    37.590    40.677    43.887    47.218    50.670    54.244    57.939    61.755    65.692    69.750    73.929    74.173    65.728    57.527    49.571    41.860    34.393    27.171    20.195    13.463     6.975     0.733    -5.265   -11.018   -16.526   -21.789   -26.807   -31.581   -36.110   -40.394   -44.433   -48.227   -51.777   -55.082   -58.142   -60.957   -63.528   -65.853   -67.934   -69.770   -71.361   -72.708   -73.809   -74.666   -75.278   -75.645   -75.768   -75.645   -75.278   -74.666   -73.809   -72.708   -71.361   -69.770   -67.934   -65.853   -63.528   -60.957   -58.142   -55.082   -51.777   -48.227   -44.433   -40.394   -36.110   -31.581   -26.807   -21.789   -16.526   -11.018    -5.265     0.733     6.975    13.463    20.195    27.171    34.393    41.860    49.571    57.527    65.728    74.173    73.929    69.750    65.692    61.755    57.939    54.244    50.670    47.218    43.887    40.677    37.590    34.623    31.779    29.056    26.455    23.975    21.618    19.382    17.268    15.276    13.406    11.658    10.032     8.528     7.146     5.886     4.748     3.733     2.839     2.067     1.418     0.890     0.485     0.202     0.041     0.000     0.000     0.000     0.000     0.000     0.000     0.000     0.000     0.000     0.000     0.000     0.000     0.000     0.000     0.000     0.000     0.000     0.000     0.000     0.000     0.000     0.000     0.000     0.000     0.000     0.000     0.000     0.000     0.000     0.000     0.000     0.000     0.000     0.000     0.000     0.000     0.000     0.000     0.000     0.000     0.000     0.000     0.000     0.000     0.000     0.000     0.000     0.000     0.000     0.000     0.000     0.000     0.000     0.000     0.000
     0.000     0.000     0.000     0.000     0.000     0.000     0.000     0.000     0.000     0.000     0.000     0.000     0.000     0.000     0.000     0.000     0.000     0.000     0.000     0.000     0.000     0.000     0.000     0.000     0.000     0.000     0.000     0.000     0.000     0.000     0.000     0.000     0.000     0.000     0.000     0.000     0.000     0.000     0.000     0.000     0.000     0.000     0.000     0.000     0.000     0.000     0.000     0.000     0.000     0.000     0.000     0.000     0.000     0.000     0.000     0.000     0.044     0.210     0.498     0.908     1.440     2.095     2.871     3.771     4.792     5.936     7.201     8.590    10.100    11.733    13.487    15.364    17.364    19.485    21.728    24.094    26.582    29.192    31.924    34.778    37.754    40.853    44.073    47.415    50.879    54.466    58.174    62.004    65.955    70.029    74.224    73.561    65.116    56.915    48.959    41.248    33.781    26.559    19.583    12.851     6.363     0.121    -5.877   -11.630   -17.138   -22.401   -27.419   -32.193   -36.722   -41.006   -45.045   -48.839   -52.389   -55.694   -58.754   -61.569   -64.140   -66.465   -68.546   -70.382   -71.973   -73.320   -74.421   -75.278   -75.890   -76.257   -76.380   -76.257   -75.890   -75.278   -74.421   -73.320   -71.973   -70.382   -68.546   -66.465   -64.140   -61.569   -58.754   -55.694   -52.389   -48.839   -45.045   -41.006   -36.722   -32.193   -27.419   -22.401   -17.138   -11.630    -5.877     0.121     6.363    12.851    19.583    26.559    33.781    41.248    48.959    56.915    65.116    73.561    74.224    70.029    65.955    62.004    58.174    54.466    50.879    47.415    44.073    40.853    37.754    34.778    31.924    29.192    26.582    24.094    21.728    19.485    17.364    15.364    13.487    11.733    10.100     8.590     7.201     5.936     4.792     3.771     2.871     2.095     1.440     0.908     0.498     0.210     0.044     0.000     0.000     0.000     0.000     0.000     0.000     0.000     0.000     0.000     0.000     0.000     0.000     0.000     0.000     0.000     0.000     0.000     0.000     0.000     0.000     0.000     0.000     0.000     0.000     0.000     0.000     0.000     0.000     0.000     0.000     0.000     0.000     0.000     0.000     0.000     0.000     0.000     0.000     0.000     0.000     0.000     0.000     0.000     0.000     0.000     0.000     0.000     0.000     0.000     0.000     0.000     0.000     0.000     0.000     0.000
     0.000     0.000     0.000     0.000     0.000     0.000     0.000     0.000     0.000     0.000     0.000     0.000     0.000     0.000     0.000     0.000     0.000     0.000     0.000     0.000     0.000     0.000     0.000     0.000     0.000     0.000     0.000     0.000     0.000     0.000     0.000     0.000     0.000     0.000     0.000     0.000     0.000     0.000     0.000     0.000     0.000     0.000     0.000     0.000     0.000     0.000     0.000     0.000     0.000     0.000     0.000     0.000     0.000     0.000     0.000     0.000     0.047     0.215     0.505     0.918     1.453     2.111     2.891     3.793     4.818     5.965     7.235     8.626    10.141    11.777    13.536    15.417    17.421    19.547    21.795    24.166    26.659    29.274    32.011    34.871    37.854    40.958    44.185    47.534    51.006    54.599    58.315    62.154    66.114    70.197    74.402    73.194    64.748    56.548    48.592    40.880    33.414    26.192    19.215    12.483     5.996    -0.246    -6.244   -11.997   -17.505   -22.768   -27.787   -32.560   -37.089   -41.373   -45.412   -49.207   -52.756   -56.061   -59.121   -61.936   -64.507   -66.832   -68.913   -70.749   -72.340   -73.687   -74.788   -75.645   -76.257   -76.624   -76.747   -76.624   -76.257   -75.645   -74.788   -73.687   -72.340   -70.749   -68.913   -66.832   -64.507   -61.936   -59.121   -56.061   -52.756   -49.207   -45.412   -41.373   -37.089   -32.560   -27.787   -22.768   -17.505   -11.997    -6.244    -0.246     5.996    12.483    19.215    26.192    33.414    40.880    48.592    56.548    64.748    73.194    74.402    70.197    66.114    62.154    58.315    54.599    51.006    47.534    44.185    40.958    37.854    34.871    32.011    29.274    26.659    24.166    21.795    19.547    17.421    15.417    13.536    11.777    10.141     8.626     7.235     5.965     4.818     3.793     2.891     2.111     1.453     0.918     0.505     0.215     0.047     0.000     0.000     0.000     0.000     0.000     0.000     0.000     0.000     0.000     0.000     0.000     0.000     0.000     0.000     0.000     0.000     0.000     0.000     0.000     0.000     0.000     0.000     0.000     0.000     0.000     0.000     0.000     0.000     0.000     0.000     0.000     0.000     0.000     0.000     0.000     0.000     0.000     0.000     0.000     0.000     0.000     0.000     0.000     0.000     0.000     0.000     0.000     0.000     0.000     0.000     0.000     0.000     0.000     0.000     0.000
     0.000     0.000     0.000     0.000     0.000     0.000     0.000     0.000     0.000     0.000     0.000     0.000     0.000     0.000     0.000     0.000     0.000     0.000     0.000     0.000     0.000     0.000     0.000     0.000     0.000     0.000     0.000     0.000     0.000     0.000     0.000     0.000     0.000     0.000     0.000     0.000     0.000     0.000     0.000     0.000     0.000     0.000     0.000     0.000     0.000     0.000     0.000     0.000     0.000     0.000     0.000     0.000     0.000     0.000     0.000     0.000     0.047     0.217     0.508     0.922     1.458     2.117     2.898     3.801     4.827     5.975     7.246     8.639    10.154    11.792    13.552    15.435    17.440    19.567    21.817    24.189    26.684    29.301    32.041    34.902    37.887    40.993    44.222    47.574    51.048    54.644    58.362    62.204    66.167    70.253    74.461    73.072    64.626    56.425    48.469    40.758    33.291    26.070    19.093    12.361     5.874    -0.369    -6.366   -12.119   -17.627   -22.890   -27.909   -32.683   -37.211   -41.495   -45.535   -49.329   -52.879   -56.183   -59.243   -62.059   -64.629   -66.955   -69.036   -70.872   -72.463   -73.809   -74.911   -75.768   -76.380   -76.747   -76.869   -76.747   -76.380   -75.768   -74.911   -73.809   -72.463   -70.872   -69.036   -66.955   -64.629   -62.059   -59.243   -56.183   -52.879   -49.329   -45.535   -41.495   -37.211   -32.683   -27.909   -22.890   -17.627   -12.119    -6.366    -0.369     5.874    12.361    19.093    26.070    33.291    40.758    48.469    56.425    64.626    73.072    74.461    70.253    66.167    62.204    58.362    54.644    51.048    47.574    44.222    40.993    37.887    34.902    32.041    29.301    26.684    24.189    21.817    19.567    17.440    15.435    13.552    11.792    10.154     8.639     7.246     5.975     4.827     3.801     2.898     2.117     1.458     0.922     0.508     0.217     0.047     0.000     0.000     0.000     0.000     0.000     0.000     0.000     0.000     0.000     0.000     0.000     0.000     0.000     0.000     0.000     0.000     0.000     0.000     0.000     0.000     0.000     0.000     0.000     0.000     0.000     0.000     0.000     0.000     0.000     0.000     0.000     0.000     0.000     0.000     0.000     0.000     0.000     0.000     0.000     0.000     0.000     0.000     0.000     0.000     0.000     0.000     0.000     0.000     0.000     0.000     0.000     0.000     0.000     0.000     0.000
     0.000     0.000     0.000     0.000     0.000     0.000     0.000     0.000     0.000     0.000     0.000     0.000     0.000     0.000     0.000     0.000     0.000     0.000     0.000     0.000     0.000     0.000     0.000     0.000     0.000     0.000     0.000     0.000     0.000     0.000     0.000     0.000     0.000     0.000     0.000     0.000     0.000     0.000     0.000     0.000     0.000     0.000     0.000     0.000     0.000     0.000     0.000     0.000     0.000     0.000     0.000     0.000     0.000     0.000     0.000     0.000     0.047     0.215     0.505     0.918     1.453     2.111     2.891     3.793     4.818     5.965     7.235     8.626    10.141    11.777    13.536    15.417    17.421    19.547    21.795    24.166    26.659    29.274    32.011    34.871    37.854    40.958    44.185    47.534    51.006    54.599    58.315    62.154    66.114    70.197    74.402    73.194    64.748    56.548    48.592    40.880    33.414    26.192    19.215    12.483     5.996    -0.246    -6.244   -11.997   -17.505   -22.768   -27.787   -32.560   -37.089   -41.373   -45.412   -49.207   -52.756   -56.061   -59.121   -61.936   -64.507   -66.832   -68.913   -70.749   -72.340   -73.687   -74.788   -75.645   -76.257   -76.624   -76.747   -76.624   -76.257   -75.645   -74.788   -73.687   -72.340   -70.749   -68.913   -66.832   -64.507   -61.936   -59.121   -56.061   -52.756   -49.207   -45.412   -41.373   -37.089   -32.560   -27.787   -22.768   -17.505   -11.997    -6.244    -0.246     5.996    12.483    19.215    26.192    33.414    40.880    48.592    56.548    64.748    73.194    74.402    70.197    66.114    62.154    58.315    54.599    51.006    47.534    44.185    40.958    37.854    34.871    32.011    29.274    26.659    24.166    21.795    19.547    17.421    15.417    13.536    11.777    10.141     8.626     7.235     5.965     4.818     3.793     2.891     2.111     1.453     0.918     0.505     0.215     0.047     0.000     0.000     0.000     0.000     0.000     0.000     0.000     0.000     0.000     0.000     0.000     0.000     0.000     0.000     0.000     0.000     0.000     0.000     0.000     0.000     0.000     0.000     0.000     0.000     0.000     0.000     0.000     0.000     0.000     0.000     0.000     0.000     0.000     0.000     0.000     0.000     0.000     0.000     0.000     0.000     0.000     0.000     0.000     0.000     0.000     0.000     0.000     0.000     0.000     0.000     0.000     0.000     0.000     0.000     0.000
     0.000     0.000     0.000     0.000     0.000     0.000     0.000     0.000     0.000     0.000     0.000     0.000     0.000     0.000     0.000     0.000     0.000     0.000     0.000     0.000     0.000     0.000     0.000     0.000     0.000     0.000     0.000     0.000     0.000     0.000     0.000     0.000     0.000     0.000     0.000     0.000     0.000     0.000     0.000     0.000     0.000     0.000     0.000     0.000     0.000     0.000     0.000     0.000     0.000     0.000     0.000     0.000     0.000     0.000     0.000     0.000     0.044     0.210     0.498     0.908     1.440     2.095     2.871     3.771     4.792     5.936     7.201     8.590    10.100    11.733    13.487    15.364    17.364    19.485    21.728    24.094    26.582    29.192    31.924    34.778    37.754    40.853    44.073    47.415    50.879    54.466    58.174    62.004    65.955    70.029    74.224    73.561    65.116    56.915    48.959    41.248    33.781    26.559    19.583    12.851     6.363     0.121    -5.877   -11.630   -17.138   -22.401   -27.419   -32.193   -36.722   -41.006   -45.045   -48.839   -52.389   -55.694   -58.754   -61.569   -64.140   -66.465   -68.546   -70.382   -71.973   -73.320   -74.421   -75.278   -75.890   -76.257   -76.380   -76.257   -75.890   -75.278   -74.421   -73.320   -71.973   -70.382   -68.546   -66.465   -64.140   -61.569   -58.754   -55.694   -52.389   -48.839   -45.045   -41.006   -36.722   -32.193   -27.419   -22.401   -17.138   -11.630    -5.877     0.121     6.363    12.851    19.583    26.559    33.781    41.248    48.959    56.915    65.116    73.561    74.224    70.029    65.955    62.004    58.174    54.466    50.879    47.415    44.073    40.853    37.754    34.778    31.924    29.192    26.582    24.094    21.728    19.485    17.364    15.364    13.487    11.733    10.100     8.590     7.201     5.936     4.792     3.771     2.871     2.095     1.440     0.908     0.498     0.210     0.044     0.000     0.000     0.000     0.000     0.000     0.000     0.000     0.000     0.000     0.000     0.000     0.000     0.000     0.000     0.000     0.000     0.000     0.000     0.000     0.000     0.000     0.000     0.000     0.000     0.000     0.000     0.000     0.000     0.000     0.000     0.000     0.000     0.000     0.000     0.000     0.000     0.000     0.000     0.000     0.000     0.000     0.000     0.000     0.000     0.000     0.000     0.000     0.000     0.000     0.000     0.000     0.000     0.000     0.000     0.000
     0.000     0.000     0.000     0.000     0.000     0.000     0.000     0.000     0.000     0.000     0.000     0.000     0.000     0.000     0.000     0.000     0.000     0.000     0.000     0.000     0.000     0.000     0.000     0.000     0.000     0.000     0.000     0.000     0.000     0.000     0.000     0.000     0.000     0.000     0.000     0.000     0.000     0.000     0.000     0.000     0.000     0.000     0.000     0.000     0.000     0.000     0.000     0.000     0.000     0.000     0.000     0.000     0.000     0.000     0.000     0.000     0.041     0.202     0.485     0.890     1.418     2.067     2.839     3.733     4.748     5.886     7.146     8.528    10.032    11.658    13.406    15.276    17.268    19.382    21.618    23.975    26.455    29.056    31.779    34.623    37.590    40.677    43.887    47.218    50.670    54.244    57.939    61.755    65.692    69.750    73.929    74.173    65.728    57.527    49.571    41.860    34.393    27.171    20.195    13.463     6.975     0.733    -5.265   -11.018   -16.526   -21.789   -26.807   -31.581   -36.110   -40.394   -44.433   -48.227   -51.777   -55.082   -58.142   -60.957   -63.528   -65.853   -67.934   -69.770   -71.361   -72.708   -73.809   -74.666   -75.278   -75.645   -75.768   -75.645   -75.278   -74.666   -73.809   -72.708   -71.361   -69.770   -67.934   -65.853   -63.528   -60.957   -58.142   -55.082   -51.777   -48.227   -44.433   -40.394   -36.110   -31.581   -26.807   -21.789   -16.526   -11.018    -5.265     0.733     6.975    13.463    20.195    27.171    34.393    41.860    49.571    57.527    65.728    74.173    73.929    69.750    65.692    61.755    57.939    54.244    50.670    47.218    43.887    40.677    37.590    34.623    31.779    29.056    26.455    23.975    21.618    19.382    17.268    15.276    13.406    11.658    10.032     8.528     7.146     5.886     4.748     3.733     2.839     2.067     1.418     0.890     0.485     0.202     0.041     0.000     0.000     0.000     0.000     0.000     0.000     0.000     0.000     0.000     0.000     0.000     0.000     0.000     0.000     0.000     0.000     0.000     0.000     0.000     0.000     0.000     0.000     0.000     0.000     0.000     0.000     0.000     0.000     0.000     0.000     0.000     0.000     0.000     0.000     0.000     0.000     0.000     0.000     0.000     0.000     0.000     0.000     0.000     0.000     0.000     0.000     0.000     0.000     0.000     0.000     0.000     0.000     0.000     0.000     0.000
     0.000     0.000     0.000     0.000     0.000     0.000     0.000     0.000     0.000     0.000     0.000     0.000     0.000     0.000     0.000     0.000     0.000     0.000     0.000     0.000     0.000     0.000     0.000     0.000     0.000     0.000     0.000     0.000     0.000     0.000     0.000     0.000     0.000     0.000     0.000     0.000     0.000     0.000     0.000     0.000     0.000     0.000     0.000     0.000     0.000     0.000     0.000     0.000     0.000     0.000     0.000     0.000     0.000     0.000     0.000     0.000     0.036     0.191     0.467     0.866     1.387     2.029     2.793     3.680     4.688     5.818     7.069     8.443     9.938    11.555    13.294    15.154    17.136    19.239    21.464    23.810    26.277    28.866    31.576    34.408    37.360    40.433    43.627    46.942    50.378    53.934    57.611    61.408    65.325    69.362    73.518    75.030    66.584    58.384    50.428    42.716    35.250    28.028    21.051    14.319     7.832     1.590    -4.408   -10.161   -15.669   -20.932   -25.951   -30.724   -35.253   -39.537   -43.576   -47.371   -50.920   -54.225   -57.285   -60.100   -62.671   -64.996   -67.077   -68.913   -70.504   -71.851   -72.952   -73.809   -74.421   -74.788   -74.911   -74.788   -74.421   -73.809   -72.952   -71.851   -70.504   -68.913   -67.077   -64.996   -62.671   -60.100   -57.285   -54.225   -50.920   -47.371   -43.576   -39.537   -35.253   -30.724   -25.951   -20.932   -15.669   -10.161    -4.408     1.590     7.832    14.319    21.051    28.028    35.250    42.716    50.428    58.384    66.584    75.030    73.518    69.362    65.325    61.408    57.611    53.934    50.378    46.942    43.627    40.433    37.360    34.408    31.576    28.866    26.277    23.810    21.464    19.239    17.136    15.154    13.294    11.555     9.938     8.443     7.069     5.818     4.688     3.680     2.793     2.029     1.387     0.866     0.467     0.191     0.036     0.000     0.000     0.000     0.000     0.000     0.000     0.000     0.000     0.000     0.000     0.000     0.000     0.000     0.000     0.000     0.000     0.000     0.000     0.000     0.000     0.000     0.000     0.000     0.000     0.000     0.000     0.000     0.000     0.000     0.000     0.000     0.000     0.000     0.000     0.000     0.000     0.000     0.000     0.000     0.000     0.000     0.000     0.000     0.000     0.000     0.000     0.000     0.000     0.000     0.000     0.000     0.000     0.000     0.000     0.000
     0.000     0.000     0.000     0.000     0.000     0.000     0.000     0.000     0.000     0.000     0.000     0.000     0.000     0.000     0.000     0.000     0.000     0.000     0.000     0.000     0.000     0.000     0.000     0.000     0.000     0.000     0.000     0.000     0.000     0.000     0.000     0.000     0.000     0.000     0.000     0.000     0.000     0.000     0.000     0.000     0.000     0.000     0.000     0.000     0.000     0.000     0.000     0.000     0.000     0.000     0.000     0.000     0.000     0.000     0.000     0.000     0.030     0.177     0.445     0.835     1.347     1.981     2.736     3.612     4.611     5.730     6.971     8.334     9.818    11.423    13.150    14.997    16.966    19.056    21.266    23.598    26.051    28.624    31.317    34.131    37.066    40.121    43.295    46.590    50.005    53.539    57.192    60.964    64.855    68.865    72.993    76.132    67.686    59.485    51.529    43.818    36.351    29.130    22.153    15.421     8.934     2.691    -3.306    -9.059   -14.567   -19.830   -24.849   -29.623   -34.151   -38.435   -42.475   -46.269   -49.819   -53.123   -56.183   -58.999   -61.569   -63.895   -65.976   -67.812   -69.403   -70.749   -71.851   -72.708   -73.320   -73.687   -73.809   -73.687   -73.320   -72.708   -71.851   -70.749   -69.403   -67.812   -65.976   -63.895   -61.569   -58.999   -56.183   -53.123   -49.819   -46.269   -42.475   -38.435   -34.151   -29.623   -24.849   -19.830   -14.567    -9.059    -3.306     2.691     8.934    15.421    22.153    29.130    36.351    43.818    51.529    59.485    67.686    76.132    72.993    68.865    64.855    60.964    57.192    53.539    50.005    46.590    43.295    40.121    37.066    34.131    31.317    28.624    26.051    23.598    21.266    19.056    16.966    14.997    13.150    11.423     9.818     8.334     6.971     5.730     4.611     3.612     2.736     1.981     1.347     0.835     0.445     0.177     0.030     0.000     0.000     0.000     0.000     0.000     0.000     0.000     0.000     0.000     0.000     0.000     0.000     0.000     0.000     0.000     0.000     0.000     0.000     0.000     0.000     0.000     0.000     0.000     0.000     0.000     0.000     0.000     0.000     0.000     0.000     0.000     0.000     0.000     0.000     0.000     0.000     0.000     0.000     0.000     0.000     0.000     0.000     0.000     0.000     0.000     0.000     0.000     0.000     0.000     0.000     0.000     0.000     0.000     0.000     0.000
     0.000     0.000     0.000     0.000     0.000     0.000     0.000     0.000     0.000     0.000     0.000     0.000     0.000     0.000     0.000     0.000     0.000     0.000     0.000     0.000     0.000     0.000     0.000     0.000     0.000     0.000     0.000     0.000     0.000     0.000     0.000     0.000     0.000     0.000     0.000     0.000     0.000     0.000     0.000     0.000     0.000     0.000     0.000     0.000     0.000     0.000     0.000     0.000     0.000     0.000     0.000     0.000     0.000     0.000     0.000     0.000     0.024     0.161     0.419     0.799     1.300     1.922     2.666     3.531     4.517     5.624     6.853     8.202     9.672    11.263    12.975    14.807    16.760    18.833    21.027    23.341    25.775    28.329    31.003    33.796    36.709    39.741    42.893    46.163    49.551    53.058    56.683    60.426    64.286    68.263    72.356    76.565    69.032    60.832    52.876    45.164    37.698    30.476    23.499    16.767    10.280     4.038    -1.960    -7.713   -13.221   -18.484   -23.502   -28.276   -32.805   -37.089   -41.128   -44.923   -48.472   -51.777   -54.837   -57.652   -60.223   -62.548   -64.629   -66.465   -68.056   -69.403   -70.504   -71.361   -71.973   -72.340   -72.463   -72.340   -71.973   -71.361   -70.504   -69.403   -68.056   -66.465   -64.629   -62.548   -60.223   -57.652   -54.837   -51.777   -48.472   -44.923   -41.128   -37.089   -32.805   -28.276   -23.502   -18.484   -13.221    -7.713    -1.960     4.038    10.280    16.767    23.499    30.476    37.698    45.164    52.876    60.832    69.032    76.565    72.356    68.263    64.286    60.426    56.683    53.058    49.551    46.163    42.893    39.741    36.709    33.796    31.003    28.329    25.775    23.341    21.027    18.833    16.760    14.807    12.975    11.263     9.672     8.202     6.853     5.624     4.517     3.531     2.666     1.922     1.300     0.799     0.419     0.161     0.024     0.000     0.000     0.000     0.000     0.000     0.000     0.000     0.000     0.000     0.000     0.000     0.000     0.000     0.000     0.000     0.000     0.000     0.000     0.000     0.000     0.000     0.000     0.000     0.000     0.000     0.000     0.000     0.000     0.000     0.000     0.000     0.000     0.000     0.000     0.000     0.000     0.000     0.000     0.000     0.000     0.000     0.000     0.000     0.000     0.000     0.000     0.000     0.000     0.000     0.000     0.000     0.000     0.000     0.000     0.000
     0.000     0.000     0.000     0.000     0.000     0.000     0.000     0.000     0.000     0.000     0.000     0.000     0.000     0.000     0.000     0.000     0.000     0.000     0.000     0.000     0.000     0.000     0.000     0.000     0.000     0.000     0.000     0.000     0.000     0.000     0.000     0.000     0.000     0.000     0.000     0.000     0.000     0.000     0.000     0.000     0.000     0.000     0.000     0.000     0.000     0.000     0.000     0.000     0.000     0.000     0.000     0.000     0.000     0.000     0.000     0.000     0.017     0.143     0.389     0.757     1.245     1.855     2.585     3.436     4.408     5.501     6.714     8.047     9.501    11.076    12.770    14.585    16.519    18.573    20.747    23.040    25.452    27.984    30.634    33.403    36.291    39.297    42.420    45.662    49.020    52.496    56.087    59.795    63.619    67.557    71.610    75.777    70.624    62.423    54.467    46.756    39.289    32.067    25.091    18.359    11.871     5.629    -0.369    -6.122   -11.630   -16.893   -21.911   -26.685   -31.214   -35.498   -39.537   -43.331   -46.881   -50.186   -53.246   -56.061   -58.631   -60.957   -63.038   -64.874   -66.465   -67.812   -68.913   -69.770   -70.382   -70.749   -70.872   -70.749   -70.382   -69.770   -68.913   -67.812   -66.465   -64.874   -63.038   -60.957   -58.631   -56.061   -53.246   -50.186   -46.881   -43.331   -39.537   -35.498   -31.214   -26.685   -21.911   -16.893   -11.630    -6.122    -0.369     5.629    11.871    18.359    25.091    32.067    39.289    46.756    54.467    62.423    70.624    75.777    71.610    67.557    63.619    59.795    56.087    52.496    49.020    45.662    42.420    39.297    36.291    33.403    30.634    27.984    25.452    23.040    20.747    18.573    16.519    14.585    12.770    11.076     9.501     8.047     6.714     5.501     4.408     3.436     2.585     1.855     1.245     0.757     0.389     0.143     0.017     0.000     0.000     0.000     0.000     0.000     0.000     0.000     0.000     0.000     0.000     0.000     0.000     0.000     0.000     0.000     0.000     0.000     0.000     0.000     0.000     0.000     0.000     0.000     0.000     0.000     0.000     0.000     0.000     0.000     0.000     0.000     0.000     0.000     0.000     0.000     0.000     0.000     0.000     0.000     0.000     0.000     0.000     0.000     0.000     0.000     0.000     0.000     0.000     0.000     0.000     0.000     0.000     0.000     0.000     0.000
     0.000     0.000     0.000     0.000     0.000     0.000     0.000     0.000     0.000     0.000     0.000     0.000     0.000     0.000     0.000     0.000     0.000     0.000     0.000     0.000     0.000     0.000     0.000     0.000     0.000     0.000     0.000     0.000     0.000     0.000     0.000     0.000     0.000     0.000     0.000     0.000     0.000     0.000     0.000     0.000     0.000     0.000     0.000     0.000     0.000     0.000     0.000     0.000     0.000     0.000     0.000     0.000     0.000     0.000     0.000     0.000     0.011     0.123     0.356     0.710     1.184     1.778     2.493     3.329     4.284     5.360     6.556     7.871     9.307    10.862    12.536    14.330    16.243    18.275    20.426    22.696    25.083    27.589    30.213    32.954    35.813    38.789    41.881    45.089    48.413    51.852    55.407    59.075    62.857    66.752    70.759    74.877    72.460    64.259    56.303    48.592    41.125    33.903    26.927    20.195    13.707     7.465     1.467    -4.286    -9.794   -15.057   -20.075   -24.849   -29.378   -33.662   -37.701   -41.495   -45.045   -48.350   -51.410   -54.225   -56.795   -59.121   -61.202   -63.038   -64.629   -65.976   -67.077   -67.934   -68.546   -68.913   -69.036   -68.913   -68.546   -67.934   -67.077   -65.976   -64.629   -63.038   -61.202   -59.121   -56.795   -54.225   -51.410   -48.350   -45.045   -41.495   -37.701   -33.662   -29.378   -24.849   -20.075   -15.057    -9.794    -4.286     1.467     7.465    13.707    20.195    26.927    33.903    41.125    48.592    56.303    64.259    72.460    74.877    70.759    66.752    62.857    59.075    55.407    51.852    48.413    45.089    41.881    38.789    35.813    32.954    30.213    27.589    25.083    22.696    20.426    18.275    16.243    14.330    12.536    10.862     9.307     7.871     6.556     5.360     4.284     3.329     2.493     1.778     1.184     0.710     0.356     0.123     0.011     0.000     0.000     0.000     0.000     0.000     0.000     0.000     0.000     0.000     0.000     0.000     0.000     0.000     0.000     0.000     0.000     0.000     0.000     0.000     0.000     0.000     0.000     0.000     0.000     0.000     0.000     0.000     0.000     0.000     0.000     0.000     0.000     0.000     0.000     0.000     0.000     0.000     0.000     0.000     0.000     0.000     0.000     0.000     0.000     0.000     0.000     0.000     0.000     0.000     0.000     0.000     0.000     0.000     0.000     0.000
     0.000     0.000     0.000     0.000     0.000     0.000     0.000     0.000     0.000     0.000     0.000     0.000     0.000     0.000     0.000     0.000     0.000     0.000     0.000     0.000     0.000     0.000     0.000     0.000     0.000     0.000     0.000     0.000     0.000     0.000     0.000     0.000     0.000     0.000     0.000     0.000     0.000     0.000     0.000     0.000     0.000     0.000     0.000     0.000     0.000     0.000     0.000     0.000     0.000     0.000     0.000     0.000     0.000     0.000     0.000     0.000     0.006     0.103     0.320     0.658     1.116     1.694     2.392     3.209     4.146     5.203     6.379     7.675     9.089    10.623    12.275    14.046    15.935    17.942    20.067    22.310    24.670    27.147    29.741    32.451    35.277    38.219    41.276    44.447    47.733    51.132    54.644    58.268    62.004    65.850    69.806    73.870    74.540    66.340    58.384    50.672    43.206    35.984    29.007    22.275    15.788     9.546     3.548    -2.205    -7.713   -12.976   -17.994   -22.768   -27.297   -31.581   -35.620   -39.415   -42.964   -46.269   -49.329   -52.144   -54.715   -57.040   -59.121   -60.957   -62.548   -63.895   -64.996   -65.853   -66.465   -66.832   -66.955   -66.832   -66.465   -65.853   -64.996   -63.895   -62.548   -60.957   -59.121   -57.040   -54.715   -52.144   -49.329   -46.269   -42.964   -39.415   -35.620   -31.581   -27.297   -22.768   -17.994   -12.976    -7.713    -2.205     3.548     9.546    15.788    22.275    29.007    35.984    43.206    50.672    58.384    66.340    74.540    73.870    69.806    65.850    62.004    58.268    54.644    51.132    47.733    44.447    41.276    38.219    35.277    32.451    29.741    27.147    24.670    22.310    20.067    17.942    15.935    14.046    12.275    10.623     9.089     7.675     6.379     5.203     4.146     3.209     2.392     1.694     1.116     0.658     0.320     0.103     0.006     0.000     0.000     0.000     0.000     0.000     0.000     0.000     0.000     0.000     0.000     0.000     0.000     0.000     0.000     0.000     0.000     0.000     0.000     0.000     0.000     0.000     0.000     0.000     0.000     0.000     0.000     0.000     0.000     0.000     0.000     0.000     0.000     0.000     0.000     0.000     0.000     0.000     0.000     0.000     0.000     0.000     0.000     0.000     0.000     0.000     0.000     0.000     0.000     0.000     0.000     0.000     0.000     0.000     0.000     0.000
     0.000     0.000     0.000     0.000     0.000     0.000     0.000     0.000     0.000     0.000     0.000     0.000     0.000     0.000     0.000     0.000     0.000     0.000     0.000     0.000     0.000     0.000     0.000     0.000     0.000     0.000     0.000     0.000     0.000     0.000     0.000     0.000     0.000     0.000     0.000     0.000     0.000     0.000     0.000     0.000     0.000     0.000     0.000     0.000     0.000     0.000     0.000     0.000     0.000     0.000     0.000     0.000     0.000     0.000     0.000     0.000     0.002     0.082     0.283     0.603     1.043     1.602     2.281     3.078     3.995     5.031     6.185     7.458     8.850    10.359    11.987    13.732    15.594    17.574    19.671    21.884    24.213    26.659    29.219    31.895    34.685    37.590    40.608    43.738    46.982    50.336    53.802    57.378    61.062    64.855    68.755    72.761    76.866    68.665    60.709    52.998    45.532    38.310    31.333    24.601    18.114    11.871     5.874     0.121    -5.387   -10.650   -15.669   -20.442   -24.971   -29.255   -33.295   -37.089   -40.639   -43.943   -47.003   -49.819   -52.389   -54.715   -56.795   -58.631   -60.223   -61.569   -62.671   -63.528   -64.140   -64.507   -64.629   -64.507   -64.140   -63.528   -62.671   -61.569   -60.223   -58.631   -56.795   -54.715   -52.389   -49.819   -47.003   -43.943   -40.639   -37.089   -33.295   -29.255   -24.971   -20.442   -15.669   -10.650    -5.387     0.121     5.874    11.871    18.114    24.601    31.333    38.310    45.532    52.998    60.709    68.665    76.866    72.761    68.755    64.855    61.062    57.378    53.802    50.336    46.982    43.738    40.608    37.590    34.685    31.895    29.219    26.659    24.213    21.884    19.671    17.574    15.594    13.732    11.987    10.359     8.850     7.458     6.185     5.031     3.995     3.078     2.281     1.602     1.043     0.603     0.283     0.082     0.002     0.000     0.000     0.000     0.000     0.000     0.000     0.000     0.000     0.000     0.000     0.000     0.000     0.000     0.000     0.000     0.000     0.000     0.000     0.000     0.000     0.000     0.000     0.000     0.000     0.000     0.000     0.000     0.000     0.000     0.000     0.000     0.000     0.000     0.000     0.000     0.000     0.000     0.000     0.000     0.000     0.000     0.000     0.000     0.000     0.000     0.000     0.000     0.000     0.000     0.000     0.000     0.000     0.000     0.000     0.000
     0.000     0.000     0.000     0.000     0.000     0.000     0.000     0.000     0.000     0.000     0.000     0.000     0.000     0.000     0.000     0.000     0.000     0.000     0.000     0.000     0.000     0.000     0.000     0.000     0.000     0.000     0.000     0.000     0.000     0.000     0.000     0.000     0.000     0.000     0.000     0.000     0.000     0.000     0.000     0.000     0.000     0.000     0.000     0.000     0.000     0.000     0.000     0.000     0.000     0.000     0.000     0.000     0.000     0.000     0.000     0.000     0.000     0.062     0.244     0.545     0.965     1.504     2.161     2.937     3.832     4.844     5.975     7.224     8.590    10.073    11.673    13.390    15.224    17.173    19.239    21.420    23.716    26.126    28.651    31.289    34.040    36.904    39.879    42.966    46.163    49.469    52.885    56.408    60.037    63.772    67.611    71.553    75.596    71.236    63.280    55.568    48.102    40.880    33.903    27.171    20.684    14.442     8.444     2.691    -2.817    -8.080   -13.098   -17.872   -22.401   -26.685   -30.724   -34.519   -38.068   -41.373   -44.433   -47.248   -49.819   -52.144   -54.225   -56.061   -57.652   -58.999   -60.100   -60.957   -61.569   -61.936   -62.059   -61.936   -61.569   -60.957   -60.100   -58.999   -57.652   -56.061   -54.225   -52.144   -49.819   -47.248   -44.433   -41.373   -38.068   -34.519   -30.724   -26.685   -22.401   -17.872   -13.098    -8.080    -2.817     2.691     8.444    14.442    20.684    27.171    33.903    40.880    48.102    55.568    63.280    71.236    75.596    71.553    67.611    63.772    60.037    56.408    52.885    49.469    46.163    42.966    39.879    36.904    34.040    31.289    28.651    26.126    23.716    21.420    19.239    17.173    15.224    13.390    11.673    10.073     8.590     7.224     5.975     4.844     3.832     2.937     2.161     1.504     0.965     0.545     0.244     0.062     0.000     0.000     0.000     0.000     0.000     0.000     0.000     0.000     0.000     0.000     0.000     0.000     0.000     0.000     0.000     0.000     0.000     0.000     0.000     0.000     0.000     0.000     0.000     0.000     0.000     0.000     0.000     0.000     0.000     0.000     0.000     0.000     0.000     0.000     0.000     0.000     0.000     0.000     0.000     0.000     0.000     0.000     0.000     0.000     0.000     0.000     0.000     0.000     0.000     0.000     0.000     0.000     0.000     0.000     0.000     0.000
     0.000     0.000     0.000     0.000     0.000     0.000     0.000     0.000     0.000     0.000     0.000     0.000     0.000     0.000     0.000     0.000     0.000     0.000     0.000     0.000     0.000     0.000     0.000     0.000     0.000     0.000     0.000     0.000     0.000     0.000     0.000     0.000     0.000     0.000     0.000     0.000     0.000     0.000     0.000     0.000     0.000     0.000     0.000     0.000     0.000     0.000     0.000     0.000     0.000     0.000     0.000     0.000     0.000     0.000     0.000     0.000     0.000     0.044     0.205     0.485     0.883     1.400     2.034     2.787     3.657     4.645     5.750     6.971     8.310     9.765    11.336    13.022    14.824    16.741    18.773    20.919    23.179    25.551    28.037    30.634    33.343    36.163    39.093    42.132    45.279    48.534    51.895    55.362    58.932    62.605    66.379    70.253    74.224    74.051    66.095    58.384    50.917    43.696    36.719    29.987    23.499    17.257    11.259     5.506    -0.002    -5.265   -10.283   -15.057   -19.586   -23.870   -27.909   -31.703   -35.253   -38.558   -41.618   -44.433   -47.003   -49.329   -51.410   -53.246   -54.837   -56.183   -57.285   -58.142   -58.754   -59.121   -59.243   -59.121   -58.754   -58.142   -57.285   -56.183   -54.837   -53.246   -51.410   -49.329   -47.003   -44.433   -41.618   -38.558   -35.253   -31.703   -27.909   -23.870   -19.586   -15.057   -10.283    -5.265    -0.002     5.506    11.259    17.257    23.499    29.987    36.719    43.696    50.917    58.384    66.095    74.051    74.224    70.253    66.379    62.605    58.932    55.362    51.895    48.534    45.279    42.132    39.093    36.163    33.343    30.634    28.037    25.551    23.179    20.919    18.773    16.741    14.824    13.022    11.336     9.765     8.310     6.971     5.750     4.645     3.657     2.787     2.034     1.400     0.883     0.485     0.205     0.044     0.000     0.000     0.000     0.000     0.000     0.000     0.000     0.000     0.000     0.000     0.000     0.000     0.000     0.000     0.000     0.000     0.000     0.000     0.000     0.000     0.000     0.000     0.000     0.000     0.000     0.000     0.000     0.000     0.000     0.000     0.000     0.000     0.000     0.000     0.000     0.000     0.000     0.000     0.000     0.000     0.000     0.000     0.000     0.000     0.000     0.000     0.000     0.000     0.000     0.000     0.000     0.000     0.000     0.000     0.000     0.000
     0.000     0.000     0.000     0.000     0.000     0.000     0.000     0.000     0.000     0.000     0.000     0.000     0.000     0.000     0.000     0.000     0.000     0.000     0.000     0.000     0.000     0.000     0.000     0.000     0.000     0.000     0.000     0.000     0.000     0.000     0.000     0.000     0.000     0.000     0.000     0.000     0.000     0.000     0.000     0.000     0.000     0.000     0.000     0.000     0.000     0.000     0.000     0.000     0.000     0.000     0.000     0.000     0.000     0.000     0.000     0.000     0.000     0.027     0.166     0.424     0.799     1.291     1.901     2.629     3.473     4.433     5.510     6.703     8.012     9.436    10.976    12.630    14.398    16.280    18.275    20.384    22.604    24.937    27.381    29.935    32.598    35.371    38.252    41.240    44.335    47.534    50.838    54.244    57.751    61.358    65.064    68.865    72.761    76.748    69.155    61.444    53.977    46.756    39.779    33.047    26.559    20.317    14.319     8.567     3.058    -2.205    -7.223   -11.997   -16.526   -20.810   -24.849   -28.643   -32.193   -35.498   -38.558   -41.373   -43.943   -46.269   -48.350   -50.186   -51.777   -53.123   -54.225   -55.082   -55.694   -56.061   -56.183   -56.061   -55.694   -55.082   -54.225   -53.123   -51.777   -50.186   -48.350   -46.269   -43.943   -41.373   -38.558   -35.498   -32.193   -28.643   -24.849   -20.810   -16.526   -11.997    -7.223    -2.205     3.058     8.567    14.319    20.317    26.559    33.047    39.779    46.756    53.977    61.444    69.155    76.748    72.761    68.865    65.064    61.358    57.751    54.244    50.838    47.534    44.335    41.240    38.252    35.371    32.598    29.935    27.381    24.937    22.604    20.384    18.275    16.280    14.398    12.630    10.976     9.436     8.012     6.703     5.510     4.433     3.473     2.629     1.901     1.291     0.799     0.424     0.166     0.027     0.000     0.000     0.000     0.000     0.000     0.000     0.000     0.000     0.000     0.000     0.000     0.000     0.000     0.000     0.000     0.000     0.000     0.000     0.000     0.000     0.000     0.000     0.000     0.000     0.000     0.000     0.000     0.000     0.000     0.000     0.000     0.000     0.000     0.000     0.000     0.000     0.000     0.000     0.000     0.000     0.000     0.000     0.000     0.000     0.000     0.000     0.000     0.000     0.000     0.000     0.000     0.000     0.000     0.000     0.000     0.000
     0.000     0.000     0.000     0.000     0.000     0.000     0.000     0.000     0.000     0.000     0.000     0.000     0.000     0.000     0.000     0.000     0.000     0.000     0.000     0.000     0.000     0.000     0.000     0.000     0.000     0.000     0.000     0.000     0.000     0.000     0.000     0.000     0.000     0.000     0.000     0.000     0.000     0.000     0.000     0.000     0.000     0.000     0.000     0.000     0.000     0.000     0.000     0.000     0.000     0.000     0.000     0.000     0.000     0.000     0.000     0.000     0.000     0.014     0.130     0.363     0.713     1.180     1.763     2.463     3.279     4.211     5.258     6.421     7.698     9.089    10.595    12.214    13.946    15.791    17.748    19.816    21.995    24.285    26.684    29.192    31.808    34.531    37.360    40.294    43.332    46.473    49.716    53.058    56.499    60.037    63.670    67.395    71.212    75.116    72.460    64.748    57.282    50.060    43.084    36.351    29.864    23.622    17.624    11.871     6.363     1.100    -3.918    -8.692   -13.221   -17.505   -21.544   -25.338   -28.888   -32.193   -35.253   -38.068   -40.639   -42.964   -45.045   -46.881   -48.472   -49.819   -50.920   -51.777   -52.389   -52.756   -52.879   -52.756   -52.389   -51.777   -50.920   -49.819   -48.472   -46.881   -45.045   -42.964   -40.639   -38.068   -35.253   -32.193   -28.888   -25.338   -21.544   -17.505   -13.221    -8.692    -3.918     1.100     6.363    11.871    17.624    23.622    29.864    36.351    43.084    50.060    57.282    64.748    72.460    75.116    71.212    67.395    63.670    60.037    56.499    53.058    49.716    46.473    43.332    40.294    37.360    34.531    31.808    29.192    26.684    24.285    21.995    19.816    17.748    15.791    13.946    12.214    10.595     9.089     7.698     6.421     5.258     4.211     3.279     2.463     1.763     1.180     0.713     0.363     0.130     0.014     0.000     0.000     0.000     0.000     0.000     0.000     0.000     0.000     0.000     0.000     0.000     0.000     0.000     0.000     0.000     0.000     0.000     0.000     0.000     0.000     0.000     0.000     0.000     0.000     0.000     0.000     0.000     0.000     0.000     0.000     0.000     0.000     0.000     0.000     0.000     0.000     0.000     0.000     0.000     0.000     0.000     0.000     0.000     0.000     0.000     0.000     0.000     0.000     0.000     0.000     0.000     0.000     0.000     0.000     0.000     0.000
     0.000     0.000     0.000     0.000     0.000     0.000     0.000     0.000     0.000     0.000     0.000     0.000     0.000     0.000     0.000     0.000     0.000     0.000     0.000     0.000     0.000     0.000     0.000     0.000     0.000     0.000     0.000     0.000     0.000     0.000     0.000     0.000     0.000     0.000     0.000     0.000     0.000     0.000     0.000     0.000     0.000     0.000     0.000     0.000     0.000     0.000     0.000     0.000     0.000     0.000     0.000     0.000     0.000     0.000     0.000     0.000     0.000     0.004     0.095     0.302     0.626     1.066     1.621     2.292     3.078     3.979     4.995     6.125     7.368     8.725    10.195    11.777    13.471    15.276    17.192    19.218    21.354    23.598    25.950    28.409    30.974    33.645    36.419    39.297    42.276    45.356    48.534    51.810    55.181    58.647    62.204    65.850    69.583    73.401    76.009    68.298    60.832    53.610    46.633    39.901    33.414    27.171    21.174    15.421     9.913     4.650    -0.369    -5.142    -9.671   -13.955   -17.994   -21.789   -25.338   -28.643   -31.703   -34.519   -37.089   -39.415   -41.495   -43.331   -44.923   -46.269   -47.371   -48.227   -48.839   -49.207   -49.329   -49.207   -48.839   -48.227   -47.371   -46.269   -44.923   -43.331   -41.495   -39.415   -37.089   -34.519   -31.703   -28.643   -25.338   -21.789   -17.994   -13.955    -9.671    -5.142    -0.369     4.650     9.913    15.421    21.174    27.171    33.414    39.901    46.633    53.610    60.832    68.298    76.009    73.401    69.583    65.850    62.204    58.647    55.181    51.810    48.534    45.356    42.276    39.297    36.419    33.645    30.974    28.409    25.950    23.598    21.354    19.218    17.192    15.276    13.471    11.777    10.195     8.725     7.368     6.125     4.995     3.979     3.078     2.292     1.621     1.066     0.626     0.302     0.095     0.004     0.000     0.000     0.000     0.000     0.000     0.000     0.000     0.000     0.000     0.000     0.000     0.000     0.000     0.000     0.000     0.000     0.000     0.000     0.000     0.000     0.000     0.000     0.000     0.000     0.000     0.000     0.000     0.000     0.000     0.000     0.000     0.000     0.000     0.000     0.000     0.000     0.000     0.000     0.000     0.000     0.000     0.000     0.000     0.000     0.000     0.000     0.000     0.000     0.000     0.000     0.000     0.000     0.000     0.000     0.000     0.000
     0.000     0.000     0.000     0.000     0.000     0.000     0.000     0.000     0.000     0.000     0.000     0.000     0.000     0.000     0.000     0.000     0.000     0.000     0.000     0.000     0.000     0.000     0.000     0.000     0.000     0.000     0.000     0.000     0.000     0.000     0.000     0.000     0.000     0.000     0.000     0.000     0.000     0.000     0.000     0.000     0.000     0.000     0.000     0.000     0.000     0.000     0.000     0.000     0.000     0.000     0.000     0.000     0.000     0.000     0.000     0.000     0.000     0.000     0.064     0.244     0.540     0.950     1.476     2.117     2.871     3.740     4.722     5.818     7.026     8.346     9.778    11.321    12.975    14.738    16.611    18.593    20.682    22.879    25.181    27.589    30.101    32.717    35.434    38.252    41.170    44.185    47.297    50.503    53.802    57.192    60.670    64.234    67.882    71.610    75.416    72.092    64.626    57.404    50.428    43.696    37.208    30.966    24.968    19.215    13.707     8.444     3.426    -1.348    -5.877   -10.161   -14.200   -17.994   -21.544   -24.849   -27.909   -30.724   -33.295   -35.620   -37.701   -39.537   -41.128   -42.475   -43.576   -44.433   -45.045   -45.412   -45.535   -45.412   -45.045   -44.433   -43.576   -42.475   -41.128   -39.537   -37.701   -35.620   -33.295   -30.724   -27.909   -24.849   -21.544   -17.994   -14.200   -10.161    -5.877    -1.348     3.426     8.444    13.707    19.215    24.968    30.966    37.208    43.696    50.428    57.404    64.626    72.092    75.416    71.610    67.882    64.234    60.670    57.192    53.802    50.503    47.297    44.185    41.170    38.252    35.434    32.717    30.101    27.589    25.181    22.879    20.682    18.593    16.611    14.738    12.975    11.321     9.778     8.346     7.026     5.818     4.722     3.740     2.871     2.117     1.476     0.950     0.540     0.244     0.064     0.000     0.000     0.000     0.000     0.000     0.000     0.000     0.000     0.000     0.000     0.000     0.000     0.000     0.000     0.000     0.000     0.000     0.000     0.000     0.000     0.000     0.000     0.000     0.000     0.000     0.000     0.000     0.000     0.000     0.000     0.000     0.000     0.000     0.000     0.000     0.000     0.000     0.000     0.000     0.000     0.000     0.000     0.000     0.000     0.000     0.000     0.000     0.000     0.000     0.000     0.000     0.000     0.000     0.000     0.000     0.000     0.000
     0.000     0.000     0.000     0.000     0.000     0.000     0.000     0.000     0.000     0.000     0.000     0.000     0.000     0.000     0.000     0.000     0.000     0.000     0.000     0.000     0.000     0.000     0.000     0.000     0.000     0.000     0.000     0.000     0.000     0.000     0.000     0.000     0.000     0.000     0.000     0.000     0.000     0.000     0.000     0.000     0.000     0.000     0.000     0.000     0.000     0.000     0.000     0.000     0.000     0.000     0.000     0.000     0.000     0.000     0.000     0.000     0.000     0.000     0.038     0.189     0.455     0.835     1.330     1.938     2.660     3.494     4.442     5.501     6.672     7.953     9.346    10.848    12.459    14.179    16.007    17.942    19.983    22.130    24.381    26.735    29.192    31.750    34.408    37.164    40.017    42.966    46.008    49.142    52.366    55.678    59.075    62.555    66.114    69.750    73.460    76.132    68.665    61.444    54.467    47.735    41.248    35.005    29.007    23.255    17.747    12.483     7.465     2.691    -1.838    -6.122   -10.161   -13.955   -17.505   -20.810   -23.870   -26.685   -29.255   -31.581   -33.662   -35.498   -37.089   -38.435   -39.537   -40.394   -41.006   -41.373   -41.495   -41.373   -41.006   -40.394   -39.537   -38.435   -37.089   -35.498   -33.662   -31.581   -29.255   -26.685   -23.870   -20.810   -17.505   -13.955   -10.161    -6.122    -1.838     2.691     7.465    12.483    17.747    23.255    29.007    35.005    41.248    47.735    54.467    61.444    68.665    76.132    73.460    69.750    66.114    62.555    59.075    55.678    52.366    49.142    46.008    42.966    40.017    37.164    34.408    31.750    29.192    26.735    24.381    22.130    19.983    17.942    16.007    14.179    12.459    10.848     9.346     7.953     6.672     5.501     4.442     3.494     2.660     1.938     1.330     0.835     0.455     0.189     0.038     0.000     0.000     0.000     0.000     0.000     0.000     0.000     0.000     0.000     0.000     0.000     0.000     0.000     0.000     0.000     0.000     0.000     0.000     0.000     0.000     0.000     0.000     0.000     0.000     0.000     0.000     0.000     0.000     0.000     0.000     0.000     0.000     0.000     0.000     0.000     0.000     0.000     0.000     0.000     0.000     0.000     0.000     0.000     0.000     0.000     0.000     0.000     0.000     0.000     0.000     0.000     0.000     0.000     0.000     0.000     0.000     0.000
     0.000     0.000     0.000     0.000     0.000     0.000     0.000     0.000     0.000     0.000     0.000     0.000     0.000     0.000     0.000     0.000     0.000     0.000     0.000     0.000     0.000     0.000     0.000     0.000     0.000     0.000     0.000     0.000     0.000     0.000     0.000     0.000     0.000     0.000     0.000     0.000     0.000     0.000     0.000     0.000     0.000     0.000     0.000     0.000     0.000     0.000     0.000     0.000     0.000     0.000     0.000     0.000     0.000     0.000     0.000     0.000     0.000     0.000     0.018     0.139     0.373     0.722     1.184     1.758     2.445     3.244     4.154     5.176     6.307     7.549     8.900    10.359    11.927    13.601    15.382    17.268    19.259    21.354    23.551    25.850    28.249    30.747    33.343    36.035    38.822    41.702    44.673    47.733    50.879    54.111    57.424    60.817    64.286    67.828    71.439    75.116    72.949    65.728    58.751    52.019    45.532    39.289    33.291    27.539    22.031    16.767    11.749     6.975     2.446    -1.838    -5.877    -9.671   -13.221   -16.526   -19.586   -22.401   -24.971   -27.297   -29.378   -31.214   -32.805   -34.151   -35.253   -36.110   -36.722   -37.089   -37.211   -37.089   -36.722   -36.110   -35.253   -34.151   -32.805   -31.214   -29.378   -27.297   -24.971   -22.401   -19.586   -16.526   -13.221    -9.671    -5.877    -1.838     2.446     6.975    11.749    16.767    22.031    27.539    33.291    39.289    45.532    52.019    58.751    65.728    72.949    75.116    71.439    67.828    64.286    60.817    57.424    54.111    50.879    47.733    44.673    41.702    38.822    36.035    33.343    30.747    28.249    25.850    23.551    21.354    19.259    17.268    15.382    13.601    11.927    10.359     8.900     7.549     6.307     5.176     4.154     3.244     2.445     1.758     1.184     0.722     0.373     0.139     0.018     0.000     0.000     0.000     0.000     0.000     0.000     0.000     0.000     0.000     0.000     0.000     0.000     0.000     0.000     0.000     0.000     0.000     0.000     0.000     0.000     0.000     0.000     0.000     0.000     0.000     0.000     0.000     0.000     0.000     0.000     0.000     0.000     0.000     0.000     0.000     0.000     0.000     0.000     0.000     0.000     0.000     0.000     0.000     0.000     0.000     0.000     0.000     0.000     0.000     0.000     0.000     0.000     0.000     0.000     0.000     0.000     0.000
     0.000     0.000     0.000     0.000     0.000     0.000     0.000     0.000     0.000     0.000     0.000     0.000     0.000     0.000     0.000     0.000     0.000     0.000     0.000     0.000     0.000     0.000     0.000     0.000     0.000     0.000     0.000     0.000     0.000     0.000     0.000     0.000     0.000     0.000     0.000     0.000     0.000     0.000     0.000     0.000     0.000     0.000     0.000     0.000     0.000     0.000     0.000     0.000     0.000     0.000     0.000     0.000     0.000     0.000     0.000     0.000     0.000     0.000     0.005     0.094     0.296     0.611     1.039     1.578     2.229     2.991     3.863     4.844     5.936     7.135     8.443     9.858    11.379    13.006    14.738    16.574    18.513    20.554    22.696    24.937    27.277    29.713    32.245    34.871    37.590    40.398    43.295    46.279    49.346    52.496    55.723    59.027    62.404    65.850    69.362    72.935    76.565    70.256    63.280    56.548    50.060    43.818    37.820    32.067    26.559    21.296    16.278    11.504     6.975     2.691    -1.348    -5.142    -8.692   -11.997   -15.057   -17.872   -20.442   -22.768   -24.849   -26.685   -28.276   -29.623   -30.724   -31.581   -32.193   -32.560   -32.683   -32.560   -32.193   -31.581   -30.724   -29.623   -28.276   -26.685   -24.849   -22.768   -20.442   -17.872   -15.057   -11.997    -8.692    -5.142    -1.348     2.691     6.975    11.504    16.278    21.296    26.559    32.067    37.820    43.818    50.060    56.548    63.280    70.256    76.565    72.935    69.362    65.850    62.404    59.027    55.723    52.496    49.346    46.279    43.295    40.398    37.590    34.871    32.245    29.713    27.277    24.937    22.696    20.554    18.513    16.574    14.738    13.006    11.379     9.858     8.443     7.135     5.936     4.844     3.863     2.991     2.229     1.578     1.039     0.611     0.296     0.094     0.005     0.000     0.000     0.000     0.000     0.000     0.000     0.000     0.000     0.000     0.000     0.000     0.000     0.000     0.000     0.000     0.000     0.000     0.000     0.000     0.000     0.000     0.000     0.000     0.000     0.000     0.000     0.000     0.000     0.000     0.000     0.000     0.000     0.000     0.000     0.000     0.000     0.000     0.000     0.000     0.000     0.000     0.000     0.000     0.000     0.000     0.000     0.000     0.000     0.000     0.000     0.000     0.000     0.000     0.000     0.000     0.000     0.000
     0.000     0.000     0.000     0.000     0.000     0.000     0.000     0.000     0.000     0.000     0.000     0.000     0.000     0.000     0.000     0.000     0.000     0.000     0.000     0.000     0.000     0.000     0.000     0.000     0.000     0.000     0.000     0.000     0.000     0.000     0.000     0.000     0.000     0.000     0.000     0.000     0.000     0.000     0.000     0.000     0.000     0.000     0.000     0.000     0.000     0.000     0.000     0.000     0.000     0.000     0.000     0.000     0.000     0.000     0.000     0.000     0.000     0.000     0.000     0.056     0.225     0.505     0.897     1.400     2.013     2.736     3.568     4.509     5.558     6.714     7.977     9.346    10.820    12.398    14.079    15.863    17.748    19.733    21.817    23.999    26.277    28.651    31.117    33.675    36.323    39.059    41.881    44.786    47.772    50.838    53.978    57.192    60.475    63.823    67.234    70.703    74.224    75.030    68.053    61.321    54.834    48.592    42.594    36.841    31.333    26.070    21.051    16.278    11.749     7.465     3.426    -0.369    -3.918    -7.223   -10.283   -13.098   -15.669   -17.994   -20.075   -21.911   -23.502   -24.849   -25.951   -26.807   -27.419   -27.787   -27.909   -27.787   -27.419   -26.807   -25.951   -24.849   -23.502   -21.911   -20.075   -17.994   -15.669   -13.098   -10.283    -7.223    -3.918    -0.369     3.426     7.465    11.749    16.278    21.051    26.070    31.333    36.841    42.594    48.592    54.834    61.321    68.053    75.030    74.224    70.703    67.234    63.823    60.475    57.192    53.978    50.838    47.772    44.786    41.881    39.059    36.323    33.675    31.117    28.651    26.277    23.999    21.817    19.733    17.748    15.863    14.079    12.398    10.820     9.346     7.977     6.714     5.558     4.509     3.568     2.736     2.013     1.400     0.897     0.505     0.225     0.056     0.000     0.000     0.000     0.000     0.000     0.000     0.000     0.000     0.000     0.000     0.000     0.000     0.000     0.000     0.000     0.000     0.000     0.000     0.000     0.000     0.000     0.000     0.000     0.000     0.000     0.000     0.000     0.000     0.000     0.000     0.000     0.000     0.000     0.000     0.000     0.000     0.000     0.000     0.000     0.000     0.000     0.000     0.000     0.000     0.000     0.000     0.000     0.000     0.000     0.000     0.000     0.000     0.000     0.000     0.000     0.000     0.000     0.000
     0.000     0.000     0.000     0.000     0.000     0.000     0.000     0.000     0.000     0.000     0.000     0.000     0.000     0.000     0.000     0.000     0.000     0.000     0.000     0.000     0.000     0.000     0.000     0.000     0.000     0.000     0.000     0.000     0.000     0.000     0.000     0.000     0.000     0.000     0.000     0.000     0.000     0.000     0.000     0.000     0.000     0.000     0.000     0.000     0.000     0.000     0.000     0.000     0.000     0.000     0.000     0.000     0.000     0.000     0.000     0.000     0.000     0.000     0.000     0.027     0.161     0.405     0.760     1.225     1.798     2.481     3.272     4.171     5.176     6.287     7.504     8.825    10.250    11.777    13.406    15.136    16.966    18.894    20.919    23.040    25.255    27.563    29.962    32.451    35.027    37.688    40.433    43.259    46.163    49.142    52.195    55.316    58.504    61.755    65.064    68.427    71.839    75.296    73.072    66.340    59.852    53.610    47.612    41.860    36.351    31.088    26.070    21.296    16.767    12.483     8.444     4.650     1.100    -2.205    -5.265    -8.080   -10.650   -12.976   -15.057   -16.893   -18.484   -19.830   -20.932   -21.789   -22.401   -22.768   -22.890   -22.768   -22.401   -21.789   -20.932   -19.830   -18.484   -16.893   -15.057   -12.976   -10.650    -8.080    -5.265    -2.205     1.100     4.650     8.444    12.483    16.767    21.296    26.070    31.088    36.351    41.860    47.612    53.610    59.852    66.340    73.072    75.296    71.839    68.427    65.064    61.755    58.504    55.316    52.195    49.142    46.163    43.259    40.433    37.688    35.027    32.451    29.962    27.563    25.255    23.040    20.919    18.894    16.966    15.136    13.406    11.777    10.250     8.825     7.504     6.287     5.176     4.171     3.272     2.481     1.798     1.225     0.760     0.405     0.161     0.027     0.000     0.000     0.000     0.000     0.000     0.000     0.000     0.000     0.000     0.000     0.000     0.000     0.000     0.000     0.000     0.000     0.000     0.000     0.000     0.000     0.000     0.000     0.000     0.000     0.000     0.000     0.000     0.000     0.000     0.000     0.000     0.000     0.000     0.000     0.000     0.000     0.000     0.000     0.000     0.000     0.000     0.000     0.000     0.000     0.000     0.000     0.000     0.000     0.000     0.000     0.000     0.000     0.000     0.000     0.000     0.000     0.000     0.000
     0.000     0.000     0.000     0.000     0.000     0.000     0.000     0.000     0.000     0.000     0.000     0.000     0.000     0.000     0.000     0.000     0.000     0.000     0.000     0.000     0.000     0.000     0.000     0.000     0.000     0.000     0.000     0.000     0.000     0.000     0.000     0.000     0.000     0.000     0.000     0.000     0.000     0.000     0.000     0.000     0.000     0.000     0.000     0.000     0.000     0.000     0.000     0.000     0.000     0.000     0.000     0.000     0.000     0.000     0.000     0.000     0.000     0.000     0.000     0.008     0.105     0.312     0.629     1.054     1.588     2.229     2.977     3.832     4.792     5.857     7.026     8.298     9.672    11.148    12.723    14.398    16.170    18.040    20.004    22.063    24.213    26.455    28.785    31.203    33.705    36.291    38.957    41.702    44.522    47.415    50.378    53.407    56.499    59.651    62.857    66.114    69.417    72.761    76.140    71.603    65.116    58.873    52.876    47.123    41.615    36.351    31.333    26.559    22.031    17.747    13.707     9.913     6.363     3.058    -0.002    -2.817    -5.387    -7.713    -9.794   -11.630   -13.221   -14.567   -15.669   -16.526   -17.138   -17.505   -17.627   -17.505   -17.138   -16.526   -15.669   -14.567   -13.221   -11.630    -9.794    -7.713    -5.387    -2.817    -0.002     3.058     6.363     9.913    13.707    17.747    22.031    26.559    31.333    36.351    41.615    47.123    52.876    58.873    65.116    71.603    76.140    72.761    69.417    66.114    62.857    59.651    56.499    53.407    50.378    47.415    44.522    41.702    38.957    36.291    33.705    31.203    28.785    26.455    24.213    22.063    20.004    18.040    16.170    14.398    12.723    11.148     9.672     8.298     7.026     5.857     4.792     3.832     2.977     2.229     1.588     1.054     0.629     0.312     0.105     0.008     0.000     0.000     0.000     0.000     0.000     0.000     0.000     0.000     0.000     0.000     0.000     0.000     0.000     0.000     0.000     0.000     0.000     0.000     0.000     0.000     0.000     0.000     0.000     0.000     0.000     0.000     0.000     0.000     0.000     0.000     0.000     0.000     0.000     0.000     0.000     0.000     0.000     0.000     0.000     0.000     0.000     0.000     0.000     0.000     0.000     0.000     0.000     0.000     0.000     0.000     0.000     0.000     0.000     0.000     0.000     0.000     0.000     0.000
     0.000     0.000     0.000     0.000     0.000     0.000     0.000     0.000     0.000     0.000     0.000     0.000     0.000     0.000     0.000     0.000     0.000     0.000     0.000     0.000     0.000     0.000     0.000     0.000     0.000     0.000     0.000     0.000     0.000     0.000     0.000     0.000     0.000     0.000     0.000     0.000     0.000     0.000     0.000     0.000     0.000     0.000     0.000     0.000     0.000     0.000     0.000     0.000     0.000     0.000     0.000     0.000     0.000     0.000     0.000     0.000     0.000     0.000     0.000     0.000     0.060     0.228     0.505     0.890     1.382     1.981     2.685     3.494     4.408     5.425     6.545     7.767     9.089    10.511    12.032    13.650    15.364    17.173    19.076    21.071    23.155    25.329    27.589    29.935    32.363    34.871    37.458    40.121    42.856    45.662    48.534    51.470    54.466    57.517    60.621    63.772    66.966    70.197    73.460    76.748    70.624    64.381    58.384    52.631    47.123    41.860    36.841    32.067    27.539    23.255    19.215    15.421    11.871     8.567     5.506     2.691     0.121    -2.205    -4.286    -6.122    -7.713    -9.059   -10.161   -11.018   -11.630   -11.997   -12.119   -11.997   -11.630   -11.018   -10.161    -9.059    -7.713    -6.122    -4.286    -2.205     0.121     2.691     5.506     8.567    11.871    15.421    19.215    23.255    27.539    32.067    36.841    41.860    47.123    52.631    58.384    64.381    70.624    76.748    73.460    70.197    66.966    63.772    60.621    57.517    54.466    51.470    48.534    45.662    42.856    40.121    37.458    34.871    32.363    29.935    27.589    25.329    23.155    21.071    19.076    17.173    15.364    13.650    12.032    10.511     9.089     7.767     6.545     5.425     4.408     3.494     2.685     1.981     1.382     0.890     0.505     0.228     0.060     0.000     0.000     0.000     0.000     0.000     0.000     0.000     0.000     0.000     0.000     0.000     0.000     0.000     0.000     0.000     0.000     0.000     0.000     0.000     0.000     0.000     0.000     0.000     0.000     0.000     0.000     0.000     0.000     0.000     0.000     0.000     0.000     0.000     0.000     0.000     0.000     0.000     0.000     0.000     0.000     0.000     0.000     0.000     0.000     0.000     0.000     0.000     0.000     0.000     0.000     0.000     0.000     0.000     0.000     0.000     0.000     0.000     0.000     0.000
     0.000     0.000     0.000     0.000     0.000     0.000     0.000     0.000     0.000     0.000     0.000     0.000     0.000     0.000     0.000     0.000     0.000     0.000     0.000     0.000     0.000     0.000     0.000     0.000     0.000     0.000     0.000     0.000     0.000     0.000     0.000     0.000     0.000     0.000     0.000     0.000     0.000     0.000     0.000     0.000     0.000     0.000     0.000     0.000     0.000     0.000     0.000     0.000     0.000     0.000     0.000     0.000     0.000     0.000     0.000     0.000     0.000     0.000     0.000     0.000     0.026     0.155     0.391     0.734     1.184     1.738     2.397     3.161     4.027     4.995     6.065     7.235     8.504     9.871    11.336    12.896    14.550    16.298    18.138    20.067    22.085    24.189    26.379    28.651    31.003    33.434    35.940    38.520    41.170    43.887    46.668    49.510    52.409    55.362    58.362    61.408    64.492    67.611    70.759    73.929    76.377    70.134    64.136    58.384    52.876    47.612    42.594    37.820    33.291    29.007    24.968    21.174    17.624    14.319    11.259     8.444     5.874     3.548     1.467    -0.369    -1.960    -3.306    -4.408    -5.265    -5.877    -6.244    -6.366    -6.244    -5.877    -5.265    -4.408    -3.306    -1.960    -0.369     1.467     3.548     5.874     8.444    11.259    14.319    17.624    21.174    24.968    29.007    33.291    37.820    42.594    47.612    52.876    58.384    64.136    70.134    76.377    73.929    70.759    67.611    64.492    61.408    58.362    55.362    52.409    49.510    46.668    43.887    41.170    38.520    35.940    33.434    31.003    28.651    26.379    24.189    22.085    20.067    18.138    16.298    14.550    12.896    11.336     9.871     8.504     7.235     6.065     4.995     4.027     3.161     2.397     1.738     1.184     0.734     0.391     0.155     0.026     0.000     0.000     0.000     0.000     0.000     0.000     0.000     0.000     0.000     0.000     0.000     0.000     0.000     0.000     0.000     0.000     0.000     0.000     0.000     0.000     0.000     0.000     0.000     0.000     0.000     0.000     0.000     0.000     0.000     0.000     0.000     0.000     0.000     0.000     0.000     0.000     0.000     0.000     0.000     0.000     0.000     0.000     0.000     0.000     0.000     0.000     0.000     0.000     0.000     0.000     0.000     0.000     0.000     0.000     0.000     0.000     0.000     0.000     0.000
     0.000     0.000     0.000     0.000     0.000     0.000     0.000     0.000     0.000     0.000     0.000     0.000     0.000     0.000     0.000     0.000     0.000     0.000     0.000     0.000     0.000     0.000     0.000     0.000     0.000     0.000     0.000     0.000     0.000     0.000     0.000     0.000     0.000     0.000     0.000     0.000     0.000     0.000     0.000     0.000     0.000     0.000     0.000     0.000     0.000     0.000     0.000     0.000     0.000     0.000     0.000     0.000     0.000     0.000     0.000     0.000     0.000     0.000     0.000     0.000     0.006     0.094     0.289     0.589     0.994     1.504     2.117     2.832     3.650     4.568     5.586     6.703     7.918     9.230    10.637    12.138    13.732    15.417    17.192    19.056    21.006    23.040    25.157    27.354    29.630    31.982    34.408    36.904    39.467    42.096    44.786    47.534    50.336    53.189    56.087    59.027    62.004    65.011    68.045    71.098    74.165    76.132    70.134    64.381    58.873    53.610    48.592    43.818    39.289    35.005    30.966    27.171    23.622    20.317    17.257    14.442    11.871     9.546     7.465     5.629     4.038     2.691     1.590     0.733     0.121    -0.246    -0.369    -0.246     0.121     0.733     1.590     2.691     4.038     5.629     7.465     9.546    11.871    14.442    17.257    20.317    23.622    27.171    30.966    35.005    39.289    43.818    48.592    53.610    58.873    64.381    70.134    76.132    74.165    71.098    68.045    65.011    62.004    59.027    56.087    53.189    50.336    47.534    44.786    42.096    39.467    36.904    34.408    31.982    29.630    27.354    25.157    23.040    21.006    19.056    17.192    15.417    13.732    12.138    10.637     9.230     7.918     6.703     5.586     4.568     3.650     2.832     2.117     1.504     0.994     0.589     0.289     0.094     0.006     0.000     0.000     0.000     0.000     0.000     0.000     0.000     0.000     0.000     0.000     0.000     0.000     0.000     0.000     0.000     0.000     0.000     0.000     0.000     0.000     0.000     0.000     0.000     0.000     0.000     0.000     0.000     0.000     0.000     0.000     0.000     0.000     0.000     0.000     0.000     0.000     0.000     0.000     0.000     0.000     0.000     0.000     0.000     0.000     0.000     0.000     0.000     0.000     0.000     0.000     0.000     0.000     0.000     0.000     0.000     0.000     0.000     0.000     0.000
     0.000     0.000     0.000     0.000     0.000     0.000     0.000     0.000     0.000     0.000     0.000     0.000     0.000     0.000     0.000     0.000     0.000     0.000     0.000     0.000     0.000     0.000     0.000     0.000     0.000     0.000     0.000     0.000     0.000     0.000     0.000     0.000     0.000     0.000     0.000     0.000     0.000     0.000     0.000     0.000     0.000     0.000     0.000     0.000     0.000     0.000     0.000     0.000     0.000     0.000     0.000     0.000     0.000     0.000     0.000     0.000     0.000     0.000     0.000     0.000     0.000     0.047     0.199     0.455     0.815     1.279     1.844     2.512     3.279     4.146     5.112     6.175     7.335     8.590     9.938    11.379    12.912    14.533    16.243    18.040    19.920    21.884    23.928    26.051    28.249    30.522    32.865    35.277    37.754    40.294    42.893    45.547    48.252    51.006    53.802    56.637    59.506    62.404    65.325    68.263    71.212    74.165    76.377    70.624    65.116    59.852    54.834    50.060    45.532    41.248    37.208    33.414    29.864    26.559    23.499    20.684    18.114    15.788    13.707    11.871    10.280     8.934     7.832     6.975     6.363     5.996     5.874     5.996     6.363     6.975     7.832     8.934    10.280    11.871    13.707    15.788    18.114    20.684    23.499    26.559    29.864    33.414    37.208    41.248    45.532    50.060    54.834    59.852    65.116    70.624    76.377    74.165    71.212    68.263    65.325    62.404    59.506    56.637    53.802    51.006    48.252    45.547    42.893    40.294    37.754    35.277    32.865    30.522    28.249    26.051    23.928    21.884    19.920    18.040    16.243    14.533    12.912    11.379     9.938     8.590     7.335     6.175     5.112     4.146     3.279     2.512     1.844     1.279     0.815     0.455     0.199     0.047     0.000     0.000     0.000     0.000     0.000     0.000     0.000     0.000     0.000     0.000     0.000     0.000     0.000     0.000     0.000     0.000     0.000     0.000     0.000     0.000     0.000     0.000     0.000     0.000     0.000     0.000     0.000     0.000     0.000     0.000     0.000     0.000     0.000     0.000     0.000     0.000     0.000     0.000     0.000     0.000     0.000     0.000     0.000     0.000     0.000     0.000     0.000     0.000     0.000     0.000     0.000     0.000     0.000     0.000     0.000     0.000     0.000     0.000     0.000     0.000
     0.000     0.000     0.000     0.000     0.000     0.000     0.000     0.000     0.000     0.000     0.000     0.000     0.000     0.000     0.000     0.000     0.000     0.000     0.000     0.000     0.000     0.000     0.000     0.000     0.000     0.000     0.000     0.000     0.000     0.000     0.000     0.000     0.000     0.000     0.000     0.000     0.000     0.000     0.000     0.000     0.000     0.000     0.000     0.000     0.000     0.000     0.000     0.000     0.000     0.000     0.000     0.000     0.000     0.000     0.000     0.000     0.000     0.000     0.000     0.000     0.000     0.015     0.123     0.335     0.649     1.066     1.583     2.201     2.917     3.733     4.645     5.653     6.756     7.953     9.243    10.623    12.092    13.650    15.294    17.022    18.833    20.725    22.696    24.743    26.863    29.056    31.317    33.645    36.035    38.486    40.993    43.553    46.163    48.817    51.512    54.244    57.006    59.795    62.605    65.429    68.263    71.098    73.929    76.748    71.603    66.340    61.321    56.548    52.019    47.735    43.696    39.901    36.351    33.047    29.987    27.171    24.601    22.275    20.195    18.359    16.767    15.421    14.319    13.463    12.851    12.483    12.361    12.483    12.851    13.463    14.319    15.421    16.767    18.359    20.195    22.275    24.601    27.171    29.987    33.047    36.351    39.901    43.696    47.735    52.019    56.548    61.321    66.340    71.603    76.748    73.929    71.098    68.263    65.429    62.605    59.795    57.006    54.244    51.512    48.817    46.163    43.553    40.993    38.486    36.035    33.645    31.317    29.056    26.863    24.743    22.696    20.725    18.833    17.022    15.294    13.650    12.092    10.623     9.243     7.953     6.756     5.653     4.645     3.733     2.917     2.201     1.583     1.066     0.649     0.335     0.123     0.015     0.000     0.000     0.000     0.000     0.000     0.000     0.000     0.000     0.000     0.000     0.000     0.000     0.000     0.000     0.000     0.000     0.000     0.000     0.000     0.000     0.000     0.000     0.000     0.000     0.000     0.000     0.000     0.000     0.000     0.000     0.000     0.000     0.000     0.000     0.000     0.000     0.000     0.000     0.000     0.000     0.000     0.000     0.000     0.000     0.000     0.000     0.000     0.000     0.000     0.000     0.000     0.000     0.000     0.000     0.000     0.000     0.000     0.000     0.000     0.000
     0.000     0.000     0.000     0.000     0.000     0.000     0.000     0.000     0.000     0.000     0.000     0.000     0.000     0.000     0.000     0.000     0.000     0.000     0.000     0.000     0.000     0.000     0.000     0.000     0.000     0.000     0.000     0.000     0.000     0.000     0.000     0.000     0.000     0.000     0.000     0.000     0.000     0.000     0.000     0.000     0.000     0.000     0.000     0.000     0.000     0.000     0.000     0.000     0.000     0.000     0.000     0.000     0.000     0.000     0.000     0.000     0.000     0.000     0.000     0.000     0.000     0.001     0.064     0.230     0.498     0.866     1.334     1.901     2.567     3.329     4.187     5.139     6.185     7.324     8.553     9.871    11.278    12.770    14.347    16.007    17.748    19.567    21.464    23.434    25.477    27.589    29.768    32.011    34.315    36.677    39.093    41.559    44.073    46.629    49.224    51.853    54.510    57.192    59.892    62.605    65.325    68.045    70.759    73.460    76.140    73.072    68.053    63.280    58.751    54.467    50.428    46.633    43.084    39.779    36.719    33.903    31.333    29.007    26.927    25.091    23.499    22.153    21.051    20.195    19.583    19.215    19.093    19.215    19.583    20.195    21.051    22.153    23.499    25.091    26.927    29.007    31.333    33.903    36.719    39.779    43.084    46.633    50.428    54.467    58.751    63.280    68.053    73.072    76.140    73.460    70.759    68.045    65.325    62.605    59.892    57.192    54.510    51.853    49.224    46.629    44.073    41.559    39.093    36.677    34.315    32.011    29.768    27.589    25.477    23.434    21.464    19.567    17.748    16.007    14.347    12.770    11.278     9.871     8.553     7.324     6.185     5.139     4.187     3.329     2.567     1.901     1.334     0.866     0.498     0.230     0.064     0.001     0.000     0.000     0.000     0.000     0.000     0.000     0.000     0.000     0.000     0.000     0.000     0.000     0.000     0.000     0.000     0.000     0.000     0.000     0.000     0.000     0.000     0.000     0.000     0.000     0.000     0.000     0.000     0.000     0.000     0.000     0.000     0.000     0.000     0.000     0.000     0.000     0.000     0.000     0.000     0.000     0.000     0.000     0.000     0.000     0.000     0.000     0.000     0.000     0.000     0.000     0.000     0.000     0.000     0.000     0.000     0.000     0.000     0.000     0.000     0.000
     0.000     0.000     0.000     0.000     0.000     0.000     0.000     0.000     0.000     0.000     0.000     0.000     0.000     0.000     0.000     0.000     0.000     0.000     0.000     0.000     0.000     0.000     0.000     0.000     0.000     0.000     0.000     0.000     0.000     0.000     0.000     0.000     0.000     0.000     0.000     0.000     0.000     0.000     0.000     0.000     0.000     0.000     0.000     0.000     0.000     0.000     0.000     0.000     0.000     0.000     0.000     0.000     0.000     0.000     0.000     0.000     0.000     0.000     0.000     0.000     0.000     0.000     0.023     0.143     0.363     0.682     1.100     1.616     2.229     2.937     3.740     4.636     5.624     6.703     7.871     9.127    10.470    11.897    13.406    14.997    16.667    18.414    20.236    22.130    24.094    26.126    28.223    30.381    32.598    34.871    37.196    39.570    41.988    44.447    46.942    49.469    52.023    54.599    57.192    59.795    62.404    65.011    67.611    70.197    72.761    75.296    75.030    70.256    65.728    61.444    57.404    53.610    50.060    46.756    43.696    40.880    38.310    35.984    33.903    32.067    30.476    29.130    28.028    27.171    26.559    26.192    26.070    26.192    26.559    27.171    28.028    29.130    30.476    32.067    33.903    35.984    38.310    40.880    43.696    46.756    50.060    53.610    57.404    61.444    65.728    70.256    75.030    75.296    72.761    70.197    67.611    65.011    62.404    59.795    57.192    54.599    52.023    49.469    46.942    44.447    41.988    39.570    37.196    34.871    32.598    30.381    28.223    26.126    24.094    22.130    20.236    18.414    16.667    14.997    13.406    11.897    10.470     9.127     7.871     6.703     5.624     4.636     3.740     2.937     2.229     1.616     1.100     0.682     0.363     0.143     0.023     0.000     0.000     0.000     0.000     0.000     0.000     0.000     0.000     0.000     0.000     0.000     0.000     0.000     0.000     0.000     0.000     0.000     0.000     0.000     0.000     0.000     0.000     0.000     0.000     0.000     0.000     0.000     0.000     0.000     0.000     0.000     0.000     0.000     0.000     0.000     0.000     0.000     0.000     0.000     0.000     0.000     0.000     0.000     0.000     0.000     0.000     0.000     0.000     0.000     0.000     0.000     0.000     0.000     0.000     0.000     0.000     0.000     0.000     0.000     0.000     0.000
     0.000     0.000     0.000     0.000     0.000     0.000     0.000     0.000     0.000     0.000     0.000     0.000     0.000     0.000     0.000     0.000     0.000     0.000     0.000     0.000     0.000     0.000     0.000     0.000     0.000     0.000     0.000     0.000     0.000     0.000     0.000     0.000     0.000     0.000     0.000     0.000     0.000     0.000     0.000     0.000     0.000     0.000     0.000     0.000     0.000     0.000     0.000     0.000     0.000     0.000     0.000     0.000     0.000     0.000     0.000     0.000     0.000     0.000     0.000     0.000     0.000     0.000     0.002     0.074     0.246     0.516     0.883     1.347     1.907     2.560     3.307     4.146     5.076     6.095     7.201     8.394     9.672    11.033    12.475    13.996    15.594    17.268    19.015    20.833    22.718    24.670    26.684    28.758    30.889    33.074    35.308    37.590    39.913    42.276    44.673    47.100    49.551    52.023    54.510    57.006    59.506    62.004    64.492    66.966    69.417    71.839    74.224    76.565    72.949    68.665    64.626    60.832    57.282    53.977    50.917    48.102    45.532    43.206    41.125    39.289    37.698    36.351    35.250    34.393    33.781    33.414    33.291    33.414    33.781    34.393    35.250    36.351    37.698    39.289    41.125    43.206    45.532    48.102    50.917    53.977    57.282    60.832    64.626    68.665    72.949    76.565    74.224    71.839    69.417    66.966    64.492    62.004    59.506    57.006    54.510    52.023    49.551    47.100    44.673    42.276    39.913    37.590    35.308    33.074    30.889    28.758    26.684    24.670    22.718    20.833    19.015    17.268    15.594    13.996    12.475    11.033     9.672     8.394     7.201     6.095     5.076     4.146     3.307     2.560     1.907     1.347     0.883     0.516     0.246     0.074     0.002     0.000     0.000     0.000     0.000     0.000     0.000     0.000     0.000     0.000     0.000     0.000     0.000     0.000     0.000     0.000     0.000     0.000     0.000     0.000     0.000     0.000     0.000     0.000     0.000     0.000     0.000     0.000     0.000     0.000     0.000     0.000     0.000     0.000     0.000     0.000     0.000     0.000     0.000     0.000     0.000     0.000     0.000     0.000     0.000     0.000     0.000     0.000     0.000     0.000     0.000     0.000     0.000     0.000     0.000     0.000     0.000     0.000     0.000     0.000     0.000     0.000
     0.000     0.000     0.000     0.000     0.000     0.000     0.000     0.000     0.000     0.000     0.000     0.000     0.000     0.000     0.000     0.000     0.000     0.000     0.000     0.000     0.000     0.000     0.000     0.000     0.000     0.000     0.000     0.000     0.000     0.000     0.000     0.000     0.000     0.000     0.000     0.000     0.000     0.000     0.000     0.000     0.000     0.000     0.000     0.000     0.000     0.000     0.000     0.000     0.000     0.000     0.000     0.000     0.000     0.000     0.000     0.000     0.000     0.000     0.000     0.000     0.000     0.000     0.000     0.027     0.149     0.369     0.685     1.096     1.602     2.201     2.891     3.672     4.543     5.501     6.545     7.675     8.887    10.181    11.555    13.006    14.533    16.134    17.806    19.547    21.354    23.225    25.157    27.147    29.192    31.289    33.434    35.623    37.854    40.121    42.420    44.748    47.100    49.469    51.853    54.244    56.637    59.027    61.408    63.772    66.114    68.427    70.703    72.935    75.116    76.132    72.092    68.298    64.748    61.444    58.384    55.568    52.998    50.672    48.592    46.756    45.164    43.818    42.716    41.860    41.248    40.880    40.758    40.880    41.248    41.860    42.716    43.818    45.164    46.756    48.592    50.672    52.998    55.568    58.384    61.444    64.748    68.298    72.092    76.132    75.116    72.935    70.703    68.427    66.114    63.772    61.408    59.027    56.637    54.244    51.853    49.469    47.100    44.748    42.420    40.121    37.854    35.623    33.434    31.289    29.192    27.147    25.157    23.225    21.354    19.547    17.806    16.134    14.533    13.006    11.555    10.181     8.887     7.675     6.545     5.501     4.543     3.672     2.891     2.201     1.602     1.096     0.685     0.369     0.149     0.027     0.000     0.000     0.000     0.000     0.000     0.000     0.000     0.000     0.000     0.000     0.000     0.000     0.000     0.000     0.000     0.000     0.000     0.000     0.000     0.000     0.000     0.000     0.000     0.000     0.000     0.000     0.000     0.000     0.000     0.000     0.000     0.000     0.000     0.000     0.000     0.000     0.000     0.000     0.000     0.000     0.000     0.000     0.000     0.000     0.000     0.000     0.000     0.000     0.000     0.000     0.000     0.000     0.000     0.000     0.000     0.000     0.000     0.000     0.000     0.000     0.000     0.000
     0.000     0.000     0.000     0.000     0.000     0.000     0.000     0.000     0.000     0.000     0.000     0.000     0.000     0.000     0.000     0.000     0.000     0.000     0.000     0.000     0.000     0.000     0.000     0.000     0.000     0.000     0.000     0.000     0.000     0.000     0.000     0.000     0.000     0.000     0.000     0.000     0.000     0.000     0.000     0.000     0.000     0.000     0.000     0.000     0.000     0.000     0.000     0.000     0.000     0.000     0.000     0.000     0.000     0.000     0.000     0.000     0.000     0.000     0.000     0.000     0.000     0.000     0.000     0.003     0.075     0.244     0.508     0.866     1.317     1.860     2.493     3.216     4.027     4.924     5.906     6.971     8.119     9.346    10.651    12.032    13.487    15.015    16.611    18.275    20.004    21.795    23.645    25.551    27.511    29.520    31.576    33.675    35.813    37.986    40.190    42.420    44.673    46.942    49.224    51.512    53.802    56.087    58.362    60.621    62.857    65.064    67.234    69.362    71.439    73.460    75.416    76.009    72.460    69.155    66.095    63.280    60.709    58.384    56.303    54.467    52.876    51.529    50.428    49.571    48.959    48.592    48.469    48.592    48.959    49.571    50.428    51.529    52.876    54.467    56.303    58.384    60.709    63.280    66.095    69.155    72.460    76.009    75.416    73.460    71.439    69.362    67.234    65.064    62.857    60.621    58.362    56.087    53.802    51.512    49.224    46.942    44.673    42.420    40.190    37.986    35.813    33.675    31.576    29.520    27.511    25.551    23.645    21.795    20.004    18.275    16.611    15.015    13.487    12.032    10.651     9.346     8.119     6.971     5.906     4.924     4.027     3.216     2.493     1.860     1.317     0.866     0.508     0.244     0.075     0.003     0.000     0.000     0.000     0.000     0.000     0.000     0.000     0.000     0.000     0.000     0.000     0.000     0.000     0.000     0.000     0.000     0.000     0.000     0.000     0.000     0.000     0.000     0.000     0.000     0.000     0.000     0.000     0.000     0.000     0.000     0.000     0.000     0.000     0.000     0.000     0.000     0.000     0.000     0.000     0.000     0.000     0.000     0.000     0.000     0.000     0.000     0.000     0.000     0.000     0.000     0.000     0.000     0.000     0.000     0.000     0.000     0.000     0.000     0.000     0.000     0.000     0.000
     0.000     0.000     0.000     0.000     0.000     0.000     0.000     0.000     0.000     0.000     0.000     0.000     0.000     0.000     0.000     0.000     0.000     0.000     0.000     0.000     0.000     0.000     0.000     0.000     0.000     0.000     0.000     0.000     0.000     0.000     0.000     0.000     0.000     0.000     0.000     0.000     0.000     0.000     0.000     0.000     0.000     0.000     0.000     0.000     0.000     0.000     0.000     0.000     0.000     0.000     0.000     0.000     0.000     0.000     0.000     0.000     0.000     0.000     0.000     0.000     0.000     0.000     0.000     0.000     0.026     0.143     0.354     0.658     1.054     1.541     2.117     2.781     3.531     4.367     5.286     6.287     7.368     8.528     9.765    11.076    12.459    13.913    15.435    17.022    18.673    20.384    22.152    23.975    25.850    27.773    29.741    31.750    33.796    35.876    37.986    40.121    42.276    44.447    46.629    48.817    51.006    53.189    55.362    57.517    59.651    61.755    63.823    65.850    67.828    69.750    71.610    73.401    75.116    76.748    74.051    71.236    68.665    66.340    64.259    62.423    60.832    59.485    58.384    57.527    56.915    56.548    56.425    56.548    56.915    57.527    58.384    59.485    60.832    62.423    64.259    66.340    68.665    71.236    74.051    76.748    75.116    73.401    71.610    69.750    67.828    65.850    63.823    61.755    59.651    57.517    55.362    53.189    51.006    48.817    46.629    44.447    42.276    40.121    37.986    35.876    33.796    31.750    29.741    27.773    25.850    23.975    22.152    20.384    18.673    17.022    15.435    13.913    12.459    11.076     9.765     8.528     7.368     6.287     5.286     4.367     3.531     2.781     2.117     1.541     1.054     0.658     0.354     0.143     0.026     0.000     0.000     0.000     0.000     0.000     0.000     0.000     0.000     0.000     0.000     0.000     0.000     0.000     0.000     0.000     0.000     0.000     0.000     0.000     0.000     0.000     0.000     0.000     0.000     0.000     0.000     0.000     0.000     0.000     0.000     0.000     0.000     0.000     0.000     0.000     0.000     0.000     0.000     0.000     0.000     0.000     0.000     0.000     0.000     0.000     0.000     0.000     0.000     0.000     0.000     0.000     0.000     0.000     0.000     0.000     0.000     0.000     0.000     0.000     0.000     0.000     0.000     0.000
     0.000     0.000     0.000     0.000     0.000     0.000     0.000     0.000     0.000     0.000     0.000     0.000     0.000     0.000     0.000     0.000     0.000     0.000     0.000     0.000     0.000     0.000     0.000     0.000     0.000     0.000     0.000     0.000     0.000     0.000     0.000     0.000     0.000     0.000     0.000     0.000     0.000     0.000     0.000     0.000     0.000     0.000     0.000     0.000     0.000     0.000     0.000     0.000     0.000     0.000     0.000     0.000     0.000     0.000     0.000     0.000     0.000     0.000     0.000     0.000     0.000     0.000     0.000     0.000     0.002     0.067     0.225     0.475     0.815     1.245     1.763     2.368     3.058     3.832     4.688     5.624     6.640     7.732     8.900    10.141    11.452    12.833    14.280    15.791    17.364    18.995    20.682    22.423    24.213    26.051    27.931    29.851    31.808    33.796    35.813    37.854    39.913    41.988    44.073    46.163    48.252    50.336    52.409    54.466    56.499    58.504    60.475    62.404    64.286    66.114    67.882    69.583    71.212    72.761    74.224    75.596    76.866    74.540    72.460    70.624    69.032    67.686    66.584    65.728    65.116    64.748    64.626    64.748    65.116    65.728    66.584    67.686    69.032    70.624    72.460    74.540    76.866    75.596    74.224    72.761    71.212    69.583    67.882    66.114    64.286    62.404    60.475    58.504    56.499    54.466    52.409    50.336    48.252    46.163    44.073    41.988    39.913    37.854    35.813    33.796    31.808    29.851    27.931    26.051    24.213    22.423    20.682    18.995    17.364    15.791    14.280    12.833    11.452    10.141     8.900     7.732     6.640     5.624     4.688     3.832     3.058     2.368     1.763     1.245     0.815     0.475     0.225     0.067     0.002     0.000     0.000     0.000     0.000     0.000     0.000     0.000     0.000     0.000     0.000     0.000     0.000     0.000     0.000     0.000     0.000     0.000     0.000     0.000     0.000     0.000     0.000     0.000     0.000     0.000     0.000     0.000     0.000     0.000     0.000     0.000     0.000     0.000     0.000     0.000     0.000     0.000     0.000     0.000     0.000     0.000     0.000     0.000     0.000     0.000     0.000     0.000     0.000     0.000     0.000     0.000     0.000     0.000     0.000     0.000     0.000     0.000     0.000     0.000     0.000     0.000     0.000     0.000
     0.000     0.000     0.000     0.000     0.000     0.000     0.000     0.000     0.000     0.000     0.000     0.000     0.000     0.000     0.000     0.000     0.000     0.000     0.000     0.000     0.000     0.000     0.000     0.000     0.000     0.000     0.000     0.000     0.000     0.000     0.000     0.000     0.000     0.000     0.000     0.000     0.000     0.000     0.000     0.000     0.000     0.000     0.000     0.000     0.000     0.000     0.000     0.000     0.000     0.000     0.000     0.000     0.000     0.000     0.000     0.000     0.000     0.000     0.000     0.000     0.000     0.000     0.000     0.000     0.000     0.019     0.123     0.318     0.603     0.976     1.435     1.981     2.610     3.322     4.114     4.986     5.936     6.961     8.059     9.230    10.470    11.777    13.150    14.585    16.080    17.632    19.239    20.897    22.604    24.357    26.151    27.984    29.851    31.750    33.675    35.623    37.590    39.570    41.559    43.553    45.547    47.534    49.510    51.470    53.407    55.316    57.192    59.027    60.817    62.555    64.234    65.850    67.395    68.865    70.253    71.553    72.761    73.870    74.877    75.777    76.565    76.132    75.030    74.173    73.561    73.194    73.072    73.194    73.561    74.173    75.030    76.132    76.565    75.777    74.877    73.870    72.761    71.553    70.253    68.865    67.395    65.850    64.234    62.555    60.817    59.027    57.192    55.316    53.407    51.470    49.510    47.534    45.547    43.553    41.559    39.570    37.590    35.623    33.675    31.750    29.851    27.984    26.151    24.357    22.604    20.897    19.239    17.632    16.080    14.585    13.150    11.777    10.470     9.230     8.059     6.961     5.936     4.986     4.114     3.322     2.610     1.981     1.435     0.976     0.603     0.318     0.123     0.019     0.000     0.000     0.000     0.000     0.000     0.000     0.000     0.000     0.000     0.000     0.000     0.000     0.000     0.000     0.000     0.000     0.000     0.000     0.000     0.000     0.000     0.000     0.000     0.000     0.000     0.000     0.000     0.000     0.000     0.000     0.000     0.000     0.000     0.000     0.000     0.000     0.000     0.000     0.000     0.000     0.000     0.000     0.000     0.000     0.000     0.000     0.000     0.000     0.000     0.000     0.000     0.000     0.000     0.000     0.000     0.000     0.000     0.000     0.000     0.000     0.000     0.000     0.000     0.000
     0.000     0.000     0.000     0.000     0.000     0.000     0.000     0.000     0.000     0.000     0.000     0.000     0.000     0.000     0.000     0.000     0.000     0.000     0.000     0.000     0.000     0.000     0.000     0.000     0.000     0.000     0.000     0.000     0.000     0.000     0.000     0.000     0.000     0.000     0.000     0.000     0.000     0.000     0.000     0.000     0.000     0.000     0.000     0.000     0.000     0.000     0.000     0.000     0.000     0.000     0.000     0.000     0.000     0.000     0.000     0.000     0.000     0.000     0.000     0.000     0.000     0.000     0.000     0.000     0.000     0.000     0.051     0.191     0.419     0.734     1.136     1.621     2.189     2.839     3.568     4.375     5.258     6.216     7.246     8.346     9.515    10.749    12.047    13.406    14.824    16.298    17.825    19.403    21.027    22.696    24.405    26.151    27.931    29.741    31.576    33.434    35.308    37.196    39.093    40.993    42.893    44.786    46.668    48.534    50.378    52.195    53.978    55.723    57.424    59.075    60.670    62.204    63.670    65.064    66.379    67.611    68.755    69.806    70.759    71.610    72.356    72.993    73.518    73.929    74.224    74.402    74.461    74.402    74.224    73.929    73.518    72.993    72.356    71.610    70.759    69.806    68.755    67.611    66.379    65.064    63.670    62.204    60.670    59.075    57.424    55.723    53.978    52.195    50.378    48.534    46.668    44.786    42.893    40.993    39.093    37.196    35.308    33.434    31.576    29.741    27.931    26.151    24.405    22.696    21.027    19.403    17.825    16.298    14.824    13.406    12.047    10.749     9.515     8.346     7.246     6.216     5.258     4.375     3.568     2.839     2.189     1.621     1.136     0.734     0.419     0.191     0.051     0.000     0.000     0.000     0.000     0.000     0.000     0.000     0.000     0.000     0.000     0.000     0.000     0.000     0.000     0.000     0.000     0.000     0.000     0.000     0.000     0.000     0.000     0.000     0.000     0.000     0.000     0.000     0.000     0.000     0.000     0.000     0.000     0.000     0.000     0.000     0.000     0.000     0.000     0.000     0.000     0.000     0.000     0.000     0.000     0.000     0.000     0.000     0.000     0.000     0.000     0.000     0.000     0.000     0.000     0.000     0.000     0.000     0.000     0.000     0.000     0.000     0.000     0.000     0.000     0.000
     0.000     0.000     0.000     0.000     0.000     0.000     0.000     0.000     0.000     0.000     0.000     0.000     0.000     0.000     0.000     0.000     0.000     0.000     0.000     0.000     0.000     0.000     0.000     0.000     0.000     0.000     0.000     0.000     0.000     0.000     0.000     0.000     0.000     0.000     0.000     0.000     0.000     0.000     0.000     0.000     0.000     0.000     0.000     0.000     0.000     0.000     0.000     0.000     0.000     0.000     0.000     0.000     0.000     0.000     0.000     0.000     0.000     0.000     0.000     0.000     0.000     0.000     0.000     0.000     0.000     0.000     0.009     0.094     0.266     0.524     0.866     1.291     1.798     2.386     3.051     3.793     4.611     5.501     6.462     7.492     8.590     9.751    10.976    12.260    13.601    14.997    16.445    17.942    19.485    21.071    22.696    24.357    26.051    27.773    29.520    31.289    33.074    34.871    36.677    38.486    40.294    42.096    43.887    45.662    47.415    49.142    50.838    52.496    54.111    55.678    57.192    58.647    60.037    61.358    62.605    63.772    64.855    65.850    66.752    67.557    68.263    68.865    69.362    69.750    70.029    70.197    70.253    70.197    70.029    69.750    69.362    68.865    68.263    67.557    66.752    65.850    64.855    63.772    62.605    61.358    60.037    58.647    57.192    55.678    54.111    52.496    50.838    49.142    47.415    45.662    43.887    42.096    40.294    38.486    36.677    34.871    33.074    31.289    29.520    27.773    26.051    24.357    22.696    21.071    19.485    17.942    16.445    14.997    13.601    12.260    10.976     9.751     8.590     7.492     6.462     5.501     4.611     3.793     3.051     2.386     1.798     1.291     0.866     0.524     0.266     0.094     0.009     0.000     0.000     0.000     0.000     0.000     0.000     0.000     0.000     0.000     0.000     0.000     0.000     0.000     0.000     0.000     0.000     0.000     0.000     0.000     0.000     0.000     0.000     0.000     0.000     0.000     0.000     0.000     0.000     0.000     0.000     0.000     0.000     0.000     0.000     0.000     0.000     0.000     0.000     0.000     0.000     0.000     0.000     0.000     0.000     0.000     0.000     0.000     0.000     0.000     0.000     0.000     0.000     0.000     0.000     0.000     0.000     0.000     0.000     0.000     0.000     0.000     0.000     0.000     0.000     0.000
     0.000     0.000     0.000     0.000     0.000     0.000     0.000     0.000     0.000     0.000     0.000     0.000     0.000     0.000     0.000     0.000     0.000     0.000     0.000     0.000     0.000     0.000     0.000     0.000     0.000     0.000     0.000     0.000     0.000     0.000     0.000     0.000     0.000     0.000     0.000     0.000     0.000     0.000     0.000     0.000     0.000     0.000     0.000     0.000     0.000     0.000     0.000     0.000     0.000     0.000     0.000     0.000     0.000     0.000     0.000     0.000     0.000     0.000     0.000     0.000     0.000     0.000     0.000     0.000     0.000     0.000     0.000     0.030     0.145     0.345     0.629     0.994     1.440     1.965     2.567     3.244     3.995     4.818     5.711     6.672     7.698     8.787     9.938    11.148    12.413    13.732    15.101    16.519    17.981    19.485    21.027    22.604    24.213    25.850    27.511    29.192    30.889    32.598    34.315    36.035    37.754    39.467    41.170    42.856    44.522    46.163    47.772    49.346    50.879    52.366    53.802    55.181    56.499    57.751    58.932    60.037    61.062    62.004    62.857    63.619    64.286    64.855    65.325    65.692    65.955    66.114    66.167    66.114    65.955    65.692    65.325    64.855    64.286    63.619    62.857    62.004    61.062    60.037    58.932    57.751    56.499    55.181    53.802    52.366    50.879    49.346    47.772    46.163    44.522    42.856    41.170    39.467    37.754    36.035    34.315    32.598    30.889    29.192    27.511    25.850    24.213    22.604    21.027    19.485    17.981    16.519    15.101    13.732    12.413    11.148     9.938     8.787     7.698     6.672     5.711     4.818     3.995     3.244     2.567     1.965     1.440     0.994     0.629     0.345     0.145     0.030     0.000     0.000     0.000     0.000     0.000     0.000     0.000     0.000     0.000     0.000     0.000     0.000     0.000     0.000     0.000     0.000     0.000     0.000     0.000     0.000     0.000     0.000     0.000     0.000     0.000     0.000     0.000     0.000     0.000     0.000     0.000     0.000     0.000     0.000     0.000     0.000     0.000     0.000     0.000     0.000     0.000     0.000     0.000     0.000     0.000     0.000     0.000     0.000     0.000     0.000     0.000     0.000     0.000     0.000     0.000     0.000     0.000     0.000     0.000     0.000     0.000     0.000     0.000     0.000     0.000     0.000
     0.000     0.000     0.000     0.000     0.000     0.000     0.000     0.000     0.000     0.000     0.000     0.000     0.000     0.000     0.000     0.000     0.000     0.000     0.000     0.000     0.000     0.000     0.000     0.000     0.000     0.000     0.000     0.000     0.000     0.000     0.000     0.000     0.000     0.000     0.000     0.000     0.000     0.000     0.000     0.000     0.000     0.000     0.000     0.000     0.000     0.000     0.000     0.000     0.000     0.000     0.000     0.000     0.000     0.000     0.000     0.000     0.000     0.000     0.000     0.000     0.000     0.000     0.000     0.000     0.000     0.000     0.000     0.001     0.060     0.202     0.426     0.731     1.116     1.578     2.117     2.729     3.415     4.171     4.995     5.886     6.842     7.860     8.938    10.073    11.263    12.506    13.798    15.136    16.519    17.942    19.403    20.897    22.423    23.975    25.551    27.147    28.758    30.381    32.011    33.645    35.277    36.904    38.520    40.121    41.702    43.259    44.786    46.279    47.733    49.142    50.503    51.810    53.058    54.244    55.362    56.408    57.378    58.268    59.075    59.795    60.426    60.964    61.408    61.755    62.004    62.154    62.204    62.154    62.004    61.755    61.408    60.964    60.426    59.795    59.075    58.268    57.378    56.408    55.362    54.244    53.058    51.810    50.503    49.142    47.733    46.279    44.786    43.259    41.702    40.121    38.520    36.904    35.277    33.645    32.011    30.381    28.758    27.147    25.551    23.975    22.423    20.897    19.403    17.942    16.519    15.136    13.798    12.506    11.263    10.073     8.938     7.860     6.842     5.886     4.995     4.171     3.415     2.729     2.117     1.578     1.116     0.731     0.426     0.202     0.060     0.001     0.000     0.000     0.000     0.000     0.000     0.000     0.000     0.000     0.000     0.000     0.000     0.000     0.000     0.000     0.000     0.000     0.000     0.000     0.000     0.000     0.000     0.000     0.000     0.000     0.000     0.000     0.000     0.000     0.000     0.000     0.000     0.000     0.000     0.000     0.000     0.000     0.000     0.000     0.000     0.000     0.000     0.000     0.000     0.000     0.000     0.000     0.000     0.000     0.000     0.000     0.000     0.000     0.000     0.000     0.000     0.000     0.000     0.000     0.000     0.000     0.000     0.000     0.000     0.000     0.000     0.000
     0.000     0.000     0.000     0.000     0.000     0.000     0.000     0.000     0.000     0.000     0.000     0.000     0.000     0.000     0.000     0.000     0.000     0.000     0.000     0.000     0.000     0.000     0.000     0.000     0.000     0.000     0.000     0.000     0.000     0.000     0.000     0.000     0.000     0.000     0.000     0.000     0.000     0.000     0.000     0.000     0.000     0.000     0.000     0.000     0.000     0.000     0.000     0.000     0.000     0.000     0.000     0.000     0.000     0.000     0.000     0.000     0.000     0.000     0.000     0.000     0.000     0.000     0.000     0.000     0.000     0.000     0.000     0.000     0.011     0.095     0.260     0.505     0.829     1.229     1.704     2.252     2.871     3.560     4.317     5.139     6.025     6.971     7.977     9.039    10.154    11.321    12.536    13.798    15.101    16.445    17.825    19.239    20.682    22.152    23.645    25.157    26.684    28.223    29.768    31.317    32.865    34.408    35.940    37.458    38.957    40.433    41.881    43.295    44.673    46.008    47.297    48.534    49.716    50.838    51.895    52.885    53.802    54.644    55.407    56.087    56.683    57.192    57.611    57.939    58.174    58.315    58.362    58.315    58.174    57.939    57.611    57.192    56.683    56.087    55.407    54.644    53.802    52.885    51.895    50.838    49.716    48.534    47.297    46.008    44.673    43.295    41.881    40.433    38.957    37.458    35.940    34.408    32.865    31.317    29.768    28.223    26.684    25.157    23.645    22.152    20.682    19.239    17.825    16.445    15.101    13.798    12.536    11.321    10.154     9.039     7.977     6.971     6.025     5.139     4.317     3.560     2.871     2.252     1.704     1.229     0.829     0.505     0.260     0.095     0.011     0.000     0.000     0.000     0.000     0.000     0.000     0.000     0.000     0.000     0.000     0.000     0.000     0.000     0.000     0.000     0.000     0.000     0.000     0.000     0.000     0.000     0.000     0.000     0.000     0.000     0.000     0.000     0.000     0.000     0.000     0.000     0.000     0.000     0.000     0.000     0.000     0.000     0.000     0.000     0.000     0.000     0.000     0.000     0.000     0.000     0.000     0.000     0.000     0.000     0.000     0.000     0.000     0.000     0.000     0.000     0.000     0.000     0.000     0.000     0.000     0.000     0.000     0.000     0.000     0.000     0.000     0.000
     0.000     0.000     0.000     0.000     0.000     0.000     0.000     0.000     0.000     0.000     0.000     0.000     0.000     0.000     0.000     0.000     0.000     0.000     0.000     0.000     0.000     0.000     0.000     0.000     0.000     0.000     0.000     0.000     0.000     0.000     0.000     0.000     0.000     0.000     0.000     0.000     0.000     0.000     0.000     0.000     0.000     0.000     0.000     0.000     0.000     0.000     0.000     0.000     0.000     0.000     0.000     0.000     0.000     0.000     0.000     0.000     0.000     0.000     0.000     0.000     0.000     0.000     0.000     0.000     0.000     0.000     0.000     0.000     0.000     0.027     0.133     0.318     0.580     0.918     1.330     1.814     2.368     2.991     3.680     4.433     5.249     6.125     7.059     8.047     9.089    10.181    11.321    12.506    13.732    14.997    16.298    17.632    18.995    20.384    21.795    23.225    24.670    26.126    27.589    29.056    30.522    31.982    33.434    34.871    36.291    37.688    39.059    40.398    41.702    42.966    44.185    45.356    46.473    47.534    48.534    49.469    50.336    51.132    51.852    52.496    53.058    53.539    53.934    54.244    54.466    54.599    54.644    54.599    54.466    54.244    53.934    53.539    53.058    52.496    51.852    51.132    50.336    49.469    48.534    47.534    46.473    45.356    44.185    42.966    41.702    40.398    39.059    37.688    36.291    34.871    33.434    31.982    30.522    29.056    27.589    26.126    24.670    23.225    21.795    20.384    18.995    17.632    16.298    14.997    13.732    12.506    11.321    10.181     9.089     8.047     7.059     6.125     5.249     4.433     3.680     2.991     2.368     1.814     1.330     0.918     0.580     0.318     0.133     0.027     0.000     0.000     0.000     0.000     0.000     0.000     0.000     0.000     0.000     0.000     0.000     0.000     0.000     0.000     0.000     0.000     0.000     0.000     0.000     0.000     0.000     0.000     0.000     0.000     0.000     0.000     0.000     0.000     0.000     0.000     0.000     0.000     0.000     0.000     0.000     0.000     0.000     0.000     0.000     0.000     0.000     0.000     0.000     0.000     0.000     0.000     0.000     0.000     0.000     0.000     0.000     0.000     0.000     0.000     0.000     0.000     0.000     0.000     0.000     0.000     0.000     0.000     0.000     0.000     0.000     0.000     0.000     0.000
     0.000     0.000     0.000     0.000     0.000     0.000     0.000     0.000     0.000     0.000     0.000     0.000     0.000     0.000     0.000     0.000     0.000     0.000     0.000     0.000     0.000     0.000     0.000     0.000     0.000     0.000     0.000     0.000     0.000     0.000     0.000     0.000     0.000     0.000     0.000     0.000     0.000     0.000     0.000     0.000     0.000     0.000     0.000     0.000     0.000     0.000     0.000     0.000     0.000     0.000     0.000     0.000     0.000     0.000     0.000     0.000     0.000     0.000     0.000     0.000     0.000     0.000     0.000     0.000     0.000     0.000     0.000     0.000     0.000     0.000     0.047     0.172     0.373     0.649     0.998     1.418     1.907     2.463     3.085     3.771     4.517     5.323     6.185     7.102     8.071     9.089    10.154    11.263    12.413    13.601    14.824    16.080    17.364    18.673    20.004    21.354    22.718    24.094    25.477    26.863    28.249    29.630    31.003    32.363    33.705    35.027    36.323    37.590    38.822    40.017    41.170    42.276    43.332    44.335    45.279    46.163    46.982    47.733    48.413    49.020    49.551    50.005    50.378    50.670    50.879    51.006    51.048    51.006    50.879    50.670    50.378    50.005    49.551    49.020    48.413    47.733    46.982    46.163    45.279    44.335    43.332    42.276    41.170    40.017    38.822    37.590    36.323    35.027    33.705    32.363    31.003    29.630    28.249    26.863    25.477    24.094    22.718    21.354    20.004    18.673    17.364    16.080    14.824    13.601    12.413    11.263    10.154     9.089     8.071     7.102     6.185     5.323     4.517     3.771     3.085     2.463     1.907     1.418     0.998     0.649     0.373     0.172     0.047     0.000     0.000     0.000     0.000     0.000     0.000     0.000     0.000     0.000     0.000     0.000     0.000     0.000     0.000     0.000     0.000     0.000     0.000     0.000     0.000     0.000     0.000     0.000     0.000     0.000     0.000     0.000     0.000     0.000     0.000     0.000     0.000     0.000     0.000     0.000     0.000     0.000     0.000     0.000     0.000     0.000     0.000     0.000     0.000     0.000     0.000     0.000     0.000     0.000     0.000     0.000     0.000     0.000     0.000     0.000     0.000     0.000     0.000     0.000     0.000     0.000     0.000     0.000     0.000     0.000     0.000     0.000     0.000     0.000
     0.000     0.000     0.000     0.000     0.000     0.000     0.000     0.000     0.000     0.000     0.000     0.000     0.000     0.000     0.000     0.000     0.000     0.000     0.000     0.000     0.000     0.000     0.000     0.000     0.000     0.000     0.000     0.000     0.000     0.000     0.000     0.000     0.000     0.000     0.000     0.000     0.000     0.000     0.000     0.000     0.000     0.000     0.000     0.000     0.000     0.000     0.000     0.000     0.000     0.000     0.000     0.000     0.000     0.000     0.000     0.000     0.000     0.000     0.000     0.000     0.000     0.000     0.000     0.000     0.000     0.000     0.000     0.000     0.000     0.000     0.005     0.070     0.210     0.424     0.710     1.066     1.490     1.981     2.536     3.154     3.832     4.568     5.360     6.206     7.102     8.047     9.039    10.073    11.148    12.260    13.406    14.585    15.791    17.022    18.275    19.547    20.833    22.130    23.434    24.743    26.051    27.354    28.651    29.935    31.203    32.451    33.675    34.871    36.035    37.164    38.252    39.297    40.294    41.240    42.132    42.966    43.738    44.447    45.089    45.662    46.163    46.590    46.942    47.218    47.415    47.534    47.574    47.534    47.415    47.218    46.942    46.590    46.163    45.662    45.089    44.447    43.738    42.966    42.132    41.240    40.294    39.297    38.252    37.164    36.035    34.871    33.675    32.451    31.203    29.935    28.651    27.354    26.051    24.743    23.434    22.130    20.833    19.547    18.275    17.022    15.791    14.585    13.406    12.260    11.148    10.073     9.039     8.047     7.102     6.206     5.360     4.568     3.832     3.154     2.536     1.981     1.490     1.066     0.710     0.424     0.210     0.070     0.005     0.000     0.000     0.000     0.000     0.000     0.000     0.000     0.000     0.000     0.000     0.000     0.000     0.000     0.000     0.000     0.000     0.000     0.000     0.000     0.000     0.000     0.000     0.000     0.000     0.000     0.000     0.000     0.000     0.000     0.000     0.000     0.000     0.000     0.000     0.000     0.000     0.000     0.000     0.000     0.000     0.000     0.000     0.000     0.000     0.000     0.000     0.000     0.000     0.000     0.000     0.000     0.000     0.000     0.000     0.000     0.000     0.000     0.000     0.000     0.000     0.000     0.000     0.000     0.000     0.000     0.000     0.000     0.000     0.000
     0.000     0.000     0.000     0.000     0.000     0.000     0.000     0.000     0.000     0.000     0.000     0.000     0.000     0.000     0.000     0.000     0.000     0.000     0.000     0.000     0.000     0.000     0.000     0.000     0.000     0.000     0.000     0.000     0.000     0.000     0.000     0.000     0.000     0.000     0.000     0.000     0.000     0.000     0.000     0.000     0.000     0.000     0.000     0.000     0.000     0.000     0.000     0.000     0.000     0.000     0.000     0.000     0.000     0.000     0.000     0.000     0.000     0.000     0.000     0.000     0.000     0.000     0.000     0.000     0.000     0.000     0.000     0.000     0.000     0.000     0.000     0.012     0.092     0.244     0.467     0.760     1.120     1.545     2.034     2.585     3.195     3.863     4.585     5.360     6.185     7.059     7.977     8.938     9.938    10.976    12.047    13.150    14.280    15.435    16.611    17.806    19.015    20.236    21.464    22.696    23.928    25.157    26.379    27.589    28.785    29.962    31.117    32.245    33.343    34.408    35.434    36.419    37.360    38.252    39.093    39.879    40.608    41.276    41.881    42.420    42.893    43.295    43.627    43.887    44.073    44.185    44.222    44.185    44.073    43.887    43.627    43.295    42.893    42.420    41.881    41.276    40.608    39.879    39.093    38.252    37.360    36.419    35.434    34.408    33.343    32.245    31.117    29.962    28.785    27.589    26.379    25.157    23.928    22.696    21.464    20.236    19.015    17.806    16.611    15.435    14.280    13.150    12.047    10.976     9.938     8.938     7.977     7.059     6.185     5.360     4.585     3.863     3.195     2.585     2.034     1.545     1.120     0.760     0.467     0.244     0.092     0.012     0.000     0.000     0.000     0.000     0.000     0.000     0.000     0.000     0.000     0.000     0.000     0.000     0.000     0.000     0.000     0.000     0.000     0.000     0.000     0.000     0.000     0.000     0.000     0.000     0.000     0.000     0.000     0.000     0.000     0.000     0.000     0.000     0.000     0.000     0.000     0.000     0.000     0.000     0.000     0.000     0.000     0.000     0.000     0.000     0.000     0.000     0.000     0.000     0.000     0.000     0.000     0.000     0.000     0.000     0.000     0.000     0.000     0.000     0.000     0.000     0.000     0.000     0.000     0.000     0.000     0.000     0.000     0.000     0.000     0.000
     0.000     0.000     0.000     0.000     0.000     0.000     0.000     0.000     0.000     0.000     0.000     0.000     0.000     0.000     0.000     0.000     0.000     0.000     0.000     0.000     0.000     0.000     0.000     0.000     0.000     0.000     0.000     0.000     0.000     0.000     0.000     0.000     0.000     0.000     0.000     0.000     0.000     0.000     0.000     0.000     0.000     0.000     0.000     0.000     0.000     0.000     0.000     0.000     0.000     0.000     0.000     0.000     0.000     0.000     0.000     0.000     0.000     0.000     0.000     0.000     0.000     0.000     0.000     0.000     0.000     0.000     0.000     0.000     0.000     0.000     0.000     0.000     0.021     0.112     0.273     0.503     0.799     1.160     1.583     2.067     2.610     3.209     3.863     4.568     5.323     6.125     6.971     7.860     8.787     9.751    10.749    11.777    12.833    13.913    15.015    16.134    17.268    18.414    19.567    20.725    21.884    23.040    24.189    25.329    26.455    27.563    28.651    29.713    30.747    31.750    32.717    33.645    34.531    35.371    36.163    36.904    37.590    38.219    38.789    39.297    39.741    40.121    40.433    40.677    40.853    40.958    40.993    40.958    40.853    40.677    40.433    40.121    39.741    39.297    38.789    38.219    37.590    36.904    36.163    35.371    34.531    33.645    32.717    31.750    30.747    29.713    28.651    27.563    26.455    25.329    24.189    23.040    21.884    20.725    19.567    18.414    17.268    16.134    15.015    13.913    12.833    11.777    10.749     9.751     8.787     7.860     6.971     6.125     5.323     4.568     3.863     3.209     2.610     2.067     1.583     1.160     0.799     0.503     0.273     0.112     0.021     0.000     0.000     0.000     0.000     0.000     0.000     0.000     0.000     0.000     0.000     0.000     0.000     0.000     0.000     0.000     0.000     0.000     0.000     0.000     0.000     0.000     0.000     0.000     0.000     0.000     0.000     0.000     0.000     0.000     0.000     0.000     0.000     0.000     0.000     0.000     0.000     0.000     0.000     0.000     0.000     0.000     0.000     0.000     0.000     0.000     0.000     0.000     0.000     0.000     0.000     0.000     0.000     0.000     0.000     0.000     0.000     0.000     0.000     0.000     0.000     0.000     0.000     0.000     0.000     0.000     0.000     0.000     0.000     0.000     0.000     0.000
     0.000     0.000     0.000     0.000     0.000     0.000     0.000     0.000     0.000     0.000     0.000     0.000     0.000     0.000     0.000     0.000     0.000     0.000     0.000     0.000     0.000     0.000     0.000     0.000     0.000     0.000     0.000     0.000     0.000     0.000     0.000     0.000     0.000     0.000     0.000     0.000     0.000     0.000     0.000     0.000     0.000     0.000     0.000     0.000     0.000     0.000     0.000     0.000     0.000     0.000     0.000     0.000     0.000     0.000     0.000     0.000     0.000     0.000     0.000     0.000     0.000     0.000     0.000     0.000     0.000     0.000     0.000     0.000     0.000     0.000     0.000     0.000     0.000     0.030     0.130     0.296     0.529     0.825     1.184     1.602     2.078     2.610     3.195     3.832     4.517     5.249     6.025     6.842     7.698     8.590     9.515    10.470    11.452    12.459    13.487    14.533    15.594    16.667    17.748    18.833    19.920    21.006    22.085    23.155    24.213    25.255    26.277    27.277    28.249    29.192    30.101    30.974    31.808    32.598    33.343    34.040    34.685    35.277    35.813    36.291    36.709    37.066    37.360    37.590    37.754    37.854    37.887    37.854    37.754    37.590    37.360    37.066    36.709    36.291    35.813    35.277    34.685    34.040    33.343    32.598    31.808    30.974    30.101    29.192    28.249    27.277    26.277    25.255    24.213    23.155    22.085    21.006    19.920    18.833    17.748    16.667    15.594    14.533    13.487    12.459    11.452    10.470     9.515     8.590     7.698     6.842     6.025     5.249     4.517     3.832     3.195     2.610     2.078     1.602     1.184     0.825     0.529     0.296     0.130     0.030     0.000     0.000     0.000     0.000     0.000     0.000     0.000     0.000     0.000     0.000     0.000     0.000     0.000     0.000     0.000     0.000     0.000     0.000     0.000     0.000     0.000     0.000     0.000     0.000     0.000     0.000     0.000     0.000     0.000     0.000     0.000     0.000     0.000     0.000     0.000     0.000     0.000     0.000     0.000     0.000     0.000     0.000     0.000     0.000     0.000     0.000     0.000     0.000     0.000     0.000     0.000     0.000     0.000     0.000     0.000     0.000     0.000     0.000     0.000     0.000     0.000     0.000     0.000     0.000     0.000     0.000     0.000     0.000     0.000     0.000     0.000     0.000
     0.000     0.000     0.000     0.000     0.000     0.000     0.000     0.000     0.000     0.000     0.000     0.000     0.000     0.000     0.000     0.000     0.000     0.000     0.000     0.000     0.000     0.000     0.000     0.000     0.000     0.000     0.000     0.000     0.000     0.000     0.000     0.000     0.000     0.000     0.000     0.000     0.000     0.000     0.000     0.000     0.000     0.000     0.000     0.000     0.000     0.000     0.000     0.000     0.000     0.000     0.000     0.000     0.000     0.000     0.000     0.000     0.000     0.000     0.000     0.000     0.000     0.000     0.000     0.000     0.000     0.000     0.000     0.000     0.000     0.000     0.000     0.000     0.000     0.000     0.038     0.143     0.312     0.545     0.839     1.192     1.602     2.067     2.585     3.154     3.771     4.433     5.139     5.886     6.672     7.492     8.346     9.230    10.141    11.076    12.032    13.006    13.996    14.997    16.007    17.022    18.040    19.056    20.067    21.071    22.063    23.040    23.999    24.937    25.850    26.735    27.589    28.409    29.192    29.935    30.634    31.289    31.895    32.451    32.954    33.403    33.796    34.131    34.408    34.623    34.778    34.871    34.902    34.871    34.778    34.623    34.408    34.131    33.796    33.403    32.954    32.451    31.895    31.289    30.634    29.935    29.192    28.409    27.589    26.735    25.850    24.937    23.999    23.040    22.063    21.071    20.067    19.056    18.040    17.022    16.007    14.997    13.996    13.006    12.032    11.076    10.141     9.230     8.346     7.492     6.672     5.886     5.139     4.433     3.771     3.154     2.585     2.067     1.602     1.192     0.839     0.545     0.312     0.143     0.038     0.000     0.000     0.000     0.000     0.000     0.000     0.000     0.000     0.000     0.000     0.000     0.000     0.000     0.000     0.000     0.000     0.000     0.000     0.000     0.000     0.000     0.000     0.000     0.000     0.000     0.000     0.000     0.000     0.000     0.000     0.000     0.000     0.000     0.000     0.000     0.000     0.000     0.000     0.000     0.000     0.000     0.000     0.000     0.000     0.000     0.000     0.000     0.000     0.000     0.000     0.000     0.000     0.000     0.000     0.000     0.000     0.000     0.000     0.000     0.000     0.000     0.000     0.000     0.000     0.000     0.000     0.000     0.000     0.000     0.000     0.000     0.000     0.000
     0.000     0.000     0.000     0.000     0.000     0.000     0.000     0.000     0.000     0.000     0.000     0.000     0.000     0.000     0.000     0.000     0.000     0.000     0.000     0.000     0.000     0.000     0.000     0.000     0.000     0.000     0.000     0.000     0.000     0.000     0.000     0.000     0.000     0.000     0.000     0.000     0.000     0.000     0.000     0.000     0.000     0.000     0.000     0.000     0.000     0.000     0.000     0.000     0.000     0.000     0.000     0.000     0.000     0.000     0.000     0.000     0.000     0.000     0.000     0.000     0.000     0.000     0.000     0.000     0.000     0.000     0.000     0.000     0.000     0.000     0.000     0.000     0.000     0.000     0.001     0.044     0.151     0.320     0.550     0.839     1.184     1.583     2.034     2.536     3.085     3.680     4.317     4.995     5.711     6.462     7.246     8.059     8.900     9.765    10.651    11.555    12.475    13.406    14.347    15.294    16.243    17.192    18.138    19.076    20.004    20.919    21.817    22.696    23.551    24.381    25.181    25.950    26.684    27.381    28.037    28.651    29.219    29.741    30.213    30.634    31.003    31.317    31.576    31.779    31.924    32.011    32.041    32.011    31.924    31.779    31.576    31.317    31.003    30.634    30.213    29.741    29.219    28.651    28.037    27.381    26.684    25.950    25.181    24.381    23.551    22.696    21.817    20.919    20.004    19.076    18.138    17.192    16.243    15.294    14.347    13.406    12.475    11.555    10.651     9.765     8.900     8.059     7.246     6.462     5.711     4.995     4.317     3.680     3.085     2.536     2.034     1.583     1.184     0.839     0.550     0.320     0.151     0.044     0.001     0.000     0.000     0.000     0.000     0.000     0.000     0.000     0.000     0.000     0.000     0.000     0.000     0.000     0.000     0.000     0.000     0.000     0.000     0.000     0.000     0.000     0.000     0.000     0.000     0.000     0.000     0.000     0.000     0.000     0.000     0.000     0.000     0.000     0.000     0.000     0.000     0.000     0.000     0.000     0.000     0.000     0.000     0.000     0.000     0.000     0.000     0.000     0.000     0.000     0.000     0.000     0.000     0.000     0.000     0.000     0.000     0.000     0.000     0.000     0.000     0.000     0.000     0.000     0.000     0.000     0.000     0.000     0.000     0.000     0.000     0.000     0.000     0.000
     0.000     0.000     0.000     0.000     0.000     0.000     0.000     0.000     0.000     0.000     0.000     0.000     0.000     0.000     0.000     0.000     0.000     0.000     0.000     0.000     0.000     0.000     0.000     0.000     0.000     0.000     0.000     0.000     0.000     0.000     0.000     0.000     0.000     0.000     0.000     0.000     0.000     0.000     0.000     0.000     0.000     0.000     0.000     0.000     0.000     0.000     0.000     0.000     0.000     0.000     0.000     0.000     0.000     0.000     0.000     0.000     0.000     0.000     0.000     0.000     0.000     0.000     0.000     0.000     0.000     0.000     0.000     0.000     0.000     0.000     0.000     0.000     0.000     0.000     0.000     0.001     0.047     0.154     0.320     0.545     0.825     1.160     1.545     1.981     2.463     2.991     3.560     4.171     4.818     5.501     6.216     6.961     7.732     8.528     9.346    10.181    11.033    11.897    12.770    13.650    14.533    15.417    16.298    17.173    18.040    18.894    19.733    20.554    21.354    22.130    22.879    23.598    24.285    24.937    25.551    26.126    26.659    27.147    27.589    27.984    28.329    28.624    28.866    29.056    29.192    29.274    29.301    29.274    29.192    29.056    28.866    28.624    28.329    27.984    27.589    27.147    26.659    26.126    25.551    24.937    24.285    23.598    22.879    22.130    21.354    20.554    19.733    18.894    18.040    17.173    16.298    15.417    14.533    13.650    12.770    11.897    11.033    10.181     9.346     8.528     7.732     6.961     6.216     5.501     4.818     4.171     3.560     2.991     2.463     1.981     1.545     1.160     0.825     0.545     0.320     0.154     0.047     0.001     0.000     0.000     0.000     0.000     0.000     0.000     0.000     0.000     0.000     0.000     0.000     0.000     0.000     0.000     0.000     0.000     0.000     0.000     0.000     0.000     0.000     0.000     0.000     0.000     0.000     0.000     0.000     0.000     0.000     0.000     0.000     0.000     0.000     0.000     0.000     0.000     0.000     0.000     0.000     0.000     0.000     0.000     0.000     0.000     0.000     0.000     0.000     0.000     0.000     0.000     0.000     0.000     0.000     0.000     0.000     0.000     0.000     0.000     0.000     0.000     0.000     0.000     0.000     0.000     0.000     0.000     0.000     0.000     0.000     0.000     0.000     0.000     0.000     0.000
     0.000     0.000     0.000     0.000     0.000     0.000     0.000     0.000     0.000     0.000     0.000     0.000     0.000     0.000     0.000     0.000     0.000     0.000     0.000     0.000     0.000     0.000     0.000     0.000     0.000     0.000     0.000     0.000     0.000     0.000     0.000     0.000     0.000     0.000     0.000     0.000     0.000     0.000     0.000     0.000     0.000     0.000     0.000     0.000     0.000     0.000     0.000     0.000     0.000     0.000     0.000     0.000     0.000     0.000     0.000     0.000     0.000     0.000     0.000     0.000     0.000     0.000     0.000     0.000     0.000     0.000     0.000     0.000     0.000     0.000     0.000     0.000     0.000     0.000     0.000     0.000     0.002     0.047     0.151     0.312     0.529     0.799     1.120     1.490     1.907     2.368     2.871     3.415     3.995     4.611     5.258     5.936     6.640     7.368     8.119     8.887     9.672    10.470    11.278    12.092    12.912    13.732    14.550    15.364    16.170    16.966    17.748    18.513    19.259    19.983    20.682    21.354    21.995    22.604    23.179    23.716    24.213    24.670    25.083    25.452    25.775    26.051    26.277    26.455    26.582    26.659    26.684    26.659    26.582    26.455    26.277    26.051    25.775    25.452    25.083    24.670    24.213    23.716    23.179    22.604    21.995    21.354    20.682    19.983    19.259    18.513    17.748    16.966    16.170    15.364    14.550    13.732    12.912    12.092    11.278    10.470     9.672     8.887     8.119     7.368     6.640     5.936     5.258     4.611     3.995     3.415     2.871     2.368     1.907     1.490     1.120     0.799     0.529     0.312     0.151     0.047     0.002     0.000     0.000     0.000     0.000     0.000     0.000     0.000     0.000     0.000     0.000     0.000     0.000     0.000     0.000     0.000     0.000     0.000     0.000     0.000     0.000     0.000     0.000     0.000     0.000     0.000     0.000     0.000     0.000     0.000     0.000     0.000     0.000     0.000     0.000     0.000     0.000     0.000     0.000     0.000     0.000     0.000     0.000     0.000     0.000     0.000     0.000     0.000     0.000     0.000     0.000     0.000     0.000     0.000     0.000     0.000     0.000     0.000     0.000     0.000     0.000     0.000     0.000     0.000     0.000     0.000     0.000     0.000     0.000     0.000     0.000     0.000     0.000     0.000     0.000     0.000
     0.000     0.000     0.000     0.000     0.000     0.000     0.000     0.000     0.000     0.000     0.000     0.000     0.000     0.000     0.000     0.000     0.000     0.000     0.000     0.000     0.000     0.000     0.000     0.000     0.000     0.000     0.000     0.000     0.000     0.000     0.000     0.000     0.000     0.000     0.000     0.000     0.000     0.000     0.000     0.000     0.000     0.000     0.000     0.000     0.000     0.000     0.000     0.000     0.000     0.000     0.000     0.000     0.000     0.000     0.000     0.000     0.000     0.000     0.000     0.000     0.000     0.000     0.000     0.000     0.000     0.000     0.000     0.000     0.000     0.000     0.000     0.000     0.000     0.000     0.000     0.000     0.000     0.001     0.044     0.143     0.296     0.503     0.760     1.066     1.418     1.814     2.252     2.729     3.244     3.793     4.375     4.986     5.624     6.287     6.971     7.675     8.394     9.127     9.871    10.623    11.379    12.138    12.896    13.650    14.398    15.136    15.863    16.574    17.268    17.942    18.593    19.218    19.816    20.384    20.919    21.420    21.884    22.310    22.696    23.040    23.341    23.598    23.810    23.975    24.094    24.166    24.189    24.166    24.094    23.975    23.810    23.598    23.341    23.040    22.696    22.310    21.884    21.420    20.919    20.384    19.816    19.218    18.593    17.942    17.268    16.574    15.863    15.136    14.398    13.650    12.896    12.138    11.379    10.623     9.871     9.127     8.394     7.675     6.971     6.287     5.624     4.986     4.375     3.793     3.244     2.729     2.252     1.814     1.418     1.066     0.760     0.503     0.296     0.143     0.044     0.001     0.000     0.000     0.000     0.000     0.000     0.000     0.000     0.000     0.000     0.000     0.000     0.000     0.000     0.000     0.000     0.000     0.000     0.000     0.000     0.000     0.000     0.000     0.000     0.000     0.000     0.000     0.000     0.000     0.000     0.000     0.000     0.000     0.000     0.000     0.000     0.000     0.000     0.000     0.000     0.000     0.000     0.000     0.000     0.000     0.000     0.000     0.000     0.000     0.000     0.000     0.000     0.000     0.000     0.000     0.000     0.000     0.000     0.000     0.000     0.000     0.000     0.000     0.000     0.000     0.000     0.000     0.000     0.000     0.000     0.000     0.000     0.000     0.000     0.000     0.000     0.000
     0.000     0.000     0.000     0.000     0.000     0.000     0.000     0.000     0.000     0.000     0.000     0.000     0.000     0.000     0.000     0.000     0.000     0.000     0.000     0.000     0.000     0.000     0.000     0.000     0.000     0.000     0.000     0.000     0.000     0.000     0.000     0.000     0.000     0.000     0.000     0.000     0.000     0.000     0.000     0.000     0.000     0.000     0.000     0.000     0.000     0.000     0.000     0.000     0.000     0.000     0.000     0.000     0.000     0.000     0.000     0.000     0.000     0.000     0.000     0.000     0.000     0.000     0.000     0.000     0.000     0.000     0.000     0.000     0.000     0.000     0.000     0.000     0.000     0.000     0.000     0.000     0.000     0.000     0.001     0.038     0.130     0.273     0.467     0.710     0.998     1.330     1.704     2.117     2.567     3.051     3.568     4.114     4.688     5.286     5.906     6.545     7.201     7.871     8.553     9.243     9.938    10.637    11.336    12.032    12.723    13.406    14.079    14.738    15.382    16.007    16.611    17.192    17.748    18.275    18.773    19.239    19.671    20.067    20.426    20.747    21.027    21.266    21.464    21.618    21.728    21.795    21.817    21.795    21.728    21.618    21.464    21.266    21.027    20.747    20.426    20.067    19.671    19.239    18.773    18.275    17.748    17.192    16.611    16.007    15.382    14.738    14.079    13.406    12.723    12.032    11.336    10.637     9.938     9.243     8.553     7.871     7.201     6.545     5.906     5.286     4.688     4.114     3.568     3.051     2.567     2.117     1.704     1.330     0.998     0.710     0.467     0.273     0.130     0.038     0.001     0.000     0.000     0.000     0.000     0.000     0.000     0.000     0.000     0.000     0.000     0.000     0.000     0.000     0.000     0.000     0.000     0.000     0.000     0.000     0.000     0.000     0.000     0.000     0.000     0.000     0.000     0.000     0.000     0.000     0.000     0.000     0.000     0.000     0.000     0.000     0.000     0.000     0.000     0.000     0.000     0.000     0.000     0.000     0.000     0.000     0.000     0.000     0.000     0.000     0.000     0.000     0.000     0.000     0.000     0.000     0.000     0.000     0.000     0.000     0.000     0.000     0.000     0.000     0.000     0.000     0.000     0.000     0.000     0.000     0.000     0.000     0.000     0.000     0.000     0.000     0.000     0.000
     0.000     0.000     0.000     0.000     0.000     0.000     0.000     0.000     0.000     0.000     0.000     0.000     0.000     0.000     0.000     0.000     0.000     0.000     0.000     0.000     0.000     0.000     0.000     0.000     0.000     0.000     0.000     0.000     0.000     0.000     0.000     0.000     0.000     0.000     0.000     0.000     0.000     0.000     0.000     0.000     0.000     0.000     0.000     0.000     0.000     0.000     0.000     0.000     0.000     0.000     0.000     0.000     0.000     0.000     0.000     0.000     0.000     0.000     0.000     0.000     0.000     0.000     0.000     0.000     0.000     0.000     0.000     0.000     0.000     0.000     0.000     0.000     0.000     0.000     0.000     0.000     0.000     0.000     0.000     0.000     0.030     0.112     0.244     0.424     0.649     0.918     1.229     1.578     1.965     2.386     2.839     3.322     3.832     4.367     4.924     5.501     6.095     6.703     7.324     7.953     8.590     9.230     9.871    10.511    11.148    11.777    12.398    13.006    13.601    14.179    14.738    15.276    15.791    16.280    16.741    17.173    17.574    17.942    18.275    18.573    18.833    19.056    19.239    19.382    19.485    19.547    19.567    19.547    19.485    19.382    19.239    19.056    18.833    18.573    18.275    17.942    17.574    17.173    16.741    16.280    15.791    15.276    14.738    14.179    13.601    13.006    12.398    11.777    11.148    10.511     9.871     9.230     8.590     7.953     7.324     6.703     6.095     5.501     4.924     4.367     3.832     3.322     2.839     2.386     1.965     1.578     1.229     0.918     0.649     0.424     0.244     0.112     0.030     0.000     0.000     0.000     0.000     0.000     0.000     0.000     0.000     0.000     0.000     0.000     0.000     0.000     0.000     0.000     0.000     0.000     0.000     0.000     0.000     0.000     0.000     0.000     0.000     0.000     0.000     0.000     0.000     0.000     0.000     0.000     0.000     0.000     0.000     0.000     0.000     0.000     0.000     0.000     0.000     0.000     0.000     0.000     0.000     0.000     0.000     0.000     0.000     0.000     0.000     0.000     0.000     0.000     0.000     0.000     0.000     0.000     0.000     0.000     0.000     0.000     0.000     0.000     0.000     0.000     0.000     0.000     0.000     0.000     0.000     0.000     0.000     0.000     0.000     0.000     0.000     0.000     0.000     0.000
     0.000     0.000     0.000     0.000     0.000     0.000     0.000     0.000     0.000     0.000     0.000     0.000     0.000     0.000     0.000     0.000     0.000     0.000     0.000     0.000     0.000     0.000     0.000     0.000     0.000     0.000     0.000     0.000     0.000     0.000     0.000     0.000     0.000     0.000     0.000     0.000     0.000     0.000     0.000     0.000     0.000     0.000     0.000     0.000     0.000     0.000     0.000     0.000     0.000     0.000     0.000     0.000     0.000     0.000     0.000     0.000     0.000     0.000     0.000     0.000     0.000     0.000     0.000     0.000     0.000     0.000     0.000     0.000     0.000     0.000     0.000     0.000     0.000     0.000     0.000     0.000     0.000     0.000     0.000     0.000     0.000     0.021     0.092     0.210     0.373     0.580     0.829     1.116     1.440     1.798     2.189     2.610     3.058     3.531     4.027     4.543     5.076     5.624     6.185     6.756     7.335     7.918     8.504     9.089     9.672    10.250    10.820    11.379    11.927    12.459    12.975    13.471    13.946    14.398    14.824    15.224    15.594    15.935    16.243    16.519    16.760    16.966    17.136    17.268    17.364    17.421    17.440    17.421    17.364    17.268    17.136    16.966    16.760    16.519    16.243    15.935    15.594    15.224    14.824    14.398    13.946    13.471    12.975    12.459    11.927    11.379    10.820    10.250     9.672     9.089     8.504     7.918     7.335     6.756     6.185     5.624     5.076     4.543     4.027     3.531     3.058     2.610     2.189     1.798     1.440     1.116     0.829     0.580     0.373     0.210     0.092     0.021     0.000     0.000     0.000     0.000     0.000     0.000     0.000     0.000     0.000     0.000     0.000     0.000     0.000     0.000     0.000     0.000     0.000     0.000     0.000     0.000     0.000     0.000     0.000     0.000     0.000     0.000     0.000     0.000     0.000     0.000     0.000     0.000     0.000     0.000     0.000     0.000     0.000     0.000     0.000     0.000     0.000     0.000     0.000     0.000     0.000     0.000     0.000     0.000     0.000     0.000     0.000     0.000     0.000     0.000     0.000     0.000     0.000     0.000     0.000     0.000     0.000     0.000     0.000     0.000     0.000     0.000     0.000     0.000     0.000     0.000     0.000     0.000     0.000     0.000     0.000     0.000     0.000     0.000     0.000     0.000
     0.000     0.000     0.000     0.000     0.000     0.000     0.000     0.000     0.000     0.000     0.000     0.000     0.000     0.000     0.000     0.000     0.000     0.000     0.000     0.000     0.000     0.000     0.000     0.000     0.000     0.000     0.000     0.000     0.000     0.000     0.000     0.000     0.000     0.000     0.000     0.000     0.000     0.000     0.000     0.000     0.000     0.000     0.000     0.000     0.000     0.000     0.000     0.000     0.000     0.000     0.000     0.000     0.000     0.000     0.000     0.000     0.000     0.000     0.000     0.000     0.000     0.000     0.000     0.000     0.000     0.000     0.000     0.000     0.000     0.000     0.000     0.000     0.000     0.000     0.000     0.000     0.000     0.000     0.000     0.000     0.000     0.000     0.012     0.070     0.172     0.318     0.505     0.731     0.994     1.291     1.621     1.981     2.368     2.781     3.216     3.672     4.146     4.636     5.139     5.653     6.175     6.703     7.235     7.767     8.298     8.825     9.346     9.858    10.359    10.848    11.321    11.777    12.214    12.630    13.022    13.390    13.732    14.046    14.330    14.585    14.807    14.997    15.154    15.276    15.364    15.417    15.435    15.417    15.364    15.276    15.154    14.997    14.807    14.585    14.330    14.046    13.732    13.390    13.022    12.630    12.214    11.777    11.321    10.848    10.359     9.858     9.346     8.825     8.298     7.767     7.235     6.703     6.175     5.653     5.139     4.636     4.146     3.672     3.216     2.781     2.368     1.981     1.621     1.291     0.994     0.731     0.505     0.318     0.172     0.070     0.012     0.000     0.000     0.000     0.000     0.000     0.000     0.000     0.000     0.000     0.000     0.000     0.000     0.000     0.000     0.000     0.000     0.000     0.000     0.000     0.000     0.000     0.000     0.000     0.000     0.000     0.000     0.000     0.000     0.000     0.000     0.000     0.000     0.000     0.000     0.000     0.000     0.000     0.000     0.000     0.000     0.000     0.000     0.000     0.000     0.000     0.000     0.000     0.000     0.000     0.000     0.000     0.000     0.000     0.000     0.000     0.000     0.000     0.000     0.000     0.000     0.000     0.000     0.000     0.000     0.000     0.000     0.000     0.000     0.000     0.000     0.000     0.000     0.000     0.000     0.000     0.000     0.000     0.000     0.000     0.000     0.000
     0.000     0.000     0.000     0.000     0.000     0.000     0.000     0.000     0.000     0.000     0.000     0.000     0.000     0.000     0.000     0.000     0.000     0.000     0.000     0.000     0.000     0.000     0.000     0.000     0.000     0.000     0.000     0.000     0.000     0.000     0.000     0.000     0.000     0.000     0.000     0.000     0.000     0.000     0.000     0.000     0.000     0.000     0.000     0.000     0.000     0.000     0.000     0.000     0.000     0.000     0.000     0.000     0.000     0.000     0.000     0.000     0.000     0.000     0.000     0.000     0.000     0.000     0.000     0.000     0.000     0.000     0.000     0.000     0.000     0.000     0.000     0.000     0.000     0.000     0.000     0.000     0.000     0.000     0.000     0.000     0.000     0.000     0.000     0.005     0.047     0.133     0.260     0.426     0.629     0.866     1.136     1.435     1.763     2.117     2.493     2.891     3.307     3.740     4.187     4.645     5.112     5.586     6.065     6.545     7.026     7.504     7.977     8.443     8.900     9.346     9.778    10.195    10.595    10.976    11.336    11.673    11.987    12.275    12.536    12.770    12.975    13.150    13.294    13.406    13.487    13.536    13.552    13.536    13.487    13.406    13.294    13.150    12.975    12.770    12.536    12.275    11.987    11.673    11.336    10.976    10.595    10.195     9.778     9.346     8.900     8.443     7.977     7.504     7.026     6.545     6.065     5.586     5.112     4.645     4.187     3.740     3.307     2.891     2.493     2.117     1.763     1.435     1.136     0.866     0.629     0.426     0.260     0.133     0.047     0.005     0.000     0.000     0.000     0.000     0.000     0.000     0.000     0.000     0.000     0.000     0.000     0.000     0.000     0.000     0.000     0.000     0.000     0.000     0.000     0.000     0.000     0.000     0.000     0.000     0.000     0.000     0.000     0.000     0.000     0.000     0.000     0.000     0.000     0.000     0.000     0.000     0.000     0.000     0.000     0.000     0.000     0.000     0.000     0.000     0.000     0.000     0.000     0.000     0.000     0.000     0.000     0.000     0.000     0.000     0.000     0.000     0.000     0.000     0.000     0.000     0.000     0.000     0.000     0.000     0.000     0.000     0.000     0.000     0.000     0.000     0.000     0.000     0.000     0.000     0.000     0.000     0.000     0.000     0.000     0.000     0.000     0.000
     0.000     0.000     0.000     0.000     0.000     0.000     0.000     0.000     0.000     0.000     0.000     0.000     0.000     0.000     0.000     0.000     0.000     0.000     0.000     0.000     0.000     0.000     0.000     0.000     0.000     0.000     0.000     0.000     0.000     0.000     0.000     0.000     0.000     0.000     0.000     0.000     0.000     0.000     0.000     0.000     0.000     0.000     0.000     0.000     0.000     0.000     0.000     0.000     0.000     0.000     0.000     0.000     0.000     0.000     0.000     0.000     0.000     0.000     0.000     0.000     0.000     0.000     0.000     0.000     0.000     0.000     0.000     0.000     0.000     0.000     0.000     0.000     0.000     0.000     0.000     0.000     0.000     0.000     0.000     0.000     0.000     0.000     0.000     0.000     0.000     0.027     0.095     0.202     0.345     0.524     0.734     0.976     1.245     1.541     1.860     2.201     2.560     2.937     3.329     3.733     4.146     4.568     4.995     5.425     5.857     6.287     6.714     7.135     7.549     7.953     8.346     8.725     9.089     9.436     9.765    10.073    10.359    10.623    10.862    11.076    11.263    11.423    11.555    11.658    11.733    11.777    11.792    11.777    11.733    11.658    11.555    11.423    11.263    11.076    10.862    10.623    10.359    10.073     9.765     9.436     9.089     8.725     8.346     7.953     7.549     7.135     6.714     6.287     5.857     5.425     4.995     4.568     4.146     3.733     3.329     2.937     2.560     2.201     1.860     1.541     1.245     0.976     0.734     0.524     0.345     0.202     0.095     0.027     0.000     0.000     0.000     0.000     0.000     0.000     0.000     0.000     0.000     0.000     0.000     0.000     0.000     0.000     0.000     0.000     0.000     0.000     0.000     0.000     0.000     0.000     0.000     0.000     0.000     0.000     0.000     0.000     0.000     0.000     0.000     0.000     0.000     0.000     0.000     0.000     0.000     0.000     0.000     0.000     0.000     0.000     0.000     0.000     0.000     0.000     0.000     0.000     0.000     0.000     0.000     0.000     0.000     0.000     0.000     0.000     0.000     0.000     0.000     0.000     0.000     0.000     0.000     0.000     0.000     0.000     0.000     0.000     0.000     0.000     0.000     0.000     0.000     0.000     0.000     0.000     0.000     0.000     0.000     0.000     0.000     0.000     0.000     0.000
     0.000     0.000     0.000     0.000     0.000     0.000     0.000     0.000     0.000     0.000     0.000     0.000     0.000     0.000     0.000     0.000     0.000     0.000     0.000     0.000     0.000     0.000     0.000     0.000     0.000     0.000     0.000     0.000     0.000     0.000     0.000     0.000     0.000     0.000     0.000     0.000     0.000     0.000     0.000     0.000     0.000     0.000     0.000     0.000     0.000     0.000     0.000     0.000     0.000     0.000     0.000     0.000     0.000     0.000     0.000     0.000     0.000     0.000     0.000     0.000     0.000     0.000     0.000     0.000     0.000     0.000     0.000     0.000     0.000     0.000     0.000     0.000     0.000     0.000     0.000     0.000     0.000     0.000     0.000     0.000     0.000     0.000     0.000     0.000     0.000     0.000     0.011     0.060     0.145     0.266     0.419     0.603     0.815     1.054     1.317     1.602     1.907     2.229     2.567     2.917     3.279     3.650     4.027     4.408     4.792     5.176     5.558     5.936     6.307     6.672     7.026     7.368     7.698     8.012     8.310     8.590     8.850     9.089     9.307     9.501     9.672     9.818     9.938    10.032    10.100    10.141    10.154    10.141    10.100    10.032     9.938     9.818     9.672     9.501     9.307     9.089     8.850     8.590     8.310     8.012     7.698     7.368     7.026     6.672     6.307     5.936     5.558     5.176     4.792     4.408     4.027     3.650     3.279     2.917     2.567     2.229     1.907     1.602     1.317     1.054     0.815     0.603     0.419     0.266     0.145     0.060     0.011     0.000     0.000     0.000     0.000     0.000     0.000     0.000     0.000     0.000     0.000     0.000     0.000     0.000     0.000     0.000     0.000     0.000     0.000     0.000     0.000     0.000     0.000     0.000     0.000     0.000     0.000     0.000     0.000     0.000     0.000     0.000     0.000     0.000     0.000     0.000     0.000     0.000     0.000     0.000     0.000     0.000     0.000     0.000     0.000     0.000     0.000     0.000     0.000     0.000     0.000     0.000     0.000     0.000     0.000     0.000     0.000     0.000     0.000     0.000     0.000     0.000     0.000     0.000     0.000     0.000     0.000     0.000     0.000     0.000     0.000     0.000     0.000     0.000     0.000     0.000     0.000     0.000     0.000     0.000     0.000     0.000     0.000     0.000     0.000     0.000
     0.000     0.000     0.000     0.000     0.000     0.000     0.000     0.000     0.000     0.000     0.000     0.000     0.000     0.000     0.000     0.000     0.000     0.000     0.000     0.000     0.000     0.000     0.000     0.000     0.000     0.000     0.000     0.000     0.000     0.000     0.000     0.000     0.000     0.000     0.000     0.000     0.000     0.000     0.000     0.000     0.000     0.000     0.000     0.000     0.000     0.000     0.000     0.000     0.000     0.000     0.000     0.000     0.000     0.000     0.000     0.000     0.000     0.000     0.000     0.000     0.000     0.000     0.000     0.000     0.000     0.000     0.000     0.000     0.000     0.000     0.000     0.000     0.000     0.000     0.000     0.000     0.000     0.000     0.000     0.000     0.000     0.000     0.000     0.000     0.000     0.000     0.000     0.001     0.030     0.094     0.191     0.318     0.475     0.658     0.866     1.096     1.347     1.616     1.901     2.201     2.512     2.832     3.161     3.494     3.832     4.171     4.509     4.844     5.176     5.501     5.818     6.125     6.421     6.703     6.971     7.224     7.458     7.675     7.871     8.047     8.202     8.334     8.443     8.528     8.590     8.626     8.639     8.626     8.590     8.528     8.443     8.334     8.202     8.047     7.871     7.675     7.458     7.224     6.971     6.703     6.421     6.125     5.818     5.501     5.176     4.844     4.509     4.171     3.832     3.494     3.161     2.832     2.512     2.201     1.901     1.616     1.347     1.096     0.866     0.658     0.475     0.318     0.191     0.094     0.030     0.001     0.000     0.000     0.000     0.000     0.000     0.000     0.000     0.000     0.000     0.000     0.000     0.000     0.000     0.000     0.000     0.000     0.000     0.000     0.000     0.000     0.000     0.000     0.000     0.000     0.000     0.000     0.000     0.000     0.000     0.000     0.000     0.000     0.000     0.000     0.000     0.000     0.000     0.000     0.000     0.000     0.000     0.000     0.000     0.000     0.000     0.000     0.000     0.000     0.000     0.000     0.000     0.000     0.000     0.000     0.000     0.000     0.000     0.000     0.000     0.000     0.000     0.000     0.000     0.000     0.000     0.000     0.000     0.000     0.000     0.000     0.000     0.000     0.000     0.000     0.000     0.000     0.000     0.000     0.000     0.000     0.000     0.000     0.000     0.000     0.000     0.000
     0.000     0.000     0.000     0.000     0.000     0.000     0.000     0.000     0.000     0.000     0.000     0.000     0.000     0.000     0.000     0.000     0.000     0.000     0.000     0.000     0.000     0.000     0.000     0.000     0.000     0.000     0.000     0.000     0.000     0.000     0.000     0.000     0.000     0.000     0.000     0.000     0.000     0.000     0.000     0.000     0.000     0.000     0.000     0.000     0.000     0.000     0.000     0.000     0.000     0.000     0.000     0.000     0.000     0.000     0.000     0.000     0.000     0.000     0.000     0.000     0.000     0.000     0.000     0.000     0.000     0.000     0.000     0.000     0.000     0.000     0.000     0.000     0.000     0.000     0.000     0.000     0.000     0.000     0.000     0.000     0.000     0.000     0.000     0.000     0.000     0.000     0.000     0.000     0.000     0.009     0.051     0.123     0.225     0.354     0.508     0.685     0.883     1.100     1.334     1.583     1.844     2.117     2.397     2.685     2.977     3.272     3.568     3.863     4.154     4.442     4.722     4.995     5.258     5.510     5.750     5.975     6.185     6.379     6.556     6.714     6.853     6.971     7.069     7.146     7.201     7.235     7.246     7.235     7.201     7.146     7.069     6.971     6.853     6.714     6.556     6.379     6.185     5.975     5.750     5.510     5.258     4.995     4.722     4.442     4.154     3.863     3.568     3.272     2.977     2.685     2.397     2.117     1.844     1.583     1.334     1.100     0.883     0.685     0.508     0.354     0.225     0.123     0.051     0.009     0.000     0.000     0.000     0.000     0.000     0.000     0.000     0.000     0.000     0.000     0.000     0.000     0.000     0.000     0.000     0.000     0.000     0.000     0.000     0.000     0.000     0.000     0.000     0.000     0.000     0.000     0.000     0.000     0.000     0.000     0.000     0.000     0.000     0.000     0.000     0.000     0.000     0.000     0.000     0.000     0.000     0.000     0.000     0.000     0.000     0.000     0.000     0.000     0.000     0.000     0.000     0.000     0.000     0.000     0.000     0.000     0.000     0.000     0.000     0.000     0.000     0.000     0.000     0.000     0.000     0.000     0.000     0.000     0.000     0.000     0.000     0.000     0.000     0.000     0.000     0.000     0.000     0.000     0.000     0.000     0.000     0.000     0.000     0.000     0.000     0.000     0.000     0.000
     0.000     0.000     0.000     0.000     0.000     0.000     0.000     0.000     0.000     0.000     0.000     0.000     0.000     0.000     0.000     0.000     0.000     0.000     0.000     0.000     0.000     0.000     0.000     0.000     0.000     0.000     0.000     0.000     0.000     0.000     0.000     0.000     0.000     0.000     0.000     0.000     0.000     0.000     0.000     0.000     0.000     0.000     0.000     0.000     0.000     0.000     0.000     0.000     0.000     0.000     0.000     0.000     0.000     0.000     0.000     0.000     0.000     0.000     0.000     0.000     0.000     0.000     0.000     0.000     0.000     0.000     0.000     0.000     0.000     0.000     0.000     0.000     0.000     0.000     0.000     0.000     0.000     0.000     0.000     0.000     0.000     0.000     0.000     0.000     0.000     0.000     0.000     0.000     0.000     0.000     0.000     0.019     0.067     0.143     0.244     0.369     0.516     0.682     0.866     1.066     1.279     1.504     1.738     1.981     2.229     2.481     2.736     2.991     3.244     3.494     3.740     3.979     4.211     4.433     4.645     4.844     5.031     5.203     5.360     5.501     5.624     5.730     5.818     5.886     5.936     5.965     5.975     5.965     5.936     5.886     5.818     5.730     5.624     5.501     5.360     5.203     5.031     4.844     4.645     4.433     4.211     3.979     3.740     3.494     3.244     2.991     2.736     2.481     2.229     1.981     1.738     1.504     1.279     1.066     0.866     0.682     0.516     0.369     0.244     0.143     0.067     0.019     0.000     0.000     0.000     0.000     0.000     0.000     0.000     0.000     0.000     0.000     0.000     0.000     0.000     0.000     0.000     0.000     0.000     0.000     0.000     0.000     0.000     0.000     0.000     0.000     0.000     0.000     0.000     0.000     0.000     0.000     0.000     0.000     0.000     0.000     0.000     0.000     0.000     0.000     0.000     0.000     0.000     0.000     0.000     0.000     0.000     0.000     0.000     0.000     0.000     0.000     0.000     0.000     0.000     0.000     0.000     0.000     0.000     0.000     0.000     0.000     0.000     0.000     0.000     0.000     0.000     0.000     0.000     0.000     0.000     0.000     0.000     0.000     0.000     0.000     0.000     0.000     0.000     0.000     0.000     0.000     0.000     0.000     0.000     0.000     0.000     0.000     0.000     0.000     0.000     0.000
     0.000     0.000     0.000     0.000     0.000     0.000     0.000     0.000     0.000     0.000     0.000     0.000     0.000     0.000     0.000     0.000     0.000     0.000     0.000     0.000     0.000     0.000     0.000     0.000     0.000     0.000     0.000     0.000     0.000     0.000     0.000     0.000     0.000     0.000     0.000     0.000     0.000     0.000     0.000     0.000     0.000     0.000     0.000     0.000     0.000     0.000     0.000     0.000     0.000     0.000     0.000     0.000     0.000     0.000     0.000     0.000     0.000     0.000     0.000     0.000     0.000     0.000     0.000     0.000     0.000     0.000     0.000     0.000     0.000     0.000     0.000     0.000     0.000     0.000     0.000     0.000     0.000     0.000     0.000     0.000     0.000     0.000     0.000     0.000     0.000     0.000     0.000     0.000     0.000     0.000     0.000     0.000     0.002     0.026     0.075     0.149     0.246     0.363     0.498     0.649     0.815     0.994     1.184     1.382     1.588     1.798     2.013     2.229     2.445     2.660     2.871     3.078     3.279     3.473     3.657     3.832     3.995     4.146     4.284     4.408     4.517     4.611     4.688     4.748     4.792     4.818     4.827     4.818     4.792     4.748     4.688     4.611     4.517     4.408     4.284     4.146     3.995     3.832     3.657     3.473     3.279     3.078     2.871     2.660     2.445     2.229     2.013     1.798     1.588     1.382     1.184     0.994     0.815     0.649     0.498     0.363     0.246     0.149     0.075     0.026     0.002     0.000     0.000     0.000     0.000     0.000     0.000     0.000     0.000     0.000     0.000     0.000     0.000     0.000     0.000     0.000     0.000     0.000     0.000     0.000     0.000     0.000     0.000     0.000     0.000     0.000     0.000     0.000     0.000     0.000     0.000     0.000     0.000     0.000     0.000     0.000     0.000     0.000     0.000     0.000     0.000     0.000     0.000     0.000     0.000     0.000     0.000     0.000     0.000     0.000     0.000     0.000     0.000     0.000     0.000     0.000     0.000     0.000     0.000     0.000     0.000     0.000     0.000     0.000     0.000     0.000     0.000     0.000     0.000     0.000     0.000     0.000     0.000     0.000     0.000     0.000     0.000     0.000     0.000     0.000     0.000     0.000     0.000     0.000     0.000     0.000     0.000     0.000     0.000     0.000     0.000     0.000
     0.000     0.000     0.000     0.000     0.000     0.000     0.000     0.000     0.000     0.000     0.000     0.000     0.000     0.000     0.000     0.000     0.000     0.000     0.000     0.000     0.000     0.000     0.000     0.000     0.000     0.000     0.000     0.000     0.000     0.000     0.000     0.000     0.000     0.000     0.000     0.000     0.000     0.000     0.000     0.000     0.000     0.000     0.000     0.000     0.000     0.000     0.000     0.000     0.000     0.000     0.000     0.000     0.000     0.000     0.000     0.000     0.000     0.000     0.000     0.000     0.000     0.000     0.000     0.000     0.000     0.000     0.000     0.000     0.000     0.000     0.000     0.000     0.000     0.000     0.000     0.000     0.000     0.000     0.000     0.000     0.000     0.000     0.000     0.000     0.000     0.000     0.000     0.000     0.000     0.000     0.000     0.000     0.000     0.000     0.003     0.027     0.074     0.143     0.230     0.335     0.455     0.589     0.734     0.890     1.054     1.225     1.400     1.578     1.758     1.938     2.117     2.292     2.463     2.629     2.787     2.937     3.078     3.209     3.329     3.436     3.531     3.612     3.680     3.733     3.771     3.793     3.801     3.793     3.771     3.733     3.680     3.612     3.531     3.436     3.329     3.209     3.078     2.937     2.787     2.629     2.463     2.292     2.117     1.938     1.758     1.578     1.400     1.225     1.054     0.890     0.734     0.589     0.455     0.335     0.230     0.143     0.074     0.027     0.003     0.000     0.000     0.000     0.000     0.000     0.000     0.000     0.000     0.000     0.000     0.000     0.000     0.000     0.000     0.000     0.000     0.000     0.000     0.000     0.000     0.000     0.000     0.000     0.000     0.000     0.000     0.000     0.000     0.000     0.000     0.000     0.000     0.000     0.000     0.000     0.000     0.000     0.000     0.000     0.000     0.000     0.000     0.000     0.000     0.000     0.000     0.000     0.000     0.000     0.000     0.000     0.000     0.000     0.000     0.000     0.000     0.000     0.000     0.000     0.000     0.000     0.000     0.000     0.000     0.000     0.000     0.000     0.000     0.000     0.000     0.000     0.000     0.000     0.000     0.000     0.000     0.000     0.000     0.000     0.000     0.000     0.000     0.000     0.000     0.000     0.000     0.000     0.000     0.000     0.000     0.000     0.000     0.000
     0.000     0.000     0.000     0.000     0.000     0.000     0.000     0.000     0.000     0.000     0.000     0.000     0.000     0.000     0.000     0.000     0.000     0.000     0.000     0.000     0.000     0.000     0.000     0.000     0.000     0.000     0.000     0.000     0.000     0.000     0.000     0.000     0.000     0.000     0.000     0.000     0.000     0.000     0.000     0.000     0.000     0.000     0.000     0.000     0.000     0.000     0.000     0.000     0.000     0.000     0.000     0.000     0.000     0.000     0.000     0.000     0.000     0.000     0.000     0.000     0.000     0.000     0.000     0.000     0.000     0.000     0.000     0.000     0.000     0.000     0.000     0.000     0.000     0.000     0.000     0.000     0.000     0.000     0.000     0.000     0.000     0.000     0.000     0.000     0.000     0.000     0.000     0.000     0.000     0.000     0.000     0.000     0.000     0.000     0.000     0.000     0.002     0.023     0.064     0.123     0.199     0.289     0.391     0.505     0.629     0.760     0.897     1.039     1.184     1.330     1.476     1.621     1.763     1.901     2.034     2.161     2.281     2.392     2.493     2.585     2.666     2.736     2.793     2.839     2.871     2.891     2.898     2.891     2.871     2.839     2.793     2.736     2.666     2.585     2.493     2.392     2.281     2.161     2.034     1.901     1.763     1.621     1.476     1.330     1.184     1.039     0.897     0.760     0.629     0.505     0.391     0.289     0.199     0.123     0.064     0.023     0.002     0.000     0.000     0.000     0.000     0.000     0.000     0.000     0.000     0.000     0.000     0.000     0.000     0.000     0.000     0.000     0.000     0.000     0.000     0.000     0.000     0.000     0.000     0.000     0.000     0.000     0.000     0.000     0.000     0.000     0.000     0.000     0.000     0.000     0.000     0.000     0.000     0.000     0.000     0.000     0.000     0.000     0.000     0.000     0.000     0.000     0.000     0.000     0.000     0.000     0.000     0.000     0.000     0.000     0.000     0.000     0.000     0.000     0.000     0.000     0.000     0.000     0.000     0.000     0.000     0.000     0.000     0.000     0.000     0.000     0.000     0.000     0.000     0.000     0.000     0.000     0.000     0.000     0.000     0.000     0.000     0.000     0.000     0.000     0.000     0.000     0.000     0.000     0.000     0.000     0.000     0.000     0.000     0.000     0.000     0.000
     0.000     0.000     0.000     0.000     0.000     0.000     0.000     0.000     0.000     0.000     0.000     0.000     0.000     0.000     0.000     0.000     0.000     0.000     0.000     0.000     0.000     0.000     0.000     0.000     0.000     0.000     0.000     0.000     0.000     0.000     0.000     0.000     0.000     0.000     0.000     0.000     0.000     0.000     0.000     0.000     0.000     0.000     0.000     0.000     0.000     0.000     0.000     0.000     0.000     0.000     0.000     0.000     0.000     0.000     0.000     0.000     0.000     0.000     0.000     0.000     0.000     0.000     0.000     0.000     0.000     0.000     0.000     0.000     0.000     0.000     0.000     0.000     0.000     0.000     0.000     0.000     0.000     0.000     0.000     0.000     0.000     0.000     0.000     0.000     0.000     0.000     0.000     0.000     0.000     0.000     0.000     0.000     0.000     0.000     0.000     0.000     0.000     0.000     0.001     0.015     0.047     0.094     0.155     0.228     0.312     0.405     0.505     0.611     0.722     0.835     0.950     1.066     1.180     1.291     1.400     1.504     1.602     1.694     1.778     1.855     1.922     1.981     2.029     2.067     2.095     2.111     2.117     2.111     2.095     2.067     2.029     1.981     1.922     1.855     1.778     1.694     1.602     1.504     1.400     1.291     1.180     1.066     0.950     0.835     0.722     0.611     0.505     0.405     0.312     0.228     0.155     0.094     0.047     0.015     0.001     0.000     0.000     0.000     0.000     0.000     0.000     0.000     0.000     0.000     0.000     0.000     0.000     0.000     0.000     0.000     0.000     0.000     0.000     0.000     0.000     0.000     0.000     0.000     0.000     0.000     0.000     0.000     0.000     0.000     0.000     0.000     0.000     0.000     0.000     0.000     0.000     0.000     0.000     0.000     0.000     0.000     0.000     0.000     0.000     0.000     0.000     0.000     0.000     0.000     0.000     0.000     0.000     0.000     0.000     0.000     0.000     0.000     0.000     0.000     0.000     0.000     0.000     0.000     0.000     0.000     0.000     0.000     0.000     0.000     0.000     0.000     0.000     0.000     0.000     0.000     0.000     0.000     0.000     0.000     0.000     0.000     0.000     0.000     0.000     0.000     0.000     0.000     0.000     0.000     0.000     0.000     0.000     0.000     0.000     0.000     0.000     0.000
     0.000     0.000     0.000     0.000     0.000     0.000     0.000     0.000     0.000     0.000     0.000     0.000     0.000     0.000     0.000     0.000     0.000     0.000     0.000     0.000     0.000     0.000     0.000     0.000     0.000     0.000     0.000     0.000     0.000     0.000     0.000     0.000     0.000     0.000     0.000     0.000     0.000     0.000     0.000     0.000     0.000     0.000     0.000     0.000     0.000     0.000     0.000     0.000     0.000     0.000     0.000     0.000     0.000     0.000     0.000     0.000     0.000     0.000     0.000     0.000     0.000     0.000     0.000     0.000     0.000     0.000     0.000     0.000     0.000     0.000     0.000     0.000     0.000     0.000     0.000     0.000     0.000     0.000     0.000     0.000     0.000     0.000     0.000     0.000     0.000     0.000     0.000     0.000     0.000     0.000     0.000     0.000     0.000     0.000     0.000     0.000     0.000     0.000     0.000     0.000     0.000     0.006     0.026     0.060     0.105     0.161     0.225     0.296     0.373     0.455     0.540     0.626     0.713     0.799     0.883     0.965     1.043     1.116     1.184     1.245     1.300     1.347     1.387     1.418     1.440     1.453     1.458     1.453     1.440     1.418     1.387     1.347     1.300     1.245     1.184     1.116     1.043     0.965     0.883     0.799     0.713     0.626     0.540     0.455     0.373     0.296     0.225     0.161     0.105     0.060     0.026     0.006     0.000     0.000     0.000     0.000     0.000     0.000     0.000     0.000     0.000     0.000     0.000     0.000     0.000     0.000     0.000     0.000     0.000     0.000     0.000     0.000     0.000     0.000     0.000     0.000     0.000     0.000     0.000     0.000     0.000     0.000     0.000     0.000     0.000     0.000     0.000     0.000     0.000     0.000     0.000     0.000     0.000     0.000     0.000     0.000     0.000     0.000     0.000     0.000     0.000     0.000     0.000     0.000     0.000     0.000     0.000     0.000     0.000     0.000     0.000     0.000     0.000     0.000     0.000     0.000     0.000     0.000     0.000     0.000     0.000     0.000     0.000     0.000     0.000     0.000     0.000     0.000     0.000     0.000     0.000     0.000     0.000     0.000     0.000     0.000     0.000     0.000     0.000     0.000     0.000     0.000     0.000     0.000     0.000     0.000     0.000     0.000     0.000     0.000     0.000     0.000
     0.000     0.000     0.000     0.000     0.000     0.000     0.000     0.000     0.000     0.000     0.000     0.000     0.000     0.000     0.000     0.000     0.000     0.000     0.000     0.000     0.000     0.000     0.000     0.000     0.000     0.000     0.000     0.000     0.000     0.000     0.000     0.000     0.000     0.000     0.000     0.000     0.000     0.000     0.000     0.000     0.000     0.000     0.000     0.000     0.000     0.000     0.000     0.000     0.000     0.000     0.000     0.000     0.000     0.000     0.000     0.000     0.000     0.000     0.000     0.000     0.000     0.000     0.000     0.000     0.000     0.000     0.000     0.000     0.000     0.000     0.000     0.000     0.000     0.000     0.000     0.000     0.000     0.000     0.000     0.000     0.000     0.000     0.000     0.000     0.000     0.000     0.000     0.000     0.000     0.000     0.000     0.000     0.000     0.000     0.000     0.000     0.000     0.000     0.000     0.000     0.000     0.000     0.000     0.000     0.008     0.027     0.056     0.094     0.139     0.189     0.244     0.302     0.363     0.424     0.485     0.545     0.603     0.658     0.710     0.757     0.799     0.835     0.866     0.890     0.908     0.918     0.922     0.918     0.908     0.890     0.866     0.835     0.799     0.757     0.710     0.658     0.603     0.545     0.485     0.424     0.363     0.302     0.244     0.189     0.139     0.094     0.056     0.027     0.008     0.000     0.000     0.000     0.000     0.000     0.000     0.000     0.000     0.000     0.000     0.000     0.000     0.000     0.000     0.000     0.000     0.000     0.000     0.000     0.000     0.000     0.000     0.000     0.000     0.000     0.000     0.000     0.000     0.000     0.000     0.000     0.000     0.000     0.000     0.000     0.000     0.000     0.000     0.000     0.000     0.000     0.000     0.000     0.000     0.000     0.000     0.000     0.000     0.000     0.000     0.000     0.000     0.000     0.000     0.000     0.000     0.000     0.000     0.000     0.000     0.000     0.000     0.000     0.000     0.000     0.000     0.000     0.000     0.000     0.000     0.000     0.000     0.000     0.000     0.000     0.000     0.000     0.000     0.000     0.000     0.000     0.000     0.000     0.000     0.000     0.000     0.000     0.000     0.000     0.000     0.000     0.000     0.000     0.000     0.000     0.000     0.000     0.000     0.000     0.000     0.000     0.000     0.000
[truncated: 55,463 more chars]
