# Supplementary material for: The near-field tsunami generated by the 15 January 2022 eruption of the Hunga Tonga-Hunga Ha’apai volcano and its impact on Tongatapu, Tonga
Source: Sci Rep. 2022 Sep 7;12:15187. doi: 10.1038/s41598-022-19486-w (PMC9452557; doi:10.1038/s41598-022-19486-w)
Supplement: Supplementary file 2 — Supplementary Information 2. [file 41598_2022_19486_MOESM2_ESM.zip › WL_175TNT.asc]

ncols                       252
nrows                       180
xllcorner              -175.427
yllcorner               -20.570
cellsize      0.000277777784504
NODATA_value  -9999
     0.000     0.000     0.000     0.000     0.000     0.000     0.000     0.000     0.000     0.000     0.000     0.000     0.000     0.000     0.000     0.000     0.000     0.000     0.000     0.000     0.000     0.000     0.000     0.000     0.000     0.000     0.000     0.000     0.000     0.000     0.000     0.000     0.000     0.000     0.000     0.000     0.000     0.000     0.000     0.000     0.000     0.000     0.000     0.000     0.000     0.000     0.000     0.000     0.000     0.000     0.000     0.000     0.000     0.000     0.000     0.000     0.000     0.000     0.000     0.000     0.000     0.000     0.000     0.000     0.000     0.000     0.000     0.000     0.000     0.000     0.000     0.000     0.000     0.000     0.000     0.000     0.000     0.000     0.000     0.000     0.000     0.000     0.000     0.000     0.000     0.000     0.000     0.000     0.000     0.000     0.000     0.000     0.000     0.000     0.000     0.000     0.000     0.000     0.000     0.000     0.000     0.000     0.000     0.000     0.000     0.000     0.000     0.000     0.000     0.000     0.000     0.000     0.000     0.000     0.000     0.000     0.000     0.000     0.000     0.000     0.000     0.000     0.000     0.000     0.000     0.000     0.000     0.000     0.000     0.000     0.000     0.000     0.000     0.000     0.000     0.000     0.000     0.000     0.000     0.000     0.000     0.000     0.000     0.000     0.000     0.000     0.000     0.000     0.000     0.000     0.000     0.000     0.000     0.000     0.000     0.000     0.000     0.000     0.000     0.000     0.000     0.000     0.000     0.000     0.000     0.000     0.000     0.000     0.000     0.000     0.000     0.000     0.000     0.000     0.000     0.000     0.000     0.000     0.000     0.000     0.000     0.000     0.000     0.000     0.000     0.000     0.000     0.000     0.000     0.000     0.000     0.000     0.000     0.000     0.000     0.000     0.000     0.000     0.000     0.000     0.000     0.000     0.000     0.000     0.000     0.000     0.000     0.000     0.000     0.000     0.000     0.000     0.000     0.000     0.000     0.000     0.000     0.000     0.000     0.000     0.000     0.000     0.000     0.000     0.000     0.000     0.000     0.000     0.000     0.000     0.000     0.000     0.000     0.000     0.000     0.000     0.000     0.000     0.000     0.000     0.000     0.000     0.000     0.000     0.000     0.000     0.000     0.000     0.000     0.000     0.000     0.000
     0.000     0.000     0.000     0.000     0.000     0.000     0.000     0.000     0.000     0.000     0.000     0.000     0.000     0.000     0.000     0.000     0.000     0.000     0.000     0.000     0.000     0.000     0.000     0.000     0.000     0.000     0.000     0.000     0.000     0.000     0.000     0.000     0.000     0.000     0.000     0.000     0.000     0.000     0.000     0.000     0.000     0.000     0.000     0.000     0.000     0.000     0.000     0.000     0.000     0.000     0.000     0.000     0.000     0.000     0.000     0.000     0.000     0.000     0.000     0.000     0.000     0.000     0.000     0.000     0.000     0.000     0.000     0.000     0.000     0.000     0.000     0.000     0.000     0.000     0.000     0.000     0.000     0.000     0.000     0.000     0.000     0.000     0.000     0.000     0.000     0.000     0.000     0.000     0.000     0.000     0.000     0.000     0.000     0.000     0.000     0.000     0.000     0.000     0.000     0.000     0.000     0.000     0.000     0.000     0.000     0.000     0.000     0.000     0.000     0.000     0.000     0.000     0.000     0.000     0.000     0.000     0.000     0.000     0.000     0.000     0.000     0.000     0.000     0.000     0.000     0.000     0.000     0.000     0.000     0.000     0.000     0.000     0.000     0.000     0.000     0.000     0.000     0.000     0.000     0.000     0.000     0.000     0.000     0.000     0.000     0.000     0.000     0.000     0.000     0.000     0.000     0.000     0.000     0.000     0.000     0.000     0.000     0.000     0.000     0.000     0.000     0.000     0.000     0.000     0.000     0.000     0.000     0.000     0.000     0.000     0.000     0.000     0.000     0.000     0.000     0.000     0.000     0.000     0.000     0.000     0.000     0.000     0.000     0.000     0.000     0.000     0.000     0.000     0.000     0.000     0.000     0.000     0.000     0.000     0.000     0.000     0.000     0.000     0.000     0.000     0.000     0.000     0.000     0.000     0.000     0.000     0.000     0.000     0.000     0.000     0.000     0.000     0.000     0.000     0.000     0.000     0.000     0.000     0.000     0.000     0.000     0.000     0.000     0.000     0.000     0.000     0.000     0.000     0.000     0.000     0.000     0.000     0.000     0.000     0.000     0.000     0.000     0.000     0.000     0.000     0.000     0.000     0.000     0.000     0.000     0.000     0.000     0.000     0.000     0.000     0.000     0.000
     0.000     0.000     0.000     0.000     0.000     0.000     0.000     0.000     0.000     0.000     0.000     0.000     0.000     0.000     0.000     0.000     0.000     0.000     0.000     0.000     0.000     0.000     0.000     0.000     0.000     0.000     0.000     0.000     0.000     0.000     0.000     0.000     0.000     0.000     0.000     0.000     0.000     0.000     0.000     0.000     0.000     0.000     0.000     0.000     0.000     0.000     0.000     0.000     0.000     0.000     0.000     0.000     0.000     0.000     0.000     0.000     0.000     0.000     0.000     0.000     0.000     0.000     0.000     0.000     0.000     0.000     0.000     0.000     0.000     0.000     0.000     0.000     0.000     0.000     0.000     0.000     0.000     0.000     0.000     0.000     0.000     0.000     0.000     0.000     0.000     0.000     0.000     0.000     0.000     0.000     0.000     0.000     0.000     0.000     0.000     0.000     0.000     0.000     0.000     0.000     0.000     0.000     0.000     0.000     0.000     0.000     0.000     0.000     0.000     0.000     0.000     0.000     0.000     0.000     0.000     0.000     0.000     0.000     0.000     0.000     0.000     0.000     0.000     0.000     0.000     0.000     0.000     0.000     0.000     0.000     0.000     0.000     0.000     0.000     0.000     0.000     0.000     0.000     0.000     0.000     0.000     0.000     0.000     0.000     0.000     0.000     0.000     0.000     0.000     0.000     0.000     0.000     0.000     0.000     0.000     0.000     0.000     0.000     0.000     0.000     0.000     0.000     0.000     0.000     0.000     0.000     0.000     0.000     0.000     0.000     0.000     0.000     0.000     0.000     0.000     0.000     0.000     0.000     0.000     0.000     0.000     0.000     0.000     0.000     0.000     0.000     0.000     0.000     0.000     0.000     0.000     0.000     0.000     0.000     0.000     0.000     0.000     0.000     0.000     0.000     0.000     0.000     0.000     0.000     0.000     0.000     0.000     0.000     0.000     0.000     0.000     0.000     0.000     0.000     0.000     0.000     0.000     0.000     0.000     0.000     0.000     0.000     0.000     0.000     0.000     0.000     0.000     0.000     0.000     0.000     0.000     0.000     0.000     0.000     0.000     0.000     0.000     0.000     0.000     0.000     0.000     0.000     0.000     0.000     0.000     0.000     0.000     0.000     0.000     0.000     0.000     0.000
     0.000     0.000     0.000     0.000     0.000     0.000     0.000     0.000     0.000     0.000     0.000     0.000     0.000     0.000     0.000     0.000     0.000     0.000     0.000     0.000     0.000     0.000     0.000     0.000     0.000     0.000     0.000     0.000     0.000     0.000     0.000     0.000     0.000     0.000     0.000     0.000     0.000     0.000     0.000     0.000     0.000     0.000     0.000     0.000     0.000     0.000     0.000     0.000     0.000     0.000     0.000     0.000     0.000     0.000     0.000     0.000     0.000     0.000     0.000     0.000     0.000     0.000     0.000     0.000     0.000     0.000     0.000     0.000     0.000     0.000     0.000     0.000     0.000     0.000     0.000     0.000     0.000     0.000     0.000     0.000     0.000     0.000     0.000     0.000     0.000     0.000     0.000     0.000     0.000     0.000     0.000     0.000     0.000     0.000     0.000     0.000     0.000     0.000     0.000     0.000     0.000     0.000     0.000     0.000     0.000     0.000     0.000     0.000     0.000     0.000     0.000     0.000     0.000     0.000     0.000     0.000     0.000     0.000     0.000     0.000     0.000     0.000     0.000     0.000     0.000     0.000     0.000     0.000     0.000     0.000     0.000     0.000     0.000     0.000     0.000     0.000     0.000     0.000     0.000     0.000     0.000     0.000     0.000     0.000     0.000     0.000     0.000     0.000     0.000     0.000     0.000     0.000     0.000     0.000     0.000     0.000     0.000     0.000     0.000     0.000     0.000     0.000     0.000     0.000     0.000     0.000     0.000     0.000     0.000     0.000     0.000     0.000     0.000     0.000     0.000     0.000     0.000     0.000     0.000     0.000     0.000     0.000     0.000     0.000     0.000     0.000     0.000     0.000     0.000     0.000     0.000     0.000     0.000     0.000     0.000     0.000     0.000     0.000     0.000     0.000     0.000     0.000     0.000     0.000     0.000     0.000     0.000     0.000     0.000     0.000     0.000     0.000     0.000     0.000     0.000     0.000     0.000     0.000     0.000     0.000     0.000     0.000     0.000     0.000     0.000     0.000     0.000     0.000     0.000     0.000     0.000     0.000     0.000     0.000     0.000     0.000     0.000     0.000     0.000     0.000     0.000     0.000     0.000     0.000     0.000     0.000     0.000     0.000     0.000     0.000     0.000     0.000
     0.000     0.000     0.000     0.000     0.000     0.000     0.000     0.000     0.000     0.000     0.000     0.000     0.000     0.000     0.000     0.000     0.000     0.000     0.000     0.000     0.000     0.000     0.000     0.000     0.000     0.000     0.000     0.000     0.000     0.000     0.000     0.000     0.000     0.000     0.000     0.000     0.000     0.000     0.000     0.000     0.000     0.000     0.000     0.000     0.000     0.000     0.000     0.000     0.000     0.000     0.000     0.000     0.000     0.000     0.000     0.000     0.000     0.000     0.000     0.000     0.000     0.000     0.000     0.000     0.000     0.000     0.000     0.000     0.000     0.000     0.000     0.000     0.000     0.000     0.000     0.000     0.000     0.000     0.000     0.000     0.000     0.000     0.000     0.000     0.000     0.000     0.000     0.000     0.000     0.000     0.000     0.000     0.000     0.000     0.000     0.000     0.000     0.000     0.000     0.000     0.000     0.000     0.000     0.000     0.000     0.000     0.000     0.000     0.000     0.000     0.000     0.000     0.000     0.000     0.000     0.000     0.000     0.000     0.000     0.000     0.000     0.000     0.000     0.000     0.000     0.000     0.000     0.000     0.000     0.000     0.000     0.000     0.000     0.000     0.000     0.000     0.000     0.000     0.000     0.000     0.000     0.000     0.000     0.000     0.000     0.000     0.000     0.000     0.000     0.000     0.000     0.000     0.000     0.000     0.000     0.000     0.000     0.000     0.000     0.000     0.000     0.000     0.000     0.000     0.000     0.000     0.000     0.000     0.000     0.000     0.000     0.000     0.000     0.000     0.000     0.000     0.000     0.000     0.000     0.000     0.000     0.000     0.000     0.000     0.000     0.000     0.000     0.000     0.000     0.000     0.000     0.000     0.000     0.000     0.000     0.000     0.000     0.000     0.000     0.000     0.000     0.000     0.000     0.000     0.000     0.000     0.000     0.000     0.000     0.000     0.000     0.000     0.000     0.000     0.000     0.000     0.000     0.000     0.000     0.000     0.000     0.000     0.000     0.000     0.000     0.000     0.000     0.000     0.000     0.000     0.000     0.000     0.000     0.000     0.000     0.000     0.000     0.000     0.000     0.000     0.000     0.000     0.000     0.000     0.000     0.000     0.000     0.000     0.000     0.000     0.000     0.000
     0.000     0.000     0.000     0.000     0.000     0.000     0.000     0.000     0.000     0.000     0.000     0.000     0.000     0.000     0.000     0.000     0.000     0.000     0.000     0.000     0.000     0.000     0.000     0.000     0.000     0.000     0.000     0.000     0.000     0.000     0.000     0.000     0.000     0.000     0.000     0.000     0.000     0.000     0.000     0.000     0.000     0.000     0.000     0.000     0.000     0.000     0.000     0.000     0.000     0.000     0.000     0.000     0.000     0.000     0.000     0.000     0.000     0.000     0.000     0.000     0.000     0.000     0.000     0.000     0.000     0.000     0.000     0.000     0.000     0.000     0.000     0.000     0.000     0.000     0.000     0.000     0.000     0.000     0.000     0.000     0.000     0.000     0.000     0.000     0.000     0.000     0.000     0.000     0.000     0.000     0.000     0.000     0.000     0.000     0.000     0.000     0.000     0.000     0.000     0.000     0.000     0.000     0.000     0.000     0.000     0.000     0.000     0.000     0.000     0.000     0.000     0.000     0.000     0.000     0.000     0.000     0.000     0.000     0.000     0.000     0.000     0.000     0.000     0.000     0.000     0.000     0.000     0.000     0.000     0.000     0.000     0.000     0.000     0.000     0.000     0.000     0.000     0.000     0.000     0.000     0.000     0.000     0.000     0.000     0.000     0.000     0.000     0.000     0.000     0.000     0.000     0.000     0.000     0.000     0.000     0.000     0.000     0.000     0.000     0.000     0.000     0.000     0.000     0.000     0.000     0.000     0.000     0.000     0.000     0.000     0.000     0.000     0.000     0.000     0.000     0.000     0.000     0.000     0.000     0.000     0.000     0.000     0.000     0.000     0.000     0.000     0.000     0.000     0.000     0.000     0.000     0.000     0.000     0.000     0.000     0.000     0.000     0.000     0.000     0.000     0.000     0.000     0.000     0.000     0.000     0.000     0.000     0.000     0.000     0.000     0.000     0.000     0.000     0.000     0.000     0.000     0.000     0.000     0.000     0.000     0.000     0.000     0.000     0.000     0.000     0.000     0.000     0.000     0.000     0.000     0.000     0.000     0.000     0.000     0.000     0.000     0.000     0.000     0.000     0.000     0.000     0.000     0.000     0.000     0.000     0.000     0.000     0.000     0.000     0.000     0.000     0.000
     0.000     0.000     0.000     0.000     0.000     0.000     0.000     0.000     0.000     0.000     0.000     0.000     0.000     0.000     0.000     0.000     0.000     0.000     0.000     0.000     0.000     0.000     0.000     0.000     0.000     0.000     0.000     0.000     0.000     0.000     0.000     0.000     0.000     0.000     0.000     0.000     0.000     0.000     0.000     0.000     0.000     0.000     0.000     0.000     0.000     0.000     0.000     0.000     0.000     0.000     0.000     0.000     0.000     0.000     0.000     0.000     0.000     0.000     0.000     0.000     0.000     0.000     0.000     0.000     0.000     0.000     0.000     0.000     0.000     0.000     0.000     0.000     0.000     0.000     0.000     0.000     0.000     0.000     0.000     0.000     0.000     0.000     0.000     0.000     0.000     0.000     0.000     0.000     0.000     0.000     0.000     0.000     0.000     0.000     0.000     0.000     0.000     0.000     0.000     0.000     0.000     0.000     0.000     0.000     0.000     0.000     0.000     0.000     0.000     0.000     0.000     0.000     0.000     0.000     0.000     0.000     0.000     0.000     0.000     0.000     0.000     0.000     0.000     0.000     0.000     0.000     0.000     0.000     0.000     0.000     0.000     0.000     0.000     0.000     0.000     0.000     0.000     0.000     0.000     0.000     0.000     0.000     0.000     0.000     0.000     0.000     0.000     0.000     0.000     0.000     0.000     0.000     0.000     0.000     0.000     0.000     0.000     0.000     0.000     0.000     0.000     0.000     0.000     0.000     0.000     0.000     0.000     0.000     0.000     0.000     0.000     0.000     0.000     0.000     0.000     0.000     0.000     0.000     0.000     0.000     0.000     0.000     0.000     0.000     0.000     0.000     0.000     0.000     0.000     0.000     0.000     0.000     0.000     0.000     0.000     0.000     0.000     0.000     0.000     0.000     0.000     0.000     0.000     0.000     0.000     0.000     0.000     0.000     0.000     0.000     0.000     0.000     0.000     0.000     0.000     0.000     0.000     0.000     0.000     0.000     0.000     0.000     0.000     0.000     0.000     0.000     0.000     0.000     0.000     0.000     0.000     0.000     0.000     0.000     0.000     0.000     0.000     0.000     0.000     0.000     0.000     0.000     0.000     0.000     0.000     0.000     0.000     0.000     0.000     0.000     0.000     0.000
     0.000     0.000     0.000     0.000     0.000     0.000     0.000     0.000     0.000     0.000     0.000     0.000     0.000     0.000     0.000     0.000     0.000     0.000     0.000     0.000     0.000     0.000     0.000     0.000     0.000     0.000     0.000     0.000     0.000     0.000     0.000     0.000     0.000     0.000     0.000     0.000     0.000     0.000     0.000     0.000     0.000     0.000     0.000     0.000     0.000     0.000     0.000     0.000     0.000     0.000     0.000     0.000     0.000     0.000     0.000     0.000     0.000     0.000     0.000     0.000     0.000     0.000     0.000     0.000     0.000     0.000     0.000     0.000     0.000     0.000     0.000     0.000     0.000     0.000     0.000     0.000     0.000     0.000     0.000     0.000     0.000     0.000     0.000     0.000     0.000     0.000     0.000     0.000     0.000     0.000     0.000     0.000     0.000     0.000     0.000     0.000     0.000     0.000     0.000     0.000     0.000     0.000     0.000     0.000     0.000     0.000     0.000     0.000     0.000     0.000     0.000     0.000     0.000     0.000     0.000     0.000     0.000     0.000     0.000     0.000     0.000     0.000     0.000     0.000     0.000     0.000     0.000     0.000     0.000     0.000     0.000     0.000     0.000     0.000     0.000     0.000     0.000     0.000     0.000     0.000     0.000     0.000     0.000     0.000     0.000     0.000     0.000     0.000     0.000     0.000     0.000     0.000     0.000     0.000     0.000     0.000     0.000     0.000     0.000     0.000     0.000     0.000     0.000     0.000     0.000     0.000     0.000     0.000     0.000     0.000     0.000     0.000     0.000     0.000     0.000     0.000     0.000     0.000     0.000     0.000     0.000     0.000     0.000     0.000     0.000     0.000     0.000     0.000     0.000     0.000     0.000     0.000     0.000     0.000     0.000     0.000     0.000     0.000     0.000     0.000     0.000     0.000     0.000     0.000     0.000     0.000     0.000     0.000     0.000     0.000     0.000     0.000     0.000     0.000     0.000     0.000     0.000     0.000     0.000     0.000     0.000     0.000     0.000     0.000     0.000     0.000     0.000     0.000     0.000     0.000     0.000     0.000     0.000     0.000     0.000     0.000     0.000     0.000     0.000     0.000     0.000     0.000     0.000     0.000     0.000     0.000     0.000     0.000     0.000     0.000     0.000     0.000
     0.000     0.000     0.000     0.000     0.000     0.000     0.000     0.000     0.000     0.000     0.000     0.000     0.000     0.000     0.000     0.000     0.000     0.000     0.000     0.000     0.000     0.000     0.000     0.000     0.000     0.000     0.000     0.000     0.000     0.000     0.000     0.000     0.000     0.000     0.000     0.000     0.000     0.000     0.000     0.000     0.000     0.000     0.000     0.000     0.000     0.000     0.000     0.000     0.000     0.000     0.000     0.000     0.000     0.000     0.000     0.000     0.000     0.000     0.000     0.000     0.000     0.000     0.000     0.000     0.000     0.000     0.000     0.000     0.000     0.000     0.000     0.000     0.000     0.000     0.000     0.000     0.000     0.000     0.000     0.000     0.000     0.000     0.000     0.000     0.000     0.000     0.000     0.000     0.000     0.000     0.000     0.000     0.000     0.000     0.000     0.000     0.000     0.000     0.000     0.000     0.000     0.000     0.000     0.000     0.000     0.000     0.000     0.000     0.000     0.000     0.000     0.000     0.000     0.000     0.000     0.000     0.000     0.000     0.000     0.000     0.000     0.000     0.000     0.000     0.000     0.000     0.000     0.000     0.000     0.000     0.000     0.000     0.000     0.000     0.000     0.000     0.000     0.000     0.000     0.000     0.000     0.000     0.000     0.000     0.000     0.000     0.000     0.000     0.000     0.000     0.000     0.000     0.000     0.000     0.000     0.000     0.000     0.000     0.000     0.000     0.000     0.000     0.000     0.000     0.000     0.000     0.000     0.000     0.000     0.000     0.000     0.000     0.000     0.000     0.000     0.000     0.000     0.000     0.000     0.000     0.000     0.000     0.000     0.000     0.000     0.000     0.000     0.000     0.000     0.000     0.000     0.000     0.000     0.000     0.000     0.000     0.000     0.000     0.000     0.000     0.000     0.000     0.000     0.000     0.000     0.000     0.000     0.000     0.000     0.000     0.000     0.000     0.000     0.000     0.000     0.000     0.000     0.000     0.000     0.000     0.000     0.000     0.000     0.000     0.000     0.000     0.000     0.000     0.000     0.000     0.000     0.000     0.000     0.000     0.000     0.000     0.000     0.000     0.000     0.000     0.000     0.000     0.000     0.000     0.000     0.000     0.000     0.000     0.000     0.000     0.000     0.000
     0.000     0.000     0.000     0.000     0.000     0.000     0.000     0.000     0.000     0.000     0.000     0.000     0.000     0.000     0.000     0.000     0.000     0.000     0.000     0.000     0.000     0.000     0.000     0.000     0.000     0.000     0.000     0.000     0.000     0.000     0.000     0.000     0.000     0.000     0.000     0.000     0.000     0.000     0.000     0.000     0.000     0.000     0.000     0.000     0.000     0.000     0.000     0.000     0.000     0.000     0.000     0.000     0.000     0.000     0.000     0.000     0.000     0.000     0.000     0.000     0.000     0.000     0.000     0.000     0.000     0.000     0.000     0.000     0.000     0.000     0.000     0.000     0.000     0.000     0.000     0.000     0.000     0.000     0.000     0.000     0.000     0.000     0.000     0.000     0.000     0.000     0.000     0.000     0.000     0.000     0.000     0.000     0.000     0.000     0.000     0.000     0.000     0.000     0.000     0.000     0.000     0.000     0.000     0.000     0.000     0.000     0.000     0.000     0.000     0.000     0.000     0.000     0.000     0.000     0.000     0.000     0.000     0.000     0.000     0.000     0.000     0.000     0.000     0.000     0.000     0.000     0.000     0.000     0.000     0.000     0.000     0.000     0.000     0.000     0.000     0.000     0.000     0.000     0.000     0.000     0.000     0.000     0.000     0.000     0.000     0.000     0.000     0.000     0.000     0.000     0.000     0.000     0.000     0.000     0.000     0.000     0.000     0.000     0.000     0.000     0.000     0.000     0.000     0.000     0.000     0.000     0.000     0.000     0.000     0.000     0.000     0.000     0.000     0.000     0.000     0.000     0.000     0.000     0.000     0.000     0.000     0.000     0.000     0.000     0.000     0.000     0.000     0.000     0.000     0.000     0.000     0.000     0.000     0.000     0.000     0.000     0.000     0.000     0.000     0.000     0.000     0.000     0.000     0.000     0.000     0.000     0.000     0.000     0.000     0.000     0.000     0.000     0.000     0.000     0.000     0.000     0.000     0.000     0.000     0.000     0.000     0.000     0.000     0.000     0.000     0.000     0.000     0.000     0.000     0.000     0.000     0.000     0.000     0.000     0.000     0.000     0.000     0.000     0.000     0.000     0.000     0.000     0.000     0.000     0.000     0.000     0.000     0.000     0.000     0.000     0.000     0.000
     0.000     0.000     0.000     0.000     0.000     0.000     0.000     0.000     0.000     0.000     0.000     0.000     0.000     0.000     0.000     0.000     0.000     0.000     0.000     0.000     0.000     0.000     0.000     0.000     0.000     0.000     0.000     0.000     0.000     0.000     0.000     0.000     0.000     0.000     0.000     0.000     0.000     0.000     0.000     0.000     0.000     0.000     0.000     0.000     0.000     0.000     0.000     0.000     0.000     0.000     0.000     0.000     0.000     0.000     0.000     0.000     0.000     0.000     0.000     0.000     0.000     0.000     0.000     0.000     0.000     0.000     0.000     0.000     0.000     0.000     0.000     0.000     0.000     0.000     0.000     0.000     0.000     0.000     0.000     0.000     0.000     0.000     0.000     0.000     0.000     0.000     0.000     0.000     0.000     0.000     0.000     0.000     0.000     0.000     0.000     0.000     0.000     0.000     0.000     0.000     0.000     0.000     0.000     0.000     0.000     0.000     0.000     0.000     0.000     0.000     0.000     0.000     0.000     0.000     0.000     0.000     0.000     0.000     0.000     0.000     0.000     0.000     0.000     0.000     0.000     0.000     0.000     0.000     0.000     0.000     0.000     0.000     0.000     0.000     0.000     0.000     0.000     0.000     0.000     0.000     0.000     0.000     0.000     0.000     0.000     0.000     0.000     0.000     0.000     0.000     0.000     0.000     0.000     0.000     0.000     0.000     0.000     0.000     0.000     0.000     0.000     0.000     0.000     0.000     0.000     0.000     0.000     0.000     0.000     0.000     0.000     0.000     0.000     0.000     0.000     0.000     0.000     0.000     0.000     0.000     0.000     0.000     0.000     0.000     0.000     0.000     0.000     0.000     0.000     0.000     0.000     0.000     0.000     0.000     0.000     0.000     0.000     0.000     0.000     0.000     0.000     0.000     0.000     0.000     0.000     0.000     0.000     0.000     0.000     0.000     0.000     0.000     0.000     0.000     0.000     0.000     0.000     0.000     0.000     0.000     0.000     0.000     0.000     0.000     0.000     0.000     0.000     0.000     0.000     0.000     0.000     0.000     0.000     0.000     0.000     0.000     0.000     0.000     0.000     0.000     0.000     0.000     0.000     0.000     0.000     0.000     0.000     0.000     0.000     0.000     0.000     0.000
     0.000     0.000     0.000     0.000     0.000     0.000     0.000     0.000     0.000     0.000     0.000     0.000     0.000     0.000     0.000     0.000     0.000     0.000     0.000     0.000     0.000     0.000     0.000     0.000     0.000     0.000     0.000     0.000     0.000     0.000     0.000     0.000     0.000     0.000     0.000     0.000     0.000     0.000     0.000     0.000     0.000     0.000     0.000     0.000     0.000     0.000     0.000     0.000     0.000     0.000     0.000     0.000     0.000     0.000     0.000     0.000     0.000     0.000     0.000     0.000     0.000     0.000     0.000     0.000     0.000     0.000     0.000     0.000     0.000     0.000     0.000     0.000     0.000     0.000     0.000     0.000     0.000     0.000     0.000     0.000     0.000     0.000     0.000     0.000     0.000     0.000     0.000     0.000     0.000     0.000     0.000     0.000     0.000     0.000     0.000     0.000     0.000     0.000     0.000     0.000     0.000     0.000     0.000     0.000     0.000     0.000     0.000     0.000     0.000     0.000     0.000     0.000     0.000     0.000     0.000     0.000     0.000     0.000     0.000     0.000     0.000     0.000     0.000     0.000     0.000     0.000     0.000     0.000     0.000     0.000     0.000     0.000     0.000     0.000     0.000     0.000     0.000     0.000     0.000     0.000     0.000     0.000     0.000     0.000     0.000     0.000     0.000     0.000     0.000     0.000     0.000     0.000     0.000     0.000     0.000     0.000     0.000     0.000     0.000     0.000     0.000     0.000     0.000     0.000     0.000     0.000     0.000     0.000     0.000     0.000     0.000     0.000     0.000     0.000     0.000     0.000     0.000     0.000     0.000     0.000     0.000     0.000     0.000     0.000     0.000     0.000     0.000     0.000     0.000     0.000     0.000     0.000     0.000     0.000     0.000     0.000     0.000     0.000     0.000     0.000     0.000     0.000     0.000     0.000     0.000     0.000     0.000     0.000     0.000     0.000     0.000     0.000     0.000     0.000     0.000     0.000     0.000     0.000     0.000     0.000     0.000     0.000     0.000     0.000     0.000     0.000     0.000     0.000     0.000     0.000     0.000     0.000     0.000     0.000     0.000     0.000     0.000     0.000     0.000     0.000     0.000     0.000     0.000     0.000     0.000     0.000     0.000     0.000     0.000     0.000     0.000     0.000
     0.000     0.000     0.000     0.000     0.000     0.000     0.000     0.000     0.000     0.000     0.000     0.000     0.000     0.000     0.000     0.000     0.000     0.000     0.000     0.000     0.000     0.000     0.000     0.000     0.000     0.000     0.000     0.000     0.000     0.000     0.000     0.000     0.000     0.000     0.000     0.000     0.000     0.000     0.000     0.000     0.000     0.000     0.000     0.000     0.000     0.000     0.000     0.000     0.000     0.000     0.000     0.000     0.000     0.000     0.000     0.000     0.000     0.000     0.000     0.000     0.000     0.000     0.000     0.000     0.000     0.000     0.000     0.000     0.000     0.000     0.000     0.000     0.000     0.000     0.000     0.000     0.000     0.000     0.000     0.000     0.000     0.000     0.000     0.000     0.000     0.000     0.000     0.000     0.000     0.000     0.000     0.000     0.000     0.000     0.000     0.000     0.000     0.000     0.000     0.000     0.000     0.000     0.000     0.000     0.000     0.000     0.000     0.000     0.000     0.000     0.000     0.000     0.000     0.000     0.000     0.000     0.000     0.000     0.000     0.000     0.000     0.000     0.000     0.000     0.000     0.000     0.000     0.000     0.000     0.000     0.000     0.000     0.000     0.000     0.000     0.000     0.000     0.000     0.000     0.000     0.000     0.000     0.000     0.000     0.000     0.000     0.000     0.000     0.000     0.000     0.000     0.000     0.000     0.000     0.000     0.000     0.000     0.000     0.000     0.000     0.000     0.000     0.000     0.000     0.000     0.000     0.000     0.000     0.000     0.000     0.000     0.000     0.000     0.000     0.000     0.000     0.000     0.000     0.000     0.000     0.000     0.000     0.000     0.000     0.000     0.000     0.000     0.000     0.000     0.000     0.000     0.000     0.000     0.000     0.000     0.000     0.000     0.000     0.000     0.000     0.000     0.000     0.000     0.000     0.000     0.000     0.000     0.000     0.000     0.000     0.000     0.000     0.000     0.000     0.000     0.000     0.000     0.000     0.000     0.000     0.000     0.000     0.000     0.000     0.000     0.000     0.000     0.000     0.000     0.000     0.000     0.000     0.000     0.000     0.000     0.000     0.000     0.000     0.000     0.000     0.000     0.000     0.000     0.000     0.000     0.000     0.000     0.000     0.000     0.000     0.000     0.000
     0.000     0.000     0.000     0.000     0.000     0.000     0.000     0.000     0.000     0.000     0.000     0.000     0.000     0.000     0.000     0.000     0.000     0.000     0.000     0.000     0.000     0.000     0.000     0.000     0.000     0.000     0.000     0.000     0.000     0.000     0.000     0.000     0.000     0.000     0.000     0.000     0.000     0.000     0.000     0.000     0.000     0.000     0.000     0.000     0.000     0.000     0.000     0.000     0.000     0.000     0.000     0.000     0.000     0.000     0.000     0.000     0.000     0.000     0.000     0.000     0.000     0.000     0.000     0.000     0.000     0.000     0.000     0.000     0.000     0.000     0.000     0.000     0.000     0.000     0.000     0.000     0.000     0.000     0.000     0.000     0.000     0.000     0.000     0.000     0.000     0.000     0.000     0.000     0.000     0.000     0.000     0.000     0.000     0.000     0.000     0.000     0.000     0.000     0.000     0.000     0.000     0.000     0.000     0.000     0.000     0.000     0.000     0.000     0.000     0.000     0.000     0.000     0.000     0.000     0.000     0.000     0.000     0.000     0.000     0.000     0.000     0.000     0.000     0.000     0.000     0.000     0.000     0.000     0.000     0.000     0.000     0.000     0.000     0.000     0.000     0.000     0.000     0.000     0.000     0.000     0.000     0.000     0.000     0.000     0.000     0.000     0.000     0.000     0.000     0.000     0.000     0.000     0.000     0.000     0.000     0.000     0.000     0.000     0.000     0.000     0.000     0.000     0.000     0.000     0.000     0.000     0.000     0.000     0.000     0.000     0.000     0.000     0.000     0.000     0.000     0.000     0.000     0.000     0.000     0.000     0.000     0.000     0.000     0.000     0.000     0.000     0.000     0.000     0.000     0.000     0.000     0.000     0.000     0.000     0.000     0.000     0.000     0.000     0.000     0.000     0.000     0.000     0.000     0.000     0.000     0.000     0.000     0.000     0.000     0.000     0.000     0.000     0.000     0.000     0.000     0.000     0.000     0.000     0.000     0.000     0.000     0.000     0.000     0.000     0.000     0.000     0.000     0.000     0.000     0.000     0.000     0.000     0.000     0.000     0.000     0.000     0.000     0.000     0.000     0.000     0.000     0.000     0.000     0.000     0.000     0.000     0.000     0.000     0.000     0.000     0.000     0.000
     0.000     0.000     0.000     0.000     0.000     0.000     0.000     0.000     0.000     0.000     0.000     0.000     0.000     0.000     0.000     0.000     0.000     0.000     0.000     0.000     0.000     0.000     0.000     0.000     0.000     0.000     0.000     0.000     0.000     0.000     0.000     0.000     0.000     0.000     0.000     0.000     0.000     0.000     0.000     0.000     0.000     0.000     0.000     0.000     0.000     0.000     0.000     0.000     0.000     0.000     0.000     0.000     0.000     0.000     0.000     0.000     0.000     0.000     0.000     0.000     0.000     0.000     0.000     0.000     0.000     0.000     0.000     0.000     0.000     0.000     0.000     0.000     0.000     0.000     0.000     0.000     0.000     0.000     0.000     0.000     0.000     0.000     0.000     0.000     0.000     0.000     0.000     0.000     0.000     0.000     0.000     0.000     0.000     0.000     0.000     0.000     0.000     0.000     0.000     0.000     0.000     0.000     0.000     0.000     0.000     0.000     0.000     0.000     0.000     0.000     0.000     0.000     0.000     0.000     0.000     0.000     0.000     0.000     0.000     0.000     0.000     0.000     0.000     0.000     0.000     0.000     0.000     0.000     0.000     0.000     0.000     0.000     0.000     0.000     0.000     0.000     0.000     0.000     0.000     0.000     0.000     0.000     0.000     0.000     0.000     0.000     0.000     0.000     0.000     0.000     0.000     0.000     0.000     0.000     0.000     0.000     0.000     0.000     0.000     0.000     0.000     0.000     0.000     0.000     0.000     0.000     0.000     0.000     0.000     0.000     0.000     0.000     0.000     0.000     0.000     0.000     0.000     0.000     0.000     0.000     0.000     0.000     0.000     0.000     0.000     0.000     0.000     0.000     0.000     0.000     0.000     0.000     0.000     0.000     0.000     0.000     0.000     0.000     0.000     0.000     0.000     0.000     0.000     0.000     0.000     0.000     0.000     0.000     0.000     0.000     0.000     0.000     0.000     0.000     0.000     0.000     0.000     0.000     0.000     0.000     0.000     0.000     0.000     0.000     0.000     0.000     0.000     0.000     0.000     0.000     0.000     0.000     0.000     0.000     0.000     0.000     0.000     0.000     0.000     0.000     0.000     0.000     0.000     0.000     0.000     0.000     0.000     0.000     0.000     0.000     0.000     0.000
     0.000     0.000     0.000     0.000     0.000     0.000     0.000     0.000     0.000     0.000     0.000     0.000     0.000     0.000     0.000     0.000     0.000     0.000     0.000     0.000     0.000     0.000     0.000     0.000     0.000     0.000     0.000     0.000     0.000     0.000     0.000     0.000     0.000     0.000     0.000     0.000     0.000     0.000     0.000     0.000     0.000     0.000     0.000     0.000     0.000     0.000     0.000     0.000     0.000     0.000     0.000     0.000     0.000     0.000     0.000     0.000     0.000     0.000     0.000     0.000     0.000     0.000     0.000     0.000     0.000     0.000     0.000     0.000     0.000     0.000     0.000     0.000     0.000     0.000     0.000     0.000     0.000     0.000     0.000     0.000     0.000     0.000     0.000     0.000     0.000     0.000     0.000     0.000     0.000     0.000     0.000     0.000     0.000     0.000     0.000     0.000     0.000     0.000     0.000     0.000     0.000     0.000     0.000     0.000     0.000     0.000     0.000     0.000     0.000     0.000     0.000     0.000     0.000     0.000     0.000     0.000     0.000     0.000     0.000     0.000     0.000     0.000     0.000     0.000     0.000     0.000     0.000     0.000     0.000     0.000     0.000     0.000     0.000     0.000     0.000     0.000     0.000     0.000     0.000     0.000     0.000     0.000     0.000     0.000     0.000     0.000     0.000     0.000     0.000     0.000     0.000     0.000     0.000     0.000     0.000     0.000     0.000     0.000     0.000     0.000     0.000     0.000     0.000     0.000     0.000     0.000     0.000     0.000     0.000     0.000     0.000     0.000     0.000     0.000     0.000     0.000     0.000     0.000     0.000     0.000     0.000     0.000     0.000     0.000     0.000     0.000     0.000     0.000     0.000     0.000     0.000     0.000     0.000     0.000     0.000     0.000     0.000     0.000     0.000     0.000     0.000     0.000     0.000     0.000     0.000     0.000     0.000     0.000     0.000     0.000     0.000     0.000     0.000     0.000     0.000     0.000     0.000     0.000     0.000     0.000     0.000     0.000     0.000     0.000     0.000     0.000     0.000     0.000     0.000     0.000     0.000     0.000     0.000     0.000     0.000     0.000     0.000     0.000     0.000     0.000     0.000     0.000     0.000     0.000     0.000     0.000     0.000     0.000     0.000     0.000     0.000     0.000
     0.000     0.000     0.000     0.000     0.000     0.000     0.000     0.000     0.000     0.000     0.000     0.000     0.000     0.000     0.000     0.000     0.000     0.000     0.000     0.000     0.000     0.000     0.000     0.000     0.000     0.000     0.000     0.000     0.000     0.000     0.000     0.000     0.000     0.000     0.000     0.000     0.000     0.000     0.000     0.000     0.000     0.000     0.000     0.000     0.000     0.000     0.000     0.000     0.000     0.000     0.000     0.000     0.000     0.000     0.000     0.000     0.000     0.000     0.000     0.000     0.000     0.000     0.000     0.000     0.000     0.000     0.000     0.000     0.000     0.000     0.000     0.000     0.000     0.000     0.000     0.000     0.000     0.000     0.000     0.000     0.000     0.000     0.000     0.000     0.000     0.000     0.000     0.000     0.000     0.000     0.000     0.000     0.000     0.000     0.000     0.000     0.000     0.000     0.000     0.000     0.000     0.000     0.000     0.000     0.000     0.000     0.000     0.000     0.000     0.000     0.000     0.000     0.000     0.000     0.000     0.000     0.000     0.000     0.001     0.003     0.006     0.009     0.011     0.014     0.016     0.017     0.018     0.017     0.016     0.014     0.011     0.009     0.006     0.003     0.001     0.000     0.000     0.000     0.000     0.000     0.000     0.000     0.000     0.000     0.000     0.000     0.000     0.000     0.000     0.000     0.000     0.000     0.000     0.000     0.000     0.000     0.000     0.000     0.000     0.000     0.000     0.000     0.000     0.000     0.000     0.000     0.000     0.000     0.000     0.000     0.000     0.000     0.000     0.000     0.000     0.000     0.000     0.000     0.000     0.000     0.000     0.000     0.000     0.000     0.000     0.000     0.000     0.000     0.000     0.000     0.000     0.000     0.000     0.000     0.000     0.000     0.000     0.000     0.000     0.000     0.000     0.000     0.000     0.000     0.000     0.000     0.000     0.000     0.000     0.000     0.000     0.000     0.000     0.000     0.000     0.000     0.000     0.000     0.000     0.000     0.000     0.000     0.000     0.000     0.000     0.000     0.000     0.000     0.000     0.000     0.000     0.000     0.000     0.000     0.000     0.000     0.000     0.000     0.000     0.000     0.000     0.000     0.000     0.000     0.000     0.000     0.000     0.000     0.000     0.000     0.000     0.000
     0.000     0.000     0.000     0.000     0.000     0.000     0.000     0.000     0.000     0.000     0.000     0.000     0.000     0.000     0.000     0.000     0.000     0.000     0.000     0.000     0.000     0.000     0.000     0.000     0.000     0.000     0.000     0.000     0.000     0.000     0.000     0.000     0.000     0.000     0.000     0.000     0.000     0.000     0.000     0.000     0.000     0.000     0.000     0.000     0.000     0.000     0.000     0.000     0.000     0.000     0.000     0.000     0.000     0.000     0.000     0.000     0.000     0.000     0.000     0.000     0.000     0.000     0.000     0.000     0.000     0.000     0.000     0.000     0.000     0.000     0.000     0.000     0.000     0.000     0.000     0.000     0.000     0.000     0.000     0.000     0.000     0.000     0.000     0.000     0.000     0.000     0.000     0.000     0.000     0.000     0.000     0.000     0.000     0.000     0.000     0.000     0.000     0.000     0.000     0.000     0.000     0.000     0.000     0.000     0.000     0.000     0.000     0.000     0.000     0.000     0.000     0.000     0.003     0.010     0.019     0.031     0.044     0.058     0.072     0.086     0.098     0.110     0.120     0.128     0.134     0.138     0.139     0.138     0.134     0.128     0.120     0.110     0.098     0.086     0.072     0.058     0.044     0.031     0.019     0.010     0.003     0.000     0.000     0.000     0.000     0.000     0.000     0.000     0.000     0.000     0.000     0.000     0.000     0.000     0.000     0.000     0.000     0.000     0.000     0.000     0.000     0.000     0.000     0.000     0.000     0.000     0.000     0.000     0.000     0.000     0.000     0.000     0.000     0.000     0.000     0.000     0.000     0.000     0.000     0.000     0.000     0.000     0.000     0.000     0.000     0.000     0.000     0.000     0.000     0.000     0.000     0.000     0.000     0.000     0.000     0.000     0.000     0.000     0.000     0.000     0.000     0.000     0.000     0.000     0.000     0.000     0.000     0.000     0.000     0.000     0.000     0.000     0.000     0.000     0.000     0.000     0.000     0.000     0.000     0.000     0.000     0.000     0.000     0.000     0.000     0.000     0.000     0.000     0.000     0.000     0.000     0.000     0.000     0.000     0.000     0.000     0.000     0.000     0.000     0.000     0.000     0.000     0.000     0.000     0.000     0.000     0.000     0.000     0.000     0.000     0.000     0.000
     0.000     0.000     0.000     0.000     0.000     0.000     0.000     0.000     0.000     0.000     0.000     0.000     0.000     0.000     0.000     0.000     0.000     0.000     0.000     0.000     0.000     0.000     0.000     0.000     0.000     0.000     0.000     0.000     0.000     0.000     0.000     0.000     0.000     0.000     0.000     0.000     0.000     0.000     0.000     0.000     0.000     0.000     0.000     0.000     0.000     0.000     0.000     0.000     0.000     0.000     0.000     0.000     0.000     0.000     0.000     0.000     0.000     0.000     0.000     0.000     0.000     0.000     0.000     0.000     0.000     0.000     0.000     0.000     0.000     0.000     0.000     0.000     0.000     0.000     0.000     0.000     0.000     0.000     0.000     0.000     0.000     0.000     0.000     0.000     0.000     0.000     0.000     0.000     0.000     0.000     0.000     0.000     0.000     0.000     0.000     0.000     0.000     0.000     0.000     0.000     0.000     0.000     0.000     0.000     0.000     0.000     0.000     0.000     0.007     0.019     0.037     0.058     0.084     0.111     0.140     0.170     0.199     0.228     0.256     0.282     0.305     0.326     0.343     0.357     0.367     0.373     0.375     0.373     0.367     0.357     0.343     0.326     0.305     0.282     0.256     0.228     0.199     0.170     0.140     0.111     0.084     0.058     0.037     0.019     0.007     0.000     0.000     0.000     0.000     0.000     0.000     0.000     0.000     0.000     0.000     0.000     0.000     0.000     0.000     0.000     0.000     0.000     0.000     0.000     0.000     0.000     0.000     0.000     0.000     0.000     0.000     0.000     0.000     0.000     0.000     0.000     0.000     0.000     0.000     0.000     0.000     0.000     0.000     0.000     0.000     0.000     0.000     0.000     0.000     0.000     0.000     0.000     0.000     0.000     0.000     0.000     0.000     0.000     0.000     0.000     0.000     0.000     0.000     0.000     0.000     0.000     0.000     0.000     0.000     0.000     0.000     0.000     0.000     0.000     0.000     0.000     0.000     0.000     0.000     0.000     0.000     0.000     0.000     0.000     0.000     0.000     0.000     0.000     0.000     0.000     0.000     0.000     0.000     0.000     0.000     0.000     0.000     0.000     0.000     0.000     0.000     0.000     0.000     0.000     0.000     0.000     0.000     0.000     0.000     0.000     0.000     0.000
     0.000     0.000     0.000     0.000     0.000     0.000     0.000     0.000     0.000     0.000     0.000     0.000     0.000     0.000     0.000     0.000     0.000     0.000     0.000     0.000     0.000     0.000     0.000     0.000     0.000     0.000     0.000     0.000     0.000     0.000     0.000     0.000     0.000     0.000     0.000     0.000     0.000     0.000     0.000     0.000     0.000     0.000     0.000     0.000     0.000     0.000     0.000     0.000     0.000     0.000     0.000     0.000     0.000     0.000     0.000     0.000     0.000     0.000     0.000     0.000     0.000     0.000     0.000     0.000     0.000     0.000     0.000     0.000     0.000     0.000     0.000     0.000     0.000     0.000     0.000     0.000     0.000     0.000     0.000     0.000     0.000     0.000     0.000     0.000     0.000     0.000     0.000     0.000     0.000     0.000     0.000     0.000     0.000     0.000     0.000     0.000     0.000     0.000     0.000     0.000     0.000     0.000     0.000     0.000     0.003     0.015     0.036     0.064     0.098     0.138     0.181     0.227     0.275     0.324     0.373     0.421     0.468     0.512     0.554     0.592     0.626     0.656     0.680     0.700     0.714     0.723     0.726     0.723     0.714     0.700     0.680     0.656     0.626     0.592     0.554     0.512     0.468     0.421     0.373     0.324     0.275     0.227     0.181     0.138     0.098     0.064     0.036     0.015     0.003     0.000     0.000     0.000     0.000     0.000     0.000     0.000     0.000     0.000     0.000     0.000     0.000     0.000     0.000     0.000     0.000     0.000     0.000     0.000     0.000     0.000     0.000     0.000     0.000     0.000     0.000     0.000     0.000     0.000     0.000     0.000     0.000     0.000     0.000     0.000     0.000     0.000     0.000     0.000     0.000     0.000     0.000     0.000     0.000     0.000     0.000     0.000     0.000     0.000     0.000     0.000     0.000     0.000     0.000     0.000     0.000     0.000     0.000     0.000     0.000     0.000     0.000     0.000     0.000     0.000     0.000     0.000     0.000     0.000     0.000     0.000     0.000     0.000     0.000     0.000     0.000     0.000     0.000     0.000     0.000     0.000     0.000     0.000     0.000     0.000     0.000     0.000     0.000     0.000     0.000     0.000     0.000     0.000     0.000     0.000     0.000     0.000     0.000     0.000     0.000     0.000     0.000     0.000
     0.000     0.000     0.000     0.000     0.000     0.000     0.000     0.000     0.000     0.000     0.000     0.000     0.000     0.000     0.000     0.000     0.000     0.000     0.000     0.000     0.000     0.000     0.000     0.000     0.000     0.000     0.000     0.000     0.000     0.000     0.000     0.000     0.000     0.000     0.000     0.000     0.000     0.000     0.000     0.000     0.000     0.000     0.000     0.000     0.000     0.000     0.000     0.000     0.000     0.000     0.000     0.000     0.000     0.000     0.000     0.000     0.000     0.000     0.000     0.000     0.000     0.000     0.000     0.000     0.000     0.000     0.000     0.000     0.000     0.000     0.000     0.000     0.000     0.000     0.000     0.000     0.000     0.000     0.000     0.000     0.000     0.000     0.000     0.000     0.000     0.000     0.000     0.000     0.000     0.000     0.000     0.000     0.000     0.000     0.000     0.000     0.000     0.000     0.000     0.000     0.000     0.003     0.018     0.044     0.080     0.125     0.177     0.235     0.298     0.365     0.434     0.505     0.576     0.647     0.717     0.784     0.848     0.909     0.965     1.016     1.061     1.100     1.132     1.158     1.176     1.187     1.191     1.187     1.176     1.158     1.132     1.100     1.061     1.016     0.965     0.909     0.848     0.784     0.717     0.647     0.576     0.505     0.434     0.365     0.298     0.235     0.177     0.125     0.080     0.044     0.018     0.003     0.000     0.000     0.000     0.000     0.000     0.000     0.000     0.000     0.000     0.000     0.000     0.000     0.000     0.000     0.000     0.000     0.000     0.000     0.000     0.000     0.000     0.000     0.000     0.000     0.000     0.000     0.000     0.000     0.000     0.000     0.000     0.000     0.000     0.000     0.000     0.000     0.000     0.000     0.000     0.000     0.000     0.000     0.000     0.000     0.000     0.000     0.000     0.000     0.000     0.000     0.000     0.000     0.000     0.000     0.000     0.000     0.000     0.000     0.000     0.000     0.000     0.000     0.000     0.000     0.000     0.000     0.000     0.000     0.000     0.000     0.000     0.000     0.000     0.000     0.000     0.000     0.000     0.000     0.000     0.000     0.000     0.000     0.000     0.000     0.000     0.000     0.000     0.000     0.000     0.000     0.000     0.000     0.000     0.000     0.000     0.000     0.000     0.000     0.000     0.000
     0.000     0.000     0.000     0.000     0.000     0.000     0.000     0.000     0.000     0.000     0.000     0.000     0.000     0.000     0.000     0.000     0.000     0.000     0.000     0.000     0.000     0.000     0.000     0.000     0.000     0.000     0.000     0.000     0.000     0.000     0.000     0.000     0.000     0.000     0.000     0.000     0.000     0.000     0.000     0.000     0.000     0.000     0.000     0.000     0.000     0.000     0.000     0.000     0.000     0.000     0.000     0.000     0.000     0.000     0.000     0.000     0.000     0.000     0.000     0.000     0.000     0.000     0.000     0.000     0.000     0.000     0.000     0.000     0.000     0.000     0.000     0.000     0.000     0.000     0.000     0.000     0.000     0.000     0.000     0.000     0.000     0.000     0.000     0.000     0.000     0.000     0.000     0.000     0.000     0.000     0.000     0.000     0.000     0.000     0.000     0.000     0.000     0.000     0.000     0.012     0.039     0.078     0.129     0.191     0.261     0.339     0.423     0.512     0.605     0.700     0.796     0.893     0.988     1.082     1.173     1.259     1.342     1.418     1.489     1.553     1.609     1.658     1.698     1.730     1.753     1.767     1.772     1.767     1.753     1.730     1.698     1.658     1.609     1.553     1.489     1.418     1.342     1.259     1.173     1.082     0.988     0.893     0.796     0.700     0.605     0.512     0.423     0.339     0.261     0.191     0.129     0.078     0.039     0.012     0.000     0.000     0.000     0.000     0.000     0.000     0.000     0.000     0.000     0.000     0.000     0.000     0.000     0.000     0.000     0.000     0.000     0.000     0.000     0.000     0.000     0.000     0.000     0.000     0.000     0.000     0.000     0.000     0.000     0.000     0.000     0.000     0.000     0.000     0.000     0.000     0.000     0.000     0.000     0.000     0.000     0.000     0.000     0.000     0.000     0.000     0.000     0.000     0.000     0.000     0.000     0.000     0.000     0.000     0.000     0.000     0.000     0.000     0.000     0.000     0.000     0.000     0.000     0.000     0.000     0.000     0.000     0.000     0.000     0.000     0.000     0.000     0.000     0.000     0.000     0.000     0.000     0.000     0.000     0.000     0.000     0.000     0.000     0.000     0.000     0.000     0.000     0.000     0.000     0.000     0.000     0.000     0.000     0.000     0.000     0.000     0.000     0.000
     0.000     0.000     0.000     0.000     0.000     0.000     0.000     0.000     0.000     0.000     0.000     0.000     0.000     0.000     0.000     0.000     0.000     0.000     0.000     0.000     0.000     0.000     0.000     0.000     0.000     0.000     0.000     0.000     0.000     0.000     0.000     0.000     0.000     0.000     0.000     0.000     0.000     0.000     0.000     0.000     0.000     0.000     0.000     0.000     0.000     0.000     0.000     0.000     0.000     0.000     0.000     0.000     0.000     0.000     0.000     0.000     0.000     0.000     0.000     0.000     0.000     0.000     0.000     0.000     0.000     0.000     0.000     0.000     0.000     0.000     0.000     0.000     0.000     0.000     0.000     0.000     0.000     0.000     0.000     0.000     0.000     0.000     0.000     0.000     0.000     0.000     0.000     0.000     0.000     0.000     0.000     0.000     0.000     0.000     0.000     0.000     0.003     0.023     0.059     0.111     0.177     0.254     0.343     0.441     0.546     0.658     0.775     0.896     1.019     1.143     1.267     1.390     1.510     1.627     1.739     1.846     1.947     2.041     2.126     2.204     2.272     2.330     2.379     2.417     2.445     2.461     2.467     2.461     2.445     2.417     2.379     2.330     2.272     2.204     2.126     2.041     1.947     1.846     1.739     1.627     1.510     1.390     1.267     1.143     1.019     0.896     0.775     0.658     0.546     0.441     0.343     0.254     0.177     0.111     0.059     0.023     0.003     0.000     0.000     0.000     0.000     0.000     0.000     0.000     0.000     0.000     0.000     0.000     0.000     0.000     0.000     0.000     0.000     0.000     0.000     0.000     0.000     0.000     0.000     0.000     0.000     0.000     0.000     0.000     0.000     0.000     0.000     0.000     0.000     0.000     0.000     0.000     0.000     0.000     0.000     0.000     0.000     0.000     0.000     0.000     0.000     0.000     0.000     0.000     0.000     0.000     0.000     0.000     0.000     0.000     0.000     0.000     0.000     0.000     0.000     0.000     0.000     0.000     0.000     0.000     0.000     0.000     0.000     0.000     0.000     0.000     0.000     0.000     0.000     0.000     0.000     0.000     0.000     0.000     0.000     0.000     0.000     0.000     0.000     0.000     0.000     0.000     0.000     0.000     0.000     0.000     0.000     0.000     0.000     0.000     0.000     0.000
     0.000     0.000     0.000     0.000     0.000     0.000     0.000     0.000     0.000     0.000     0.000     0.000     0.000     0.000     0.000     0.000     0.000     0.000     0.000     0.000     0.000     0.000     0.000     0.000     0.000     0.000     0.000     0.000     0.000     0.000     0.000     0.000     0.000     0.000     0.000     0.000     0.000     0.000     0.000     0.000     0.000     0.000     0.000     0.000     0.000     0.000     0.000     0.000     0.000     0.000     0.000     0.000     0.000     0.000     0.000     0.000     0.000     0.000     0.000     0.000     0.000     0.000     0.000     0.000     0.000     0.000     0.000     0.000     0.000     0.000     0.000     0.000     0.000     0.000     0.000     0.000     0.000     0.000     0.000     0.000     0.000     0.000     0.000     0.000     0.000     0.000     0.000     0.000     0.000     0.000     0.000     0.000     0.000     0.000     0.005     0.031     0.075     0.138     0.216     0.309     0.415     0.532     0.658     0.793     0.935     1.082     1.233     1.386     1.540     1.694     1.846     1.996     2.142     2.282     2.417     2.545     2.665     2.775     2.877     2.968     3.048     3.117     3.174     3.219     3.251     3.270     3.277     3.270     3.251     3.219     3.174     3.117     3.048     2.968     2.877     2.775     2.665     2.545     2.417     2.282     2.142     1.996     1.846     1.694     1.540     1.386     1.233     1.082     0.935     0.793     0.658     0.532     0.415     0.309     0.216     0.138     0.075     0.031     0.005     0.000     0.000     0.000     0.000     0.000     0.000     0.000     0.000     0.000     0.000     0.000     0.000     0.000     0.000     0.000     0.000     0.000     0.000     0.000     0.000     0.000     0.000     0.000     0.000     0.000     0.000     0.000     0.000     0.000     0.000     0.000     0.000     0.000     0.000     0.000     0.000     0.000     0.000     0.000     0.000     0.000     0.000     0.000     0.000     0.000     0.000     0.000     0.000     0.000     0.000     0.000     0.000     0.000     0.000     0.000     0.000     0.000     0.000     0.000     0.000     0.000     0.000     0.000     0.000     0.000     0.000     0.000     0.000     0.000     0.000     0.000     0.000     0.000     0.000     0.000     0.000     0.000     0.000     0.000     0.000     0.000     0.000     0.000     0.000     0.000     0.000     0.000     0.000     0.000     0.000     0.000     0.000     0.000
     0.000     0.000     0.000     0.000     0.000     0.000     0.000     0.000     0.000     0.000     0.000     0.000     0.000     0.000     0.000     0.000     0.000     0.000     0.000     0.000     0.000     0.000     0.000     0.000     0.000     0.000     0.000     0.000     0.000     0.000     0.000     0.000     0.000     0.000     0.000     0.000     0.000     0.000     0.000     0.000     0.000     0.000     0.000     0.000     0.000     0.000     0.000     0.000     0.000     0.000     0.000     0.000     0.000     0.000     0.000     0.000     0.000     0.000     0.000     0.000     0.000     0.000     0.000     0.000     0.000     0.000     0.000     0.000     0.000     0.000     0.000     0.000     0.000     0.000     0.000     0.000     0.000     0.000     0.000     0.000     0.000     0.000     0.000     0.000     0.000     0.000     0.000     0.000     0.000     0.000     0.000     0.000     0.006     0.034     0.084     0.154     0.243     0.349     0.470     0.605     0.752     0.909     1.075     1.248     1.427     1.609     1.795     1.981     2.167     2.352     2.534     2.711     2.883     3.048     3.206     3.355     3.494     3.623     3.740     3.846     3.938     4.018     4.083     4.135     4.172     4.194     4.201     4.194     4.172     4.135     4.083     4.018     3.938     3.846     3.740     3.623     3.494     3.355     3.206     3.048     2.883     2.711     2.534     2.352     2.167     1.981     1.795     1.609     1.427     1.248     1.075     0.909     0.752     0.605     0.470     0.349     0.243     0.154     0.084     0.034     0.006     0.000     0.000     0.000     0.000     0.000     0.000     0.000     0.000     0.000     0.000     0.000     0.000     0.000     0.000     0.000     0.000     0.000     0.000     0.000     0.000     0.000     0.000     0.000     0.000     0.000     0.000     0.000     0.000     0.000     0.000     0.000     0.000     0.000     0.000     0.000     0.000     0.000     0.000     0.000     0.000     0.000     0.000     0.000     0.000     0.000     0.000     0.000     0.000     0.000     0.000     0.000     0.000     0.000     0.000     0.000     0.000     0.000     0.000     0.000     0.000     0.000     0.000     0.000     0.000     0.000     0.000     0.000     0.000     0.000     0.000     0.000     0.000     0.000     0.000     0.000     0.000     0.000     0.000     0.000     0.000     0.000     0.000     0.000     0.000     0.000     0.000     0.000     0.000     0.000     0.000     0.000
     0.000     0.000     0.000     0.000     0.000     0.000     0.000     0.000     0.000     0.000     0.000     0.000     0.000     0.000     0.000     0.000     0.000     0.000     0.000     0.000     0.000     0.000     0.000     0.000     0.000     0.000     0.000     0.000     0.000     0.000     0.000     0.000     0.000     0.000     0.000     0.000     0.000     0.000     0.000     0.000     0.000     0.000     0.000     0.000     0.000     0.000     0.000     0.000     0.000     0.000     0.000     0.000     0.000     0.000     0.000     0.000     0.000     0.000     0.000     0.000     0.000     0.000     0.000     0.000     0.000     0.000     0.000     0.000     0.000     0.000     0.000     0.000     0.000     0.000     0.000     0.000     0.000     0.000     0.000     0.000     0.000     0.000     0.000     0.000     0.000     0.000     0.000     0.000     0.000     0.000     0.004     0.031     0.083     0.158     0.254     0.371     0.505     0.656     0.821     0.998     1.187     1.386     1.592     1.804     2.021     2.240     2.461     2.682     2.901     3.117     3.329     3.535     3.733     3.924     4.105     4.276     4.436     4.583     4.717     4.837     4.942     5.032     5.107     5.165     5.207     5.233     5.241     5.233     5.207     5.165     5.107     5.032     4.942     4.837     4.717     4.583     4.436     4.276     4.105     3.924     3.733     3.535     3.329     3.117     2.901     2.682     2.461     2.240     2.021     1.804     1.592     1.386     1.187     0.998     0.821     0.656     0.505     0.371     0.254     0.158     0.083     0.031     0.004     0.000     0.000     0.000     0.000     0.000     0.000     0.000     0.000     0.000     0.000     0.000     0.000     0.000     0.000     0.000     0.000     0.000     0.000     0.000     0.000     0.000     0.000     0.000     0.000     0.000     0.000     0.000     0.000     0.000     0.000     0.000     0.000     0.000     0.000     0.000     0.000     0.000     0.000     0.000     0.000     0.000     0.000     0.000     0.000     0.000     0.000     0.000     0.000     0.000     0.000     0.000     0.000     0.000     0.000     0.000     0.000     0.000     0.000     0.000     0.000     0.000     0.000     0.000     0.000     0.000     0.000     0.000     0.000     0.000     0.000     0.000     0.000     0.000     0.000     0.000     0.000     0.000     0.000     0.000     0.000     0.000     0.000     0.000     0.000     0.000     0.000     0.000     0.000     0.000
     0.000     0.000     0.000     0.000     0.000     0.000     0.000     0.000     0.000     0.000     0.000     0.000     0.000     0.000     0.000     0.000     0.000     0.000     0.000     0.000     0.000     0.000     0.000     0.000     0.000     0.000     0.000     0.000     0.000     0.000     0.000     0.000     0.000     0.000     0.000     0.000     0.000     0.000     0.000     0.000     0.000     0.000     0.000     0.000     0.000     0.000     0.000     0.000     0.000     0.000     0.000     0.000     0.000     0.000     0.000     0.000     0.000     0.000     0.000     0.000     0.000     0.000     0.000     0.000     0.000     0.000     0.000     0.000     0.000     0.000     0.000     0.000     0.000     0.000     0.000     0.000     0.000     0.000     0.000     0.000     0.000     0.000     0.000     0.000     0.000     0.000     0.000     0.000     0.001     0.023     0.073     0.149     0.249     0.373     0.517     0.680     0.861     1.057     1.267     1.489     1.721     1.962     2.209     2.461     2.717     2.974     3.232     3.487     3.740     3.989     4.231     4.466     4.693     4.910     5.115     5.309     5.489     5.655     5.806     5.941     6.060     6.161     6.245     6.311     6.358     6.386     6.395     6.386     6.358     6.311     6.245     6.161     6.060     5.941     5.806     5.655     5.489     5.309     5.115     4.910     4.693     4.466     4.231     3.989     3.740     3.487     3.232     2.974     2.717     2.461     2.209     1.962     1.721     1.489     1.267     1.057     0.861     0.680     0.517     0.373     0.249     0.149     0.073     0.023     0.001     0.000     0.000     0.000     0.000     0.000     0.000     0.000     0.000     0.000     0.000     0.000     0.000     0.000     0.000     0.000     0.000     0.000     0.000     0.000     0.000     0.000     0.000     0.000     0.000     0.000     0.000     0.000     0.000     0.000     0.000     0.000     0.000     0.000     0.000     0.000     0.000     0.000     0.000     0.000     0.000     0.000     0.000     0.000     0.000     0.000     0.000     0.000     0.000     0.000     0.000     0.000     0.000     0.000     0.000     0.000     0.000     0.000     0.000     0.000     0.000     0.000     0.000     0.000     0.000     0.000     0.000     0.000     0.000     0.000     0.000     0.000     0.000     0.000     0.000     0.000     0.000     0.000     0.000     0.000     0.000     0.000     0.000     0.000     0.000     0.000     0.000     0.000
     0.000     0.000     0.000     0.000     0.000     0.000     0.000     0.000     0.000     0.000     0.000     0.000     0.000     0.000     0.000     0.000     0.000     0.000     0.000     0.000     0.000     0.000     0.000     0.000     0.000     0.000     0.000     0.000     0.000     0.000     0.000     0.000     0.000     0.000     0.000     0.000     0.000     0.000     0.000     0.000     0.000     0.000     0.000     0.000     0.000     0.000     0.000     0.000     0.000     0.000     0.000     0.000     0.000     0.000     0.000     0.000     0.000     0.000     0.000     0.000     0.000     0.000     0.000     0.000     0.000     0.000     0.000     0.000     0.000     0.000     0.000     0.000     0.000     0.000     0.000     0.000     0.000     0.000     0.000     0.000     0.000     0.000     0.000     0.000     0.000     0.000     0.000     0.012     0.055     0.128     0.228     0.355     0.505     0.678     0.870     1.082     1.310     1.553     1.809     2.076     2.352     2.636     2.925     3.219     3.514     3.810     4.105     4.397     4.685     4.967     5.241     5.506     5.761     6.005     6.236     6.452     6.654     6.840     7.008     7.159     7.291     7.404     7.497     7.570     7.623     7.654     7.665     7.654     7.623     7.570     7.497     7.404     7.291     7.159     7.008     6.840     6.654     6.452     6.236     6.005     5.761     5.506     5.241     4.967     4.685     4.397     4.105     3.810     3.514     3.219     2.925     2.636     2.352     2.076     1.809     1.553     1.310     1.082     0.870     0.678     0.505     0.355     0.228     0.128     0.055     0.012     0.000     0.000     0.000     0.000     0.000     0.000     0.000     0.000     0.000     0.000     0.000     0.000     0.000     0.000     0.000     0.000     0.000     0.000     0.000     0.000     0.000     0.000     0.000     0.000     0.000     0.000     0.000     0.000     0.000     0.000     0.000     0.000     0.000     0.000     0.000     0.000     0.000     0.000     0.000     0.000     0.000     0.000     0.000     0.000     0.000     0.000     0.000     0.000     0.000     0.000     0.000     0.000     0.000     0.000     0.000     0.000     0.000     0.000     0.000     0.000     0.000     0.000     0.000     0.000     0.000     0.000     0.000     0.000     0.000     0.000     0.000     0.000     0.000     0.000     0.000     0.000     0.000     0.000     0.000     0.000     0.000     0.000     0.000     0.000     0.000     0.000
     0.000     0.000     0.000     0.000     0.000     0.000     0.000     0.000     0.000     0.000     0.000     0.000     0.000     0.000     0.000     0.000     0.000     0.000     0.000     0.000     0.000     0.000     0.000     0.000     0.000     0.000     0.000     0.000     0.000     0.000     0.000     0.000     0.000     0.000     0.000     0.000     0.000     0.000     0.000     0.000     0.000     0.000     0.000     0.000     0.000     0.000     0.000     0.000     0.000     0.000     0.000     0.000     0.000     0.000     0.000     0.000     0.000     0.000     0.000     0.000     0.000     0.000     0.000     0.000     0.000     0.000     0.000     0.000     0.000     0.000     0.000     0.000     0.000     0.000     0.000     0.000     0.000     0.000     0.000     0.000     0.000     0.000     0.000     0.000     0.000     0.003     0.034     0.098     0.194     0.318     0.470     0.647     0.848     1.071     1.314     1.574     1.851     2.142     2.445     2.758     3.079     3.408     3.740     4.076     4.413     4.749     5.082     5.411     5.735     6.051     6.358     6.654     6.938     7.210     7.466     7.707     7.930     8.136     8.323     8.490     8.636     8.761     8.864     8.944     9.002     9.037     9.049     9.037     9.002     8.944     8.864     8.761     8.636     8.490     8.323     8.136     7.930     7.707     7.466     7.210     6.938     6.654     6.358     6.051     5.735     5.411     5.082     4.749     4.413     4.076     3.740     3.408     3.079     2.758     2.445     2.142     1.851     1.574     1.314     1.071     0.848     0.647     0.470     0.318     0.194     0.098     0.034     0.003     0.000     0.000     0.000     0.000     0.000     0.000     0.000     0.000     0.000     0.000     0.000     0.000     0.000     0.000     0.000     0.000     0.000     0.000     0.000     0.000     0.000     0.000     0.000     0.000     0.000     0.000     0.000     0.000     0.000     0.000     0.000     0.000     0.000     0.000     0.000     0.000     0.000     0.000     0.000     0.000     0.000     0.000     0.000     0.000     0.000     0.000     0.000     0.000     0.000     0.000     0.000     0.000     0.000     0.000     0.000     0.000     0.000     0.000     0.000     0.000     0.000     0.000     0.000     0.000     0.000     0.000     0.000     0.000     0.000     0.000     0.000     0.000     0.000     0.000     0.000     0.000     0.000     0.000     0.000     0.000     0.000     0.000     0.000     0.000
     0.000     0.000     0.000     0.000     0.000     0.000     0.000     0.000     0.000     0.000     0.000     0.000     0.000     0.000     0.000     0.000     0.000     0.000     0.000     0.000     0.000     0.000     0.000     0.000     0.000     0.000     0.000     0.000     0.000     0.000     0.000     0.000     0.000     0.000     0.000     0.000     0.000     0.000     0.000     0.000     0.000     0.000     0.000     0.000     0.000     0.000     0.000     0.000     0.000     0.000     0.000     0.000     0.000     0.000     0.000     0.000     0.000     0.000     0.000     0.000     0.000     0.000     0.000     0.000     0.000     0.000     0.000     0.000     0.000     0.000     0.000     0.000     0.000     0.000     0.000     0.000     0.000     0.000     0.000     0.000     0.000     0.000     0.000     0.000     0.014     0.064     0.149     0.266     0.415     0.592     0.796     1.026     1.279     1.553     1.846     2.157     2.483     2.823     3.174     3.535     3.903     4.276     4.653     5.032     5.411     5.788     6.161     6.529     6.889     7.240     7.581     7.909     8.224     8.523     8.806     9.072     9.318     9.545     9.750     9.934    10.094    10.231    10.344    10.433    10.496    10.535    10.547    10.535    10.496    10.433    10.344    10.231    10.094     9.934     9.750     9.545     9.318     9.072     8.806     8.523     8.224     7.909     7.581     7.240     6.889     6.529     6.161     5.788     5.411     5.032     4.653     4.276     3.903     3.535     3.174     2.823     2.483     2.157     1.846     1.553     1.279     1.026     0.796     0.592     0.415     0.266     0.149     0.064     0.014     0.000     0.000     0.000     0.000     0.000     0.000     0.000     0.000     0.000     0.000     0.000     0.000     0.000     0.000     0.000     0.000     0.000     0.000     0.000     0.000     0.000     0.000     0.000     0.000     0.000     0.000     0.000     0.000     0.000     0.000     0.000     0.000     0.000     0.000     0.000     0.000     0.000     0.000     0.000     0.000     0.000     0.000     0.000     0.000     0.000     0.000     0.000     0.000     0.000     0.000     0.000     0.000     0.000     0.000     0.000     0.000     0.000     0.000     0.000     0.000     0.000     0.000     0.000     0.000     0.000     0.000     0.000     0.000     0.000     0.000     0.000     0.000     0.000     0.000     0.000     0.000     0.000     0.000     0.000     0.000     0.000     0.000     0.000
     0.000     0.000     0.000     0.000     0.000     0.000     0.000     0.000     0.000     0.000     0.000     0.000     0.000     0.000     0.000     0.000     0.000     0.000     0.000     0.000     0.000     0.000     0.000     0.000     0.000     0.000     0.000     0.000     0.000     0.000     0.000     0.000     0.000     0.000     0.000     0.000     0.000     0.000     0.000     0.000     0.000     0.000     0.000     0.000     0.000     0.000     0.000     0.000     0.000     0.000     0.000     0.000     0.000     0.000     0.000     0.000     0.000     0.000     0.000     0.000     0.000     0.000     0.000     0.000     0.000     0.000     0.000     0.000     0.000     0.000     0.000     0.000     0.000     0.000     0.000     0.000     0.000     0.000     0.000     0.000     0.000     0.000     0.001     0.031     0.099     0.204     0.343     0.515     0.717     0.948     1.206     1.489     1.795     2.121     2.467     2.829     3.206     3.596     3.996     4.405     4.821     5.241     5.664     6.087     6.510     6.929     7.342     7.749     8.147     8.535     8.910     9.271     9.617     9.946    10.256    10.547    10.817    11.065    11.290    11.490    11.666    11.816    11.939    12.036    12.105    12.147    12.161    12.147    12.105    12.036    11.939    11.816    11.666    11.490    11.290    11.065    10.817    10.547    10.256     9.946     9.617     9.271     8.910     8.535     8.147     7.749     7.342     6.929     6.510     6.087     5.664     5.241     4.821     4.405     3.996     3.596     3.206     2.829     2.467     2.121     1.795     1.489     1.206     0.948     0.717     0.515     0.343     0.204     0.099     0.031     0.001     0.000     0.000     0.000     0.000     0.000     0.000     0.000     0.000     0.000     0.000     0.000     0.000     0.000     0.000     0.000     0.000     0.000     0.000     0.000     0.000     0.000     0.000     0.000     0.000     0.000     0.000     0.000     0.000     0.000     0.000     0.000     0.000     0.000     0.000     0.000     0.000     0.000     0.000     0.000     0.000     0.000     0.000     0.000     0.000     0.000     0.000     0.000     0.000     0.000     0.000     0.000     0.000     0.000     0.000     0.000     0.000     0.000     0.000     0.000     0.000     0.000     0.000     0.000     0.000     0.000     0.000     0.000     0.000     0.000     0.000     0.000     0.000     0.000     0.000     0.000     0.000     0.000     0.000     0.000     0.000     0.000
     0.000     0.000     0.000     0.000     0.000     0.000     0.000     0.000     0.000     0.000     0.000     0.000     0.000     0.000     0.000     0.000     0.000     0.000     0.000     0.000     0.000     0.000     0.000     0.000     0.000     0.000     0.000     0.000     0.000     0.000     0.000     0.000     0.000     0.000     0.000     0.000     0.000     0.000     0.000     0.000     0.000     0.000     0.000     0.000     0.000     0.000     0.000     0.000     0.000     0.000     0.000     0.000     0.000     0.000     0.000     0.000     0.000     0.000     0.000     0.000     0.000     0.000     0.000     0.000     0.000     0.000     0.000     0.000     0.000     0.000     0.000     0.000     0.000     0.000     0.000     0.000     0.000     0.000     0.000     0.000     0.000     0.007     0.052     0.138     0.261     0.421     0.615     0.842     1.100     1.386     1.698     2.036     2.395     2.775     3.174     3.589     4.018     4.459     4.910     5.368     5.833     6.301     6.771     7.240     7.707     8.169     8.625     9.072     9.509     9.934    10.344    10.740    11.118    11.477    11.816    12.133    12.427    12.697    12.942    13.160    13.351    13.514    13.649    13.754    13.829    13.874    13.889    13.874    13.829    13.754    13.649    13.514    13.351    13.160    12.942    12.697    12.427    12.133    11.816    11.477    11.118    10.740    10.344     9.934     9.509     9.072     8.625     8.169     7.707     7.240     6.771     6.301     5.833     5.368     4.910     4.459     4.018     3.589     3.174     2.775     2.395     2.036     1.698     1.386     1.100     0.842     0.615     0.421     0.261     0.138     0.052     0.007     0.000     0.000     0.000     0.000     0.000     0.000     0.000     0.000     0.000     0.000     0.000     0.000     0.000     0.000     0.000     0.000     0.000     0.000     0.000     0.000     0.000     0.000     0.000     0.000     0.000     0.000     0.000     0.000     0.000     0.000     0.000     0.000     0.000     0.000     0.000     0.000     0.000     0.000     0.000     0.000     0.000     0.000     0.000     0.000     0.000     0.000     0.000     0.000     0.000     0.000     0.000     0.000     0.000     0.000     0.000     0.000     0.000     0.000     0.000     0.000     0.000     0.000     0.000     0.000     0.000     0.000     0.000     0.000     0.000     0.000     0.000     0.000     0.000     0.000     0.000     0.000     0.000     0.000     0.000     0.000
     0.000     0.000     0.000     0.000     0.000     0.000     0.000     0.000     0.000     0.000     0.000     0.000     0.000     0.000     0.000     0.000     0.000     0.000     0.000     0.000     0.000     0.000     0.000     0.000     0.000     0.000     0.000     0.000     0.000     0.000     0.000     0.000     0.000     0.000     0.000     0.000     0.000     0.000     0.000     0.000     0.000     0.000     0.000     0.000     0.000     0.000     0.000     0.000     0.000     0.000     0.000     0.000     0.000     0.000     0.000     0.000     0.000     0.000     0.000     0.000     0.000     0.000     0.000     0.000     0.000     0.000     0.000     0.000     0.000     0.000     0.000     0.000     0.000     0.000     0.000     0.000     0.000     0.000     0.000     0.000     0.016     0.075     0.177     0.318     0.498     0.714     0.965     1.248     1.561     1.903     2.272     2.665     3.079     3.514     3.967     4.436     4.918     5.411     5.914     6.424     6.938     7.456     7.974     8.490     9.002     9.509    10.008    10.496    10.973    11.437    11.884    12.315    12.726    13.116    13.485    13.829    14.148    14.441    14.706    14.943    15.150    15.326    15.472    15.586    15.667    15.716    15.733    15.716    15.667    15.586    15.472    15.326    15.150    14.943    14.706    14.441    14.148    13.829    13.485    13.116    12.726    12.315    11.884    11.437    10.973    10.496    10.008     9.509     9.002     8.490     7.974     7.456     6.938     6.424     5.914     5.411     4.918     4.436     3.967     3.514     3.079     2.665     2.272     1.903     1.561     1.248     0.965     0.714     0.498     0.318     0.177     0.075     0.016     0.000     0.000     0.000     0.000     0.000     0.000     0.000     0.000     0.000     0.000     0.000     0.000     0.000     0.000     0.000     0.000     0.000     0.000     0.000     0.000     0.000     0.000     0.000     0.000     0.000     0.000     0.000     0.000     0.000     0.000     0.000     0.000     0.000     0.000     0.000     0.000     0.000     0.000     0.000     0.000     0.000     0.000     0.000     0.000     0.000     0.000     0.000     0.000     0.000     0.000     0.000     0.000     0.000     0.000     0.000     0.000     0.000     0.000     0.000     0.000     0.000     0.000     0.000     0.000     0.000     0.000     0.000     0.000     0.000     0.000     0.000     0.000     0.000     0.000     0.000     0.000     0.000     0.000     0.000
     0.000     0.000     0.000     0.000     0.000     0.000     0.000     0.000     0.000     0.000     0.000     0.000     0.000     0.000     0.000     0.000     0.000     0.000     0.000     0.000     0.000     0.000     0.000     0.000     0.000     0.000     0.000     0.000     0.000     0.000     0.000     0.000     0.000     0.000     0.000     0.000     0.000     0.000     0.000     0.000     0.000     0.000     0.000     0.000     0.000     0.000     0.000     0.000     0.000     0.000     0.000     0.000     0.000     0.000     0.000     0.000     0.000     0.000     0.000     0.000     0.000     0.000     0.000     0.000     0.000     0.000     0.000     0.000     0.000     0.000     0.000     0.000     0.000     0.000     0.000     0.000     0.000     0.000     0.000     0.026     0.098     0.214     0.373     0.571     0.808     1.082     1.390     1.730     2.101     2.500     2.925     3.375     3.846     4.337     4.845     5.368     5.905     6.452     7.008     7.570     8.136     8.704     9.271     9.836    10.395    10.947    11.490    12.022    12.541    13.044    13.529    13.996    14.441    14.864    15.262    15.634    15.980    16.296    16.583    16.838    17.062    17.252    17.409    17.532    17.620    17.673    17.691    17.673    17.620    17.532    17.409    17.252    17.062    16.838    16.583    16.296    15.980    15.634    15.262    14.864    14.441    13.996    13.529    13.044    12.541    12.022    11.490    10.947    10.395     9.836     9.271     8.704     8.136     7.570     7.008     6.452     5.905     5.368     4.845     4.337     3.846     3.375     2.925     2.500     2.101     1.730     1.390     1.082     0.808     0.571     0.373     0.214     0.098     0.026     0.000     0.000     0.000     0.000     0.000     0.000     0.000     0.000     0.000     0.000     0.000     0.000     0.000     0.000     0.000     0.000     0.000     0.000     0.000     0.000     0.000     0.000     0.000     0.000     0.000     0.000     0.000     0.000     0.000     0.000     0.000     0.000     0.000     0.000     0.000     0.000     0.000     0.000     0.000     0.000     0.000     0.000     0.000     0.000     0.000     0.000     0.000     0.000     0.000     0.000     0.000     0.000     0.000     0.000     0.000     0.000     0.000     0.000     0.000     0.000     0.000     0.000     0.000     0.000     0.000     0.000     0.000     0.000     0.000     0.000     0.000     0.000     0.000     0.000     0.000     0.000     0.000     0.000
     0.000     0.000     0.000     0.000     0.000     0.000     0.000     0.000     0.000     0.000     0.000     0.000     0.000     0.000     0.000     0.000     0.000     0.000     0.000     0.000     0.000     0.000     0.000     0.000     0.000     0.000     0.000     0.000     0.000     0.000     0.000     0.000     0.000     0.000     0.000     0.000     0.000     0.000     0.000     0.000     0.000     0.000     0.000     0.000     0.000     0.000     0.000     0.000     0.000     0.000     0.000     0.000     0.000     0.000     0.000     0.000     0.000     0.000     0.000     0.000     0.000     0.000     0.000     0.000     0.000     0.000     0.000     0.000     0.000     0.000     0.000     0.000     0.000     0.000     0.000     0.000     0.000     0.001     0.037     0.120     0.249     0.423     0.639     0.896     1.191     1.523     1.889     2.288     2.717     3.174     3.657     4.164     4.693     5.241     5.806     6.386     6.978     7.581     8.191     8.806     9.425    10.045    10.663    11.277    11.884    12.484    13.073    13.649    14.209    14.753    15.278    15.782    16.263    16.719    17.148    17.550    17.921    18.262    18.571    18.846    19.087    19.292    19.461    19.593    19.687    19.744    19.763    19.744    19.687    19.593    19.461    19.292    19.087    18.846    18.571    18.262    17.921    17.550    17.148    16.719    16.263    15.782    15.278    14.753    14.209    13.649    13.073    12.484    11.884    11.277    10.663    10.045     9.425     8.806     8.191     7.581     6.978     6.386     5.806     5.241     4.693     4.164     3.657     3.174     2.717     2.288     1.889     1.523     1.191     0.896     0.639     0.423     0.249     0.120     0.037     0.001     0.000     0.000     0.000     0.000     0.000     0.000     0.000     0.000     0.000     0.000     0.000     0.000     0.000     0.000     0.000     0.000     0.000     0.000     0.000     0.000     0.000     0.000     0.000     0.000     0.000     0.000     0.000     0.000     0.000     0.000     0.000     0.000     0.000     0.000     0.000     0.000     0.000     0.000     0.000     0.000     0.000     0.000     0.000     0.000     0.000     0.000     0.000     0.000     0.000     0.000     0.000     0.000     0.000     0.000     0.000     0.000     0.000     0.000     0.000     0.000     0.000     0.000     0.000     0.000     0.000     0.000     0.000     0.000     0.000     0.000     0.000     0.000     0.000     0.000     0.000     0.000
     0.000     0.000     0.000     0.000     0.000     0.000     0.000     0.000     0.000     0.000     0.000     0.000     0.000     0.000     0.000     0.000     0.000     0.000     0.000     0.000     0.000     0.000     0.000     0.000     0.000     0.000     0.000     0.000     0.000     0.000     0.000     0.000     0.000     0.000     0.000     0.000     0.000     0.000     0.000     0.000     0.000     0.000     0.000     0.000     0.000     0.000     0.000     0.000     0.000     0.000     0.000     0.000     0.000     0.000     0.000     0.000     0.000     0.000     0.000     0.000     0.000     0.000     0.000     0.000     0.000     0.000     0.000     0.000     0.000     0.000     0.000     0.000     0.000     0.000     0.000     0.000     0.003     0.046     0.139     0.280     0.468     0.700     0.975     1.290     1.645     2.036     2.461     2.919     3.408     3.924     4.466     5.033     5.620     6.226     6.849     7.487     8.136     8.795     9.461    10.132    10.804    11.477    12.147    12.812    13.470    14.118    14.753    15.375    15.980    16.566    17.131    17.673    18.190    18.681    19.142    19.574    19.973    20.339    20.671    20.966    21.225    21.445    21.626    21.768    21.869    21.931    21.951    21.931    21.869    21.768    21.626    21.445    21.225    20.966    20.671    20.339    19.973    19.574    19.142    18.681    18.190    17.673    17.131    16.566    15.980    15.375    14.753    14.118    13.470    12.812    12.147    11.477    10.804    10.132     9.461     8.795     8.136     7.487     6.849     6.226     5.620     5.033     4.466     3.924     3.408     2.919     2.461     2.036     1.645     1.290     0.975     0.700     0.468     0.280     0.139     0.046     0.003     0.000     0.000     0.000     0.000     0.000     0.000     0.000     0.000     0.000     0.000     0.000     0.000     0.000     0.000     0.000     0.000     0.000     0.000     0.000     0.000     0.000     0.000     0.000     0.000     0.000     0.000     0.000     0.000     0.000     0.000     0.000     0.000     0.000     0.000     0.000     0.000     0.000     0.000     0.000     0.000     0.000     0.000     0.000     0.000     0.000     0.000     0.000     0.000     0.000     0.000     0.000     0.000     0.000     0.000     0.000     0.000     0.000     0.000     0.000     0.000     0.000     0.000     0.000     0.000     0.000     0.000     0.000     0.000     0.000     0.000     0.000     0.000     0.000     0.000     0.000
     0.000     0.000     0.000     0.000     0.000     0.000     0.000     0.000     0.000     0.000     0.000     0.000     0.000     0.000     0.000     0.000     0.000     0.000     0.000     0.000     0.000     0.000     0.000     0.000     0.000     0.000     0.000     0.000     0.000     0.000     0.000     0.000     0.000     0.000     0.000     0.000     0.000     0.000     0.000     0.000     0.000     0.000     0.000     0.000     0.000     0.000     0.000     0.000     0.000     0.000     0.000     0.000     0.000     0.000     0.000     0.000     0.000     0.000     0.000     0.000     0.000     0.000     0.000     0.000     0.000     0.000     0.000     0.000     0.000     0.000     0.000     0.000     0.000     0.000     0.000     0.004     0.053     0.154     0.305     0.505     0.752     1.043     1.378     1.753     2.167     2.619     3.104     3.623     4.172     4.749     5.351     5.978     6.625     7.291     7.974     8.670     9.378    10.094    10.817    11.544    12.273    13.000    13.724    14.441    15.150    15.848    16.532    17.200    17.850    18.480    19.087    19.668    20.223    20.749    21.244    21.707    22.135    22.527    22.883    23.199    23.476    23.711    23.906    24.057    24.166    24.232    24.253    24.232    24.166    24.057    23.906    23.711    23.476    23.199    22.883    22.527    22.135    21.707    21.244    20.749    20.223    19.668    19.087    18.480    17.850    17.200    16.532    15.848    15.150    14.441    13.724    13.000    12.273    11.544    10.817    10.094     9.378     8.670     7.974     7.291     6.625     5.978     5.351     4.749     4.172     3.623     3.104     2.619     2.167     1.753     1.378     1.043     0.752     0.505     0.305     0.154     0.053     0.004     0.000     0.000     0.000     0.000     0.000     0.000     0.000     0.000     0.000     0.000     0.000     0.000     0.000     0.000     0.000     0.000     0.000     0.000     0.000     0.000     0.000     0.000     0.000     0.000     0.000     0.000     0.000     0.000     0.000     0.000     0.000     0.000     0.000     0.000     0.000     0.000     0.000     0.000     0.000     0.000     0.000     0.000     0.000     0.000     0.000     0.000     0.000     0.000     0.000     0.000     0.000     0.000     0.000     0.000     0.000     0.000     0.000     0.000     0.000     0.000     0.000     0.000     0.000     0.000     0.000     0.000     0.000     0.000     0.000     0.000     0.000     0.000     0.000     0.000
     0.000     0.000     0.000     0.000     0.000     0.000     0.000     0.000     0.000     0.000     0.000     0.000     0.000     0.000     0.000     0.000     0.000     0.000     0.000     0.000     0.000     0.000     0.000     0.000     0.000     0.000     0.000     0.000     0.000     0.000     0.000     0.000     0.000     0.000     0.000     0.000     0.000     0.000     0.000     0.000     0.000     0.000     0.000     0.000     0.000     0.000     0.000     0.000     0.000     0.000     0.000     0.000     0.000     0.000     0.000     0.000     0.000     0.000     0.000     0.000     0.000     0.000     0.000     0.000     0.000     0.000     0.000     0.000     0.000     0.000     0.000     0.000     0.000     0.000     0.005     0.058     0.164     0.324     0.534     0.793     1.100     1.451     1.846     2.282     2.758     3.270     3.817     4.397     5.008     5.646     6.311     6.998     7.707     8.434     9.177     9.934    10.701    11.477    12.259    13.044    13.829    14.612    15.391    16.162    16.924    17.673    18.407    19.124    19.820    20.495    21.145    21.768    22.362    22.925    23.454    23.949    24.407    24.826    25.206    25.544    25.839    26.091    26.299    26.461    26.577    26.647    26.671    26.647    26.577    26.461    26.299    26.091    25.839    25.544    25.206    24.826    24.407    23.949    23.454    22.925    22.362    21.768    21.145    20.495    19.820    19.124    18.407    17.673    16.924    16.162    15.391    14.612    13.829    13.044    12.259    11.477    10.701     9.934     9.177     8.434     7.707     6.998     6.311     5.646     5.008     4.397     3.817     3.270     2.758     2.282     1.846     1.451     1.100     0.793     0.534     0.324     0.164     0.058     0.005     0.000     0.000     0.000     0.000     0.000     0.000     0.000     0.000     0.000     0.000     0.000     0.000     0.000     0.000     0.000     0.000     0.000     0.000     0.000     0.000     0.000     0.000     0.000     0.000     0.000     0.000     0.000     0.000     0.000     0.000     0.000     0.000     0.000     0.000     0.000     0.000     0.000     0.000     0.000     0.000     0.000     0.000     0.000     0.000     0.000     0.000     0.000     0.000     0.000     0.000     0.000     0.000     0.000     0.000     0.000     0.000     0.000     0.000     0.000     0.000     0.000     0.000     0.000     0.000     0.000     0.000     0.000     0.000     0.000     0.000     0.000     0.000     0.000
     0.000     0.000     0.000     0.000     0.000     0.000     0.000     0.000     0.000     0.000     0.000     0.000     0.000     0.000     0.000     0.000     0.000     0.000     0.000     0.000     0.000     0.000     0.000     0.000     0.000     0.000     0.000     0.000     0.000     0.000     0.000     0.000     0.000     0.000     0.000     0.000     0.000     0.000     0.000     0.000     0.000     0.000     0.000     0.000     0.000     0.000     0.000     0.000     0.000     0.000     0.000     0.000     0.000     0.000     0.000     0.000     0.000     0.000     0.000     0.000     0.000     0.000     0.000     0.000     0.000     0.000     0.000     0.000     0.000     0.000     0.000     0.000     0.000     0.005     0.059     0.170     0.335     0.554     0.824     1.143     1.510     1.923     2.379     2.877     3.414     3.989     4.598     5.241     5.914     6.615     7.342     8.093     8.864     9.653    10.458    11.277    12.105    12.942    13.784    14.628    15.472    16.313    17.148    17.975    18.791    19.593    20.378    21.145    21.890    22.611    23.305    23.970    24.605    25.206    25.771    26.299    26.788    27.235    27.640    28.001    28.316    28.585    28.806    28.979    29.103    29.178    29.203    29.178    29.103    28.979    28.806    28.585    28.316    28.001    27.640    27.235    26.788    26.299    25.771    25.206    24.605    23.970    23.305    22.611    21.890    21.145    20.378    19.593    18.791    17.975    17.148    16.313    15.472    14.628    13.784    12.942    12.105    11.277    10.458     9.653     8.864     8.093     7.342     6.615     5.914     5.241     4.598     3.989     3.414     2.877     2.379     1.923     1.510     1.143     0.824     0.554     0.335     0.170     0.059     0.005     0.000     0.000     0.000     0.000     0.000     0.000     0.000     0.000     0.000     0.000     0.000     0.000     0.000     0.000     0.000     0.000     0.000     0.000     0.000     0.000     0.000     0.000     0.000     0.000     0.000     0.000     0.000     0.000     0.000     0.000     0.000     0.000     0.000     0.000     0.000     0.000     0.000     0.000     0.000     0.000     0.000     0.000     0.000     0.000     0.000     0.000     0.000     0.000     0.000     0.000     0.000     0.000     0.000     0.000     0.000     0.000     0.000     0.000     0.000     0.000     0.000     0.000     0.000     0.000     0.000     0.000     0.000     0.000     0.000     0.000     0.000     0.000
     0.000     0.000     0.000     0.000     0.000     0.000     0.000     0.000     0.000     0.000     0.000     0.000     0.000     0.000     0.000     0.000     0.000     0.000     0.000     0.000     0.000     0.000     0.000     0.000     0.000     0.000     0.000     0.000     0.000     0.000     0.000     0.000     0.000     0.000     0.000     0.000     0.000     0.000     0.000     0.000     0.000     0.000     0.000     0.000     0.000     0.000     0.000     0.000     0.000     0.000     0.000     0.000     0.000     0.000     0.000     0.000     0.000     0.000     0.000     0.000     0.000     0.000     0.000     0.000     0.000     0.000     0.000     0.000     0.000     0.000     0.000     0.000     0.004     0.058     0.170     0.339     0.564     0.842     1.173     1.553     1.981     2.456     2.974     3.535     4.135     4.773     5.446     6.152     6.889     7.654     8.445     9.259    10.094    10.947    11.816    12.697    13.589    14.488    15.391    16.296    17.200    18.100    18.994    19.878    20.749    21.606    22.445    23.263    24.057    24.826    25.566    26.276    26.952    27.592    28.194    28.757    29.277    29.754    30.185    30.570    30.905    31.192    31.427    31.611    31.744    31.823    31.849    31.823    31.744    31.611    31.427    31.192    30.905    30.570    30.185    29.754    29.277    28.757    28.194    27.592    26.952    26.276    25.566    24.826    24.057    23.263    22.445    21.606    20.749    19.878    18.994    18.100    17.200    16.296    15.391    14.488    13.589    12.697    11.816    10.947    10.094     9.259     8.445     7.654     6.889     6.152     5.446     4.773     4.135     3.535     2.974     2.456     1.981     1.553     1.173     0.842     0.564     0.339     0.170     0.058     0.004     0.000     0.000     0.000     0.000     0.000     0.000     0.000     0.000     0.000     0.000     0.000     0.000     0.000     0.000     0.000     0.000     0.000     0.000     0.000     0.000     0.000     0.000     0.000     0.000     0.000     0.000     0.000     0.000     0.000     0.000     0.000     0.000     0.000     0.000     0.000     0.000     0.000     0.000     0.000     0.000     0.000     0.000     0.000     0.000     0.000     0.000     0.000     0.000     0.000     0.000     0.000     0.000     0.000     0.000     0.000     0.000     0.000     0.000     0.000     0.000     0.000     0.000     0.000     0.000     0.000     0.000     0.000     0.000     0.000     0.000     0.000
     0.000     0.000     0.000     0.000     0.000     0.000     0.000     0.000     0.000     0.000     0.000     0.000     0.000     0.000     0.000     0.000     0.000     0.000     0.000     0.000     0.000     0.000     0.000     0.000     0.000     0.000     0.000     0.000     0.000     0.000     0.000     0.000     0.000     0.000     0.000     0.000     0.000     0.000     0.000     0.000     0.000     0.000     0.000     0.000     0.000     0.000     0.000     0.000     0.000     0.000     0.000     0.000     0.000     0.000     0.000     0.000     0.000     0.000     0.000     0.000     0.000     0.000     0.000     0.000     0.000     0.000     0.000     0.000     0.000     0.000     0.000     0.003     0.053     0.164     0.335     0.564     0.848     1.187     1.579     2.021     2.511     3.048     3.630     4.254     4.918     5.620     6.358     7.129     7.930     8.761     9.617    10.496    11.397    12.315    13.248    14.194    15.150    16.112    17.079    18.046    19.012    19.973    20.927    21.869    22.799    23.711    24.605    25.476    26.322    27.140    27.928    28.683    29.402    30.083    30.724    31.322    31.876    32.383    32.841    33.250    33.607    33.912    34.162    34.358    34.498    34.583    34.611    34.583    34.498    34.358    34.162    33.912    33.607    33.250    32.841    32.383    31.876    31.322    30.724    30.083    29.402    28.683    27.928    27.140    26.322    25.476    24.605    23.711    22.799    21.869    20.927    19.973    19.012    18.046    17.079    16.112    15.150    14.194    13.248    12.315    11.397    10.496     9.617     8.761     7.930     7.129     6.358     5.620     4.918     4.254     3.630     3.048     2.511     2.021     1.579     1.187     0.848     0.564     0.335     0.164     0.053     0.003     0.000     0.000     0.000     0.000     0.000     0.000     0.000     0.000     0.000     0.000     0.000     0.000     0.000     0.000     0.000     0.000     0.000     0.000     0.000     0.000     0.000     0.000     0.000     0.000     0.000     0.000     0.000     0.000     0.000     0.000     0.000     0.000     0.000     0.000     0.000     0.000     0.000     0.000     0.000     0.000     0.000     0.000     0.000     0.000     0.000     0.000     0.000     0.000     0.000     0.000     0.000     0.000     0.000     0.000     0.000     0.000     0.000     0.000     0.000     0.000     0.000     0.000     0.000     0.000     0.000     0.000     0.000     0.000     0.000     0.000
     0.000     0.000     0.000     0.000     0.000     0.000     0.000     0.000     0.000     0.000     0.000     0.000     0.000     0.000     0.000     0.000     0.000     0.000     0.000     0.000     0.000     0.000     0.000     0.000     0.000     0.000     0.000     0.000     0.000     0.000     0.000     0.000     0.000     0.000     0.000     0.000     0.000     0.000     0.000     0.000     0.000     0.000     0.000     0.000     0.000     0.000     0.000     0.000     0.000     0.000     0.000     0.000     0.000     0.000     0.000     0.000     0.000     0.000     0.000     0.000     0.000     0.000     0.000     0.000     0.000     0.000     0.000     0.000     0.000     0.000     0.001     0.046     0.154     0.324     0.554     0.842     1.187     1.587     2.041     2.545     3.098     3.699     4.344     5.032     5.761     6.529     7.332     8.169     9.037     9.934    10.856    11.802    12.769    13.754    14.753    15.765    16.787    17.815    18.846    19.878    20.907    21.931    22.946    23.949    24.937    25.908    26.858    27.784    28.683    29.553    30.390    31.192    31.956    32.679    33.360    33.995    34.583    35.121    35.608    36.042    36.421    36.745    37.011    37.219    37.368    37.458    37.487    37.458    37.368    37.219    37.011    36.745    36.421    36.042    35.608    35.121    34.583    33.995    33.360    32.679    31.956    31.192    30.390    29.553    28.683    27.784    26.858    25.908    24.937    23.949    22.946    21.931    20.907    19.878    18.846    17.815    16.787    15.765    14.753    13.754    12.769    11.802    10.856     9.934     9.037     8.169     7.332     6.529     5.761     5.032     4.344     3.699     3.098     2.545     2.041     1.587     1.187     0.842     0.554     0.324     0.154     0.046     0.001     0.000     0.000     0.000     0.000     0.000     0.000     0.000     0.000     0.000     0.000     0.000     0.000     0.000     0.000     0.000     0.000     0.000     0.000     0.000     0.000     0.000     0.000     0.000     0.000     0.000     0.000     0.000     0.000     0.000     0.000     0.000     0.000     0.000     0.000     0.000     0.000     0.000     0.000     0.000     0.000     0.000     0.000     0.000     0.000     0.000     0.000     0.000     0.000     0.000     0.000     0.000     0.000     0.000     0.000     0.000     0.000     0.000     0.000     0.000     0.000     0.000     0.000     0.000     0.000     0.000     0.000     0.000     0.000     0.000
     0.000     0.000     0.000     0.000     0.000     0.000     0.000     0.000     0.000     0.000     0.000     0.000     0.000     0.000     0.000     0.000     0.000     0.000     0.000     0.000     0.000     0.000     0.000     0.000     0.000     0.000     0.000     0.000     0.000     0.000     0.000     0.000     0.000     0.000     0.000     0.000     0.000     0.000     0.000     0.000     0.000     0.000     0.000     0.000     0.000     0.000     0.000     0.000     0.000     0.000     0.000     0.000     0.000     0.000     0.000     0.000     0.000     0.000     0.000     0.000     0.000     0.000     0.000     0.000     0.000     0.000     0.000     0.000     0.000     0.000     0.037     0.139     0.305     0.534     0.824     1.173     1.579     2.041     2.556     3.123     3.740     4.405     5.115     5.869     6.664     7.497     8.367     9.271    10.206    11.171    12.161    13.175    14.209    15.262    16.330    17.409    18.498    19.593    20.690    21.788    22.883    23.970    25.049    26.114    27.164    28.194    29.203    30.185    31.139    32.062    32.950    33.801    34.611    35.378    36.100    36.774    37.398    37.969    38.485    38.946    39.348    39.691    39.973    40.194    40.352    40.447    40.479    40.447    40.352    40.194    39.973    39.691    39.348    38.946    38.485    37.969    37.398    36.774    36.100    35.378    34.611    33.801    32.950    32.062    31.139    30.185    29.203    28.194    27.164    26.114    25.049    23.970    22.883    21.788    20.690    19.593    18.498    17.409    16.330    15.262    14.209    13.175    12.161    11.171    10.206     9.271     8.367     7.497     6.664     5.869     5.115     4.405     3.740     3.123     2.556     2.041     1.579     1.173     0.824     0.534     0.305     0.139     0.037     0.000     0.000     0.000     0.000     0.000     0.000     0.000     0.000     0.000     0.000     0.000     0.000     0.000     0.000     0.000     0.000     0.000     0.000     0.000     0.000     0.000     0.000     0.000     0.000     0.000     0.000     0.000     0.000     0.000     0.000     0.000     0.000     0.000     0.000     0.000     0.000     0.000     0.000     0.000     0.000     0.000     0.000     0.000     0.000     0.000     0.000     0.000     0.000     0.000     0.000     0.000     0.000     0.000     0.000     0.000     0.000     0.000     0.000     0.000     0.000     0.000     0.000     0.000     0.000     0.000     0.000     0.000     0.000     0.000
     0.000     0.000     0.000     0.000     0.000     0.000     0.000     0.000     0.000     0.000     0.000     0.000     0.000     0.000     0.000     0.000     0.000     0.000     0.000     0.000     0.000     0.000     0.000     0.000     0.000     0.000     0.000     0.000     0.000     0.000     0.000     0.000     0.000     0.000     0.000     0.000     0.000     0.000     0.000     0.000     0.000     0.000     0.000     0.000     0.000     0.000     0.000     0.000     0.000     0.000     0.000     0.000     0.000     0.000     0.000     0.000     0.000     0.000     0.000     0.000     0.000     0.000     0.000     0.000     0.000     0.000     0.000     0.000     0.000     0.026     0.120     0.280     0.505     0.793     1.143     1.553     2.021     2.545     3.123     3.754     4.436     5.165     5.941     6.761     7.623     8.523     9.461    10.433    11.437    12.470    13.529    14.612    15.716    16.838    17.975    19.124    20.281    21.445    22.611    23.776    24.937    26.091    27.235    28.365    29.477    30.570    31.638    32.679    33.690    34.667    35.608    36.509    37.368    38.181    38.946    39.660    40.320    40.925    41.473    41.960    42.386    42.750    43.049    43.283    43.450    43.551    43.585    43.551    43.450    43.283    43.049    42.750    42.386    41.960    41.473    40.925    40.320    39.660    38.946    38.181    37.368    36.509    35.608    34.667    33.690    32.679    31.638    30.570    29.477    28.365    27.235    26.091    24.937    23.776    22.611    21.445    20.281    19.124    17.975    16.838    15.716    14.612    13.529    12.470    11.437    10.433     9.461     8.523     7.623     6.761     5.941     5.165     4.436     3.754     3.123     2.545     2.021     1.553     1.143     0.793     0.505     0.280     0.120     0.026     0.000     0.000     0.000     0.000     0.000     0.000     0.000     0.000     0.000     0.000     0.000     0.000     0.000     0.000     0.000     0.000     0.000     0.000     0.000     0.000     0.000     0.000     0.000     0.000     0.000     0.000     0.000     0.000     0.000     0.000     0.000     0.000     0.000     0.000     0.000     0.000     0.000     0.000     0.000     0.000     0.000     0.000     0.000     0.000     0.000     0.000     0.000     0.000     0.000     0.000     0.000     0.000     0.000     0.000     0.000     0.000     0.000     0.000     0.000     0.000     0.000     0.000     0.000     0.000     0.000     0.000     0.000     0.000
     0.000     0.000     0.000     0.000     0.000     0.000     0.000     0.000     0.000     0.000     0.000     0.000     0.000     0.000     0.000     0.000     0.000     0.000     0.000     0.000     0.000     0.000     0.000     0.000     0.000     0.000     0.000     0.000     0.000     0.000     0.000     0.000     0.000     0.000     0.000     0.000     0.000     0.000     0.000     0.000     0.000     0.000     0.000     0.000     0.000     0.000     0.000     0.000     0.000     0.000     0.000     0.000     0.000     0.000     0.000     0.000     0.000     0.000     0.000     0.000     0.000     0.000     0.000     0.000     0.000     0.000     0.000     0.000     0.016     0.098     0.249     0.468     0.752     1.100     1.510     1.981     2.511     3.098     3.740     4.436     5.182     5.978     6.820     7.707     8.636     9.605    10.611    11.652    12.726    13.829    14.959    16.112    17.287    18.480    19.687    20.907    22.135    23.369    24.605    25.839    27.070    28.292    29.502    30.698    31.876    33.032    34.162    35.264    36.334    37.368    38.363    39.317    40.225    41.086    41.895    42.650    43.350    43.990    44.569    45.086    45.537    45.922    46.238    46.486    46.663    46.770    46.806    46.770    46.663    46.486    46.238    45.922    45.537    45.086    44.569    43.990    43.350    42.650    41.895    41.086    40.225    39.317    38.363    37.368    36.334    35.264    34.162    33.032    31.876    30.698    29.502    28.292    27.070    25.839    24.605    23.369    22.135    20.907    19.687    18.480    17.287    16.112    14.959    13.829    12.726    11.652    10.611     9.605     8.636     7.707     6.820     5.978     5.182     4.436     3.740     3.098     2.511     1.981     1.510     1.100     0.752     0.468     0.249     0.098     0.016     0.000     0.000     0.000     0.000     0.000     0.000     0.000     0.000     0.000     0.000     0.000     0.000     0.000     0.000     0.000     0.000     0.000     0.000     0.000     0.000     0.000     0.000     0.000     0.000     0.000     0.000     0.000     0.000     0.000     0.000     0.000     0.000     0.000     0.000     0.000     0.000     0.000     0.000     0.000     0.000     0.000     0.000     0.000     0.000     0.000     0.000     0.000     0.000     0.000     0.000     0.000     0.000     0.000     0.000     0.000     0.000     0.000     0.000     0.000     0.000     0.000     0.000     0.000     0.000     0.000     0.000     0.000
     0.000     0.000     0.000     0.000     0.000     0.000     0.000     0.000     0.000     0.000     0.000     0.000     0.000     0.000     0.000     0.000     0.000     0.000     0.000     0.000     0.000     0.000     0.000     0.000     0.000     0.000     0.000     0.000     0.000     0.000     0.000     0.000     0.000     0.000     0.000     0.000     0.000     0.000     0.000     0.000     0.000     0.000     0.000     0.000     0.000     0.000     0.000     0.000     0.000     0.000     0.000     0.000     0.000     0.000     0.000     0.000     0.000     0.000     0.000     0.000     0.000     0.000     0.000     0.000     0.000     0.000     0.000     0.007     0.075     0.214     0.423     0.700     1.043     1.451     1.923     2.456     3.048     3.699     4.405     5.165     5.978     6.840     7.749     8.704     9.702    10.740    11.816    12.927    14.072    15.246    16.447    17.673    18.920    20.185    21.465    22.757    24.057    25.363    26.671    27.977    29.277    30.570    31.849    33.113    34.358    35.579    36.774    37.939    39.069    40.162    41.214    42.222    43.182    44.092    44.947    45.746    46.486    47.163    47.776    48.322    48.799    49.206    49.541    49.803    49.991    50.103    50.141    50.103    49.991    49.803    49.541    49.206    48.799    48.322    47.776    47.163    46.486    45.746    44.947    44.092    43.182    42.222    41.214    40.162    39.069    37.939    36.774    35.579    34.358    33.113    31.849    30.570    29.277    27.977    26.671    25.363    24.057    22.757    21.465    20.185    18.920    17.673    16.447    15.246    14.072    12.927    11.816    10.740     9.702     8.704     7.749     6.840     5.978     5.165     4.405     3.699     3.048     2.456     1.923     1.451     1.043     0.700     0.423     0.214     0.075     0.007     0.000     0.000     0.000     0.000     0.000     0.000     0.000     0.000     0.000     0.000     0.000     0.000     0.000     0.000     0.000     0.000     0.000     0.000     0.000     0.000     0.000     0.000     0.000     0.000     0.000     0.000     0.000     0.000     0.000     0.000     0.000     0.000     0.000     0.000     0.000     0.000     0.000     0.000     0.000     0.000     0.000     0.000     0.000     0.000     0.000     0.000     0.000     0.000     0.000     0.000     0.000     0.000     0.000     0.000     0.000     0.000     0.000     0.000     0.000     0.000     0.000     0.000     0.000     0.000     0.000     0.000
     0.000     0.000     0.000     0.000     0.000     0.000     0.000     0.000     0.000     0.000     0.000     0.000     0.000     0.000     0.000     0.000     0.000     0.000     0.000     0.000     0.000     0.000     0.000     0.000     0.000     0.000     0.000     0.000     0.000     0.000     0.000     0.000     0.000     0.000     0.000     0.000     0.000     0.000     0.000     0.000     0.000     0.000     0.000     0.000     0.000     0.000     0.000     0.000     0.000     0.000     0.000     0.000     0.000     0.000     0.000     0.000     0.000     0.000     0.000     0.000     0.000     0.000     0.000     0.000     0.000     0.000     0.001     0.052     0.177     0.373     0.639     0.975     1.378     1.846     2.379     2.974     3.630     4.344     5.115     5.941     6.820     7.749     8.727     9.750    10.817    11.926    13.073    14.256    15.472    16.719    17.993    19.292    20.612    21.951    23.305    24.671    26.045    27.425    28.806    30.185    31.559    32.923    34.274    35.608    36.922    38.211    39.472    40.701    41.895    43.049    44.160    45.224    46.238    47.199    48.103    48.947    49.728    50.444    51.091    51.668    52.173    52.603    52.957    53.234    53.432    53.552    53.592    53.552    53.432    53.234    52.957    52.603    52.173    51.668    51.091    50.444    49.728    48.947    48.103    47.199    46.238    45.224    44.160    43.049    41.895    40.701    39.472    38.211    36.922    35.608    34.274    32.923    31.559    30.185    28.806    27.425    26.045    24.671    23.305    21.951    20.612    19.292    17.993    16.719    15.472    14.256    13.073    11.926    10.817     9.750     8.727     7.749     6.820     5.941     5.115     4.344     3.630     2.974     2.379     1.846     1.378     0.975     0.639     0.373     0.177     0.052     0.001     0.000     0.000     0.000     0.000     0.000     0.000     0.000     0.000     0.000     0.000     0.000     0.000     0.000     0.000     0.000     0.000     0.000     0.000     0.000     0.000     0.000     0.000     0.000     0.000     0.000     0.000     0.000     0.000     0.000     0.000     0.000     0.000     0.000     0.000     0.000     0.000     0.000     0.000     0.000     0.000     0.000     0.000     0.000     0.000     0.000     0.000     0.000     0.000     0.000     0.000     0.000     0.000     0.000     0.000     0.000     0.000     0.000     0.000     0.000     0.000     0.000     0.000     0.000     0.000     0.000
     0.000     0.000     0.000     0.000     0.000     0.000     0.000     0.000     0.000     0.000     0.000     0.000     0.000     0.000     0.000     0.000     0.000     0.000     0.000     0.000     0.000     0.000     0.000     0.000     0.000     0.000     0.000     0.000     0.000     0.000     0.000     0.000     0.000     0.000     0.000     0.000     0.000     0.000     0.000     0.000     0.000     0.000     0.000     0.000     0.000     0.000     0.000     0.000     0.000     0.000     0.000     0.000     0.000     0.000     0.000     0.000     0.000     0.000     0.000     0.000     0.000     0.000     0.000     0.000     0.000     0.000     0.031     0.138     0.318     0.571     0.896     1.290     1.753     2.282     2.877     3.535     4.254     5.032     5.869     6.761     7.707     8.704     9.750    10.843    11.981    13.160    14.379    15.634    16.924    18.244    19.593    20.966    22.362    23.776    25.206    26.647    28.097    29.553    31.009    32.463    33.912    35.350    36.774    38.181    39.566    40.925    42.255    43.551    44.810    46.027    47.199    48.322    49.392    50.406    51.360    52.251    53.076    53.831    54.515    55.125    55.658    56.112    56.486    56.779    56.989    57.115    57.157    57.115    56.989    56.779    56.486    56.112    55.658    55.125    54.515    53.831    53.076    52.251    51.360    50.406    49.392    48.322    47.199    46.027    44.810    43.551    42.255    40.925    39.566    38.181    36.774    35.350    33.912    32.463    31.009    29.553    28.097    26.647    25.206    23.776    22.362    20.966    19.593    18.244    16.924    15.634    14.379    13.160    11.981    10.843     9.750     8.704     7.707     6.761     5.869     5.032     4.254     3.535     2.877     2.282     1.753     1.290     0.896     0.571     0.318     0.138     0.031     0.000     0.000     0.000     0.000     0.000     0.000     0.000     0.000     0.000     0.000     0.000     0.000     0.000     0.000     0.000     0.000     0.000     0.000     0.000     0.000     0.000     0.000     0.000     0.000     0.000     0.000     0.000     0.000     0.000     0.000     0.000     0.000     0.000     0.000     0.000     0.000     0.000     0.000     0.000     0.000     0.000     0.000     0.000     0.000     0.000     0.000     0.000     0.000     0.000     0.000     0.000     0.000     0.000     0.000     0.000     0.000     0.000     0.000     0.000     0.000     0.000     0.000     0.000     0.000     0.000
     0.000     0.000     0.000     0.000     0.000     0.000     0.000     0.000     0.000     0.000     0.000     0.000     0.000     0.000     0.000     0.000     0.000     0.000     0.000     0.000     0.000     0.000     0.000     0.000     0.000     0.000     0.000     0.000     0.000     0.000     0.000     0.000     0.000     0.000     0.000     0.000     0.000     0.000     0.000     0.000     0.000     0.000     0.000     0.000     0.000     0.000     0.000     0.000     0.000     0.000     0.000     0.000     0.000     0.000     0.000     0.000     0.000     0.000     0.000     0.000     0.000     0.000     0.000     0.000     0.000     0.014     0.099     0.261     0.498     0.808     1.191     1.645     2.167     2.758     3.414     4.135     4.918     5.761     6.664     7.623     8.636     9.702    10.817    11.981    13.190    14.441    15.733    17.062    18.425    19.820    21.244    22.694    24.166    25.657    27.164    28.683    30.211    31.744    33.277    34.809    36.334    37.848    39.348    40.829    42.288    43.720    45.120    46.486    47.812    49.095    50.330    51.514    52.642    53.711    54.718    55.658    56.528    57.326    58.047    58.691    59.254    59.734    60.129    60.438    60.659    60.792    60.837    60.792    60.659    60.438    60.129    59.734    59.254    58.691    58.047    57.326    56.528    55.658    54.718    53.711    52.642    51.514    50.330    49.095    47.812    46.486    45.120    43.720    42.288    40.829    39.348    37.848    36.334    34.809    33.277    31.744    30.211    28.683    27.164    25.657    24.166    22.694    21.244    19.820    18.425    17.062    15.733    14.441    13.190    11.981    10.817     9.702     8.636     7.623     6.664     5.761     4.918     4.135     3.414     2.758     2.167     1.645     1.191     0.808     0.498     0.261     0.099     0.014     0.000     0.000     0.000     0.000     0.000     0.000     0.000     0.000     0.000     0.000     0.000     0.000     0.000     0.000     0.000     0.000     0.000     0.000     0.000     0.000     0.000     0.000     0.000     0.000     0.000     0.000     0.000     0.000     0.000     0.000     0.000     0.000     0.000     0.000     0.000     0.000     0.000     0.000     0.000     0.000     0.000     0.000     0.000     0.000     0.000     0.000     0.000     0.000     0.000     0.000     0.000     0.000     0.000     0.000     0.000     0.000     0.000     0.000     0.000     0.000     0.000     0.000     0.000     0.000
     0.000     0.000     0.000     0.000     0.000     0.000     0.000     0.000     0.000     0.000     0.000     0.000     0.000     0.000     0.000     0.000     0.000     0.000     0.000     0.000     0.000     0.000     0.000     0.000     0.000     0.000     0.000     0.000     0.000     0.000     0.000     0.000     0.000     0.000     0.000     0.000     0.000     0.000     0.000     0.000     0.000     0.000     0.000     0.000     0.000     0.000     0.000     0.000     0.000     0.000     0.000     0.000     0.000     0.000     0.000     0.000     0.000     0.000     0.000     0.000     0.000     0.000     0.000     0.000     0.003     0.064     0.204     0.421     0.714     1.082     1.523     2.036     2.619     3.270     3.989     4.773     5.620     6.529     7.497     8.523     9.605    10.740    11.926    13.160    14.441    15.765    17.131    18.534    19.973    21.445    22.946    24.473    26.023    27.592    29.178    30.776    32.383    33.995    35.608    37.219    38.822    40.415    41.993    43.551    45.086    46.592    48.066    49.504    50.900    52.251    53.552    54.799    55.988    57.115    58.176    59.167    60.085    60.926    61.688    62.367    62.960    63.467    63.884    64.210    64.444    64.585    64.632    64.585    64.444    64.210    63.884    63.467    62.960    62.367    61.688    60.926    60.085    59.167    58.176    57.115    55.988    54.799    53.552    52.251    50.900    49.504    48.066    46.592    45.086    43.551    41.993    40.415    38.822    37.219    35.608    33.995    32.383    30.776    29.178    27.592    26.023    24.473    22.946    21.445    19.973    18.534    17.131    15.765    14.441    13.160    11.926    10.740     9.605     8.523     7.497     6.529     5.620     4.773     3.989     3.270     2.619     2.036     1.523     1.082     0.714     0.421     0.204     0.064     0.003     0.000     0.000     0.000     0.000     0.000     0.000     0.000     0.000     0.000     0.000     0.000     0.000     0.000     0.000     0.000     0.000     0.000     0.000     0.000     0.000     0.000     0.000     0.000     0.000     0.000     0.000     0.000     0.000     0.000     0.000     0.000     0.000     0.000     0.000     0.000     0.000     0.000     0.000     0.000     0.000     0.000     0.000     0.000     0.000     0.000     0.000     0.000     0.000     0.000     0.000     0.000     0.000     0.000     0.000     0.000     0.000     0.000     0.000     0.000     0.000     0.000     0.000     0.000
     0.000     0.000     0.000     0.000     0.000     0.000     0.000     0.000     0.000     0.000     0.000     0.000     0.000     0.000     0.000     0.000     0.000     0.000     0.000     0.000     0.000     0.000     0.000     0.000     0.000     0.000     0.000     0.000     0.000     0.000     0.000     0.000     0.000     0.000     0.000     0.000     0.000     0.000     0.000     0.000     0.000     0.000     0.000     0.000     0.000     0.000     0.000     0.000     0.000     0.000     0.000     0.000     0.000     0.000     0.000     0.000     0.000     0.000     0.000     0.000     0.000     0.000     0.000     0.000     0.034     0.149     0.343     0.615     0.965     1.390     1.889     2.461     3.104     3.817     4.598     5.446     6.358     7.332     8.367     9.461    10.611    11.816    13.073    14.379    15.733    17.131    18.571    20.050    21.566    23.114    24.693    26.299    27.928    29.578    31.244    32.923    34.611    36.304    37.999    39.691    41.376    43.049    44.707    46.344    47.957    49.541    51.091    52.603    54.072    55.493    56.863    58.176    59.428    60.615    61.733    62.777    63.745    64.632    65.435    66.151    66.778    67.312    67.752    68.096    68.343    68.492    68.541    68.492    68.343    68.096    67.752    67.312    66.778    66.151    65.435    64.632    63.745    62.777    61.733    60.615    59.428    58.176    56.863    55.493    54.072    52.603    51.091    49.541    47.957    46.344    44.707    43.049    41.376    39.691    37.999    36.304    34.611    32.923    31.244    29.578    27.928    26.299    24.693    23.114    21.566    20.050    18.571    17.131    15.733    14.379    13.073    11.816    10.611     9.461     8.367     7.332     6.358     5.446     4.598     3.817     3.104     2.461     1.889     1.390     0.965     0.615     0.343     0.149     0.034     0.000     0.000     0.000     0.000     0.000     0.000     0.000     0.000     0.000     0.000     0.000     0.000     0.000     0.000     0.000     0.000     0.000     0.000     0.000     0.000     0.000     0.000     0.000     0.000     0.000     0.000     0.000     0.000     0.000     0.000     0.000     0.000     0.000     0.000     0.000     0.000     0.000     0.000     0.000     0.000     0.000     0.000     0.000     0.000     0.000     0.000     0.000     0.000     0.000     0.000     0.000     0.000     0.000     0.000     0.000     0.000     0.000     0.000     0.000     0.000     0.000     0.000     0.000
     0.000     0.000     0.000     0.000     0.000     0.000     0.000     0.000     0.000     0.000     0.000     0.000     0.000     0.000     0.000     0.000     0.000     0.000     0.000     0.000     0.000     0.000     0.000     0.000     0.000     0.000     0.000     0.000     0.000     0.000     0.000     0.000     0.000     0.000     0.000     0.000     0.000     0.000     0.000     0.000     0.000     0.000     0.000     0.000     0.000     0.000     0.000     0.000     0.000     0.000     0.000     0.000     0.000     0.000     0.000     0.000     0.000     0.000     0.000     0.000     0.000     0.000     0.000     0.012     0.098     0.266     0.515     0.842     1.248     1.730     2.288     2.919     3.623     4.397     5.241     6.152     7.129     8.169     9.271    10.433    11.652    12.927    14.256    15.634    17.062    18.534    20.050    21.606    23.199    24.826    26.484    28.170    29.880    31.611    33.360    35.121    36.892    38.669    40.447    42.222    43.990    45.746    47.487    49.206    50.900    52.564    54.192    55.781    57.326    58.820    60.261    61.642    62.960    64.210    65.387    66.488    67.507    68.442    69.289    70.044    70.705    71.269    71.733    72.096    72.357    72.514    72.566    72.514    72.357    72.096    71.733    71.269    70.705    70.044    69.289    68.442    67.507    66.488    65.387    64.210    62.960    61.642    60.261    58.820    57.326    55.781    54.192    52.564    50.900    49.206    47.487    45.746    43.990    42.222    40.447    38.669    36.892    35.121    33.360    31.611    29.880    28.170    26.484    24.826    23.199    21.606    20.050    18.534    17.062    15.634    14.256    12.927    11.652    10.433     9.271     8.169     7.129     6.152     5.241     4.397     3.623     2.919     2.288     1.730     1.248     0.842     0.515     0.266     0.098     0.012     0.000     0.000     0.000     0.000     0.000     0.000     0.000     0.000     0.000     0.000     0.000     0.000     0.000     0.000     0.000     0.000     0.000     0.000     0.000     0.000     0.000     0.000     0.000     0.000     0.000     0.000     0.000     0.000     0.000     0.000     0.000     0.000     0.000     0.000     0.000     0.000     0.000     0.000     0.000     0.000     0.000     0.000     0.000     0.000     0.000     0.000     0.000     0.000     0.000     0.000     0.000     0.000     0.000     0.000     0.000     0.000     0.000     0.000     0.000     0.000     0.000     0.000
     0.000     0.000     0.000     0.000     0.000     0.000     0.000     0.000     0.000     0.000     0.000     0.000     0.000     0.000     0.000     0.000     0.000     0.000     0.000     0.000     0.000     0.000     0.000     0.000     0.000     0.000     0.000     0.000     0.000     0.000     0.000     0.000     0.000     0.000     0.000     0.000     0.000     0.000     0.000     0.000     0.000     0.000     0.000     0.000     0.000     0.000     0.000     0.000     0.000     0.000     0.000     0.000     0.000     0.000     0.000     0.000     0.000     0.000     0.000     0.000     0.000     0.000     0.001     0.055     0.194     0.415     0.717     1.100     1.561     2.101     2.717     3.408     4.172     5.008     5.914     6.889     7.930     9.037    10.206    11.437    12.726    14.072    15.472    16.924    18.425    19.973    21.566    23.199    24.871    26.577    28.316    30.083    31.876    33.690    35.522    37.368    39.224    41.086    42.949    44.810    46.663    48.505    50.330    52.134    53.911    55.658    57.368    59.037    60.659    62.230    63.745    65.198    66.584    67.900    69.139    70.298    71.372    72.357    73.249    74.045    74.742    75.337    75.827    76.210    76.485    76.650    76.705    76.650    76.485    76.210    75.827    75.337    74.742    74.045    73.249    72.357    71.372    70.298    69.139    67.900    66.584    65.198    63.745    62.230    60.659    59.037    57.368    55.658    53.911    52.134    50.330    48.505    46.663    44.810    42.949    41.086    39.224    37.368    35.522    33.690    31.876    30.083    28.316    26.577    24.871    23.199    21.566    19.973    18.425    16.924    15.472    14.072    12.726    11.437    10.206     9.037     7.930     6.889     5.914     5.008     4.172     3.408     2.717     2.101     1.561     1.100     0.717     0.415     0.194     0.055     0.001     0.000     0.000     0.000     0.000     0.000     0.000     0.000     0.000     0.000     0.000     0.000     0.000     0.000     0.000     0.000     0.000     0.000     0.000     0.000     0.000     0.000     0.000     0.000     0.000     0.000     0.000     0.000     0.000     0.000     0.000     0.000     0.000     0.000     0.000     0.000     0.000     0.000     0.000     0.000     0.000     0.000     0.000     0.000     0.000     0.000     0.000     0.000     0.000     0.000     0.000     0.000     0.000     0.000     0.000     0.000     0.000     0.000     0.000     0.000     0.000     0.000
     0.000     0.000     0.000     0.000     0.000     0.000     0.000     0.000     0.000     0.000     0.000     0.000     0.000     0.000     0.000     0.000     0.000     0.000     0.000     0.000     0.000     0.000     0.000     0.000     0.000     0.000     0.000     0.000     0.000     0.000     0.000     0.000     0.000     0.000     0.000     0.000     0.000     0.000     0.000     0.000     0.000     0.000     0.000     0.000     0.000     0.000     0.000     0.000     0.000     0.000     0.000     0.000     0.000     0.000     0.000     0.000     0.000     0.000     0.000     0.000     0.000     0.000     0.023     0.128     0.318     0.592     0.948     1.386     1.903     2.500     3.174     3.924     4.749     5.646     6.615     7.654     8.761     9.934    11.171    12.470    13.829    15.246    16.719    18.244    19.820    21.445    23.114    24.826    26.577    28.365    30.185    32.035    33.912    35.810    37.728    39.660    41.602    43.551    45.502    47.451    49.392    51.321    53.234    55.125    56.989    58.820    60.615    62.367    64.070    65.721    67.312    68.840    70.298    71.681    72.986    74.206    75.337    76.374    77.315    78.154    78.889    79.516    79.235    78.432    77.858    77.513    77.398    77.513    77.858    78.432    79.235    79.516    78.889    78.154    77.315    76.374    75.337    74.206    72.986    71.681    70.298    68.840    67.312    65.721    64.070    62.367    60.615    58.820    56.989    55.125    53.234    51.321    49.392    47.451    45.502    43.551    41.602    39.660    37.728    35.810    33.912    32.035    30.185    28.365    26.577    24.826    23.114    21.445    19.820    18.244    16.719    15.246    13.829    12.470    11.171     9.934     8.761     7.654     6.615     5.646     4.749     3.924     3.174     2.500     1.903     1.386     0.948     0.592     0.318     0.128     0.023     0.000     0.000     0.000     0.000     0.000     0.000     0.000     0.000     0.000     0.000     0.000     0.000     0.000     0.000     0.000     0.000     0.000     0.000     0.000     0.000     0.000     0.000     0.000     0.000     0.000     0.000     0.000     0.000     0.000     0.000     0.000     0.000     0.000     0.000     0.000     0.000     0.000     0.000     0.000     0.000     0.000     0.000     0.000     0.000     0.000     0.000     0.000     0.000     0.000     0.000     0.000     0.000     0.000     0.000     0.000     0.000     0.000     0.000     0.000     0.000     0.000
     0.000     0.000     0.000     0.000     0.000     0.000     0.000     0.000     0.000     0.000     0.000     0.000     0.000     0.000     0.000     0.000     0.000     0.000     0.000     0.000     0.000     0.000     0.000     0.000     0.000     0.000     0.000     0.000     0.000     0.000     0.000     0.000     0.000     0.000     0.000     0.000     0.000     0.000     0.000     0.000     0.000     0.000     0.000     0.000     0.000     0.000     0.000     0.000     0.000     0.000     0.000     0.000     0.000     0.000     0.000     0.000     0.000     0.000     0.000     0.000     0.000     0.004     0.073     0.228     0.470     0.796     1.206     1.698     2.272     2.925     3.657     4.466     5.351     6.311     7.342     8.445     9.617    10.856    12.161    13.529    14.959    16.447    17.993    19.593    21.244    22.946    24.693    26.484    28.316    30.185    32.089    34.023    35.984    37.969    39.973    41.993    44.024    46.062    48.103    50.141    52.173    54.192    56.195    58.176    60.129    62.049    63.931    65.768    67.556    69.289    70.961    72.566    74.099    75.554    76.926    78.210    79.401    78.317    76.365    74.643    73.151    71.888    70.855    70.051    69.477    69.133    69.018    69.133    69.477    70.051    70.855    71.888    73.151    74.643    76.365    78.317    79.401    78.210    76.926    75.554    74.099    72.566    70.961    69.289    67.556    65.768    63.931    62.049    60.129    58.176    56.195    54.192    52.173    50.141    48.103    46.062    44.024    41.993    39.973    37.969    35.984    34.023    32.089    30.185    28.316    26.484    24.693    22.946    21.244    19.593    17.993    16.447    14.959    13.529    12.161    10.856     9.617     8.445     7.342     6.311     5.351     4.466     3.657     2.925     2.272     1.698     1.206     0.796     0.470     0.228     0.073     0.004     0.000     0.000     0.000     0.000     0.000     0.000     0.000     0.000     0.000     0.000     0.000     0.000     0.000     0.000     0.000     0.000     0.000     0.000     0.000     0.000     0.000     0.000     0.000     0.000     0.000     0.000     0.000     0.000     0.000     0.000     0.000     0.000     0.000     0.000     0.000     0.000     0.000     0.000     0.000     0.000     0.000     0.000     0.000     0.000     0.000     0.000     0.000     0.000     0.000     0.000     0.000     0.000     0.000     0.000     0.000     0.000     0.000     0.000     0.000     0.000
     0.000     0.000     0.000     0.000     0.000     0.000     0.000     0.000     0.000     0.000     0.000     0.000     0.000     0.000     0.000     0.000     0.000     0.000     0.000     0.000     0.000     0.000     0.000     0.000     0.000     0.000     0.000     0.000     0.000     0.000     0.000     0.000     0.000     0.000     0.000     0.000     0.000     0.000     0.000     0.000     0.000     0.000     0.000     0.000     0.000     0.000     0.000     0.000     0.000     0.000     0.000     0.000     0.000     0.000     0.000     0.000     0.000     0.000     0.000     0.000     0.000     0.031     0.149     0.355     0.647     1.026     1.489     2.036     2.665     3.375     4.164     5.033     5.978     6.998     8.093     9.259    10.496    11.802    13.175    14.612    16.112    17.673    19.292    20.966    22.694    24.473    26.299    28.170    30.083    32.035    34.023    36.042    38.090    40.162    42.255    44.364    46.486    48.615    50.747    52.878    55.002    57.115    59.210    61.283    63.328    65.340    67.312    69.239    71.115    72.933    74.688    76.374    77.986    79.516    77.398    74.758    72.347    70.166    68.214    66.492    65.000    63.737    62.704    61.900    61.326    60.982    60.867    60.982    61.326    61.900    62.704    63.737    65.000    66.492    68.214    70.166    72.347    74.758    77.398    79.516    77.986    76.374    74.688    72.933    71.115    69.239    67.312    65.340    63.328    61.283    59.210    57.115    55.002    52.878    50.747    48.615    46.486    44.364    42.255    40.162    38.090    36.042    34.023    32.035    30.083    28.170    26.299    24.473    22.694    20.966    19.292    17.673    16.112    14.612    13.175    11.802    10.496     9.259     8.093     6.998     5.978     5.033     4.164     3.375     2.665     2.036     1.489     1.026     0.647     0.355     0.149     0.031     0.000     0.000     0.000     0.000     0.000     0.000     0.000     0.000     0.000     0.000     0.000     0.000     0.000     0.000     0.000     0.000     0.000     0.000     0.000     0.000     0.000     0.000     0.000     0.000     0.000     0.000     0.000     0.000     0.000     0.000     0.000     0.000     0.000     0.000     0.000     0.000     0.000     0.000     0.000     0.000     0.000     0.000     0.000     0.000     0.000     0.000     0.000     0.000     0.000     0.000     0.000     0.000     0.000     0.000     0.000     0.000     0.000     0.000     0.000     0.000
     0.000     0.000     0.000     0.000     0.000     0.000     0.000     0.000     0.000     0.000     0.000     0.000     0.000     0.000     0.000     0.000     0.000     0.000     0.000     0.000     0.000     0.000     0.000     0.000     0.000     0.000     0.000     0.000     0.000     0.000     0.000     0.000     0.000     0.000     0.000     0.000     0.000     0.000     0.000     0.000     0.000     0.000     0.000     0.000     0.000     0.000     0.000     0.000     0.000     0.000     0.000     0.000     0.000     0.000     0.000     0.000     0.000     0.000     0.000     0.000     0.006     0.083     0.249     0.505     0.848     1.279     1.795     2.395     3.079     3.846     4.693     5.620     6.625     7.707     8.864    10.094    11.397    12.769    14.209    15.716    17.287    18.920    20.612    22.362    24.166    26.023    27.928    29.880    31.876    33.912    35.984    38.090    40.225    42.386    44.569    46.770    48.984    51.206    53.432    55.658    57.877    60.085    62.276    64.444    66.584    68.690    70.756    72.775    74.742    76.650    78.492    78.776    75.447    72.347    69.477    66.837    64.426    62.244    60.293    58.571    57.078    55.816    54.782    53.979    53.405    53.060    52.945    53.060    53.405    53.979    54.782    55.816    57.078    58.571    60.293    62.244    64.426    66.837    69.477    72.347    75.447    78.776    78.492    76.650    74.742    72.775    70.756    68.690    66.584    64.444    62.276    60.085    57.877    55.658    53.432    51.206    48.984    46.770    44.569    42.386    40.225    38.090    35.984    33.912    31.876    29.880    27.928    26.023    24.166    22.362    20.612    18.920    17.287    15.716    14.209    12.769    11.397    10.094     8.864     7.707     6.625     5.620     4.693     3.846     3.079     2.395     1.795     1.279     0.848     0.505     0.249     0.083     0.006     0.000     0.000     0.000     0.000     0.000     0.000     0.000     0.000     0.000     0.000     0.000     0.000     0.000     0.000     0.000     0.000     0.000     0.000     0.000     0.000     0.000     0.000     0.000     0.000     0.000     0.000     0.000     0.000     0.000     0.000     0.000     0.000     0.000     0.000     0.000     0.000     0.000     0.000     0.000     0.000     0.000     0.000     0.000     0.000     0.000     0.000     0.000     0.000     0.000     0.000     0.000     0.000     0.000     0.000     0.000     0.000     0.000     0.000     0.000
     0.000     0.000     0.000     0.000     0.000     0.000     0.000     0.000     0.000     0.000     0.000     0.000     0.000     0.000     0.000     0.000     0.000     0.000     0.000     0.000     0.000     0.000     0.000     0.000     0.000     0.000     0.000     0.000     0.000     0.000     0.000     0.000     0.000     0.000     0.000     0.000     0.000     0.000     0.000     0.000     0.000     0.000     0.000     0.000     0.000     0.000     0.000     0.000     0.000     0.000     0.000     0.000     0.000     0.000     0.000     0.000     0.000     0.000     0.000     0.000     0.034     0.158     0.373     0.678     1.071     1.553     2.121     2.775     3.514     4.337     5.241     6.226     7.291     8.434     9.653    10.947    12.315    13.754    15.262    16.838    18.480    20.185    21.951    23.776    25.657    27.592    29.578    31.611    33.690    35.810    37.969    40.162    42.386    44.638    46.913    49.206    51.514    53.831    56.154    58.476    60.792    63.098    65.387    67.654    69.893    72.096    74.259    76.374    78.436    78.432    74.643    71.084    67.755    64.655    61.785    59.145    56.734    54.553    52.601    50.879    49.387    48.124    47.091    46.287    45.713    45.369    45.254    45.369    45.713    46.287    47.091    48.124    49.387    50.879    52.601    54.553    56.734    59.145    61.785    64.655    67.755    71.084    74.643    78.432    78.436    76.374    74.259    72.096    69.893    67.654    65.387    63.098    60.792    58.476    56.154    53.831    51.514    49.206    46.913    44.638    42.386    40.162    37.969    35.810    33.690    31.611    29.578    27.592    25.657    23.776    21.951    20.185    18.480    16.838    15.262    13.754    12.315    10.947     9.653     8.434     7.291     6.226     5.241     4.337     3.514     2.775     2.121     1.553     1.071     0.678     0.373     0.158     0.034     0.000     0.000     0.000     0.000     0.000     0.000     0.000     0.000     0.000     0.000     0.000     0.000     0.000     0.000     0.000     0.000     0.000     0.000     0.000     0.000     0.000     0.000     0.000     0.000     0.000     0.000     0.000     0.000     0.000     0.000     0.000     0.000     0.000     0.000     0.000     0.000     0.000     0.000     0.000     0.000     0.000     0.000     0.000     0.000     0.000     0.000     0.000     0.000     0.000     0.000     0.000     0.000     0.000     0.000     0.000     0.000     0.000     0.000     0.000
     0.000     0.000     0.000     0.000     0.000     0.000     0.000     0.000     0.000     0.000     0.000     0.000     0.000     0.000     0.000     0.000     0.000     0.000     0.000     0.000     0.000     0.000     0.000     0.000     0.000     0.000     0.000     0.000     0.000     0.000     0.000     0.000     0.000     0.000     0.000     0.000     0.000     0.000     0.000     0.000     0.000     0.000     0.000     0.000     0.000     0.000     0.000     0.000     0.000     0.000     0.000     0.000     0.000     0.000     0.000     0.000     0.000     0.000     0.000     0.005     0.084     0.254     0.517     0.870     1.314     1.846     2.467     3.174     3.967     4.845     5.806     6.849     7.974     9.177    10.458    11.816    13.248    14.753    16.330    17.975    19.687    21.465    23.305    25.206    27.164    29.178    31.244    33.360    35.522    37.728    39.973    42.255    44.569    46.913    49.280    51.668    54.072    56.486    58.907    61.328    63.745    66.151    68.541    70.910    73.249    75.554    77.817    79.235    74.988    70.969    67.181    63.622    60.293    57.193    54.323    51.683    49.272    47.091    45.139    43.417    41.924    40.662    39.628    38.825    38.251    37.906    37.792    37.906    38.251    38.825    39.628    40.662    41.924    43.417    45.139    47.091    49.272    51.683    54.323    57.193    60.293    63.622    67.181    70.969    74.988    79.235    77.817    75.554    73.249    70.910    68.541    66.151    63.745    61.328    58.907    56.486    54.072    51.668    49.280    46.913    44.569    42.255    39.973    37.728    35.522    33.360    31.244    29.178    27.164    25.206    23.305    21.465    19.687    17.975    16.330    14.753    13.248    11.816    10.458     9.177     7.974     6.849     5.806     4.845     3.967     3.174     2.467     1.846     1.314     0.870     0.517     0.254     0.084     0.005     0.000     0.000     0.000     0.000     0.000     0.000     0.000     0.000     0.000     0.000     0.000     0.000     0.000     0.000     0.000     0.000     0.000     0.000     0.000     0.000     0.000     0.000     0.000     0.000     0.000     0.000     0.000     0.000     0.000     0.000     0.000     0.000     0.000     0.000     0.000     0.000     0.000     0.000     0.000     0.000     0.000     0.000     0.000     0.000     0.000     0.000     0.000     0.000     0.000     0.000     0.000     0.000     0.000     0.000     0.000     0.000     0.000     0.000
     0.000     0.000     0.000     0.000     0.000     0.000     0.000     0.000     0.000     0.000     0.000     0.000     0.000     0.000     0.000     0.000     0.000     0.000     0.000     0.000     0.000     0.000     0.000     0.000     0.000     0.000     0.000     0.000     0.000     0.000     0.000     0.000     0.000     0.000     0.000     0.000     0.000     0.000     0.000     0.000     0.000     0.000     0.000     0.000     0.000     0.000     0.000     0.000     0.000     0.000     0.000     0.000     0.000     0.000     0.000     0.000     0.000     0.000     0.000     0.031     0.154     0.371     0.680     1.082     1.574     2.157     2.829     3.589     4.436     5.368     6.386     7.487     8.670     9.934    11.277    12.697    14.194    15.765    17.409    19.124    20.907    22.757    24.671    26.647    28.683    30.776    32.923    35.121    37.368    39.660    41.993    44.364    46.770    49.206    51.668    54.152    56.653    59.167    61.688    64.210    66.729    69.239    71.733    74.206    76.650    79.059    76.480    72.003    67.755    63.737    59.948    56.390    53.060    49.961    47.091    44.450    42.039    39.858    37.906    36.184    34.692    33.429    32.396    31.592    31.018    30.674    30.559    30.674    31.018    31.592    32.396    33.429    34.692    36.184    37.906    39.858    42.039    44.450    47.091    49.961    53.060    56.390    59.948    63.737    67.755    72.003    76.480    79.059    76.650    74.206    71.733    69.239    66.729    64.210    61.688    59.167    56.653    54.152    51.668    49.206    46.770    44.364    41.993    39.660    37.368    35.121    32.923    30.776    28.683    26.647    24.671    22.757    20.907    19.124    17.409    15.765    14.194    12.697    11.277     9.934     8.670     7.487     6.386     5.368     4.436     3.589     2.829     2.157     1.574     1.082     0.680     0.371     0.154     0.031     0.000     0.000     0.000     0.000     0.000     0.000     0.000     0.000     0.000     0.000     0.000     0.000     0.000     0.000     0.000     0.000     0.000     0.000     0.000     0.000     0.000     0.000     0.000     0.000     0.000     0.000     0.000     0.000     0.000     0.000     0.000     0.000     0.000     0.000     0.000     0.000     0.000     0.000     0.000     0.000     0.000     0.000     0.000     0.000     0.000     0.000     0.000     0.000     0.000     0.000     0.000     0.000     0.000     0.000     0.000     0.000     0.000     0.000
     0.000     0.000     0.000     0.000     0.000     0.000     0.000     0.000     0.000     0.000     0.000     0.000     0.000     0.000     0.000     0.000     0.000     0.000     0.000     0.000     0.000     0.000     0.000     0.000     0.000     0.000     0.000     0.000     0.000     0.000     0.000     0.000     0.000     0.000     0.000     0.000     0.000     0.000     0.000     0.000     0.000     0.000     0.000     0.000     0.000     0.000     0.000     0.000     0.000     0.000     0.000     0.000     0.000     0.000     0.000     0.000     0.000     0.000     0.003     0.075     0.243     0.505     0.861     1.310     1.851     2.483     3.206     4.018     4.918     5.905     6.978     8.136     9.378    10.701    12.105    13.589    15.150    16.787    18.498    20.281    22.135    24.057    26.045    28.097    30.211    32.383    34.611    36.892    39.224    41.602    44.024    46.486    48.984    51.514    54.072    56.653    59.254    61.868    64.491    67.117    69.741    72.357    74.958    77.538    79.120    74.184    69.477    65.000    60.752    56.734    52.945    49.387    46.057    42.958    40.088    37.447    35.036    32.855    30.903    29.181    27.689    26.426    25.393    24.589    24.015    23.671    23.556    23.671    24.015    24.589    25.393    26.426    27.689    29.181    30.903    32.855    35.036    37.447    40.088    42.958    46.057    49.387    52.945    56.734    60.752    65.000    69.477    74.184    79.120    77.538    74.958    72.357    69.741    67.117    64.491    61.868    59.254    56.653    54.072    51.514    48.984    46.486    44.024    41.602    39.224    36.892    34.611    32.383    30.211    28.097    26.045    24.057    22.135    20.281    18.498    16.787    15.150    13.589    12.105    10.701     9.378     8.136     6.978     5.905     4.918     4.018     3.206     2.483     1.851     1.310     0.861     0.505     0.243     0.075     0.003     0.000     0.000     0.000     0.000     0.000     0.000     0.000     0.000     0.000     0.000     0.000     0.000     0.000     0.000     0.000     0.000     0.000     0.000     0.000     0.000     0.000     0.000     0.000     0.000     0.000     0.000     0.000     0.000     0.000     0.000     0.000     0.000     0.000     0.000     0.000     0.000     0.000     0.000     0.000     0.000     0.000     0.000     0.000     0.000     0.000     0.000     0.000     0.000     0.000     0.000     0.000     0.000     0.000     0.000     0.000     0.000     0.000
     0.000     0.000     0.000     0.000     0.000     0.000     0.000     0.000     0.000     0.000     0.000     0.000     0.000     0.000     0.000     0.000     0.000     0.000     0.000     0.000     0.000     0.000     0.000     0.000     0.000     0.000     0.000     0.000     0.000     0.000     0.000     0.000     0.000     0.000     0.000     0.000     0.000     0.000     0.000     0.000     0.000     0.000     0.000     0.000     0.000     0.000     0.000     0.000     0.000     0.000     0.000     0.000     0.000     0.000     0.000     0.000     0.000     0.000     0.023     0.138     0.349     0.656     1.057     1.553     2.142     2.823     3.596     4.459     5.411     6.452     7.581     8.795    10.094    11.477    12.942    14.488    16.112    17.815    19.593    21.445    23.369    25.363    27.425    29.553    31.744    33.995    36.304    38.669    41.086    43.551    46.062    48.615    51.206    53.831    56.486    59.167    61.868    64.585    67.312    70.044    72.775    75.500    78.210    77.513    72.347    67.411    62.704    58.226    53.979    49.961    46.172    42.613    39.284    36.184    33.314    30.674    28.263    26.082    24.130    22.408    20.916    19.653    18.619    17.816    17.242    16.897    16.783    16.897    17.242    17.816    18.619    19.653    20.916    22.408    24.130    26.082    28.263    30.674    33.314    36.184    39.284    42.613    46.172    49.961    53.979    58.226    62.704    67.411    72.347    77.513    78.210    75.500    72.775    70.044    67.312    64.585    61.868    59.167    56.486    53.831    51.206    48.615    46.062    43.551    41.086    38.669    36.304    33.995    31.744    29.553    27.425    25.363    23.369    21.445    19.593    17.815    16.112    14.488    12.942    11.477    10.094     8.795     7.581     6.452     5.411     4.459     3.596     2.823     2.142     1.553     1.057     0.656     0.349     0.138     0.023     0.000     0.000     0.000     0.000     0.000     0.000     0.000     0.000     0.000     0.000     0.000     0.000     0.000     0.000     0.000     0.000     0.000     0.000     0.000     0.000     0.000     0.000     0.000     0.000     0.000     0.000     0.000     0.000     0.000     0.000     0.000     0.000     0.000     0.000     0.000     0.000     0.000     0.000     0.000     0.000     0.000     0.000     0.000     0.000     0.000     0.000     0.000     0.000     0.000     0.000     0.000     0.000     0.000     0.000     0.000     0.000     0.000
     0.000     0.000     0.000     0.000     0.000     0.000     0.000     0.000     0.000     0.000     0.000     0.000     0.000     0.000     0.000     0.000     0.000     0.000     0.000     0.000     0.000     0.000     0.000     0.000     0.000     0.000     0.000     0.000     0.000     0.000     0.000     0.000     0.000     0.000     0.000     0.000     0.000     0.000     0.000     0.000     0.000     0.000     0.000     0.000     0.000     0.000     0.000     0.000     0.000     0.000     0.000     0.000     0.000     0.000     0.000     0.000     0.000     0.000     0.059     0.216     0.470     0.821     1.267     1.809     2.445     3.174     3.996     4.910     5.914     7.008     8.191     9.461    10.817    12.259    13.784    15.391    17.079    18.846    20.690    22.611    24.605    26.671    28.806    31.009    33.277    35.608    37.999    40.447    42.949    45.502    48.103    50.747    53.432    56.154    58.907    61.688    64.491    67.312    70.145    72.986    75.827    78.662    76.365    70.969    65.803    60.867    56.160    51.683    47.435    43.417    39.628    36.069    32.740    29.641    26.770    24.130    21.719    19.538    17.586    15.864    14.372    13.109    12.076    11.272    10.698    10.354    10.239    10.354    10.698    11.272    12.076    13.109    14.372    15.864    17.586    19.538    21.719    24.130    26.770    29.641    32.740    36.069    39.628    43.417    47.435    51.683    56.160    60.867    65.803    70.969    76.365    78.662    75.827    72.986    70.145    67.312    64.491    61.688    58.907    56.154    53.432    50.747    48.103    45.502    42.949    40.447    37.999    35.608    33.277    31.009    28.806    26.671    24.605    22.611    20.690    18.846    17.079    15.391    13.784    12.259    10.817     9.461     8.191     7.008     5.914     4.910     3.996     3.174     2.445     1.809     1.267     0.821     0.470     0.216     0.059     0.000     0.000     0.000     0.000     0.000     0.000     0.000     0.000     0.000     0.000     0.000     0.000     0.000     0.000     0.000     0.000     0.000     0.000     0.000     0.000     0.000     0.000     0.000     0.000     0.000     0.000     0.000     0.000     0.000     0.000     0.000     0.000     0.000     0.000     0.000     0.000     0.000     0.000     0.000     0.000     0.000     0.000     0.000     0.000     0.000     0.000     0.000     0.000     0.000     0.000     0.000     0.000     0.000     0.000     0.000     0.000     0.000
     0.000     0.000     0.000     0.000     0.000     0.000     0.000     0.000     0.000     0.000     0.000     0.000     0.000     0.000     0.000     0.000     0.000     0.000     0.000     0.000     0.000     0.000     0.000     0.000     0.000     0.000     0.000     0.000     0.000     0.000     0.000     0.000     0.000     0.000     0.000     0.000     0.000     0.000     0.000     0.000     0.000     0.000     0.000     0.000     0.000     0.000     0.000     0.000     0.000     0.000     0.000     0.000     0.000     0.000     0.000     0.000     0.000     0.012     0.111     0.309     0.605     0.998     1.489     2.076     2.758     3.535     4.405     5.368     6.424     7.570     8.806    10.132    11.544    13.044    14.628    16.296    18.046    19.878    21.788    23.776    25.839    27.977    30.185    32.463    34.809    37.219    39.691    42.222    44.810    47.451    50.141    52.878    55.658    58.476    61.328    64.210    67.117    70.044    72.986    75.936    78.889    75.676    70.051    64.655    59.489    54.553    49.846    45.369    41.121    37.103    33.314    29.755    26.426    23.326    20.456    17.816    15.405    13.224    11.272     9.550     8.058     6.795     5.762     4.958     4.384     4.040     3.925     4.040     4.384     4.958     5.762     6.795     8.058     9.550    11.272    13.224    15.405    17.816    20.456    23.326    26.426    29.755    33.314    37.103    41.121    45.369    49.846    54.553    59.489    64.655    70.051    75.676    78.889    75.936    72.986    70.044    67.117    64.210    61.328    58.476    55.658    52.878    50.141    47.451    44.810    42.222    39.691    37.219    34.809    32.463    30.185    27.977    25.839    23.776    21.788    19.878    18.046    16.296    14.628    13.044    11.544    10.132     8.806     7.570     6.424     5.368     4.405     3.535     2.758     2.076     1.489     0.998     0.605     0.309     0.111     0.012     0.000     0.000     0.000     0.000     0.000     0.000     0.000     0.000     0.000     0.000     0.000     0.000     0.000     0.000     0.000     0.000     0.000     0.000     0.000     0.000     0.000     0.000     0.000     0.000     0.000     0.000     0.000     0.000     0.000     0.000     0.000     0.000     0.000     0.000     0.000     0.000     0.000     0.000     0.000     0.000     0.000     0.000     0.000     0.000     0.000     0.000     0.000     0.000     0.000     0.000     0.000     0.000     0.000     0.000     0.000     0.000
     0.000     0.000     0.000     0.000     0.000     0.000     0.000     0.000     0.000     0.000     0.000     0.000     0.000     0.000     0.000     0.000     0.000     0.000     0.000     0.000     0.000     0.000     0.000     0.000     0.000     0.000     0.000     0.000     0.000     0.000     0.000     0.000     0.000     0.000     0.000     0.000     0.000     0.000     0.000     0.000     0.000     0.000     0.000     0.000     0.000     0.000     0.000     0.000     0.000     0.000     0.000     0.000     0.000     0.000     0.000     0.000     0.000     0.039     0.177     0.415     0.752     1.187     1.721     2.352     3.079     3.903     4.821     5.833     6.938     8.136     9.425    10.804    12.273    13.829    15.472    17.200    19.012    20.907    22.883    24.937    27.070    29.277    31.559    33.912    36.334    38.822    41.376    43.990    46.663    49.392    52.173    55.002    57.877    60.792    63.745    66.729    69.741    72.775    75.827    78.889    75.447    69.592    63.967    58.571    53.405    48.468    43.761    39.284    35.036    31.018    27.230    23.671    20.342    17.242    14.372    11.731     9.320     7.139     5.188     3.466     1.973     0.710    -0.323    -1.127    -1.701    -2.045    -2.160    -2.045    -1.701    -1.127    -0.323     0.710     1.973     3.466     5.188     7.139     9.320    11.731    14.372    17.242    20.342    23.671    27.230    31.018    35.036    39.284    43.761    48.468    53.405    58.571    63.967    69.592    75.447    78.889    75.827    72.775    69.741    66.729    63.745    60.792    57.877    55.002    52.173    49.392    46.663    43.990    41.376    38.822    36.334    33.912    31.559    29.277    27.070    24.937    22.883    20.907    19.012    17.200    15.472    13.829    12.273    10.804     9.425     8.136     6.938     5.833     4.821     3.903     3.079     2.352     1.721     1.187     0.752     0.415     0.177     0.039     0.000     0.000     0.000     0.000     0.000     0.000     0.000     0.000     0.000     0.000     0.000     0.000     0.000     0.000     0.000     0.000     0.000     0.000     0.000     0.000     0.000     0.000     0.000     0.000     0.000     0.000     0.000     0.000     0.000     0.000     0.000     0.000     0.000     0.000     0.000     0.000     0.000     0.000     0.000     0.000     0.000     0.000     0.000     0.000     0.000     0.000     0.000     0.000     0.000     0.000     0.000     0.000     0.000     0.000     0.000     0.000
     0.000     0.000     0.000     0.000     0.000     0.000     0.000     0.000     0.000     0.000     0.000     0.000     0.000     0.000     0.000     0.000     0.000     0.000     0.000     0.000     0.000     0.000     0.000     0.000     0.000     0.000     0.000     0.000     0.000     0.000     0.000     0.000     0.000     0.000     0.000     0.000     0.000     0.000     0.000     0.000     0.000     0.000     0.000     0.000     0.000     0.000     0.000     0.000     0.000     0.000     0.000     0.000     0.000     0.000     0.000     0.000     0.003     0.078     0.254     0.532     0.909     1.386     1.962     2.636     3.408     4.276     5.241     6.301     7.456     8.704    10.045    11.477    13.000    14.612    16.313    18.100    19.973    21.931    23.970    26.091    28.292    30.570    32.923    35.350    37.848    40.415    43.049    45.746    48.505    51.321    54.192    57.115    60.085    63.098    66.151    69.239    72.357    75.500    78.662    75.676    69.592    63.737    58.112    52.716    47.550    42.613    37.906    33.429    29.181    25.163    21.375    17.816    14.487    11.387     8.517     5.876     3.466     1.284    -0.667    -2.389    -3.882    -5.145    -6.178    -6.981    -7.556    -7.900    -8.015    -7.900    -7.556    -6.981    -6.178    -5.145    -3.882    -2.389    -0.667     1.284     3.466     5.876     8.517    11.387    14.487    17.816    21.375    25.163    29.181    33.429    37.906    42.613    47.550    52.716    58.112    63.737    69.592    75.676    78.662    75.500    72.357    69.239    66.151    63.098    60.085    57.115    54.192    51.321    48.505    45.746    43.049    40.415    37.848    35.350    32.923    30.570    28.292    26.091    23.970    21.931    19.973    18.100    16.313    14.612    13.000    11.477    10.045     8.704     7.456     6.301     5.241     4.276     3.408     2.636     1.962     1.386     0.909     0.532     0.254     0.078     0.003     0.000     0.000     0.000     0.000     0.000     0.000     0.000     0.000     0.000     0.000     0.000     0.000     0.000     0.000     0.000     0.000     0.000     0.000     0.000     0.000     0.000     0.000     0.000     0.000     0.000     0.000     0.000     0.000     0.000     0.000     0.000     0.000     0.000     0.000     0.000     0.000     0.000     0.000     0.000     0.000     0.000     0.000     0.000     0.000     0.000     0.000     0.000     0.000     0.000     0.000     0.000     0.000     0.000     0.000     0.000
     0.000     0.000     0.000     0.000     0.000     0.000     0.000     0.000     0.000     0.000     0.000     0.000     0.000     0.000     0.000     0.000     0.000     0.000     0.000     0.000     0.000     0.000     0.000     0.000     0.000     0.000     0.000     0.000     0.000     0.000     0.000     0.000     0.000     0.000     0.000     0.000     0.000     0.000     0.000     0.000     0.000     0.000     0.000     0.000     0.000     0.000     0.000     0.000     0.000     0.000     0.000     0.000     0.000     0.000     0.000     0.000     0.018     0.129     0.343     0.658     1.075     1.592     2.209     2.925     3.740     4.653     5.664     6.771     7.974     9.271    10.663    12.147    13.724    15.391    17.148    18.994    20.927    22.946    25.049    27.235    29.502    31.849    34.274    36.774    39.348    41.993    44.707    47.487    50.330    53.234    56.195    59.210    62.276    65.387    68.541    71.733    74.958    78.210    76.365    70.051    63.967    58.112    52.486    47.091    41.924    36.988    32.281    27.804    23.556    19.538    15.749    12.191     8.861     5.762     2.892     0.251    -2.160    -4.341    -6.293    -8.015    -9.507   -10.770   -11.803   -12.607   -13.181   -13.525   -13.640   -13.525   -13.181   -12.607   -11.803   -10.770    -9.507    -8.015    -6.293    -4.341    -2.160     0.251     2.892     5.762     8.861    12.191    15.749    19.538    23.556    27.804    32.281    36.988    41.924    47.091    52.486    58.112    63.967    70.051    76.365    78.210    74.958    71.733    68.541    65.387    62.276    59.210    56.195    53.234    50.330    47.487    44.707    41.993    39.348    36.774    34.274    31.849    29.502    27.235    25.049    22.946    20.927    18.994    17.148    15.391    13.724    12.147    10.663     9.271     7.974     6.771     5.664     4.653     3.740     2.925     2.209     1.592     1.075     0.658     0.343     0.129     0.018     0.000     0.000     0.000     0.000     0.000     0.000     0.000     0.000     0.000     0.000     0.000     0.000     0.000     0.000     0.000     0.000     0.000     0.000     0.000     0.000     0.000     0.000     0.000     0.000     0.000     0.000     0.000     0.000     0.000     0.000     0.000     0.000     0.000     0.000     0.000     0.000     0.000     0.000     0.000     0.000     0.000     0.000     0.000     0.000     0.000     0.000     0.000     0.000     0.000     0.000     0.000     0.000     0.000     0.000     0.000
     0.000     0.000     0.000     0.000     0.000     0.000     0.000     0.000     0.000     0.000     0.000     0.000     0.000     0.000     0.000     0.000     0.000     0.000     0.000     0.000     0.000     0.000     0.000     0.000     0.000     0.000     0.000     0.000     0.000     0.000     0.000     0.000     0.000     0.000     0.000     0.000     0.000     0.000     0.000     0.000     0.000     0.000     0.000     0.000     0.000     0.000     0.000     0.000     0.000     0.000     0.000     0.000     0.000     0.000     0.000     0.000     0.044     0.191     0.441     0.793     1.248     1.804     2.461     3.219     4.076     5.032     6.087     7.240     8.490     9.836    11.277    12.812    14.441    16.162    17.975    19.878    21.869    23.949    26.114    28.365    30.698    33.113    35.608    38.181    40.829    43.551    46.344    49.206    52.134    55.125    58.176    61.283    64.444    67.654    70.910    74.206    77.538    77.513    70.969    64.655    58.571    52.716    47.091    41.695    36.529    31.592    26.885    22.408    18.160    14.142    10.354     6.795     3.466     0.366    -2.504    -5.145    -7.556    -9.737   -11.688   -13.410   -14.903   -16.166   -17.199   -18.003   -18.577   -18.921   -19.036   -18.921   -18.577   -18.003   -17.199   -16.166   -14.903   -13.410   -11.688    -9.737    -7.556    -5.145    -2.504     0.366     3.466     6.795    10.354    14.142    18.160    22.408    26.885    31.592    36.529    41.695    47.091    52.716    58.571    64.655    70.969    77.513    77.538    74.206    70.910    67.654    64.444    61.283    58.176    55.125    52.134    49.206    46.344    43.551    40.829    38.181    35.608    33.113    30.698    28.365    26.114    23.949    21.869    19.878    17.975    16.162    14.441    12.812    11.277     9.836     8.490     7.240     6.087     5.032     4.076     3.219     2.461     1.804     1.248     0.793     0.441     0.191     0.044     0.000     0.000     0.000     0.000     0.000     0.000     0.000     0.000     0.000     0.000     0.000     0.000     0.000     0.000     0.000     0.000     0.000     0.000     0.000     0.000     0.000     0.000     0.000     0.000     0.000     0.000     0.000     0.000     0.000     0.000     0.000     0.000     0.000     0.000     0.000     0.000     0.000     0.000     0.000     0.000     0.000     0.000     0.000     0.000     0.000     0.000     0.000     0.000     0.000     0.000     0.000     0.000     0.000     0.000     0.000
     0.000     0.000     0.000     0.000     0.000     0.000     0.000     0.000     0.000     0.000     0.000     0.000     0.000     0.000     0.000     0.000     0.000     0.000     0.000     0.000     0.000     0.000     0.000     0.000     0.000     0.000     0.000     0.000     0.000     0.000     0.000     0.000     0.000     0.000     0.000     0.000     0.000     0.000     0.000     0.000     0.000     0.000     0.000     0.000     0.000     0.000     0.000     0.000     0.000     0.000     0.000     0.000     0.000     0.000     0.000     0.003     0.080     0.261     0.546     0.935     1.427     2.021     2.717     3.514     4.413     5.411     6.510     7.707     9.002    10.395    11.884    13.470    15.150    16.924    18.791    20.749    22.799    24.937    27.164    29.477    31.876    34.358    36.922    39.566    42.288    45.086    47.957    50.900    53.911    56.989    60.129    63.328    66.584    69.893    73.249    76.650    79.120    72.347    65.803    59.489    53.405    47.550    41.924    36.529    31.363    26.426    21.719    17.242    12.994     8.976     5.188     1.629    -1.701    -4.800    -7.670   -10.311   -12.722   -14.903   -16.854   -18.577   -20.069   -21.332   -22.365   -23.169   -23.743   -24.087   -24.202   -24.087   -23.743   -23.169   -22.365   -21.332   -20.069   -18.577   -16.854   -14.903   -12.722   -10.311    -7.670    -4.800    -1.701     1.629     5.188     8.976    12.994    17.242    21.719    26.426    31.363    36.529    41.924    47.550    53.405    59.489    65.803    72.347    79.120    76.650    73.249    69.893    66.584    63.328    60.129    56.989    53.911    50.900    47.957    45.086    42.288    39.566    36.922    34.358    31.876    29.477    27.164    24.937    22.799    20.749    18.791    16.924    15.150    13.470    11.884    10.395     9.002     7.707     6.510     5.411     4.413     3.514     2.717     2.021     1.427     0.935     0.546     0.261     0.080     0.003     0.000     0.000     0.000     0.000     0.000     0.000     0.000     0.000     0.000     0.000     0.000     0.000     0.000     0.000     0.000     0.000     0.000     0.000     0.000     0.000     0.000     0.000     0.000     0.000     0.000     0.000     0.000     0.000     0.000     0.000     0.000     0.000     0.000     0.000     0.000     0.000     0.000     0.000     0.000     0.000     0.000     0.000     0.000     0.000     0.000     0.000     0.000     0.000     0.000     0.000     0.000     0.000     0.000     0.000
     0.000     0.000     0.000     0.000     0.000     0.000     0.000     0.000     0.000     0.000     0.000     0.000     0.000     0.000     0.000     0.000     0.000     0.000     0.000     0.000     0.000     0.000     0.000     0.000     0.000     0.000     0.000     0.000     0.000     0.000     0.000     0.000     0.000     0.000     0.000     0.000     0.000     0.000     0.000     0.000     0.000     0.000     0.000     0.000     0.000     0.000     0.000     0.000     0.000     0.000     0.000     0.000     0.000     0.000     0.000     0.015     0.125     0.339     0.658     1.082     1.609     2.240     2.974     3.810     4.749     5.788     6.929     8.169     9.509    10.947    12.484    14.118    15.848    17.673    19.593    21.606    23.711    25.908    28.194    30.570    33.032    35.579    38.211    40.925    43.720    46.592    49.541    52.564    55.658    58.820    62.049    65.340    68.690    72.096    75.554    79.059    74.184    67.411    60.867    54.553    48.468    42.613    36.988    31.592    26.426    21.490    16.783    12.305     8.058     4.040     0.251    -3.308    -6.637    -9.737   -12.607   -15.247   -17.658   -19.839   -21.791   -23.513   -25.005   -26.268   -27.302   -28.105   -28.679   -29.024   -29.138   -29.024   -28.679   -28.105   -27.302   -26.268   -25.005   -23.513   -21.791   -19.839   -17.658   -15.247   -12.607    -9.737    -6.637    -3.308     0.251     4.040     8.058    12.305    16.783    21.490    26.426    31.592    36.988    42.613    48.468    54.553    60.867    67.411    74.184    79.059    75.554    72.096    68.690    65.340    62.049    58.820    55.658    52.564    49.541    46.592    43.720    40.925    38.211    35.579    33.032    30.570    28.194    25.908    23.711    21.606    19.593    17.673    15.848    14.118    12.484    10.947     9.509     8.169     6.929     5.788     4.749     3.810     2.974     2.240     1.609     1.082     0.658     0.339     0.125     0.015     0.000     0.000     0.000     0.000     0.000     0.000     0.000     0.000     0.000     0.000     0.000     0.000     0.000     0.000     0.000     0.000     0.000     0.000     0.000     0.000     0.000     0.000     0.000     0.000     0.000     0.000     0.000     0.000     0.000     0.000     0.000     0.000     0.000     0.000     0.000     0.000     0.000     0.000     0.000     0.000     0.000     0.000     0.000     0.000     0.000     0.000     0.000     0.000     0.000     0.000     0.000     0.000     0.000     0.000
     0.000     0.000     0.000     0.000     0.000     0.000     0.000     0.000     0.000     0.000     0.000     0.000     0.000     0.000     0.000     0.000     0.000     0.000     0.000     0.000     0.000     0.000     0.000     0.000     0.000     0.000     0.000     0.000     0.000     0.000     0.000     0.000     0.000     0.000     0.000     0.000     0.000     0.000     0.000     0.000     0.000     0.000     0.000     0.000     0.000     0.000     0.000     0.000     0.000     0.000     0.000     0.000     0.000     0.000     0.000     0.036     0.177     0.423     0.775     1.233     1.795     2.461     3.232     4.105     5.082     6.161     7.342     8.625    10.008    11.490    13.073    14.753    16.532    18.407    20.378    22.445    24.605    26.858    29.203    31.638    34.162    36.774    39.472    42.255    45.120    48.066    51.091    54.192    57.368    60.615    63.931    67.312    70.756    74.259    77.817    76.480    69.477    62.704    56.160    49.846    43.761    37.906    32.281    26.885    21.719    16.783    12.076     7.598     3.351    -0.667    -4.456    -8.015   -11.344   -14.444   -17.314   -19.954   -22.365   -24.546   -26.498   -28.220   -29.712   -30.975   -32.008   -32.812   -33.386   -33.730   -33.845   -33.730   -33.386   -32.812   -32.008   -30.975   -29.712   -28.220   -26.498   -24.546   -22.365   -19.954   -17.314   -14.444   -11.344    -8.015    -4.456    -0.667     3.351     7.598    12.076    16.783    21.719    26.885    32.281    37.906    43.761    49.846    56.160    62.704    69.477    76.480    77.817    74.259    70.756    67.312    63.931    60.615    57.368    54.192    51.091    48.066    45.120    42.255    39.472    36.774    34.162    31.638    29.203    26.858    24.605    22.445    20.378    18.407    16.532    14.753    13.073    11.490    10.008     8.625     7.342     6.161     5.082     4.105     3.232     2.461     1.795     1.233     0.775     0.423     0.177     0.036     0.000     0.000     0.000     0.000     0.000     0.000     0.000     0.000     0.000     0.000     0.000     0.000     0.000     0.000     0.000     0.000     0.000     0.000     0.000     0.000     0.000     0.000     0.000     0.000     0.000     0.000     0.000     0.000     0.000     0.000     0.000     0.000     0.000     0.000     0.000     0.000     0.000     0.000     0.000     0.000     0.000     0.000     0.000     0.000     0.000     0.000     0.000     0.000     0.000     0.000     0.000     0.000     0.000     0.000
     0.000     0.000     0.000     0.000     0.000     0.000     0.000     0.000     0.000     0.000     0.000     0.000     0.000     0.000     0.000     0.000     0.000     0.000     0.000     0.000     0.000     0.000     0.000     0.000     0.000     0.000     0.000     0.000     0.000     0.000     0.000     0.000     0.000     0.000     0.000     0.000     0.000     0.000     0.000     0.000     0.000     0.000     0.000     0.000     0.000     0.000     0.000     0.000     0.000     0.000     0.000     0.000     0.000     0.000     0.000     0.064     0.235     0.512     0.896     1.386     1.981     2.682     3.487     4.397     5.411     6.529     7.749     9.072    10.496    12.022    13.649    15.375    17.200    19.124    21.145    23.263    25.476    27.784    30.185    32.679    35.264    37.939    40.701    43.551    46.486    49.504    52.603    55.781    59.037    62.367    65.768    69.239    72.775    76.374    79.235    72.003    65.000    58.226    51.683    45.369    39.284    33.429    27.804    22.408    17.242    12.305     7.598     3.121    -1.127    -5.145    -8.933   -12.492   -15.821   -18.921   -21.791   -24.431   -26.842   -29.024   -30.975   -32.697   -34.190   -35.453   -36.486   -37.289   -37.863   -38.208   -38.323   -38.208   -37.863   -37.289   -36.486   -35.453   -34.190   -32.697   -30.975   -29.024   -26.842   -24.431   -21.791   -18.921   -15.821   -12.492    -8.933    -5.145    -1.127     3.121     7.598    12.305    17.242    22.408    27.804    33.429    39.284    45.369    51.683    58.226    65.000    72.003    79.235    76.374    72.775    69.239    65.768    62.367    59.037    55.781    52.603    49.504    46.486    43.551    40.701    37.939    35.264    32.679    30.185    27.784    25.476    23.263    21.145    19.124    17.200    15.375    13.649    12.022    10.496     9.072     7.749     6.529     5.411     4.397     3.487     2.682     1.981     1.386     0.896     0.512     0.235     0.064     0.000     0.000     0.000     0.000     0.000     0.000     0.000     0.000     0.000     0.000     0.000     0.000     0.000     0.000     0.000     0.000     0.000     0.000     0.000     0.000     0.000     0.000     0.000     0.000     0.000     0.000     0.000     0.000     0.000     0.000     0.000     0.000     0.000     0.000     0.000     0.000     0.000     0.000     0.000     0.000     0.000     0.000     0.000     0.000     0.000     0.000     0.000     0.000     0.000     0.000     0.000     0.000     0.000     0.000
     0.000     0.000     0.000     0.000     0.000     0.000     0.000     0.000     0.000     0.000     0.000     0.000     0.000     0.000     0.000     0.000     0.000     0.000     0.000     0.000     0.000     0.000     0.000     0.000     0.000     0.000     0.000     0.000     0.000     0.000     0.000     0.000     0.000     0.000     0.000     0.000     0.000     0.000     0.000     0.000     0.000     0.000     0.000     0.000     0.000     0.000     0.000     0.000     0.000     0.000     0.000     0.000     0.000     0.000     0.007     0.098     0.298     0.605     1.019     1.540     2.167     2.901     3.740     4.685     5.735     6.889     8.147     9.509    10.973    12.541    14.209    15.980    17.850    19.820    21.890    24.057    26.322    28.683    31.139    33.690    36.334    39.069    41.895    44.810    47.812    50.900    54.072    57.326    60.659    64.070    67.556    71.115    74.742    78.436    74.988    67.755    60.752    53.979    47.435    41.121    35.036    29.181    23.556    18.160    12.994     8.058     3.351    -1.127    -5.374    -9.392   -13.181   -16.740   -20.069   -23.169   -26.039   -28.679   -31.090   -33.271   -35.223   -36.945   -38.437   -39.700   -40.733   -41.537   -42.111   -42.455   -42.570   -42.455   -42.111   -41.537   -40.733   -39.700   -38.437   -36.945   -35.223   -33.271   -31.090   -28.679   -26.039   -23.169   -20.069   -16.740   -13.181    -9.392    -5.374    -1.127     3.351     8.058    12.994    18.160    23.556    29.181    35.036    41.121    47.435    53.979    60.752    67.755    74.988    78.436    74.742    71.115    67.556    64.070    60.659    57.326    54.072    50.900    47.812    44.810    41.895    39.069    36.334    33.690    31.139    28.683    26.322    24.057    21.890    19.820    17.850    15.980    14.209    12.541    10.973     9.509     8.147     6.889     5.735     4.685     3.740     2.901     2.167     1.540     1.019     0.605     0.298     0.098     0.007     0.000     0.000     0.000     0.000     0.000     0.000     0.000     0.000     0.000     0.000     0.000     0.000     0.000     0.000     0.000     0.000     0.000     0.000     0.000     0.000     0.000     0.000     0.000     0.000     0.000     0.000     0.000     0.000     0.000     0.000     0.000     0.000     0.000     0.000     0.000     0.000     0.000     0.000     0.000     0.000     0.000     0.000     0.000     0.000     0.000     0.000     0.000     0.000     0.000     0.000     0.000     0.000     0.000
     0.000     0.000     0.000     0.000     0.000     0.000     0.000     0.000     0.000     0.000     0.000     0.000     0.000     0.000     0.000     0.000     0.000     0.000     0.000     0.000     0.000     0.000     0.000     0.000     0.000     0.000     0.000     0.000     0.000     0.000     0.000     0.000     0.000     0.000     0.000     0.000     0.000     0.000     0.000     0.000     0.000     0.000     0.000     0.000     0.000     0.000     0.000     0.000     0.000     0.000     0.000     0.000     0.000     0.000     0.019     0.138     0.365     0.700     1.143     1.694     2.352     3.117     3.989     4.967     6.051     7.240     8.535     9.934    11.437    13.044    14.753    16.566    18.480    20.495    22.611    24.826    27.140    29.553    32.062    34.667    37.368    40.162    43.049    46.027    49.095    52.251    55.493    58.820    62.230    65.721    69.289    72.933    76.650    78.432    70.969    63.737    56.734    49.961    43.417    37.103    31.018    25.163    19.538    14.142     8.976     4.040    -0.667    -5.145    -9.392   -13.410   -17.199   -20.758   -24.087   -27.187   -30.057   -32.697   -35.108   -37.289   -39.241   -40.963   -42.455   -43.718   -44.752   -45.555   -46.129   -46.474   -46.588   -46.474   -46.129   -45.555   -44.752   -43.718   -42.455   -40.963   -39.241   -37.289   -35.108   -32.697   -30.057   -27.187   -24.087   -20.758   -17.199   -13.410    -9.392    -5.145    -0.667     4.040     8.976    14.142    19.538    25.163    31.018    37.103    43.417    49.961    56.734    63.737    70.969    78.432    76.650    72.933    69.289    65.721    62.230    58.820    55.493    52.251    49.095    46.027    43.049    40.162    37.368    34.667    32.062    29.553    27.140    24.826    22.611    20.495    18.480    16.566    14.753    13.044    11.437     9.934     8.535     7.240     6.051     4.967     3.989     3.117     2.352     1.694     1.143     0.700     0.365     0.138     0.019     0.000     0.000     0.000     0.000     0.000     0.000     0.000     0.000     0.000     0.000     0.000     0.000     0.000     0.000     0.000     0.000     0.000     0.000     0.000     0.000     0.000     0.000     0.000     0.000     0.000     0.000     0.000     0.000     0.000     0.000     0.000     0.000     0.000     0.000     0.000     0.000     0.000     0.000     0.000     0.000     0.000     0.000     0.000     0.000     0.000     0.000     0.000     0.000     0.000     0.000     0.000     0.000     0.000
     0.000     0.000     0.000     0.000     0.000     0.000     0.000     0.000     0.000     0.000     0.000     0.000     0.000     0.000     0.000     0.000     0.000     0.000     0.000     0.000     0.000     0.000     0.000     0.000     0.000     0.000     0.000     0.000     0.000     0.000     0.000     0.000     0.000     0.000     0.000     0.000     0.000     0.000     0.000     0.000     0.000     0.000     0.000     0.000     0.000     0.000     0.000     0.000     0.000     0.000     0.000     0.000     0.000     0.000     0.037     0.181     0.434     0.796     1.267     1.846     2.534     3.329     4.231     5.241     6.358     7.581     8.910    10.344    11.884    13.529    15.278    17.131    19.087    21.145    23.305    25.566    27.928    30.390    32.950    35.608    38.363    41.214    44.160    47.199    50.330    53.552    56.863    60.261    63.745    67.312    70.961    74.688    78.492    74.643    67.181    59.948    52.945    46.172    39.628    33.314    27.230    21.375    15.749    10.354     5.188     0.251    -4.456    -8.933   -13.181   -17.199   -20.987   -24.546   -27.876   -30.975   -33.845   -36.486   -38.897   -41.078   -43.029   -44.752   -46.244   -47.507   -48.540   -49.344   -49.918   -50.262   -50.377   -50.262   -49.918   -49.344   -48.540   -47.507   -46.244   -44.752   -43.029   -41.078   -38.897   -36.486   -33.845   -30.975   -27.876   -24.546   -20.987   -17.199   -13.181    -8.933    -4.456     0.251     5.188    10.354    15.749    21.375    27.230    33.314    39.628    46.172    52.945    59.948    67.181    74.643    78.492    74.688    70.961    67.312    63.745    60.261    56.863    53.552    50.330    47.199    44.160    41.214    38.363    35.608    32.950    30.390    27.928    25.566    23.305    21.145    19.087    17.131    15.278    13.529    11.884    10.344     8.910     7.581     6.358     5.241     4.231     3.329     2.534     1.846     1.267     0.796     0.434     0.181     0.037     0.000     0.000     0.000     0.000     0.000     0.000     0.000     0.000     0.000     0.000     0.000     0.000     0.000     0.000     0.000     0.000     0.000     0.000     0.000     0.000     0.000     0.000     0.000     0.000     0.000     0.000     0.000     0.000     0.000     0.000     0.000     0.000     0.000     0.000     0.000     0.000     0.000     0.000     0.000     0.000     0.000     0.000     0.000     0.000     0.000     0.000     0.000     0.000     0.000     0.000     0.000     0.000     0.000
     0.000     0.000     0.000     0.000     0.000     0.000     0.000     0.000     0.000     0.000     0.000     0.000     0.000     0.000     0.000     0.000     0.000     0.000     0.000     0.000     0.000     0.000     0.000     0.000     0.000     0.000     0.000     0.000     0.000     0.000     0.000     0.000     0.000     0.000     0.000     0.000     0.000     0.000     0.000     0.000     0.000     0.000     0.000     0.000     0.000     0.000     0.000     0.000     0.000     0.000     0.000     0.000     0.000     0.000     0.058     0.227     0.505     0.893     1.390     1.996     2.711     3.535     4.466     5.506     6.654     7.909     9.271    10.740    12.315    13.996    15.782    17.673    19.668    21.768    23.970    26.276    28.683    31.192    33.801    36.509    39.317    42.222    45.224    48.322    51.514    54.799    58.176    61.642    65.198    68.840    72.566    76.374    78.776    71.084    63.622    56.390    49.387    42.613    36.069    29.755    23.671    17.816    12.191     6.795     1.629    -3.308    -8.015   -12.492   -16.740   -20.758   -24.546   -28.105   -31.434   -34.534   -37.404   -40.045   -42.455   -44.637   -46.588   -48.310   -49.803   -51.066   -52.099   -52.903   -53.477   -53.821   -53.936   -53.821   -53.477   -52.903   -52.099   -51.066   -49.803   -48.310   -46.588   -44.637   -42.455   -40.045   -37.404   -34.534   -31.434   -28.105   -24.546   -20.758   -16.740   -12.492    -8.015    -3.308     1.629     6.795    12.191    17.816    23.671    29.755    36.069    42.613    49.387    56.390    63.622    71.084    78.776    76.374    72.566    68.840    65.198    61.642    58.176    54.799    51.514    48.322    45.224    42.222    39.317    36.509    33.801    31.192    28.683    26.276    23.970    21.768    19.668    17.673    15.782    13.996    12.315    10.740     9.271     7.909     6.654     5.506     4.466     3.535     2.711     1.996     1.390     0.893     0.505     0.227     0.058     0.000     0.000     0.000     0.000     0.000     0.000     0.000     0.000     0.000     0.000     0.000     0.000     0.000     0.000     0.000     0.000     0.000     0.000     0.000     0.000     0.000     0.000     0.000     0.000     0.000     0.000     0.000     0.000     0.000     0.000     0.000     0.000     0.000     0.000     0.000     0.000     0.000     0.000     0.000     0.000     0.000     0.000     0.000     0.000     0.000     0.000     0.000     0.000     0.000     0.000     0.000     0.000     0.000
     0.000     0.000     0.000     0.000     0.000     0.000     0.000     0.000     0.000     0.000     0.000     0.000     0.000     0.000     0.000     0.000     0.000     0.000     0.000     0.000     0.000     0.000     0.000     0.000     0.000     0.000     0.000     0.000     0.000     0.000     0.000     0.000     0.000     0.000     0.000     0.000     0.000     0.000     0.000     0.000     0.000     0.000     0.000     0.000     0.000     0.000     0.000     0.000     0.000     0.000     0.000     0.000     0.000     0.003     0.084     0.275     0.576     0.988     1.510     2.142     2.883     3.733     4.693     5.761     6.938     8.224     9.617    11.118    12.726    14.441    16.263    18.190    20.223    22.362    24.605    26.952    29.402    31.956    34.611    37.368    40.225    43.182    46.238    49.392    52.642    55.988    59.428    62.960    66.584    70.298    74.099    77.986    75.447    67.755    60.293    53.060    46.057    39.284    32.740    26.426    20.342    14.487     8.861     3.466    -1.701    -6.637   -11.344   -15.821   -20.069   -24.087   -27.876   -31.434   -34.764   -37.863   -40.733   -43.374   -45.785   -47.966   -49.918   -51.640   -53.132   -54.395   -55.428   -56.232   -56.806   -57.150   -57.265   -57.150   -56.806   -56.232   -55.428   -54.395   -53.132   -51.640   -49.918   -47.966   -45.785   -43.374   -40.733   -37.863   -34.764   -31.434   -27.876   -24.087   -20.069   -15.821   -11.344    -6.637    -1.701     3.466     8.861    14.487    20.342    26.426    32.740    39.284    46.057    53.060    60.293    67.755    75.447    77.986    74.099    70.298    66.584    62.960    59.428    55.988    52.642    49.392    46.238    43.182    40.225    37.368    34.611    31.956    29.402    26.952    24.605    22.362    20.223    18.190    16.263    14.441    12.726    11.118     9.617     8.224     6.938     5.761     4.693     3.733     2.883     2.142     1.510     0.988     0.576     0.275     0.084     0.003     0.000     0.000     0.000     0.000     0.000     0.000     0.000     0.000     0.000     0.000     0.000     0.000     0.000     0.000     0.000     0.000     0.000     0.000     0.000     0.000     0.000     0.000     0.000     0.000     0.000     0.000     0.000     0.000     0.000     0.000     0.000     0.000     0.000     0.000     0.000     0.000     0.000     0.000     0.000     0.000     0.000     0.000     0.000     0.000     0.000     0.000     0.000     0.000     0.000     0.000     0.000     0.000
     0.000     0.000     0.000     0.000     0.000     0.000     0.000     0.000     0.000     0.000     0.000     0.000     0.000     0.000     0.000     0.000     0.000     0.000     0.000     0.000     0.000     0.000     0.000     0.000     0.000     0.000     0.000     0.000     0.000     0.000     0.000     0.000     0.000     0.000     0.000     0.000     0.000     0.000     0.000     0.000     0.000     0.000     0.000     0.000     0.000     0.000     0.000     0.000     0.000     0.000     0.000     0.000     0.000     0.010     0.111     0.324     0.647     1.082     1.627     2.282     3.048     3.924     4.910     6.005     7.210     8.523     9.946    11.477    13.116    14.864    16.719    18.681    20.749    22.925    25.206    27.592    30.083    32.679    35.378    38.181    41.086    44.092    47.199    50.406    53.711    57.115    60.615    64.210    67.900    71.681    75.554    79.516    72.347    64.655    57.193    49.961    42.958    36.184    29.641    23.326    17.242    11.387     5.762     0.366    -4.800    -9.737   -14.444   -18.921   -23.169   -27.187   -30.975   -34.534   -37.863   -40.963   -43.833   -46.474   -48.884   -51.066   -53.017   -54.739   -56.232   -57.495   -58.528   -59.331   -59.905   -60.250   -60.365   -60.250   -59.905   -59.331   -58.528   -57.495   -56.232   -54.739   -53.017   -51.066   -48.884   -46.474   -43.833   -40.963   -37.863   -34.534   -30.975   -27.187   -23.169   -18.921   -14.444    -9.737    -4.800     0.366     5.762    11.387    17.242    23.326    29.641    36.184    42.958    49.961    57.193    64.655    72.347    79.516    75.554    71.681    67.900    64.210    60.615    57.115    53.711    50.406    47.199    44.092    41.086    38.181    35.378    32.679    30.083    27.592    25.206    22.925    20.749    18.681    16.719    14.864    13.116    11.477     9.946     8.523     7.210     6.005     4.910     3.924     3.048     2.282     1.627     1.082     0.647     0.324     0.111     0.010     0.000     0.000     0.000     0.000     0.000     0.000     0.000     0.000     0.000     0.000     0.000     0.000     0.000     0.000     0.000     0.000     0.000     0.000     0.000     0.000     0.000     0.000     0.000     0.000     0.000     0.000     0.000     0.000     0.000     0.000     0.000     0.000     0.000     0.000     0.000     0.000     0.000     0.000     0.000     0.000     0.000     0.000     0.000     0.000     0.000     0.000     0.000     0.000     0.000     0.000     0.000     0.000
     0.000     0.000     0.000     0.000     0.000     0.000     0.000     0.000     0.000     0.000     0.000     0.000     0.000     0.000     0.000     0.000     0.000     0.000     0.000     0.000     0.000     0.000     0.000     0.000     0.000     0.000     0.000     0.000     0.000     0.000     0.000     0.000     0.000     0.000     0.000     0.000     0.000     0.000     0.000     0.000     0.000     0.000     0.000     0.000     0.000     0.000     0.000     0.000     0.000     0.000     0.000     0.000     0.000     0.019     0.140     0.373     0.717     1.173     1.739     2.417     3.206     4.105     5.115     6.236     7.466     8.806    10.256    11.816    13.485    15.262    17.148    19.142    21.244    23.454    25.771    28.194    30.724    33.360    36.100    38.946    41.895    44.947    48.103    51.360    54.718    58.176    61.733    65.387    69.139    72.986    76.926    77.398    69.477    61.785    54.323    47.091    40.088    33.314    26.770    20.456    14.372     8.517     2.892    -2.504    -7.670   -12.607   -17.314   -21.791   -26.039   -30.057   -33.845   -37.404   -40.733   -43.833   -46.703   -49.344   -51.755   -53.936   -55.887   -57.609   -59.102   -60.365   -61.398   -62.202   -62.776   -63.120   -63.235   -63.120   -62.776   -62.202   -61.398   -60.365   -59.102   -57.609   -55.887   -53.936   -51.755   -49.344   -46.703   -43.833   -40.733   -37.404   -33.845   -30.057   -26.039   -21.791   -17.314   -12.607    -7.670    -2.504     2.892     8.517    14.372    20.456    26.770    33.314    40.088    47.091    54.323    61.785    69.477    77.398    76.926    72.986    69.139    65.387    61.733    58.176    54.718    51.360    48.103    44.947    41.895    38.946    36.100    33.360    30.724    28.194    25.771    23.454    21.244    19.142    17.148    15.262    13.485    11.816    10.256     8.806     7.466     6.236     5.115     4.105     3.206     2.417     1.739     1.173     0.717     0.373     0.140     0.019     0.000     0.000     0.000     0.000     0.000     0.000     0.000     0.000     0.000     0.000     0.000     0.000     0.000     0.000     0.000     0.000     0.000     0.000     0.000     0.000     0.000     0.000     0.000     0.000     0.000     0.000     0.000     0.000     0.000     0.000     0.000     0.000     0.000     0.000     0.000     0.000     0.000     0.000     0.000     0.000     0.000     0.000     0.000     0.000     0.000     0.000     0.000     0.000     0.000     0.000     0.000     0.000
     0.000     0.000     0.000     0.000     0.000     0.000     0.000     0.000     0.000     0.000     0.000     0.000     0.000     0.000     0.000     0.000     0.000     0.000     0.000     0.000     0.000     0.000     0.000     0.000     0.000     0.000     0.000     0.000     0.000     0.000     0.000     0.000     0.000     0.000     0.000     0.000     0.000     0.000     0.000     0.000     0.000     0.000     0.000     0.000     0.000     0.000     0.000     0.000     0.000     0.000     0.000     0.000     0.000     0.031     0.170     0.421     0.784     1.259     1.846     2.545     3.355     4.276     5.309     6.452     7.707     9.072    10.547    12.133    13.829    15.634    17.550    19.574    21.707    23.949    26.299    28.757    31.322    33.995    36.774    39.660    42.650    45.746    48.947    52.251    55.658    59.167    62.777    66.488    70.298    74.206    78.210    74.758    66.837    59.145    51.683    44.450    37.447    30.674    24.130    17.816    11.731     5.876     0.251    -5.145   -10.311   -15.247   -19.954   -24.431   -28.679   -32.697   -36.486   -40.045   -43.374   -46.474   -49.344   -51.984   -54.395   -56.576   -58.528   -60.250   -61.742   -63.005   -64.038   -64.842   -65.416   -65.760   -65.875   -65.760   -65.416   -64.842   -64.038   -63.005   -61.742   -60.250   -58.528   -56.576   -54.395   -51.984   -49.344   -46.474   -43.374   -40.045   -36.486   -32.697   -28.679   -24.431   -19.954   -15.247   -10.311    -5.145     0.251     5.876    11.731    17.816    24.130    30.674    37.447    44.450    51.683    59.145    66.837    74.758    78.210    74.206    70.298    66.488    62.777    59.167    55.658    52.251    48.947    45.746    42.650    39.660    36.774    33.995    31.322    28.757    26.299    23.949    21.707    19.574    17.550    15.634    13.829    12.133    10.547     9.072     7.707     6.452     5.309     4.276     3.355     2.545     1.846     1.259     0.784     0.421     0.170     0.031     0.000     0.000     0.000     0.000     0.000     0.000     0.000     0.000     0.000     0.000     0.000     0.000     0.000     0.000     0.000     0.000     0.000     0.000     0.000     0.000     0.000     0.000     0.000     0.000     0.000     0.000     0.000     0.000     0.000     0.000     0.000     0.000     0.000     0.000     0.000     0.000     0.000     0.000     0.000     0.000     0.000     0.000     0.000     0.000     0.000     0.000     0.000     0.000     0.000     0.000     0.000     0.000
     0.000     0.000     0.000     0.000     0.000     0.000     0.000     0.000     0.000     0.000     0.000     0.000     0.000     0.000     0.000     0.000     0.000     0.000     0.000     0.000     0.000     0.000     0.000     0.000     0.000     0.000     0.000     0.000     0.000     0.000     0.000     0.000     0.000     0.000     0.000     0.000     0.000     0.000     0.000     0.000     0.000     0.000     0.000     0.000     0.000     0.000     0.000     0.000     0.000     0.000     0.000     0.000     0.000     0.044     0.199     0.468     0.848     1.342     1.947     2.665     3.494     4.436     5.489     6.654     7.930     9.318    10.817    12.427    14.148    15.980    17.921    19.973    22.135    24.407    26.788    29.277    31.876    34.583    37.398    40.320    43.350    46.486    49.728    53.076    56.528    60.085    63.745    67.507    71.372    75.337    79.401    72.347    64.426    56.734    49.272    42.039    35.036    28.263    21.719    15.405     9.320     3.466    -2.160    -7.556   -12.722   -17.658   -22.365   -26.842   -31.090   -35.108   -38.897   -42.455   -45.785   -48.884   -51.755   -54.395   -56.806   -58.987   -60.939   -62.661   -64.153   -65.416   -66.449   -67.253   -67.827   -68.171   -68.286   -68.171   -67.827   -67.253   -66.449   -65.416   -64.153   -62.661   -60.939   -58.987   -56.806   -54.395   -51.755   -48.884   -45.785   -42.455   -38.897   -35.108   -31.090   -26.842   -22.365   -17.658   -12.722    -7.556    -2.160     3.466     9.320    15.405    21.719    28.263    35.036    42.039    49.272    56.734    64.426    72.347    79.401    75.337    71.372    67.507    63.745    60.085    56.528    53.076    49.728    46.486    43.350    40.320    37.398    34.583    31.876    29.277    26.788    24.407    22.135    19.973    17.921    15.980    14.148    12.427    10.817     9.318     7.930     6.654     5.489     4.436     3.494     2.665     1.947     1.342     0.848     0.468     0.199     0.044     0.000     0.000     0.000     0.000     0.000     0.000     0.000     0.000     0.000     0.000     0.000     0.000     0.000     0.000     0.000     0.000     0.000     0.000     0.000     0.000     0.000     0.000     0.000     0.000     0.000     0.000     0.000     0.000     0.000     0.000     0.000     0.000     0.000     0.000     0.000     0.000     0.000     0.000     0.000     0.000     0.000     0.000     0.000     0.000     0.000     0.000     0.000     0.000     0.000     0.000     0.000     0.000
     0.000     0.000     0.000     0.000     0.000     0.000     0.000     0.000     0.000     0.000     0.000     0.000     0.000     0.000     0.000     0.000     0.000     0.000     0.000     0.000     0.000     0.000     0.000     0.000     0.000     0.000     0.000     0.000     0.000     0.000     0.000     0.000     0.000     0.000     0.000     0.000     0.000     0.000     0.000     0.000     0.000     0.000     0.000     0.000     0.000     0.000     0.000     0.000     0.000     0.000     0.000     0.000     0.000     0.058     0.228     0.512     0.909     1.418     2.041     2.775     3.623     4.583     5.655     6.840     8.136     9.545    11.065    12.697    14.441    16.296    18.262    20.339    22.527    24.826    27.235    29.754    32.383    35.121    37.969    40.925    43.990    47.163    50.444    53.831    57.326    60.926    64.632    68.442    72.357    76.374    78.317    70.166    62.244    54.553    47.091    39.858    32.855    26.082    19.538    13.224     7.139     1.284    -4.341    -9.737   -14.903   -19.839   -24.546   -29.024   -33.271   -37.289   -41.078   -44.637   -47.966   -51.066   -53.936   -56.576   -58.987   -61.168   -63.120   -64.842   -66.334   -67.597   -68.630   -69.434   -70.008   -70.353   -70.467   -70.353   -70.008   -69.434   -68.630   -67.597   -66.334   -64.842   -63.120   -61.168   -58.987   -56.576   -53.936   -51.066   -47.966   -44.637   -41.078   -37.289   -33.271   -29.024   -24.546   -19.839   -14.903    -9.737    -4.341     1.284     7.139    13.224    19.538    26.082    32.855    39.858    47.091    54.553    62.244    70.166    78.317    76.374    72.357    68.442    64.632    60.926    57.326    53.831    50.444    47.163    43.990    40.925    37.969    35.121    32.383    29.754    27.235    24.826    22.527    20.339    18.262    16.296    14.441    12.697    11.065     9.545     8.136     6.840     5.655     4.583     3.623     2.775     2.041     1.418     0.909     0.512     0.228     0.058     0.000     0.000     0.000     0.000     0.000     0.000     0.000     0.000     0.000     0.000     0.000     0.000     0.000     0.000     0.000     0.000     0.000     0.000     0.000     0.000     0.000     0.000     0.000     0.000     0.000     0.000     0.000     0.000     0.000     0.000     0.000     0.000     0.000     0.000     0.000     0.000     0.000     0.000     0.000     0.000     0.000     0.000     0.000     0.000     0.000     0.000     0.000     0.000     0.000     0.000     0.000     0.000
     0.000     0.000     0.000     0.000     0.000     0.000     0.000     0.000     0.000     0.000     0.000     0.000     0.000     0.000     0.000     0.000     0.000     0.000     0.000     0.000     0.000     0.000     0.000     0.000     0.000     0.000     0.000     0.000     0.000     0.000     0.000     0.000     0.000     0.000     0.000     0.000     0.000     0.000     0.000     0.000     0.000     0.000     0.000     0.000     0.000     0.000     0.000     0.000     0.000     0.000     0.000     0.000     0.001     0.072     0.256     0.554     0.965     1.489     2.126     2.877     3.740     4.717     5.806     7.008     8.323     9.750    11.290    12.942    14.706    16.583    18.571    20.671    22.883    25.206    27.640    30.185    32.841    35.608    38.485    41.473    44.569    47.776    51.091    54.515    58.047    61.688    65.435    69.289    73.249    77.315    76.365    68.214    60.293    52.601    45.139    37.906    30.903    24.130    17.586    11.272     5.188    -0.667    -6.293   -11.688   -16.854   -21.791   -26.498   -30.975   -35.223   -39.241   -43.029   -46.588   -49.918   -53.017   -55.887   -58.528   -60.939   -63.120   -65.072   -66.794   -68.286   -69.549   -70.582   -71.386   -71.960   -72.304   -72.419   -72.304   -71.960   -71.386   -70.582   -69.549   -68.286   -66.794   -65.072   -63.120   -60.939   -58.528   -55.887   -53.017   -49.918   -46.588   -43.029   -39.241   -35.223   -30.975   -26.498   -21.791   -16.854   -11.688    -6.293    -0.667     5.188    11.272    17.586    24.130    30.903    37.906    45.139    52.601    60.293    68.214    76.365    77.315    73.249    69.289    65.435    61.688    58.047    54.515    51.091    47.776    44.569    41.473    38.485    35.608    32.841    30.185    27.640    25.206    22.883    20.671    18.571    16.583    14.706    12.942    11.290     9.750     8.323     7.008     5.806     4.717     3.740     2.877     2.126     1.489     0.965     0.554     0.256     0.072     0.001     0.000     0.000     0.000     0.000     0.000     0.000     0.000     0.000     0.000     0.000     0.000     0.000     0.000     0.000     0.000     0.000     0.000     0.000     0.000     0.000     0.000     0.000     0.000     0.000     0.000     0.000     0.000     0.000     0.000     0.000     0.000     0.000     0.000     0.000     0.000     0.000     0.000     0.000     0.000     0.000     0.000     0.000     0.000     0.000     0.000     0.000     0.000     0.000     0.000     0.000     0.000
     0.000     0.000     0.000     0.000     0.000     0.000     0.000     0.000     0.000     0.000     0.000     0.000     0.000     0.000     0.000     0.000     0.000     0.000     0.000     0.000     0.000     0.000     0.000     0.000     0.000     0.000     0.000     0.000     0.000     0.000     0.000     0.000     0.000     0.000     0.000     0.000     0.000     0.000     0.000     0.000     0.000     0.000     0.000     0.000     0.000     0.000     0.000     0.000     0.000     0.000     0.000     0.000     0.003     0.086     0.282     0.592     1.016     1.553     2.204     2.968     3.846     4.837     5.941     7.159     8.490     9.934    11.490    13.160    14.943    16.838    18.846    20.966    23.199    25.544    28.001    30.570    33.250    36.042    38.946    41.960    45.086    48.322    51.668    55.125    58.691    62.367    66.151    70.044    74.045    78.154    74.643    66.492    58.571    50.879    43.417    36.184    29.181    22.408    15.864     9.550     3.466    -2.389    -8.015   -13.410   -18.577   -23.513   -28.220   -32.697   -36.945   -40.963   -44.752   -48.310   -51.640   -54.739   -57.609   -60.250   -62.661   -64.842   -66.794   -68.516   -70.008   -71.271   -72.304   -73.108   -73.682   -74.026   -74.141   -74.026   -73.682   -73.108   -72.304   -71.271   -70.008   -68.516   -66.794   -64.842   -62.661   -60.250   -57.609   -54.739   -51.640   -48.310   -44.752   -40.963   -36.945   -32.697   -28.220   -23.513   -18.577   -13.410    -8.015    -2.389     3.466     9.550    15.864    22.408    29.181    36.184    43.417    50.879    58.571    66.492    74.643    78.154    74.045    70.044    66.151    62.367    58.691    55.125    51.668    48.322    45.086    41.960    38.946    36.042    33.250    30.570    28.001    25.544    23.199    20.966    18.846    16.838    14.943    13.160    11.490     9.934     8.490     7.159     5.941     4.837     3.846     2.968     2.204     1.553     1.016     0.592     0.282     0.086     0.003     0.000     0.000     0.000     0.000     0.000     0.000     0.000     0.000     0.000     0.000     0.000     0.000     0.000     0.000     0.000     0.000     0.000     0.000     0.000     0.000     0.000     0.000     0.000     0.000     0.000     0.000     0.000     0.000     0.000     0.000     0.000     0.000     0.000     0.000     0.000     0.000     0.000     0.000     0.000     0.000     0.000     0.000     0.000     0.000     0.000     0.000     0.000     0.000     0.000     0.000     0.000
     0.000     0.000     0.000     0.000     0.000     0.000     0.000     0.000     0.000     0.000     0.000     0.000     0.000     0.000     0.000     0.000     0.000     0.000     0.000     0.000     0.000     0.000     0.000     0.000     0.000     0.000     0.000     0.000     0.000     0.000     0.000     0.000     0.000     0.000     0.000     0.000     0.000     0.000     0.000     0.000     0.000     0.000     0.000     0.000     0.000     0.000     0.000     0.000     0.000     0.000     0.000     0.000     0.006     0.098     0.305     0.626     1.061     1.609     2.272     3.048     3.938     4.942     6.060     7.291     8.636    10.094    11.666    13.351    15.150    17.062    19.087    21.225    23.476    25.839    28.316    30.905    33.607    36.421    39.348    42.386    45.537    48.799    52.173    55.658    59.254    62.960    66.778    70.705    74.742    78.889    73.151    65.000    57.078    49.387    41.924    34.692    27.689    20.916    14.372     8.058     1.973    -3.882    -9.507   -14.903   -20.069   -25.005   -29.712   -34.190   -38.437   -42.455   -46.244   -49.803   -53.132   -56.232   -59.102   -61.742   -64.153   -66.334   -68.286   -70.008   -71.501   -72.763   -73.797   -74.600   -75.174   -75.519   -75.633   -75.519   -75.174   -74.600   -73.797   -72.763   -71.501   -70.008   -68.286   -66.334   -64.153   -61.742   -59.102   -56.232   -53.132   -49.803   -46.244   -42.455   -38.437   -34.190   -29.712   -25.005   -20.069   -14.903    -9.507    -3.882     1.973     8.058    14.372    20.916    27.689    34.692    41.924    49.387    57.078    65.000    73.151    78.889    74.742    70.705    66.778    62.960    59.254    55.658    52.173    48.799    45.537    42.386    39.348    36.421    33.607    30.905    28.316    25.839    23.476    21.225    19.087    17.062    15.150    13.351    11.666    10.094     8.636     7.291     6.060     4.942     3.938     3.048     2.272     1.609     1.061     0.626     0.305     0.098     0.006     0.000     0.000     0.000     0.000     0.000     0.000     0.000     0.000     0.000     0.000     0.000     0.000     0.000     0.000     0.000     0.000     0.000     0.000     0.000     0.000     0.000     0.000     0.000     0.000     0.000     0.000     0.000     0.000     0.000     0.000     0.000     0.000     0.000     0.000     0.000     0.000     0.000     0.000     0.000     0.000     0.000     0.000     0.000     0.000     0.000     0.000     0.000     0.000     0.000     0.000     0.000
     0.000     0.000     0.000     0.000     0.000     0.000     0.000     0.000     0.000     0.000     0.000     0.000     0.000     0.000     0.000     0.000     0.000     0.000     0.000     0.000     0.000     0.000     0.000     0.000     0.000     0.000     0.000     0.000     0.000     0.000     0.000     0.000     0.000     0.000     0.000     0.000     0.000     0.000     0.000     0.000     0.000     0.000     0.000     0.000     0.000     0.000     0.000     0.000     0.000     0.000     0.000     0.000     0.009     0.110     0.326     0.656     1.100     1.658     2.330     3.117     4.018     5.032     6.161     7.404     8.761    10.231    11.816    13.514    15.326    17.252    19.292    21.445    23.711    26.091    28.585    31.192    33.912    36.745    39.691    42.750    45.922    49.206    52.603    56.112    59.734    63.467    67.312    71.269    75.337    79.516    71.888    63.737    55.816    48.124    40.662    33.429    26.426    19.653    13.109     6.795     0.710    -5.145   -10.770   -16.166   -21.332   -26.268   -30.975   -35.453   -39.700   -43.718   -47.507   -51.066   -54.395   -57.495   -60.365   -63.005   -65.416   -67.597   -69.549   -71.271   -72.763   -74.026   -75.059   -75.863   -76.437   -76.781   -76.896   -76.781   -76.437   -75.863   -75.059   -74.026   -72.763   -71.271   -69.549   -67.597   -65.416   -63.005   -60.365   -57.495   -54.395   -51.066   -47.507   -43.718   -39.700   -35.453   -30.975   -26.268   -21.332   -16.166   -10.770    -5.145     0.710     6.795    13.109    19.653    26.426    33.429    40.662    48.124    55.816    63.737    71.888    79.516    75.337    71.269    67.312    63.467    59.734    56.112    52.603    49.206    45.922    42.750    39.691    36.745    33.912    31.192    28.585    26.091    23.711    21.445    19.292    17.252    15.326    13.514    11.816    10.231     8.761     7.404     6.161     5.032     4.018     3.117     2.330     1.658     1.100     0.656     0.326     0.110     0.009     0.000     0.000     0.000     0.000     0.000     0.000     0.000     0.000     0.000     0.000     0.000     0.000     0.000     0.000     0.000     0.000     0.000     0.000     0.000     0.000     0.000     0.000     0.000     0.000     0.000     0.000     0.000     0.000     0.000     0.000     0.000     0.000     0.000     0.000     0.000     0.000     0.000     0.000     0.000     0.000     0.000     0.000     0.000     0.000     0.000     0.000     0.000     0.000     0.000     0.000     0.000
     0.000     0.000     0.000     0.000     0.000     0.000     0.000     0.000     0.000     0.000     0.000     0.000     0.000     0.000     0.000     0.000     0.000     0.000     0.000     0.000     0.000     0.000     0.000     0.000     0.000     0.000     0.000     0.000     0.000     0.000     0.000     0.000     0.000     0.000     0.000     0.000     0.000     0.000     0.000     0.000     0.000     0.000     0.000     0.000     0.000     0.000     0.000     0.000     0.000     0.000     0.000     0.000     0.011     0.120     0.343     0.680     1.132     1.698     2.379     3.174     4.083     5.107     6.245     7.497     8.864    10.344    11.939    13.649    15.472    17.409    19.461    21.626    23.906    26.299    28.806    31.427    34.162    37.011    39.973    43.049    46.238    49.541    52.957    56.486    60.129    63.884    67.752    71.733    75.827    79.235    70.855    62.704    54.782    47.091    39.628    32.396    25.393    18.619    12.076     5.762    -0.323    -6.178   -11.803   -17.199   -22.365   -27.302   -32.008   -36.486   -40.733   -44.752   -48.540   -52.099   -55.428   -58.528   -61.398   -64.038   -66.449   -68.630   -70.582   -72.304   -73.797   -75.059   -76.093   -76.896   -77.470   -77.815   -77.929   -77.815   -77.470   -76.896   -76.093   -75.059   -73.797   -72.304   -70.582   -68.630   -66.449   -64.038   -61.398   -58.528   -55.428   -52.099   -48.540   -44.752   -40.733   -36.486   -32.008   -27.302   -22.365   -17.199   -11.803    -6.178    -0.323     5.762    12.076    18.619    25.393    32.396    39.628    47.091    54.782    62.704    70.855    79.235    75.827    71.733    67.752    63.884    60.129    56.486    52.957    49.541    46.238    43.049    39.973    37.011    34.162    31.427    28.806    26.299    23.906    21.626    19.461    17.409    15.472    13.649    11.939    10.344     8.864     7.497     6.245     5.107     4.083     3.174     2.379     1.698     1.132     0.680     0.343     0.120     0.011     0.000     0.000     0.000     0.000     0.000     0.000     0.000     0.000     0.000     0.000     0.000     0.000     0.000     0.000     0.000     0.000     0.000     0.000     0.000     0.000     0.000     0.000     0.000     0.000     0.000     0.000     0.000     0.000     0.000     0.000     0.000     0.000     0.000     0.000     0.000     0.000     0.000     0.000     0.000     0.000     0.000     0.000     0.000     0.000     0.000     0.000     0.000     0.000     0.000     0.000     0.000
     0.000     0.000     0.000     0.000     0.000     0.000     0.000     0.000     0.000     0.000     0.000     0.000     0.000     0.000     0.000     0.000     0.000     0.000     0.000     0.000     0.000     0.000     0.000     0.000     0.000     0.000     0.000     0.000     0.000     0.000     0.000     0.000     0.000     0.000     0.000     0.000     0.000     0.000     0.000     0.000     0.000     0.000     0.000     0.000     0.000     0.000     0.000     0.000     0.000     0.000     0.000     0.000     0.014     0.128     0.357     0.700     1.158     1.730     2.417     3.219     4.135     5.165     6.311     7.570     8.944    10.433    12.036    13.754    15.586    17.532    19.593    21.768    24.057    26.461    28.979    31.611    34.358    37.219    40.194    43.283    46.486    49.803    53.234    56.779    60.438    64.210    68.096    72.096    76.210    78.432    70.051    61.900    53.979    46.287    38.825    31.592    24.589    17.816    11.272     4.958    -1.127    -6.981   -12.607   -18.003   -23.169   -28.105   -32.812   -37.289   -41.537   -45.555   -49.344   -52.903   -56.232   -59.331   -62.202   -64.842   -67.253   -69.434   -71.386   -73.108   -74.600   -75.863   -76.896   -77.700   -78.274   -78.618   -78.733   -78.618   -78.274   -77.700   -76.896   -75.863   -74.600   -73.108   -71.386   -69.434   -67.253   -64.842   -62.202   -59.331   -56.232   -52.903   -49.344   -45.555   -41.537   -37.289   -32.812   -28.105   -23.169   -18.003   -12.607    -6.981    -1.127     4.958    11.272    17.816    24.589    31.592    38.825    46.287    53.979    61.900    70.051    78.432    76.210    72.096    68.096    64.210    60.438    56.779    53.234    49.803    46.486    43.283    40.194    37.219    34.358    31.611    28.979    26.461    24.057    21.768    19.593    17.532    15.586    13.754    12.036    10.433     8.944     7.570     6.311     5.165     4.135     3.219     2.417     1.730     1.158     0.700     0.357     0.128     0.014     0.000     0.000     0.000     0.000     0.000     0.000     0.000     0.000     0.000     0.000     0.000     0.000     0.000     0.000     0.000     0.000     0.000     0.000     0.000     0.000     0.000     0.000     0.000     0.000     0.000     0.000     0.000     0.000     0.000     0.000     0.000     0.000     0.000     0.000     0.000     0.000     0.000     0.000     0.000     0.000     0.000     0.000     0.000     0.000     0.000     0.000     0.000     0.000     0.000     0.000     0.000
     0.000     0.000     0.000     0.000     0.000     0.000     0.000     0.000     0.000     0.000     0.000     0.000     0.000     0.000     0.000     0.000     0.000     0.000     0.000     0.000     0.000     0.000     0.000     0.000     0.000     0.000     0.000     0.000     0.000     0.000     0.000     0.000     0.000     0.000     0.000     0.000     0.000     0.000     0.000     0.000     0.000     0.000     0.000     0.000     0.000     0.000     0.000     0.000     0.000     0.000     0.000     0.000     0.016     0.134     0.367     0.714     1.176     1.753     2.445     3.251     4.172     5.207     6.358     7.623     9.002    10.496    12.105    13.829    15.667    17.620    19.687    21.869    24.166    26.577    29.103    31.744    34.498    37.368    40.352    43.450    46.663    49.991    53.432    56.989    60.659    64.444    68.343    72.357    76.485    77.858    69.477    61.326    53.405    45.713    38.251    31.018    24.015    17.242    10.698     4.384    -1.701    -7.556   -13.181   -18.577   -23.743   -28.679   -33.386   -37.863   -42.111   -46.129   -49.918   -53.477   -56.806   -59.905   -62.776   -65.416   -67.827   -70.008   -71.960   -73.682   -75.174   -76.437   -77.470   -78.274   -78.848   -79.192   -79.307   -79.192   -78.848   -78.274   -77.470   -76.437   -75.174   -73.682   -71.960   -70.008   -67.827   -65.416   -62.776   -59.905   -56.806   -53.477   -49.918   -46.129   -42.111   -37.863   -33.386   -28.679   -23.743   -18.577   -13.181    -7.556    -1.701     4.384    10.698    17.242    24.015    31.018    38.251    45.713    53.405    61.326    69.477    77.858    76.485    72.357    68.343    64.444    60.659    56.989    53.432    49.991    46.663    43.450    40.352    37.368    34.498    31.744    29.103    26.577    24.166    21.869    19.687    17.620    15.667    13.829    12.105    10.496     9.002     7.623     6.358     5.207     4.172     3.251     2.445     1.753     1.176     0.714     0.367     0.134     0.016     0.000     0.000     0.000     0.000     0.000     0.000     0.000     0.000     0.000     0.000     0.000     0.000     0.000     0.000     0.000     0.000     0.000     0.000     0.000     0.000     0.000     0.000     0.000     0.000     0.000     0.000     0.000     0.000     0.000     0.000     0.000     0.000     0.000     0.000     0.000     0.000     0.000     0.000     0.000     0.000     0.000     0.000     0.000     0.000     0.000     0.000     0.000     0.000     0.000     0.000     0.000
     0.000     0.000     0.000     0.000     0.000     0.000     0.000     0.000     0.000     0.000     0.000     0.000     0.000     0.000     0.000     0.000     0.000     0.000     0.000     0.000     0.000     0.000     0.000     0.000     0.000     0.000     0.000     0.000     0.000     0.000     0.000     0.000     0.000     0.000     0.000     0.000     0.000     0.000     0.000     0.000     0.000     0.000     0.000     0.000     0.000     0.000     0.000     0.000     0.000     0.000     0.000     0.000     0.017     0.138     0.373     0.723     1.187     1.767     2.461     3.270     4.194     5.233     6.386     7.654     9.037    10.535    12.147    13.874    15.716    17.673    19.744    21.931    24.232    26.647    29.178    31.823    34.583    37.458    40.447    43.551    46.770    50.103    53.552    57.115    60.792    64.585    68.492    72.514    76.650    77.513    69.133    60.982    53.060    45.369    37.906    30.674    23.671    16.897    10.354     4.040    -2.045    -7.900   -13.525   -18.921   -24.087   -29.024   -33.730   -38.208   -42.455   -46.474   -50.262   -53.821   -57.150   -60.250   -63.120   -65.760   -68.171   -70.353   -72.304   -74.026   -75.519   -76.781   -77.815   -78.618   -79.192   -79.537   -79.652   -79.537   -79.192   -78.618   -77.815   -76.781   -75.519   -74.026   -72.304   -70.353   -68.171   -65.760   -63.120   -60.250   -57.150   -53.821   -50.262   -46.474   -42.455   -38.208   -33.730   -29.024   -24.087   -18.921   -13.525    -7.900    -2.045     4.040    10.354    16.897    23.671    30.674    37.906    45.369    53.060    60.982    69.133    77.513    76.650    72.514    68.492    64.585    60.792    57.115    53.552    50.103    46.770    43.551    40.447    37.458    34.583    31.823    29.178    26.647    24.232    21.931    19.744    17.673    15.716    13.874    12.147    10.535     9.037     7.654     6.386     5.233     4.194     3.270     2.461     1.767     1.187     0.723     0.373     0.138     0.017     0.000     0.000     0.000     0.000     0.000     0.000     0.000     0.000     0.000     0.000     0.000     0.000     0.000     0.000     0.000     0.000     0.000     0.000     0.000     0.000     0.000     0.000     0.000     0.000     0.000     0.000     0.000     0.000     0.000     0.000     0.000     0.000     0.000     0.000     0.000     0.000     0.000     0.000     0.000     0.000     0.000     0.000     0.000     0.000     0.000     0.000     0.000     0.000     0.000     0.000     0.000
     0.000     0.000     0.000     0.000     0.000     0.000     0.000     0.000     0.000     0.000     0.000     0.000     0.000     0.000     0.000     0.000     0.000     0.000     0.000     0.000     0.000     0.000     0.000     0.000     0.000     0.000     0.000     0.000     0.000     0.000     0.000     0.000     0.000     0.000     0.000     0.000     0.000     0.000     0.000     0.000     0.000     0.000     0.000     0.000     0.000     0.000     0.000     0.000     0.000     0.000     0.000     0.000     0.018     0.139     0.375     0.726     1.191     1.772     2.467     3.277     4.201     5.241     6.395     7.665     9.049    10.547    12.161    13.889    15.733    17.691    19.763    21.951    24.253    26.671    29.203    31.849    34.611    37.487    40.479    43.585    46.806    50.141    53.592    57.157    60.837    64.632    68.541    72.566    76.705    77.398    69.018    60.867    52.945    45.254    37.792    30.559    23.556    16.783    10.239     3.925    -2.160    -8.015   -13.640   -19.036   -24.202   -29.138   -33.845   -38.323   -42.570   -46.588   -50.377   -53.936   -57.265   -60.365   -63.235   -65.875   -68.286   -70.467   -72.419   -74.141   -75.633   -76.896   -77.929   -78.733   -79.307   -79.652   -79.766   -79.652   -79.307   -78.733   -77.929   -76.896   -75.633   -74.141   -72.419   -70.467   -68.286   -65.875   -63.235   -60.365   -57.265   -53.936   -50.377   -46.588   -42.570   -38.323   -33.845   -29.138   -24.202   -19.036   -13.640    -8.015    -2.160     3.925    10.239    16.783    23.556    30.559    37.792    45.254    52.945    60.867    69.018    77.398    76.705    72.566    68.541    64.632    60.837    57.157    53.592    50.141    46.806    43.585    40.479    37.487    34.611    31.849    29.203    26.671    24.253    21.951    19.763    17.691    15.733    13.889    12.161    10.547     9.049     7.665     6.395     5.241     4.201     3.277     2.467     1.772     1.191     0.726     0.375     0.139     0.018     0.000     0.000     0.000     0.000     0.000     0.000     0.000     0.000     0.000     0.000     0.000     0.000     0.000     0.000     0.000     0.000     0.000     0.000     0.000     0.000     0.000     0.000     0.000     0.000     0.000     0.000     0.000     0.000     0.000     0.000     0.000     0.000     0.000     0.000     0.000     0.000     0.000     0.000     0.000     0.000     0.000     0.000     0.000     0.000     0.000     0.000     0.000     0.000     0.000     0.000     0.000
     0.000     0.000     0.000     0.000     0.000     0.000     0.000     0.000     0.000     0.000     0.000     0.000     0.000     0.000     0.000     0.000     0.000     0.000     0.000     0.000     0.000     0.000     0.000     0.000     0.000     0.000     0.000     0.000     0.000     0.000     0.000     0.000     0.000     0.000     0.000     0.000     0.000     0.000     0.000     0.000     0.000     0.000     0.000     0.000     0.000     0.000     0.000     0.000     0.000     0.000     0.000     0.000     0.017     0.138     0.373     0.723     1.187     1.767     2.461     3.270     4.194     5.233     6.386     7.654     9.037    10.535    12.147    13.874    15.716    17.673    19.744    21.931    24.232    26.647    29.178    31.823    34.583    37.458    40.447    43.551    46.770    50.103    53.552    57.115    60.792    64.585    68.492    72.514    76.650    77.513    69.133    60.982    53.060    45.369    37.906    30.674    23.671    16.897    10.354     4.040    -2.045    -7.900   -13.525   -18.921   -24.087   -29.024   -33.730   -38.208   -42.455   -46.474   -50.262   -53.821   -57.150   -60.250   -63.120   -65.760   -68.171   -70.353   -72.304   -74.026   -75.519   -76.781   -77.815   -78.618   -79.192   -79.537   -79.652   -79.537   -79.192   -78.618   -77.815   -76.781   -75.519   -74.026   -72.304   -70.353   -68.171   -65.760   -63.120   -60.250   -57.150   -53.821   -50.262   -46.474   -42.455   -38.208   -33.730   -29.024   -24.087   -18.921   -13.525    -7.900    -2.045     4.040    10.354    16.897    23.671    30.674    37.906    45.369    53.060    60.982    69.133    77.513    76.650    72.514    68.492    64.585    60.792    57.115    53.552    50.103    46.770    43.551    40.447    37.458    34.583    31.823    29.178    26.647    24.232    21.931    19.744    17.673    15.716    13.874    12.147    10.535     9.037     7.654     6.386     5.233     4.194     3.270     2.461     1.767     1.187     0.723     0.373     0.138     0.017     0.000     0.000     0.000     0.000     0.000     0.000     0.000     0.000     0.000     0.000     0.000     0.000     0.000     0.000     0.000     0.000     0.000     0.000     0.000     0.000     0.000     0.000     0.000     0.000     0.000     0.000     0.000     0.000     0.000     0.000     0.000     0.000     0.000     0.000     0.000     0.000     0.000     0.000     0.000     0.000     0.000     0.000     0.000     0.000     0.000     0.000     0.000     0.000     0.000     0.000     0.000
     0.000     0.000     0.000     0.000     0.000     0.000     0.000     0.000     0.000     0.000     0.000     0.000     0.000     0.000     0.000     0.000     0.000     0.000     0.000     0.000     0.000     0.000     0.000     0.000     0.000     0.000     0.000     0.000     0.000     0.000     0.000     0.000     0.000     0.000     0.000     0.000     0.000     0.000     0.000     0.000     0.000     0.000     0.000     0.000     0.000     0.000     0.000     0.000     0.000     0.000     0.000     0.000     0.016     0.134     0.367     0.714     1.176     1.753     2.445     3.251     4.172     5.207     6.358     7.623     9.002    10.496    12.105    13.829    15.667    17.620    19.687    21.869    24.166    26.577    29.103    31.744    34.498    37.368    40.352    43.450    46.663    49.991    53.432    56.989    60.659    64.444    68.343    72.357    76.485    77.858    69.477    61.326    53.405    45.713    38.251    31.018    24.015    17.242    10.698     4.384    -1.701    -7.556   -13.181   -18.577   -23.743   -28.679   -33.386   -37.863   -42.111   -46.129   -49.918   -53.477   -56.806   -59.905   -62.776   -65.416   -67.827   -70.008   -71.960   -73.682   -75.174   -76.437   -77.470   -78.274   -78.848   -79.192   -79.307   -79.192   -78.848   -78.274   -77.470   -76.437   -75.174   -73.682   -71.960   -70.008   -67.827   -65.416   -62.776   -59.905   -56.806   -53.477   -49.918   -46.129   -42.111   -37.863   -33.386   -28.679   -23.743   -18.577   -13.181    -7.556    -1.701     4.384    10.698    17.242    24.015    31.018    38.251    45.713    53.405    61.326    69.477    77.858    76.485    72.357    68.343    64.444    60.659    56.989    53.432    49.991    46.663    43.450    40.352    37.368    34.498    31.744    29.103    26.577    24.166    21.869    19.687    17.620    15.667    13.829    12.105    10.496     9.002     7.623     6.358     5.207     4.172     3.251     2.445     1.753     1.176     0.714     0.367     0.134     0.016     0.000     0.000     0.000     0.000     0.000     0.000     0.000     0.000     0.000     0.000     0.000     0.000     0.000     0.000     0.000     0.000     0.000     0.000     0.000     0.000     0.000     0.000     0.000     0.000     0.000     0.000     0.000     0.000     0.000     0.000     0.000     0.000     0.000     0.000     0.000     0.000     0.000     0.000     0.000     0.000     0.000     0.000     0.000     0.000     0.000     0.000     0.000     0.000     0.000     0.000     0.000
     0.000     0.000     0.000     0.000     0.000     0.000     0.000     0.000     0.000     0.000     0.000     0.000     0.000     0.000     0.000     0.000     0.000     0.000     0.000     0.000     0.000     0.000     0.000     0.000     0.000     0.000     0.000     0.000     0.000     0.000     0.000     0.000     0.000     0.000     0.000     0.000     0.000     0.000     0.000     0.000     0.000     0.000     0.000     0.000     0.000     0.000     0.000     0.000     0.000     0.000     0.000     0.000     0.014     0.128     0.357     0.700     1.158     1.730     2.417     3.219     4.135     5.165     6.311     7.570     8.944    10.433    12.036    13.754    15.586    17.532    19.593    21.768    24.057    26.461    28.979    31.611    34.358    37.219    40.194    43.283    46.486    49.803    53.234    56.779    60.438    64.210    68.096    72.096    76.210    78.432    70.051    61.900    53.979    46.287    38.825    31.592    24.589    17.816    11.272     4.958    -1.127    -6.981   -12.607   -18.003   -23.169   -28.105   -32.812   -37.289   -41.537   -45.555   -49.344   -52.903   -56.232   -59.331   -62.202   -64.842   -67.253   -69.434   -71.386   -73.108   -74.600   -75.863   -76.896   -77.700   -78.274   -78.618   -78.733   -78.618   -78.274   -77.700   -76.896   -75.863   -74.600   -73.108   -71.386   -69.434   -67.253   -64.842   -62.202   -59.331   -56.232   -52.903   -49.344   -45.555   -41.537   -37.289   -32.812   -28.105   -23.169   -18.003   -12.607    -6.981    -1.127     4.958    11.272    17.816    24.589    31.592    38.825    46.287    53.979    61.900    70.051    78.432    76.210    72.096    68.096    64.210    60.438    56.779    53.234    49.803    46.486    43.283    40.194    37.219    34.358    31.611    28.979    26.461    24.057    21.768    19.593    17.532    15.586    13.754    12.036    10.433     8.944     7.570     6.311     5.165     4.135     3.219     2.417     1.730     1.158     0.700     0.357     0.128     0.014     0.000     0.000     0.000     0.000     0.000     0.000     0.000     0.000     0.000     0.000     0.000     0.000     0.000     0.000     0.000     0.000     0.000     0.000     0.000     0.000     0.000     0.000     0.000     0.000     0.000     0.000     0.000     0.000     0.000     0.000     0.000     0.000     0.000     0.000     0.000     0.000     0.000     0.000     0.000     0.000     0.000     0.000     0.000     0.000     0.000     0.000     0.000     0.000     0.000     0.000     0.000
     0.000     0.000     0.000     0.000     0.000     0.000     0.000     0.000     0.000     0.000     0.000     0.000     0.000     0.000     0.000     0.000     0.000     0.000     0.000     0.000     0.000     0.000     0.000     0.000     0.000     0.000     0.000     0.000     0.000     0.000     0.000     0.000     0.000     0.000     0.000     0.000     0.000     0.000     0.000     0.000     0.000     0.000     0.000     0.000     0.000     0.000     0.000     0.000     0.000     0.000     0.000     0.000     0.011     0.120     0.343     0.680     1.132     1.698     2.379     3.174     4.083     5.107     6.245     7.497     8.864    10.344    11.939    13.649    15.472    17.409    19.461    21.626    23.906    26.299    28.806    31.427    34.162    37.011    39.973    43.049    46.238    49.541    52.957    56.486    60.129    63.884    67.752    71.733    75.827    79.235    70.855    62.704    54.782    47.091    39.628    32.396    25.393    18.619    12.076     5.762    -0.323    -6.178   -11.803   -17.199   -22.365   -27.302   -32.008   -36.486   -40.733   -44.752   -48.540   -52.099   -55.428   -58.528   -61.398   -64.038   -66.449   -68.630   -70.582   -72.304   -73.797   -75.059   -76.093   -76.896   -77.470   -77.815   -77.929   -77.815   -77.470   -76.896   -76.093   -75.059   -73.797   -72.304   -70.582   -68.630   -66.449   -64.038   -61.398   -58.528   -55.428   -52.099   -48.540   -44.752   -40.733   -36.486   -32.008   -27.302   -22.365   -17.199   -11.803    -6.178    -0.323     5.762    12.076    18.619    25.393    32.396    39.628    47.091    54.782    62.704    70.855    79.235    75.827    71.733    67.752    63.884    60.129    56.486    52.957    49.541    46.238    43.049    39.973    37.011    34.162    31.427    28.806    26.299    23.906    21.626    19.461    17.409    15.472    13.649    11.939    10.344     8.864     7.497     6.245     5.107     4.083     3.174     2.379     1.698     1.132     0.680     0.343     0.120     0.011     0.000     0.000     0.000     0.000     0.000     0.000     0.000     0.000     0.000     0.000     0.000     0.000     0.000     0.000     0.000     0.000     0.000     0.000     0.000     0.000     0.000     0.000     0.000     0.000     0.000     0.000     0.000     0.000     0.000     0.000     0.000     0.000     0.000     0.000     0.000     0.000     0.000     0.000     0.000     0.000     0.000     0.000     0.000     0.000     0.000     0.000     0.000     0.000     0.000     0.000     0.000
     0.000     0.000     0.000     0.000     0.000     0.000     0.000     0.000     0.000     0.000     0.000     0.000     0.000     0.000     0.000     0.000     0.000     0.000     0.000     0.000     0.000     0.000     0.000     0.000     0.000     0.000     0.000     0.000     0.000     0.000     0.000     0.000     0.000     0.000     0.000     0.000     0.000     0.000     0.000     0.000     0.000     0.000     0.000     0.000     0.000     0.000     0.000     0.000     0.000     0.000     0.000     0.000     0.009     0.110     0.326     0.656     1.100     1.658     2.330     3.117     4.018     5.032     6.161     7.404     8.761    10.231    11.816    13.514    15.326    17.252    19.292    21.445    23.711    26.091    28.585    31.192    33.912    36.745    39.691    42.750    45.922    49.206    52.603    56.112    59.734    63.467    67.312    71.269    75.337    79.516    71.888    63.737    55.816    48.124    40.662    33.429    26.426    19.653    13.109     6.795     0.710    -5.145   -10.770   -16.166   -21.332   -26.268   -30.975   -35.453   -39.700   -43.718   -47.507   -51.066   -54.395   -57.495   -60.365   -63.005   -65.416   -67.597   -69.549   -71.271   -72.763   -74.026   -75.059   -75.863   -76.437   -76.781   -76.896   -76.781   -76.437   -75.863   -75.059   -74.026   -72.763   -71.271   -69.549   -67.597   -65.416   -63.005   -60.365   -57.495   -54.395   -51.066   -47.507   -43.718   -39.700   -35.453   -30.975   -26.268   -21.332   -16.166   -10.770    -5.145     0.710     6.795    13.109    19.653    26.426    33.429    40.662    48.124    55.816    63.737    71.888    79.516    75.337    71.269    67.312    63.467    59.734    56.112    52.603    49.206    45.922    42.750    39.691    36.745    33.912    31.192    28.585    26.091    23.711    21.445    19.292    17.252    15.326    13.514    11.816    10.231     8.761     7.404     6.161     5.032     4.018     3.117     2.330     1.658     1.100     0.656     0.326     0.110     0.009     0.000     0.000     0.000     0.000     0.000     0.000     0.000     0.000     0.000     0.000     0.000     0.000     0.000     0.000     0.000     0.000     0.000     0.000     0.000     0.000     0.000     0.000     0.000     0.000     0.000     0.000     0.000     0.000     0.000     0.000     0.000     0.000     0.000     0.000     0.000     0.000     0.000     0.000     0.000     0.000     0.000     0.000     0.000     0.000     0.000     0.000     0.000     0.000     0.000     0.000     0.000
     0.000     0.000     0.000     0.000     0.000     0.000     0.000     0.000     0.000     0.000     0.000     0.000     0.000     0.000     0.000     0.000     0.000     0.000     0.000     0.000     0.000     0.000     0.000     0.000     0.000     0.000     0.000     0.000     0.000     0.000     0.000     0.000     0.000     0.000     0.000     0.000     0.000     0.000     0.000     0.000     0.000     0.000     0.000     0.000     0.000     0.000     0.000     0.000     0.000     0.000     0.000     0.000     0.006     0.098     0.305     0.626     1.061     1.609     2.272     3.048     3.938     4.942     6.060     7.291     8.636    10.094    11.666    13.351    15.150    17.062    19.087    21.225    23.476    25.839    28.316    30.905    33.607    36.421    39.348    42.386    45.537    48.799    52.173    55.658    59.254    62.960    66.778    70.705    74.742    78.889    73.151    65.000    57.078    49.387    41.924    34.692    27.689    20.916    14.372     8.058     1.973    -3.882    -9.507   -14.903   -20.069   -25.005   -29.712   -34.190   -38.437   -42.455   -46.244   -49.803   -53.132   -56.232   -59.102   -61.742   -64.153   -66.334   -68.286   -70.008   -71.501   -72.763   -73.797   -74.600   -75.174   -75.519   -75.633   -75.519   -75.174   -74.600   -73.797   -72.763   -71.501   -70.008   -68.286   -66.334   -64.153   -61.742   -59.102   -56.232   -53.132   -49.803   -46.244   -42.455   -38.437   -34.190   -29.712   -25.005   -20.069   -14.903    -9.507    -3.882     1.973     8.058    14.372    20.916    27.689    34.692    41.924    49.387    57.078    65.000    73.151    78.889    74.742    70.705    66.778    62.960    59.254    55.658    52.173    48.799    45.537    42.386    39.348    36.421    33.607    30.905    28.316    25.839    23.476    21.225    19.087    17.062    15.150    13.351    11.666    10.094     8.636     7.291     6.060     4.942     3.938     3.048     2.272     1.609     1.061     0.626     0.305     0.098     0.006     0.000     0.000     0.000     0.000     0.000     0.000     0.000     0.000     0.000     0.000     0.000     0.000     0.000     0.000     0.000     0.000     0.000     0.000     0.000     0.000     0.000     0.000     0.000     0.000     0.000     0.000     0.000     0.000     0.000     0.000     0.000     0.000     0.000     0.000     0.000     0.000     0.000     0.000     0.000     0.000     0.000     0.000     0.000     0.000     0.000     0.000     0.000     0.000     0.000     0.000     0.000
     0.000     0.000     0.000     0.000     0.000     0.000     0.000     0.000     0.000     0.000     0.000     0.000     0.000     0.000     0.000     0.000     0.000     0.000     0.000     0.000     0.000     0.000     0.000     0.000     0.000     0.000     0.000     0.000     0.000     0.000     0.000     0.000     0.000     0.000     0.000     0.000     0.000     0.000     0.000     0.000     0.000     0.000     0.000     0.000     0.000     0.000     0.000     0.000     0.000     0.000     0.000     0.000     0.003     0.086     0.282     0.592     1.016     1.553     2.204     2.968     3.846     4.837     5.941     7.159     8.490     9.934    11.490    13.160    14.943    16.838    18.846    20.966    23.199    25.544    28.001    30.570    33.250    36.042    38.946    41.960    45.086    48.322    51.668    55.125    58.691    62.367    66.151    70.044    74.045    78.154    74.643    66.492    58.571    50.879    43.417    36.184    29.181    22.408    15.864     9.550     3.466    -2.389    -8.015   -13.410   -18.577   -23.513   -28.220   -32.697   -36.945   -40.963   -44.752   -48.310   -51.640   -54.739   -57.609   -60.250   -62.661   -64.842   -66.794   -68.516   -70.008   -71.271   -72.304   -73.108   -73.682   -74.026   -74.141   -74.026   -73.682   -73.108   -72.304   -71.271   -70.008   -68.516   -66.794   -64.842   -62.661   -60.250   -57.609   -54.739   -51.640   -48.310   -44.752   -40.963   -36.945   -32.697   -28.220   -23.513   -18.577   -13.410    -8.015    -2.389     3.466     9.550    15.864    22.408    29.181    36.184    43.417    50.879    58.571    66.492    74.643    78.154    74.045    70.044    66.151    62.367    58.691    55.125    51.668    48.322    45.086    41.960    38.946    36.042    33.250    30.570    28.001    25.544    23.199    20.966    18.846    16.838    14.943    13.160    11.490     9.934     8.490     7.159     5.941     4.837     3.846     2.968     2.204     1.553     1.016     0.592     0.282     0.086     0.003     0.000     0.000     0.000     0.000     0.000     0.000     0.000     0.000     0.000     0.000     0.000     0.000     0.000     0.000     0.000     0.000     0.000     0.000     0.000     0.000     0.000     0.000     0.000     0.000     0.000     0.000     0.000     0.000     0.000     0.000     0.000     0.000     0.000     0.000     0.000     0.000     0.000     0.000     0.000     0.000     0.000     0.000     0.000     0.000     0.000     0.000     0.000     0.000     0.000     0.000     0.000
     0.000     0.000     0.000     0.000     0.000     0.000     0.000     0.000     0.000     0.000     0.000     0.000     0.000     0.000     0.000     0.000     0.000     0.000     0.000     0.000     0.000     0.000     0.000     0.000     0.000     0.000     0.000     0.000     0.000     0.000     0.000     0.000     0.000     0.000     0.000     0.000     0.000     0.000     0.000     0.000     0.000     0.000     0.000     0.000     0.000     0.000     0.000     0.000     0.000     0.000     0.000     0.000     0.001     0.072     0.256     0.554     0.965     1.489     2.126     2.877     3.740     4.717     5.806     7.008     8.323     9.750    11.290    12.942    14.706    16.583    18.571    20.671    22.883    25.206    27.640    30.185    32.841    35.608    38.485    41.473    44.569    47.776    51.091    54.515    58.047    61.688    65.435    69.289    73.249    77.315    76.365    68.214    60.293    52.601    45.139    37.906    30.903    24.130    17.586    11.272     5.188    -0.667    -6.293   -11.688   -16.854   -21.791   -26.498   -30.975   -35.223   -39.241   -43.029   -46.588   -49.918   -53.017   -55.887   -58.528   -60.939   -63.120   -65.072   -66.794   -68.286   -69.549   -70.582   -71.386   -71.960   -72.304   -72.419   -72.304   -71.960   -71.386   -70.582   -69.549   -68.286   -66.794   -65.072   -63.120   -60.939   -58.528   -55.887   -53.017   -49.918   -46.588   -43.029   -39.241   -35.223   -30.975   -26.498   -21.791   -16.854   -11.688    -6.293    -0.667     5.188    11.272    17.586    24.130    30.903    37.906    45.139    52.601    60.293    68.214    76.365    77.315    73.249    69.289    65.435    61.688    58.047    54.515    51.091    47.776    44.569    41.473    38.485    35.608    32.841    30.185    27.640    25.206    22.883    20.671    18.571    16.583    14.706    12.942    11.290     9.750     8.323     7.008     5.806     4.717     3.740     2.877     2.126     1.489     0.965     0.554     0.256     0.072     0.001     0.000     0.000     0.000     0.000     0.000     0.000     0.000     0.000     0.000     0.000     0.000     0.000     0.000     0.000     0.000     0.000     0.000     0.000     0.000     0.000     0.000     0.000     0.000     0.000     0.000     0.000     0.000     0.000     0.000     0.000     0.000     0.000     0.000     0.000     0.000     0.000     0.000     0.000     0.000     0.000     0.000     0.000     0.000     0.000     0.000     0.000     0.000     0.000     0.000     0.000     0.000
     0.000     0.000     0.000     0.000     0.000     0.000     0.000     0.000     0.000     0.000     0.000     0.000     0.000     0.000     0.000     0.000     0.000     0.000     0.000     0.000     0.000     0.000     0.000     0.000     0.000     0.000     0.000     0.000     0.000     0.000     0.000     0.000     0.000     0.000     0.000     0.000     0.000     0.000     0.000     0.000     0.000     0.000     0.000     0.000     0.000     0.000     0.000     0.000     0.000     0.000     0.000     0.000     0.000     0.058     0.228     0.512     0.909     1.418     2.041     2.775     3.623     4.583     5.655     6.840     8.136     9.545    11.065    12.697    14.441    16.296    18.262    20.339    22.527    24.826    27.235    29.754    32.383    35.121    37.969    40.925    43.990    47.163    50.444    53.831    57.326    60.926    64.632    68.442    72.357    76.374    78.317    70.166    62.244    54.553    47.091    39.858    32.855    26.082    19.538    13.224     7.139     1.284    -4.341    -9.737   -14.903   -19.839   -24.546   -29.024   -33.271   -37.289   -41.078   -44.637   -47.966   -51.066   -53.936   -56.576   -58.987   -61.168   -63.120   -64.842   -66.334   -67.597   -68.630   -69.434   -70.008   -70.353   -70.467   -70.353   -70.008   -69.434   -68.630   -67.597   -66.334   -64.842   -63.120   -61.168   -58.987   -56.576   -53.936   -51.066   -47.966   -44.637   -41.078   -37.289   -33.271   -29.024   -24.546   -19.839   -14.903    -9.737    -4.341     1.284     7.139    13.224    19.538    26.082    32.855    39.858    47.091    54.553    62.244    70.166    78.317    76.374    72.357    68.442    64.632    60.926    57.326    53.831    50.444    47.163    43.990    40.925    37.969    35.121    32.383    29.754    27.235    24.826    22.527    20.339    18.262    16.296    14.441    12.697    11.065     9.545     8.136     6.840     5.655     4.583     3.623     2.775     2.041     1.418     0.909     0.512     0.228     0.058     0.000     0.000     0.000     0.000     0.000     0.000     0.000     0.000     0.000     0.000     0.000     0.000     0.000     0.000     0.000     0.000     0.000     0.000     0.000     0.000     0.000     0.000     0.000     0.000     0.000     0.000     0.000     0.000     0.000     0.000     0.000     0.000     0.000     0.000     0.000     0.000     0.000     0.000     0.000     0.000     0.000     0.000     0.000     0.000     0.000     0.000     0.000     0.000     0.000     0.000     0.000     0.000
     0.000     0.000     0.000     0.000     0.000     0.000     0.000     0.000     0.000     0.000     0.000     0.000     0.000     0.000     0.000     0.000     0.000     0.000     0.000     0.000     0.000     0.000     0.000     0.000     0.000     0.000     0.000     0.000     0.000     0.000     0.000     0.000     0.000     0.000     0.000     0.000     0.000     0.000     0.000     0.000     0.000     0.000     0.000     0.000     0.000     0.000     0.000     0.000     0.000     0.000     0.000     0.000     0.000     0.044     0.199     0.468     0.848     1.342     1.947     2.665     3.494     4.436     5.489     6.654     7.930     9.318    10.817    12.427    14.148    15.980    17.921    19.973    22.135    24.407    26.788    29.277    31.876    34.583    37.398    40.320    43.350    46.486    49.728    53.076    56.528    60.085    63.745    67.507    71.372    75.337    79.401    72.347    64.426    56.734    49.272    42.039    35.036    28.263    21.719    15.405     9.320     3.466    -2.160    -7.556   -12.722   -17.658   -22.365   -26.842   -31.090   -35.108   -38.897   -42.455   -45.785   -48.884   -51.755   -54.395   -56.806   -58.987   -60.939   -62.661   -64.153   -65.416   -66.449   -67.253   -67.827   -68.171   -68.286   -68.171   -67.827   -67.253   -66.449   -65.416   -64.153   -62.661   -60.939   -58.987   -56.806   -54.395   -51.755   -48.884   -45.785   -42.455   -38.897   -35.108   -31.090   -26.842   -22.365   -17.658   -12.722    -7.556    -2.160     3.466     9.320    15.405    21.719    28.263    35.036    42.039    49.272    56.734    64.426    72.347    79.401    75.337    71.372    67.507    63.745    60.085    56.528    53.076    49.728    46.486    43.350    40.320    37.398    34.583    31.876    29.277    26.788    24.407    22.135    19.973    17.921    15.980    14.148    12.427    10.817     9.318     7.930     6.654     5.489     4.436     3.494     2.665     1.947     1.342     0.848     0.468     0.199     0.044     0.000     0.000     0.000     0.000     0.000     0.000     0.000     0.000     0.000     0.000     0.000     0.000     0.000     0.000     0.000     0.000     0.000     0.000     0.000     0.000     0.000     0.000     0.000     0.000     0.000     0.000     0.000     0.000     0.000     0.000     0.000     0.000     0.000     0.000     0.000     0.000     0.000     0.000     0.000     0.000     0.000     0.000     0.000     0.000     0.000     0.000     0.000     0.000     0.000     0.000     0.000     0.000
     0.000     0.000     0.000     0.000     0.000     0.000     0.000     0.000     0.000     0.000     0.000     0.000     0.000     0.000     0.000     0.000     0.000     0.000     0.000     0.000     0.000     0.000     0.000     0.000     0.000     0.000     0.000     0.000     0.000     0.000     0.000     0.000     0.000     0.000     0.000     0.000     0.000     0.000     0.000     0.000     0.000     0.000     0.000     0.000     0.000     0.000     0.000     0.000     0.000     0.000     0.000     0.000     0.000     0.031     0.170     0.421     0.784     1.259     1.846     2.545     3.355     4.276     5.309     6.452     7.707     9.072    10.547    12.133    13.829    15.634    17.550    19.574    21.707    23.949    26.299    28.757    31.322    33.995    36.774    39.660    42.650    45.746    48.947    52.251    55.658    59.167    62.777    66.488    70.298    74.206    78.210    74.758    66.837    59.145    51.683    44.450    37.447    30.674    24.130    17.816    11.731     5.876     0.251    -5.145   -10.311   -15.247   -19.954   -24.431   -28.679   -32.697   -36.486   -40.045   -43.374   -46.474   -49.344   -51.984   -54.395   -56.576   -58.528   -60.250   -61.742   -63.005   -64.038   -64.842   -65.416   -65.760   -65.875   -65.760   -65.416   -64.842   -64.038   -63.005   -61.742   -60.250   -58.528   -56.576   -54.395   -51.984   -49.344   -46.474   -43.374   -40.045   -36.486   -32.697   -28.679   -24.431   -19.954   -15.247   -10.311    -5.145     0.251     5.876    11.731    17.816    24.130    30.674    37.447    44.450    51.683    59.145    66.837    74.758    78.210    74.206    70.298    66.488    62.777    59.167    55.658    52.251    48.947    45.746    42.650    39.660    36.774    33.995    31.322    28.757    26.299    23.949    21.707    19.574    17.550    15.634    13.829    12.133    10.547     9.072     7.707     6.452     5.309     4.276     3.355     2.545     1.846     1.259     0.784     0.421     0.170     0.031     0.000     0.000     0.000     0.000     0.000     0.000     0.000     0.000     0.000     0.000     0.000     0.000     0.000     0.000     0.000     0.000     0.000     0.000     0.000     0.000     0.000     0.000     0.000     0.000     0.000     0.000     0.000     0.000     0.000     0.000     0.000     0.000     0.000     0.000     0.000     0.000     0.000     0.000     0.000     0.000     0.000     0.000     0.000     0.000     0.000     0.000     0.000     0.000     0.000     0.000     0.000     0.000
     0.000     0.000     0.000     0.000     0.000     0.000     0.000     0.000     0.000     0.000     0.000     0.000     0.000     0.000     0.000     0.000     0.000     0.000     0.000     0.000     0.000     0.000     0.000     0.000     0.000     0.000     0.000     0.000     0.000     0.000     0.000     0.000     0.000     0.000     0.000     0.000     0.000     0.000     0.000     0.000     0.000     0.000     0.000     0.000     0.000     0.000     0.000     0.000     0.000     0.000     0.000     0.000     0.000     0.019     0.140     0.373     0.717     1.173     1.739     2.417     3.206     4.105     5.115     6.236     7.466     8.806    10.256    11.816    13.485    15.262    17.148    19.142    21.244    23.454    25.771    28.194    30.724    33.360    36.100    38.946    41.895    44.947    48.103    51.360    54.718    58.176    61.733    65.387    69.139    72.986    76.926    77.398    69.477    61.785    54.323    47.091    40.088    33.314    26.770    20.456    14.372     8.517     2.892    -2.504    -7.670   -12.607   -17.314   -21.791   -26.039   -30.057   -33.845   -37.404   -40.733   -43.833   -46.703   -49.344   -51.755   -53.936   -55.887   -57.609   -59.102   -60.365   -61.398   -62.202   -62.776   -63.120   -63.235   -63.120   -62.776   -62.202   -61.398   -60.365   -59.102   -57.609   -55.887   -53.936   -51.755   -49.344   -46.703   -43.833   -40.733   -37.404   -33.845   -30.057   -26.039   -21.791   -17.314   -12.607    -7.670    -2.504     2.892     8.517    14.372    20.456    26.770    33.314    40.088    47.091    54.323    61.785    69.477    77.398    76.926    72.986    69.139    65.387    61.733    58.176    54.718    51.360    48.103    44.947    41.895    38.946    36.100    33.360    30.724    28.194    25.771    23.454    21.244    19.142    17.148    15.262    13.485    11.816    10.256     8.806     7.466     6.236     5.115     4.105     3.206     2.417     1.739     1.173     0.717     0.373     0.140     0.019     0.000     0.000     0.000     0.000     0.000     0.000     0.000     0.000     0.000     0.000     0.000     0.000     0.000     0.000     0.000     0.000     0.000     0.000     0.000     0.000     0.000     0.000     0.000     0.000     0.000     0.000     0.000     0.000     0.000     0.000     0.000     0.000     0.000     0.000     0.000     0.000     0.000     0.000     0.000     0.000     0.000     0.000     0.000     0.000     0.000     0.000     0.000     0.000     0.000     0.000     0.000     0.000
     0.000     0.000     0.000     0.000     0.000     0.000     0.000     0.000     0.000     0.000     0.000     0.000     0.000     0.000     0.000     0.000     0.000     0.000     0.000     0.000     0.000     0.000     0.000     0.000     0.000     0.000     0.000     0.000     0.000     0.000     0.000     0.000     0.000     0.000     0.000     0.000     0.000     0.000     0.000     0.000     0.000     0.000     0.000     0.000     0.000     0.000     0.000     0.000     0.000     0.000     0.000     0.000     0.000     0.010     0.111     0.324     0.647     1.082     1.627     2.282     3.048     3.924     4.910     6.005     7.210     8.523     9.946    11.477    13.116    14.864    16.719    18.681    20.749    22.925    25.206    27.592    30.083    32.679    35.378    38.181    41.086    44.092    47.199    50.406    53.711    57.115    60.615    64.210    67.900    71.681    75.554    79.516    72.347    64.655    57.193    49.961    42.958    36.184    29.641    23.326    17.242    11.387     5.762     0.366    -4.800    -9.737   -14.444   -18.921   -23.169   -27.187   -30.975   -34.534   -37.863   -40.963   -43.833   -46.474   -48.884   -51.066   -53.017   -54.739   -56.232   -57.495   -58.528   -59.331   -59.905   -60.250   -60.365   -60.250   -59.905   -59.331   -58.528   -57.495   -56.232   -54.739   -53.017   -51.066   -48.884   -46.474   -43.833   -40.963   -37.863   -34.534   -30.975   -27.187   -23.169   -18.921   -14.444    -9.737    -4.800     0.366     5.762    11.387    17.242    23.326    29.641    36.184    42.958    49.961    57.193    64.655    72.347    79.516    75.554    71.681    67.900    64.210    60.615    57.115    53.711    50.406    47.199    44.092    41.086    38.181    35.378    32.679    30.083    27.592    25.206    22.925    20.749    18.681    16.719    14.864    13.116    11.477     9.946     8.523     7.210     6.005     4.910     3.924     3.048     2.282     1.627     1.082     0.647     0.324     0.111     0.010     0.000     0.000     0.000     0.000     0.000     0.000     0.000     0.000     0.000     0.000     0.000     0.000     0.000     0.000     0.000     0.000     0.000     0.000     0.000     0.000     0.000     0.000     0.000     0.000     0.000     0.000     0.000     0.000     0.000     0.000     0.000     0.000     0.000     0.000     0.000     0.000     0.000     0.000     0.000     0.000     0.000     0.000     0.000     0.000     0.000     0.000     0.000     0.000     0.000     0.000     0.000     0.000
     0.000     0.000     0.000     0.000     0.000     0.000     0.000     0.000     0.000     0.000     0.000     0.000     0.000     0.000     0.000     0.000     0.000     0.000     0.000     0.000     0.000     0.000     0.000     0.000     0.000     0.000     0.000     0.000     0.000     0.000     0.000     0.000     0.000     0.000     0.000     0.000     0.000     0.000     0.000     0.000     0.000     0.000     0.000     0.000     0.000     0.000     0.000     0.000     0.000     0.000     0.000     0.000     0.000     0.003     0.084     0.275     0.576     0.988     1.510     2.142     2.883     3.733     4.693     5.761     6.938     8.224     9.617    11.118    12.726    14.441    16.263    18.190    20.223    22.362    24.605    26.952    29.402    31.956    34.611    37.368    40.225    43.182    46.238    49.392    52.642    55.988    59.428    62.960    66.584    70.298    74.099    77.986    75.447    67.755    60.293    53.060    46.057    39.284    32.740    26.426    20.342    14.487     8.861     3.466    -1.701    -6.637   -11.344   -15.821   -20.069   -24.087   -27.876   -31.434   -34.764   -37.863   -40.733   -43.374   -45.785   -47.966   -49.918   -51.640   -53.132   -54.395   -55.428   -56.232   -56.806   -57.150   -57.265   -57.150   -56.806   -56.232   -55.428   -54.395   -53.132   -51.640   -49.918   -47.966   -45.785   -43.374   -40.733   -37.863   -34.764   -31.434   -27.876   -24.087   -20.069   -15.821   -11.344    -6.637    -1.701     3.466     8.861    14.487    20.342    26.426    32.740    39.284    46.057    53.060    60.293    67.755    75.447    77.986    74.099    70.298    66.584    62.960    59.428    55.988    52.642    49.392    46.238    43.182    40.225    37.368    34.611    31.956    29.402    26.952    24.605    22.362    20.223    18.190    16.263    14.441    12.726    11.118     9.617     8.224     6.938     5.761     4.693     3.733     2.883     2.142     1.510     0.988     0.576     0.275     0.084     0.003     0.000     0.000     0.000     0.000     0.000     0.000     0.000     0.000     0.000     0.000     0.000     0.000     0.000     0.000     0.000     0.000     0.000     0.000     0.000     0.000     0.000     0.000     0.000     0.000     0.000     0.000     0.000     0.000     0.000     0.000     0.000     0.000     0.000     0.000     0.000     0.000     0.000     0.000     0.000     0.000     0.000     0.000     0.000     0.000     0.000     0.000     0.000     0.000     0.000     0.000     0.000     0.000
     0.000     0.000     0.000     0.000     0.000     0.000     0.000     0.000     0.000     0.000     0.000     0.000     0.000     0.000     0.000     0.000     0.000     0.000     0.000     0.000     0.000     0.000     0.000     0.000     0.000     0.000     0.000     0.000     0.000     0.000     0.000     0.000     0.000     0.000     0.000     0.000     0.000     0.000     0.000     0.000     0.000     0.000     0.000     0.000     0.000     0.000     0.000     0.000     0.000     0.000     0.000     0.000     0.000     0.000     0.058     0.227     0.505     0.893     1.390     1.996     2.711     3.535     4.466     5.506     6.654     7.909     9.271    10.740    12.315    13.996    15.782    17.673    19.668    21.768    23.970    26.276    28.683    31.192    33.801    36.509    39.317    42.222    45.224    48.322    51.514    54.799    58.176    61.642    65.198    68.840    72.566    76.374    78.776    71.084    63.622    56.390    49.387    42.613    36.069    29.755    23.671    17.816    12.191     6.795     1.629    -3.308    -8.015   -12.492   -16.740   -20.758   -24.546   -28.105   -31.434   -34.534   -37.404   -40.045   -42.455   -44.637   -46.588   -48.310   -49.803   -51.066   -52.099   -52.903   -53.477   -53.821   -53.936   -53.821   -53.477   -52.903   -52.099   -51.066   -49.803   -48.310   -46.588   -44.637   -42.455   -40.045   -37.404   -34.534   -31.434   -28.105   -24.546   -20.758   -16.740   -12.492    -8.015    -3.308     1.629     6.795    12.191    17.816    23.671    29.755    36.069    42.613    49.387    56.390    63.622    71.084    78.776    76.374    72.566    68.840    65.198    61.642    58.176    54.799    51.514    48.322    45.224    42.222    39.317    36.509    33.801    31.192    28.683    26.276    23.970    21.768    19.668    17.673    15.782    13.996    12.315    10.740     9.271     7.909     6.654     5.506     4.466     3.535     2.711     1.996     1.390     0.893     0.505     0.227     0.058     0.000     0.000     0.000     0.000     0.000     0.000     0.000     0.000     0.000     0.000     0.000     0.000     0.000     0.000     0.000     0.000     0.000     0.000     0.000     0.000     0.000     0.000     0.000     0.000     0.000     0.000     0.000     0.000     0.000     0.000     0.000     0.000     0.000     0.000     0.000     0.000     0.000     0.000     0.000     0.000     0.000     0.000     0.000     0.000     0.000     0.000     0.000     0.000     0.000     0.000     0.000     0.000     0.000
     0.000     0.000     0.000     0.000     0.000     0.000     0.000     0.000     0.000     0.000     0.000     0.000     0.000     0.000     0.000     0.000     0.000     0.000     0.000     0.000     0.000     0.000     0.000     0.000     0.000     0.000     0.000     0.000     0.000     0.000     0.000     0.000     0.000     0.000     0.000     0.000     0.000     0.000     0.000     0.000     0.000     0.000     0.000     0.000     0.000     0.000     0.000     0.000     0.000     0.000     0.000     0.000     0.000     0.000     0.037     0.181     0.434     0.796     1.267     1.846     2.534     3.329     4.231     5.241     6.358     7.581     8.910    10.344    11.884    13.529    15.278    17.131    19.087    21.145    23.305    25.566    27.928    30.390    32.950    35.608    38.363    41.214    44.160    47.199    50.330    53.552    56.863    60.261    63.745    67.312    70.961    74.688    78.492    74.643    67.181    59.948    52.945    46.172    39.628    33.314    27.230    21.375    15.749    10.354     5.188     0.251    -4.456    -8.933   -13.181   -17.199   -20.987   -24.546   -27.876   -30.975   -33.845   -36.486   -38.897   -41.078   -43.029   -44.752   -46.244   -47.507   -48.540   -49.344   -49.918   -50.262   -50.377   -50.262   -49.918   -49.344   -48.540   -47.507   -46.244   -44.752   -43.029   -41.078   -38.897   -36.486   -33.845   -30.975   -27.876   -24.546   -20.987   -17.199   -13.181    -8.933    -4.456     0.251     5.188    10.354    15.749    21.375    27.230    33.314    39.628    46.172    52.945    59.948    67.181    74.643    78.492    74.688    70.961    67.312    63.745    60.261    56.863    53.552    50.330    47.199    44.160    41.214    38.363    35.608    32.950    30.390    27.928    25.566    23.305    21.145    19.087    17.131    15.278    13.529    11.884    10.344     8.910     7.581     6.358     5.241     4.231     3.329     2.534     1.846     1.267     0.796     0.434     0.181     0.037     0.000     0.000     0.000     0.000     0.000     0.000     0.000     0.000     0.000     0.000     0.000     0.000     0.000     0.000     0.000     0.000     0.000     0.000     0.000     0.000     0.000     0.000     0.000     0.000     0.000     0.000     0.000     0.000     0.000     0.000     0.000     0.000     0.000     0.000     0.000     0.000     0.000     0.000     0.000     0.000     0.000     0.000     0.000     0.000     0.000     0.000     0.000     0.000     0.000     0.000     0.000     0.000     0.000
     0.000     0.000     0.000     0.000     0.000     0.000     0.000     0.000     0.000     0.000     0.000     0.000     0.000     0.000     0.000     0.000     0.000     0.000     0.000     0.000     0.000     0.000     0.000     0.000     0.000     0.000     0.000     0.000     0.000     0.000     0.000     0.000     0.000     0.000     0.000     0.000     0.000     0.000     0.000     0.000     0.000     0.000     0.000     0.000     0.000     0.000     0.000     0.000     0.000     0.000     0.000     0.000     0.000     0.000     0.019     0.138     0.365     0.700     1.143     1.694     2.352     3.117     3.989     4.967     6.051     7.240     8.535     9.934    11.437    13.044    14.753    16.566    18.480    20.495    22.611    24.826    27.140    29.553    32.062    34.667    37.368    40.162    43.049    46.027    49.095    52.251    55.493    58.820    62.230    65.721    69.289    72.933    76.650    78.432    70.969    63.737    56.734    49.961    43.417    37.103    31.018    25.163    19.538    14.142     8.976     4.040    -0.667    -5.145    -9.392   -13.410   -17.199   -20.758   -24.087   -27.187   -30.057   -32.697   -35.108   -37.289   -39.241   -40.963   -42.455   -43.718   -44.752   -45.555   -46.129   -46.474   -46.588   -46.474   -46.129   -45.555   -44.752   -43.718   -42.455   -40.963   -39.241   -37.289   -35.108   -32.697   -30.057   -27.187   -24.087   -20.758   -17.199   -13.410    -9.392    -5.145    -0.667     4.040     8.976    14.142    19.538    25.163    31.018    37.103    43.417    49.961    56.734    63.737    70.969    78.432    76.650    72.933    69.289    65.721    62.230    58.820    55.493    52.251    49.095    46.027    43.049    40.162    37.368    34.667    32.062    29.553    27.140    24.826    22.611    20.495    18.480    16.566    14.753    13.044    11.437     9.934     8.535     7.240     6.051     4.967     3.989     3.117     2.352     1.694     1.143     0.700     0.365     0.138     0.019     0.000     0.000     0.000     0.000     0.000     0.000     0.000     0.000     0.000     0.000     0.000     0.000     0.000     0.000     0.000     0.000     0.000     0.000     0.000     0.000     0.000     0.000     0.000     0.000     0.000     0.000     0.000     0.000     0.000     0.000     0.000     0.000     0.000     0.000     0.000     0.000     0.000     0.000     0.000     0.000     0.000     0.000     0.000     0.000     0.000     0.000     0.000     0.000     0.000     0.000     0.000     0.000     0.000
     0.000     0.000     0.000     0.000     0.000     0.000     0.000     0.000     0.000     0.000     0.000     0.000     0.000     0.000     0.000     0.000     0.000     0.000     0.000     0.000     0.000     0.000     0.000     0.000     0.000     0.000     0.000     0.000     0.000     0.000     0.000     0.000     0.000     0.000     0.000     0.000     0.000     0.000     0.000     0.000     0.000     0.000     0.000     0.000     0.000     0.000     0.000     0.000     0.000     0.000     0.000     0.000     0.000     0.000     0.007     0.098     0.298     0.605     1.019     1.540     2.167     2.901     3.740     4.685     5.735     6.889     8.147     9.509    10.973    12.541    14.209    15.980    17.850    19.820    21.890    24.057    26.322    28.683    31.139    33.690    36.334    39.069    41.895    44.810    47.812    50.900    54.072    57.326    60.659    64.070    67.556    71.115    74.742    78.436    74.988    67.755    60.752    53.979    47.435    41.121    35.036    29.181    23.556    18.160    12.994     8.058     3.351    -1.127    -5.374    -9.392   -13.181   -16.740   -20.069   -23.169   -26.039   -28.679   -31.090   -33.271   -35.223   -36.945   -38.437   -39.700   -40.733   -41.537   -42.111   -42.455   -42.570   -42.455   -42.111   -41.537   -40.733   -39.700   -38.437   -36.945   -35.223   -33.271   -31.090   -28.679   -26.039   -23.169   -20.069   -16.740   -13.181    -9.392    -5.374    -1.127     3.351     8.058    12.994    18.160    23.556    29.181    35.036    41.121    47.435    53.979    60.752    67.755    74.988    78.436    74.742    71.115    67.556    64.070    60.659    57.326    54.072    50.900    47.812    44.810    41.895    39.069    36.334    33.690    31.139    28.683    26.322    24.057    21.890    19.820    17.850    15.980    14.209    12.541    10.973     9.509     8.147     6.889     5.735     4.685     3.740     2.901     2.167     1.540     1.019     0.605     0.298     0.098     0.007     0.000     0.000     0.000     0.000     0.000     0.000     0.000     0.000     0.000     0.000     0.000     0.000     0.000     0.000     0.000     0.000     0.000     0.000     0.000     0.000     0.000     0.000     0.000     0.000     0.000     0.000     0.000     0.000     0.000     0.000     0.000     0.000     0.000     0.000     0.000     0.000     0.000     0.000     0.000     0.000     0.000     0.000     0.000     0.000     0.000     0.000     0.000     0.000     0.000     0.000     0.000     0.000     0.000
     0.000     0.000     0.000     0.000     0.000     0.000     0.000     0.000     0.000     0.000     0.000     0.000     0.000     0.000     0.000     0.000     0.000     0.000     0.000     0.000     0.000     0.000     0.000     0.000     0.000     0.000     0.000     0.000     0.000     0.000     0.000     0.000     0.000     0.000     0.000     0.000     0.000     0.000     0.000     0.000     0.000     0.000     0.000     0.000     0.000     0.000     0.000     0.000     0.000     0.000     0.000     0.000     0.000     0.000     0.000     0.064     0.235     0.512     0.896     1.386     1.981     2.682     3.487     4.397     5.411     6.529     7.749     9.072    10.496    12.022    13.649    15.375    17.200    19.124    21.145    23.263    25.476    27.784    30.185    32.679    35.264    37.939    40.701    43.551    46.486    49.504    52.603    55.781    59.037    62.367    65.768    69.239    72.775    76.374    79.235    72.003    65.000    58.226    51.683    45.369    39.284    33.429    27.804    22.408    17.242    12.305     7.598     3.121    -1.127    -5.145    -8.933   -12.492   -15.821   -18.921   -21.791   -24.431   -26.842   -29.024   -30.975   -32.697   -34.190   -35.453   -36.486   -37.289   -37.863   -38.208   -38.323   -38.208   -37.863   -37.289   -36.486   -35.453   -34.190   -32.697   -30.975   -29.024   -26.842   -24.431   -21.791   -18.921   -15.821   -12.492    -8.933    -5.145    -1.127     3.121     7.598    12.305    17.242    22.408    27.804    33.429    39.284    45.369    51.683    58.226    65.000    72.003    79.235    76.374    72.775    69.239    65.768    62.367    59.037    55.781    52.603    49.504    46.486    43.551    40.701    37.939    35.264    32.679    30.185    27.784    25.476    23.263    21.145    19.124    17.200    15.375    13.649    12.022    10.496     9.072     7.749     6.529     5.411     4.397     3.487     2.682     1.981     1.386     0.896     0.512     0.235     0.064     0.000     0.000     0.000     0.000     0.000     0.000     0.000     0.000     0.000     0.000     0.000     0.000     0.000     0.000     0.000     0.000     0.000     0.000     0.000     0.000     0.000     0.000     0.000     0.000     0.000     0.000     0.000     0.000     0.000     0.000     0.000     0.000     0.000     0.000     0.000     0.000     0.000     0.000     0.000     0.000     0.000     0.000     0.000     0.000     0.000     0.000     0.000     0.000     0.000     0.000     0.000     0.000     0.000     0.000
     0.000     0.000     0.000     0.000     0.000     0.000     0.000     0.000     0.000     0.000     0.000     0.000     0.000     0.000     0.000     0.000     0.000     0.000     0.000     0.000     0.000     0.000     0.000     0.000     0.000     0.000     0.000     0.000     0.000     0.000     0.000     0.000     0.000     0.000     0.000     0.000     0.000     0.000     0.000     0.000     0.000     0.000     0.000     0.000     0.000     0.000     0.000     0.000     0.000     0.000     0.000     0.000     0.000     0.000     0.000     0.036     0.177     0.423     0.775     1.233     1.795     2.461     3.232     4.105     5.082     6.161     7.342     8.625    10.008    11.490    13.073    14.753    16.532    18.407    20.378    22.445    24.605    26.858    29.203    31.638    34.162    36.774    39.472    42.255    45.120    48.066    51.091    54.192    57.368    60.615    63.931    67.312    70.756    74.259    77.817    76.480    69.477    62.704    56.160    49.846    43.761    37.906    32.281    26.885    21.719    16.783    12.076     7.598     3.351    -0.667    -4.456    -8.015   -11.344   -14.444   -17.314   -19.954   -22.365   -24.546   -26.498   -28.220   -29.712   -30.975   -32.008   -32.812   -33.386   -33.730   -33.845   -33.730   -33.386   -32.812   -32.008   -30.975   -29.712   -28.220   -26.498   -24.546   -22.365   -19.954   -17.314   -14.444   -11.344    -8.015    -4.456    -0.667     3.351     7.598    12.076    16.783    21.719    26.885    32.281    37.906    43.761    49.846    56.160    62.704    69.477    76.480    77.817    74.259    70.756    67.312    63.931    60.615    57.368    54.192    51.091    48.066    45.120    42.255    39.472    36.774    34.162    31.638    29.203    26.858    24.605    22.445    20.378    18.407    16.532    14.753    13.073    11.490    10.008     8.625     7.342     6.161     5.082     4.105     3.232     2.461     1.795     1.233     0.775     0.423     0.177     0.036     0.000     0.000     0.000     0.000     0.000     0.000     0.000     0.000     0.000     0.000     0.000     0.000     0.000     0.000     0.000     0.000     0.000     0.000     0.000     0.000     0.000     0.000     0.000     0.000     0.000     0.000     0.000     0.000     0.000     0.000     0.000     0.000     0.000     0.000     0.000     0.000     0.000     0.000     0.000     0.000     0.000     0.000     0.000     0.000     0.000     0.000     0.000     0.000     0.000     0.000     0.000     0.000     0.000     0.000
     0.000     0.000     0.000     0.000     0.000     0.000     0.000     0.000     0.000     0.000     0.000     0.000     0.000     0.000     0.000     0.000     0.000     0.000     0.000     0.000     0.000     0.000     0.000     0.000     0.000     0.000     0.000     0.000     0.000     0.000     0.000     0.000     0.000     0.000     0.000     0.000     0.000     0.000     0.000     0.000     0.000     0.000     0.000     0.000     0.000     0.000     0.000     0.000     0.000     0.000     0.000     0.000     0.000     0.000     0.000     0.015     0.125     0.339     0.658     1.082     1.609     2.240     2.974     3.810     4.749     5.788     6.929     8.169     9.509    10.947    12.484    14.118    15.848    17.673    19.593    21.606    23.711    25.908    28.194    30.570    33.032    35.579    38.211    40.925    43.720    46.592    49.541    52.564    55.658    58.820    62.049    65.340    68.690    72.096    75.554    79.059    74.184    67.411    60.867    54.553    48.468    42.613    36.988    31.592    26.426    21.490    16.783    12.305     8.058     4.040     0.251    -3.308    -6.637    -9.737   -12.607   -15.247   -17.658   -19.839   -21.791   -23.513   -25.005   -26.268   -27.302   -28.105   -28.679   -29.024   -29.138   -29.024   -28.679   -28.105   -27.302   -26.268   -25.005   -23.513   -21.791   -19.839   -17.658   -15.247   -12.607    -9.737    -6.637    -3.308     0.251     4.040     8.058    12.305    16.783    21.490    26.426    31.592    36.988    42.613    48.468    54.553    60.867    67.411    74.184    79.059    75.554    72.096    68.690    65.340    62.049    58.820    55.658    52.564    49.541    46.592    43.720    40.925    38.211    35.579    33.032    30.570    28.194    25.908    23.711    21.606    19.593    17.673    15.848    14.118    12.484    10.947     9.509     8.169     6.929     5.788     4.749     3.810     2.974     2.240     1.609     1.082     0.658     0.339     0.125     0.015     0.000     0.000     0.000     0.000     0.000     0.000     0.000     0.000     0.000     0.000     0.000     0.000     0.000     0.000     0.000     0.000     0.000     0.000     0.000     0.000     0.000     0.000     0.000     0.000     0.000     0.000     0.000     0.000     0.000     0.000     0.000     0.000     0.000     0.000     0.000     0.000     0.000     0.000     0.000     0.000     0.000     0.000     0.000     0.000     0.000     0.000     0.000     0.000     0.000     0.000     0.000     0.000     0.000     0.000
     0.000     0.000     0.000     0.000     0.000     0.000     0.000     0.000     0.000     0.000     0.000     0.000     0.000     0.000     0.000     0.000     0.000     0.000     0.000     0.000     0.000     0.000     0.000     0.000     0.000     0.000     0.000     0.000     0.000     0.000     0.000     0.000     0.000     0.000     0.000     0.000     0.000     0.000     0.000     0.000     0.000     0.000     0.000     0.000     0.000     0.000     0.000     0.000     0.000     0.000     0.000     0.000     0.000     0.000     0.000     0.003     0.080     0.261     0.546     0.935     1.427     2.021     2.717     3.514     4.413     5.411     6.510     7.707     9.002    10.395    11.884    13.470    15.150    16.924    18.791    20.749    22.799    24.937    27.164    29.477    31.876    34.358    36.922    39.566    42.288    45.086    47.957    50.900    53.911    56.989    60.129    63.328    66.584    69.893    73.249    76.650    79.120    72.347    65.803    59.489    53.405    47.550    41.924    36.529    31.363    26.426    21.719    17.242    12.994     8.976     5.188     1.629    -1.701    -4.800    -7.670   -10.311   -12.722   -14.903   -16.854   -18.577   -20.069   -21.332   -22.365   -23.169   -23.743   -24.087   -24.202   -24.087   -23.743   -23.169   -22.365   -21.332   -20.069   -18.577   -16.854   -14.903   -12.722   -10.311    -7.670    -4.800    -1.701     1.629     5.188     8.976    12.994    17.242    21.719    26.426    31.363    36.529    41.924    47.550    53.405    59.489    65.803    72.347    79.120    76.650    73.249    69.893    66.584    63.328    60.129    56.989    53.911    50.900    47.957    45.086    42.288    39.566    36.922    34.358    31.876    29.477    27.164    24.937    22.799    20.749    18.791    16.924    15.150    13.470    11.884    10.395     9.002     7.707     6.510     5.411     4.413     3.514     2.717     2.021     1.427     0.935     0.546     0.261     0.080     0.003     0.000     0.000     0.000     0.000     0.000     0.000     0.000     0.000     0.000     0.000     0.000     0.000     0.000     0.000     0.000     0.000     0.000     0.000     0.000     0.000     0.000     0.000     0.000     0.000     0.000     0.000     0.000     0.000     0.000     0.000     0.000     0.000     0.000     0.000     0.000     0.000     0.000     0.000     0.000     0.000     0.000     0.000     0.000     0.000     0.000     0.000     0.000     0.000     0.000     0.000     0.000     0.000     0.000     0.000
     0.000     0.000     0.000     0.000     0.000     0.000     0.000     0.000     0.000     0.000     0.000     0.000     0.000     0.000     0.000     0.000     0.000     0.000     0.000     0.000     0.000     0.000     0.000     0.000     0.000     0.000     0.000     0.000     0.000     0.000     0.000     0.000     0.000     0.000     0.000     0.000     0.000     0.000     0.000     0.000     0.000     0.000     0.000     0.000     0.000     0.000     0.000     0.000     0.000     0.000     0.000     0.000     0.000     0.000     0.000     0.000     0.044     0.191     0.441     0.793     1.248     1.804     2.461     3.219     4.076     5.032     6.087     7.240     8.490     9.836    11.277    12.812    14.441    16.162    17.975    19.878    21.869    23.949    26.114    28.365    30.698    33.113    35.608    38.181    40.829    43.551    46.344    49.206    52.134    55.125    58.176    61.283    64.444    67.654    70.910    74.206    77.538    77.513    70.969    64.655    58.571    52.716    47.091    41.695    36.529    31.592    26.885    22.408    18.160    14.142    10.354     6.795     3.466     0.366    -2.504    -5.145    -7.556    -9.737   -11.688   -13.410   -14.903   -16.166   -17.199   -18.003   -18.577   -18.921   -19.036   -18.921   -18.577   -18.003   -17.199   -16.166   -14.903   -13.410   -11.688    -9.737    -7.556    -5.145    -2.504     0.366     3.466     6.795    10.354    14.142    18.160    22.408    26.885    31.592    36.529    41.695    47.091    52.716    58.571    64.655    70.969    77.513    77.538    74.206    70.910    67.654    64.444    61.283    58.176    55.125    52.134    49.206    46.344    43.551    40.829    38.181    35.608    33.113    30.698    28.365    26.114    23.949    21.869    19.878    17.975    16.162    14.441    12.812    11.277     9.836     8.490     7.240     6.087     5.032     4.076     3.219     2.461     1.804     1.248     0.793     0.441     0.191     0.044     0.000     0.000     0.000     0.000     0.000     0.000     0.000     0.000     0.000     0.000     0.000     0.000     0.000     0.000     0.000     0.000     0.000     0.000     0.000     0.000     0.000     0.000     0.000     0.000     0.000     0.000     0.000     0.000     0.000     0.000     0.000     0.000     0.000     0.000     0.000     0.000     0.000     0.000     0.000     0.000     0.000     0.000     0.000     0.000     0.000     0.000     0.000     0.000     0.000     0.000     0.000     0.000     0.000     0.000     0.000
     0.000     0.000     0.000     0.000     0.000     0.000     0.000     0.000     0.000     0.000     0.000     0.000     0.000     0.000     0.000     0.000     0.000     0.000     0.000     0.000     0.000     0.000     0.000     0.000     0.000     0.000     0.000     0.000     0.000     0.000     0.000     0.000     0.000     0.000     0.000     0.000     0.000     0.000     0.000     0.000     0.000     0.000     0.000     0.000     0.000     0.000     0.000     0.000     0.000     0.000     0.000     0.000     0.000     0.000     0.000     0.000     0.018     0.129     0.343     0.658     1.075     1.592     2.209     2.925     3.740     4.653     5.664     6.771     7.974     9.271    10.663    12.147    13.724    15.391    17.148    18.994    20.927    22.946    25.049    27.235    29.502    31.849    34.274    36.774    39.348    41.993    44.707    47.487    50.330    53.234    56.195    59.210    62.276    65.387    68.541    71.733    74.958    78.210    76.365    70.051    63.967    58.112    52.486    47.091    41.924    36.988    32.281    27.804    23.556    19.538    15.749    12.191     8.861     5.762     2.892     0.251    -2.160    -4.341    -6.293    -8.015    -9.507   -10.770   -11.803   -12.607   -13.181   -13.525   -13.640   -13.525   -13.181   -12.607   -11.803   -10.770    -9.507    -8.015    -6.293    -4.341    -2.160     0.251     2.892     5.762     8.861    12.191    15.749    19.538    23.556    27.804    32.281    36.988    41.924    47.091    52.486    58.112    63.967    70.051    76.365    78.210    74.958    71.733    68.541    65.387    62.276    59.210    56.195    53.234    50.330    47.487    44.707    41.993    39.348    36.774    34.274    31.849    29.502    27.235    25.049    22.946    20.927    18.994    17.148    15.391    13.724    12.147    10.663     9.271     7.974     6.771     5.664     4.653     3.740     2.925     2.209     1.592     1.075     0.658     0.343     0.129     0.018     0.000     0.000     0.000     0.000     0.000     0.000     0.000     0.000     0.000     0.000     0.000     0.000     0.000     0.000     0.000     0.000     0.000     0.000     0.000     0.000     0.000     0.000     0.000     0.000     0.000     0.000     0.000     0.000     0.000     0.000     0.000     0.000     0.000     0.000     0.000     0.000     0.000     0.000     0.000     0.000     0.000     0.000     0.000     0.000     0.000     0.000     0.000     0.000     0.000     0.000     0.000     0.000     0.000     0.000     0.000
     0.000     0.000     0.000     0.000     0.000     0.000     0.000     0.000     0.000     0.000     0.000     0.000     0.000     0.000     0.000     0.000     0.000     0.000     0.000     0.000     0.000     0.000     0.000     0.000     0.000     0.000     0.000     0.000     0.000     0.000     0.000     0.000     0.000     0.000     0.000     0.000     0.000     0.000     0.000     0.000     0.000     0.000     0.000     0.000     0.000     0.000     0.000     0.000     0.000     0.000     0.000     0.000     0.000     0.000     0.000     0.000     0.003     0.078     0.254     0.532     0.909     1.386     1.962     2.636     3.408     4.276     5.241     6.301     7.456     8.704    10.045    11.477    13.000    14.612    16.313    18.100    19.973    21.931    23.970    26.091    28.292    30.570    32.923    35.350    37.848    40.415    43.049    45.746    48.505    51.321    54.192    57.115    60.085    63.098    66.151    69.239    72.357    75.500    78.662    75.676    69.592    63.737    58.112    52.716    47.550    42.613    37.906    33.429    29.181    25.163    21.375    17.816    14.487    11.387     8.517     5.876     3.466     1.284    -0.667    -2.389    -3.882    -5.145    -6.178    -6.981    -7.556    -7.900    -8.015    -7.900    -7.556    -6.981    -6.178    -5.145    -3.882    -2.389    -0.667     1.284     3.466     5.876     8.517    11.387    14.487    17.816    21.375    25.163    29.181    33.429    37.906    42.613    47.550    52.716    58.112    63.737    69.592    75.676    78.662    75.500    72.357    69.239    66.151    63.098    60.085    57.115    54.192    51.321    48.505    45.746    43.049    40.415    37.848    35.350    32.923    30.570    28.292    26.091    23.970    21.931    19.973    18.100    16.313    14.612    13.000    11.477    10.045     8.704     7.456     6.301     5.241     4.276     3.408     2.636     1.962     1.386     0.909     0.532     0.254     0.078     0.003     0.000     0.000     0.000     0.000     0.000     0.000     0.000     0.000     0.000     0.000     0.000     0.000     0.000     0.000     0.000     0.000     0.000     0.000     0.000     0.000     0.000     0.000     0.000     0.000     0.000     0.000     0.000     0.000     0.000     0.000     0.000     0.000     0.000     0.000     0.000     0.000     0.000     0.000     0.000     0.000     0.000     0.000     0.000     0.000     0.000     0.000     0.000     0.000     0.000     0.000     0.000     0.000     0.000     0.000     0.000
     0.000     0.000     0.000     0.000     0.000     0.000     0.000     0.000     0.000     0.000     0.000     0.000     0.000     0.000     0.000     0.000     0.000     0.000     0.000     0.000     0.000     0.000     0.000     0.000     0.000     0.000     0.000     0.000     0.000     0.000     0.000     0.000     0.000     0.000     0.000     0.000     0.000     0.000     0.000     0.000     0.000     0.000     0.000     0.000     0.000     0.000     0.000     0.000     0.000     0.000     0.000     0.000     0.000     0.000     0.000     0.000     0.000     0.039     0.177     0.415     0.752     1.187     1.721     2.352     3.079     3.903     4.821     5.833     6.938     8.136     9.425    10.804    12.273    13.829    15.472    17.200    19.012    20.907    22.883    24.937    27.070    29.277    31.559    33.912    36.334    38.822    41.376    43.990    46.663    49.392    52.173    55.002    57.877    60.792    63.745    66.729    69.741    72.775    75.827    78.889    75.447    69.592    63.967    58.571    53.405    48.468    43.761    39.284    35.036    31.018    27.230    23.671    20.342    17.242    14.372    11.731     9.320     7.139     5.188     3.466     1.973     0.710    -0.323    -1.127    -1.701    -2.045    -2.160    -2.045    -1.701    -1.127    -0.323     0.710     1.973     3.466     5.188     7.139     9.320    11.731    14.372    17.242    20.342    23.671    27.230    31.018    35.036    39.284    43.761    48.468    53.405    58.571    63.967    69.592    75.447    78.889    75.827    72.775    69.741    66.729    63.745    60.792    57.877    55.002    52.173    49.392    46.663    43.990    41.376    38.822    36.334    33.912    31.559    29.277    27.070    24.937    22.883    20.907    19.012    17.200    15.472    13.829    12.273    10.804     9.425     8.136     6.938     5.833     4.821     3.903     3.079     2.352     1.721     1.187     0.752     0.415     0.177     0.039     0.000     0.000     0.000     0.000     0.000     0.000     0.000     0.000     0.000     0.000     0.000     0.000     0.000     0.000     0.000     0.000     0.000     0.000     0.000     0.000     0.000     0.000     0.000     0.000     0.000     0.000     0.000     0.000     0.000     0.000     0.000     0.000     0.000     0.000     0.000     0.000     0.000     0.000     0.000     0.000     0.000     0.000     0.000     0.000     0.000     0.000     0.000     0.000     0.000     0.000     0.000     0.000     0.000     0.000     0.000     0.000
     0.000     0.000     0.000     0.000     0.000     0.000     0.000     0.000     0.000     0.000     0.000     0.000     0.000     0.000     0.000     0.000     0.000     0.000     0.000     0.000     0.000     0.000     0.000     0.000     0.000     0.000     0.000     0.000     0.000     0.000     0.000     0.000     0.000     0.000     0.000     0.000     0.000     0.000     0.000     0.000     0.000     0.000     0.000     0.000     0.000     0.000     0.000     0.000     0.000     0.000     0.000     0.000     0.000     0.000     0.000     0.000     0.000     0.012     0.111     0.309     0.605     0.998     1.489     2.076     2.758     3.535     4.405     5.368     6.424     7.570     8.806    10.132    11.544    13.044    14.628    16.296    18.046    19.878    21.788    23.776    25.839    27.977    30.185    32.463    34.809    37.219    39.691    42.222    44.810    47.451    50.141    52.878    55.658    58.476    61.328    64.210    67.117    70.044    72.986    75.936    78.889    75.676    70.051    64.655    59.489    54.553    49.846    45.369    41.121    37.103    33.314    29.755    26.426    23.326    20.456    17.816    15.405    13.224    11.272     9.550     8.058     6.795     5.762     4.958     4.384     4.040     3.925     4.040     4.384     4.958     5.762     6.795     8.058     9.550    11.272    13.224    15.405    17.816    20.456    23.326    26.426    29.755    33.314    37.103    41.121    45.369    49.846    54.553    59.489    64.655    70.051    75.676    78.889    75.936    72.986    70.044    67.117    64.210    61.328    58.476    55.658    52.878    50.141    47.451    44.810    42.222    39.691    37.219    34.809    32.463    30.185    27.977    25.839    23.776    21.788    19.878    18.046    16.296    14.628    13.044    11.544    10.132     8.806     7.570     6.424     5.368     4.405     3.535     2.758     2.076     1.489     0.998     0.605     0.309     0.111     0.012     0.000     0.000     0.000     0.000     0.000     0.000     0.000     0.000     0.000     0.000     0.000     0.000     0.000     0.000     0.000     0.000     0.000     0.000     0.000     0.000     0.000     0.000     0.000     0.000     0.000     0.000     0.000     0.000     0.000     0.000     0.000     0.000     0.000     0.000     0.000     0.000     0.000     0.000     0.000     0.000     0.000     0.000     0.000     0.000     0.000     0.000     0.000     0.000     0.000     0.000     0.000     0.000     0.000     0.000     0.000     0.000
     0.000     0.000     0.000     0.000     0.000     0.000     0.000     0.000     0.000     0.000     0.000     0.000     0.000     0.000     0.000     0.000     0.000     0.000     0.000     0.000     0.000     0.000     0.000     0.000     0.000     0.000     0.000     0.000     0.000     0.000     0.000     0.000     0.000     0.000     0.000     0.000     0.000     0.000     0.000     0.000     0.000     0.000     0.000     0.000     0.000     0.000     0.000     0.000     0.000     0.000     0.000     0.000     0.000     0.000     0.000     0.000     0.000     0.000     0.059     0.216     0.470     0.821     1.267     1.809     2.445     3.174     3.996     4.910     5.914     7.008     8.191     9.461    10.817    12.259    13.784    15.391    17.079    18.846    20.690    22.611    24.605    26.671    28.806    31.009    33.277    35.608    37.999    40.447    42.949    45.502    48.103    50.747    53.432    56.154    58.907    61.688    64.491    67.312    70.145    72.986    75.827    78.662    76.365    70.969    65.803    60.867    56.160    51.683    47.435    43.417    39.628    36.069    32.740    29.641    26.770    24.130    21.719    19.538    17.586    15.864    14.372    13.109    12.076    11.272    10.698    10.354    10.239    10.354    10.698    11.272    12.076    13.109    14.372    15.864    17.586    19.538    21.719    24.130    26.770    29.641    32.740    36.069    39.628    43.417    47.435    51.683    56.160    60.867    65.803    70.969    76.365    78.662    75.827    72.986    70.145    67.312    64.491    61.688    58.907    56.154    53.432    50.747    48.103    45.502    42.949    40.447    37.999    35.608    33.277    31.009    28.806    26.671    24.605    22.611    20.690    18.846    17.079    15.391    13.784    12.259    10.817     9.461     8.191     7.008     5.914     4.910     3.996     3.174     2.445     1.809     1.267     0.821     0.470     0.216     0.059     0.000     0.000     0.000     0.000     0.000     0.000     0.000     0.000     0.000     0.000     0.000     0.000     0.000     0.000     0.000     0.000     0.000     0.000     0.000     0.000     0.000     0.000     0.000     0.000     0.000     0.000     0.000     0.000     0.000     0.000     0.000     0.000     0.000     0.000     0.000     0.000     0.000     0.000     0.000     0.000     0.000     0.000     0.000     0.000     0.000     0.000     0.000     0.000     0.000     0.000     0.000     0.000     0.000     0.000     0.000     0.000     0.000
     0.000     0.000     0.000     0.000     0.000     0.000     0.000     0.000     0.000     0.000     0.000     0.000     0.000     0.000     0.000     0.000     0.000     0.000     0.000     0.000     0.000     0.000     0.000     0.000     0.000     0.000     0.000     0.000     0.000     0.000     0.000     0.000     0.000     0.000     0.000     0.000     0.000     0.000     0.000     0.000     0.000     0.000     0.000     0.000     0.000     0.000     0.000     0.000     0.000     0.000     0.000     0.000     0.000     0.000     0.000     0.000     0.000     0.000     0.023     0.138     0.349     0.656     1.057     1.553     2.142     2.823     3.596     4.459     5.411     6.452     7.581     8.795    10.094    11.477    12.942    14.488    16.112    17.815    19.593    21.445    23.369    25.363    27.425    29.553    31.744    33.995    36.304    38.669    41.086    43.551    46.062    48.615    51.206    53.831    56.486    59.167    61.868    64.585    67.312    70.044    72.775    75.500    78.210    77.513    72.347    67.411    62.704    58.226    53.979    49.961    46.172    42.613    39.284    36.184    33.314    30.674    28.263    26.082    24.130    22.408    20.916    19.653    18.619    17.816    17.242    16.897    16.783    16.897    17.242    17.816    18.619    19.653    20.916    22.408    24.130    26.082    28.263    30.674    33.314    36.184    39.284    42.613    46.172    49.961    53.979    58.226    62.704    67.411    72.347    77.513    78.210    75.500    72.775    70.044    67.312    64.585    61.868    59.167    56.486    53.831    51.206    48.615    46.062    43.551    41.086    38.669    36.304    33.995    31.744    29.553    27.425    25.363    23.369    21.445    19.593    17.815    16.112    14.488    12.942    11.477    10.094     8.795     7.581     6.452     5.411     4.459     3.596     2.823     2.142     1.553     1.057     0.656     0.349     0.138     0.023     0.000     0.000     0.000     0.000     0.000     0.000     0.000     0.000     0.000     0.000     0.000     0.000     0.000     0.000     0.000     0.000     0.000     0.000     0.000     0.000     0.000     0.000     0.000     0.000     0.000     0.000     0.000     0.000     0.000     0.000     0.000     0.000     0.000     0.000     0.000     0.000     0.000     0.000     0.000     0.000     0.000     0.000     0.000     0.000     0.000     0.000     0.000     0.000     0.000     0.000     0.000     0.000     0.000     0.000     0.000     0.000     0.000
     0.000     0.000     0.000     0.000     0.000     0.000     0.000     0.000     0.000     0.000     0.000     0.000     0.000     0.000     0.000     0.000     0.000     0.000     0.000     0.000     0.000     0.000     0.000     0.000     0.000     0.000     0.000     0.000     0.000     0.000     0.000     0.000     0.000     0.000     0.000     0.000     0.000     0.000     0.000     0.000     0.000     0.000     0.000     0.000     0.000     0.000     0.000     0.000     0.000     0.000     0.000     0.000     0.000     0.000     0.000     0.000     0.000     0.000     0.003     0.075     0.243     0.505     0.861     1.310     1.851     2.483     3.206     4.018     4.918     5.905     6.978     8.136     9.378    10.701    12.105    13.589    15.150    16.787    18.498    20.281    22.135    24.057    26.045    28.097    30.211    32.383    34.611    36.892    39.224    41.602    44.024    46.486    48.984    51.514    54.072    56.653    59.254    61.868    64.491    67.117    69.741    72.357    74.958    77.538    79.120    74.184    69.477    65.000    60.752    56.734    52.945    49.387    46.057    42.958    40.088    37.447    35.036    32.855    30.903    29.181    27.689    26.426    25.393    24.589    24.015    23.671    23.556    23.671    24.015    24.589    25.393    26.426    27.689    29.181    30.903    32.855    35.036    37.447    40.088    42.958    46.057    49.387    52.945    56.734    60.752    65.000    69.477    74.184    79.120    77.538    74.958    72.357    69.741    67.117    64.491    61.868    59.254    56.653    54.072    51.514    48.984    46.486    44.024    41.602    39.224    36.892    34.611    32.383    30.211    28.097    26.045    24.057    22.135    20.281    18.498    16.787    15.150    13.589    12.105    10.701     9.378     8.136     6.978     5.905     4.918     4.018     3.206     2.483     1.851     1.310     0.861     0.505     0.243     0.075     0.003     0.000     0.000     0.000     0.000     0.000     0.000     0.000     0.000     0.000     0.000     0.000     0.000     0.000     0.000     0.000     0.000     0.000     0.000     0.000     0.000     0.000     0.000     0.000     0.000     0.000     0.000     0.000     0.000     0.000     0.000     0.000     0.000     0.000     0.000     0.000     0.000     0.000     0.000     0.000     0.000     0.000     0.000     0.000     0.000     0.000     0.000     0.000     0.000     0.000     0.000     0.000     0.000     0.000     0.000     0.000     0.000     0.000
     0.000     0.000     0.000     0.000     0.000     0.000     0.000     0.000     0.000     0.000     0.000     0.000     0.000     0.000     0.000     0.000     0.000     0.000     0.000     0.000     0.000     0.000     0.000     0.000     0.000     0.000     0.000     0.000     0.000     0.000     0.000     0.000     0.000     0.000     0.000     0.000     0.000     0.000     0.000     0.000     0.000     0.000     0.000     0.000     0.000     0.000     0.000     0.000     0.000     0.000     0.000     0.000     0.000     0.000     0.000     0.000     0.000     0.000     0.000     0.031     0.154     0.371     0.680     1.082     1.574     2.157     2.829     3.589     4.436     5.368     6.386     7.487     8.670     9.934    11.277    12.697    14.194    15.765    17.409    19.124    20.907    22.757    24.671    26.647    28.683    30.776    32.923    35.121    37.368    39.660    41.993    44.364    46.770    49.206    51.668    54.152    56.653    59.167    61.688    64.210    66.729    69.239    71.733    74.206    76.650    79.059    76.480    72.003    67.755    63.737    59.948    56.390    53.060    49.961    47.091    44.450    42.039    39.858    37.906    36.184    34.692    33.429    32.396    31.592    31.018    30.674    30.559    30.674    31.018    31.592    32.396    33.429    34.692    36.184    37.906    39.858    42.039    44.450    47.091    49.961    53.060    56.390    59.948    63.737    67.755    72.003    76.480    79.059    76.650    74.206    71.733    69.239    66.729    64.210    61.688    59.167    56.653    54.152    51.668    49.206    46.770    44.364    41.993    39.660    37.368    35.121    32.923    30.776    28.683    26.647    24.671    22.757    20.907    19.124    17.409    15.765    14.194    12.697    11.277     9.934     8.670     7.487     6.386     5.368     4.436     3.589     2.829     2.157     1.574     1.082     0.680     0.371     0.154     0.031     0.000     0.000     0.000     0.000     0.000     0.000     0.000     0.000     0.000     0.000     0.000     0.000     0.000     0.000     0.000     0.000     0.000     0.000     0.000     0.000     0.000     0.000     0.000     0.000     0.000     0.000     0.000     0.000     0.000     0.000     0.000     0.000     0.000     0.000     0.000     0.000     0.000     0.000     0.000     0.000     0.000     0.000     0.000     0.000     0.000     0.000     0.000     0.000     0.000     0.000     0.000     0.000     0.000     0.000     0.000     0.000     0.000     0.000
     0.000     0.000     0.000     0.000     0.000     0.000     0.000     0.000     0.000     0.000     0.000     0.000     0.000     0.000     0.000     0.000     0.000     0.000     0.000     0.000     0.000     0.000     0.000     0.000     0.000     0.000     0.000     0.000     0.000     0.000     0.000     0.000     0.000     0.000     0.000     0.000     0.000     0.000     0.000     0.000     0.000     0.000     0.000     0.000     0.000     0.000     0.000     0.000     0.000     0.000     0.000     0.000     0.000     0.000     0.000     0.000     0.000     0.000     0.000     0.005     0.084     0.254     0.517     0.870     1.314     1.846     2.467     3.174     3.967     4.845     5.806     6.849     7.974     9.177    10.458    11.816    13.248    14.753    16.330    17.975    19.687    21.465    23.305    25.206    27.164    29.178    31.244    33.360    35.522    37.728    39.973    42.255    44.569    46.913    49.280    51.668    54.072    56.486    58.907    61.328    63.745    66.151    68.541    70.910    73.249    75.554    77.817    79.235    74.988    70.969    67.181    63.622    60.293    57.193    54.323    51.683    49.272    47.091    45.139    43.417    41.924    40.662    39.628    38.825    38.251    37.906    37.792    37.906    38.251    38.825    39.628    40.662    41.924    43.417    45.139    47.091    49.272    51.683    54.323    57.193    60.293    63.622    67.181    70.969    74.988    79.235    77.817    75.554    73.249    70.910    68.541    66.151    63.745    61.328    58.907    56.486    54.072    51.668    49.280    46.913    44.569    42.255    39.973    37.728    35.522    33.360    31.244    29.178    27.164    25.206    23.305    21.465    19.687    17.975    16.330    14.753    13.248    11.816    10.458     9.177     7.974     6.849     5.806     4.845     3.967     3.174     2.467     1.846     1.314     0.870     0.517     0.254     0.084     0.005     0.000     0.000     0.000     0.000     0.000     0.000     0.000     0.000     0.000     0.000     0.000     0.000     0.000     0.000     0.000     0.000     0.000     0.000     0.000     0.000     0.000     0.000     0.000     0.000     0.000     0.000     0.000     0.000     0.000     0.000     0.000     0.000     0.000     0.000     0.000     0.000     0.000     0.000     0.000     0.000     0.000     0.000     0.000     0.000     0.000     0.000     0.000     0.000     0.000     0.000     0.000     0.000     0.000     0.000     0.000     0.000     0.000     0.000
     0.000     0.000     0.000     0.000     0.000     0.000     0.000     0.000     0.000     0.000     0.000     0.000     0.000     0.000     0.000     0.000     0.000     0.000     0.000     0.000     0.000     0.000     0.000     0.000     0.000     0.000     0.000     0.000     0.000     0.000     0.000     0.000     0.000     0.000     0.000     0.000     0.000     0.000     0.000     0.000     0.000     0.000     0.000     0.000     0.000     0.000     0.000     0.000     0.000     0.000     0.000     0.000     0.000     0.000     0.000     0.000     0.000     0.000     0.000     0.000     0.034     0.158     0.373     0.678     1.071     1.553     2.121     2.775     3.514     4.337     5.241     6.226     7.291     8.434     9.653    10.947    12.315    13.754    15.262    16.838    18.480    20.185    21.951    23.776    25.657    27.592    29.578    31.611    33.690    35.810    37.969    40.162    42.386    44.638    46.913    49.206    51.514    53.831    56.154    58.476    60.792    63.098    65.387    67.654    69.893    72.096    74.259    76.374    78.436    78.432    74.643    71.084    67.755    64.655    61.785    59.145    56.734    54.553    52.601    50.879    49.387    48.124    47.091    46.287    45.713    45.369    45.254    45.369    45.713    46.287    47.091    48.124    49.387    50.879    52.601    54.553    56.734    59.145    61.785    64.655    67.755    71.084    74.643    78.432    78.436    76.374    74.259    72.096    69.893    67.654    65.387    63.098    60.792    58.476    56.154    53.831    51.514    49.206    46.913    44.638    42.386    40.162    37.969    35.810    33.690    31.611    29.578    27.592    25.657    23.776    21.951    20.185    18.480    16.838    15.262    13.754    12.315    10.947     9.653     8.434     7.291     6.226     5.241     4.337     3.514     2.775     2.121     1.553     1.071     0.678     0.373     0.158     0.034     0.000     0.000     0.000     0.000     0.000     0.000     0.000     0.000     0.000     0.000     0.000     0.000     0.000     0.000     0.000     0.000     0.000     0.000     0.000     0.000     0.000     0.000     0.000     0.000     0.000     0.000     0.000     0.000     0.000     0.000     0.000     0.000     0.000     0.000     0.000     0.000     0.000     0.000     0.000     0.000     0.000     0.000     0.000     0.000     0.000     0.000     0.000     0.000     0.000     0.000     0.000     0.000     0.000     0.000     0.000     0.000     0.000     0.000     0.000
     0.000     0.000     0.000     0.000     0.000     0.000     0.000     0.000     0.000     0.000     0.000     0.000     0.000     0.000     0.000     0.000     0.000     0.000     0.000     0.000     0.000     0.000     0.000     0.000     0.000     0.000     0.000     0.000     0.000     0.000     0.000     0.000     0.000     0.000     0.000     0.000     0.000     0.000     0.000     0.000     0.000     0.000     0.000     0.000     0.000     0.000     0.000     0.000     0.000     0.000     0.000     0.000     0.000     0.000     0.000     0.000     0.000     0.000     0.000     0.000     0.006     0.083     0.249     0.505     0.848     1.279     1.795     2.395     3.079     3.846     4.693     5.620     6.625     7.707     8.864    10.094    11.397    12.769    14.209    15.716    17.287    18.920    20.612    22.362    24.166    26.023    27.928    29.880    31.876    33.912    35.984    38.090    40.225    42.386    44.569    46.770    48.984    51.206    53.432    55.658    57.877    60.085    62.276    64.444    66.584    68.690    70.756    72.775    74.742    76.650    78.492    78.776    75.447    72.347    69.477    66.837    64.426    62.244    60.293    58.571    57.078    55.816    54.782    53.979    53.405    53.060    52.945    53.060    53.405    53.979    54.782    55.816    57.078    58.571    60.293    62.244    64.426    66.837    69.477    72.347    75.447    78.776    78.492    76.650    74.742    72.775    70.756    68.690    66.584    64.444    62.276    60.085    57.877    55.658    53.432    51.206    48.984    46.770    44.569    42.386    40.225    38.090    35.984    33.912    31.876    29.880    27.928    26.023    24.166    22.362    20.612    18.920    17.287    15.716    14.209    12.769    11.397    10.094     8.864     7.707     6.625     5.620     4.693     3.846     3.079     2.395     1.795     1.279     0.848     0.505     0.249     0.083     0.006     0.000     0.000     0.000     0.000     0.000     0.000     0.000     0.000     0.000     0.000     0.000     0.000     0.000     0.000     0.000     0.000     0.000     0.000     0.000     0.000     0.000     0.000     0.000     0.000     0.000     0.000     0.000     0.000     0.000     0.000     0.000     0.000     0.000     0.000     0.000     0.000     0.000     0.000     0.000     0.000     0.000     0.000     0.000     0.000     0.000     0.000     0.000     0.000     0.000     0.000     0.000     0.000     0.000     0.000     0.000     0.000     0.000     0.000     0.000
     0.000     0.000     0.000     0.000     0.000     0.000     0.000     0.000     0.000     0.000     0.000     0.000     0.000     0.000     0.000     0.000     0.000     0.000     0.000     0.000     0.000     0.000     0.000     0.000     0.000     0.000     0.000     0.000     0.000     0.000     0.000     0.000     0.000     0.000     0.000     0.000     0.000     0.000     0.000     0.000     0.000     0.000     0.000     0.000     0.000     0.000     0.000     0.000     0.000     0.000     0.000     0.000     0.000     0.000     0.000     0.000     0.000     0.000     0.000     0.000     0.000     0.031     0.149     0.355     0.647     1.026     1.489     2.036     2.665     3.375     4.164     5.033     5.978     6.998     8.093     9.259    10.496    11.802    13.175    14.612    16.112    17.673    19.292    20.966    22.694    24.473    26.299    28.170    30.083    32.035    34.023    36.042    38.090    40.162    42.255    44.364    46.486    48.615    50.747    52.878    55.002    57.115    59.210    61.283    63.328    65.340    67.312    69.239    71.115    72.933    74.688    76.374    77.986    79.516    77.398    74.758    72.347    70.166    68.214    66.492    65.000    63.737    62.704    61.900    61.326    60.982    60.867    60.982    61.326    61.900    62.704    63.737    65.000    66.492    68.214    70.166    72.347    74.758    77.398    79.516    77.986    76.374    74.688    72.933    71.115    69.239    67.312    65.340    63.328    61.283    59.210    57.115    55.002    52.878    50.747    48.615    46.486    44.364    42.255    40.162    38.090    36.042    34.023    32.035    30.083    28.170    26.299    24.473    22.694    20.966    19.292    17.673    16.112    14.612    13.175    11.802    10.496     9.259     8.093     6.998     5.978     5.033     4.164     3.375     2.665     2.036     1.489     1.026     0.647     0.355     0.149     0.031     0.000     0.000     0.000     0.000     0.000     0.000     0.000     0.000     0.000     0.000     0.000     0.000     0.000     0.000     0.000     0.000     0.000     0.000     0.000     0.000     0.000     0.000     0.000     0.000     0.000     0.000     0.000     0.000     0.000     0.000     0.000     0.000     0.000     0.000     0.000     0.000     0.000     0.000     0.000     0.000     0.000     0.000     0.000     0.000     0.000     0.000     0.000     0.000     0.000     0.000     0.000     0.000     0.000     0.000     0.000     0.000     0.000     0.000     0.000     0.000
     0.000     0.000     0.000     0.000     0.000     0.000     0.000     0.000     0.000     0.000     0.000     0.000     0.000     0.000     0.000     0.000     0.000     0.000     0.000     0.000     0.000     0.000     0.000     0.000     0.000     0.000     0.000     0.000     0.000     0.000     0.000     0.000     0.000     0.000     0.000     0.000     0.000     0.000     0.000     0.000     0.000     0.000     0.000     0.000     0.000     0.000     0.000     0.000     0.000     0.000     0.000     0.000     0.000     0.000     0.000     0.000     0.000     0.000     0.000     0.000     0.000     0.004     0.073     0.228     0.470     0.796     1.206     1.698     2.272     2.925     3.657     4.466     5.351     6.311     7.342     8.445     9.617    10.856    12.161    13.529    14.959    16.447    17.993    19.593    21.244    22.946    24.693    26.484    28.316    30.185    32.089    34.023    35.984    37.969    39.973    41.993    44.024    46.062    48.103    50.141    52.173    54.192    56.195    58.176    60.129    62.049    63.931    65.768    67.556    69.289    70.961    72.566    74.099    75.554    76.926    78.210    79.401    78.317    76.365    74.643    73.151    71.888    70.855    70.051    69.477    69.133    69.018    69.133    69.477    70.051    70.855    71.888    73.151    74.643    76.365    78.317    79.401    78.210    76.926    75.554    74.099    72.566    70.961    69.289    67.556    65.768    63.931    62.049    60.129    58.176    56.195    54.192    52.173    50.141    48.103    46.062    44.024    41.993    39.973    37.969    35.984    34.023    32.089    30.185    28.316    26.484    24.693    22.946    21.244    19.593    17.993    16.447    14.959    13.529    12.161    10.856     9.617     8.445     7.342     6.311     5.351     4.466     3.657     2.925     2.272     1.698     1.206     0.796     0.470     0.228     0.073     0.004     0.000     0.000     0.000     0.000     0.000     0.000     0.000     0.000     0.000     0.000     0.000     0.000     0.000     0.000     0.000     0.000     0.000     0.000     0.000     0.000     0.000     0.000     0.000     0.000     0.000     0.000     0.000     0.000     0.000     0.000     0.000     0.000     0.000     0.000     0.000     0.000     0.000     0.000     0.000     0.000     0.000     0.000     0.000     0.000     0.000     0.000     0.000     0.000     0.000     0.000     0.000     0.000     0.000     0.000     0.000     0.000     0.000     0.000     0.000     0.000
     0.000     0.000     0.000     0.000     0.000     0.000     0.000     0.000     0.000     0.000     0.000     0.000     0.000     0.000     0.000     0.000     0.000     0.000     0.000     0.000     0.000     0.000     0.000     0.000     0.000     0.000     0.000     0.000     0.000     0.000     0.000     0.000     0.000     0.000     0.000     0.000     0.000     0.000     0.000     0.000     0.000     0.000     0.000     0.000     0.000     0.000     0.000     0.000     0.000     0.000     0.000     0.000     0.000     0.000     0.000     0.000     0.000     0.000     0.000     0.000     0.000     0.000     0.023     0.128     0.318     0.592     0.948     1.386     1.903     2.500     3.174     3.924     4.749     5.646     6.615     7.654     8.761     9.934    11.171    12.470    13.829    15.246    16.719    18.244    19.820    21.445    23.114    24.826    26.577    28.365    30.185    32.035    33.912    35.810    37.728    39.660    41.602    43.551    45.502    47.451    49.392    51.321    53.234    55.125    56.989    58.820    60.615    62.367    64.070    65.721    67.312    68.840    70.298    71.681    72.986    74.206    75.337    76.374    77.315    78.154    78.889    79.516    79.235    78.432    77.858    77.513    77.398    77.513    77.858    78.432    79.235    79.516    78.889    78.154    77.315    76.374    75.337    74.206    72.986    71.681    70.298    68.840    67.312    65.721    64.070    62.367    60.615    58.820    56.989    55.125    53.234    51.321    49.392    47.451    45.502    43.551    41.602    39.660    37.728    35.810    33.912    32.035    30.185    28.365    26.577    24.826    23.114    21.445    19.820    18.244    16.719    15.246    13.829    12.470    11.171     9.934     8.761     7.654     6.615     5.646     4.749     3.924     3.174     2.500     1.903     1.386     0.948     0.592     0.318     0.128     0.023     0.000     0.000     0.000     0.000     0.000     0.000     0.000     0.000     0.000     0.000     0.000     0.000     0.000     0.000     0.000     0.000     0.000     0.000     0.000     0.000     0.000     0.000     0.000     0.000     0.000     0.000     0.000     0.000     0.000     0.000     0.000     0.000     0.000     0.000     0.000     0.000     0.000     0.000     0.000     0.000     0.000     0.000     0.000     0.000     0.000     0.000     0.000     0.000     0.000     0.000     0.000     0.000     0.000     0.000     0.000     0.000     0.000     0.000     0.000     0.000     0.000
     0.000     0.000     0.000     0.000     0.000     0.000     0.000     0.000     0.000     0.000     0.000     0.000     0.000     0.000     0.000     0.000     0.000     0.000     0.000     0.000     0.000     0.000     0.000     0.000     0.000     0.000     0.000     0.000     0.000     0.000     0.000     0.000     0.000     0.000     0.000     0.000     0.000     0.000     0.000     0.000     0.000     0.000     0.000     0.000     0.000     0.000     0.000     0.000     0.000     0.000     0.000     0.000     0.000     0.000     0.000     0.000     0.000     0.000     0.000     0.000     0.000     0.000     0.001     0.055     0.194     0.415     0.717     1.100     1.561     2.101     2.717     3.408     4.172     5.008     5.914     6.889     7.930     9.037    10.206    11.437    12.726    14.072    15.472    16.924    18.425    19.973    21.566    23.199    24.871    26.577    28.316    30.083    31.876    33.690    35.522    37.368    39.224    41.086    42.949    44.810    46.663    48.505    50.330    52.134    53.911    55.658    57.368    59.037    60.659    62.230    63.745    65.198    66.584    67.900    69.139    70.298    71.372    72.357    73.249    74.045    74.742    75.337    75.827    76.210    76.485    76.650    76.705    76.650    76.485    76.210    75.827    75.337    74.742    74.045    73.249    72.357    71.372    70.298    69.139    67.900    66.584    65.198    63.745    62.230    60.659    59.037    57.368    55.658    53.911    52.134    50.330    48.505    46.663    44.810    42.949    41.086    39.224    37.368    35.522    33.690    31.876    30.083    28.316    26.577    24.871    23.199    21.566    19.973    18.425    16.924    15.472    14.072    12.726    11.437    10.206     9.037     7.930     6.889     5.914     5.008     4.172     3.408     2.717     2.101     1.561     1.100     0.717     0.415     0.194     0.055     0.001     0.000     0.000     0.000     0.000     0.000     0.000     0.000     0.000     0.000     0.000     0.000     0.000     0.000     0.000     0.000     0.000     0.000     0.000     0.000     0.000     0.000     0.000     0.000     0.000     0.000     0.000     0.000     0.000     0.000     0.000     0.000     0.000     0.000     0.000     0.000     0.000     0.000     0.000     0.000     0.000     0.000     0.000     0.000     0.000     0.000     0.000     0.000     0.000     0.000     0.000     0.000     0.000     0.000     0.000     0.000     0.000     0.000     0.000     0.000     0.000     0.000
     0.000     0.000     0.000     0.000     0.000     0.000     0.000     0.000     0.000     0.000     0.000     0.000     0.000     0.000     0.000     0.000     0.000     0.000     0.000     0.000     0.000     0.000     0.000     0.000     0.000     0.000     0.000     0.000     0.000     0.000     0.000     0.000     0.000     0.000     0.000     0.000     0.000     0.000     0.000     0.000     0.000     0.000     0.000     0.000     0.000     0.000     0.000     0.000     0.000     0.000     0.000     0.000     0.000     0.000     0.000     0.000     0.000     0.000     0.000     0.000     0.000     0.000     0.000     0.012     0.098     0.266     0.515     0.842     1.248     1.730     2.288     2.919     3.623     4.397     5.241     6.152     7.129     8.169     9.271    10.433    11.652    12.927    14.256    15.634    17.062    18.534    20.050    21.606    23.199    24.826    26.484    28.170    29.880    31.611    33.360    35.121    36.892    38.669    40.447    42.222    43.990    45.746    47.487    49.206    50.900    52.564    54.192    55.781    57.326    58.820    60.261    61.642    62.960    64.210    65.387    66.488    67.507    68.442    69.289    70.044    70.705    71.269    71.733    72.096    72.357    72.514    72.566    72.514    72.357    72.096    71.733    71.269    70.705    70.044    69.289    68.442    67.507    66.488    65.387    64.210    62.960    61.642    60.261    58.820    57.326    55.781    54.192    52.564    50.900    49.206    47.487    45.746    43.990    42.222    40.447    38.669    36.892    35.121    33.360    31.611    29.880    28.170    26.484    24.826    23.199    21.606    20.050    18.534    17.062    15.634    14.256    12.927    11.652    10.433     9.271     8.169     7.129     6.152     5.241     4.397     3.623     2.919     2.288     1.730     1.248     0.842     0.515     0.266     0.098     0.012     0.000     0.000     0.000     0.000     0.000     0.000     0.000     0.000     0.000     0.000     0.000     0.000     0.000     0.000     0.000     0.000     0.000     0.000     0.000     0.000     0.000     0.000     0.000     0.000     0.000     0.000     0.000     0.000     0.000     0.000     0.000     0.000     0.000     0.000     0.000     0.000     0.000     0.000     0.000     0.000     0.000     0.000     0.000     0.000     0.000     0.000     0.000     0.000     0.000     0.000     0.000     0.000     0.000     0.000     0.000     0.000     0.000     0.000     0.000     0.000     0.000     0.000
     0.000     0.000     0.000     0.000     0.000     0.000     0.000     0.000     0.000     0.000     0.000     0.000     0.000     0.000     0.000     0.000     0.000     0.000     0.000     0.000     0.000     0.000     0.000     0.000     0.000     0.000     0.000     0.000     0.000     0.000     0.000     0.000     0.000     0.000     0.000     0.000     0.000     0.000     0.000     0.000     0.000     0.000     0.000     0.000     0.000     0.000     0.000     0.000     0.000     0.000     0.000     0.000     0.000     0.000     0.000     0.000     0.000     0.000     0.000     0.000     0.000     0.000     0.000     0.000     0.034     0.149     0.343     0.615     0.965     1.390     1.889     2.461     3.104     3.817     4.598     5.446     6.358     7.332     8.367     9.461    10.611    11.816    13.073    14.379    15.733    17.131    18.571    20.050    21.566    23.114    24.693    26.299    27.928    29.578    31.244    32.923    34.611    36.304    37.999    39.691    41.376    43.049    44.707    46.344    47.957    49.541    51.091    52.603    54.072    55.493    56.863    58.176    59.428    60.615    61.733    62.777    63.745    64.632    65.435    66.151    66.778    67.312    67.752    68.096    68.343    68.492    68.541    68.492    68.343    68.096    67.752    67.312    66.778    66.151    65.435    64.632    63.745    62.777    61.733    60.615    59.428    58.176    56.863    55.493    54.072    52.603    51.091    49.541    47.957    46.344    44.707    43.049    41.376    39.691    37.999    36.304    34.611    32.923    31.244    29.578    27.928    26.299    24.693    23.114    21.566    20.050    18.571    17.131    15.733    14.379    13.073    11.816    10.611     9.461     8.367     7.332     6.358     5.446     4.598     3.817     3.104     2.461     1.889     1.390     0.965     0.615     0.343     0.149     0.034     0.000     0.000     0.000     0.000     0.000     0.000     0.000     0.000     0.000     0.000     0.000     0.000     0.000     0.000     0.000     0.000     0.000     0.000     0.000     0.000     0.000     0.000     0.000     0.000     0.000     0.000     0.000     0.000     0.000     0.000     0.000     0.000     0.000     0.000     0.000     0.000     0.000     0.000     0.000     0.000     0.000     0.000     0.000     0.000     0.000     0.000     0.000     0.000     0.000     0.000     0.000     0.000     0.000     0.000     0.000     0.000     0.000     0.000     0.000     0.000     0.000     0.000     0.000
     0.000     0.000     0.000     0.000     0.000     0.000     0.000     0.000     0.000     0.000     0.000     0.000     0.000     0.000     0.000     0.000     0.000     0.000     0.000     0.000     0.000     0.000     0.000     0.000     0.000     0.000     0.000     0.000     0.000     0.000     0.000     0.000     0.000     0.000     0.000     0.000     0.000     0.000     0.000     0.000     0.000     0.000     0.000     0.000     0.000     0.000     0.000     0.000     0.000     0.000     0.000     0.000     0.000     0.000     0.000     0.000     0.000     0.000     0.000     0.000     0.000     0.000     0.000     0.000     0.003     0.064     0.204     0.421     0.714     1.082     1.523     2.036     2.619     3.270     3.989     4.773     5.620     6.529     7.497     8.523     9.605    10.740    11.926    13.160    14.441    15.765    17.131    18.534    19.973    21.445    22.946    24.473    26.023    27.592    29.178    30.776    32.383    33.995    35.608    37.219    38.822    40.415    41.993    43.551    45.086    46.592    48.066    49.504    50.900    52.251    53.552    54.799    55.988    57.115    58.176    59.167    60.085    60.926    61.688    62.367    62.960    63.467    63.884    64.210    64.444    64.585    64.632    64.585    64.444    64.210    63.884    63.467    62.960    62.367    61.688    60.926    60.085    59.167    58.176    57.115    55.988    54.799    53.552    52.251    50.900    49.504    48.066    46.592    45.086    43.551    41.993    40.415    38.822    37.219    35.608    33.995    32.383    30.776    29.178    27.592    26.023    24.473    22.946    21.445    19.973    18.534    17.131    15.765    14.441    13.160    11.926    10.740     9.605     8.523     7.497     6.529     5.620     4.773     3.989     3.270     2.619     2.036     1.523     1.082     0.714     0.421     0.204     0.064     0.003     0.000     0.000     0.000     0.000     0.000     0.000     0.000     0.000     0.000     0.000     0.000     0.000     0.000     0.000     0.000     0.000     0.000     0.000     0.000     0.000     0.000     0.000     0.000     0.000     0.000     0.000     0.000     0.000     0.000     0.000     0.000     0.000     0.000     0.000     0.000     0.000     0.000     0.000     0.000     0.000     0.000     0.000     0.000     0.000     0.000     0.000     0.000     0.000     0.000     0.000     0.000     0.000     0.000     0.000     0.000     0.000     0.000     0.000     0.000     0.000     0.000     0.000     0.000
     0.000     0.000     0.000     0.000     0.000     0.000     0.000     0.000     0.000     0.000     0.000     0.000     0.000     0.000     0.000     0.000     0.000     0.000     0.000     0.000     0.000     0.000     0.000     0.000     0.000     0.000     0.000     0.000     0.000     0.000     0.000     0.000     0.000     0.000     0.000     0.000     0.000     0.000     0.000     0.000     0.000     0.000     0.000     0.000     0.000     0.000     0.000     0.000     0.000     0.000     0.000     0.000     0.000     0.000     0.000     0.000     0.000     0.000     0.000     0.000     0.000     0.000     0.000     0.000     0.000     0.014     0.099     0.261     0.498     0.808     1.191     1.645     2.167     2.758     3.414     4.135     4.918     5.761     6.664     7.623     8.636     9.702    10.817    11.981    13.190    14.441    15.733    17.062    18.425    19.820    21.244    22.694    24.166    25.657    27.164    28.683    30.211    31.744    33.277    34.809    36.334    37.848    39.348    40.829    42.288    43.720    45.120    46.486    47.812    49.095    50.330    51.514    52.642    53.711    54.718    55.658    56.528    57.326    58.047    58.691    59.254    59.734    60.129    60.438    60.659    60.792    60.837    60.792    60.659    60.438    60.129    59.734    59.254    58.691    58.047    57.326    56.528    55.658    54.718    53.711    52.642    51.514    50.330    49.095    47.812    46.486    45.120    43.720    42.288    40.829    39.348    37.848    36.334    34.809    33.277    31.744    30.211    28.683    27.164    25.657    24.166    22.694    21.244    19.820    18.425    17.062    15.733    14.441    13.190    11.981    10.817     9.702     8.636     7.623     6.664     5.761     4.918     4.135     3.414     2.758     2.167     1.645     1.191     0.808     0.498     0.261     0.099     0.014     0.000     0.000     0.000     0.000     0.000     0.000     0.000     0.000     0.000     0.000     0.000     0.000     0.000     0.000     0.000     0.000     0.000     0.000     0.000     0.000     0.000     0.000     0.000     0.000     0.000     0.000     0.000     0.000     0.000     0.000     0.000     0.000     0.000     0.000     0.000     0.000     0.000     0.000     0.000     0.000     0.000     0.000     0.000     0.000     0.000     0.000     0.000     0.000     0.000     0.000     0.000     0.000     0.000     0.000     0.000     0.000     0.000     0.000     0.000     0.000     0.000     0.000     0.000     0.000
     0.000     0.000     0.000     0.000     0.000     0.000     0.000     0.000     0.000     0.000     0.000     0.000     0.000     0.000     0.000     0.000     0.000     0.000     0.000     0.000     0.000     0.000     0.000     0.000     0.000     0.000     0.000     0.000     0.000     0.000     0.000     0.000     0.000     0.000     0.000     0.000     0.000     0.000     0.000     0.000     0.000     0.000     0.000     0.000     0.000     0.000     0.000     0.000     0.000     0.000     0.000     0.000     0.000     0.000     0.000     0.000     0.000     0.000     0.000     0.000     0.000     0.000     0.000     0.000     0.000     0.000     0.031     0.138     0.318     0.571     0.896     1.290     1.753     2.282     2.877     3.535     4.254     5.032     5.869     6.761     7.707     8.704     9.750    10.843    11.981    13.160    14.379    15.634    16.924    18.244    19.593    20.966    22.362    23.776    25.206    26.647    28.097    29.553    31.009    32.463    33.912    35.350    36.774    38.181    39.566    40.925    42.255    43.551    44.810    46.027    47.199    48.322    49.392    50.406    51.360    52.251    53.076    53.831    54.515    55.125    55.658    56.112    56.486    56.779    56.989    57.115    57.157    57.115    56.989    56.779    56.486    56.112    55.658    55.125    54.515    53.831    53.076    52.251    51.360    50.406    49.392    48.322    47.199    46.027    44.810    43.551    42.255    40.925    39.566    38.181    36.774    35.350    33.912    32.463    31.009    29.553    28.097    26.647    25.206    23.776    22.362    20.966    19.593    18.244    16.924    15.634    14.379    13.160    11.981    10.843     9.750     8.704     7.707     6.761     5.869     5.032     4.254     3.535     2.877     2.282     1.753     1.290     0.896     0.571     0.318     0.138     0.031     0.000     0.000     0.000     0.000     0.000     0.000     0.000     0.000     0.000     0.000     0.000     0.000     0.000     0.000     0.000     0.000     0.000     0.000     0.000     0.000     0.000     0.000     0.000     0.000     0.000     0.000     0.000     0.000     0.000     0.000     0.000     0.000     0.000     0.000     0.000     0.000     0.000     0.000     0.000     0.000     0.000     0.000     0.000     0.000     0.000     0.000     0.000     0.000     0.000     0.000     0.000     0.000     0.000     0.000     0.000     0.000     0.000     0.000     0.000     0.000     0.000     0.000     0.000     0.000     0.000
     0.000     0.000     0.000     0.000     0.000     0.000     0.000     0.000     0.000     0.000     0.000     0.000     0.000     0.000     0.000     0.000     0.000     0.000     0.000     0.000     0.000     0.000     0.000     0.000     0.000     0.000     0.000     0.000     0.000     0.000     0.000     0.000     0.000     0.000     0.000     0.000     0.000     0.000     0.000     0.000     0.000     0.000     0.000     0.000     0.000     0.000     0.000     0.000     0.000     0.000     0.000     0.000     0.000     0.000     0.000     0.000     0.000     0.000     0.000     0.000     0.000     0.000     0.000     0.000     0.000     0.000     0.001     0.052     0.177     0.373     0.639     0.975     1.378     1.846     2.379     2.974     3.630     4.344     5.115     5.941     6.820     7.749     8.727     9.750    10.817    11.926    13.073    14.256    15.472    16.719    17.993    19.292    20.612    21.951    23.305    24.671    26.045    27.425    28.806    30.185    31.559    32.923    34.274    35.608    36.922    38.211    39.472    40.701    41.895    43.049    44.160    45.224    46.238    47.199    48.103    48.947    49.728    50.444    51.091    51.668    52.173    52.603    52.957    53.234    53.432    53.552    53.592    53.552    53.432    53.234    52.957    52.603    52.173    51.668    51.091    50.444    49.728    48.947    48.103    47.199    46.238    45.224    44.160    43.049    41.895    40.701    39.472    38.211    36.922    35.608    34.274    32.923    31.559    30.185    28.806    27.425    26.045    24.671    23.305    21.951    20.612    19.292    17.993    16.719    15.472    14.256    13.073    11.926    10.817     9.750     8.727     7.749     6.820     5.941     5.115     4.344     3.630     2.974     2.379     1.846     1.378     0.975     0.639     0.373     0.177     0.052     0.001     0.000     0.000     0.000     0.000     0.000     0.000     0.000     0.000     0.000     0.000     0.000     0.000     0.000     0.000     0.000     0.000     0.000     0.000     0.000     0.000     0.000     0.000     0.000     0.000     0.000     0.000     0.000     0.000     0.000     0.000     0.000     0.000     0.000     0.000     0.000     0.000     0.000     0.000     0.000     0.000     0.000     0.000     0.000     0.000     0.000     0.000     0.000     0.000     0.000     0.000     0.000     0.000     0.000     0.000     0.000     0.000     0.000     0.000     0.000     0.000     0.000     0.000     0.000     0.000     0.000
     0.000     0.000     0.000     0.000     0.000     0.000     0.000     0.000     0.000     0.000     0.000     0.000     0.000     0.000     0.000     0.000     0.000     0.000     0.000     0.000     0.000     0.000     0.000     0.000     0.000     0.000     0.000     0.000     0.000     0.000     0.000     0.000     0.000     0.000     0.000     0.000     0.000     0.000     0.000     0.000     0.000     0.000     0.000     0.000     0.000     0.000     0.000     0.000     0.000     0.000     0.000     0.000     0.000     0.000     0.000     0.000     0.000     0.000     0.000     0.000     0.000     0.000     0.000     0.000     0.000     0.000     0.000     0.007     0.075     0.214     0.423     0.700     1.043     1.451     1.923     2.456     3.048     3.699     4.405     5.165     5.978     6.840     7.749     8.704     9.702    10.740    11.816    12.927    14.072    15.246    16.447    17.673    18.920    20.185    21.465    22.757    24.057    25.363    26.671    27.977    29.277    30.570    31.849    33.113    34.358    35.579    36.774    37.939    39.069    40.162    41.214    42.222    43.182    44.092    44.947    45.746    46.486    47.163    47.776    48.322    48.799    49.206    49.541    49.803    49.991    50.103    50.141    50.103    49.991    49.803    49.541    49.206    48.799    48.322    47.776    47.163    46.486    45.746    44.947    44.092    43.182    42.222    41.214    40.162    39.069    37.939    36.774    35.579    34.358    33.113    31.849    30.570    29.277    27.977    26.671    25.363    24.057    22.757    21.465    20.185    18.920    17.673    16.447    15.246    14.072    12.927    11.816    10.740     9.702     8.704     7.749     6.840     5.978     5.165     4.405     3.699     3.048     2.456     1.923     1.451     1.043     0.700     0.423     0.214     0.075     0.007     0.000     0.000     0.000     0.000     0.000     0.000     0.000     0.000     0.000     0.000     0.000     0.000     0.000     0.000     0.000     0.000     0.000     0.000     0.000     0.000     0.000     0.000     0.000     0.000     0.000     0.000     0.000     0.000     0.000     0.000     0.000     0.000     0.000     0.000     0.000     0.000     0.000     0.000     0.000     0.000     0.000     0.000     0.000     0.000     0.000     0.000     0.000     0.000     0.000     0.000     0.000     0.000     0.000     0.000     0.000     0.000     0.000     0.000     0.000     0.000     0.000     0.000     0.000     0.000     0.000     0.000
     0.000     0.000     0.000     0.000     0.000     0.000     0.000     0.000     0.000     0.000     0.000     0.000     0.000     0.000     0.000     0.000     0.000     0.000     0.000     0.000     0.000     0.000     0.000     0.000     0.000     0.000     0.000     0.000     0.000     0.000     0.000     0.000     0.000     0.000     0.000     0.000     0.000     0.000     0.000     0.000     0.000     0.000     0.000     0.000     0.000     0.000     0.000     0.000     0.000     0.000     0.000     0.000     0.000     0.000     0.000     0.000     0.000     0.000     0.000     0.000     0.000     0.000     0.000     0.000     0.000     0.000     0.000     0.000     0.016     0.098     0.249     0.468     0.752     1.100     1.510     1.981     2.511     3.098     3.740     4.436     5.182     5.978     6.820     7.707     8.636     9.605    10.611    11.652    12.726    13.829    14.959    16.112    17.287    18.480    19.687    20.907    22.135    23.369    24.605    25.839    27.070    28.292    29.502    30.698    31.876    33.032    34.162    35.264    36.334    37.368    38.363    39.317    40.225    41.086    41.895    42.650    43.350    43.990    44.569    45.086    45.537    45.922    46.238    46.486    46.663    46.770    46.806    46.770    46.663    46.486    46.238    45.922    45.537    45.086    44.569    43.990    43.350    42.650    41.895    41.086    40.225    39.317    38.363    37.368    36.334    35.264    34.162    33.032    31.876    30.698    29.502    28.292    27.070    25.839    24.605    23.369    22.135    20.907    19.687    18.480    17.287    16.112    14.959    13.829    12.726    11.652    10.611     9.605     8.636     7.707     6.820     5.978     5.182     4.436     3.740     3.098     2.511     1.981     1.510     1.100     0.752     0.468     0.249     0.098     0.016     0.000     0.000     0.000     0.000     0.000     0.000     0.000     0.000     0.000     0.000     0.000     0.000     0.000     0.000     0.000     0.000     0.000     0.000     0.000     0.000     0.000     0.000     0.000     0.000     0.000     0.000     0.000     0.000     0.000     0.000     0.000     0.000     0.000     0.000     0.000     0.000     0.000     0.000     0.000     0.000     0.000     0.000     0.000     0.000     0.000     0.000     0.000     0.000     0.000     0.000     0.000     0.000     0.000     0.000     0.000     0.000     0.000     0.000     0.000     0.000     0.000     0.000     0.000     0.000     0.000     0.000     0.000
     0.000     0.000     0.000     0.000     0.000     0.000     0.000     0.000     0.000     0.000     0.000     0.000     0.000     0.000     0.000     0.000     0.000     0.000     0.000     0.000     0.000     0.000     0.000     0.000     0.000     0.000     0.000     0.000     0.000     0.000     0.000     0.000     0.000     0.000     0.000     0.000     0.000     0.000     0.000     0.000     0.000     0.000     0.000     0.000     0.000     0.000     0.000     0.000     0.000     0.000     0.000     0.000     0.000     0.000     0.000     0.000     0.000     0.000     0.000     0.000     0.000     0.000     0.000     0.000     0.000     0.000     0.000     0.000     0.000     0.026     0.120     0.280     0.505     0.793     1.143     1.553     2.021     2.545     3.123     3.754     4.436     5.165     5.941     6.761     7.623     8.523     9.461    10.433    11.437    12.470    13.529    14.612    15.716    16.838    17.975    19.124    20.281    21.445    22.611    23.776    24.937    26.091    27.235    28.365    29.477    30.570    31.638    32.679    33.690    34.667    35.608    36.509    37.368    38.181    38.946    39.660    40.320    40.925    41.473    41.960    42.386    42.750    43.049    43.283    43.450    43.551    43.585    43.551    43.450    43.283    43.049    42.750    42.386    41.960    41.473    40.925    40.320    39.660    38.946    38.181    37.368    36.509    35.608    34.667    33.690    32.679    31.638    30.570    29.477    28.365    27.235    26.091    24.937    23.776    22.611    21.445    20.281    19.124    17.975    16.838    15.716    14.612    13.529    12.470    11.437    10.433     9.461     8.523     7.623     6.761     5.941     5.165     4.436     3.754     3.123     2.545     2.021     1.553     1.143     0.793     0.505     0.280     0.120     0.026     0.000     0.000     0.000     0.000     0.000     0.000     0.000     0.000     0.000     0.000     0.000     0.000     0.000     0.000     0.000     0.000     0.000     0.000     0.000     0.000     0.000     0.000     0.000     0.000     0.000     0.000     0.000     0.000     0.000     0.000     0.000     0.000     0.000     0.000     0.000     0.000     0.000     0.000     0.000     0.000     0.000     0.000     0.000     0.000     0.000     0.000     0.000     0.000     0.000     0.000     0.000     0.000     0.000     0.000     0.000     0.000     0.000     0.000     0.000     0.000     0.000     0.000     0.000     0.000     0.000     0.000     0.000     0.000
     0.000     0.000     0.000     0.000     0.000     0.000     0.000     0.000     0.000     0.000     0.000     0.000     0.000     0.000     0.000     0.000     0.000     0.000     0.000     0.000     0.000     0.000     0.000     0.000     0.000     0.000     0.000     0.000     0.000     0.000     0.000     0.000     0.000     0.000     0.000     0.000     0.000     0.000     0.000     0.000     0.000     0.000     0.000     0.000     0.000     0.000     0.000     0.000     0.000     0.000     0.000     0.000     0.000     0.000     0.000     0.000     0.000     0.000     0.000     0.000     0.000     0.000     0.000     0.000     0.000     0.000     0.000     0.000     0.000     0.000     0.037     0.139     0.305     0.534     0.824     1.173     1.579     2.041     2.556     3.123     3.740     4.405     5.115     5.869     6.664     7.497     8.367     9.271    10.206    11.171    12.161    13.175    14.209    15.262    16.330    17.409    18.498    19.593    20.690    21.788    22.883    23.970    25.049    26.114    27.164    28.194    29.203    30.185    31.139    32.062    32.950    33.801    34.611    35.378    36.100    36.774    37.398    37.969    38.485    38.946    39.348    39.691    39.973    40.194    40.352    40.447    40.479    40.447    40.352    40.194    39.973    39.691    39.348    38.946    38.485    37.969    37.398    36.774    36.100    35.378    34.611    33.801    32.950    32.062    31.139    30.185    29.203    28.194    27.164    26.114    25.049    23.970    22.883    21.788    20.690    19.593    18.498    17.409    16.330    15.262    14.209    13.175    12.161    11.171    10.206     9.271     8.367     7.497     6.664     5.869     5.115     4.405     3.740     3.123     2.556     2.041     1.579     1.173     0.824     0.534     0.305     0.139     0.037     0.000     0.000     0.000     0.000     0.000     0.000     0.000     0.000     0.000     0.000     0.000     0.000     0.000     0.000     0.000     0.000     0.000     0.000     0.000     0.000     0.000     0.000     0.000     0.000     0.000     0.000     0.000     0.000     0.000     0.000     0.000     0.000     0.000     0.000     0.000     0.000     0.000     0.000     0.000     0.000     0.000     0.000     0.000     0.000     0.000     0.000     0.000     0.000     0.000     0.000     0.000     0.000     0.000     0.000     0.000     0.000     0.000     0.000     0.000     0.000     0.000     0.000     0.000     0.000     0.000     0.000     0.000     0.000     0.000
     0.000     0.000     0.000     0.000     0.000     0.000     0.000     0.000     0.000     0.000     0.000     0.000     0.000     0.000     0.000     0.000     0.000     0.000     0.000     0.000     0.000     0.000     0.000     0.000     0.000     0.000     0.000     0.000     0.000     0.000     0.000     0.000     0.000     0.000     0.000     0.000     0.000     0.000     0.000     0.000     0.000     0.000     0.000     0.000     0.000     0.000     0.000     0.000     0.000     0.000     0.000     0.000     0.000     0.000     0.000     0.000     0.000     0.000     0.000     0.000     0.000     0.000     0.000     0.000     0.000     0.000     0.000     0.000     0.000     0.000     0.001     0.046     0.154     0.324     0.554     0.842     1.187     1.587     2.041     2.545     3.098     3.699     4.344     5.032     5.761     6.529     7.332     8.169     9.037     9.934    10.856    11.802    12.769    13.754    14.753    15.765    16.787    17.815    18.846    19.878    20.907    21.931    22.946    23.949    24.937    25.908    26.858    27.784    28.683    29.553    30.390    31.192    31.956    32.679    33.360    33.995    34.583    35.121    35.608    36.042    36.421    36.745    37.011    37.219    37.368    37.458    37.487    37.458    37.368    37.219    37.011    36.745    36.421    36.042    35.608    35.121    34.583    33.995    33.360    32.679    31.956    31.192    30.390    29.553    28.683    27.784    26.858    25.908    24.937    23.949    22.946    21.931    20.907    19.878    18.846    17.815    16.787    15.765    14.753    13.754    12.769    11.802    10.856     9.934     9.037     8.169     7.332     6.529     5.761     5.032     4.344     3.699     3.098     2.545     2.041     1.587     1.187     0.842     0.554     0.324     0.154     0.046     0.001     0.000     0.000     0.000     0.000     0.000     0.000     0.000     0.000     0.000     0.000     0.000     0.000     0.000     0.000     0.000     0.000     0.000     0.000     0.000     0.000     0.000     0.000     0.000     0.000     0.000     0.000     0.000     0.000     0.000     0.000     0.000     0.000     0.000     0.000     0.000     0.000     0.000     0.000     0.000     0.000     0.000     0.000     0.000     0.000     0.000     0.000     0.000     0.000     0.000     0.000     0.000     0.000     0.000     0.000     0.000     0.000     0.000     0.000     0.000     0.000     0.000     0.000     0.000     0.000     0.000     0.000     0.000     0.000     0.000
     0.000     0.000     0.000     0.000     0.000     0.000     0.000     0.000     0.000     0.000     0.000     0.000     0.000     0.000     0.000     0.000     0.000     0.000     0.000     0.000     0.000     0.000     0.000     0.000     0.000     0.000     0.000     0.000     0.000     0.000     0.000     0.000     0.000     0.000     0.000     0.000     0.000     0.000     0.000     0.000     0.000     0.000     0.000     0.000     0.000     0.000     0.000     0.000     0.000     0.000     0.000     0.000     0.000     0.000     0.000     0.000     0.000     0.000     0.000     0.000     0.000     0.000     0.000     0.000     0.000     0.000     0.000     0.000     0.000     0.000     0.000     0.003     0.053     0.164     0.335     0.564     0.848     1.187     1.579     2.021     2.511     3.048     3.630     4.254     4.918     5.620     6.358     7.129     7.930     8.761     9.617    10.496    11.397    12.315    13.248    14.194    15.150    16.112    17.079    18.046    19.012    19.973    20.927    21.869    22.799    23.711    24.605    25.476    26.322    27.140    27.928    28.683    29.402    30.083    30.724    31.322    31.876    32.383    32.841    33.250    33.607    33.912    34.162    34.358    34.498    34.583    34.611    34.583    34.498    34.358    34.162    33.912    33.607    33.250    32.841    32.383    31.876    31.322    30.724    30.083    29.402    28.683    27.928    27.140    26.322    25.476    24.605    23.711    22.799    21.869    20.927    19.973    19.012    18.046    17.079    16.112    15.150    14.194    13.248    12.315    11.397    10.496     9.617     8.761     7.930     7.129     6.358     5.620     4.918     4.254     3.630     3.048     2.511     2.021     1.579     1.187     0.848     0.564     0.335     0.164     0.053     0.003     0.000     0.000     0.000     0.000     0.000     0.000     0.000     0.000     0.000     0.000     0.000     0.000     0.000     0.000     0.000     0.000     0.000     0.000     0.000     0.000     0.000     0.000     0.000     0.000     0.000     0.000     0.000     0.000     0.000     0.000     0.000     0.000     0.000     0.000     0.000     0.000     0.000     0.000     0.000     0.000     0.000     0.000     0.000     0.000     0.000     0.000     0.000     0.000     0.000     0.000     0.000     0.000     0.000     0.000     0.000     0.000     0.000     0.000     0.000     0.000     0.000     0.000     0.000     0.000     0.000     0.000     0.000     0.000     0.000     0.000
     0.000     0.000     0.000     0.000     0.000     0.000     0.000     0.000     0.000     0.000     0.000     0.000     0.000     0.000     0.000     0.000     0.000     0.000     0.000     0.000     0.000     0.000     0.000     0.000     0.000     0.000     0.000     0.000     0.000     0.000     0.000     0.000     0.000     0.000     0.000     0.000     0.000     0.000     0.000     0.000     0.000     0.000     0.000     0.000     0.000     0.000     0.000     0.000     0.000     0.000     0.000     0.000     0.000     0.000     0.000     0.000     0.000     0.000     0.000     0.000     0.000     0.000     0.000     0.000     0.000     0.000     0.000     0.000     0.000     0.000     0.000     0.000     0.004     0.058     0.170     0.339     0.564     0.842     1.173     1.553     1.981     2.456     2.974     3.535     4.135     4.773     5.446     6.152     6.889     7.654     8.445     9.259    10.094    10.947    11.816    12.697    13.589    14.488    15.391    16.296    17.200    18.100    18.994    19.878    20.749    21.606    22.445    23.263    24.057    24.826    25.566    26.276    26.952    27.592    28.194    28.757    29.277    29.754    30.185    30.570    30.905    31.192    31.427    31.611    31.744    31.823    31.849    31.823    31.744    31.611    31.427    31.192    30.905    30.570    30.185    29.754    29.277    28.757    28.194    27.592    26.952    26.276    25.566    24.826    24.057    23.263    22.445    21.606    20.749    19.878    18.994    18.100    17.200    16.296    15.391    14.488    13.589    12.697    11.816    10.947    10.094     9.259     8.445     7.654     6.889     6.152     5.446     4.773     4.135     3.535     2.974     2.456     1.981     1.553     1.173     0.842     0.564     0.339     0.170     0.058     0.004     0.000     0.000     0.000     0.000     0.000     0.000     0.000     0.000     0.000     0.000     0.000     0.000     0.000     0.000     0.000     0.000     0.000     0.000     0.000     0.000     0.000     0.000     0.000     0.000     0.000     0.000     0.000     0.000     0.000     0.000     0.000     0.000     0.000     0.000     0.000     0.000     0.000     0.000     0.000     0.000     0.000     0.000     0.000     0.000     0.000     0.000     0.000     0.000     0.000     0.000     0.000     0.000     0.000     0.000     0.000     0.000     0.000     0.000     0.000     0.000     0.000     0.000     0.000     0.000     0.000     0.000     0.000     0.000     0.000     0.000     0.000
     0.000     0.000     0.000     0.000     0.000     0.000     0.000     0.000     0.000     0.000     0.000     0.000     0.000     0.000     0.000     0.000     0.000     0.000     0.000     0.000     0.000     0.000     0.000     0.000     0.000     0.000     0.000     0.000     0.000     0.000     0.000     0.000     0.000     0.000     0.000     0.000     0.000     0.000     0.000     0.000     0.000     0.000     0.000     0.000     0.000     0.000     0.000     0.000     0.000     0.000     0.000     0.000     0.000     0.000     0.000     0.000     0.000     0.000     0.000     0.000     0.000     0.000     0.000     0.000     0.000     0.000     0.000     0.000     0.000     0.000     0.000     0.000     0.000     0.005     0.059     0.170     0.335     0.554     0.824     1.143     1.510     1.923     2.379     2.877     3.414     3.989     4.598     5.241     5.914     6.615     7.342     8.093     8.864     9.653    10.458    11.277    12.105    12.942    13.784    14.628    15.472    16.313    17.148    17.975    18.791    19.593    20.378    21.145    21.890    22.611    23.305    23.970    24.605    25.206    25.771    26.299    26.788    27.235    27.640    28.001    28.316    28.585    28.806    28.979    29.103    29.178    29.203    29.178    29.103    28.979    28.806    28.585    28.316    28.001    27.640    27.235    26.788    26.299    25.771    25.206    24.605    23.970    23.305    22.611    21.890    21.145    20.378    19.593    18.791    17.975    17.148    16.313    15.472    14.628    13.784    12.942    12.105    11.277    10.458     9.653     8.864     8.093     7.342     6.615     5.914     5.241     4.598     3.989     3.414     2.877     2.379     1.923     1.510     1.143     0.824     0.554     0.335     0.170     0.059     0.005     0.000     0.000     0.000     0.000     0.000     0.000     0.000     0.000     0.000     0.000     0.000     0.000     0.000     0.000     0.000     0.000     0.000     0.000     0.000     0.000     0.000     0.000     0.000     0.000     0.000     0.000     0.000     0.000     0.000     0.000     0.000     0.000     0.000     0.000     0.000     0.000     0.000     0.000     0.000     0.000     0.000     0.000     0.000     0.000     0.000     0.000     0.000     0.000     0.000     0.000     0.000     0.000     0.000     0.000     0.000     0.000     0.000     0.000     0.000     0.000     0.000     0.000     0.000     0.000     0.000     0.000     0.000     0.000     0.000     0.000     0.000     0.000
     0.000     0.000     0.000     0.000     0.000     0.000     0.000     0.000     0.000     0.000     0.000     0.000     0.000     0.000     0.000     0.000     0.000     0.000     0.000     0.000     0.000     0.000     0.000     0.000     0.000     0.000     0.000     0.000     0.000     0.000     0.000     0.000     0.000     0.000     0.000     0.000     0.000     0.000     0.000     0.000     0.000     0.000     0.000     0.000     0.000     0.000     0.000     0.000     0.000     0.000     0.000     0.000     0.000     0.000     0.000     0.000     0.000     0.000     0.000     0.000     0.000     0.000     0.000     0.000     0.000     0.000     0.000     0.000     0.000     0.000     0.000     0.000     0.000     0.000     0.005     0.058     0.164     0.324     0.534     0.793     1.100     1.451     1.846     2.282     2.758     3.270     3.817     4.397     5.008     5.646     6.311     6.998     7.707     8.434     9.177     9.934    10.701    11.477    12.259    13.044    13.829    14.612    15.391    16.162    16.924    17.673    18.407    19.124    19.820    20.495    21.145    21.768    22.362    22.925    23.454    23.949    24.407    24.826    25.206    25.544    25.839    26.091    26.299    26.461    26.577    26.647    26.671    26.647    26.577    26.461    26.299    26.091    25.839    25.544    25.206    24.826    24.407    23.949    23.454    22.925    22.362    21.768    21.145    20.495    19.820    19.124    18.407    17.673    16.924    16.162    15.391    14.612    13.829    13.044    12.259    11.477    10.701     9.934     9.177     8.434     7.707     6.998     6.311     5.646     5.008     4.397     3.817     3.270     2.758     2.282     1.846     1.451     1.100     0.793     0.534     0.324     0.164     0.058     0.005     0.000     0.000     0.000     0.000     0.000     0.000     0.000     0.000     0.000     0.000     0.000     0.000     0.000     0.000     0.000     0.000     0.000     0.000     0.000     0.000     0.000     0.000     0.000     0.000     0.000     0.000     0.000     0.000     0.000     0.000     0.000     0.000     0.000     0.000     0.000     0.000     0.000     0.000     0.000     0.000     0.000     0.000     0.000     0.000     0.000     0.000     0.000     0.000     0.000     0.000     0.000     0.000     0.000     0.000     0.000     0.000     0.000     0.000     0.000     0.000     0.000     0.000     0.000     0.000     0.000     0.000     0.000     0.000     0.000     0.000     0.000     0.000     0.000
     0.000     0.000     0.000     0.000     0.000     0.000     0.000     0.000     0.000     0.000     0.000     0.000     0.000     0.000     0.000     0.000     0.000     0.000     0.000     0.000     0.000     0.000     0.000     0.000     0.000     0.000     0.000     0.000     0.000     0.000     0.000     0.000     0.000     0.000     0.000     0.000     0.000     0.000     0.000     0.000     0.000     0.000     0.000     0.000     0.000     0.000     0.000     0.000     0.000     0.000     0.000     0.000     0.000     0.000     0.000     0.000     0.000     0.000     0.000     0.000     0.000     0.000     0.000     0.000     0.000     0.000     0.000     0.000     0.000     0.000     0.000     0.000     0.000     0.000     0.000     0.004     0.053     0.154     0.305     0.505     0.752     1.043     1.378     1.753     2.167     2.619     3.104     3.623     4.172     4.749     5.351     5.978     6.625     7.291     7.974     8.670     9.378    10.094    10.817    11.544    12.273    13.000    13.724    14.441    15.150    15.848    16.532    17.200    17.850    18.480    19.087    19.668    20.223    20.749    21.244    21.707    22.135    22.527    22.883    23.199    23.476    23.711    23.906    24.057    24.166    24.232    24.253    24.232    24.166    24.057    23.906    23.711    23.476    23.199    22.883    22.527    22.135    21.707    21.244    20.749    20.223    19.668    19.087    18.480    17.850    17.200    16.532    15.848    15.150    14.441    13.724    13.000    12.273    11.544    10.817    10.094     9.378     8.670     7.974     7.291     6.625     5.978     5.351     4.749     4.172     3.623     3.104     2.619     2.167     1.753     1.378     1.043     0.752     0.505     0.305     0.154     0.053     0.004     0.000     0.000     0.000     0.000     0.000     0.000     0.000     0.000     0.000     0.000     0.000     0.000     0.000     0.000     0.000     0.000     0.000     0.000     0.000     0.000     0.000     0.000     0.000     0.000     0.000     0.000     0.000     0.000     0.000     0.000     0.000     0.000     0.000     0.000     0.000     0.000     0.000     0.000     0.000     0.000     0.000     0.000     0.000     0.000     0.000     0.000     0.000     0.000     0.000     0.000     0.000     0.000     0.000     0.000     0.000     0.000     0.000     0.000     0.000     0.000     0.000     0.000     0.000     0.000     0.000     0.000     0.000     0.000     0.000     0.000     0.000     0.000     0.000     0.000
     0.000     0.000     0.000     0.000     0.000     0.000     0.000     0.000     0.000     0.000     0.000     0.000     0.000     0.000     0.000     0.000     0.000     0.000     0.000     0.000     0.000     0.000     0.000     0.000     0.000     0.000     0.000     0.000     0.000     0.000     0.000     0.000     0.000     0.000     0.000     0.000     0.000     0.000     0.000     0.000     0.000     0.000     0.000     0.000     0.000     0.000     0.000     0.000     0.000     0.000     0.000     0.000     0.000     0.000     0.000     0.000     0.000     0.000     0.000     0.000     0.000     0.000     0.000     0.000     0.000     0.000     0.000     0.000     0.000     0.000     0.000     0.000     0.000     0.000     0.000     0.000     0.003     0.046     0.139     0.280     0.468     0.700     0.975     1.290     1.645     2.036     2.461     2.919     3.408     3.924     4.466     5.033     5.620     6.226     6.849     7.487     8.136     8.795     9.461    10.132    10.804    11.477    12.147    12.812    13.470    14.118    14.753    15.375    15.980    16.566    17.131    17.673    18.190    18.681    19.142    19.574    19.973    20.339    20.671    20.966    21.225    21.445    21.626    21.768    21.869    21.931    21.951    21.931    21.869    21.768    21.626    21.445    21.225    20.966    20.671    20.339    19.973    19.574    19.142    18.681    18.190    17.673    17.131    16.566    15.980    15.375    14.753    14.118    13.470    12.812    12.147    11.477    10.804    10.132     9.461     8.795     8.136     7.487     6.849     6.226     5.620     5.033     4.466     3.924     3.408     2.919     2.461     2.036     1.645     1.290     0.975     0.700     0.468     0.280     0.139     0.046     0.003     0.000     0.000     0.000     0.000     0.000     0.000     0.000     0.000     0.000     0.000     0.000     0.000     0.000     0.000     0.000     0.000     0.000     0.000     0.000     0.000     0.000     0.000     0.000     0.000     0.000     0.000     0.000     0.000     0.000     0.000     0.000     0.000     0.000     0.000     0.000     0.000     0.000     0.000     0.000     0.000     0.000     0.000     0.000     0.000     0.000     0.000     0.000     0.000     0.000     0.000     0.000     0.000     0.000     0.000     0.000     0.000     0.000     0.000     0.000     0.000     0.000     0.000     0.000     0.000     0.000     0.000     0.000     0.000     0.000     0.000     0.000     0.000     0.000     0.000     0.000
     0.000     0.000     0.000     0.000     0.000     0.000     0.000     0.000     0.000     0.000     0.000     0.000     0.000     0.000     0.000     0.000     0.000     0.000     0.000     0.000     0.000     0.000     0.000     0.000     0.000     0.000     0.000     0.000     0.000     0.000     0.000     0.000     0.000     0.000     0.000     0.000     0.000     0.000     0.000     0.000     0.000     0.000     0.000     0.000     0.000     0.000     0.000     0.000     0.000     0.000     0.000     0.000     0.000     0.000     0.000     0.000     0.000     0.000     0.000     0.000     0.000     0.000     0.000     0.000     0.000     0.000     0.000     0.000     0.000     0.000     0.000     0.000     0.000     0.000     0.000     0.000     0.000     0.001     0.037     0.120     0.249     0.423     0.639     0.896     1.191     1.523     1.889     2.288     2.717     3.174     3.657     4.164     4.693     5.241     5.806     6.386     6.978     7.581     8.191     8.806     9.425    10.045    10.663    11.277    11.884    12.484    13.073    13.649    14.209    14.753    15.278    15.782    16.263    16.719    17.148    17.550    17.921    18.262    18.571    18.846    19.087    19.292    19.461    19.593    19.687    19.744    19.763    19.744    19.687    19.593    19.461    19.292    19.087    18.846    18.571    18.262    17.921    17.550    17.148    16.719    16.263    15.782    15.278    14.753    14.209    13.649    13.073    12.484    11.884    11.277    10.663    10.045     9.425     8.806     8.191     7.581     6.978     6.386     5.806     5.241     4.693     4.164     3.657     3.174     2.717     2.288     1.889     1.523     1.191     0.896     0.639     0.423     0.249     0.120     0.037     0.001     0.000     0.000     0.000     0.000     0.000     0.000     0.000     0.000     0.000     0.000     0.000     0.000     0.000     0.000     0.000     0.000     0.000     0.000     0.000     0.000     0.000     0.000     0.000     0.000     0.000     0.000     0.000     0.000     0.000     0.000     0.000     0.000     0.000     0.000     0.000     0.000     0.000     0.000     0.000     0.000     0.000     0.000     0.000     0.000     0.000     0.000     0.000     0.000     0.000     0.000     0.000     0.000     0.000     0.000     0.000     0.000     0.000     0.000     0.000     0.000     0.000     0.000     0.000     0.000     0.000     0.000     0.000     0.000     0.000     0.000     0.000     0.000     0.000     0.000     0.000     0.000
     0.000     0.000     0.000     0.000     0.000     0.000     0.000     0.000     0.000     0.000     0.000     0.000     0.000     0.000     0.000     0.000     0.000     0.000     0.000     0.000     0.000     0.000     0.000     0.000     0.000     0.000     0.000     0.000     0.000     0.000     0.000     0.000     0.000     0.000     0.000     0.000     0.000     0.000     0.000     0.000     0.000     0.000     0.000     0.000     0.000     0.000     0.000     0.000     0.000     0.000     0.000     0.000     0.000     0.000     0.000     0.000     0.000     0.000     0.000     0.000     0.000     0.000     0.000     0.000     0.000     0.000     0.000     0.000     0.000     0.000     0.000     0.000     0.000     0.000     0.000     0.000     0.000     0.000     0.000     0.026     0.098     0.214     0.373     0.571     0.808     1.082     1.390     1.730     2.101     2.500     2.925     3.375     3.846     4.337     4.845     5.368     5.905     6.452     7.008     7.570     8.136     8.704     9.271     9.836    10.395    10.947    11.490    12.022    12.541    13.044    13.529    13.996    14.441    14.864    15.262    15.634    15.980    16.296    16.583    16.838    17.062    17.252    17.409    17.532    17.620    17.673    17.691    17.673    17.620    17.532    17.409    17.252    17.062    16.838    16.583    16.296    15.980    15.634    15.262    14.864    14.441    13.996    13.529    13.044    12.541    12.022    11.490    10.947    10.395     9.836     9.271     8.704     8.136     7.570     7.008     6.452     5.905     5.368     4.845     4.337     3.846     3.375     2.925     2.500     2.101     1.730     1.390     1.082     0.808     0.571     0.373     0.214     0.098     0.026     0.000     0.000     0.000     0.000     0.000     0.000     0.000     0.000     0.000     0.000     0.000     0.000     0.000     0.000     0.000     0.000     0.000     0.000     0.000     0.000     0.000     0.000     0.000     0.000     0.000     0.000     0.000     0.000     0.000     0.000     0.000     0.000     0.000     0.000     0.000     0.000     0.000     0.000     0.000     0.000     0.000     0.000     0.000     0.000     0.000     0.000     0.000     0.000     0.000     0.000     0.000     0.000     0.000     0.000     0.000     0.000     0.000     0.000     0.000     0.000     0.000     0.000     0.000     0.000     0.000     0.000     0.000     0.000     0.000     0.000     0.000     0.000     0.000     0.000     0.000     0.000     0.000     0.000
     0.000     0.000     0.000     0.000     0.000     0.000     0.000     0.000     0.000     0.000     0.000     0.000     0.000     0.000     0.000     0.000     0.000     0.000     0.000     0.000     0.000     0.000     0.000     0.000     0.000     0.000     0.000     0.000     0.000     0.000     0.000     0.000     0.000     0.000     0.000     0.000     0.000     0.000     0.000     0.000     0.000     0.000     0.000     0.000     0.000     0.000     0.000     0.000     0.000     0.000     0.000     0.000     0.000     0.000     0.000     0.000     0.000     0.000     0.000     0.000     0.000     0.000     0.000     0.000     0.000     0.000     0.000     0.000     0.000     0.000     0.000     0.000     0.000     0.000     0.000     0.000     0.000     0.000     0.000     0.000     0.016     0.075     0.177     0.318     0.498     0.714     0.965     1.248     1.561     1.903     2.272     2.665     3.079     3.514     3.967     4.436     4.918     5.411     5.914     6.424     6.938     7.456     7.974     8.490     9.002     9.509    10.008    10.496    10.973    11.437    11.884    12.315    12.726    13.116    13.485    13.829    14.148    14.441    14.706    14.943    15.150    15.326    15.472    15.586    15.667    15.716    15.733    15.716    15.667    15.586    15.472    15.326    15.150    14.943    14.706    14.441    14.148    13.829    13.485    13.116    12.726    12.315    11.884    11.437    10.973    10.496    10.008     9.509     9.002     8.490     7.974     7.456     6.938     6.424     5.914     5.411     4.918     4.436     3.967     3.514     3.079     2.665     2.272     1.903     1.561     1.248     0.965     0.714     0.498     0.318     0.177     0.075     0.016     0.000     0.000     0.000     0.000     0.000     0.000     0.000     0.000     0.000     0.000     0.000     0.000     0.000     0.000     0.000     0.000     0.000     0.000     0.000     0.000     0.000     0.000     0.000     0.000     0.000     0.000     0.000     0.000     0.000     0.000     0.000     0.000     0.000     0.000     0.000     0.000     0.000     0.000     0.000     0.000     0.000     0.000     0.000     0.000     0.000     0.000     0.000     0.000     0.000     0.000     0.000     0.000     0.000     0.000     0.000     0.000     0.000     0.000     0.000     0.000     0.000     0.000     0.000     0.000     0.000     0.000     0.000     0.000     0.000     0.000     0.000     0.000     0.000     0.000     0.000     0.000     0.000     0.000     0.000
     0.000     0.000     0.000     0.000     0.000     0.000     0.000     0.000     0.000     0.000     0.000     0.000     0.000     0.000     0.000     0.000     0.000     0.000     0.000     0.000     0.000     0.000     0.000     0.000     0.000     0.000     0.000     0.000     0.000     0.000     0.000     0.000     0.000     0.000     0.000     0.000     0.000     0.000     0.000     0.000     0.000     0.000     0.000     0.000     0.000     0.000     0.000     0.000     0.000     0.000     0.000     0.000     0.000     0.000     0.000     0.000     0.000     0.000     0.000     0.000     0.000     0.000     0.000     0.000     0.000     0.000     0.000     0.000     0.000     0.000     0.000     0.000     0.000     0.000     0.000     0.000     0.000     0.000     0.000     0.000     0.000     0.007     0.052     0.138     0.261     0.421     0.615     0.842     1.100     1.386     1.698     2.036     2.395     2.775     3.174     3.589     4.018     4.459     4.910     5.368     5.833     6.301     6.771     7.240     7.707     8.169     8.625     9.072     9.509     9.934    10.344    10.740    11.118    11.477    11.816    12.133    12.427    12.697    12.942    13.160    13.351    13.514    13.649    13.754    13.829    13.874    13.889    13.874    13.829    13.754    13.649    13.514    13.351    13.160    12.942    12.697    12.427    12.133    11.816    11.477    11.118    10.740    10.344     9.934     9.509     9.072     8.625     8.169     7.707     7.240     6.771     6.301     5.833     5.368     4.910     4.459     4.018     3.589     3.174     2.775     2.395     2.036     1.698     1.386     1.100     0.842     0.615     0.421     0.261     0.138     0.052     0.007     0.000     0.000     0.000     0.000     0.000     0.000     0.000     0.000     0.000     0.000     0.000     0.000     0.000     0.000     0.000     0.000     0.000     0.000     0.000     0.000     0.000     0.000     0.000     0.000     0.000     0.000     0.000     0.000     0.000     0.000     0.000     0.000     0.000     0.000     0.000     0.000     0.000     0.000     0.000     0.000     0.000     0.000     0.000     0.000     0.000     0.000     0.000     0.000     0.000     0.000     0.000     0.000     0.000     0.000     0.000     0.000     0.000     0.000     0.000     0.000     0.000     0.000     0.000     0.000     0.000     0.000     0.000     0.000     0.000     0.000     0.000     0.000     0.000     0.000     0.000     0.000     0.000     0.000     0.000     0.000
     0.000     0.000     0.000     0.000     0.000     0.000     0.000     0.000     0.000     0.000     0.000     0.000     0.000     0.000     0.000     0.000     0.000     0.000     0.000     0.000     0.000     0.000     0.000     0.000     0.000     0.000     0.000     0.000     0.000     0.000     0.000     0.000     0.000     0.000     0.000     0.000     0.000     0.000     0.000     0.000     0.000     0.000     0.000     0.000     0.000     0.000     0.000     0.000     0.000     0.000     0.000     0.000     0.000     0.000     0.000     0.000     0.000     0.000     0.000     0.000     0.000     0.000     0.000     0.000     0.000     0.000     0.000     0.000     0.000     0.000     0.000     0.000     0.000     0.000     0.000     0.000     0.000     0.000     0.000     0.000     0.000     0.000     0.001     0.031     0.099     0.204     0.343     0.515     0.717     0.948     1.206     1.489     1.795     2.121     2.467     2.829     3.206     3.596     3.996     4.405     4.821     5.241     5.664     6.087     6.510     6.929     7.342     7.749     8.147     8.535     8.910     9.271     9.617     9.946    10.256    10.547    10.817    11.065    11.290    11.490    11.666    11.816    11.939    12.036    12.105    12.147    12.161    12.147    12.105    12.036    11.939    11.816    11.666    11.490    11.290    11.065    10.817    10.547    10.256     9.946     9.617     9.271     8.910     8.535     8.147     7.749     7.342     6.929     6.510     6.087     5.664     5.241     4.821     4.405     3.996     3.596     3.206     2.829     2.467     2.121     1.795     1.489     1.206     0.948     0.717     0.515     0.343     0.204     0.099     0.031     0.001     0.000     0.000     0.000     0.000     0.000     0.000     0.000     0.000     0.000     0.000     0.000     0.000     0.000     0.000     0.000     0.000     0.000     0.000     0.000     0.000     0.000     0.000     0.000     0.000     0.000     0.000     0.000     0.000     0.000     0.000     0.000     0.000     0.000     0.000     0.000     0.000     0.000     0.000     0.000     0.000     0.000     0.000     0.000     0.000     0.000     0.000     0.000     0.000     0.000     0.000     0.000     0.000     0.000     0.000     0.000     0.000     0.000     0.000     0.000     0.000     0.000     0.000     0.000     0.000     0.000     0.000     0.000     0.000     0.000     0.000     0.000     0.000     0.000     0.000     0.000     0.000     0.000     0.000     0.000     0.000     0.000
     0.000     0.000     0.000     0.000     0.000     0.000     0.000     0.000     0.000     0.000     0.000     0.000     0.000     0.000     0.000     0.000     0.000     0.000     0.000     0.000     0.000     0.000     0.000     0.000     0.000     0.000     0.000     0.000     0.000     0.000     0.000     0.000     0.000     0.000     0.000     0.000     0.000     0.000     0.000     0.000     0.000     0.000     0.000     0.000     0.000     0.000     0.000     0.000     0.000     0.000     0.000     0.000     0.000     0.000     0.000     0.000     0.000     0.000     0.000     0.000     0.000     0.000     0.000     0.000     0.000     0.000     0.000     0.000     0.000     0.000     0.000     0.000     0.000     0.000     0.000     0.000     0.000     0.000     0.000     0.000     0.000     0.000     0.000     0.000     0.014     0.064     0.149     0.266     0.415     0.592     0.796     1.026     1.279     1.553     1.846     2.157     2.483     2.823     3.174     3.535     3.903     4.276     4.653     5.032     5.411     5.788     6.161     6.529     6.889     7.240     7.581     7.909     8.224     8.523     8.806     9.072     9.318     9.545     9.750     9.934    10.094    10.231    10.344    10.433    10.496    10.535    10.547    10.535    10.496    10.433    10.344    10.231    10.094     9.934     9.750     9.545     9.318     9.072     8.806     8.523     8.224     7.909     7.581     7.240     6.889     6.529     6.161     5.788     5.411     5.032     4.653     4.276     3.903     3.535     3.174     2.823     2.483     2.157     1.846     1.553     1.279     1.026     0.796     0.592     0.415     0.266     0.149     0.064     0.014     0.000     0.000     0.000     0.000     0.000     0.000     0.000     0.000     0.000     0.000     0.000     0.000     0.000     0.000     0.000     0.000     0.000     0.000     0.000     0.000     0.000     0.000     0.000     0.000     0.000     0.000     0.000     0.000     0.000     0.000     0.000     0.000     0.000     0.000     0.000     0.000     0.000     0.000     0.000     0.000     0.000     0.000     0.000     0.000     0.000     0.000     0.000     0.000     0.000     0.000     0.000     0.000     0.000     0.000     0.000     0.000     0.000     0.000     0.000     0.000     0.000     0.000     0.000     0.000     0.000     0.000     0.000     0.000     0.000     0.000     0.000     0.000     0.000     0.000     0.000     0.000     0.000     0.000     0.000     0.000     0.000     0.000     0.000
     0.000     0.000     0.000     0.000     0.000     0.000     0.000     0.000     0.000     0.000     0.000     0.000     0.000     0.000     0.000     0.000     0.000     0.000     0.000     0.000     0.000     0.000     0.000     0.000     0.000     0.000     0.000     0.000     0.000     0.000     0.000     0.000     0.000     0.000     0.000     0.000     0.000     0.000     0.000     0.000     0.000     0.000     0.000     0.000     0.000     0.000     0.000     0.000     0.000     0.000     0.000     0.000     0.000     0.000     0.000     0.000     0.000     0.000     0.000     0.000     0.000     0.000     0.000     0.000     0.000     0.000     0.000     0.000     0.000     0.000     0.000     0.000     0.000     0.000     0.000     0.000     0.000     0.000     0.000     0.000     0.000     0.000     0.000     0.000     0.000     0.003     0.034     0.098     0.194     0.318     0.470     0.647     0.848     1.071     1.314     1.574     1.851     2.142     2.445     2.758     3.079     3.408     3.740     4.076     4.413     4.749     5.082     5.411     5.735     6.051     6.358     6.654     6.938     7.210     7.466     7.707     7.930     8.136     8.323     8.490     8.636     8.761     8.864     8.944     9.002     9.037     9.049     9.037     9.002     8.944     8.864     8.761     8.636     8.490     8.323     8.136     7.930     7.707     7.466     7.210     6.938     6.654     6.358     6.051     5.735     5.411     5.082     4.749     4.413     4.076     3.740     3.408     3.079     2.758     2.445     2.142     1.851     1.574     1.314     1.071     0.848     0.647     0.470     0.318     0.194     0.098     0.034     0.003     0.000     0.000     0.000     0.000     0.000     0.000     0.000     0.000     0.000     0.000     0.000     0.000     0.000     0.000     0.000     0.000     0.000     0.000     0.000     0.000     0.000     0.000     0.000     0.000     0.000     0.000     0.000     0.000     0.000     0.000     0.000     0.000     0.000     0.000     0.000     0.000     0.000     0.000     0.000     0.000     0.000     0.000     0.000     0.000     0.000     0.000     0.000     0.000     0.000     0.000     0.000     0.000     0.000     0.000     0.000     0.000     0.000     0.000     0.000     0.000     0.000     0.000     0.000     0.000     0.000     0.000     0.000     0.000     0.000     0.000     0.000     0.000     0.000     0.000     0.000     0.000     0.000     0.000     0.000     0.000     0.000     0.000     0.000     0.000
     0.000     0.000     0.000     0.000     0.000     0.000     0.000     0.000     0.000     0.000     0.000     0.000     0.000     0.000     0.000     0.000     0.000     0.000     0.000     0.000     0.000     0.000     0.000     0.000     0.000     0.000     0.000     0.000     0.000     0.000     0.000     0.000     0.000     0.000     0.000     0.000     0.000     0.000     0.000     0.000     0.000     0.000     0.000     0.000     0.000     0.000     0.000     0.000     0.000     0.000     0.000     0.000     0.000     0.000     0.000     0.000     0.000     0.000     0.000     0.000     0.000     0.000     0.000     0.000     0.000     0.000     0.000     0.000     0.000     0.000     0.000     0.000     0.000     0.000     0.000     0.000     0.000     0.000     0.000     0.000     0.000     0.000     0.000     0.000     0.000     0.000     0.000     0.012     0.055     0.128     0.228     0.355     0.505     0.678     0.870     1.082     1.310     1.553     1.809     2.076     2.352     2.636     2.925     3.219     3.514     3.810     4.105     4.397     4.685     4.967     5.241     5.506     5.761     6.005     6.236     6.452     6.654     6.840     7.008     7.159     7.291     7.404     7.497     7.570     7.623     7.654     7.665     7.654     7.623     7.570     7.497     7.404     7.291     7.159     7.008     6.840     6.654     6.452     6.236     6.005     5.761     5.506     5.241     4.967     4.685     4.397     4.105     3.810     3.514     3.219     2.925     2.636     2.352     2.076     1.809     1.553     1.310     1.082     0.870     0.678     0.505     0.355     0.228     0.128     0.055     0.012     0.000     0.000     0.000     0.000     0.000     0.000     0.000     0.000     0.000     0.000     0.000     0.000     0.000     0.000     0.000     0.000     0.000     0.000     0.000     0.000     0.000     0.000     0.000     0.000     0.000     0.000     0.000     0.000     0.000     0.000     0.000     0.000     0.000     0.000     0.000     0.000     0.000     0.000     0.000     0.000     0.000     0.000     0.000     0.000     0.000     0.000     0.000     0.000     0.000     0.000     0.000     0.000     0.000     0.000     0.000     0.000     0.000     0.000     0.000     0.000     0.000     0.000     0.000     0.000     0.000     0.000     0.000     0.000     0.000     0.000     0.000     0.000     0.000     0.000     0.000     0.000     0.000     0.000     0.000     0.000     0.000     0.000     0.000     0.000     0.000     0.000
     0.000     0.000     0.000     0.000     0.000     0.000     0.000     0.000     0.000     0.000     0.000     0.000     0.000     0.000     0.000     0.000     0.000     0.000     0.000     0.000     0.000     0.000     0.000     0.000     0.000     0.000     0.000     0.000     0.000     0.000     0.000     0.000     0.000     0.000     0.000     0.000     0.000     0.000     0.000     0.000     0.000     0.000     0.000     0.000     0.000     0.000     0.000     0.000     0.000     0.000     0.000     0.000     0.000     0.000     0.000     0.000     0.000     0.000     0.000     0.000     0.000     0.000     0.000     0.000     0.000     0.000     0.000     0.000     0.000     0.000     0.000     0.000     0.000     0.000     0.000     0.000     0.000     0.000     0.000     0.000     0.000     0.000     0.000     0.000     0.000     0.000     0.000     0.000     0.001     0.023     0.073     0.149     0.249     0.373     0.517     0.680     0.861     1.057     1.267     1.489     1.721     1.962     2.209     2.461     2.717     2.974     3.232     3.487     3.740     3.989     4.231     4.466     4.693     4.910     5.115     5.309     5.489     5.655     5.806     5.941     6.060     6.161     6.245     6.311     6.358     6.386     6.395     6.386     6.358     6.311     6.245     6.161     6.060     5.941     5.806     5.655     5.489     5.309     5.115     4.910     4.693     4.466     4.231     3.989     3.740     3.487     3.232     2.974     2.717     2.461     2.209     1.962     1.721     1.489     1.267     1.057     0.861     0.680     0.517     0.373     0.249     0.149     0.073     0.023     0.001     0.000     0.000     0.000     0.000     0.000     0.000     0.000     0.000     0.000     0.000     0.000     0.000     0.000     0.000     0.000     0.000     0.000     0.000     0.000     0.000     0.000     0.000     0.000     0.000     0.000     0.000     0.000     0.000     0.000     0.000     0.000     0.000     0.000     0.000     0.000     0.000     0.000     0.000     0.000     0.000     0.000     0.000     0.000     0.000     0.000     0.000     0.000     0.000     0.000     0.000     0.000     0.000     0.000     0.000     0.000     0.000     0.000     0.000     0.000     0.000     0.000     0.000     0.000     0.000     0.000     0.000     0.000     0.000     0.000     0.000     0.000     0.000     0.000     0.000     0.000     0.000     0.000     0.000     0.000     0.000     0.000     0.000     0.000     0.000     0.000     0.000     0.000
     0.000     0.000     0.000     0.000     0.000     0.000     0.000     0.000     0.000     0.000     0.000     0.000     0.000     0.000     0.000     0.000     0.000     0.000     0.000     0.000     0.000     0.000     0.000     0.000     0.000     0.000     0.000     0.000     0.000     0.000     0.000     0.000     0.000     0.000     0.000     0.000     0.000     0.000     0.000     0.000     0.000     0.000     0.000     0.000     0.000     0.000     0.000     0.000     0.000     0.000     0.000     0.000     0.000     0.000     0.000     0.000     0.000     0.000     0.000     0.000     0.000     0.000     0.000     0.000     0.000     0.000     0.000     0.000     0.000     0.000     0.000     0.000     0.000     0.000     0.000     0.000     0.000     0.000     0.000     0.000     0.000     0.000     0.000     0.000     0.000     0.000     0.000     0.000     0.000     0.000     0.004     0.031     0.083     0.158     0.254     0.371     0.505     0.656     0.821     0.998     1.187     1.386     1.592     1.804     2.021     2.240     2.461     2.682     2.901     3.117     3.329     3.535     3.733     3.924     4.105     4.276     4.436     4.583     4.717     4.837     4.942     5.032     5.107     5.165     5.207     5.233     5.241     5.233     5.207     5.165     5.107     5.032     4.942     4.837     4.717     4.583     4.436     4.276     4.105     3.924     3.733     3.535     3.329     3.117     2.901     2.682     2.461     2.240     2.021     1.804     1.592     1.386     1.187     0.998     0.821     0.656     0.505     0.371     0.254     0.158     0.083     0.031     0.004     0.000     0.000     0.000     0.000     0.000     0.000     0.000     0.000     0.000     0.000     0.000     0.000     0.000     0.000     0.000     0.000     0.000     0.000     0.000     0.000     0.000     0.000     0.000     0.000     0.000     0.000     0.000     0.000     0.000     0.000     0.000     0.000     0.000     0.000     0.000     0.000     0.000     0.000     0.000     0.000     0.000     0.000     0.000     0.000     0.000     0.000     0.000     0.000     0.000     0.000     0.000     0.000     0.000     0.000     0.000     0.000     0.000     0.000     0.000     0.000     0.000     0.000     0.000     0.000     0.000     0.000     0.000     0.000     0.000     0.000     0.000     0.000     0.000     0.000     0.000     0.000     0.000     0.000     0.000     0.000     0.000     0.000     0.000     0.000     0.000     0.000     0.000     0.000     0.000
     0.000     0.000     0.000     0.000     0.000     0.000     0.000     0.000     0.000     0.000     0.000     0.000     0.000     0.000     0.000     0.000     0.000     0.000     0.000     0.000     0.000     0.000     0.000     0.000     0.000     0.000     0.000     0.000     0.000     0.000     0.000     0.000     0.000     0.000     0.000     0.000     0.000     0.000     0.000     0.000     0.000     0.000     0.000     0.000     0.000     0.000     0.000     0.000     0.000     0.000     0.000     0.000     0.000     0.000     0.000     0.000     0.000     0.000     0.000     0.000     0.000     0.000     0.000     0.000     0.000     0.000     0.000     0.000     0.000     0.000     0.000     0.000     0.000     0.000     0.000     0.000     0.000     0.000     0.000     0.000     0.000     0.000     0.000     0.000     0.000     0.000     0.000     0.000     0.000     0.000     0.000     0.000     0.006     0.034     0.084     0.154     0.243     0.349     0.470     0.605     0.752     0.909     1.075     1.248     1.427     1.609     1.795     1.981     2.167     2.352     2.534     2.711     2.883     3.048     3.206     3.355     3.494     3.623     3.740     3.846     3.938     4.018     4.083     4.135     4.172     4.194     4.201     4.194     4.172     4.135     4.083     4.018     3.938     3.846     3.740     3.623     3.494     3.355     3.206     3.048     2.883     2.711     2.534     2.352     2.167     1.981     1.795     1.609     1.427     1.248     1.075     0.909     0.752     0.605     0.470     0.349     0.243     0.154     0.084     0.034     0.006     0.000     0.000     0.000     0.000     0.000     0.000     0.000     0.000     0.000     0.000     0.000     0.000     0.000     0.000     0.000     0.000     0.000     0.000     0.000     0.000     0.000     0.000     0.000     0.000     0.000     0.000     0.000     0.000     0.000     0.000     0.000     0.000     0.000     0.000     0.000     0.000     0.000     0.000     0.000     0.000     0.000     0.000     0.000     0.000     0.000     0.000     0.000     0.000     0.000     0.000     0.000     0.000     0.000     0.000     0.000     0.000     0.000     0.000     0.000     0.000     0.000     0.000     0.000     0.000     0.000     0.000     0.000     0.000     0.000     0.000     0.000     0.000     0.000     0.000     0.000     0.000     0.000     0.000     0.000     0.000     0.000     0.000     0.000     0.000     0.000     0.000     0.000     0.000     0.000     0.000     0.000
     0.000     0.000     0.000     0.000     0.000     0.000     0.000     0.000     0.000     0.000     0.000     0.000     0.000     0.000     0.000     0.000     0.000     0.000     0.000     0.000     0.000     0.000     0.000     0.000     0.000     0.000     0.000     0.000     0.000     0.000     0.000     0.000     0.000     0.000     0.000     0.000     0.000     0.000     0.000     0.000     0.000     0.000     0.000     0.000     0.000     0.000     0.000     0.000     0.000     0.000     0.000     0.000     0.000     0.000     0.000     0.000     0.000     0.000     0.000     0.000     0.000     0.000     0.000     0.000     0.000     0.000     0.000     0.000     0.000     0.000     0.000     0.000     0.000     0.000     0.000     0.000     0.000     0.000     0.000     0.000     0.000     0.000     0.000     0.000     0.000     0.000     0.000     0.000     0.000     0.000     0.000     0.000     0.000     0.000     0.005     0.031     0.075     0.138     0.216     0.309     0.415     0.532     0.658     0.793     0.935     1.082     1.233     1.386     1.540     1.694     1.846     1.996     2.142     2.282     2.417     2.545     2.665     2.775     2.877     2.968     3.048     3.117     3.174     3.219     3.251     3.270     3.277     3.270     3.251     3.219     3.174     3.117     3.048     2.968     2.877     2.775     2.665     2.545     2.417     2.282     2.142     1.996     1.846     1.694     1.540     1.386     1.233     1.082     0.935     0.793     0.658     0.532     0.415     0.309     0.216     0.138     0.075     0.031     0.005     0.000     0.000     0.000     0.000     0.000     0.000     0.000     0.000     0.000     0.000     0.000     0.000     0.000     0.000     0.000     0.000     0.000     0.000     0.000     0.000     0.000     0.000     0.000     0.000     0.000     0.000     0.000     0.000     0.000     0.000     0.000     0.000     0.000     0.000     0.000     0.000     0.000     0.000     0.000     0.000     0.000     0.000     0.000     0.000     0.000     0.000     0.000     0.000     0.000     0.000     0.000     0.000     0.000     0.000     0.000     0.000     0.000     0.000     0.000     0.000     0.000     0.000     0.000     0.000     0.000     0.000     0.000     0.000     0.000     0.000     0.000     0.000     0.000     0.000     0.000     0.000     0.000     0.000     0.000     0.000     0.000     0.000     0.000     0.000     0.000     0.000     0.000     0.000     0.000     0.000     0.000     0.000     0.000
[truncated: 55,463 more chars]
