# Supplementary material for: The near-field tsunami generated by the 15 January 2022 eruption of the Hunga Tonga-Hunga Ha’apai volcano and its impact on Tongatapu, Tonga
Source: Sci Rep. 2022 Sep 7;12:15187. doi: 10.1038/s41598-022-19486-w (PMC9452557; doi:10.1038/s41598-022-19486-w)
Supplement: Supplementary file 2 — Supplementary Information 2. [file 41598_2022_19486_MOESM2_ESM.zip › WL_200TNT.asc]

ncols                       252
nrows                       180
xllcorner              -175.427
yllcorner               -20.570
cellsize      0.000277777784504
NODATA_value  -9999
     0.000     0.000     0.000     0.000     0.000     0.000     0.000     0.000     0.000     0.000     0.000     0.000     0.000     0.000     0.000     0.000     0.000     0.000     0.000     0.000     0.000     0.000     0.000     0.000     0.000     0.000     0.000     0.000     0.000     0.000     0.000     0.000     0.000     0.000     0.000     0.000     0.000     0.000     0.000     0.000     0.000     0.000     0.000     0.000     0.000     0.000     0.000     0.000     0.000     0.000     0.000     0.000     0.000     0.000     0.000     0.000     0.000     0.000     0.000     0.000     0.000     0.000     0.000     0.000     0.000     0.000     0.000     0.000     0.000     0.000     0.000     0.000     0.000     0.000     0.000     0.000     0.000     0.000     0.000     0.000     0.000     0.000     0.000     0.000     0.000     0.000     0.000     0.000     0.000     0.000     0.000     0.000     0.000     0.000     0.000     0.000     0.000     0.000     0.000     0.000     0.000     0.000     0.000     0.000     0.000     0.000     0.000     0.000     0.000     0.000     0.000     0.000     0.000     0.000     0.000     0.000     0.000     0.000     0.000     0.000     0.000     0.000     0.000     0.000     0.000     0.000     0.000     0.000     0.000     0.000     0.000     0.000     0.000     0.000     0.000     0.000     0.000     0.000     0.000     0.000     0.000     0.000     0.000     0.000     0.000     0.000     0.000     0.000     0.000     0.000     0.000     0.000     0.000     0.000     0.000     0.000     0.000     0.000     0.000     0.000     0.000     0.000     0.000     0.000     0.000     0.000     0.000     0.000     0.000     0.000     0.000     0.000     0.000     0.000     0.000     0.000     0.000     0.000     0.000     0.000     0.000     0.000     0.000     0.000     0.000     0.000     0.000     0.000     0.000     0.000     0.000     0.000     0.000     0.000     0.000     0.000     0.000     0.000     0.000     0.000     0.000     0.000     0.000     0.000     0.000     0.000     0.000     0.000     0.000     0.000     0.000     0.000     0.000     0.000     0.000     0.000     0.000     0.000     0.000     0.000     0.000     0.000     0.000     0.000     0.000     0.000     0.000     0.000     0.000     0.000     0.000     0.000     0.000     0.000     0.000     0.000     0.000     0.000     0.000     0.000     0.000     0.000     0.000     0.000     0.000     0.000     0.000     0.000     0.000     0.000     0.000     0.000
     0.000     0.000     0.000     0.000     0.000     0.000     0.000     0.000     0.000     0.000     0.000     0.000     0.000     0.000     0.000     0.000     0.000     0.000     0.000     0.000     0.000     0.000     0.000     0.000     0.000     0.000     0.000     0.000     0.000     0.000     0.000     0.000     0.000     0.000     0.000     0.000     0.000     0.000     0.000     0.000     0.000     0.000     0.000     0.000     0.000     0.000     0.000     0.000     0.000     0.000     0.000     0.000     0.000     0.000     0.000     0.000     0.000     0.000     0.000     0.000     0.000     0.000     0.000     0.000     0.000     0.000     0.000     0.000     0.000     0.000     0.000     0.000     0.000     0.000     0.000     0.000     0.000     0.000     0.000     0.000     0.000     0.000     0.000     0.000     0.000     0.000     0.000     0.000     0.000     0.000     0.000     0.000     0.000     0.000     0.000     0.000     0.000     0.000     0.000     0.000     0.000     0.000     0.000     0.000     0.000     0.000     0.000     0.000     0.000     0.000     0.000     0.000     0.000     0.000     0.000     0.000     0.000     0.000     0.000     0.000     0.000     0.000     0.000     0.000     0.000     0.000     0.000     0.000     0.000     0.000     0.000     0.000     0.000     0.000     0.000     0.000     0.000     0.000     0.000     0.000     0.000     0.000     0.000     0.000     0.000     0.000     0.000     0.000     0.000     0.000     0.000     0.000     0.000     0.000     0.000     0.000     0.000     0.000     0.000     0.000     0.000     0.000     0.000     0.000     0.000     0.000     0.000     0.000     0.000     0.000     0.000     0.000     0.000     0.000     0.000     0.000     0.000     0.000     0.000     0.000     0.000     0.000     0.000     0.000     0.000     0.000     0.000     0.000     0.000     0.000     0.000     0.000     0.000     0.000     0.000     0.000     0.000     0.000     0.000     0.000     0.000     0.000     0.000     0.000     0.000     0.000     0.000     0.000     0.000     0.000     0.000     0.000     0.000     0.000     0.000     0.000     0.000     0.000     0.000     0.000     0.000     0.000     0.000     0.000     0.000     0.000     0.000     0.000     0.000     0.000     0.000     0.000     0.000     0.000     0.000     0.000     0.000     0.000     0.000     0.000     0.000     0.000     0.000     0.000     0.000     0.000     0.000     0.000     0.000     0.000     0.000     0.000
     0.000     0.000     0.000     0.000     0.000     0.000     0.000     0.000     0.000     0.000     0.000     0.000     0.000     0.000     0.000     0.000     0.000     0.000     0.000     0.000     0.000     0.000     0.000     0.000     0.000     0.000     0.000     0.000     0.000     0.000     0.000     0.000     0.000     0.000     0.000     0.000     0.000     0.000     0.000     0.000     0.000     0.000     0.000     0.000     0.000     0.000     0.000     0.000     0.000     0.000     0.000     0.000     0.000     0.000     0.000     0.000     0.000     0.000     0.000     0.000     0.000     0.000     0.000     0.000     0.000     0.000     0.000     0.000     0.000     0.000     0.000     0.000     0.000     0.000     0.000     0.000     0.000     0.000     0.000     0.000     0.000     0.000     0.000     0.000     0.000     0.000     0.000     0.000     0.000     0.000     0.000     0.000     0.000     0.000     0.000     0.000     0.000     0.000     0.000     0.000     0.000     0.000     0.000     0.000     0.000     0.000     0.000     0.000     0.000     0.000     0.000     0.000     0.000     0.000     0.000     0.000     0.000     0.000     0.000     0.000     0.000     0.000     0.000     0.000     0.000     0.000     0.000     0.000     0.000     0.000     0.000     0.000     0.000     0.000     0.000     0.000     0.000     0.000     0.000     0.000     0.000     0.000     0.000     0.000     0.000     0.000     0.000     0.000     0.000     0.000     0.000     0.000     0.000     0.000     0.000     0.000     0.000     0.000     0.000     0.000     0.000     0.000     0.000     0.000     0.000     0.000     0.000     0.000     0.000     0.000     0.000     0.000     0.000     0.000     0.000     0.000     0.000     0.000     0.000     0.000     0.000     0.000     0.000     0.000     0.000     0.000     0.000     0.000     0.000     0.000     0.000     0.000     0.000     0.000     0.000     0.000     0.000     0.000     0.000     0.000     0.000     0.000     0.000     0.000     0.000     0.000     0.000     0.000     0.000     0.000     0.000     0.000     0.000     0.000     0.000     0.000     0.000     0.000     0.000     0.000     0.000     0.000     0.000     0.000     0.000     0.000     0.000     0.000     0.000     0.000     0.000     0.000     0.000     0.000     0.000     0.000     0.000     0.000     0.000     0.000     0.000     0.000     0.000     0.000     0.000     0.000     0.000     0.000     0.000     0.000     0.000     0.000
     0.000     0.000     0.000     0.000     0.000     0.000     0.000     0.000     0.000     0.000     0.000     0.000     0.000     0.000     0.000     0.000     0.000     0.000     0.000     0.000     0.000     0.000     0.000     0.000     0.000     0.000     0.000     0.000     0.000     0.000     0.000     0.000     0.000     0.000     0.000     0.000     0.000     0.000     0.000     0.000     0.000     0.000     0.000     0.000     0.000     0.000     0.000     0.000     0.000     0.000     0.000     0.000     0.000     0.000     0.000     0.000     0.000     0.000     0.000     0.000     0.000     0.000     0.000     0.000     0.000     0.000     0.000     0.000     0.000     0.000     0.000     0.000     0.000     0.000     0.000     0.000     0.000     0.000     0.000     0.000     0.000     0.000     0.000     0.000     0.000     0.000     0.000     0.000     0.000     0.000     0.000     0.000     0.000     0.000     0.000     0.000     0.000     0.000     0.000     0.000     0.000     0.000     0.000     0.000     0.000     0.000     0.000     0.000     0.000     0.000     0.000     0.000     0.000     0.000     0.000     0.000     0.000     0.000     0.000     0.000     0.000     0.000     0.000     0.000     0.000     0.000     0.000     0.000     0.000     0.000     0.000     0.000     0.000     0.000     0.000     0.000     0.000     0.000     0.000     0.000     0.000     0.000     0.000     0.000     0.000     0.000     0.000     0.000     0.000     0.000     0.000     0.000     0.000     0.000     0.000     0.000     0.000     0.000     0.000     0.000     0.000     0.000     0.000     0.000     0.000     0.000     0.000     0.000     0.000     0.000     0.000     0.000     0.000     0.000     0.000     0.000     0.000     0.000     0.000     0.000     0.000     0.000     0.000     0.000     0.000     0.000     0.000     0.000     0.000     0.000     0.000     0.000     0.000     0.000     0.000     0.000     0.000     0.000     0.000     0.000     0.000     0.000     0.000     0.000     0.000     0.000     0.000     0.000     0.000     0.000     0.000     0.000     0.000     0.000     0.000     0.000     0.000     0.000     0.000     0.000     0.000     0.000     0.000     0.000     0.000     0.000     0.000     0.000     0.000     0.000     0.000     0.000     0.000     0.000     0.000     0.000     0.000     0.000     0.000     0.000     0.000     0.000     0.000     0.000     0.000     0.000     0.000     0.000     0.000     0.000     0.000     0.000
     0.000     0.000     0.000     0.000     0.000     0.000     0.000     0.000     0.000     0.000     0.000     0.000     0.000     0.000     0.000     0.000     0.000     0.000     0.000     0.000     0.000     0.000     0.000     0.000     0.000     0.000     0.000     0.000     0.000     0.000     0.000     0.000     0.000     0.000     0.000     0.000     0.000     0.000     0.000     0.000     0.000     0.000     0.000     0.000     0.000     0.000     0.000     0.000     0.000     0.000     0.000     0.000     0.000     0.000     0.000     0.000     0.000     0.000     0.000     0.000     0.000     0.000     0.000     0.000     0.000     0.000     0.000     0.000     0.000     0.000     0.000     0.000     0.000     0.000     0.000     0.000     0.000     0.000     0.000     0.000     0.000     0.000     0.000     0.000     0.000     0.000     0.000     0.000     0.000     0.000     0.000     0.000     0.000     0.000     0.000     0.000     0.000     0.000     0.000     0.000     0.000     0.000     0.000     0.000     0.000     0.000     0.000     0.000     0.000     0.000     0.000     0.000     0.000     0.000     0.000     0.000     0.000     0.000     0.000     0.000     0.000     0.000     0.000     0.000     0.000     0.000     0.000     0.000     0.000     0.000     0.000     0.000     0.000     0.000     0.000     0.000     0.000     0.000     0.000     0.000     0.000     0.000     0.000     0.000     0.000     0.000     0.000     0.000     0.000     0.000     0.000     0.000     0.000     0.000     0.000     0.000     0.000     0.000     0.000     0.000     0.000     0.000     0.000     0.000     0.000     0.000     0.000     0.000     0.000     0.000     0.000     0.000     0.000     0.000     0.000     0.000     0.000     0.000     0.000     0.000     0.000     0.000     0.000     0.000     0.000     0.000     0.000     0.000     0.000     0.000     0.000     0.000     0.000     0.000     0.000     0.000     0.000     0.000     0.000     0.000     0.000     0.000     0.000     0.000     0.000     0.000     0.000     0.000     0.000     0.000     0.000     0.000     0.000     0.000     0.000     0.000     0.000     0.000     0.000     0.000     0.000     0.000     0.000     0.000     0.000     0.000     0.000     0.000     0.000     0.000     0.000     0.000     0.000     0.000     0.000     0.000     0.000     0.000     0.000     0.000     0.000     0.000     0.000     0.000     0.000     0.000     0.000     0.000     0.000     0.000     0.000     0.000
     0.000     0.000     0.000     0.000     0.000     0.000     0.000     0.000     0.000     0.000     0.000     0.000     0.000     0.000     0.000     0.000     0.000     0.000     0.000     0.000     0.000     0.000     0.000     0.000     0.000     0.000     0.000     0.000     0.000     0.000     0.000     0.000     0.000     0.000     0.000     0.000     0.000     0.000     0.000     0.000     0.000     0.000     0.000     0.000     0.000     0.000     0.000     0.000     0.000     0.000     0.000     0.000     0.000     0.000     0.000     0.000     0.000     0.000     0.000     0.000     0.000     0.000     0.000     0.000     0.000     0.000     0.000     0.000     0.000     0.000     0.000     0.000     0.000     0.000     0.000     0.000     0.000     0.000     0.000     0.000     0.000     0.000     0.000     0.000     0.000     0.000     0.000     0.000     0.000     0.000     0.000     0.000     0.000     0.000     0.000     0.000     0.000     0.000     0.000     0.000     0.000     0.000     0.000     0.000     0.000     0.000     0.000     0.000     0.000     0.000     0.000     0.000     0.000     0.000     0.000     0.000     0.000     0.000     0.000     0.000     0.000     0.000     0.000     0.000     0.000     0.000     0.000     0.000     0.000     0.000     0.000     0.000     0.000     0.000     0.000     0.000     0.000     0.000     0.000     0.000     0.000     0.000     0.000     0.000     0.000     0.000     0.000     0.000     0.000     0.000     0.000     0.000     0.000     0.000     0.000     0.000     0.000     0.000     0.000     0.000     0.000     0.000     0.000     0.000     0.000     0.000     0.000     0.000     0.000     0.000     0.000     0.000     0.000     0.000     0.000     0.000     0.000     0.000     0.000     0.000     0.000     0.000     0.000     0.000     0.000     0.000     0.000     0.000     0.000     0.000     0.000     0.000     0.000     0.000     0.000     0.000     0.000     0.000     0.000     0.000     0.000     0.000     0.000     0.000     0.000     0.000     0.000     0.000     0.000     0.000     0.000     0.000     0.000     0.000     0.000     0.000     0.000     0.000     0.000     0.000     0.000     0.000     0.000     0.000     0.000     0.000     0.000     0.000     0.000     0.000     0.000     0.000     0.000     0.000     0.000     0.000     0.000     0.000     0.000     0.000     0.000     0.000     0.000     0.000     0.000     0.000     0.000     0.000     0.000     0.000     0.000     0.000
     0.000     0.000     0.000     0.000     0.000     0.000     0.000     0.000     0.000     0.000     0.000     0.000     0.000     0.000     0.000     0.000     0.000     0.000     0.000     0.000     0.000     0.000     0.000     0.000     0.000     0.000     0.000     0.000     0.000     0.000     0.000     0.000     0.000     0.000     0.000     0.000     0.000     0.000     0.000     0.000     0.000     0.000     0.000     0.000     0.000     0.000     0.000     0.000     0.000     0.000     0.000     0.000     0.000     0.000     0.000     0.000     0.000     0.000     0.000     0.000     0.000     0.000     0.000     0.000     0.000     0.000     0.000     0.000     0.000     0.000     0.000     0.000     0.000     0.000     0.000     0.000     0.000     0.000     0.000     0.000     0.000     0.000     0.000     0.000     0.000     0.000     0.000     0.000     0.000     0.000     0.000     0.000     0.000     0.000     0.000     0.000     0.000     0.000     0.000     0.000     0.000     0.000     0.000     0.000     0.000     0.000     0.000     0.000     0.000     0.000     0.000     0.000     0.000     0.000     0.000     0.000     0.000     0.000     0.000     0.000     0.000     0.000     0.000     0.000     0.000     0.000     0.000     0.000     0.000     0.000     0.000     0.000     0.000     0.000     0.000     0.000     0.000     0.000     0.000     0.000     0.000     0.000     0.000     0.000     0.000     0.000     0.000     0.000     0.000     0.000     0.000     0.000     0.000     0.000     0.000     0.000     0.000     0.000     0.000     0.000     0.000     0.000     0.000     0.000     0.000     0.000     0.000     0.000     0.000     0.000     0.000     0.000     0.000     0.000     0.000     0.000     0.000     0.000     0.000     0.000     0.000     0.000     0.000     0.000     0.000     0.000     0.000     0.000     0.000     0.000     0.000     0.000     0.000     0.000     0.000     0.000     0.000     0.000     0.000     0.000     0.000     0.000     0.000     0.000     0.000     0.000     0.000     0.000     0.000     0.000     0.000     0.000     0.000     0.000     0.000     0.000     0.000     0.000     0.000     0.000     0.000     0.000     0.000     0.000     0.000     0.000     0.000     0.000     0.000     0.000     0.000     0.000     0.000     0.000     0.000     0.000     0.000     0.000     0.000     0.000     0.000     0.000     0.000     0.000     0.000     0.000     0.000     0.000     0.000     0.000     0.000     0.000
     0.000     0.000     0.000     0.000     0.000     0.000     0.000     0.000     0.000     0.000     0.000     0.000     0.000     0.000     0.000     0.000     0.000     0.000     0.000     0.000     0.000     0.000     0.000     0.000     0.000     0.000     0.000     0.000     0.000     0.000     0.000     0.000     0.000     0.000     0.000     0.000     0.000     0.000     0.000     0.000     0.000     0.000     0.000     0.000     0.000     0.000     0.000     0.000     0.000     0.000     0.000     0.000     0.000     0.000     0.000     0.000     0.000     0.000     0.000     0.000     0.000     0.000     0.000     0.000     0.000     0.000     0.000     0.000     0.000     0.000     0.000     0.000     0.000     0.000     0.000     0.000     0.000     0.000     0.000     0.000     0.000     0.000     0.000     0.000     0.000     0.000     0.000     0.000     0.000     0.000     0.000     0.000     0.000     0.000     0.000     0.000     0.000     0.000     0.000     0.000     0.000     0.000     0.000     0.000     0.000     0.000     0.000     0.000     0.000     0.000     0.000     0.000     0.000     0.000     0.000     0.000     0.000     0.000     0.000     0.000     0.000     0.000     0.000     0.000     0.000     0.000     0.000     0.000     0.000     0.000     0.000     0.000     0.000     0.000     0.000     0.000     0.000     0.000     0.000     0.000     0.000     0.000     0.000     0.000     0.000     0.000     0.000     0.000     0.000     0.000     0.000     0.000     0.000     0.000     0.000     0.000     0.000     0.000     0.000     0.000     0.000     0.000     0.000     0.000     0.000     0.000     0.000     0.000     0.000     0.000     0.000     0.000     0.000     0.000     0.000     0.000     0.000     0.000     0.000     0.000     0.000     0.000     0.000     0.000     0.000     0.000     0.000     0.000     0.000     0.000     0.000     0.000     0.000     0.000     0.000     0.000     0.000     0.000     0.000     0.000     0.000     0.000     0.000     0.000     0.000     0.000     0.000     0.000     0.000     0.000     0.000     0.000     0.000     0.000     0.000     0.000     0.000     0.000     0.000     0.000     0.000     0.000     0.000     0.000     0.000     0.000     0.000     0.000     0.000     0.000     0.000     0.000     0.000     0.000     0.000     0.000     0.000     0.000     0.000     0.000     0.000     0.000     0.000     0.000     0.000     0.000     0.000     0.000     0.000     0.000     0.000     0.000
     0.000     0.000     0.000     0.000     0.000     0.000     0.000     0.000     0.000     0.000     0.000     0.000     0.000     0.000     0.000     0.000     0.000     0.000     0.000     0.000     0.000     0.000     0.000     0.000     0.000     0.000     0.000     0.000     0.000     0.000     0.000     0.000     0.000     0.000     0.000     0.000     0.000     0.000     0.000     0.000     0.000     0.000     0.000     0.000     0.000     0.000     0.000     0.000     0.000     0.000     0.000     0.000     0.000     0.000     0.000     0.000     0.000     0.000     0.000     0.000     0.000     0.000     0.000     0.000     0.000     0.000     0.000     0.000     0.000     0.000     0.000     0.000     0.000     0.000     0.000     0.000     0.000     0.000     0.000     0.000     0.000     0.000     0.000     0.000     0.000     0.000     0.000     0.000     0.000     0.000     0.000     0.000     0.000     0.000     0.000     0.000     0.000     0.000     0.000     0.000     0.000     0.000     0.000     0.000     0.000     0.000     0.000     0.000     0.000     0.000     0.000     0.000     0.000     0.000     0.000     0.000     0.000     0.000     0.000     0.000     0.000     0.000     0.000     0.000     0.000     0.000     0.000     0.000     0.000     0.000     0.000     0.000     0.000     0.000     0.000     0.000     0.000     0.000     0.000     0.000     0.000     0.000     0.000     0.000     0.000     0.000     0.000     0.000     0.000     0.000     0.000     0.000     0.000     0.000     0.000     0.000     0.000     0.000     0.000     0.000     0.000     0.000     0.000     0.000     0.000     0.000     0.000     0.000     0.000     0.000     0.000     0.000     0.000     0.000     0.000     0.000     0.000     0.000     0.000     0.000     0.000     0.000     0.000     0.000     0.000     0.000     0.000     0.000     0.000     0.000     0.000     0.000     0.000     0.000     0.000     0.000     0.000     0.000     0.000     0.000     0.000     0.000     0.000     0.000     0.000     0.000     0.000     0.000     0.000     0.000     0.000     0.000     0.000     0.000     0.000     0.000     0.000     0.000     0.000     0.000     0.000     0.000     0.000     0.000     0.000     0.000     0.000     0.000     0.000     0.000     0.000     0.000     0.000     0.000     0.000     0.000     0.000     0.000     0.000     0.000     0.000     0.000     0.000     0.000     0.000     0.000     0.000     0.000     0.000     0.000     0.000     0.000
     0.000     0.000     0.000     0.000     0.000     0.000     0.000     0.000     0.000     0.000     0.000     0.000     0.000     0.000     0.000     0.000     0.000     0.000     0.000     0.000     0.000     0.000     0.000     0.000     0.000     0.000     0.000     0.000     0.000     0.000     0.000     0.000     0.000     0.000     0.000     0.000     0.000     0.000     0.000     0.000     0.000     0.000     0.000     0.000     0.000     0.000     0.000     0.000     0.000     0.000     0.000     0.000     0.000     0.000     0.000     0.000     0.000     0.000     0.000     0.000     0.000     0.000     0.000     0.000     0.000     0.000     0.000     0.000     0.000     0.000     0.000     0.000     0.000     0.000     0.000     0.000     0.000     0.000     0.000     0.000     0.000     0.000     0.000     0.000     0.000     0.000     0.000     0.000     0.000     0.000     0.000     0.000     0.000     0.000     0.000     0.000     0.000     0.000     0.000     0.000     0.000     0.000     0.000     0.000     0.000     0.000     0.000     0.000     0.000     0.000     0.000     0.000     0.000     0.000     0.000     0.000     0.000     0.000     0.000     0.000     0.000     0.000     0.000     0.000     0.000     0.000     0.000     0.000     0.000     0.000     0.000     0.000     0.000     0.000     0.000     0.000     0.000     0.000     0.000     0.000     0.000     0.000     0.000     0.000     0.000     0.000     0.000     0.000     0.000     0.000     0.000     0.000     0.000     0.000     0.000     0.000     0.000     0.000     0.000     0.000     0.000     0.000     0.000     0.000     0.000     0.000     0.000     0.000     0.000     0.000     0.000     0.000     0.000     0.000     0.000     0.000     0.000     0.000     0.000     0.000     0.000     0.000     0.000     0.000     0.000     0.000     0.000     0.000     0.000     0.000     0.000     0.000     0.000     0.000     0.000     0.000     0.000     0.000     0.000     0.000     0.000     0.000     0.000     0.000     0.000     0.000     0.000     0.000     0.000     0.000     0.000     0.000     0.000     0.000     0.000     0.000     0.000     0.000     0.000     0.000     0.000     0.000     0.000     0.000     0.000     0.000     0.000     0.000     0.000     0.000     0.000     0.000     0.000     0.000     0.000     0.000     0.000     0.000     0.000     0.000     0.000     0.000     0.000     0.000     0.000     0.000     0.000     0.000     0.000     0.000     0.000     0.000
     0.000     0.000     0.000     0.000     0.000     0.000     0.000     0.000     0.000     0.000     0.000     0.000     0.000     0.000     0.000     0.000     0.000     0.000     0.000     0.000     0.000     0.000     0.000     0.000     0.000     0.000     0.000     0.000     0.000     0.000     0.000     0.000     0.000     0.000     0.000     0.000     0.000     0.000     0.000     0.000     0.000     0.000     0.000     0.000     0.000     0.000     0.000     0.000     0.000     0.000     0.000     0.000     0.000     0.000     0.000     0.000     0.000     0.000     0.000     0.000     0.000     0.000     0.000     0.000     0.000     0.000     0.000     0.000     0.000     0.000     0.000     0.000     0.000     0.000     0.000     0.000     0.000     0.000     0.000     0.000     0.000     0.000     0.000     0.000     0.000     0.000     0.000     0.000     0.000     0.000     0.000     0.000     0.000     0.000     0.000     0.000     0.000     0.000     0.000     0.000     0.000     0.000     0.000     0.000     0.000     0.000     0.000     0.000     0.000     0.000     0.000     0.000     0.000     0.000     0.000     0.000     0.000     0.000     0.000     0.000     0.000     0.000     0.000     0.000     0.000     0.000     0.000     0.000     0.000     0.000     0.000     0.000     0.000     0.000     0.000     0.000     0.000     0.000     0.000     0.000     0.000     0.000     0.000     0.000     0.000     0.000     0.000     0.000     0.000     0.000     0.000     0.000     0.000     0.000     0.000     0.000     0.000     0.000     0.000     0.000     0.000     0.000     0.000     0.000     0.000     0.000     0.000     0.000     0.000     0.000     0.000     0.000     0.000     0.000     0.000     0.000     0.000     0.000     0.000     0.000     0.000     0.000     0.000     0.000     0.000     0.000     0.000     0.000     0.000     0.000     0.000     0.000     0.000     0.000     0.000     0.000     0.000     0.000     0.000     0.000     0.000     0.000     0.000     0.000     0.000     0.000     0.000     0.000     0.000     0.000     0.000     0.000     0.000     0.000     0.000     0.000     0.000     0.000     0.000     0.000     0.000     0.000     0.000     0.000     0.000     0.000     0.000     0.000     0.000     0.000     0.000     0.000     0.000     0.000     0.000     0.000     0.000     0.000     0.000     0.000     0.000     0.000     0.000     0.000     0.000     0.000     0.000     0.000     0.000     0.000     0.000     0.000
     0.000     0.000     0.000     0.000     0.000     0.000     0.000     0.000     0.000     0.000     0.000     0.000     0.000     0.000     0.000     0.000     0.000     0.000     0.000     0.000     0.000     0.000     0.000     0.000     0.000     0.000     0.000     0.000     0.000     0.000     0.000     0.000     0.000     0.000     0.000     0.000     0.000     0.000     0.000     0.000     0.000     0.000     0.000     0.000     0.000     0.000     0.000     0.000     0.000     0.000     0.000     0.000     0.000     0.000     0.000     0.000     0.000     0.000     0.000     0.000     0.000     0.000     0.000     0.000     0.000     0.000     0.000     0.000     0.000     0.000     0.000     0.000     0.000     0.000     0.000     0.000     0.000     0.000     0.000     0.000     0.000     0.000     0.000     0.000     0.000     0.000     0.000     0.000     0.000     0.000     0.000     0.000     0.000     0.000     0.000     0.000     0.000     0.000     0.000     0.000     0.000     0.000     0.000     0.000     0.000     0.000     0.000     0.000     0.000     0.000     0.000     0.000     0.000     0.000     0.000     0.000     0.000     0.000     0.000     0.000     0.000     0.000     0.000     0.000     0.000     0.000     0.000     0.000     0.000     0.000     0.000     0.000     0.000     0.000     0.000     0.000     0.000     0.000     0.000     0.000     0.000     0.000     0.000     0.000     0.000     0.000     0.000     0.000     0.000     0.000     0.000     0.000     0.000     0.000     0.000     0.000     0.000     0.000     0.000     0.000     0.000     0.000     0.000     0.000     0.000     0.000     0.000     0.000     0.000     0.000     0.000     0.000     0.000     0.000     0.000     0.000     0.000     0.000     0.000     0.000     0.000     0.000     0.000     0.000     0.000     0.000     0.000     0.000     0.000     0.000     0.000     0.000     0.000     0.000     0.000     0.000     0.000     0.000     0.000     0.000     0.000     0.000     0.000     0.000     0.000     0.000     0.000     0.000     0.000     0.000     0.000     0.000     0.000     0.000     0.000     0.000     0.000     0.000     0.000     0.000     0.000     0.000     0.000     0.000     0.000     0.000     0.000     0.000     0.000     0.000     0.000     0.000     0.000     0.000     0.000     0.000     0.000     0.000     0.000     0.000     0.000     0.000     0.000     0.000     0.000     0.000     0.000     0.000     0.000     0.000     0.000     0.000
     0.000     0.000     0.000     0.000     0.000     0.000     0.000     0.000     0.000     0.000     0.000     0.000     0.000     0.000     0.000     0.000     0.000     0.000     0.000     0.000     0.000     0.000     0.000     0.000     0.000     0.000     0.000     0.000     0.000     0.000     0.000     0.000     0.000     0.000     0.000     0.000     0.000     0.000     0.000     0.000     0.000     0.000     0.000     0.000     0.000     0.000     0.000     0.000     0.000     0.000     0.000     0.000     0.000     0.000     0.000     0.000     0.000     0.000     0.000     0.000     0.000     0.000     0.000     0.000     0.000     0.000     0.000     0.000     0.000     0.000     0.000     0.000     0.000     0.000     0.000     0.000     0.000     0.000     0.000     0.000     0.000     0.000     0.000     0.000     0.000     0.000     0.000     0.000     0.000     0.000     0.000     0.000     0.000     0.000     0.000     0.000     0.000     0.000     0.000     0.000     0.000     0.000     0.000     0.000     0.000     0.000     0.000     0.000     0.000     0.000     0.000     0.000     0.000     0.000     0.000     0.000     0.000     0.000     0.000     0.000     0.000     0.000     0.000     0.000     0.000     0.000     0.000     0.000     0.000     0.000     0.000     0.000     0.000     0.000     0.000     0.000     0.000     0.000     0.000     0.000     0.000     0.000     0.000     0.000     0.000     0.000     0.000     0.000     0.000     0.000     0.000     0.000     0.000     0.000     0.000     0.000     0.000     0.000     0.000     0.000     0.000     0.000     0.000     0.000     0.000     0.000     0.000     0.000     0.000     0.000     0.000     0.000     0.000     0.000     0.000     0.000     0.000     0.000     0.000     0.000     0.000     0.000     0.000     0.000     0.000     0.000     0.000     0.000     0.000     0.000     0.000     0.000     0.000     0.000     0.000     0.000     0.000     0.000     0.000     0.000     0.000     0.000     0.000     0.000     0.000     0.000     0.000     0.000     0.000     0.000     0.000     0.000     0.000     0.000     0.000     0.000     0.000     0.000     0.000     0.000     0.000     0.000     0.000     0.000     0.000     0.000     0.000     0.000     0.000     0.000     0.000     0.000     0.000     0.000     0.000     0.000     0.000     0.000     0.000     0.000     0.000     0.000     0.000     0.000     0.000     0.000     0.000     0.000     0.000     0.000     0.000     0.000
     0.000     0.000     0.000     0.000     0.000     0.000     0.000     0.000     0.000     0.000     0.000     0.000     0.000     0.000     0.000     0.000     0.000     0.000     0.000     0.000     0.000     0.000     0.000     0.000     0.000     0.000     0.000     0.000     0.000     0.000     0.000     0.000     0.000     0.000     0.000     0.000     0.000     0.000     0.000     0.000     0.000     0.000     0.000     0.000     0.000     0.000     0.000     0.000     0.000     0.000     0.000     0.000     0.000     0.000     0.000     0.000     0.000     0.000     0.000     0.000     0.000     0.000     0.000     0.000     0.000     0.000     0.000     0.000     0.000     0.000     0.000     0.000     0.000     0.000     0.000     0.000     0.000     0.000     0.000     0.000     0.000     0.000     0.000     0.000     0.000     0.000     0.000     0.000     0.000     0.000     0.000     0.000     0.000     0.000     0.000     0.000     0.000     0.000     0.000     0.000     0.000     0.000     0.000     0.000     0.000     0.000     0.000     0.000     0.000     0.000     0.000     0.000     0.000     0.000     0.000     0.001     0.003     0.007     0.012     0.018     0.024     0.029     0.034     0.038     0.041     0.043     0.043     0.043     0.041     0.038     0.034     0.029     0.024     0.018     0.012     0.007     0.003     0.001     0.000     0.000     0.000     0.000     0.000     0.000     0.000     0.000     0.000     0.000     0.000     0.000     0.000     0.000     0.000     0.000     0.000     0.000     0.000     0.000     0.000     0.000     0.000     0.000     0.000     0.000     0.000     0.000     0.000     0.000     0.000     0.000     0.000     0.000     0.000     0.000     0.000     0.000     0.000     0.000     0.000     0.000     0.000     0.000     0.000     0.000     0.000     0.000     0.000     0.000     0.000     0.000     0.000     0.000     0.000     0.000     0.000     0.000     0.000     0.000     0.000     0.000     0.000     0.000     0.000     0.000     0.000     0.000     0.000     0.000     0.000     0.000     0.000     0.000     0.000     0.000     0.000     0.000     0.000     0.000     0.000     0.000     0.000     0.000     0.000     0.000     0.000     0.000     0.000     0.000     0.000     0.000     0.000     0.000     0.000     0.000     0.000     0.000     0.000     0.000     0.000     0.000     0.000     0.000     0.000     0.000     0.000     0.000     0.000     0.000     0.000     0.000     0.000     0.000
     0.000     0.000     0.000     0.000     0.000     0.000     0.000     0.000     0.000     0.000     0.000     0.000     0.000     0.000     0.000     0.000     0.000     0.000     0.000     0.000     0.000     0.000     0.000     0.000     0.000     0.000     0.000     0.000     0.000     0.000     0.000     0.000     0.000     0.000     0.000     0.000     0.000     0.000     0.000     0.000     0.000     0.000     0.000     0.000     0.000     0.000     0.000     0.000     0.000     0.000     0.000     0.000     0.000     0.000     0.000     0.000     0.000     0.000     0.000     0.000     0.000     0.000     0.000     0.000     0.000     0.000     0.000     0.000     0.000     0.000     0.000     0.000     0.000     0.000     0.000     0.000     0.000     0.000     0.000     0.000     0.000     0.000     0.000     0.000     0.000     0.000     0.000     0.000     0.000     0.000     0.000     0.000     0.000     0.000     0.000     0.000     0.000     0.000     0.000     0.000     0.000     0.000     0.000     0.000     0.000     0.000     0.000     0.000     0.000     0.000     0.003     0.010     0.020     0.034     0.049     0.066     0.083     0.101     0.118     0.134     0.149     0.162     0.173     0.182     0.189     0.193     0.194     0.193     0.189     0.182     0.173     0.162     0.149     0.134     0.118     0.101     0.083     0.066     0.049     0.034     0.020     0.010     0.003     0.000     0.000     0.000     0.000     0.000     0.000     0.000     0.000     0.000     0.000     0.000     0.000     0.000     0.000     0.000     0.000     0.000     0.000     0.000     0.000     0.000     0.000     0.000     0.000     0.000     0.000     0.000     0.000     0.000     0.000     0.000     0.000     0.000     0.000     0.000     0.000     0.000     0.000     0.000     0.000     0.000     0.000     0.000     0.000     0.000     0.000     0.000     0.000     0.000     0.000     0.000     0.000     0.000     0.000     0.000     0.000     0.000     0.000     0.000     0.000     0.000     0.000     0.000     0.000     0.000     0.000     0.000     0.000     0.000     0.000     0.000     0.000     0.000     0.000     0.000     0.000     0.000     0.000     0.000     0.000     0.000     0.000     0.000     0.000     0.000     0.000     0.000     0.000     0.000     0.000     0.000     0.000     0.000     0.000     0.000     0.000     0.000     0.000     0.000     0.000     0.000     0.000     0.000     0.000     0.000     0.000     0.000     0.000     0.000
     0.000     0.000     0.000     0.000     0.000     0.000     0.000     0.000     0.000     0.000     0.000     0.000     0.000     0.000     0.000     0.000     0.000     0.000     0.000     0.000     0.000     0.000     0.000     0.000     0.000     0.000     0.000     0.000     0.000     0.000     0.000     0.000     0.000     0.000     0.000     0.000     0.000     0.000     0.000     0.000     0.000     0.000     0.000     0.000     0.000     0.000     0.000     0.000     0.000     0.000     0.000     0.000     0.000     0.000     0.000     0.000     0.000     0.000     0.000     0.000     0.000     0.000     0.000     0.000     0.000     0.000     0.000     0.000     0.000     0.000     0.000     0.000     0.000     0.000     0.000     0.000     0.000     0.000     0.000     0.000     0.000     0.000     0.000     0.000     0.000     0.000     0.000     0.000     0.000     0.000     0.000     0.000     0.000     0.000     0.000     0.000     0.000     0.000     0.000     0.000     0.000     0.000     0.000     0.000     0.000     0.000     0.004     0.015     0.032     0.053     0.079     0.107     0.138     0.171     0.204     0.237     0.270     0.301     0.330     0.358     0.382     0.403     0.421     0.436     0.446     0.452     0.454     0.452     0.446     0.436     0.421     0.403     0.382     0.358     0.330     0.301     0.270     0.237     0.204     0.171     0.138     0.107     0.079     0.053     0.032     0.015     0.004     0.000     0.000     0.000     0.000     0.000     0.000     0.000     0.000     0.000     0.000     0.000     0.000     0.000     0.000     0.000     0.000     0.000     0.000     0.000     0.000     0.000     0.000     0.000     0.000     0.000     0.000     0.000     0.000     0.000     0.000     0.000     0.000     0.000     0.000     0.000     0.000     0.000     0.000     0.000     0.000     0.000     0.000     0.000     0.000     0.000     0.000     0.000     0.000     0.000     0.000     0.000     0.000     0.000     0.000     0.000     0.000     0.000     0.000     0.000     0.000     0.000     0.000     0.000     0.000     0.000     0.000     0.000     0.000     0.000     0.000     0.000     0.000     0.000     0.000     0.000     0.000     0.000     0.000     0.000     0.000     0.000     0.000     0.000     0.000     0.000     0.000     0.000     0.000     0.000     0.000     0.000     0.000     0.000     0.000     0.000     0.000     0.000     0.000     0.000     0.000     0.000     0.000     0.000     0.000     0.000
     0.000     0.000     0.000     0.000     0.000     0.000     0.000     0.000     0.000     0.000     0.000     0.000     0.000     0.000     0.000     0.000     0.000     0.000     0.000     0.000     0.000     0.000     0.000     0.000     0.000     0.000     0.000     0.000     0.000     0.000     0.000     0.000     0.000     0.000     0.000     0.000     0.000     0.000     0.000     0.000     0.000     0.000     0.000     0.000     0.000     0.000     0.000     0.000     0.000     0.000     0.000     0.000     0.000     0.000     0.000     0.000     0.000     0.000     0.000     0.000     0.000     0.000     0.000     0.000     0.000     0.000     0.000     0.000     0.000     0.000     0.000     0.000     0.000     0.000     0.000     0.000     0.000     0.000     0.000     0.000     0.000     0.000     0.000     0.000     0.000     0.000     0.000     0.000     0.000     0.000     0.000     0.000     0.000     0.000     0.000     0.000     0.000     0.000     0.000     0.000     0.000     0.000     0.001     0.009     0.026     0.051     0.083     0.121     0.163     0.210     0.259     0.309     0.361     0.413     0.465     0.515     0.563     0.608     0.650     0.689     0.723     0.753     0.778     0.797     0.811     0.820     0.823     0.820     0.811     0.797     0.778     0.753     0.723     0.689     0.650     0.608     0.563     0.515     0.465     0.413     0.361     0.309     0.259     0.210     0.163     0.121     0.083     0.051     0.026     0.009     0.001     0.000     0.000     0.000     0.000     0.000     0.000     0.000     0.000     0.000     0.000     0.000     0.000     0.000     0.000     0.000     0.000     0.000     0.000     0.000     0.000     0.000     0.000     0.000     0.000     0.000     0.000     0.000     0.000     0.000     0.000     0.000     0.000     0.000     0.000     0.000     0.000     0.000     0.000     0.000     0.000     0.000     0.000     0.000     0.000     0.000     0.000     0.000     0.000     0.000     0.000     0.000     0.000     0.000     0.000     0.000     0.000     0.000     0.000     0.000     0.000     0.000     0.000     0.000     0.000     0.000     0.000     0.000     0.000     0.000     0.000     0.000     0.000     0.000     0.000     0.000     0.000     0.000     0.000     0.000     0.000     0.000     0.000     0.000     0.000     0.000     0.000     0.000     0.000     0.000     0.000     0.000     0.000     0.000     0.000     0.000     0.000     0.000     0.000     0.000     0.000     0.000
     0.000     0.000     0.000     0.000     0.000     0.000     0.000     0.000     0.000     0.000     0.000     0.000     0.000     0.000     0.000     0.000     0.000     0.000     0.000     0.000     0.000     0.000     0.000     0.000     0.000     0.000     0.000     0.000     0.000     0.000     0.000     0.000     0.000     0.000     0.000     0.000     0.000     0.000     0.000     0.000     0.000     0.000     0.000     0.000     0.000     0.000     0.000     0.000     0.000     0.000     0.000     0.000     0.000     0.000     0.000     0.000     0.000     0.000     0.000     0.000     0.000     0.000     0.000     0.000     0.000     0.000     0.000     0.000     0.000     0.000     0.000     0.000     0.000     0.000     0.000     0.000     0.000     0.000     0.000     0.000     0.000     0.000     0.000     0.000     0.000     0.000     0.000     0.000     0.000     0.000     0.000     0.000     0.000     0.000     0.000     0.000     0.000     0.000     0.000     0.000     0.009     0.029     0.060     0.100     0.148     0.203     0.263     0.329     0.397     0.469     0.542     0.616     0.689     0.761     0.831     0.899     0.963     1.022     1.078     1.128     1.172     1.210     1.242     1.267     1.285     1.296     1.300     1.296     1.285     1.267     1.242     1.210     1.172     1.128     1.078     1.022     0.963     0.899     0.831     0.761     0.689     0.616     0.542     0.469     0.397     0.329     0.263     0.203     0.148     0.100     0.060     0.029     0.009     0.000     0.000     0.000     0.000     0.000     0.000     0.000     0.000     0.000     0.000     0.000     0.000     0.000     0.000     0.000     0.000     0.000     0.000     0.000     0.000     0.000     0.000     0.000     0.000     0.000     0.000     0.000     0.000     0.000     0.000     0.000     0.000     0.000     0.000     0.000     0.000     0.000     0.000     0.000     0.000     0.000     0.000     0.000     0.000     0.000     0.000     0.000     0.000     0.000     0.000     0.000     0.000     0.000     0.000     0.000     0.000     0.000     0.000     0.000     0.000     0.000     0.000     0.000     0.000     0.000     0.000     0.000     0.000     0.000     0.000     0.000     0.000     0.000     0.000     0.000     0.000     0.000     0.000     0.000     0.000     0.000     0.000     0.000     0.000     0.000     0.000     0.000     0.000     0.000     0.000     0.000     0.000     0.000     0.000     0.000     0.000     0.000     0.000     0.000
     0.000     0.000     0.000     0.000     0.000     0.000     0.000     0.000     0.000     0.000     0.000     0.000     0.000     0.000     0.000     0.000     0.000     0.000     0.000     0.000     0.000     0.000     0.000     0.000     0.000     0.000     0.000     0.000     0.000     0.000     0.000     0.000     0.000     0.000     0.000     0.000     0.000     0.000     0.000     0.000     0.000     0.000     0.000     0.000     0.000     0.000     0.000     0.000     0.000     0.000     0.000     0.000     0.000     0.000     0.000     0.000     0.000     0.000     0.000     0.000     0.000     0.000     0.000     0.000     0.000     0.000     0.000     0.000     0.000     0.000     0.000     0.000     0.000     0.000     0.000     0.000     0.000     0.000     0.000     0.000     0.000     0.000     0.000     0.000     0.000     0.000     0.000     0.000     0.000     0.000     0.000     0.000     0.000     0.000     0.000     0.000     0.000     0.004     0.022     0.054     0.098     0.152     0.217     0.289     0.369     0.454     0.544     0.638     0.734     0.831     0.929     1.026     1.121     1.214     1.303     1.388     1.469     1.544     1.612     1.674     1.729     1.776     1.815     1.845     1.867     1.881     1.885     1.881     1.867     1.845     1.815     1.776     1.729     1.674     1.612     1.544     1.469     1.388     1.303     1.214     1.121     1.026     0.929     0.831     0.734     0.638     0.544     0.454     0.369     0.289     0.217     0.152     0.098     0.054     0.022     0.004     0.000     0.000     0.000     0.000     0.000     0.000     0.000     0.000     0.000     0.000     0.000     0.000     0.000     0.000     0.000     0.000     0.000     0.000     0.000     0.000     0.000     0.000     0.000     0.000     0.000     0.000     0.000     0.000     0.000     0.000     0.000     0.000     0.000     0.000     0.000     0.000     0.000     0.000     0.000     0.000     0.000     0.000     0.000     0.000     0.000     0.000     0.000     0.000     0.000     0.000     0.000     0.000     0.000     0.000     0.000     0.000     0.000     0.000     0.000     0.000     0.000     0.000     0.000     0.000     0.000     0.000     0.000     0.000     0.000     0.000     0.000     0.000     0.000     0.000     0.000     0.000     0.000     0.000     0.000     0.000     0.000     0.000     0.000     0.000     0.000     0.000     0.000     0.000     0.000     0.000     0.000     0.000     0.000     0.000     0.000     0.000
     0.000     0.000     0.000     0.000     0.000     0.000     0.000     0.000     0.000     0.000     0.000     0.000     0.000     0.000     0.000     0.000     0.000     0.000     0.000     0.000     0.000     0.000     0.000     0.000     0.000     0.000     0.000     0.000     0.000     0.000     0.000     0.000     0.000     0.000     0.000     0.000     0.000     0.000     0.000     0.000     0.000     0.000     0.000     0.000     0.000     0.000     0.000     0.000     0.000     0.000     0.000     0.000     0.000     0.000     0.000     0.000     0.000     0.000     0.000     0.000     0.000     0.000     0.000     0.000     0.000     0.000     0.000     0.000     0.000     0.000     0.000     0.000     0.000     0.000     0.000     0.000     0.000     0.000     0.000     0.000     0.000     0.000     0.000     0.000     0.000     0.000     0.000     0.000     0.000     0.000     0.000     0.000     0.000     0.000     0.000     0.010     0.036     0.078     0.134     0.203     0.283     0.373     0.471     0.577     0.689     0.805     0.926     1.048     1.172     1.296     1.419     1.540     1.657     1.771     1.881     1.984     2.081     2.172     2.254     2.328     2.393     2.449     2.496     2.532     2.558     2.574     2.579     2.574     2.558     2.532     2.496     2.449     2.393     2.328     2.254     2.172     2.081     1.984     1.881     1.771     1.657     1.540     1.419     1.296     1.172     1.048     0.926     0.805     0.689     0.577     0.471     0.373     0.283     0.203     0.134     0.078     0.036     0.010     0.000     0.000     0.000     0.000     0.000     0.000     0.000     0.000     0.000     0.000     0.000     0.000     0.000     0.000     0.000     0.000     0.000     0.000     0.000     0.000     0.000     0.000     0.000     0.000     0.000     0.000     0.000     0.000     0.000     0.000     0.000     0.000     0.000     0.000     0.000     0.000     0.000     0.000     0.000     0.000     0.000     0.000     0.000     0.000     0.000     0.000     0.000     0.000     0.000     0.000     0.000     0.000     0.000     0.000     0.000     0.000     0.000     0.000     0.000     0.000     0.000     0.000     0.000     0.000     0.000     0.000     0.000     0.000     0.000     0.000     0.000     0.000     0.000     0.000     0.000     0.000     0.000     0.000     0.000     0.000     0.000     0.000     0.000     0.000     0.000     0.000     0.000     0.000     0.000     0.000     0.000     0.000     0.000     0.000
     0.000     0.000     0.000     0.000     0.000     0.000     0.000     0.000     0.000     0.000     0.000     0.000     0.000     0.000     0.000     0.000     0.000     0.000     0.000     0.000     0.000     0.000     0.000     0.000     0.000     0.000     0.000     0.000     0.000     0.000     0.000     0.000     0.000     0.000     0.000     0.000     0.000     0.000     0.000     0.000     0.000     0.000     0.000     0.000     0.000     0.000     0.000     0.000     0.000     0.000     0.000     0.000     0.000     0.000     0.000     0.000     0.000     0.000     0.000     0.000     0.000     0.000     0.000     0.000     0.000     0.000     0.000     0.000     0.000     0.000     0.000     0.000     0.000     0.000     0.000     0.000     0.000     0.000     0.000     0.000     0.000     0.000     0.000     0.000     0.000     0.000     0.000     0.000     0.000     0.000     0.000     0.000     0.000     0.014     0.046     0.097     0.163     0.245     0.339     0.446     0.563     0.689     0.823     0.963     1.108     1.256     1.407     1.560     1.712     1.863     2.012     2.157     2.298     2.434     2.563     2.686     2.800     2.906     3.003     3.089     3.166     3.231     3.285     3.327     3.358     3.376     3.382     3.376     3.358     3.327     3.285     3.231     3.166     3.089     3.003     2.906     2.800     2.686     2.563     2.434     2.298     2.157     2.012     1.863     1.712     1.560     1.407     1.256     1.108     0.963     0.823     0.689     0.563     0.446     0.339     0.245     0.163     0.097     0.046     0.014     0.000     0.000     0.000     0.000     0.000     0.000     0.000     0.000     0.000     0.000     0.000     0.000     0.000     0.000     0.000     0.000     0.000     0.000     0.000     0.000     0.000     0.000     0.000     0.000     0.000     0.000     0.000     0.000     0.000     0.000     0.000     0.000     0.000     0.000     0.000     0.000     0.000     0.000     0.000     0.000     0.000     0.000     0.000     0.000     0.000     0.000     0.000     0.000     0.000     0.000     0.000     0.000     0.000     0.000     0.000     0.000     0.000     0.000     0.000     0.000     0.000     0.000     0.000     0.000     0.000     0.000     0.000     0.000     0.000     0.000     0.000     0.000     0.000     0.000     0.000     0.000     0.000     0.000     0.000     0.000     0.000     0.000     0.000     0.000     0.000     0.000     0.000     0.000     0.000     0.000     0.000     0.000
     0.000     0.000     0.000     0.000     0.000     0.000     0.000     0.000     0.000     0.000     0.000     0.000     0.000     0.000     0.000     0.000     0.000     0.000     0.000     0.000     0.000     0.000     0.000     0.000     0.000     0.000     0.000     0.000     0.000     0.000     0.000     0.000     0.000     0.000     0.000     0.000     0.000     0.000     0.000     0.000     0.000     0.000     0.000     0.000     0.000     0.000     0.000     0.000     0.000     0.000     0.000     0.000     0.000     0.000     0.000     0.000     0.000     0.000     0.000     0.000     0.000     0.000     0.000     0.000     0.000     0.000     0.000     0.000     0.000     0.000     0.000     0.000     0.000     0.000     0.000     0.000     0.000     0.000     0.000     0.000     0.000     0.000     0.000     0.000     0.000     0.000     0.000     0.000     0.000     0.000     0.000     0.015     0.051     0.107     0.182     0.274     0.382     0.504     0.638     0.783     0.938     1.101     1.271     1.446     1.625     1.806     1.989     2.172     2.353     2.532     2.707     2.878     3.043     3.201     3.352     3.493     3.626     3.748     3.859     3.958     4.046     4.121     4.182     4.231     4.266     4.286     4.293     4.286     4.266     4.231     4.182     4.121     4.046     3.958     3.859     3.748     3.626     3.493     3.352     3.201     3.043     2.878     2.707     2.532     2.353     2.172     1.989     1.806     1.625     1.446     1.271     1.101     0.938     0.783     0.638     0.504     0.382     0.274     0.182     0.107     0.051     0.015     0.000     0.000     0.000     0.000     0.000     0.000     0.000     0.000     0.000     0.000     0.000     0.000     0.000     0.000     0.000     0.000     0.000     0.000     0.000     0.000     0.000     0.000     0.000     0.000     0.000     0.000     0.000     0.000     0.000     0.000     0.000     0.000     0.000     0.000     0.000     0.000     0.000     0.000     0.000     0.000     0.000     0.000     0.000     0.000     0.000     0.000     0.000     0.000     0.000     0.000     0.000     0.000     0.000     0.000     0.000     0.000     0.000     0.000     0.000     0.000     0.000     0.000     0.000     0.000     0.000     0.000     0.000     0.000     0.000     0.000     0.000     0.000     0.000     0.000     0.000     0.000     0.000     0.000     0.000     0.000     0.000     0.000     0.000     0.000     0.000     0.000     0.000     0.000     0.000     0.000
     0.000     0.000     0.000     0.000     0.000     0.000     0.000     0.000     0.000     0.000     0.000     0.000     0.000     0.000     0.000     0.000     0.000     0.000     0.000     0.000     0.000     0.000     0.000     0.000     0.000     0.000     0.000     0.000     0.000     0.000     0.000     0.000     0.000     0.000     0.000     0.000     0.000     0.000     0.000     0.000     0.000     0.000     0.000     0.000     0.000     0.000     0.000     0.000     0.000     0.000     0.000     0.000     0.000     0.000     0.000     0.000     0.000     0.000     0.000     0.000     0.000     0.000     0.000     0.000     0.000     0.000     0.000     0.000     0.000     0.000     0.000     0.000     0.000     0.000     0.000     0.000     0.000     0.000     0.000     0.000     0.000     0.000     0.000     0.000     0.000     0.000     0.000     0.000     0.000     0.012     0.049     0.108     0.189     0.289     0.407     0.542     0.691     0.854     1.029     1.214     1.407     1.608     1.815     2.026     2.239     2.454     2.670     2.884     3.095     3.303     3.506     3.702     3.892     4.073     4.245     4.406     4.557     4.696     4.822     4.934     5.033     5.118     5.188     5.243     5.282     5.306     5.313     5.306     5.282     5.243     5.188     5.118     5.033     4.934     4.822     4.696     4.557     4.406     4.245     4.073     3.892     3.702     3.506     3.303     3.095     2.884     2.670     2.454     2.239     2.026     1.815     1.608     1.407     1.214     1.029     0.854     0.691     0.542     0.407     0.289     0.189     0.108     0.049     0.012     0.000     0.000     0.000     0.000     0.000     0.000     0.000     0.000     0.000     0.000     0.000     0.000     0.000     0.000     0.000     0.000     0.000     0.000     0.000     0.000     0.000     0.000     0.000     0.000     0.000     0.000     0.000     0.000     0.000     0.000     0.000     0.000     0.000     0.000     0.000     0.000     0.000     0.000     0.000     0.000     0.000     0.000     0.000     0.000     0.000     0.000     0.000     0.000     0.000     0.000     0.000     0.000     0.000     0.000     0.000     0.000     0.000     0.000     0.000     0.000     0.000     0.000     0.000     0.000     0.000     0.000     0.000     0.000     0.000     0.000     0.000     0.000     0.000     0.000     0.000     0.000     0.000     0.000     0.000     0.000     0.000     0.000     0.000     0.000     0.000     0.000     0.000     0.000
     0.000     0.000     0.000     0.000     0.000     0.000     0.000     0.000     0.000     0.000     0.000     0.000     0.000     0.000     0.000     0.000     0.000     0.000     0.000     0.000     0.000     0.000     0.000     0.000     0.000     0.000     0.000     0.000     0.000     0.000     0.000     0.000     0.000     0.000     0.000     0.000     0.000     0.000     0.000     0.000     0.000     0.000     0.000     0.000     0.000     0.000     0.000     0.000     0.000     0.000     0.000     0.000     0.000     0.000     0.000     0.000     0.000     0.000     0.000     0.000     0.000     0.000     0.000     0.000     0.000     0.000     0.000     0.000     0.000     0.000     0.000     0.000     0.000     0.000     0.000     0.000     0.000     0.000     0.000     0.000     0.000     0.000     0.000     0.000     0.000     0.000     0.000     0.007     0.041     0.100     0.182     0.287     0.413     0.558     0.720     0.899     1.091     1.296     1.512     1.737     1.971     2.210     2.454     2.702     2.951     3.201     3.450     3.696     3.938     4.175     4.406     4.630     4.844     5.049     5.243     5.425     5.594     5.750     5.891     6.018     6.129     6.224     6.302     6.363     6.407     6.433     6.442     6.433     6.407     6.363     6.302     6.224     6.129     6.018     5.891     5.750     5.594     5.425     5.243     5.049     4.844     4.630     4.406     4.175     3.938     3.696     3.450     3.201     2.951     2.702     2.454     2.210     1.971     1.737     1.512     1.296     1.091     0.899     0.720     0.558     0.413     0.287     0.182     0.100     0.041     0.007     0.000     0.000     0.000     0.000     0.000     0.000     0.000     0.000     0.000     0.000     0.000     0.000     0.000     0.000     0.000     0.000     0.000     0.000     0.000     0.000     0.000     0.000     0.000     0.000     0.000     0.000     0.000     0.000     0.000     0.000     0.000     0.000     0.000     0.000     0.000     0.000     0.000     0.000     0.000     0.000     0.000     0.000     0.000     0.000     0.000     0.000     0.000     0.000     0.000     0.000     0.000     0.000     0.000     0.000     0.000     0.000     0.000     0.000     0.000     0.000     0.000     0.000     0.000     0.000     0.000     0.000     0.000     0.000     0.000     0.000     0.000     0.000     0.000     0.000     0.000     0.000     0.000     0.000     0.000     0.000     0.000     0.000     0.000     0.000     0.000     0.000
     0.000     0.000     0.000     0.000     0.000     0.000     0.000     0.000     0.000     0.000     0.000     0.000     0.000     0.000     0.000     0.000     0.000     0.000     0.000     0.000     0.000     0.000     0.000     0.000     0.000     0.000     0.000     0.000     0.000     0.000     0.000     0.000     0.000     0.000     0.000     0.000     0.000     0.000     0.000     0.000     0.000     0.000     0.000     0.000     0.000     0.000     0.000     0.000     0.000     0.000     0.000     0.000     0.000     0.000     0.000     0.000     0.000     0.000     0.000     0.000     0.000     0.000     0.000     0.000     0.000     0.000     0.000     0.000     0.000     0.000     0.000     0.000     0.000     0.000     0.000     0.000     0.000     0.000     0.000     0.000     0.000     0.000     0.000     0.000     0.000     0.002     0.028     0.082     0.163     0.270     0.399     0.551     0.723     0.914     1.121     1.344     1.580     1.828     2.086     2.353     2.627     2.906     3.189     3.475     3.761     4.046     4.329     4.608     4.882     5.149     5.409     5.659     5.900     6.129     6.345     6.549     6.737     6.911     7.068     7.209     7.332     7.437     7.524     7.592     7.640     7.669     7.679     7.669     7.640     7.592     7.524     7.437     7.332     7.209     7.068     6.911     6.737     6.549     6.345     6.129     5.900     5.659     5.409     5.149     4.882     4.608     4.329     4.046     3.761     3.475     3.189     2.906     2.627     2.353     2.086     1.828     1.580     1.344     1.121     0.914     0.723     0.551     0.399     0.270     0.163     0.082     0.028     0.002     0.000     0.000     0.000     0.000     0.000     0.000     0.000     0.000     0.000     0.000     0.000     0.000     0.000     0.000     0.000     0.000     0.000     0.000     0.000     0.000     0.000     0.000     0.000     0.000     0.000     0.000     0.000     0.000     0.000     0.000     0.000     0.000     0.000     0.000     0.000     0.000     0.000     0.000     0.000     0.000     0.000     0.000     0.000     0.000     0.000     0.000     0.000     0.000     0.000     0.000     0.000     0.000     0.000     0.000     0.000     0.000     0.000     0.000     0.000     0.000     0.000     0.000     0.000     0.000     0.000     0.000     0.000     0.000     0.000     0.000     0.000     0.000     0.000     0.000     0.000     0.000     0.000     0.000     0.000     0.000     0.000     0.000     0.000     0.000
     0.000     0.000     0.000     0.000     0.000     0.000     0.000     0.000     0.000     0.000     0.000     0.000     0.000     0.000     0.000     0.000     0.000     0.000     0.000     0.000     0.000     0.000     0.000     0.000     0.000     0.000     0.000     0.000     0.000     0.000     0.000     0.000     0.000     0.000     0.000     0.000     0.000     0.000     0.000     0.000     0.000     0.000     0.000     0.000     0.000     0.000     0.000     0.000     0.000     0.000     0.000     0.000     0.000     0.000     0.000     0.000     0.000     0.000     0.000     0.000     0.000     0.000     0.000     0.000     0.000     0.000     0.000     0.000     0.000     0.000     0.000     0.000     0.000     0.000     0.000     0.000     0.000     0.000     0.000     0.000     0.000     0.000     0.000     0.000     0.014     0.059     0.134     0.237     0.367     0.521     0.699     0.899     1.118     1.355     1.608     1.876     2.157     2.449     2.751     3.060     3.376     3.696     4.019     4.343     4.666     4.988     5.306     5.619     5.925     6.224     6.513     6.792     7.059     7.313     7.553     7.777     7.986     8.178     8.351     8.507     8.642     8.758     8.854     8.928     8.982     9.014     9.025     9.014     8.982     8.928     8.854     8.758     8.642     8.507     8.351     8.178     7.986     7.777     7.553     7.313     7.059     6.792     6.513     6.224     5.925     5.619     5.306     4.988     4.666     4.343     4.019     3.696     3.376     3.060     2.751     2.449     2.157     1.876     1.608     1.355     1.118     0.899     0.699     0.521     0.367     0.237     0.134     0.059     0.014     0.000     0.000     0.000     0.000     0.000     0.000     0.000     0.000     0.000     0.000     0.000     0.000     0.000     0.000     0.000     0.000     0.000     0.000     0.000     0.000     0.000     0.000     0.000     0.000     0.000     0.000     0.000     0.000     0.000     0.000     0.000     0.000     0.000     0.000     0.000     0.000     0.000     0.000     0.000     0.000     0.000     0.000     0.000     0.000     0.000     0.000     0.000     0.000     0.000     0.000     0.000     0.000     0.000     0.000     0.000     0.000     0.000     0.000     0.000     0.000     0.000     0.000     0.000     0.000     0.000     0.000     0.000     0.000     0.000     0.000     0.000     0.000     0.000     0.000     0.000     0.000     0.000     0.000     0.000     0.000     0.000     0.000     0.000
     0.000     0.000     0.000     0.000     0.000     0.000     0.000     0.000     0.000     0.000     0.000     0.000     0.000     0.000     0.000     0.000     0.000     0.000     0.000     0.000     0.000     0.000     0.000     0.000     0.000     0.000     0.000     0.000     0.000     0.000     0.000     0.000     0.000     0.000     0.000     0.000     0.000     0.000     0.000     0.000     0.000     0.000     0.000     0.000     0.000     0.000     0.000     0.000     0.000     0.000     0.000     0.000     0.000     0.000     0.000     0.000     0.000     0.000     0.000     0.000     0.000     0.000     0.000     0.000     0.000     0.000     0.000     0.000     0.000     0.000     0.000     0.000     0.000     0.000     0.000     0.000     0.000     0.000     0.000     0.000     0.000     0.000     0.003     0.034     0.098     0.193     0.318     0.471     0.650     0.854     1.081     1.329     1.596     1.881     2.181     2.496     2.822     3.160     3.506     3.859     4.217     4.579     4.942     5.306     5.668     6.026     6.380     6.728     7.068     7.399     7.718     8.026     8.321     8.600     8.864     9.111     9.341     9.551     9.742     9.912    10.060    10.187    10.292    10.374    10.432    10.468    10.479    10.468    10.432    10.374    10.292    10.187    10.060     9.912     9.742     9.551     9.341     9.111     8.864     8.600     8.321     8.026     7.718     7.399     7.068     6.728     6.380     6.026     5.668     5.306     4.942     4.579     4.217     3.859     3.506     3.160     2.822     2.496     2.181     1.881     1.596     1.329     1.081     0.854     0.650     0.471     0.318     0.193     0.098     0.034     0.003     0.000     0.000     0.000     0.000     0.000     0.000     0.000     0.000     0.000     0.000     0.000     0.000     0.000     0.000     0.000     0.000     0.000     0.000     0.000     0.000     0.000     0.000     0.000     0.000     0.000     0.000     0.000     0.000     0.000     0.000     0.000     0.000     0.000     0.000     0.000     0.000     0.000     0.000     0.000     0.000     0.000     0.000     0.000     0.000     0.000     0.000     0.000     0.000     0.000     0.000     0.000     0.000     0.000     0.000     0.000     0.000     0.000     0.000     0.000     0.000     0.000     0.000     0.000     0.000     0.000     0.000     0.000     0.000     0.000     0.000     0.000     0.000     0.000     0.000     0.000     0.000     0.000     0.000     0.000     0.000     0.000
     0.000     0.000     0.000     0.000     0.000     0.000     0.000     0.000     0.000     0.000     0.000     0.000     0.000     0.000     0.000     0.000     0.000     0.000     0.000     0.000     0.000     0.000     0.000     0.000     0.000     0.000     0.000     0.000     0.000     0.000     0.000     0.000     0.000     0.000     0.000     0.000     0.000     0.000     0.000     0.000     0.000     0.000     0.000     0.000     0.000     0.000     0.000     0.000     0.000     0.000     0.000     0.000     0.000     0.000     0.000     0.000     0.000     0.000     0.000     0.000     0.000     0.000     0.000     0.000     0.000     0.000     0.000     0.000     0.000     0.000     0.000     0.000     0.000     0.000     0.000     0.000     0.000     0.000     0.000     0.000     0.000     0.012     0.060     0.142     0.257     0.403     0.579     0.783     1.013     1.267     1.544     1.841     2.157     2.491     2.839     3.201     3.575     3.958     4.350     4.747     5.149     5.553     5.959     6.363     6.764     7.162     7.553     7.936     8.310     8.674     9.025     9.363     9.685     9.992    10.280    10.550    10.801    11.030    11.238    11.424    11.586    11.724    11.838    11.927    11.991    12.030    12.043    12.030    11.991    11.927    11.838    11.724    11.586    11.424    11.238    11.030    10.801    10.550    10.280     9.992     9.685     9.363     9.025     8.674     8.310     7.936     7.553     7.162     6.764     6.363     5.959     5.553     5.149     4.747     4.350     3.958     3.575     3.201     2.839     2.491     2.157     1.841     1.544     1.267     1.013     0.783     0.579     0.403     0.257     0.142     0.060     0.012     0.000     0.000     0.000     0.000     0.000     0.000     0.000     0.000     0.000     0.000     0.000     0.000     0.000     0.000     0.000     0.000     0.000     0.000     0.000     0.000     0.000     0.000     0.000     0.000     0.000     0.000     0.000     0.000     0.000     0.000     0.000     0.000     0.000     0.000     0.000     0.000     0.000     0.000     0.000     0.000     0.000     0.000     0.000     0.000     0.000     0.000     0.000     0.000     0.000     0.000     0.000     0.000     0.000     0.000     0.000     0.000     0.000     0.000     0.000     0.000     0.000     0.000     0.000     0.000     0.000     0.000     0.000     0.000     0.000     0.000     0.000     0.000     0.000     0.000     0.000     0.000     0.000     0.000     0.000     0.000
     0.000     0.000     0.000     0.000     0.000     0.000     0.000     0.000     0.000     0.000     0.000     0.000     0.000     0.000     0.000     0.000     0.000     0.000     0.000     0.000     0.000     0.000     0.000     0.000     0.000     0.000     0.000     0.000     0.000     0.000     0.000     0.000     0.000     0.000     0.000     0.000     0.000     0.000     0.000     0.000     0.000     0.000     0.000     0.000     0.000     0.000     0.000     0.000     0.000     0.000     0.000     0.000     0.000     0.000     0.000     0.000     0.000     0.000     0.000     0.000     0.000     0.000     0.000     0.000     0.000     0.000     0.000     0.000     0.000     0.000     0.000     0.000     0.000     0.000     0.000     0.000     0.000     0.000     0.000     0.000     0.026     0.089     0.189     0.323     0.490     0.689     0.917     1.172     1.453     1.759     2.086     2.434     2.800     3.183     3.581     3.992     4.413     4.844     5.282     5.725     6.172     6.620     7.068     7.514     7.956     8.393     8.822     9.242     9.652    10.049    10.432    10.801    11.152    11.486    11.800    12.094    12.366    12.616    12.841    13.043    13.219    13.369    13.493    13.589    13.659    13.700    13.714    13.700    13.659    13.589    13.493    13.369    13.219    13.043    12.841    12.616    12.366    12.094    11.800    11.486    11.152    10.801    10.432    10.049     9.652     9.242     8.822     8.393     7.956     7.514     7.068     6.620     6.172     5.725     5.282     4.844     4.413     3.992     3.581     3.183     2.800     2.434     2.086     1.759     1.453     1.172     0.917     0.689     0.490     0.323     0.189     0.089     0.026     0.000     0.000     0.000     0.000     0.000     0.000     0.000     0.000     0.000     0.000     0.000     0.000     0.000     0.000     0.000     0.000     0.000     0.000     0.000     0.000     0.000     0.000     0.000     0.000     0.000     0.000     0.000     0.000     0.000     0.000     0.000     0.000     0.000     0.000     0.000     0.000     0.000     0.000     0.000     0.000     0.000     0.000     0.000     0.000     0.000     0.000     0.000     0.000     0.000     0.000     0.000     0.000     0.000     0.000     0.000     0.000     0.000     0.000     0.000     0.000     0.000     0.000     0.000     0.000     0.000     0.000     0.000     0.000     0.000     0.000     0.000     0.000     0.000     0.000     0.000     0.000     0.000     0.000     0.000
     0.000     0.000     0.000     0.000     0.000     0.000     0.000     0.000     0.000     0.000     0.000     0.000     0.000     0.000     0.000     0.000     0.000     0.000     0.000     0.000     0.000     0.000     0.000     0.000     0.000     0.000     0.000     0.000     0.000     0.000     0.000     0.000     0.000     0.000     0.000     0.000     0.000     0.000     0.000     0.000     0.000     0.000     0.000     0.000     0.000     0.000     0.000     0.000     0.000     0.000     0.000     0.000     0.000     0.000     0.000     0.000     0.000     0.000     0.000     0.000     0.000     0.000     0.000     0.000     0.000     0.000     0.000     0.000     0.000     0.000     0.000     0.000     0.000     0.000     0.000     0.000     0.000     0.000     0.004     0.043     0.121     0.237     0.390     0.577     0.797     1.048     1.329     1.637     1.971     2.328     2.707     3.107     3.525     3.958     4.406     4.867     5.337     5.816     6.302     6.792     7.284     7.777     8.269     8.758     9.242     9.719    10.187    10.645    11.091    11.523    11.940    12.340    12.721    13.083    13.424    13.742    14.037    14.307    14.551    14.769    14.959    15.121    15.255    15.359    15.434    15.479    15.494    15.479    15.434    15.359    15.255    15.121    14.959    14.769    14.551    14.307    14.037    13.742    13.424    13.083    12.721    12.340    11.940    11.523    11.091    10.645    10.187     9.719     9.242     8.758     8.269     7.777     7.284     6.792     6.302     5.816     5.337     4.867     4.406     3.958     3.525     3.107     2.707     2.328     1.971     1.637     1.329     1.048     0.797     0.577     0.390     0.237     0.121     0.043     0.004     0.000     0.000     0.000     0.000     0.000     0.000     0.000     0.000     0.000     0.000     0.000     0.000     0.000     0.000     0.000     0.000     0.000     0.000     0.000     0.000     0.000     0.000     0.000     0.000     0.000     0.000     0.000     0.000     0.000     0.000     0.000     0.000     0.000     0.000     0.000     0.000     0.000     0.000     0.000     0.000     0.000     0.000     0.000     0.000     0.000     0.000     0.000     0.000     0.000     0.000     0.000     0.000     0.000     0.000     0.000     0.000     0.000     0.000     0.000     0.000     0.000     0.000     0.000     0.000     0.000     0.000     0.000     0.000     0.000     0.000     0.000     0.000     0.000     0.000     0.000     0.000     0.000
     0.000     0.000     0.000     0.000     0.000     0.000     0.000     0.000     0.000     0.000     0.000     0.000     0.000     0.000     0.000     0.000     0.000     0.000     0.000     0.000     0.000     0.000     0.000     0.000     0.000     0.000     0.000     0.000     0.000     0.000     0.000     0.000     0.000     0.000     0.000     0.000     0.000     0.000     0.000     0.000     0.000     0.000     0.000     0.000     0.000     0.000     0.000     0.000     0.000     0.000     0.000     0.000     0.000     0.000     0.000     0.000     0.000     0.000     0.000     0.000     0.000     0.000     0.000     0.000     0.000     0.000     0.000     0.000     0.000     0.000     0.000     0.000     0.000     0.000     0.000     0.000     0.000     0.010     0.060     0.152     0.284     0.454     0.661     0.902     1.175     1.480     1.815     2.176     2.563     2.974     3.407     3.859     4.329     4.814     5.313     5.825     6.345     6.874     7.408     7.946     8.486     9.025     9.562    10.095    10.622    11.140    11.649    12.145    12.629    13.097    13.548    13.980    14.393    14.783    15.151    15.494    15.812    16.103    16.367    16.601    16.807    16.981    17.125    17.238    17.318    17.367    17.383    17.367    17.318    17.238    17.125    16.981    16.807    16.601    16.367    16.103    15.812    15.494    15.151    14.783    14.393    13.980    13.548    13.097    12.629    12.145    11.649    11.140    10.622    10.095     9.562     9.025     8.486     7.946     7.408     6.874     6.345     5.825     5.313     4.814     4.329     3.859     3.407     2.974     2.563     2.176     1.815     1.480     1.175     0.902     0.661     0.454     0.284     0.152     0.060     0.010     0.000     0.000     0.000     0.000     0.000     0.000     0.000     0.000     0.000     0.000     0.000     0.000     0.000     0.000     0.000     0.000     0.000     0.000     0.000     0.000     0.000     0.000     0.000     0.000     0.000     0.000     0.000     0.000     0.000     0.000     0.000     0.000     0.000     0.000     0.000     0.000     0.000     0.000     0.000     0.000     0.000     0.000     0.000     0.000     0.000     0.000     0.000     0.000     0.000     0.000     0.000     0.000     0.000     0.000     0.000     0.000     0.000     0.000     0.000     0.000     0.000     0.000     0.000     0.000     0.000     0.000     0.000     0.000     0.000     0.000     0.000     0.000     0.000     0.000     0.000     0.000
     0.000     0.000     0.000     0.000     0.000     0.000     0.000     0.000     0.000     0.000     0.000     0.000     0.000     0.000     0.000     0.000     0.000     0.000     0.000     0.000     0.000     0.000     0.000     0.000     0.000     0.000     0.000     0.000     0.000     0.000     0.000     0.000     0.000     0.000     0.000     0.000     0.000     0.000     0.000     0.000     0.000     0.000     0.000     0.000     0.000     0.000     0.000     0.000     0.000     0.000     0.000     0.000     0.000     0.000     0.000     0.000     0.000     0.000     0.000     0.000     0.000     0.000     0.000     0.000     0.000     0.000     0.000     0.000     0.000     0.000     0.000     0.000     0.000     0.000     0.000     0.000     0.017     0.078     0.182     0.329     0.515     0.739     1.000     1.296     1.625     1.984     2.373     2.789     3.231     3.696     4.182     4.688     5.211     5.750     6.302     6.865     7.437     8.016     8.600     9.187     9.775    10.362    10.945    11.523    12.094    12.655    13.205    13.742    14.264    14.769    15.255    15.721    16.165    16.586    16.981    17.351    17.693    18.006    18.289    18.541    18.761    18.949    19.104    19.225    19.311    19.363    19.381    19.363    19.311    19.225    19.104    18.949    18.761    18.541    18.289    18.006    17.693    17.351    16.981    16.586    16.165    15.721    15.255    14.769    14.264    13.742    13.205    12.655    12.094    11.523    10.945    10.362     9.775     9.187     8.600     8.016     7.437     6.865     6.302     5.750     5.211     4.688     4.182     3.696     3.231     2.789     2.373     1.984     1.625     1.296     1.000     0.739     0.515     0.329     0.182     0.078     0.017     0.000     0.000     0.000     0.000     0.000     0.000     0.000     0.000     0.000     0.000     0.000     0.000     0.000     0.000     0.000     0.000     0.000     0.000     0.000     0.000     0.000     0.000     0.000     0.000     0.000     0.000     0.000     0.000     0.000     0.000     0.000     0.000     0.000     0.000     0.000     0.000     0.000     0.000     0.000     0.000     0.000     0.000     0.000     0.000     0.000     0.000     0.000     0.000     0.000     0.000     0.000     0.000     0.000     0.000     0.000     0.000     0.000     0.000     0.000     0.000     0.000     0.000     0.000     0.000     0.000     0.000     0.000     0.000     0.000     0.000     0.000     0.000     0.000     0.000     0.000
     0.000     0.000     0.000     0.000     0.000     0.000     0.000     0.000     0.000     0.000     0.000     0.000     0.000     0.000     0.000     0.000     0.000     0.000     0.000     0.000     0.000     0.000     0.000     0.000     0.000     0.000     0.000     0.000     0.000     0.000     0.000     0.000     0.000     0.000     0.000     0.000     0.000     0.000     0.000     0.000     0.000     0.000     0.000     0.000     0.000     0.000     0.000     0.000     0.000     0.000     0.000     0.000     0.000     0.000     0.000     0.000     0.000     0.000     0.000     0.000     0.000     0.000     0.000     0.000     0.000     0.000     0.000     0.000     0.000     0.000     0.000     0.000     0.000     0.000     0.000     0.024     0.094     0.210     0.369     0.570     0.811     1.091     1.407     1.759     2.143     2.558     3.003     3.475     3.972     4.492     5.033     5.594     6.172     6.764     7.370     7.986     8.611     9.242     9.877    10.515    11.152    11.787    12.418    13.043    13.659    14.264    14.856    15.434    15.996    16.539    17.061    17.562    18.039    18.490    18.915    19.311    19.678    20.013    20.317    20.587    20.823    21.024    21.190    21.319    21.412    21.468    21.487    21.468    21.412    21.319    21.190    21.024    20.823    20.587    20.317    20.013    19.678    19.311    18.915    18.490    18.039    17.562    17.061    16.539    15.996    15.434    14.856    14.264    13.659    13.043    12.418    11.787    11.152    10.515     9.877     9.242     8.611     7.986     7.370     6.764     6.172     5.594     5.033     4.492     3.972     3.475     3.003     2.558     2.143     1.759     1.407     1.091     0.811     0.570     0.369     0.210     0.094     0.024     0.000     0.000     0.000     0.000     0.000     0.000     0.000     0.000     0.000     0.000     0.000     0.000     0.000     0.000     0.000     0.000     0.000     0.000     0.000     0.000     0.000     0.000     0.000     0.000     0.000     0.000     0.000     0.000     0.000     0.000     0.000     0.000     0.000     0.000     0.000     0.000     0.000     0.000     0.000     0.000     0.000     0.000     0.000     0.000     0.000     0.000     0.000     0.000     0.000     0.000     0.000     0.000     0.000     0.000     0.000     0.000     0.000     0.000     0.000     0.000     0.000     0.000     0.000     0.000     0.000     0.000     0.000     0.000     0.000     0.000     0.000     0.000     0.000     0.000
     0.000     0.000     0.000     0.000     0.000     0.000     0.000     0.000     0.000     0.000     0.000     0.000     0.000     0.000     0.000     0.000     0.000     0.000     0.000     0.000     0.000     0.000     0.000     0.000     0.000     0.000     0.000     0.000     0.000     0.000     0.000     0.000     0.000     0.000     0.000     0.000     0.000     0.000     0.000     0.000     0.000     0.000     0.000     0.000     0.000     0.000     0.000     0.000     0.000     0.000     0.000     0.000     0.000     0.000     0.000     0.000     0.000     0.000     0.000     0.000     0.000     0.000     0.000     0.000     0.000     0.000     0.000     0.000     0.000     0.000     0.000     0.000     0.000     0.000     0.029     0.107     0.233     0.403     0.618     0.875     1.172     1.508     1.881     2.288     2.729     3.201     3.702     4.231     4.784     5.361     5.959     6.575     7.209     7.857     8.517     9.187     9.866    10.550    11.238    11.927    12.616    13.301    13.980    14.652    15.315    15.965    16.601    17.222    17.824    18.406    18.966    19.503    20.013    20.497    20.951    21.375    21.767    22.126    22.451    22.740    22.992    23.207    23.384    23.523    23.622    23.681    23.701    23.681    23.622    23.523    23.384    23.207    22.992    22.740    22.451    22.126    21.767    21.375    20.951    20.497    20.013    19.503    18.966    18.406    17.824    17.222    16.601    15.965    15.315    14.652    13.980    13.301    12.616    11.927    11.238    10.550     9.866     9.187     8.517     7.857     7.209     6.575     5.959     5.361     4.784     4.231     3.702     3.201     2.729     2.288     1.881     1.508     1.172     0.875     0.618     0.403     0.233     0.107     0.029     0.000     0.000     0.000     0.000     0.000     0.000     0.000     0.000     0.000     0.000     0.000     0.000     0.000     0.000     0.000     0.000     0.000     0.000     0.000     0.000     0.000     0.000     0.000     0.000     0.000     0.000     0.000     0.000     0.000     0.000     0.000     0.000     0.000     0.000     0.000     0.000     0.000     0.000     0.000     0.000     0.000     0.000     0.000     0.000     0.000     0.000     0.000     0.000     0.000     0.000     0.000     0.000     0.000     0.000     0.000     0.000     0.000     0.000     0.000     0.000     0.000     0.000     0.000     0.000     0.000     0.000     0.000     0.000     0.000     0.000     0.000     0.000     0.000
     0.000     0.000     0.000     0.000     0.000     0.000     0.000     0.000     0.000     0.000     0.000     0.000     0.000     0.000     0.000     0.000     0.000     0.000     0.000     0.000     0.000     0.000     0.000     0.000     0.000     0.000     0.000     0.000     0.000     0.000     0.000     0.000     0.000     0.000     0.000     0.000     0.000     0.000     0.000     0.000     0.000     0.000     0.000     0.000     0.000     0.000     0.000     0.000     0.000     0.000     0.000     0.000     0.000     0.000     0.000     0.000     0.000     0.000     0.000     0.000     0.000     0.000     0.000     0.000     0.000     0.000     0.000     0.000     0.000     0.000     0.000     0.000     0.001     0.034     0.118     0.251     0.431     0.658     0.929     1.242     1.596     1.989     2.419     2.884     3.382     3.912     4.470     5.056     5.668     6.302     6.957     7.630     8.321     9.025     9.742    10.468    11.201    11.940    12.682    13.424    14.164    14.900    15.630    16.351    17.061    17.758    18.440    19.104    19.748    20.371    20.969    21.543    22.088    22.604    23.090    23.542    23.961    24.344    24.690    24.999    25.268    25.498    25.686    25.834    25.940    26.003    26.024    26.003    25.940    25.834    25.686    25.498    25.268    24.999    24.690    24.344    23.961    23.542    23.090    22.604    22.088    21.543    20.969    20.371    19.748    19.104    18.440    17.758    17.061    16.351    15.630    14.900    14.164    13.424    12.682    11.940    11.201    10.468     9.742     9.025     8.321     7.630     6.957     6.302     5.668     5.056     4.470     3.912     3.382     2.884     2.419     1.989     1.596     1.242     0.929     0.658     0.431     0.251     0.118     0.034     0.001     0.000     0.000     0.000     0.000     0.000     0.000     0.000     0.000     0.000     0.000     0.000     0.000     0.000     0.000     0.000     0.000     0.000     0.000     0.000     0.000     0.000     0.000     0.000     0.000     0.000     0.000     0.000     0.000     0.000     0.000     0.000     0.000     0.000     0.000     0.000     0.000     0.000     0.000     0.000     0.000     0.000     0.000     0.000     0.000     0.000     0.000     0.000     0.000     0.000     0.000     0.000     0.000     0.000     0.000     0.000     0.000     0.000     0.000     0.000     0.000     0.000     0.000     0.000     0.000     0.000     0.000     0.000     0.000     0.000     0.000     0.000
     0.000     0.000     0.000     0.000     0.000     0.000     0.000     0.000     0.000     0.000     0.000     0.000     0.000     0.000     0.000     0.000     0.000     0.000     0.000     0.000     0.000     0.000     0.000     0.000     0.000     0.000     0.000     0.000     0.000     0.000     0.000     0.000     0.000     0.000     0.000     0.000     0.000     0.000     0.000     0.000     0.000     0.000     0.000     0.000     0.000     0.000     0.000     0.000     0.000     0.000     0.000     0.000     0.000     0.000     0.000     0.000     0.000     0.000     0.000     0.000     0.000     0.000     0.000     0.000     0.000     0.000     0.000     0.000     0.000     0.000     0.000     0.001     0.036     0.124     0.263     0.452     0.689     0.972     1.300     1.670     2.081     2.532     3.020     3.543     4.100     4.688     5.306     5.950     6.620     7.313     8.026     8.758     9.506    10.269    11.042    11.826    12.616    13.410    14.207    15.003    15.797    16.586    17.367    18.138    18.898    19.643    20.371    21.080    21.767    22.431    23.070    23.681    24.263    24.813    25.330    25.813    26.259    26.667    27.036    27.364    27.651    27.895    28.096    28.253    28.366    28.434    28.456    28.434    28.366    28.253    28.096    27.895    27.651    27.364    27.036    26.667    26.259    25.813    25.330    24.813    24.263    23.681    23.070    22.431    21.767    21.080    20.371    19.643    18.898    18.138    17.367    16.586    15.797    15.003    14.207    13.410    12.616    11.826    11.042    10.269     9.506     8.758     8.026     7.313     6.620     5.950     5.306     4.688     4.100     3.543     3.020     2.532     2.081     1.670     1.300     0.972     0.689     0.452     0.263     0.124     0.036     0.001     0.000     0.000     0.000     0.000     0.000     0.000     0.000     0.000     0.000     0.000     0.000     0.000     0.000     0.000     0.000     0.000     0.000     0.000     0.000     0.000     0.000     0.000     0.000     0.000     0.000     0.000     0.000     0.000     0.000     0.000     0.000     0.000     0.000     0.000     0.000     0.000     0.000     0.000     0.000     0.000     0.000     0.000     0.000     0.000     0.000     0.000     0.000     0.000     0.000     0.000     0.000     0.000     0.000     0.000     0.000     0.000     0.000     0.000     0.000     0.000     0.000     0.000     0.000     0.000     0.000     0.000     0.000     0.000     0.000     0.000
     0.000     0.000     0.000     0.000     0.000     0.000     0.000     0.000     0.000     0.000     0.000     0.000     0.000     0.000     0.000     0.000     0.000     0.000     0.000     0.000     0.000     0.000     0.000     0.000     0.000     0.000     0.000     0.000     0.000     0.000     0.000     0.000     0.000     0.000     0.000     0.000     0.000     0.000     0.000     0.000     0.000     0.000     0.000     0.000     0.000     0.000     0.000     0.000     0.000     0.000     0.000     0.000     0.000     0.000     0.000     0.000     0.000     0.000     0.000     0.000     0.000     0.000     0.000     0.000     0.000     0.000     0.000     0.000     0.000     0.000     0.001     0.036     0.126     0.270     0.465     0.710     1.003     1.344     1.729     2.157     2.627     3.136     3.683     4.266     4.882     5.529     6.206     6.911     7.640     8.393     9.166     9.957    10.765    11.586    12.418    13.260    14.107    14.959    15.812    16.664    17.513    18.356    19.190    20.013    20.823    21.617    22.393    23.148    23.881    24.588    25.268    25.918    26.537    27.123    27.673    28.186    28.660    29.094    29.486    29.836    30.140    30.400    30.614    30.781    30.901    30.973    30.997    30.973    30.901    30.781    30.614    30.400    30.140    29.836    29.486    29.094    28.660    28.186    27.673    27.123    26.537    25.918    25.268    24.588    23.881    23.148    22.393    21.617    20.823    20.013    19.190    18.356    17.513    16.664    15.812    14.959    14.107    13.260    12.418    11.586    10.765     9.957     9.166     8.393     7.640     6.911     6.206     5.529     4.882     4.266     3.683     3.136     2.627     2.157     1.729     1.344     1.003     0.710     0.465     0.270     0.126     0.036     0.001     0.000     0.000     0.000     0.000     0.000     0.000     0.000     0.000     0.000     0.000     0.000     0.000     0.000     0.000     0.000     0.000     0.000     0.000     0.000     0.000     0.000     0.000     0.000     0.000     0.000     0.000     0.000     0.000     0.000     0.000     0.000     0.000     0.000     0.000     0.000     0.000     0.000     0.000     0.000     0.000     0.000     0.000     0.000     0.000     0.000     0.000     0.000     0.000     0.000     0.000     0.000     0.000     0.000     0.000     0.000     0.000     0.000     0.000     0.000     0.000     0.000     0.000     0.000     0.000     0.000     0.000     0.000     0.000     0.000
     0.000     0.000     0.000     0.000     0.000     0.000     0.000     0.000     0.000     0.000     0.000     0.000     0.000     0.000     0.000     0.000     0.000     0.000     0.000     0.000     0.000     0.000     0.000     0.000     0.000     0.000     0.000     0.000     0.000     0.000     0.000     0.000     0.000     0.000     0.000     0.000     0.000     0.000     0.000     0.000     0.000     0.000     0.000     0.000     0.000     0.000     0.000     0.000     0.000     0.000     0.000     0.000     0.000     0.000     0.000     0.000     0.000     0.000     0.000     0.000     0.000     0.000     0.000     0.000     0.000     0.000     0.000     0.000     0.000     0.000     0.034     0.124     0.270     0.469     0.720     1.022     1.373     1.771     2.215     2.702     3.231     3.800     4.406     5.049     5.725     6.433     7.171     7.936     8.727     9.540    10.374    11.226    12.094    12.975    13.868    14.769    15.675    16.586    17.497    18.406    19.311    20.209    21.098    21.975    22.836    23.681    24.507    25.310    26.088    26.840    27.562    28.253    28.911    29.533    30.117    30.662    31.165    31.626    32.042    32.413    32.737    33.013    33.240    33.417    33.544    33.620    33.646    33.620    33.544    33.417    33.240    33.013    32.737    32.413    32.042    31.626    31.165    30.662    30.117    29.533    28.911    28.253    27.562    26.840    26.088    25.310    24.507    23.681    22.836    21.975    21.098    20.209    19.311    18.406    17.497    16.586    15.675    14.769    13.868    12.975    12.094    11.226    10.374     9.540     8.727     7.936     7.171     6.433     5.725     5.049     4.406     3.800     3.231     2.702     2.215     1.771     1.373     1.022     0.720     0.469     0.270     0.124     0.034     0.000     0.000     0.000     0.000     0.000     0.000     0.000     0.000     0.000     0.000     0.000     0.000     0.000     0.000     0.000     0.000     0.000     0.000     0.000     0.000     0.000     0.000     0.000     0.000     0.000     0.000     0.000     0.000     0.000     0.000     0.000     0.000     0.000     0.000     0.000     0.000     0.000     0.000     0.000     0.000     0.000     0.000     0.000     0.000     0.000     0.000     0.000     0.000     0.000     0.000     0.000     0.000     0.000     0.000     0.000     0.000     0.000     0.000     0.000     0.000     0.000     0.000     0.000     0.000     0.000     0.000     0.000     0.000     0.000
     0.000     0.000     0.000     0.000     0.000     0.000     0.000     0.000     0.000     0.000     0.000     0.000     0.000     0.000     0.000     0.000     0.000     0.000     0.000     0.000     0.000     0.000     0.000     0.000     0.000     0.000     0.000     0.000     0.000     0.000     0.000     0.000     0.000     0.000     0.000     0.000     0.000     0.000     0.000     0.000     0.000     0.000     0.000     0.000     0.000     0.000     0.000     0.000     0.000     0.000     0.000     0.000     0.000     0.000     0.000     0.000     0.000     0.000     0.000     0.000     0.000     0.000     0.000     0.000     0.000     0.000     0.000     0.000     0.000     0.029     0.118     0.263     0.465     0.720     1.029     1.388     1.797     2.254     2.756     3.303     3.892     4.521     5.188     5.891     6.629     7.399     8.198     9.025     9.877    10.753    11.649    12.563    13.493    14.436    15.389    16.351    17.318    18.289    19.259    20.227    21.190    22.145    23.090    24.021    24.937    25.834    26.710    27.562    28.389    29.186    29.953    30.686    31.383    32.042    32.662    33.240    33.774    34.262    34.703    35.096    35.440    35.732    35.973    36.161    36.295    36.376    36.403    36.376    36.295    36.161    35.973    35.732    35.440    35.096    34.703    34.262    33.774    33.240    32.662    32.042    31.383    30.686    29.953    29.186    28.389    27.562    26.710    25.834    24.937    24.021    23.090    22.145    21.190    20.227    19.259    18.289    17.318    16.351    15.389    14.436    13.493    12.563    11.649    10.753     9.877     9.025     8.198     7.399     6.629     5.891     5.188     4.521     3.892     3.303     2.756     2.254     1.797     1.388     1.029     0.720     0.465     0.263     0.118     0.029     0.000     0.000     0.000     0.000     0.000     0.000     0.000     0.000     0.000     0.000     0.000     0.000     0.000     0.000     0.000     0.000     0.000     0.000     0.000     0.000     0.000     0.000     0.000     0.000     0.000     0.000     0.000     0.000     0.000     0.000     0.000     0.000     0.000     0.000     0.000     0.000     0.000     0.000     0.000     0.000     0.000     0.000     0.000     0.000     0.000     0.000     0.000     0.000     0.000     0.000     0.000     0.000     0.000     0.000     0.000     0.000     0.000     0.000     0.000     0.000     0.000     0.000     0.000     0.000     0.000     0.000     0.000     0.000
     0.000     0.000     0.000     0.000     0.000     0.000     0.000     0.000     0.000     0.000     0.000     0.000     0.000     0.000     0.000     0.000     0.000     0.000     0.000     0.000     0.000     0.000     0.000     0.000     0.000     0.000     0.000     0.000     0.000     0.000     0.000     0.000     0.000     0.000     0.000     0.000     0.000     0.000     0.000     0.000     0.000     0.000     0.000     0.000     0.000     0.000     0.000     0.000     0.000     0.000     0.000     0.000     0.000     0.000     0.000     0.000     0.000     0.000     0.000     0.000     0.000     0.000     0.000     0.000     0.000     0.000     0.000     0.000     0.024     0.107     0.251     0.452     0.710     1.022     1.388     1.806     2.274     2.789     3.352     3.958     4.608     5.298     6.026     6.792     7.592     8.424     9.286    10.176    11.091    12.030    12.989    13.966    14.959    15.965    16.981    18.006    19.035    20.067    21.098    22.126    23.148    24.162    25.164    26.152    27.123    28.074    29.002    29.906    30.781    31.626    32.438    33.214    33.953    34.651    35.307    35.919    36.485    37.002    37.469    37.886    38.249    38.559    38.814    39.013    39.155    39.241    39.270    39.241    39.155    39.013    38.814    38.559    38.249    37.886    37.469    37.002    36.485    35.919    35.307    34.651    33.953    33.214    32.438    31.626    30.781    29.906    29.002    28.074    27.123    26.152    25.164    24.162    23.148    22.126    21.098    20.067    19.035    18.006    16.981    15.965    14.959    13.966    12.989    12.030    11.091    10.176     9.286     8.424     7.592     6.792     6.026     5.298     4.608     3.958     3.352     2.789     2.274     1.806     1.388     1.022     0.710     0.452     0.251     0.107     0.024     0.000     0.000     0.000     0.000     0.000     0.000     0.000     0.000     0.000     0.000     0.000     0.000     0.000     0.000     0.000     0.000     0.000     0.000     0.000     0.000     0.000     0.000     0.000     0.000     0.000     0.000     0.000     0.000     0.000     0.000     0.000     0.000     0.000     0.000     0.000     0.000     0.000     0.000     0.000     0.000     0.000     0.000     0.000     0.000     0.000     0.000     0.000     0.000     0.000     0.000     0.000     0.000     0.000     0.000     0.000     0.000     0.000     0.000     0.000     0.000     0.000     0.000     0.000     0.000     0.000     0.000     0.000
     0.000     0.000     0.000     0.000     0.000     0.000     0.000     0.000     0.000     0.000     0.000     0.000     0.000     0.000     0.000     0.000     0.000     0.000     0.000     0.000     0.000     0.000     0.000     0.000     0.000     0.000     0.000     0.000     0.000     0.000     0.000     0.000     0.000     0.000     0.000     0.000     0.000     0.000     0.000     0.000     0.000     0.000     0.000     0.000     0.000     0.000     0.000     0.000     0.000     0.000     0.000     0.000     0.000     0.000     0.000     0.000     0.000     0.000     0.000     0.000     0.000     0.000     0.000     0.000     0.000     0.000     0.000     0.017     0.094     0.233     0.431     0.689     1.003     1.373     1.797     2.274     2.800     3.376     3.998     4.666     5.377     6.129     6.920     7.748     8.611     9.506    10.432    11.386    12.366    13.369    14.393    15.434    16.492    17.562    18.642    19.730    20.823    21.918    23.012    24.102    25.185    26.259    27.320    28.366    29.394    30.400    31.383    32.339    33.265    34.159    35.018    35.839    36.620    37.359    38.053    38.700    39.298    39.846    40.340    40.780    41.165    41.493    41.762    41.973    42.124    42.214    42.245    42.214    42.124    41.973    41.762    41.493    41.165    40.780    40.340    39.846    39.298    38.700    38.053    37.359    36.620    35.839    35.018    34.159    33.265    32.339    31.383    30.400    29.394    28.366    27.320    26.259    25.185    24.102    23.012    21.918    20.823    19.730    18.642    17.562    16.492    15.434    14.393    13.369    12.366    11.386    10.432     9.506     8.611     7.748     6.920     6.129     5.377     4.666     3.998     3.376     2.800     2.274     1.797     1.373     1.003     0.689     0.431     0.233     0.094     0.017     0.000     0.000     0.000     0.000     0.000     0.000     0.000     0.000     0.000     0.000     0.000     0.000     0.000     0.000     0.000     0.000     0.000     0.000     0.000     0.000     0.000     0.000     0.000     0.000     0.000     0.000     0.000     0.000     0.000     0.000     0.000     0.000     0.000     0.000     0.000     0.000     0.000     0.000     0.000     0.000     0.000     0.000     0.000     0.000     0.000     0.000     0.000     0.000     0.000     0.000     0.000     0.000     0.000     0.000     0.000     0.000     0.000     0.000     0.000     0.000     0.000     0.000     0.000     0.000     0.000     0.000
     0.000     0.000     0.000     0.000     0.000     0.000     0.000     0.000     0.000     0.000     0.000     0.000     0.000     0.000     0.000     0.000     0.000     0.000     0.000     0.000     0.000     0.000     0.000     0.000     0.000     0.000     0.000     0.000     0.000     0.000     0.000     0.000     0.000     0.000     0.000     0.000     0.000     0.000     0.000     0.000     0.000     0.000     0.000     0.000     0.000     0.000     0.000     0.000     0.000     0.000     0.000     0.000     0.000     0.000     0.000     0.000     0.000     0.000     0.000     0.000     0.000     0.000     0.000     0.000     0.000     0.000     0.010     0.078     0.210     0.403     0.658     0.972     1.344     1.771     2.254     2.789     3.376     4.012     4.696     5.425     6.198     7.012     7.866     8.758     9.685    10.645    11.636    12.655    13.700    14.769    15.858    16.965    18.089    19.225    20.371    21.524    22.682    23.841    24.999    26.152    27.298    28.434    29.556    30.662    31.748    32.812    33.850    34.860    35.839    36.783    37.691    38.559    39.384    40.165    40.898    41.582    42.214    42.793    43.315    43.780    44.187    44.533    44.818    45.041    45.200    45.296    45.328    45.296    45.200    45.041    44.818    44.533    44.187    43.780    43.315    42.793    42.214    41.582    40.898    40.165    39.384    38.559    37.691    36.783    35.839    34.860    33.850    32.812    31.748    30.662    29.556    28.434    27.298    26.152    24.999    23.841    22.682    21.524    20.371    19.225    18.089    16.965    15.858    14.769    13.700    12.655    11.636    10.645     9.685     8.758     7.866     7.012     6.198     5.425     4.696     4.012     3.376     2.789     2.254     1.771     1.344     0.972     0.658     0.403     0.210     0.078     0.010     0.000     0.000     0.000     0.000     0.000     0.000     0.000     0.000     0.000     0.000     0.000     0.000     0.000     0.000     0.000     0.000     0.000     0.000     0.000     0.000     0.000     0.000     0.000     0.000     0.000     0.000     0.000     0.000     0.000     0.000     0.000     0.000     0.000     0.000     0.000     0.000     0.000     0.000     0.000     0.000     0.000     0.000     0.000     0.000     0.000     0.000     0.000     0.000     0.000     0.000     0.000     0.000     0.000     0.000     0.000     0.000     0.000     0.000     0.000     0.000     0.000     0.000     0.000     0.000     0.000
     0.000     0.000     0.000     0.000     0.000     0.000     0.000     0.000     0.000     0.000     0.000     0.000     0.000     0.000     0.000     0.000     0.000     0.000     0.000     0.000     0.000     0.000     0.000     0.000     0.000     0.000     0.000     0.000     0.000     0.000     0.000     0.000     0.000     0.000     0.000     0.000     0.000     0.000     0.000     0.000     0.000     0.000     0.000     0.000     0.000     0.000     0.000     0.000     0.000     0.000     0.000     0.000     0.000     0.000     0.000     0.000     0.000     0.000     0.000     0.000     0.000     0.000     0.000     0.000     0.000     0.004     0.060     0.182     0.369     0.618     0.929     1.300     1.729     2.215     2.756     3.352     3.998     4.696     5.441     6.232     7.068     7.946     8.864     9.821    10.813    11.838    12.895    13.980    15.092    16.227    17.383    18.558    19.748    20.951    22.164    23.384    24.609    25.834    27.057    28.276    29.486    30.686    31.870    33.038    34.185    35.307    36.403    37.469    38.502    39.499    40.457    41.373    42.245    43.069    43.843    44.565    45.232    45.843    46.394    46.886    47.315    47.681    47.981    48.216    48.385    48.486    48.520    48.486    48.385    48.216    47.981    47.681    47.315    46.886    46.394    45.843    45.232    44.565    43.843    43.069    42.245    41.373    40.457    39.499    38.502    37.469    36.403    35.307    34.185    33.038    31.870    30.686    29.486    28.276    27.057    25.834    24.609    23.384    22.164    20.951    19.748    18.558    17.383    16.227    15.092    13.980    12.895    11.838    10.813     9.821     8.864     7.946     7.068     6.232     5.441     4.696     3.998     3.352     2.756     2.215     1.729     1.300     0.929     0.618     0.369     0.182     0.060     0.004     0.000     0.000     0.000     0.000     0.000     0.000     0.000     0.000     0.000     0.000     0.000     0.000     0.000     0.000     0.000     0.000     0.000     0.000     0.000     0.000     0.000     0.000     0.000     0.000     0.000     0.000     0.000     0.000     0.000     0.000     0.000     0.000     0.000     0.000     0.000     0.000     0.000     0.000     0.000     0.000     0.000     0.000     0.000     0.000     0.000     0.000     0.000     0.000     0.000     0.000     0.000     0.000     0.000     0.000     0.000     0.000     0.000     0.000     0.000     0.000     0.000     0.000     0.000     0.000
     0.000     0.000     0.000     0.000     0.000     0.000     0.000     0.000     0.000     0.000     0.000     0.000     0.000     0.000     0.000     0.000     0.000     0.000     0.000     0.000     0.000     0.000     0.000     0.000     0.000     0.000     0.000     0.000     0.000     0.000     0.000     0.000     0.000     0.000     0.000     0.000     0.000     0.000     0.000     0.000     0.000     0.000     0.000     0.000     0.000     0.000     0.000     0.000     0.000     0.000     0.000     0.000     0.000     0.000     0.000     0.000     0.000     0.000     0.000     0.000     0.000     0.000     0.000     0.000     0.000     0.043     0.152     0.329     0.570     0.875     1.242     1.670     2.157     2.702     3.303     3.958     4.666     5.425     6.232     7.087     7.986     8.928     9.912    10.933    11.991    13.083    14.207    15.359    16.539    17.742    18.966    20.209    21.468    22.740    24.021    25.310    26.602    27.895    29.186    30.471    31.748    33.013    34.262    35.493    36.702    37.886    39.041    40.165    41.254    42.305    43.315    44.281    45.200    46.069    46.886    47.647    48.351    48.995    49.578    50.096    50.549    50.935    51.252    51.500    51.678    51.785    51.821    51.785    51.678    51.500    51.252    50.935    50.549    50.096    49.578    48.995    48.351    47.647    46.886    46.069    45.200    44.281    43.315    42.305    41.254    40.165    39.041    37.886    36.702    35.493    34.262    33.013    31.748    30.471    29.186    27.895    26.602    25.310    24.021    22.740    21.468    20.209    18.966    17.742    16.539    15.359    14.207    13.083    11.991    10.933     9.912     8.928     7.986     7.087     6.232     5.425     4.666     3.958     3.303     2.702     2.157     1.670     1.242     0.875     0.570     0.329     0.152     0.043     0.000     0.000     0.000     0.000     0.000     0.000     0.000     0.000     0.000     0.000     0.000     0.000     0.000     0.000     0.000     0.000     0.000     0.000     0.000     0.000     0.000     0.000     0.000     0.000     0.000     0.000     0.000     0.000     0.000     0.000     0.000     0.000     0.000     0.000     0.000     0.000     0.000     0.000     0.000     0.000     0.000     0.000     0.000     0.000     0.000     0.000     0.000     0.000     0.000     0.000     0.000     0.000     0.000     0.000     0.000     0.000     0.000     0.000     0.000     0.000     0.000     0.000     0.000     0.000
     0.000     0.000     0.000     0.000     0.000     0.000     0.000     0.000     0.000     0.000     0.000     0.000     0.000     0.000     0.000     0.000     0.000     0.000     0.000     0.000     0.000     0.000     0.000     0.000     0.000     0.000     0.000     0.000     0.000     0.000     0.000     0.000     0.000     0.000     0.000     0.000     0.000     0.000     0.000     0.000     0.000     0.000     0.000     0.000     0.000     0.000     0.000     0.000     0.000     0.000     0.000     0.000     0.000     0.000     0.000     0.000     0.000     0.000     0.000     0.000     0.000     0.000     0.000     0.000     0.026     0.121     0.284     0.515     0.811     1.172     1.596     2.081     2.627     3.231     3.892     4.608     5.377     6.198     7.068     7.986     8.950     9.957    11.006    12.094    13.219    14.378    15.570    16.791    18.039    19.311    20.605    21.918    23.246    24.588    25.940    27.298    28.660    30.023    31.383    32.737    34.081    35.413    36.729    38.025    39.298    40.545    41.762    42.946    44.093    45.200    46.264    47.282    48.250    49.166    50.027    50.829    51.571    52.250    52.864    53.411    53.889    54.296    54.630    54.892    55.080    55.192    55.230    55.192    55.080    54.892    54.630    54.296    53.889    53.411    52.864    52.250    51.571    50.829    50.027    49.166    48.250    47.282    46.264    45.200    44.093    42.946    41.762    40.545    39.298    38.025    36.729    35.413    34.081    32.737    31.383    30.023    28.660    27.298    25.940    24.588    23.246    21.918    20.605    19.311    18.039    16.791    15.570    14.378    13.219    12.094    11.006     9.957     8.950     7.986     7.068     6.198     5.377     4.608     3.892     3.231     2.627     2.081     1.596     1.172     0.811     0.515     0.284     0.121     0.026     0.000     0.000     0.000     0.000     0.000     0.000     0.000     0.000     0.000     0.000     0.000     0.000     0.000     0.000     0.000     0.000     0.000     0.000     0.000     0.000     0.000     0.000     0.000     0.000     0.000     0.000     0.000     0.000     0.000     0.000     0.000     0.000     0.000     0.000     0.000     0.000     0.000     0.000     0.000     0.000     0.000     0.000     0.000     0.000     0.000     0.000     0.000     0.000     0.000     0.000     0.000     0.000     0.000     0.000     0.000     0.000     0.000     0.000     0.000     0.000     0.000     0.000     0.000
     0.000     0.000     0.000     0.000     0.000     0.000     0.000     0.000     0.000     0.000     0.000     0.000     0.000     0.000     0.000     0.000     0.000     0.000     0.000     0.000     0.000     0.000     0.000     0.000     0.000     0.000     0.000     0.000     0.000     0.000     0.000     0.000     0.000     0.000     0.000     0.000     0.000     0.000     0.000     0.000     0.000     0.000     0.000     0.000     0.000     0.000     0.000     0.000     0.000     0.000     0.000     0.000     0.000     0.000     0.000     0.000     0.000     0.000     0.000     0.000     0.000     0.000     0.000     0.012     0.089     0.237     0.454     0.739     1.091     1.508     1.989     2.532     3.136     3.800     4.521     5.298     6.129     7.012     7.946     8.928     9.957    11.030    12.145    13.301    14.493    15.721    16.981    18.272    19.590    20.933    22.298    23.681    25.081    26.494    27.918    29.347    30.781    32.215    33.646    35.070    36.485    37.886    39.270    40.633    41.973    43.284    44.565    45.810    47.018    48.183    49.303    50.374    51.394    52.358    53.265    54.110    54.892    55.608    56.254    56.831    57.334    57.763    58.116    58.392    58.589    58.708    58.748    58.708    58.589    58.392    58.116    57.763    57.334    56.831    56.254    55.608    54.892    54.110    53.265    52.358    51.394    50.374    49.303    48.183    47.018    45.810    44.565    43.284    41.973    40.633    39.270    37.886    36.485    35.070    33.646    32.215    30.781    29.347    27.918    26.494    25.081    23.681    22.298    20.933    19.590    18.272    16.981    15.721    14.493    13.301    12.145    11.030     9.957     8.928     7.946     7.012     6.129     5.298     4.521     3.800     3.136     2.532     1.989     1.508     1.091     0.739     0.454     0.237     0.089     0.012     0.000     0.000     0.000     0.000     0.000     0.000     0.000     0.000     0.000     0.000     0.000     0.000     0.000     0.000     0.000     0.000     0.000     0.000     0.000     0.000     0.000     0.000     0.000     0.000     0.000     0.000     0.000     0.000     0.000     0.000     0.000     0.000     0.000     0.000     0.000     0.000     0.000     0.000     0.000     0.000     0.000     0.000     0.000     0.000     0.000     0.000     0.000     0.000     0.000     0.000     0.000     0.000     0.000     0.000     0.000     0.000     0.000     0.000     0.000     0.000     0.000     0.000
     0.000     0.000     0.000     0.000     0.000     0.000     0.000     0.000     0.000     0.000     0.000     0.000     0.000     0.000     0.000     0.000     0.000     0.000     0.000     0.000     0.000     0.000     0.000     0.000     0.000     0.000     0.000     0.000     0.000     0.000     0.000     0.000     0.000     0.000     0.000     0.000     0.000     0.000     0.000     0.000     0.000     0.000     0.000     0.000     0.000     0.000     0.000     0.000     0.000     0.000     0.000     0.000     0.000     0.000     0.000     0.000     0.000     0.000     0.000     0.000     0.000     0.000     0.003     0.060     0.189     0.390     0.661     1.000     1.407     1.881     2.419     3.020     3.683     4.406     5.188     6.026     6.920     7.866     8.864     9.912    11.006    12.145    13.328    14.551    15.812    17.109    18.440    19.801    21.190    22.604    24.041    25.498    26.970    28.456    29.953    31.456    32.962    34.469    35.973    37.469    38.956    40.428    41.882    43.315    44.723    46.102    47.448    48.757    50.027    51.252    52.430    53.558    54.630    55.645    56.600    57.490    58.313    59.066    59.747    60.354    60.885    61.336    61.708    61.999    62.207    62.333    62.374    62.333    62.207    61.999    61.708    61.336    60.885    60.354    59.747    59.066    58.313    57.490    56.600    55.645    54.630    53.558    52.430    51.252    50.027    48.757    47.448    46.102    44.723    43.315    41.882    40.428    38.956    37.469    35.973    34.469    32.962    31.456    29.953    28.456    26.970    25.498    24.041    22.604    21.190    19.801    18.440    17.109    15.812    14.551    13.328    12.145    11.006     9.912     8.864     7.866     6.920     6.026     5.188     4.406     3.683     3.020     2.419     1.881     1.407     1.000     0.661     0.390     0.189     0.060     0.003     0.000     0.000     0.000     0.000     0.000     0.000     0.000     0.000     0.000     0.000     0.000     0.000     0.000     0.000     0.000     0.000     0.000     0.000     0.000     0.000     0.000     0.000     0.000     0.000     0.000     0.000     0.000     0.000     0.000     0.000     0.000     0.000     0.000     0.000     0.000     0.000     0.000     0.000     0.000     0.000     0.000     0.000     0.000     0.000     0.000     0.000     0.000     0.000     0.000     0.000     0.000     0.000     0.000     0.000     0.000     0.000     0.000     0.000     0.000     0.000     0.000
     0.000     0.000     0.000     0.000     0.000     0.000     0.000     0.000     0.000     0.000     0.000     0.000     0.000     0.000     0.000     0.000     0.000     0.000     0.000     0.000     0.000     0.000     0.000     0.000     0.000     0.000     0.000     0.000     0.000     0.000     0.000     0.000     0.000     0.000     0.000     0.000     0.000     0.000     0.000     0.000     0.000     0.000     0.000     0.000     0.000     0.000     0.000     0.000     0.000     0.000     0.000     0.000     0.000     0.000     0.000     0.000     0.000     0.000     0.000     0.000     0.000     0.000     0.034     0.142     0.323     0.577     0.902     1.296     1.759     2.288     2.884     3.543     4.266     5.049     5.891     6.792     7.748     8.758     9.821    10.933    12.094    13.301    14.551    15.843    17.173    18.541    19.942    21.375    22.836    24.324    25.834    27.364    28.911    30.471    32.042    33.620    35.202    36.783    38.362    39.932    41.493    43.038    44.565    46.069    47.547    48.995    50.409    51.785    53.119    54.407    55.645    56.831    57.959    59.026    60.030    60.966    61.833    62.626    63.343    63.982    64.540    65.016    65.408    65.714    65.933    66.065    66.109    66.065    65.933    65.714    65.408    65.016    64.540    63.982    63.343    62.626    61.833    60.966    60.030    59.026    57.959    56.831    55.645    54.407    53.119    51.785    50.409    48.995    47.547    46.069    44.565    43.038    41.493    39.932    38.362    36.783    35.202    33.620    32.042    30.471    28.911    27.364    25.834    24.324    22.836    21.375    19.942    18.541    17.173    15.843    14.551    13.301    12.094    10.933     9.821     8.758     7.748     6.792     5.891     5.049     4.266     3.543     2.884     2.288     1.759     1.296     0.902     0.577     0.323     0.142     0.034     0.000     0.000     0.000     0.000     0.000     0.000     0.000     0.000     0.000     0.000     0.000     0.000     0.000     0.000     0.000     0.000     0.000     0.000     0.000     0.000     0.000     0.000     0.000     0.000     0.000     0.000     0.000     0.000     0.000     0.000     0.000     0.000     0.000     0.000     0.000     0.000     0.000     0.000     0.000     0.000     0.000     0.000     0.000     0.000     0.000     0.000     0.000     0.000     0.000     0.000     0.000     0.000     0.000     0.000     0.000     0.000     0.000     0.000     0.000     0.000     0.000
     0.000     0.000     0.000     0.000     0.000     0.000     0.000     0.000     0.000     0.000     0.000     0.000     0.000     0.000     0.000     0.000     0.000     0.000     0.000     0.000     0.000     0.000     0.000     0.000     0.000     0.000     0.000     0.000     0.000     0.000     0.000     0.000     0.000     0.000     0.000     0.000     0.000     0.000     0.000     0.000     0.000     0.000     0.000     0.000     0.000     0.000     0.000     0.000     0.000     0.000     0.000     0.000     0.000     0.000     0.000     0.000     0.000     0.000     0.000     0.000     0.000     0.014     0.098     0.257     0.490     0.797     1.175     1.625     2.143     2.729     3.382     4.100     4.882     5.725     6.629     7.592     8.611     9.685    10.813    11.991    13.219    14.493    15.812    17.173    18.575    20.013    21.487    22.992    24.527    26.088    27.673    29.278    30.901    32.537    34.185    35.839    37.497    39.155    40.810    42.457    44.093    45.714    47.315    48.893    50.444    51.964    53.448    54.892    56.293    57.646    58.947    60.192    61.378    62.500    63.555    64.540    65.451    66.286    67.041    67.713    68.301    68.802    69.214    69.537    69.768    69.907    69.953    69.907    69.768    69.537    69.214    68.802    68.301    67.713    67.041    66.286    65.451    64.540    63.555    62.500    61.378    60.192    58.947    57.646    56.293    54.892    53.448    51.964    50.444    48.893    47.315    45.714    44.093    42.457    40.810    39.155    37.497    35.839    34.185    32.537    30.901    29.278    27.673    26.088    24.527    22.992    21.487    20.013    18.575    17.173    15.812    14.493    13.219    11.991    10.813     9.685     8.611     7.592     6.629     5.725     4.882     4.100     3.382     2.729     2.143     1.625     1.175     0.797     0.490     0.257     0.098     0.014     0.000     0.000     0.000     0.000     0.000     0.000     0.000     0.000     0.000     0.000     0.000     0.000     0.000     0.000     0.000     0.000     0.000     0.000     0.000     0.000     0.000     0.000     0.000     0.000     0.000     0.000     0.000     0.000     0.000     0.000     0.000     0.000     0.000     0.000     0.000     0.000     0.000     0.000     0.000     0.000     0.000     0.000     0.000     0.000     0.000     0.000     0.000     0.000     0.000     0.000     0.000     0.000     0.000     0.000     0.000     0.000     0.000     0.000     0.000     0.000
     0.000     0.000     0.000     0.000     0.000     0.000     0.000     0.000     0.000     0.000     0.000     0.000     0.000     0.000     0.000     0.000     0.000     0.000     0.000     0.000     0.000     0.000     0.000     0.000     0.000     0.000     0.000     0.000     0.000     0.000     0.000     0.000     0.000     0.000     0.000     0.000     0.000     0.000     0.000     0.000     0.000     0.000     0.000     0.000     0.000     0.000     0.000     0.000     0.000     0.000     0.000     0.000     0.000     0.000     0.000     0.000     0.000     0.000     0.000     0.000     0.002     0.059     0.193     0.403     0.689     1.048     1.480     1.984     2.558     3.201     3.912     4.688     5.529     6.433     7.399     8.424     9.506    10.645    11.838    13.083    14.378    15.721    17.109    18.541    20.013    21.524    23.070    24.649    26.259    27.895    29.556    31.238    32.937    34.651    36.376    38.109    39.846    41.582    43.315    45.041    46.754    48.452    50.131    51.785    53.411    55.005    56.561    58.076    59.546    60.966    62.333    63.640    64.886    66.065    67.175    68.210    69.168    70.046    70.840    71.548    72.166    72.693    73.128    73.467    73.710    73.857    73.905    73.857    73.710    73.467    73.128    72.693    72.166    71.548    70.840    70.046    69.168    68.210    67.175    66.065    64.886    63.640    62.333    60.966    59.546    58.076    56.561    55.005    53.411    51.785    50.131    48.452    46.754    45.041    43.315    41.582    39.846    38.109    36.376    34.651    32.937    31.238    29.556    27.895    26.259    24.649    23.070    21.524    20.013    18.541    17.109    15.721    14.378    13.083    11.838    10.645     9.506     8.424     7.399     6.433     5.529     4.688     3.912     3.201     2.558     1.984     1.480     1.048     0.689     0.403     0.193     0.059     0.002     0.000     0.000     0.000     0.000     0.000     0.000     0.000     0.000     0.000     0.000     0.000     0.000     0.000     0.000     0.000     0.000     0.000     0.000     0.000     0.000     0.000     0.000     0.000     0.000     0.000     0.000     0.000     0.000     0.000     0.000     0.000     0.000     0.000     0.000     0.000     0.000     0.000     0.000     0.000     0.000     0.000     0.000     0.000     0.000     0.000     0.000     0.000     0.000     0.000     0.000     0.000     0.000     0.000     0.000     0.000     0.000     0.000     0.000     0.000
     0.000     0.000     0.000     0.000     0.000     0.000     0.000     0.000     0.000     0.000     0.000     0.000     0.000     0.000     0.000     0.000     0.000     0.000     0.000     0.000     0.000     0.000     0.000     0.000     0.000     0.000     0.000     0.000     0.000     0.000     0.000     0.000     0.000     0.000     0.000     0.000     0.000     0.000     0.000     0.000     0.000     0.000     0.000     0.000     0.000     0.000     0.000     0.000     0.000     0.000     0.000     0.000     0.000     0.000     0.000     0.000     0.000     0.000     0.000     0.000     0.028     0.134     0.318     0.579     0.917     1.329     1.815     2.373     3.003     3.702     4.470     5.306     6.206     7.171     8.198     9.286    10.432    11.636    12.895    14.207    15.570    16.981    18.440    19.942    21.487    23.070    24.690    26.344    28.029    29.742    31.480    33.240    35.018    36.811    38.615    40.428    42.245    44.062    45.875    47.681    49.474    51.252    53.010    54.742    56.446    58.116    59.747    61.336    62.878    64.368    65.802    67.175    68.483    69.721    70.887    71.975    72.983    73.905    74.740    75.485    76.136    76.691    77.147    77.505    77.761    77.915    77.966    77.915    77.761    77.505    77.147    76.691    76.136    75.485    74.740    73.905    72.983    71.975    70.887    69.721    68.483    67.175    65.802    64.368    62.878    61.336    59.747    58.116    56.446    54.742    53.010    51.252    49.474    47.681    45.875    44.062    42.245    40.428    38.615    36.811    35.018    33.240    31.480    29.742    28.029    26.344    24.690    23.070    21.487    19.942    18.440    16.981    15.570    14.207    12.895    11.636    10.432     9.286     8.198     7.171     6.206     5.306     4.470     3.702     3.003     2.373     1.815     1.329     0.917     0.579     0.318     0.134     0.028     0.000     0.000     0.000     0.000     0.000     0.000     0.000     0.000     0.000     0.000     0.000     0.000     0.000     0.000     0.000     0.000     0.000     0.000     0.000     0.000     0.000     0.000     0.000     0.000     0.000     0.000     0.000     0.000     0.000     0.000     0.000     0.000     0.000     0.000     0.000     0.000     0.000     0.000     0.000     0.000     0.000     0.000     0.000     0.000     0.000     0.000     0.000     0.000     0.000     0.000     0.000     0.000     0.000     0.000     0.000     0.000     0.000     0.000     0.000
     0.000     0.000     0.000     0.000     0.000     0.000     0.000     0.000     0.000     0.000     0.000     0.000     0.000     0.000     0.000     0.000     0.000     0.000     0.000     0.000     0.000     0.000     0.000     0.000     0.000     0.000     0.000     0.000     0.000     0.000     0.000     0.000     0.000     0.000     0.000     0.000     0.000     0.000     0.000     0.000     0.000     0.000     0.000     0.000     0.000     0.000     0.000     0.000     0.000     0.000     0.000     0.000     0.000     0.000     0.000     0.000     0.000     0.000     0.000     0.007     0.082     0.237     0.471     0.783     1.172     1.637     2.176     2.789     3.475     4.231     5.056     5.950     6.911     7.936     9.025    10.176    11.386    12.655    13.980    15.359    16.791    18.272    19.801    21.375    22.992    24.649    26.344    28.074    29.836    31.626    33.442    35.281    37.139    39.013    40.898    42.793    44.691    46.591    48.486    50.374    52.251    54.110    55.949    57.763    59.546    61.295    63.005    64.670    66.286    67.848    69.352    70.793    72.166    73.467    74.691    75.835    76.893    77.863    78.742    79.524    80.209    80.793    81.274    81.650    81.919    82.082    82.136    82.082    81.919    81.650    81.274    80.793    80.209    79.524    78.742    77.863    76.893    75.835    74.691    73.467    72.166    70.793    69.352    67.848    66.286    64.670    63.005    61.295    59.546    57.763    55.949    54.110    52.251    50.374    48.486    46.591    44.691    42.793    40.898    39.013    37.139    35.281    33.442    31.626    29.836    28.074    26.344    24.649    22.992    21.375    19.801    18.272    16.791    15.359    13.980    12.655    11.386    10.176     9.025     7.936     6.911     5.950     5.056     4.231     3.475     2.789     2.176     1.637     1.172     0.783     0.471     0.237     0.082     0.007     0.000     0.000     0.000     0.000     0.000     0.000     0.000     0.000     0.000     0.000     0.000     0.000     0.000     0.000     0.000     0.000     0.000     0.000     0.000     0.000     0.000     0.000     0.000     0.000     0.000     0.000     0.000     0.000     0.000     0.000     0.000     0.000     0.000     0.000     0.000     0.000     0.000     0.000     0.000     0.000     0.000     0.000     0.000     0.000     0.000     0.000     0.000     0.000     0.000     0.000     0.000     0.000     0.000     0.000     0.000     0.000     0.000     0.000
     0.000     0.000     0.000     0.000     0.000     0.000     0.000     0.000     0.000     0.000     0.000     0.000     0.000     0.000     0.000     0.000     0.000     0.000     0.000     0.000     0.000     0.000     0.000     0.000     0.000     0.000     0.000     0.000     0.000     0.000     0.000     0.000     0.000     0.000     0.000     0.000     0.000     0.000     0.000     0.000     0.000     0.000     0.000     0.000     0.000     0.000     0.000     0.000     0.000     0.000     0.000     0.000     0.000     0.000     0.000     0.000     0.000     0.000     0.000     0.041     0.163     0.367     0.650     1.013     1.453     1.971     2.563     3.231     3.972     4.784     5.668     6.620     7.640     8.727     9.877    11.091    12.366    13.700    15.092    16.539    18.039    19.590    21.190    22.836    24.527    26.259    28.029    29.836    31.675    33.544    35.440    37.359    39.298    41.254    43.223    45.200    47.183    49.166    51.146    53.119    55.080    57.024    58.947    60.844    62.710    64.540    66.330    68.074    69.768    71.405    72.983    74.494    75.935    77.300    78.586    79.787    80.900    81.919    81.409    79.780    78.369    77.174    76.197    75.436    74.893    74.567    74.459    74.567    74.893    75.436    76.197    77.174    78.369    79.780    81.409    81.919    80.900    79.787    78.586    77.300    75.935    74.494    72.983    71.405    69.768    68.074    66.330    64.540    62.710    60.844    58.947    57.024    55.080    53.119    51.146    49.166    47.183    45.200    43.223    41.254    39.298    37.359    35.440    33.544    31.675    29.836    28.029    26.259    24.527    22.836    21.190    19.590    18.039    16.539    15.092    13.700    12.366    11.091     9.877     8.727     7.640     6.620     5.668     4.784     3.972     3.231     2.563     1.971     1.453     1.013     0.650     0.367     0.163     0.041     0.000     0.000     0.000     0.000     0.000     0.000     0.000     0.000     0.000     0.000     0.000     0.000     0.000     0.000     0.000     0.000     0.000     0.000     0.000     0.000     0.000     0.000     0.000     0.000     0.000     0.000     0.000     0.000     0.000     0.000     0.000     0.000     0.000     0.000     0.000     0.000     0.000     0.000     0.000     0.000     0.000     0.000     0.000     0.000     0.000     0.000     0.000     0.000     0.000     0.000     0.000     0.000     0.000     0.000     0.000     0.000     0.000     0.000
     0.000     0.000     0.000     0.000     0.000     0.000     0.000     0.000     0.000     0.000     0.000     0.000     0.000     0.000     0.000     0.000     0.000     0.000     0.000     0.000     0.000     0.000     0.000     0.000     0.000     0.000     0.000     0.000     0.000     0.000     0.000     0.000     0.000     0.000     0.000     0.000     0.000     0.000     0.000     0.000     0.000     0.000     0.000     0.000     0.000     0.000     0.000     0.000     0.000     0.000     0.000     0.000     0.000     0.000     0.000     0.000     0.000     0.000     0.012     0.100     0.270     0.521     0.854     1.267     1.759     2.328     2.974     3.696     4.492     5.361     6.302     7.313     8.393     9.540    10.753    12.030    13.369    14.769    16.227    17.742    19.311    20.933    22.604    24.324    26.088    27.895    29.742    31.626    33.544    35.493    37.469    39.471    41.493    43.532    45.585    47.647    49.715    51.785    53.852    55.911    57.959    59.990    61.999    63.982    65.933    67.848    69.721    71.548    73.321    75.037    76.691    78.276    79.787    81.220    81.952    79.455    77.174    75.110    73.264    71.635    70.223    69.029    68.051    67.291    66.748    66.422    66.314    66.422    66.748    67.291    68.051    69.029    70.223    71.635    73.264    75.110    77.174    79.455    81.952    81.220    79.787    78.276    76.691    75.037    73.321    71.548    69.721    67.848    65.933    63.982    61.999    59.990    57.959    55.911    53.852    51.785    49.715    47.647    45.585    43.532    41.493    39.471    37.469    35.493    33.544    31.626    29.742    27.895    26.088    24.324    22.604    20.933    19.311    17.742    16.227    14.769    13.369    12.030    10.753     9.540     8.393     7.313     6.302     5.361     4.492     3.696     2.974     2.328     1.759     1.267     0.854     0.521     0.270     0.100     0.012     0.000     0.000     0.000     0.000     0.000     0.000     0.000     0.000     0.000     0.000     0.000     0.000     0.000     0.000     0.000     0.000     0.000     0.000     0.000     0.000     0.000     0.000     0.000     0.000     0.000     0.000     0.000     0.000     0.000     0.000     0.000     0.000     0.000     0.000     0.000     0.000     0.000     0.000     0.000     0.000     0.000     0.000     0.000     0.000     0.000     0.000     0.000     0.000     0.000     0.000     0.000     0.000     0.000     0.000     0.000     0.000     0.000
     0.000     0.000     0.000     0.000     0.000     0.000     0.000     0.000     0.000     0.000     0.000     0.000     0.000     0.000     0.000     0.000     0.000     0.000     0.000     0.000     0.000     0.000     0.000     0.000     0.000     0.000     0.000     0.000     0.000     0.000     0.000     0.000     0.000     0.000     0.000     0.000     0.000     0.000     0.000     0.000     0.000     0.000     0.000     0.000     0.000     0.000     0.000     0.000     0.000     0.000     0.000     0.000     0.000     0.000     0.000     0.000     0.000     0.000     0.049     0.182     0.399     0.699     1.081     1.544     2.086     2.707     3.407     4.182     5.033     5.959     6.957     8.026     9.166    10.374    11.649    12.989    14.393    15.858    17.383    18.966    20.605    22.298    24.041    25.834    27.673    29.556    31.480    33.442    35.440    37.469    39.528    41.612    43.718    45.843    47.981    50.131    52.286    54.444    56.600    58.748    60.885    63.005    65.103    67.175    69.214    71.217    73.176    75.087    76.944    78.742    80.474    82.136    79.672    76.740    74.024    71.527    69.246    67.182    65.336    63.707    62.295    61.101    60.123    59.363    58.820    58.494    58.386    58.494    58.820    59.363    60.123    61.101    62.295    63.707    65.336    67.182    69.246    71.527    74.024    76.740    79.672    82.136    80.474    78.742    76.944    75.087    73.176    71.217    69.214    67.175    65.103    63.005    60.885    58.748    56.600    54.444    52.286    50.131    47.981    45.843    43.718    41.612    39.528    37.469    35.440    33.442    31.480    29.556    27.673    25.834    24.041    22.298    20.605    18.966    17.383    15.858    14.393    12.989    11.649    10.374     9.166     8.026     6.957     5.959     5.033     4.182     3.407     2.707     2.086     1.544     1.081     0.699     0.399     0.182     0.049     0.000     0.000     0.000     0.000     0.000     0.000     0.000     0.000     0.000     0.000     0.000     0.000     0.000     0.000     0.000     0.000     0.000     0.000     0.000     0.000     0.000     0.000     0.000     0.000     0.000     0.000     0.000     0.000     0.000     0.000     0.000     0.000     0.000     0.000     0.000     0.000     0.000     0.000     0.000     0.000     0.000     0.000     0.000     0.000     0.000     0.000     0.000     0.000     0.000     0.000     0.000     0.000     0.000     0.000     0.000     0.000     0.000
     0.000     0.000     0.000     0.000     0.000     0.000     0.000     0.000     0.000     0.000     0.000     0.000     0.000     0.000     0.000     0.000     0.000     0.000     0.000     0.000     0.000     0.000     0.000     0.000     0.000     0.000     0.000     0.000     0.000     0.000     0.000     0.000     0.000     0.000     0.000     0.000     0.000     0.000     0.000     0.000     0.000     0.000     0.000     0.000     0.000     0.000     0.000     0.000     0.000     0.000     0.000     0.000     0.000     0.000     0.000     0.000     0.000     0.015     0.108     0.287     0.551     0.899     1.329     1.841     2.434     3.107     3.859     4.688     5.594     6.575     7.630     8.758     9.957    11.226    12.563    13.966    15.434    16.965    18.558    20.209    21.918    23.681    25.498    27.364    29.278    31.238    33.240    35.281    37.359    39.471    41.612    43.780    45.972    48.183    50.409    52.647    54.892    57.140    59.386    61.625    63.854    66.065    68.255    70.419    72.549    74.642    76.691    78.690    80.633    82.061    78.477    75.110    71.961    69.029    66.314    63.816    61.535    59.472    57.625    55.996    54.584    53.390    52.412    51.652    51.109    50.783    50.675    50.783    51.109    51.652    52.412    53.390    54.584    55.996    57.625    59.472    61.535    63.816    66.314    69.029    71.961    75.110    78.477    82.061    80.633    78.690    76.691    74.642    72.549    70.419    68.255    66.065    63.854    61.625    59.386    57.140    54.892    52.647    50.409    48.183    45.972    43.780    41.612    39.471    37.359    35.281    33.240    31.238    29.278    27.364    25.498    23.681    21.918    20.209    18.558    16.965    15.434    13.966    12.563    11.226     9.957     8.758     7.630     6.575     5.594     4.688     3.859     3.107     2.434     1.841     1.329     0.899     0.551     0.287     0.108     0.015     0.000     0.000     0.000     0.000     0.000     0.000     0.000     0.000     0.000     0.000     0.000     0.000     0.000     0.000     0.000     0.000     0.000     0.000     0.000     0.000     0.000     0.000     0.000     0.000     0.000     0.000     0.000     0.000     0.000     0.000     0.000     0.000     0.000     0.000     0.000     0.000     0.000     0.000     0.000     0.000     0.000     0.000     0.000     0.000     0.000     0.000     0.000     0.000     0.000     0.000     0.000     0.000     0.000     0.000     0.000     0.000
     0.000     0.000     0.000     0.000     0.000     0.000     0.000     0.000     0.000     0.000     0.000     0.000     0.000     0.000     0.000     0.000     0.000     0.000     0.000     0.000     0.000     0.000     0.000     0.000     0.000     0.000     0.000     0.000     0.000     0.000     0.000     0.000     0.000     0.000     0.000     0.000     0.000     0.000     0.000     0.000     0.000     0.000     0.000     0.000     0.000     0.000     0.000     0.000     0.000     0.000     0.000     0.000     0.000     0.000     0.000     0.000     0.000     0.051     0.189     0.413     0.723     1.118     1.596     2.157     2.800     3.525     4.329     5.211     6.172     7.209     8.321     9.506    10.765    12.094    13.493    14.959    16.492    18.089    19.748    21.468    23.246    25.081    26.970    28.911    30.901    32.937    35.018    37.139    39.298    41.493    43.718    45.972    48.250    50.549    52.864    55.192    57.529    59.868    62.207    64.540    66.862    69.168    71.453    73.710    75.935    78.121    80.262    82.353    78.369    74.567    70.984    67.617    64.467    61.535    58.820    56.322    54.041    51.978    50.132    48.503    47.091    45.896    44.919    44.159    43.616    43.290    43.181    43.290    43.616    44.159    44.919    45.896    47.091    48.503    50.132    51.978    54.041    56.322    58.820    61.535    64.467    67.617    70.984    74.567    78.369    82.353    80.262    78.121    75.935    73.710    71.453    69.168    66.862    64.540    62.207    59.868    57.529    55.192    52.864    50.549    48.250    45.972    43.718    41.493    39.298    37.139    35.018    32.937    30.901    28.911    26.970    25.081    23.246    21.468    19.748    18.089    16.492    14.959    13.493    12.094    10.765     9.506     8.321     7.209     6.172     5.211     4.329     3.525     2.800     2.157     1.596     1.118     0.723     0.413     0.189     0.051     0.000     0.000     0.000     0.000     0.000     0.000     0.000     0.000     0.000     0.000     0.000     0.000     0.000     0.000     0.000     0.000     0.000     0.000     0.000     0.000     0.000     0.000     0.000     0.000     0.000     0.000     0.000     0.000     0.000     0.000     0.000     0.000     0.000     0.000     0.000     0.000     0.000     0.000     0.000     0.000     0.000     0.000     0.000     0.000     0.000     0.000     0.000     0.000     0.000     0.000     0.000     0.000     0.000     0.000     0.000     0.000
     0.000     0.000     0.000     0.000     0.000     0.000     0.000     0.000     0.000     0.000     0.000     0.000     0.000     0.000     0.000     0.000     0.000     0.000     0.000     0.000     0.000     0.000     0.000     0.000     0.000     0.000     0.000     0.000     0.000     0.000     0.000     0.000     0.000     0.000     0.000     0.000     0.000     0.000     0.000     0.000     0.000     0.000     0.000     0.000     0.000     0.000     0.000     0.000     0.000     0.000     0.000     0.000     0.000     0.000     0.000     0.000     0.014     0.107     0.289     0.558     0.914     1.355     1.881     2.491     3.183     3.958     4.814     5.750     6.764     7.857     9.025    10.269    11.586    12.975    14.436    15.965    17.562    19.225    20.951    22.740    24.588    26.494    28.456    30.471    32.537    34.651    36.811    39.013    41.254    43.532    45.843    48.183    50.549    52.937    55.343    57.763    60.192    62.626    65.060    67.488    69.907    72.310    74.691    77.046    79.367    81.650    79.346    75.111    71.092    67.291    63.707    60.340    57.191    54.259    51.544    49.046    46.765    44.702    42.855    41.226    39.814    38.620    37.642    36.882    36.339    36.013    35.905    36.013    36.339    36.882    37.642    38.620    39.814    41.226    42.855    44.702    46.765    49.046    51.544    54.259    57.191    60.340    63.707    67.291    71.092    75.111    79.346    81.650    79.367    77.046    74.691    72.310    69.907    67.488    65.060    62.626    60.192    57.763    55.343    52.937    50.549    48.183    45.843    43.532    41.254    39.013    36.811    34.651    32.537    30.471    28.456    26.494    24.588    22.740    20.951    19.225    17.562    15.965    14.436    12.975    11.586    10.269     9.025     7.857     6.764     5.750     4.814     3.958     3.183     2.491     1.881     1.355     0.914     0.558     0.289     0.107     0.014     0.000     0.000     0.000     0.000     0.000     0.000     0.000     0.000     0.000     0.000     0.000     0.000     0.000     0.000     0.000     0.000     0.000     0.000     0.000     0.000     0.000     0.000     0.000     0.000     0.000     0.000     0.000     0.000     0.000     0.000     0.000     0.000     0.000     0.000     0.000     0.000     0.000     0.000     0.000     0.000     0.000     0.000     0.000     0.000     0.000     0.000     0.000     0.000     0.000     0.000     0.000     0.000     0.000     0.000     0.000
     0.000     0.000     0.000     0.000     0.000     0.000     0.000     0.000     0.000     0.000     0.000     0.000     0.000     0.000     0.000     0.000     0.000     0.000     0.000     0.000     0.000     0.000     0.000     0.000     0.000     0.000     0.000     0.000     0.000     0.000     0.000     0.000     0.000     0.000     0.000     0.000     0.000     0.000     0.000     0.000     0.000     0.000     0.000     0.000     0.000     0.000     0.000     0.000     0.000     0.000     0.000     0.000     0.000     0.000     0.000     0.000     0.046     0.182     0.407     0.720     1.121     1.608     2.181     2.839     3.581     4.406     5.313     6.302     7.370     8.517     9.742    11.042    12.418    13.868    15.389    16.981    18.642    20.371    22.164    24.021    25.940    27.918    29.953    32.042    34.185    36.376    38.615    40.898    43.223    45.585    47.981    50.409    52.864    55.343    57.841    60.354    62.878    65.408    67.939    70.465    72.983    75.485    77.966    80.421    81.409    76.740    72.287    68.051    64.033    60.232    56.648    53.281    50.132    47.199    44.484    41.987    39.706    37.642    35.796    34.167    32.755    31.561    30.583    29.823    29.280    28.954    28.846    28.954    29.280    29.823    30.583    31.561    32.755    34.167    35.796    37.642    39.706    41.987    44.484    47.199    50.132    53.281    56.648    60.232    64.033    68.051    72.287    76.740    81.409    80.421    77.966    75.485    72.983    70.465    67.939    65.408    62.878    60.354    57.841    55.343    52.864    50.409    47.981    45.585    43.223    40.898    38.615    36.376    34.185    32.042    29.953    27.918    25.940    24.021    22.164    20.371    18.642    16.981    15.389    13.868    12.418    11.042     9.742     8.517     7.370     6.302     5.313     4.406     3.581     2.839     2.181     1.608     1.121     0.720     0.407     0.182     0.046     0.000     0.000     0.000     0.000     0.000     0.000     0.000     0.000     0.000     0.000     0.000     0.000     0.000     0.000     0.000     0.000     0.000     0.000     0.000     0.000     0.000     0.000     0.000     0.000     0.000     0.000     0.000     0.000     0.000     0.000     0.000     0.000     0.000     0.000     0.000     0.000     0.000     0.000     0.000     0.000     0.000     0.000     0.000     0.000     0.000     0.000     0.000     0.000     0.000     0.000     0.000     0.000     0.000     0.000     0.000
     0.000     0.000     0.000     0.000     0.000     0.000     0.000     0.000     0.000     0.000     0.000     0.000     0.000     0.000     0.000     0.000     0.000     0.000     0.000     0.000     0.000     0.000     0.000     0.000     0.000     0.000     0.000     0.000     0.000     0.000     0.000     0.000     0.000     0.000     0.000     0.000     0.000     0.000     0.000     0.000     0.000     0.000     0.000     0.000     0.000     0.000     0.000     0.000     0.000     0.000     0.000     0.000     0.000     0.000     0.000     0.010     0.097     0.274     0.542     0.899     1.344     1.876     2.496     3.201     3.992     4.867     5.825     6.865     7.986     9.187    10.468    11.826    13.260    14.769    16.351    18.006    19.730    21.524    23.384    25.310    27.298    29.347    31.456    33.620    35.839    38.109    40.428    42.793    45.200    47.647    50.131    52.647    55.192    57.763    60.354    62.962    65.583    68.210    70.840    73.467    76.085    78.690    81.274    79.455    74.567    69.897    65.445    61.209    57.191    53.390    49.806    46.439    43.290    40.357    37.642    35.145    32.864    30.800    28.954    27.325    25.913    24.719    23.741    22.981    22.438    22.112    22.004    22.112    22.438    22.981    23.741    24.719    25.913    27.325    28.954    30.800    32.864    35.145    37.642    40.357    43.290    46.439    49.806    53.390    57.191    61.209    65.445    69.897    74.567    79.455    81.274    78.690    76.085    73.467    70.840    68.210    65.583    62.962    60.354    57.763    55.192    52.647    50.131    47.647    45.200    42.793    40.428    38.109    35.839    33.620    31.456    29.347    27.298    25.310    23.384    21.524    19.730    18.006    16.351    14.769    13.260    11.826    10.468     9.187     7.986     6.865     5.825     4.867     3.992     3.201     2.496     1.876     1.344     0.899     0.542     0.274     0.097     0.010     0.000     0.000     0.000     0.000     0.000     0.000     0.000     0.000     0.000     0.000     0.000     0.000     0.000     0.000     0.000     0.000     0.000     0.000     0.000     0.000     0.000     0.000     0.000     0.000     0.000     0.000     0.000     0.000     0.000     0.000     0.000     0.000     0.000     0.000     0.000     0.000     0.000     0.000     0.000     0.000     0.000     0.000     0.000     0.000     0.000     0.000     0.000     0.000     0.000     0.000     0.000     0.000     0.000     0.000
     0.000     0.000     0.000     0.000     0.000     0.000     0.000     0.000     0.000     0.000     0.000     0.000     0.000     0.000     0.000     0.000     0.000     0.000     0.000     0.000     0.000     0.000     0.000     0.000     0.000     0.000     0.000     0.000     0.000     0.000     0.000     0.000     0.000     0.000     0.000     0.000     0.000     0.000     0.000     0.000     0.000     0.000     0.000     0.000     0.000     0.000     0.000     0.000     0.000     0.000     0.000     0.000     0.000     0.000     0.000     0.036     0.163     0.382     0.691     1.091     1.580     2.157     2.822     3.575     4.413     5.337     6.345     7.437     8.611     9.866    11.201    12.616    14.107    15.675    17.318    19.035    20.823    22.682    24.609    26.602    28.660    30.781    32.962    35.202    37.497    39.846    42.245    44.691    47.183    49.715    52.286    54.892    57.529    60.192    62.878    65.583    68.301    71.028    73.759    76.488    79.210    81.919    77.934    72.830    67.943    63.273    58.820    54.584    50.566    46.765    43.181    39.814    36.665    33.733    31.018    28.520    26.239    24.176    22.329    20.700    19.288    18.094    17.116    16.356    15.813    15.487    15.379    15.487    15.813    16.356    17.116    18.094    19.288    20.700    22.329    24.176    26.239    28.520    31.018    33.733    36.665    39.814    43.181    46.765    50.566    54.584    58.820    63.273    67.943    72.830    77.934    81.919    79.210    76.488    73.759    71.028    68.301    65.583    62.878    60.192    57.529    54.892    52.286    49.715    47.183    44.691    42.245    39.846    37.497    35.202    32.962    30.781    28.660    26.602    24.609    22.682    20.823    19.035    17.318    15.675    14.107    12.616    11.201     9.866     8.611     7.437     6.345     5.337     4.413     3.575     2.822     2.157     1.580     1.091     0.691     0.382     0.163     0.036     0.000     0.000     0.000     0.000     0.000     0.000     0.000     0.000     0.000     0.000     0.000     0.000     0.000     0.000     0.000     0.000     0.000     0.000     0.000     0.000     0.000     0.000     0.000     0.000     0.000     0.000     0.000     0.000     0.000     0.000     0.000     0.000     0.000     0.000     0.000     0.000     0.000     0.000     0.000     0.000     0.000     0.000     0.000     0.000     0.000     0.000     0.000     0.000     0.000     0.000     0.000     0.000     0.000     0.000
     0.000     0.000     0.000     0.000     0.000     0.000     0.000     0.000     0.000     0.000     0.000     0.000     0.000     0.000     0.000     0.000     0.000     0.000     0.000     0.000     0.000     0.000     0.000     0.000     0.000     0.000     0.000     0.000     0.000     0.000     0.000     0.000     0.000     0.000     0.000     0.000     0.000     0.000     0.000     0.000     0.000     0.000     0.000     0.000     0.000     0.000     0.000     0.000     0.000     0.000     0.000     0.000     0.000     0.000     0.004     0.078     0.245     0.504     0.854     1.296     1.828     2.449     3.160     3.958     4.844     5.816     6.874     8.016     9.242    10.550    11.940    13.410    14.959    16.586    18.289    20.067    21.918    23.841    25.834    27.895    30.023    32.215    34.469    36.783    39.155    41.582    44.062    46.591    49.166    51.785    54.444    57.140    59.868    62.626    65.408    68.210    71.028    73.857    76.691    79.524    82.353    76.848    71.527    66.422    61.535    56.865    52.412    48.177    44.159    40.357    36.774    33.407    30.257    27.325    24.610    22.112    19.831    17.768    15.922    14.293    12.881    11.686    10.709     9.949     9.406     9.080     8.971     9.080     9.406     9.949    10.709    11.686    12.881    14.293    15.922    17.768    19.831    22.112    24.610    27.325    30.257    33.407    36.774    40.357    44.159    48.177    52.412    56.865    61.535    66.422    71.527    76.848    82.353    79.524    76.691    73.857    71.028    68.210    65.408    62.626    59.868    57.140    54.444    51.785    49.166    46.591    44.062    41.582    39.155    36.783    34.469    32.215    30.023    27.895    25.834    23.841    21.918    20.067    18.289    16.586    14.959    13.410    11.940    10.550     9.242     8.016     6.874     5.816     4.844     3.958     3.160     2.449     1.828     1.296     0.854     0.504     0.245     0.078     0.004     0.000     0.000     0.000     0.000     0.000     0.000     0.000     0.000     0.000     0.000     0.000     0.000     0.000     0.000     0.000     0.000     0.000     0.000     0.000     0.000     0.000     0.000     0.000     0.000     0.000     0.000     0.000     0.000     0.000     0.000     0.000     0.000     0.000     0.000     0.000     0.000     0.000     0.000     0.000     0.000     0.000     0.000     0.000     0.000     0.000     0.000     0.000     0.000     0.000     0.000     0.000     0.000     0.000
     0.000     0.000     0.000     0.000     0.000     0.000     0.000     0.000     0.000     0.000     0.000     0.000     0.000     0.000     0.000     0.000     0.000     0.000     0.000     0.000     0.000     0.000     0.000     0.000     0.000     0.000     0.000     0.000     0.000     0.000     0.000     0.000     0.000     0.000     0.000     0.000     0.000     0.000     0.000     0.000     0.000     0.000     0.000     0.000     0.000     0.000     0.000     0.000     0.000     0.000     0.000     0.000     0.000     0.000     0.022     0.134     0.339     0.638     1.029     1.512     2.086     2.751     3.506     4.350     5.282     6.302     7.408     8.600     9.877    11.238    12.682    14.207    15.812    17.497    19.259    21.098    23.012    24.999    27.057    29.186    31.383    33.646    35.973    38.362    40.810    43.315    45.875    48.486    51.146    53.852    56.600    59.386    62.207    65.060    67.939    70.840    73.759    76.691    79.629    81.952    76.196    70.658    65.336    60.232    55.345    50.675    46.222    41.987    37.968    34.167    30.583    27.216    24.067    21.135    18.420    15.922    13.641    11.578     9.731     8.102     6.691     5.496     4.518     3.758     3.215     2.889     2.781     2.889     3.215     3.758     4.518     5.496     6.691     8.102     9.731    11.578    13.641    15.922    18.420    21.135    24.067    27.216    30.583    34.167    37.968    41.987    46.222    50.675    55.345    60.232    65.336    70.658    76.196    81.952    79.629    76.691    73.759    70.840    67.939    65.060    62.207    59.386    56.600    53.852    51.146    48.486    45.875    43.315    40.810    38.362    35.973    33.646    31.383    29.186    27.057    24.999    23.012    21.098    19.259    17.497    15.812    14.207    12.682    11.238     9.877     8.600     7.408     6.302     5.282     4.350     3.506     2.751     2.086     1.512     1.029     0.638     0.339     0.134     0.022     0.000     0.000     0.000     0.000     0.000     0.000     0.000     0.000     0.000     0.000     0.000     0.000     0.000     0.000     0.000     0.000     0.000     0.000     0.000     0.000     0.000     0.000     0.000     0.000     0.000     0.000     0.000     0.000     0.000     0.000     0.000     0.000     0.000     0.000     0.000     0.000     0.000     0.000     0.000     0.000     0.000     0.000     0.000     0.000     0.000     0.000     0.000     0.000     0.000     0.000     0.000     0.000     0.000
     0.000     0.000     0.000     0.000     0.000     0.000     0.000     0.000     0.000     0.000     0.000     0.000     0.000     0.000     0.000     0.000     0.000     0.000     0.000     0.000     0.000     0.000     0.000     0.000     0.000     0.000     0.000     0.000     0.000     0.000     0.000     0.000     0.000     0.000     0.000     0.000     0.000     0.000     0.000     0.000     0.000     0.000     0.000     0.000     0.000     0.000     0.000     0.000     0.000     0.000     0.000     0.000     0.000     0.000     0.054     0.203     0.446     0.783     1.214     1.737     2.353     3.060     3.859     4.747     5.725     6.792     7.946     9.187    10.515    11.927    13.424    15.003    16.664    18.406    20.227    22.126    24.102    26.152    28.276    30.471    32.737    35.070    37.469    39.932    42.457    45.041    47.681    50.374    53.119    55.911    58.748    61.625    64.540    67.488    70.465    73.467    76.488    79.524    81.952    75.979    70.223    64.685    59.363    54.259    49.372    44.702    40.249    36.013    31.995    28.194    24.610    21.243    18.094    15.162    12.446     9.949     7.668     5.604     3.758     2.129     0.717    -0.477    -1.455    -2.215    -2.758    -3.084    -3.192    -3.084    -2.758    -2.215    -1.455    -0.477     0.717     2.129     3.758     5.604     7.668     9.949    12.446    15.162    18.094    21.243    24.610    28.194    31.995    36.013    40.249    44.702    49.372    54.259    59.363    64.685    70.223    75.979    81.952    79.524    76.488    73.467    70.465    67.488    64.540    61.625    58.748    55.911    53.119    50.374    47.681    45.041    42.457    39.932    37.469    35.070    32.737    30.471    28.276    26.152    24.102    22.126    20.227    18.406    16.664    15.003    13.424    11.927    10.515     9.187     7.946     6.792     5.725     4.747     3.859     3.060     2.353     1.737     1.214     0.783     0.446     0.203     0.054     0.000     0.000     0.000     0.000     0.000     0.000     0.000     0.000     0.000     0.000     0.000     0.000     0.000     0.000     0.000     0.000     0.000     0.000     0.000     0.000     0.000     0.000     0.000     0.000     0.000     0.000     0.000     0.000     0.000     0.000     0.000     0.000     0.000     0.000     0.000     0.000     0.000     0.000     0.000     0.000     0.000     0.000     0.000     0.000     0.000     0.000     0.000     0.000     0.000     0.000     0.000     0.000     0.000
     0.000     0.000     0.000     0.000     0.000     0.000     0.000     0.000     0.000     0.000     0.000     0.000     0.000     0.000     0.000     0.000     0.000     0.000     0.000     0.000     0.000     0.000     0.000     0.000     0.000     0.000     0.000     0.000     0.000     0.000     0.000     0.000     0.000     0.000     0.000     0.000     0.000     0.000     0.000     0.000     0.000     0.000     0.000     0.000     0.000     0.000     0.000     0.000     0.000     0.000     0.000     0.000     0.000     0.009     0.098     0.283     0.563     0.938     1.407     1.971     2.627     3.376     4.217     5.149     6.172     7.284     8.486     9.775    11.152    12.616    14.164    15.797    17.513    19.311    21.190    23.148    25.185    27.298    29.486    31.748    34.081    36.485    38.956    41.493    44.093    46.754    49.474    52.251    55.080    57.959    60.885    63.854    66.862    69.907    72.983    76.085    79.210    82.353    76.196    70.223    64.467    58.929    53.607    48.503    43.616    38.946    34.493    30.257    26.239    22.438    18.854    15.487    12.338     9.406     6.691     4.193     1.912    -0.151    -1.998    -3.627    -5.039    -6.233    -7.211    -7.971    -8.514    -8.840    -8.948    -8.840    -8.514    -7.971    -7.211    -6.233    -5.039    -3.627    -1.998    -0.151     1.912     4.193     6.691     9.406    12.338    15.487    18.854    22.438    26.239    30.257    34.493    38.946    43.616    48.503    53.607    58.929    64.467    70.223    76.196    82.353    79.210    76.085    72.983    69.907    66.862    63.854    60.885    57.959    55.080    52.251    49.474    46.754    44.093    41.493    38.956    36.485    34.081    31.748    29.486    27.298    25.185    23.148    21.190    19.311    17.513    15.797    14.164    12.616    11.152     9.775     8.486     7.284     6.172     5.149     4.217     3.376     2.627     1.971     1.407     0.938     0.563     0.283     0.098     0.009     0.000     0.000     0.000     0.000     0.000     0.000     0.000     0.000     0.000     0.000     0.000     0.000     0.000     0.000     0.000     0.000     0.000     0.000     0.000     0.000     0.000     0.000     0.000     0.000     0.000     0.000     0.000     0.000     0.000     0.000     0.000     0.000     0.000     0.000     0.000     0.000     0.000     0.000     0.000     0.000     0.000     0.000     0.000     0.000     0.000     0.000     0.000     0.000     0.000     0.000     0.000     0.000
     0.000     0.000     0.000     0.000     0.000     0.000     0.000     0.000     0.000     0.000     0.000     0.000     0.000     0.000     0.000     0.000     0.000     0.000     0.000     0.000     0.000     0.000     0.000     0.000     0.000     0.000     0.000     0.000     0.000     0.000     0.000     0.000     0.000     0.000     0.000     0.000     0.000     0.000     0.000     0.000     0.000     0.000     0.000     0.000     0.000     0.000     0.000     0.000     0.000     0.000     0.000     0.000     0.000     0.029     0.152     0.373     0.689     1.101     1.608     2.210     2.906     3.696     4.579     5.553     6.620     7.777     9.025    10.362    11.787    13.301    14.900    16.586    18.356    20.209    22.145    24.162    26.259    28.434    30.686    33.013    35.413    37.886    40.428    43.038    45.714    48.452    51.252    54.110    57.024    59.990    63.005    66.065    69.168    72.310    75.485    78.690    81.919    76.848    70.658    64.685    58.929    53.390    48.068    42.964    38.077    33.407    28.954    24.719    20.700    16.899    13.315     9.949     6.799     3.867     1.152    -1.346    -3.627    -5.690    -7.537    -9.166   -10.577   -11.772   -12.749   -13.510   -14.053   -14.379   -14.487   -14.379   -14.053   -13.510   -12.749   -11.772   -10.577    -9.166    -7.537    -5.690    -3.627    -1.346     1.152     3.867     6.799     9.949    13.315    16.899    20.700    24.719    28.954    33.407    38.077    42.964    48.068    53.390    58.929    64.685    70.658    76.848    81.919    78.690    75.485    72.310    69.168    66.065    63.005    59.990    57.024    54.110    51.252    48.452    45.714    43.038    40.428    37.886    35.413    33.013    30.686    28.434    26.259    24.162    22.145    20.209    18.356    16.586    14.900    13.301    11.787    10.362     9.025     7.777     6.620     5.553     4.579     3.696     2.906     2.210     1.608     1.101     0.689     0.373     0.152     0.029     0.000     0.000     0.000     0.000     0.000     0.000     0.000     0.000     0.000     0.000     0.000     0.000     0.000     0.000     0.000     0.000     0.000     0.000     0.000     0.000     0.000     0.000     0.000     0.000     0.000     0.000     0.000     0.000     0.000     0.000     0.000     0.000     0.000     0.000     0.000     0.000     0.000     0.000     0.000     0.000     0.000     0.000     0.000     0.000     0.000     0.000     0.000     0.000     0.000     0.000     0.000     0.000
     0.000     0.000     0.000     0.000     0.000     0.000     0.000     0.000     0.000     0.000     0.000     0.000     0.000     0.000     0.000     0.000     0.000     0.000     0.000     0.000     0.000     0.000     0.000     0.000     0.000     0.000     0.000     0.000     0.000     0.000     0.000     0.000     0.000     0.000     0.000     0.000     0.000     0.000     0.000     0.000     0.000     0.000     0.000     0.000     0.000     0.000     0.000     0.000     0.000     0.000     0.000     0.000     0.001     0.060     0.217     0.471     0.823     1.271     1.815     2.454     3.189     4.019     4.942     5.959     7.068     8.269     9.562    10.945    12.418    13.980    15.630    17.367    19.190    21.098    23.090    25.164    27.320    29.556    31.870    34.262    36.729    39.270    41.882    44.565    47.315    50.131    53.010    55.949    58.947    61.999    65.103    68.255    71.453    74.691    77.966    81.274    77.934    71.527    65.336    59.363    53.607    48.068    42.747    37.642    32.755    28.085    23.633    19.397    15.379    11.578     7.994     4.627     1.478    -1.455    -4.170    -6.668    -8.948   -11.012   -12.858   -14.487   -15.899   -17.094   -18.071   -18.831   -19.374   -19.700   -19.809   -19.700   -19.374   -18.831   -18.071   -17.094   -15.899   -14.487   -12.858   -11.012    -8.948    -6.668    -4.170    -1.455     1.478     4.627     7.994    11.578    15.379    19.397    23.633    28.085    32.755    37.642    42.747    48.068    53.607    59.363    65.336    71.527    77.934    81.274    77.966    74.691    71.453    68.255    65.103    61.999    58.947    55.949    53.010    50.131    47.315    44.565    41.882    39.270    36.729    34.262    31.870    29.556    27.320    25.164    23.090    21.098    19.190    17.367    15.630    13.980    12.418    10.945     9.562     8.269     7.068     5.959     4.942     4.019     3.189     2.454     1.815     1.271     0.823     0.471     0.217     0.060     0.001     0.000     0.000     0.000     0.000     0.000     0.000     0.000     0.000     0.000     0.000     0.000     0.000     0.000     0.000     0.000     0.000     0.000     0.000     0.000     0.000     0.000     0.000     0.000     0.000     0.000     0.000     0.000     0.000     0.000     0.000     0.000     0.000     0.000     0.000     0.000     0.000     0.000     0.000     0.000     0.000     0.000     0.000     0.000     0.000     0.000     0.000     0.000     0.000     0.000     0.000     0.000
     0.000     0.000     0.000     0.000     0.000     0.000     0.000     0.000     0.000     0.000     0.000     0.000     0.000     0.000     0.000     0.000     0.000     0.000     0.000     0.000     0.000     0.000     0.000     0.000     0.000     0.000     0.000     0.000     0.000     0.000     0.000     0.000     0.000     0.000     0.000     0.000     0.000     0.000     0.000     0.000     0.000     0.000     0.000     0.000     0.000     0.000     0.000     0.000     0.000     0.000     0.000     0.000     0.009     0.100     0.289     0.577     0.963     1.446     2.026     2.702     3.475     4.343     5.306     6.363     7.514     8.758    10.095    11.523    13.043    14.652    16.351    18.138    20.013    21.975    24.021    26.152    28.366    30.662    33.038    35.493    38.025    40.633    43.315    46.069    48.893    51.785    54.742    57.763    60.844    63.982    67.175    70.419    73.710    77.046    80.421    79.455    72.830    66.422    60.232    54.259    48.503    42.964    37.642    32.538    27.651    22.981    18.528    14.293    10.274     6.473     2.889    -0.477    -3.627    -6.559    -9.274   -11.772   -14.053   -16.116   -17.962   -19.591   -21.003   -22.198   -23.175   -23.936   -24.479   -24.804   -24.913   -24.804   -24.479   -23.936   -23.175   -22.198   -21.003   -19.591   -17.962   -16.116   -14.053   -11.772    -9.274    -6.559    -3.627    -0.477     2.889     6.473    10.274    14.293    18.528    22.981    27.651    32.538    37.642    42.964    48.503    54.259    60.232    66.422    72.830    79.455    80.421    77.046    73.710    70.419    67.175    63.982    60.844    57.763    54.742    51.785    48.893    46.069    43.315    40.633    38.025    35.493    33.038    30.662    28.366    26.152    24.021    21.975    20.013    18.138    16.351    14.652    13.043    11.523    10.095     8.758     7.514     6.363     5.306     4.343     3.475     2.702     2.026     1.446     0.963     0.577     0.289     0.100     0.009     0.000     0.000     0.000     0.000     0.000     0.000     0.000     0.000     0.000     0.000     0.000     0.000     0.000     0.000     0.000     0.000     0.000     0.000     0.000     0.000     0.000     0.000     0.000     0.000     0.000     0.000     0.000     0.000     0.000     0.000     0.000     0.000     0.000     0.000     0.000     0.000     0.000     0.000     0.000     0.000     0.000     0.000     0.000     0.000     0.000     0.000     0.000     0.000     0.000     0.000     0.000
     0.000     0.000     0.000     0.000     0.000     0.000     0.000     0.000     0.000     0.000     0.000     0.000     0.000     0.000     0.000     0.000     0.000     0.000     0.000     0.000     0.000     0.000     0.000     0.000     0.000     0.000     0.000     0.000     0.000     0.000     0.000     0.000     0.000     0.000     0.000     0.000     0.000     0.000     0.000     0.000     0.000     0.000     0.000     0.000     0.000     0.000     0.000     0.000     0.000     0.000     0.000     0.000     0.026     0.148     0.369     0.689     1.108     1.625     2.239     2.951     3.761     4.666     5.668     6.764     7.956     9.242    10.622    12.094    13.659    15.315    17.061    18.898    20.823    22.836    24.937    27.123    29.394    31.748    34.185    36.702    39.298    41.973    44.723    47.547    50.444    53.411    56.446    59.546    62.710    65.933    69.214    72.549    75.935    79.367    81.409    74.567    67.943    61.535    55.345    49.372    43.616    38.077    32.755    27.651    22.764    18.094    13.641     9.406     5.387     1.586    -1.998    -5.364    -8.514   -11.446   -14.161   -16.659   -18.940   -21.003   -22.850   -24.479   -25.890   -27.085   -28.062   -28.823   -29.366   -29.692   -29.800   -29.692   -29.366   -28.823   -28.062   -27.085   -25.890   -24.479   -22.850   -21.003   -18.940   -16.659   -14.161   -11.446    -8.514    -5.364    -1.998     1.586     5.387     9.406    13.641    18.094    22.764    27.651    32.755    38.077    43.616    49.372    55.345    61.535    67.943    74.567    81.409    79.367    75.935    72.549    69.214    65.933    62.710    59.546    56.446    53.411    50.444    47.547    44.723    41.973    39.298    36.702    34.185    31.748    29.394    27.123    24.937    22.836    20.823    18.898    17.061    15.315    13.659    12.094    10.622     9.242     7.956     6.764     5.668     4.666     3.761     2.951     2.239     1.625     1.108     0.689     0.369     0.148     0.026     0.000     0.000     0.000     0.000     0.000     0.000     0.000     0.000     0.000     0.000     0.000     0.000     0.000     0.000     0.000     0.000     0.000     0.000     0.000     0.000     0.000     0.000     0.000     0.000     0.000     0.000     0.000     0.000     0.000     0.000     0.000     0.000     0.000     0.000     0.000     0.000     0.000     0.000     0.000     0.000     0.000     0.000     0.000     0.000     0.000     0.000     0.000     0.000     0.000     0.000     0.000
     0.000     0.000     0.000     0.000     0.000     0.000     0.000     0.000     0.000     0.000     0.000     0.000     0.000     0.000     0.000     0.000     0.000     0.000     0.000     0.000     0.000     0.000     0.000     0.000     0.000     0.000     0.000     0.000     0.000     0.000     0.000     0.000     0.000     0.000     0.000     0.000     0.000     0.000     0.000     0.000     0.000     0.000     0.000     0.000     0.000     0.000     0.000     0.000     0.000     0.000     0.000     0.000     0.051     0.203     0.454     0.805     1.256     1.806     2.454     3.201     4.046     4.988     6.026     7.162     8.393     9.719    11.140    12.655    14.264    15.965    17.758    19.643    21.617    23.681    25.834    28.074    30.400    32.812    35.307    37.886    40.545    43.284    46.102    48.995    51.964    55.005    58.116    61.295    64.540    67.848    71.217    74.642    78.121    81.650    76.740    69.897    63.273    56.865    50.675    44.702    38.946    33.407    28.085    22.981    18.094    13.424     8.971     4.736     0.717    -3.084    -6.668   -10.034   -13.184   -16.116   -18.831   -21.329   -23.610   -25.673   -27.519   -29.149   -30.560   -31.755   -32.732   -33.493   -34.036   -34.361   -34.470   -34.361   -34.036   -33.493   -32.732   -31.755   -30.560   -29.149   -27.519   -25.673   -23.610   -21.329   -18.831   -16.116   -13.184   -10.034    -6.668    -3.084     0.717     4.736     8.971    13.424    18.094    22.981    28.085    33.407    38.946    44.702    50.675    56.865    63.273    69.897    76.740    81.650    78.121    74.642    71.217    67.848    64.540    61.295    58.116    55.005    51.964    48.995    46.102    43.284    40.545    37.886    35.307    32.812    30.400    28.074    25.834    23.681    21.617    19.643    17.758    15.965    14.264    12.655    11.140     9.719     8.393     7.162     6.026     4.988     4.046     3.201     2.454     1.806     1.256     0.805     0.454     0.203     0.051     0.000     0.000     0.000     0.000     0.000     0.000     0.000     0.000     0.000     0.000     0.000     0.000     0.000     0.000     0.000     0.000     0.000     0.000     0.000     0.000     0.000     0.000     0.000     0.000     0.000     0.000     0.000     0.000     0.000     0.000     0.000     0.000     0.000     0.000     0.000     0.000     0.000     0.000     0.000     0.000     0.000     0.000     0.000     0.000     0.000     0.000     0.000     0.000     0.000     0.000     0.000
     0.000     0.000     0.000     0.000     0.000     0.000     0.000     0.000     0.000     0.000     0.000     0.000     0.000     0.000     0.000     0.000     0.000     0.000     0.000     0.000     0.000     0.000     0.000     0.000     0.000     0.000     0.000     0.000     0.000     0.000     0.000     0.000     0.000     0.000     0.000     0.000     0.000     0.000     0.000     0.000     0.000     0.000     0.000     0.000     0.000     0.000     0.000     0.000     0.000     0.000     0.000     0.004     0.083     0.263     0.544     0.926     1.407     1.989     2.670     3.450     4.329     5.306     6.380     7.553     8.822    10.187    11.649    13.205    14.856    16.601    18.440    20.371    22.393    24.507    26.710    29.002    31.383    33.850    36.403    39.041    41.762    44.565    47.448    50.409    53.448    56.561    59.747    63.005    66.330    69.721    73.176    76.691    80.262    79.346    72.287    65.445    58.820    52.412    46.222    40.249    34.493    28.954    23.633    18.528    13.641     8.971     4.518     0.283    -3.735    -7.537   -11.120   -14.487   -17.637   -20.569   -23.284   -25.782   -28.062   -30.126   -31.972   -33.601   -35.013   -36.208   -37.185   -37.945   -38.488   -38.814   -38.923   -38.814   -38.488   -37.945   -37.185   -36.208   -35.013   -33.601   -31.972   -30.126   -28.062   -25.782   -23.284   -20.569   -17.637   -14.487   -11.120    -7.537    -3.735     0.283     4.518     8.971    13.641    18.528    23.633    28.954    34.493    40.249    46.222    52.412    58.820    65.445    72.287    79.346    80.262    76.691    73.176    69.721    66.330    63.005    59.747    56.561    53.448    50.409    47.448    44.565    41.762    39.041    36.403    33.850    31.383    29.002    26.710    24.507    22.393    20.371    18.440    16.601    14.856    13.205    11.649    10.187     8.822     7.553     6.380     5.306     4.329     3.450     2.670     1.989     1.407     0.926     0.544     0.263     0.083     0.004     0.000     0.000     0.000     0.000     0.000     0.000     0.000     0.000     0.000     0.000     0.000     0.000     0.000     0.000     0.000     0.000     0.000     0.000     0.000     0.000     0.000     0.000     0.000     0.000     0.000     0.000     0.000     0.000     0.000     0.000     0.000     0.000     0.000     0.000     0.000     0.000     0.000     0.000     0.000     0.000     0.000     0.000     0.000     0.000     0.000     0.000     0.000     0.000     0.000     0.000
     0.000     0.000     0.000     0.000     0.000     0.000     0.000     0.000     0.000     0.000     0.000     0.000     0.000     0.000     0.000     0.000     0.000     0.000     0.000     0.000     0.000     0.000     0.000     0.000     0.000     0.000     0.000     0.000     0.000     0.000     0.000     0.000     0.000     0.000     0.000     0.000     0.000     0.000     0.000     0.000     0.000     0.000     0.000     0.000     0.000     0.000     0.000     0.000     0.000     0.000     0.000     0.015     0.121     0.329     0.638     1.048     1.560     2.172     2.884     3.696     4.608     5.619     6.728     7.936     9.242    10.645    12.145    13.742    15.434    17.222    19.104    21.080    23.148    25.310    27.562    29.906    32.339    34.860    37.469    40.165    42.946    45.810    48.757    51.785    54.892    58.076    61.336    64.670    68.074    71.548    75.087    78.690    82.353    75.111    68.051    61.209    54.584    48.177    41.987    36.013    30.257    24.719    19.397    14.293     9.406     4.736     0.283    -3.953    -7.971   -11.772   -15.356   -18.723   -21.872   -24.804   -27.519   -30.017   -32.298   -34.361   -36.208   -37.837   -39.249   -40.443   -41.421   -42.181   -42.724   -43.050   -43.158   -43.050   -42.724   -42.181   -41.421   -40.443   -39.249   -37.837   -36.208   -34.361   -32.298   -30.017   -27.519   -24.804   -21.872   -18.723   -15.356   -11.772    -7.971    -3.953     0.283     4.736     9.406    14.293    19.397    24.719    30.257    36.013    41.987    48.177    54.584    61.209    68.051    75.111    82.353    78.690    75.087    71.548    68.074    64.670    61.336    58.076    54.892    51.785    48.757    45.810    42.946    40.165    37.469    34.860    32.339    29.906    27.562    25.310    23.148    21.080    19.104    17.222    15.434    13.742    12.145    10.645     9.242     7.936     6.728     5.619     4.608     3.696     2.884     2.172     1.560     1.048     0.638     0.329     0.121     0.015     0.000     0.000     0.000     0.000     0.000     0.000     0.000     0.000     0.000     0.000     0.000     0.000     0.000     0.000     0.000     0.000     0.000     0.000     0.000     0.000     0.000     0.000     0.000     0.000     0.000     0.000     0.000     0.000     0.000     0.000     0.000     0.000     0.000     0.000     0.000     0.000     0.000     0.000     0.000     0.000     0.000     0.000     0.000     0.000     0.000     0.000     0.000     0.000     0.000     0.000
     0.000     0.000     0.000     0.000     0.000     0.000     0.000     0.000     0.000     0.000     0.000     0.000     0.000     0.000     0.000     0.000     0.000     0.000     0.000     0.000     0.000     0.000     0.000     0.000     0.000     0.000     0.000     0.000     0.000     0.000     0.000     0.000     0.000     0.000     0.000     0.000     0.000     0.000     0.000     0.000     0.000     0.000     0.000     0.000     0.000     0.000     0.000     0.000     0.000     0.000     0.000     0.032     0.163     0.397     0.734     1.172     1.712     2.353     3.095     3.938     4.882     5.925     7.068     8.310     9.652    11.091    12.629    14.264    15.996    17.824    19.748    21.767    23.881    26.088    28.389    30.781    33.265    35.839    38.502    41.254    44.093    47.018    50.027    53.119    56.293    59.546    62.878    66.286    69.768    73.321    76.944    80.633    78.369    71.092    64.033    57.191    50.566    44.159    37.968    31.995    26.239    20.700    15.379    10.274     5.387     0.717    -3.735    -7.971   -11.989   -15.790   -19.374   -22.741   -25.890   -28.823   -31.538   -34.036   -36.316   -38.380   -40.226   -41.855   -43.267   -44.462   -45.439   -46.199   -46.742   -47.068   -47.177   -47.068   -46.742   -46.199   -45.439   -44.462   -43.267   -41.855   -40.226   -38.380   -36.316   -34.036   -31.538   -28.823   -25.890   -22.741   -19.374   -15.790   -11.989    -7.971    -3.735     0.717     5.387    10.274    15.379    20.700    26.239    31.995    37.968    44.159    50.566    57.191    64.033    71.092    78.369    80.633    76.944    73.321    69.768    66.286    62.878    59.546    56.293    53.119    50.027    47.018    44.093    41.254    38.502    35.839    33.265    30.781    28.389    26.088    23.881    21.767    19.748    17.824    15.996    14.264    12.629    11.091     9.652     8.310     7.068     5.925     4.882     3.938     3.095     2.353     1.712     1.172     0.734     0.397     0.163     0.032     0.000     0.000     0.000     0.000     0.000     0.000     0.000     0.000     0.000     0.000     0.000     0.000     0.000     0.000     0.000     0.000     0.000     0.000     0.000     0.000     0.000     0.000     0.000     0.000     0.000     0.000     0.000     0.000     0.000     0.000     0.000     0.000     0.000     0.000     0.000     0.000     0.000     0.000     0.000     0.000     0.000     0.000     0.000     0.000     0.000     0.000     0.000     0.000     0.000     0.000
     0.000     0.000     0.000     0.000     0.000     0.000     0.000     0.000     0.000     0.000     0.000     0.000     0.000     0.000     0.000     0.000     0.000     0.000     0.000     0.000     0.000     0.000     0.000     0.000     0.000     0.000     0.000     0.000     0.000     0.000     0.000     0.000     0.000     0.000     0.000     0.000     0.000     0.000     0.000     0.000     0.000     0.000     0.000     0.000     0.000     0.000     0.000     0.000     0.000     0.000     0.000     0.053     0.210     0.469     0.831     1.296     1.863     2.532     3.303     4.175     5.149     6.224     7.399     8.674    10.049    11.523    13.097    14.769    16.539    18.406    20.371    22.431    24.588    26.840    29.186    31.626    34.159    36.783    39.499    42.305    45.200    48.183    51.252    54.407    57.646    60.966    64.368    67.848    71.405    75.037    78.742    82.061    74.567    67.291    60.232    53.390    46.765    40.357    34.167    28.194    22.438    16.899    11.578     6.473     1.586    -3.084    -7.537   -11.772   -15.790   -19.591   -23.175   -26.542   -29.692   -32.624   -35.339   -37.837   -40.117   -42.181   -44.027   -45.656   -47.068   -48.263   -49.240   -50.000   -50.543   -50.869   -50.978   -50.869   -50.543   -50.000   -49.240   -48.263   -47.068   -45.656   -44.027   -42.181   -40.117   -37.837   -35.339   -32.624   -29.692   -26.542   -23.175   -19.591   -15.790   -11.772    -7.537    -3.084     1.586     6.473    11.578    16.899    22.438    28.194    34.167    40.357    46.765    53.390    60.232    67.291    74.567    82.061    78.742    75.037    71.405    67.848    64.368    60.966    57.646    54.407    51.252    48.183    45.200    42.305    39.499    36.783    34.159    31.626    29.186    26.840    24.588    22.431    20.371    18.406    16.539    14.769    13.097    11.523    10.049     8.674     7.399     6.224     5.149     4.175     3.303     2.532     1.863     1.296     0.831     0.469     0.210     0.053     0.000     0.000     0.000     0.000     0.000     0.000     0.000     0.000     0.000     0.000     0.000     0.000     0.000     0.000     0.000     0.000     0.000     0.000     0.000     0.000     0.000     0.000     0.000     0.000     0.000     0.000     0.000     0.000     0.000     0.000     0.000     0.000     0.000     0.000     0.000     0.000     0.000     0.000     0.000     0.000     0.000     0.000     0.000     0.000     0.000     0.000     0.000     0.000     0.000     0.000
     0.000     0.000     0.000     0.000     0.000     0.000     0.000     0.000     0.000     0.000     0.000     0.000     0.000     0.000     0.000     0.000     0.000     0.000     0.000     0.000     0.000     0.000     0.000     0.000     0.000     0.000     0.000     0.000     0.000     0.000     0.000     0.000     0.000     0.000     0.000     0.000     0.000     0.000     0.000     0.000     0.000     0.000     0.000     0.000     0.000     0.000     0.000     0.000     0.000     0.000     0.003     0.079     0.259     0.542     0.929     1.419     2.012     2.707     3.506     4.406     5.409     6.513     7.718     9.025    10.432    11.940    13.548    15.255    17.061    18.966    20.969    23.070    25.268    27.562    29.953    32.438    35.018    37.691    40.457    43.315    46.264    49.303    52.430    55.645    58.947    62.333    65.802    69.352    72.983    76.691    80.474    78.477    70.984    63.707    56.648    49.806    43.181    36.774    30.583    24.610    18.854    13.315     7.994     2.889    -1.998    -6.668   -11.120   -15.356   -19.374   -23.175   -26.759   -30.126   -33.275   -36.208   -38.923   -41.421   -43.701   -45.765   -47.611   -49.240   -50.652   -51.847   -52.824   -53.584   -54.127   -54.453   -54.562   -54.453   -54.127   -53.584   -52.824   -51.847   -50.652   -49.240   -47.611   -45.765   -43.701   -41.421   -38.923   -36.208   -33.275   -30.126   -26.759   -23.175   -19.374   -15.356   -11.120    -6.668    -1.998     2.889     7.994    13.315    18.854    24.610    30.583    36.774    43.181    49.806    56.648    63.707    70.984    78.477    80.474    76.691    72.983    69.352    65.802    62.333    58.947    55.645    52.430    49.303    46.264    43.315    40.457    37.691    35.018    32.438    29.953    27.562    25.268    23.070    20.969    18.966    17.061    15.255    13.548    11.940    10.432     9.025     7.718     6.513     5.409     4.406     3.506     2.707     2.012     1.419     0.929     0.542     0.259     0.079     0.003     0.000     0.000     0.000     0.000     0.000     0.000     0.000     0.000     0.000     0.000     0.000     0.000     0.000     0.000     0.000     0.000     0.000     0.000     0.000     0.000     0.000     0.000     0.000     0.000     0.000     0.000     0.000     0.000     0.000     0.000     0.000     0.000     0.000     0.000     0.000     0.000     0.000     0.000     0.000     0.000     0.000     0.000     0.000     0.000     0.000     0.000     0.000     0.000     0.000
     0.000     0.000     0.000     0.000     0.000     0.000     0.000     0.000     0.000     0.000     0.000     0.000     0.000     0.000     0.000     0.000     0.000     0.000     0.000     0.000     0.000     0.000     0.000     0.000     0.000     0.000     0.000     0.000     0.000     0.000     0.000     0.000     0.000     0.000     0.000     0.000     0.000     0.000     0.000     0.000     0.000     0.000     0.000     0.000     0.000     0.000     0.000     0.000     0.000     0.000     0.010     0.107     0.309     0.616     1.026     1.540     2.157     2.878     3.702     4.630     5.659     6.792     8.026     9.363    10.801    12.340    13.980    15.721    17.562    19.503    21.543    23.681    25.918    28.253    30.686    33.214    35.839    38.559    41.373    44.281    47.282    50.374    53.558    56.831    60.192    63.640    67.175    70.793    74.494    78.276    82.136    75.110    67.617    60.340    53.281    46.439    39.814    33.407    27.216    21.243    15.487     9.949     4.627    -0.477    -5.364   -10.034   -14.487   -18.723   -22.741   -26.542   -30.126   -33.493   -36.642   -39.574   -42.290   -44.787   -47.068   -49.132   -50.978   -52.607   -54.019   -55.213   -56.191   -56.951   -57.494   -57.820   -57.928   -57.820   -57.494   -56.951   -56.191   -55.213   -54.019   -52.607   -50.978   -49.132   -47.068   -44.787   -42.290   -39.574   -36.642   -33.493   -30.126   -26.542   -22.741   -18.723   -14.487   -10.034    -5.364    -0.477     4.627     9.949    15.487    21.243    27.216    33.407    39.814    46.439    53.281    60.340    67.617    75.110    82.136    78.276    74.494    70.793    67.175    63.640    60.192    56.831    53.558    50.374    47.282    44.281    41.373    38.559    35.839    33.214    30.686    28.253    25.918    23.681    21.543    19.503    17.562    15.721    13.980    12.340    10.801     9.363     8.026     6.792     5.659     4.630     3.702     2.878     2.157     1.540     1.026     0.616     0.309     0.107     0.010     0.000     0.000     0.000     0.000     0.000     0.000     0.000     0.000     0.000     0.000     0.000     0.000     0.000     0.000     0.000     0.000     0.000     0.000     0.000     0.000     0.000     0.000     0.000     0.000     0.000     0.000     0.000     0.000     0.000     0.000     0.000     0.000     0.000     0.000     0.000     0.000     0.000     0.000     0.000     0.000     0.000     0.000     0.000     0.000     0.000     0.000     0.000     0.000     0.000
     0.000     0.000     0.000     0.000     0.000     0.000     0.000     0.000     0.000     0.000     0.000     0.000     0.000     0.000     0.000     0.000     0.000     0.000     0.000     0.000     0.000     0.000     0.000     0.000     0.000     0.000     0.000     0.000     0.000     0.000     0.000     0.000     0.000     0.000     0.000     0.000     0.000     0.000     0.000     0.000     0.000     0.000     0.000     0.000     0.000     0.000     0.000     0.000     0.000     0.000     0.020     0.138     0.361     0.689     1.121     1.657     2.298     3.043     3.892     4.844     5.900     7.059     8.321     9.685    11.152    12.721    14.393    16.165    18.039    20.013    22.088    24.263    26.537    28.911    31.383    33.953    36.620    39.384    42.245    45.200    48.250    51.394    54.630    57.959    61.378    64.886    68.483    72.166    75.935    79.787    79.672    71.961    64.467    57.191    50.132    43.290    36.665    30.257    24.067    18.094    12.338     6.799     1.478    -3.627    -8.514   -13.184   -17.637   -21.872   -25.890   -29.692   -33.275   -36.642   -39.792   -42.724   -45.439   -47.937   -50.218   -52.281   -54.127   -55.756   -57.168   -58.363   -59.340   -60.100   -60.643   -60.969   -61.078   -60.969   -60.643   -60.100   -59.340   -58.363   -57.168   -55.756   -54.127   -52.281   -50.218   -47.937   -45.439   -42.724   -39.792   -36.642   -33.275   -29.692   -25.890   -21.872   -17.637   -13.184    -8.514    -3.627     1.478     6.799    12.338    18.094    24.067    30.257    36.665    43.290    50.132    57.191    64.467    71.961    79.672    79.787    75.935    72.166    68.483    64.886    61.378    57.959    54.630    51.394    48.250    45.200    42.245    39.384    36.620    33.953    31.383    28.911    26.537    24.263    22.088    20.013    18.039    16.165    14.393    12.721    11.152     9.685     8.321     7.059     5.900     4.844     3.892     3.043     2.298     1.657     1.121     0.689     0.361     0.138     0.020     0.000     0.000     0.000     0.000     0.000     0.000     0.000     0.000     0.000     0.000     0.000     0.000     0.000     0.000     0.000     0.000     0.000     0.000     0.000     0.000     0.000     0.000     0.000     0.000     0.000     0.000     0.000     0.000     0.000     0.000     0.000     0.000     0.000     0.000     0.000     0.000     0.000     0.000     0.000     0.000     0.000     0.000     0.000     0.000     0.000     0.000     0.000     0.000     0.000
     0.000     0.000     0.000     0.000     0.000     0.000     0.000     0.000     0.000     0.000     0.000     0.000     0.000     0.000     0.000     0.000     0.000     0.000     0.000     0.000     0.000     0.000     0.000     0.000     0.000     0.000     0.000     0.000     0.000     0.000     0.000     0.000     0.000     0.000     0.000     0.000     0.000     0.000     0.000     0.000     0.000     0.000     0.000     0.000     0.000     0.000     0.000     0.000     0.000     0.000     0.034     0.171     0.413     0.761     1.214     1.771     2.434     3.201     4.073     5.049     6.129     7.313     8.600     9.992    11.486    13.083    14.783    16.586    18.490    20.497    22.604    24.813    27.123    29.533    32.042    34.651    37.359    40.165    43.069    46.069    49.166    52.358    55.645    59.026    62.500    66.065    69.721    73.467    77.300    81.220    76.740    69.029    61.535    54.259    47.199    40.357    33.733    27.325    21.135    15.162     9.406     3.867    -1.455    -6.559   -11.446   -16.116   -20.569   -24.804   -28.823   -32.624   -36.208   -39.574   -42.724   -45.656   -48.371   -50.869   -53.150   -55.213   -57.060   -58.689   -60.100   -61.295   -62.272   -63.033   -63.576   -63.902   -64.010   -63.902   -63.576   -63.033   -62.272   -61.295   -60.100   -58.689   -57.060   -55.213   -53.150   -50.869   -48.371   -45.656   -42.724   -39.574   -36.208   -32.624   -28.823   -24.804   -20.569   -16.116   -11.446    -6.559    -1.455     3.867     9.406    15.162    21.135    27.325    33.733    40.357    47.199    54.259    61.535    69.029    76.740    81.220    77.300    73.467    69.721    66.065    62.500    59.026    55.645    52.358    49.166    46.069    43.069    40.165    37.359    34.651    32.042    29.533    27.123    24.813    22.604    20.497    18.490    16.586    14.783    13.083    11.486     9.992     8.600     7.313     6.129     5.049     4.073     3.201     2.434     1.771     1.214     0.761     0.413     0.171     0.034     0.000     0.000     0.000     0.000     0.000     0.000     0.000     0.000     0.000     0.000     0.000     0.000     0.000     0.000     0.000     0.000     0.000     0.000     0.000     0.000     0.000     0.000     0.000     0.000     0.000     0.000     0.000     0.000     0.000     0.000     0.000     0.000     0.000     0.000     0.000     0.000     0.000     0.000     0.000     0.000     0.000     0.000     0.000     0.000     0.000     0.000     0.000     0.000     0.000
     0.000     0.000     0.000     0.000     0.000     0.000     0.000     0.000     0.000     0.000     0.000     0.000     0.000     0.000     0.000     0.000     0.000     0.000     0.000     0.000     0.000     0.000     0.000     0.000     0.000     0.000     0.000     0.000     0.000     0.000     0.000     0.000     0.000     0.000     0.000     0.000     0.000     0.000     0.000     0.000     0.000     0.000     0.000     0.000     0.000     0.000     0.000     0.000     0.000     0.000     0.049     0.204     0.465     0.831     1.303     1.881     2.563     3.352     4.245     5.243     6.345     7.553     8.864    10.280    11.800    13.424    15.151    16.981    18.915    20.951    23.090    25.330    27.673    30.117    32.662    35.307    38.053    40.898    43.843    46.886    50.027    53.265    56.600    60.030    63.555    67.175    70.887    74.691    78.586    81.952    74.024    66.314    58.820    51.544    44.484    37.642    31.018    24.610    18.420    12.446     6.691     1.152    -4.170    -9.274   -14.161   -18.831   -23.284   -27.519   -31.538   -35.339   -38.923   -42.290   -45.439   -48.371   -51.086   -53.584   -55.865   -57.928   -59.775   -61.404   -62.815   -64.010   -64.988   -65.748   -66.291   -66.617   -66.725   -66.617   -66.291   -65.748   -64.988   -64.010   -62.815   -61.404   -59.775   -57.928   -55.865   -53.584   -51.086   -48.371   -45.439   -42.290   -38.923   -35.339   -31.538   -27.519   -23.284   -18.831   -14.161    -9.274    -4.170     1.152     6.691    12.446    18.420    24.610    31.018    37.642    44.484    51.544    58.820    66.314    74.024    81.952    78.586    74.691    70.887    67.175    63.555    60.030    56.600    53.265    50.027    46.886    43.843    40.898    38.053    35.307    32.662    30.117    27.673    25.330    23.090    20.951    18.915    16.981    15.151    13.424    11.800    10.280     8.864     7.553     6.345     5.243     4.245     3.352     2.563     1.881     1.303     0.831     0.465     0.204     0.049     0.000     0.000     0.000     0.000     0.000     0.000     0.000     0.000     0.000     0.000     0.000     0.000     0.000     0.000     0.000     0.000     0.000     0.000     0.000     0.000     0.000     0.000     0.000     0.000     0.000     0.000     0.000     0.000     0.000     0.000     0.000     0.000     0.000     0.000     0.000     0.000     0.000     0.000     0.000     0.000     0.000     0.000     0.000     0.000     0.000     0.000     0.000     0.000     0.000
     0.000     0.000     0.000     0.000     0.000     0.000     0.000     0.000     0.000     0.000     0.000     0.000     0.000     0.000     0.000     0.000     0.000     0.000     0.000     0.000     0.000     0.000     0.000     0.000     0.000     0.000     0.000     0.000     0.000     0.000     0.000     0.000     0.000     0.000     0.000     0.000     0.000     0.000     0.000     0.000     0.000     0.000     0.000     0.000     0.000     0.000     0.000     0.000     0.000     0.001     0.066     0.237     0.515     0.899     1.388     1.984     2.686     3.493     4.406     5.425     6.549     7.777     9.111    10.550    12.094    13.742    15.494    17.351    19.311    21.375    23.542    25.813    28.186    30.662    33.240    35.919    38.700    41.582    44.565    47.647    50.829    54.110    57.490    60.966    64.540    68.210    71.975    75.835    79.787    79.455    71.527    63.816    56.322    49.046    41.987    35.145    28.520    22.112    15.922     9.949     4.193    -1.346    -6.668   -11.772   -16.659   -21.329   -25.782   -30.017   -34.036   -37.837   -41.421   -44.787   -47.937   -50.869   -53.584   -56.082   -58.363   -60.426   -62.272   -63.902   -65.313   -66.508   -67.485   -68.246   -68.789   -69.114   -69.223   -69.114   -68.789   -68.246   -67.485   -66.508   -65.313   -63.902   -62.272   -60.426   -58.363   -56.082   -53.584   -50.869   -47.937   -44.787   -41.421   -37.837   -34.036   -30.017   -25.782   -21.329   -16.659   -11.772    -6.668    -1.346     4.193     9.949    15.922    22.112    28.520    35.145    41.987    49.046    56.322    63.816    71.527    79.455    79.787    75.835    71.975    68.210    64.540    60.966    57.490    54.110    50.829    47.647    44.565    41.582    38.700    35.919    33.240    30.662    28.186    25.813    23.542    21.375    19.311    17.351    15.494    13.742    12.094    10.550     9.111     7.777     6.549     5.425     4.406     3.493     2.686     1.984     1.388     0.899     0.515     0.237     0.066     0.001     0.000     0.000     0.000     0.000     0.000     0.000     0.000     0.000     0.000     0.000     0.000     0.000     0.000     0.000     0.000     0.000     0.000     0.000     0.000     0.000     0.000     0.000     0.000     0.000     0.000     0.000     0.000     0.000     0.000     0.000     0.000     0.000     0.000     0.000     0.000     0.000     0.000     0.000     0.000     0.000     0.000     0.000     0.000     0.000     0.000     0.000     0.000     0.000
     0.000     0.000     0.000     0.000     0.000     0.000     0.000     0.000     0.000     0.000     0.000     0.000     0.000     0.000     0.000     0.000     0.000     0.000     0.000     0.000     0.000     0.000     0.000     0.000     0.000     0.000     0.000     0.000     0.000     0.000     0.000     0.000     0.000     0.000     0.000     0.000     0.000     0.000     0.000     0.000     0.000     0.000     0.000     0.000     0.000     0.000     0.000     0.000     0.000     0.003     0.083     0.270     0.563     0.963     1.469     2.081     2.800     3.626     4.557     5.594     6.737     7.986     9.341    10.801    12.366    14.037    15.812    17.693    19.678    21.767    23.961    26.259    28.660    31.165    33.774    36.485    39.298    42.214    45.232    48.351    51.571    54.892    58.313    61.833    65.451    69.168    72.983    76.893    80.900    77.174    69.246    61.535    54.041    46.765    39.706    32.864    26.239    19.831    13.641     7.668     1.912    -3.627    -8.948   -14.053   -18.940   -23.610   -28.062   -32.298   -36.316   -40.117   -43.701   -47.068   -50.218   -53.150   -55.865   -58.363   -60.643   -62.707   -64.553   -66.182   -67.594   -68.789   -69.766   -70.526   -71.069   -71.395   -71.504   -71.395   -71.069   -70.526   -69.766   -68.789   -67.594   -66.182   -64.553   -62.707   -60.643   -58.363   -55.865   -53.150   -50.218   -47.068   -43.701   -40.117   -36.316   -32.298   -28.062   -23.610   -18.940   -14.053    -8.948    -3.627     1.912     7.668    13.641    19.831    26.239    32.864    39.706    46.765    54.041    61.535    69.246    77.174    80.900    76.893    72.983    69.168    65.451    61.833    58.313    54.892    51.571    48.351    45.232    42.214    39.298    36.485    33.774    31.165    28.660    26.259    23.961    21.767    19.678    17.693    15.812    14.037    12.366    10.801     9.341     7.986     6.737     5.594     4.557     3.626     2.800     2.081     1.469     0.963     0.563     0.270     0.083     0.003     0.000     0.000     0.000     0.000     0.000     0.000     0.000     0.000     0.000     0.000     0.000     0.000     0.000     0.000     0.000     0.000     0.000     0.000     0.000     0.000     0.000     0.000     0.000     0.000     0.000     0.000     0.000     0.000     0.000     0.000     0.000     0.000     0.000     0.000     0.000     0.000     0.000     0.000     0.000     0.000     0.000     0.000     0.000     0.000     0.000     0.000     0.000     0.000
     0.000     0.000     0.000     0.000     0.000     0.000     0.000     0.000     0.000     0.000     0.000     0.000     0.000     0.000     0.000     0.000     0.000     0.000     0.000     0.000     0.000     0.000     0.000     0.000     0.000     0.000     0.000     0.000     0.000     0.000     0.000     0.000     0.000     0.000     0.000     0.000     0.000     0.000     0.000     0.000     0.000     0.000     0.000     0.000     0.000     0.000     0.000     0.000     0.000     0.007     0.101     0.301     0.608     1.022     1.544     2.172     2.906     3.748     4.696     5.750     6.911     8.178     9.551    11.030    12.616    14.307    16.103    18.006    20.013    22.126    24.344    26.667    29.094    31.626    34.262    37.002    39.846    42.793    45.843    48.995    52.250    55.608    59.066    62.626    66.286    70.046    73.905    77.863    81.919    75.110    67.182    59.472    51.978    44.702    37.642    30.800    24.176    17.768    11.578     5.604    -0.151    -5.690   -11.012   -16.116   -21.003   -25.673   -30.126   -34.361   -38.380   -42.181   -45.765   -49.132   -52.281   -55.213   -57.928   -60.426   -62.707   -64.770   -66.617   -68.246   -69.657   -70.852   -71.830   -72.590   -73.133   -73.459   -73.567   -73.459   -73.133   -72.590   -71.830   -70.852   -69.657   -68.246   -66.617   -64.770   -62.707   -60.426   -57.928   -55.213   -52.281   -49.132   -45.765   -42.181   -38.380   -34.361   -30.126   -25.673   -21.003   -16.116   -11.012    -5.690    -0.151     5.604    11.578    17.768    24.176    30.800    37.642    44.702    51.978    59.472    67.182    75.110    81.919    77.863    73.905    70.046    66.286    62.626    59.066    55.608    52.250    48.995    45.843    42.793    39.846    37.002    34.262    31.626    29.094    26.667    24.344    22.126    20.013    18.006    16.103    14.307    12.616    11.030     9.551     8.178     6.911     5.750     4.696     3.748     2.906     2.172     1.544     1.022     0.608     0.301     0.101     0.007     0.000     0.000     0.000     0.000     0.000     0.000     0.000     0.000     0.000     0.000     0.000     0.000     0.000     0.000     0.000     0.000     0.000     0.000     0.000     0.000     0.000     0.000     0.000     0.000     0.000     0.000     0.000     0.000     0.000     0.000     0.000     0.000     0.000     0.000     0.000     0.000     0.000     0.000     0.000     0.000     0.000     0.000     0.000     0.000     0.000     0.000     0.000     0.000
     0.000     0.000     0.000     0.000     0.000     0.000     0.000     0.000     0.000     0.000     0.000     0.000     0.000     0.000     0.000     0.000     0.000     0.000     0.000     0.000     0.000     0.000     0.000     0.000     0.000     0.000     0.000     0.000     0.000     0.000     0.000     0.000     0.000     0.000     0.000     0.000     0.000     0.000     0.000     0.000     0.000     0.000     0.000     0.000     0.000     0.000     0.000     0.000     0.000     0.012     0.118     0.330     0.650     1.078     1.612     2.254     3.003     3.859     4.822     5.891     7.068     8.351     9.742    11.238    12.841    14.551    16.367    18.289    20.317    22.451    24.690    27.036    29.486    32.042    34.703    37.469    40.340    43.315    46.394    49.578    52.864    56.254    59.747    63.343    67.041    70.840    74.740    78.742    81.409    73.264    65.336    57.625    50.132    42.855    35.796    28.954    22.329    15.922     9.731     3.758    -1.998    -7.537   -12.858   -17.962   -22.850   -27.519   -31.972   -36.208   -40.226   -44.027   -47.611   -50.978   -54.127   -57.060   -59.775   -62.272   -64.553   -66.617   -68.463   -70.092   -71.504   -72.698   -73.676   -74.436   -74.979   -75.305   -75.413   -75.305   -74.979   -74.436   -73.676   -72.698   -71.504   -70.092   -68.463   -66.617   -64.553   -62.272   -59.775   -57.060   -54.127   -50.978   -47.611   -44.027   -40.226   -36.208   -31.972   -27.519   -22.850   -17.962   -12.858    -7.537    -1.998     3.758     9.731    15.922    22.329    28.954    35.796    42.855    50.132    57.625    65.336    73.264    81.409    78.742    74.740    70.840    67.041    63.343    59.747    56.254    52.864    49.578    46.394    43.315    40.340    37.469    34.703    32.042    29.486    27.036    24.690    22.451    20.317    18.289    16.367    14.551    12.841    11.238     9.742     8.351     7.068     5.891     4.822     3.859     3.003     2.254     1.612     1.078     0.650     0.330     0.118     0.012     0.000     0.000     0.000     0.000     0.000     0.000     0.000     0.000     0.000     0.000     0.000     0.000     0.000     0.000     0.000     0.000     0.000     0.000     0.000     0.000     0.000     0.000     0.000     0.000     0.000     0.000     0.000     0.000     0.000     0.000     0.000     0.000     0.000     0.000     0.000     0.000     0.000     0.000     0.000     0.000     0.000     0.000     0.000     0.000     0.000     0.000     0.000     0.000
     0.000     0.000     0.000     0.000     0.000     0.000     0.000     0.000     0.000     0.000     0.000     0.000     0.000     0.000     0.000     0.000     0.000     0.000     0.000     0.000     0.000     0.000     0.000     0.000     0.000     0.000     0.000     0.000     0.000     0.000     0.000     0.000     0.000     0.000     0.000     0.000     0.000     0.000     0.000     0.000     0.000     0.000     0.000     0.000     0.000     0.000     0.000     0.000     0.000     0.018     0.134     0.358     0.689     1.128     1.674     2.328     3.089     3.958     4.934     6.018     7.209     8.507     9.912    11.424    13.043    14.769    16.601    18.541    20.587    22.740    24.999    27.364    29.836    32.413    35.096    37.886    40.780    43.780    46.886    50.096    53.411    56.831    60.354    63.982    67.713    71.548    75.485    79.524    79.780    71.635    63.707    55.996    48.503    41.226    34.167    27.325    20.700    14.293     8.102     2.129    -3.627    -9.166   -14.487   -19.591   -24.479   -29.149   -33.601   -37.837   -41.855   -45.656   -49.240   -52.607   -55.756   -58.689   -61.404   -63.902   -66.182   -68.246   -70.092   -71.721   -73.133   -74.327   -75.305   -76.065   -76.608   -76.934   -77.043   -76.934   -76.608   -76.065   -75.305   -74.327   -73.133   -71.721   -70.092   -68.246   -66.182   -63.902   -61.404   -58.689   -55.756   -52.607   -49.240   -45.656   -41.855   -37.837   -33.601   -29.149   -24.479   -19.591   -14.487    -9.166    -3.627     2.129     8.102    14.293    20.700    27.325    34.167    41.226    48.503    55.996    63.707    71.635    79.780    79.524    75.485    71.548    67.713    63.982    60.354    56.831    53.411    50.096    46.886    43.780    40.780    37.886    35.096    32.413    29.836    27.364    24.999    22.740    20.587    18.541    16.601    14.769    13.043    11.424     9.912     8.507     7.209     6.018     4.934     3.958     3.089     2.328     1.674     1.128     0.689     0.358     0.134     0.018     0.000     0.000     0.000     0.000     0.000     0.000     0.000     0.000     0.000     0.000     0.000     0.000     0.000     0.000     0.000     0.000     0.000     0.000     0.000     0.000     0.000     0.000     0.000     0.000     0.000     0.000     0.000     0.000     0.000     0.000     0.000     0.000     0.000     0.000     0.000     0.000     0.000     0.000     0.000     0.000     0.000     0.000     0.000     0.000     0.000     0.000     0.000     0.000
     0.000     0.000     0.000     0.000     0.000     0.000     0.000     0.000     0.000     0.000     0.000     0.000     0.000     0.000     0.000     0.000     0.000     0.000     0.000     0.000     0.000     0.000     0.000     0.000     0.000     0.000     0.000     0.000     0.000     0.000     0.000     0.000     0.000     0.000     0.000     0.000     0.000     0.000     0.000     0.000     0.000     0.000     0.000     0.000     0.000     0.000     0.000     0.000     0.000     0.024     0.149     0.382     0.723     1.172     1.729     2.393     3.166     4.046     5.033     6.129     7.332     8.642    10.060    11.586    13.219    14.959    16.807    18.761    20.823    22.992    25.268    27.651    30.140    32.737    35.440    38.249    41.165    44.187    47.315    50.549    53.889    57.334    60.885    64.540    68.301    72.166    76.136    80.209    78.369    70.223    62.295    54.584    47.091    39.814    32.755    25.913    19.288    12.881     6.691     0.717    -5.039   -10.577   -15.899   -21.003   -25.890   -30.560   -35.013   -39.249   -43.267   -47.068   -50.652   -54.019   -57.168   -60.100   -62.815   -65.313   -67.594   -69.657   -71.504   -73.133   -74.545   -75.739   -76.717   -77.477   -78.020   -78.346   -78.454   -78.346   -78.020   -77.477   -76.717   -75.739   -74.545   -73.133   -71.504   -69.657   -67.594   -65.313   -62.815   -60.100   -57.168   -54.019   -50.652   -47.068   -43.267   -39.249   -35.013   -30.560   -25.890   -21.003   -15.899   -10.577    -5.039     0.717     6.691    12.881    19.288    25.913    32.755    39.814    47.091    54.584    62.295    70.223    78.369    80.209    76.136    72.166    68.301    64.540    60.885    57.334    53.889    50.549    47.315    44.187    41.165    38.249    35.440    32.737    30.140    27.651    25.268    22.992    20.823    18.761    16.807    14.959    13.219    11.586    10.060     8.642     7.332     6.129     5.033     4.046     3.166     2.393     1.729     1.172     0.723     0.382     0.149     0.024     0.000     0.000     0.000     0.000     0.000     0.000     0.000     0.000     0.000     0.000     0.000     0.000     0.000     0.000     0.000     0.000     0.000     0.000     0.000     0.000     0.000     0.000     0.000     0.000     0.000     0.000     0.000     0.000     0.000     0.000     0.000     0.000     0.000     0.000     0.000     0.000     0.000     0.000     0.000     0.000     0.000     0.000     0.000     0.000     0.000     0.000     0.000     0.000
     0.000     0.000     0.000     0.000     0.000     0.000     0.000     0.000     0.000     0.000     0.000     0.000     0.000     0.000     0.000     0.000     0.000     0.000     0.000     0.000     0.000     0.000     0.000     0.000     0.000     0.000     0.000     0.000     0.000     0.000     0.000     0.000     0.000     0.000     0.000     0.000     0.000     0.000     0.000     0.000     0.000     0.000     0.000     0.000     0.000     0.000     0.000     0.000     0.000     0.029     0.162     0.403     0.753     1.210     1.776     2.449     3.231     4.121     5.118     6.224     7.437     8.758    10.187    11.724    13.369    15.121    16.981    18.949    21.024    23.207    25.498    27.895    30.400    33.013    35.732    38.559    41.493    44.533    47.681    50.935    54.296    57.763    61.336    65.016    68.802    72.693    76.691    80.793    77.174    69.029    61.101    53.390    45.896    38.620    31.561    24.719    18.094    11.686     5.496    -0.477    -6.233   -11.772   -17.094   -22.198   -27.085   -31.755   -36.208   -40.443   -44.462   -48.263   -51.847   -55.213   -58.363   -61.295   -64.010   -66.508   -68.789   -70.852   -72.698   -74.327   -75.739   -76.934   -77.911   -78.672   -79.215   -79.540   -79.649   -79.540   -79.215   -78.672   -77.911   -76.934   -75.739   -74.327   -72.698   -70.852   -68.789   -66.508   -64.010   -61.295   -58.363   -55.213   -51.847   -48.263   -44.462   -40.443   -36.208   -31.755   -27.085   -22.198   -17.094   -11.772    -6.233    -0.477     5.496    11.686    18.094    24.719    31.561    38.620    45.896    53.390    61.101    69.029    77.174    80.793    76.691    72.693    68.802    65.016    61.336    57.763    54.296    50.935    47.681    44.533    41.493    38.559    35.732    33.013    30.400    27.895    25.498    23.207    21.024    18.949    16.981    15.121    13.369    11.724    10.187     8.758     7.437     6.224     5.118     4.121     3.231     2.449     1.776     1.210     0.753     0.403     0.162     0.029     0.000     0.000     0.000     0.000     0.000     0.000     0.000     0.000     0.000     0.000     0.000     0.000     0.000     0.000     0.000     0.000     0.000     0.000     0.000     0.000     0.000     0.000     0.000     0.000     0.000     0.000     0.000     0.000     0.000     0.000     0.000     0.000     0.000     0.000     0.000     0.000     0.000     0.000     0.000     0.000     0.000     0.000     0.000     0.000     0.000     0.000     0.000     0.000
     0.000     0.000     0.000     0.000     0.000     0.000     0.000     0.000     0.000     0.000     0.000     0.000     0.000     0.000     0.000     0.000     0.000     0.000     0.000     0.000     0.000     0.000     0.000     0.000     0.000     0.000     0.000     0.000     0.000     0.000     0.000     0.000     0.000     0.000     0.000     0.000     0.000     0.000     0.000     0.000     0.000     0.000     0.000     0.000     0.000     0.000     0.000     0.000     0.000     0.034     0.173     0.421     0.778     1.242     1.815     2.496     3.285     4.182     5.188     6.302     7.524     8.854    10.292    11.838    13.493    15.255    17.125    19.104    21.190    23.384    25.686    28.096    30.614    33.240    35.973    38.814    41.762    44.818    47.981    51.252    54.630    58.116    61.708    65.408    69.214    73.128    77.147    81.274    76.197    68.051    60.123    52.412    44.919    37.642    30.583    23.741    17.116    10.709     4.518    -1.455    -7.211   -12.749   -18.071   -23.175   -28.062   -32.732   -37.185   -41.421   -45.439   -49.240   -52.824   -56.191   -59.340   -62.272   -64.988   -67.485   -69.766   -71.830   -73.676   -75.305   -76.717   -77.911   -78.889   -79.649   -80.192   -80.518   -80.626   -80.518   -80.192   -79.649   -78.889   -77.911   -76.717   -75.305   -73.676   -71.830   -69.766   -67.485   -64.988   -62.272   -59.340   -56.191   -52.824   -49.240   -45.439   -41.421   -37.185   -32.732   -28.062   -23.175   -18.071   -12.749    -7.211    -1.455     4.518    10.709    17.116    23.741    30.583    37.642    44.919    52.412    60.123    68.051    76.197    81.274    77.147    73.128    69.214    65.408    61.708    58.116    54.630    51.252    47.981    44.818    41.762    38.814    35.973    33.240    30.614    28.096    25.686    23.384    21.190    19.104    17.125    15.255    13.493    11.838    10.292     8.854     7.524     6.302     5.188     4.182     3.285     2.496     1.815     1.242     0.778     0.421     0.173     0.034     0.000     0.000     0.000     0.000     0.000     0.000     0.000     0.000     0.000     0.000     0.000     0.000     0.000     0.000     0.000     0.000     0.000     0.000     0.000     0.000     0.000     0.000     0.000     0.000     0.000     0.000     0.000     0.000     0.000     0.000     0.000     0.000     0.000     0.000     0.000     0.000     0.000     0.000     0.000     0.000     0.000     0.000     0.000     0.000     0.000     0.000     0.000     0.000
     0.000     0.000     0.000     0.000     0.000     0.000     0.000     0.000     0.000     0.000     0.000     0.000     0.000     0.000     0.000     0.000     0.000     0.000     0.000     0.000     0.000     0.000     0.000     0.000     0.000     0.000     0.000     0.000     0.000     0.000     0.000     0.000     0.000     0.000     0.000     0.000     0.000     0.000     0.000     0.000     0.000     0.000     0.000     0.000     0.000     0.000     0.000     0.000     0.000     0.038     0.182     0.436     0.797     1.267     1.845     2.532     3.327     4.231     5.243     6.363     7.592     8.928    10.374    11.927    13.589    15.359    17.238    19.225    21.319    23.523    25.834    28.253    30.781    33.417    36.161    39.013    41.973    45.041    48.216    51.500    54.892    58.392    61.999    65.714    69.537    73.467    77.505    81.650    75.436    67.291    59.363    51.652    44.159    36.882    29.823    22.981    16.356     9.949     3.758    -2.215    -7.971   -13.510   -18.831   -23.936   -28.823   -33.493   -37.945   -42.181   -46.199   -50.000   -53.584   -56.951   -60.100   -63.033   -65.748   -68.246   -70.526   -72.590   -74.436   -76.065   -77.477   -78.672   -79.649   -80.409   -80.952   -81.278   -81.387   -81.278   -80.952   -80.409   -79.649   -78.672   -77.477   -76.065   -74.436   -72.590   -70.526   -68.246   -65.748   -63.033   -60.100   -56.951   -53.584   -50.000   -46.199   -42.181   -37.945   -33.493   -28.823   -23.936   -18.831   -13.510    -7.971    -2.215     3.758     9.949    16.356    22.981    29.823    36.882    44.159    51.652    59.363    67.291    75.436    81.650    77.505    73.467    69.537    65.714    61.999    58.392    54.892    51.500    48.216    45.041    41.973    39.013    36.161    33.417    30.781    28.253    25.834    23.523    21.319    19.225    17.238    15.359    13.589    11.927    10.374     8.928     7.592     6.363     5.243     4.231     3.327     2.532     1.845     1.267     0.797     0.436     0.182     0.038     0.000     0.000     0.000     0.000     0.000     0.000     0.000     0.000     0.000     0.000     0.000     0.000     0.000     0.000     0.000     0.000     0.000     0.000     0.000     0.000     0.000     0.000     0.000     0.000     0.000     0.000     0.000     0.000     0.000     0.000     0.000     0.000     0.000     0.000     0.000     0.000     0.000     0.000     0.000     0.000     0.000     0.000     0.000     0.000     0.000     0.000     0.000     0.000
     0.000     0.000     0.000     0.000     0.000     0.000     0.000     0.000     0.000     0.000     0.000     0.000     0.000     0.000     0.000     0.000     0.000     0.000     0.000     0.000     0.000     0.000     0.000     0.000     0.000     0.000     0.000     0.000     0.000     0.000     0.000     0.000     0.000     0.000     0.000     0.000     0.000     0.000     0.000     0.000     0.000     0.000     0.000     0.000     0.000     0.000     0.000     0.000     0.000     0.041     0.189     0.446     0.811     1.285     1.867     2.558     3.358     4.266     5.282     6.407     7.640     8.982    10.432    11.991    13.659    15.434    17.318    19.311    21.412    23.622    25.940    28.366    30.901    33.544    36.295    39.155    42.124    45.200    48.385    51.678    55.080    58.589    62.207    65.933    69.768    73.710    77.761    81.919    74.893    66.748    58.820    51.109    43.616    36.339    29.280    22.438    15.813     9.406     3.215    -2.758    -8.514   -14.053   -19.374   -24.479   -29.366   -34.036   -38.488   -42.724   -46.742   -50.543   -54.127   -57.494   -60.643   -63.576   -66.291   -68.789   -71.069   -73.133   -74.979   -76.608   -78.020   -79.215   -80.192   -80.952   -81.495   -81.821   -81.930   -81.821   -81.495   -80.952   -80.192   -79.215   -78.020   -76.608   -74.979   -73.133   -71.069   -68.789   -66.291   -63.576   -60.643   -57.494   -54.127   -50.543   -46.742   -42.724   -38.488   -34.036   -29.366   -24.479   -19.374   -14.053    -8.514    -2.758     3.215     9.406    15.813    22.438    29.280    36.339    43.616    51.109    58.820    66.748    74.893    81.919    77.761    73.710    69.768    65.933    62.207    58.589    55.080    51.678    48.385    45.200    42.124    39.155    36.295    33.544    30.901    28.366    25.940    23.622    21.412    19.311    17.318    15.434    13.659    11.991    10.432     8.982     7.640     6.407     5.282     4.266     3.358     2.558     1.867     1.285     0.811     0.446     0.189     0.041     0.000     0.000     0.000     0.000     0.000     0.000     0.000     0.000     0.000     0.000     0.000     0.000     0.000     0.000     0.000     0.000     0.000     0.000     0.000     0.000     0.000     0.000     0.000     0.000     0.000     0.000     0.000     0.000     0.000     0.000     0.000     0.000     0.000     0.000     0.000     0.000     0.000     0.000     0.000     0.000     0.000     0.000     0.000     0.000     0.000     0.000     0.000     0.000
     0.000     0.000     0.000     0.000     0.000     0.000     0.000     0.000     0.000     0.000     0.000     0.000     0.000     0.000     0.000     0.000     0.000     0.000     0.000     0.000     0.000     0.000     0.000     0.000     0.000     0.000     0.000     0.000     0.000     0.000     0.000     0.000     0.000     0.000     0.000     0.000     0.000     0.000     0.000     0.000     0.000     0.000     0.000     0.000     0.000     0.000     0.000     0.000     0.000     0.043     0.193     0.452     0.820     1.296     1.881     2.574     3.376     4.286     5.306     6.433     7.669     9.014    10.468    12.030    13.700    15.479    17.367    19.363    21.468    23.681    26.003    28.434    30.973    33.620    36.376    39.241    42.214    45.296    48.486    51.785    55.192    58.708    62.333    66.065    69.907    73.857    77.915    82.082    74.567    66.422    58.494    50.783    43.290    36.013    28.954    22.112    15.487     9.080     2.889    -3.084    -8.840   -14.379   -19.700   -24.804   -29.692   -34.361   -38.814   -43.050   -47.068   -50.869   -54.453   -57.820   -60.969   -63.902   -66.617   -69.114   -71.395   -73.459   -75.305   -76.934   -78.346   -79.540   -80.518   -81.278   -81.821   -82.147   -82.255   -82.147   -81.821   -81.278   -80.518   -79.540   -78.346   -76.934   -75.305   -73.459   -71.395   -69.114   -66.617   -63.902   -60.969   -57.820   -54.453   -50.869   -47.068   -43.050   -38.814   -34.361   -29.692   -24.804   -19.700   -14.379    -8.840    -3.084     2.889     9.080    15.487    22.112    28.954    36.013    43.290    50.783    58.494    66.422    74.567    82.082    77.915    73.857    69.907    66.065    62.333    58.708    55.192    51.785    48.486    45.296    42.214    39.241    36.376    33.620    30.973    28.434    26.003    23.681    21.468    19.363    17.367    15.479    13.700    12.030    10.468     9.014     7.669     6.433     5.306     4.286     3.376     2.574     1.881     1.296     0.820     0.452     0.193     0.043     0.000     0.000     0.000     0.000     0.000     0.000     0.000     0.000     0.000     0.000     0.000     0.000     0.000     0.000     0.000     0.000     0.000     0.000     0.000     0.000     0.000     0.000     0.000     0.000     0.000     0.000     0.000     0.000     0.000     0.000     0.000     0.000     0.000     0.000     0.000     0.000     0.000     0.000     0.000     0.000     0.000     0.000     0.000     0.000     0.000     0.000     0.000     0.000
     0.000     0.000     0.000     0.000     0.000     0.000     0.000     0.000     0.000     0.000     0.000     0.000     0.000     0.000     0.000     0.000     0.000     0.000     0.000     0.000     0.000     0.000     0.000     0.000     0.000     0.000     0.000     0.000     0.000     0.000     0.000     0.000     0.000     0.000     0.000     0.000     0.000     0.000     0.000     0.000     0.000     0.000     0.000     0.000     0.000     0.000     0.000     0.000     0.000     0.043     0.194     0.454     0.823     1.300     1.885     2.579     3.382     4.293     5.313     6.442     7.679     9.025    10.479    12.043    13.714    15.494    17.383    19.381    21.487    23.701    26.024    28.456    30.997    33.646    36.403    39.270    42.245    45.328    48.520    51.821    55.230    58.748    62.374    66.109    69.953    73.905    77.966    82.136    74.459    66.314    58.386    50.675    43.181    35.905    28.846    22.004    15.379     8.971     2.781    -3.192    -8.948   -14.487   -19.809   -24.913   -29.800   -34.470   -38.923   -43.158   -47.177   -50.978   -54.562   -57.928   -61.078   -64.010   -66.725   -69.223   -71.504   -73.567   -75.413   -77.043   -78.454   -79.649   -80.626   -81.387   -81.930   -82.255   -82.364   -82.255   -81.930   -81.387   -80.626   -79.649   -78.454   -77.043   -75.413   -73.567   -71.504   -69.223   -66.725   -64.010   -61.078   -57.928   -54.562   -50.978   -47.177   -43.158   -38.923   -34.470   -29.800   -24.913   -19.809   -14.487    -8.948    -3.192     2.781     8.971    15.379    22.004    28.846    35.905    43.181    50.675    58.386    66.314    74.459    82.136    77.966    73.905    69.953    66.109    62.374    58.748    55.230    51.821    48.520    45.328    42.245    39.270    36.403    33.646    30.997    28.456    26.024    23.701    21.487    19.381    17.383    15.494    13.714    12.043    10.479     9.025     7.679     6.442     5.313     4.293     3.382     2.579     1.885     1.300     0.823     0.454     0.194     0.043     0.000     0.000     0.000     0.000     0.000     0.000     0.000     0.000     0.000     0.000     0.000     0.000     0.000     0.000     0.000     0.000     0.000     0.000     0.000     0.000     0.000     0.000     0.000     0.000     0.000     0.000     0.000     0.000     0.000     0.000     0.000     0.000     0.000     0.000     0.000     0.000     0.000     0.000     0.000     0.000     0.000     0.000     0.000     0.000     0.000     0.000     0.000     0.000
     0.000     0.000     0.000     0.000     0.000     0.000     0.000     0.000     0.000     0.000     0.000     0.000     0.000     0.000     0.000     0.000     0.000     0.000     0.000     0.000     0.000     0.000     0.000     0.000     0.000     0.000     0.000     0.000     0.000     0.000     0.000     0.000     0.000     0.000     0.000     0.000     0.000     0.000     0.000     0.000     0.000     0.000     0.000     0.000     0.000     0.000     0.000     0.000     0.000     0.043     0.193     0.452     0.820     1.296     1.881     2.574     3.376     4.286     5.306     6.433     7.669     9.014    10.468    12.030    13.700    15.479    17.367    19.363    21.468    23.681    26.003    28.434    30.973    33.620    36.376    39.241    42.214    45.296    48.486    51.785    55.192    58.708    62.333    66.065    69.907    73.857    77.915    82.082    74.567    66.422    58.494    50.783    43.290    36.013    28.954    22.112    15.487     9.080     2.889    -3.084    -8.840   -14.379   -19.700   -24.804   -29.692   -34.361   -38.814   -43.050   -47.068   -50.869   -54.453   -57.820   -60.969   -63.902   -66.617   -69.114   -71.395   -73.459   -75.305   -76.934   -78.346   -79.540   -80.518   -81.278   -81.821   -82.147   -82.255   -82.147   -81.821   -81.278   -80.518   -79.540   -78.346   -76.934   -75.305   -73.459   -71.395   -69.114   -66.617   -63.902   -60.969   -57.820   -54.453   -50.869   -47.068   -43.050   -38.814   -34.361   -29.692   -24.804   -19.700   -14.379    -8.840    -3.084     2.889     9.080    15.487    22.112    28.954    36.013    43.290    50.783    58.494    66.422    74.567    82.082    77.915    73.857    69.907    66.065    62.333    58.708    55.192    51.785    48.486    45.296    42.214    39.241    36.376    33.620    30.973    28.434    26.003    23.681    21.468    19.363    17.367    15.479    13.700    12.030    10.468     9.014     7.669     6.433     5.306     4.286     3.376     2.574     1.881     1.296     0.820     0.452     0.193     0.043     0.000     0.000     0.000     0.000     0.000     0.000     0.000     0.000     0.000     0.000     0.000     0.000     0.000     0.000     0.000     0.000     0.000     0.000     0.000     0.000     0.000     0.000     0.000     0.000     0.000     0.000     0.000     0.000     0.000     0.000     0.000     0.000     0.000     0.000     0.000     0.000     0.000     0.000     0.000     0.000     0.000     0.000     0.000     0.000     0.000     0.000     0.000     0.000
     0.000     0.000     0.000     0.000     0.000     0.000     0.000     0.000     0.000     0.000     0.000     0.000     0.000     0.000     0.000     0.000     0.000     0.000     0.000     0.000     0.000     0.000     0.000     0.000     0.000     0.000     0.000     0.000     0.000     0.000     0.000     0.000     0.000     0.000     0.000     0.000     0.000     0.000     0.000     0.000     0.000     0.000     0.000     0.000     0.000     0.000     0.000     0.000     0.000     0.041     0.189     0.446     0.811     1.285     1.867     2.558     3.358     4.266     5.282     6.407     7.640     8.982    10.432    11.991    13.659    15.434    17.318    19.311    21.412    23.622    25.940    28.366    30.901    33.544    36.295    39.155    42.124    45.200    48.385    51.678    55.080    58.589    62.207    65.933    69.768    73.710    77.761    81.919    74.893    66.748    58.820    51.109    43.616    36.339    29.280    22.438    15.813     9.406     3.215    -2.758    -8.514   -14.053   -19.374   -24.479   -29.366   -34.036   -38.488   -42.724   -46.742   -50.543   -54.127   -57.494   -60.643   -63.576   -66.291   -68.789   -71.069   -73.133   -74.979   -76.608   -78.020   -79.215   -80.192   -80.952   -81.495   -81.821   -81.930   -81.821   -81.495   -80.952   -80.192   -79.215   -78.020   -76.608   -74.979   -73.133   -71.069   -68.789   -66.291   -63.576   -60.643   -57.494   -54.127   -50.543   -46.742   -42.724   -38.488   -34.036   -29.366   -24.479   -19.374   -14.053    -8.514    -2.758     3.215     9.406    15.813    22.438    29.280    36.339    43.616    51.109    58.820    66.748    74.893    81.919    77.761    73.710    69.768    65.933    62.207    58.589    55.080    51.678    48.385    45.200    42.124    39.155    36.295    33.544    30.901    28.366    25.940    23.622    21.412    19.311    17.318    15.434    13.659    11.991    10.432     8.982     7.640     6.407     5.282     4.266     3.358     2.558     1.867     1.285     0.811     0.446     0.189     0.041     0.000     0.000     0.000     0.000     0.000     0.000     0.000     0.000     0.000     0.000     0.000     0.000     0.000     0.000     0.000     0.000     0.000     0.000     0.000     0.000     0.000     0.000     0.000     0.000     0.000     0.000     0.000     0.000     0.000     0.000     0.000     0.000     0.000     0.000     0.000     0.000     0.000     0.000     0.000     0.000     0.000     0.000     0.000     0.000     0.000     0.000     0.000     0.000
     0.000     0.000     0.000     0.000     0.000     0.000     0.000     0.000     0.000     0.000     0.000     0.000     0.000     0.000     0.000     0.000     0.000     0.000     0.000     0.000     0.000     0.000     0.000     0.000     0.000     0.000     0.000     0.000     0.000     0.000     0.000     0.000     0.000     0.000     0.000     0.000     0.000     0.000     0.000     0.000     0.000     0.000     0.000     0.000     0.000     0.000     0.000     0.000     0.000     0.038     0.182     0.436     0.797     1.267     1.845     2.532     3.327     4.231     5.243     6.363     7.592     8.928    10.374    11.927    13.589    15.359    17.238    19.225    21.319    23.523    25.834    28.253    30.781    33.417    36.161    39.013    41.973    45.041    48.216    51.500    54.892    58.392    61.999    65.714    69.537    73.467    77.505    81.650    75.436    67.291    59.363    51.652    44.159    36.882    29.823    22.981    16.356     9.949     3.758    -2.215    -7.971   -13.510   -18.831   -23.936   -28.823   -33.493   -37.945   -42.181   -46.199   -50.000   -53.584   -56.951   -60.100   -63.033   -65.748   -68.246   -70.526   -72.590   -74.436   -76.065   -77.477   -78.672   -79.649   -80.409   -80.952   -81.278   -81.387   -81.278   -80.952   -80.409   -79.649   -78.672   -77.477   -76.065   -74.436   -72.590   -70.526   -68.246   -65.748   -63.033   -60.100   -56.951   -53.584   -50.000   -46.199   -42.181   -37.945   -33.493   -28.823   -23.936   -18.831   -13.510    -7.971    -2.215     3.758     9.949    16.356    22.981    29.823    36.882    44.159    51.652    59.363    67.291    75.436    81.650    77.505    73.467    69.537    65.714    61.999    58.392    54.892    51.500    48.216    45.041    41.973    39.013    36.161    33.417    30.781    28.253    25.834    23.523    21.319    19.225    17.238    15.359    13.589    11.927    10.374     8.928     7.592     6.363     5.243     4.231     3.327     2.532     1.845     1.267     0.797     0.436     0.182     0.038     0.000     0.000     0.000     0.000     0.000     0.000     0.000     0.000     0.000     0.000     0.000     0.000     0.000     0.000     0.000     0.000     0.000     0.000     0.000     0.000     0.000     0.000     0.000     0.000     0.000     0.000     0.000     0.000     0.000     0.000     0.000     0.000     0.000     0.000     0.000     0.000     0.000     0.000     0.000     0.000     0.000     0.000     0.000     0.000     0.000     0.000     0.000     0.000
     0.000     0.000     0.000     0.000     0.000     0.000     0.000     0.000     0.000     0.000     0.000     0.000     0.000     0.000     0.000     0.000     0.000     0.000     0.000     0.000     0.000     0.000     0.000     0.000     0.000     0.000     0.000     0.000     0.000     0.000     0.000     0.000     0.000     0.000     0.000     0.000     0.000     0.000     0.000     0.000     0.000     0.000     0.000     0.000     0.000     0.000     0.000     0.000     0.000     0.034     0.173     0.421     0.778     1.242     1.815     2.496     3.285     4.182     5.188     6.302     7.524     8.854    10.292    11.838    13.493    15.255    17.125    19.104    21.190    23.384    25.686    28.096    30.614    33.240    35.973    38.814    41.762    44.818    47.981    51.252    54.630    58.116    61.708    65.408    69.214    73.128    77.147    81.274    76.197    68.051    60.123    52.412    44.919    37.642    30.583    23.741    17.116    10.709     4.518    -1.455    -7.211   -12.749   -18.071   -23.175   -28.062   -32.732   -37.185   -41.421   -45.439   -49.240   -52.824   -56.191   -59.340   -62.272   -64.988   -67.485   -69.766   -71.830   -73.676   -75.305   -76.717   -77.911   -78.889   -79.649   -80.192   -80.518   -80.626   -80.518   -80.192   -79.649   -78.889   -77.911   -76.717   -75.305   -73.676   -71.830   -69.766   -67.485   -64.988   -62.272   -59.340   -56.191   -52.824   -49.240   -45.439   -41.421   -37.185   -32.732   -28.062   -23.175   -18.071   -12.749    -7.211    -1.455     4.518    10.709    17.116    23.741    30.583    37.642    44.919    52.412    60.123    68.051    76.197    81.274    77.147    73.128    69.214    65.408    61.708    58.116    54.630    51.252    47.981    44.818    41.762    38.814    35.973    33.240    30.614    28.096    25.686    23.384    21.190    19.104    17.125    15.255    13.493    11.838    10.292     8.854     7.524     6.302     5.188     4.182     3.285     2.496     1.815     1.242     0.778     0.421     0.173     0.034     0.000     0.000     0.000     0.000     0.000     0.000     0.000     0.000     0.000     0.000     0.000     0.000     0.000     0.000     0.000     0.000     0.000     0.000     0.000     0.000     0.000     0.000     0.000     0.000     0.000     0.000     0.000     0.000     0.000     0.000     0.000     0.000     0.000     0.000     0.000     0.000     0.000     0.000     0.000     0.000     0.000     0.000     0.000     0.000     0.000     0.000     0.000     0.000
     0.000     0.000     0.000     0.000     0.000     0.000     0.000     0.000     0.000     0.000     0.000     0.000     0.000     0.000     0.000     0.000     0.000     0.000     0.000     0.000     0.000     0.000     0.000     0.000     0.000     0.000     0.000     0.000     0.000     0.000     0.000     0.000     0.000     0.000     0.000     0.000     0.000     0.000     0.000     0.000     0.000     0.000     0.000     0.000     0.000     0.000     0.000     0.000     0.000     0.029     0.162     0.403     0.753     1.210     1.776     2.449     3.231     4.121     5.118     6.224     7.437     8.758    10.187    11.724    13.369    15.121    16.981    18.949    21.024    23.207    25.498    27.895    30.400    33.013    35.732    38.559    41.493    44.533    47.681    50.935    54.296    57.763    61.336    65.016    68.802    72.693    76.691    80.793    77.174    69.029    61.101    53.390    45.896    38.620    31.561    24.719    18.094    11.686     5.496    -0.477    -6.233   -11.772   -17.094   -22.198   -27.085   -31.755   -36.208   -40.443   -44.462   -48.263   -51.847   -55.213   -58.363   -61.295   -64.010   -66.508   -68.789   -70.852   -72.698   -74.327   -75.739   -76.934   -77.911   -78.672   -79.215   -79.540   -79.649   -79.540   -79.215   -78.672   -77.911   -76.934   -75.739   -74.327   -72.698   -70.852   -68.789   -66.508   -64.010   -61.295   -58.363   -55.213   -51.847   -48.263   -44.462   -40.443   -36.208   -31.755   -27.085   -22.198   -17.094   -11.772    -6.233    -0.477     5.496    11.686    18.094    24.719    31.561    38.620    45.896    53.390    61.101    69.029    77.174    80.793    76.691    72.693    68.802    65.016    61.336    57.763    54.296    50.935    47.681    44.533    41.493    38.559    35.732    33.013    30.400    27.895    25.498    23.207    21.024    18.949    16.981    15.121    13.369    11.724    10.187     8.758     7.437     6.224     5.118     4.121     3.231     2.449     1.776     1.210     0.753     0.403     0.162     0.029     0.000     0.000     0.000     0.000     0.000     0.000     0.000     0.000     0.000     0.000     0.000     0.000     0.000     0.000     0.000     0.000     0.000     0.000     0.000     0.000     0.000     0.000     0.000     0.000     0.000     0.000     0.000     0.000     0.000     0.000     0.000     0.000     0.000     0.000     0.000     0.000     0.000     0.000     0.000     0.000     0.000     0.000     0.000     0.000     0.000     0.000     0.000     0.000
     0.000     0.000     0.000     0.000     0.000     0.000     0.000     0.000     0.000     0.000     0.000     0.000     0.000     0.000     0.000     0.000     0.000     0.000     0.000     0.000     0.000     0.000     0.000     0.000     0.000     0.000     0.000     0.000     0.000     0.000     0.000     0.000     0.000     0.000     0.000     0.000     0.000     0.000     0.000     0.000     0.000     0.000     0.000     0.000     0.000     0.000     0.000     0.000     0.000     0.024     0.149     0.382     0.723     1.172     1.729     2.393     3.166     4.046     5.033     6.129     7.332     8.642    10.060    11.586    13.219    14.959    16.807    18.761    20.823    22.992    25.268    27.651    30.140    32.737    35.440    38.249    41.165    44.187    47.315    50.549    53.889    57.334    60.885    64.540    68.301    72.166    76.136    80.209    78.369    70.223    62.295    54.584    47.091    39.814    32.755    25.913    19.288    12.881     6.691     0.717    -5.039   -10.577   -15.899   -21.003   -25.890   -30.560   -35.013   -39.249   -43.267   -47.068   -50.652   -54.019   -57.168   -60.100   -62.815   -65.313   -67.594   -69.657   -71.504   -73.133   -74.545   -75.739   -76.717   -77.477   -78.020   -78.346   -78.454   -78.346   -78.020   -77.477   -76.717   -75.739   -74.545   -73.133   -71.504   -69.657   -67.594   -65.313   -62.815   -60.100   -57.168   -54.019   -50.652   -47.068   -43.267   -39.249   -35.013   -30.560   -25.890   -21.003   -15.899   -10.577    -5.039     0.717     6.691    12.881    19.288    25.913    32.755    39.814    47.091    54.584    62.295    70.223    78.369    80.209    76.136    72.166    68.301    64.540    60.885    57.334    53.889    50.549    47.315    44.187    41.165    38.249    35.440    32.737    30.140    27.651    25.268    22.992    20.823    18.761    16.807    14.959    13.219    11.586    10.060     8.642     7.332     6.129     5.033     4.046     3.166     2.393     1.729     1.172     0.723     0.382     0.149     0.024     0.000     0.000     0.000     0.000     0.000     0.000     0.000     0.000     0.000     0.000     0.000     0.000     0.000     0.000     0.000     0.000     0.000     0.000     0.000     0.000     0.000     0.000     0.000     0.000     0.000     0.000     0.000     0.000     0.000     0.000     0.000     0.000     0.000     0.000     0.000     0.000     0.000     0.000     0.000     0.000     0.000     0.000     0.000     0.000     0.000     0.000     0.000     0.000
     0.000     0.000     0.000     0.000     0.000     0.000     0.000     0.000     0.000     0.000     0.000     0.000     0.000     0.000     0.000     0.000     0.000     0.000     0.000     0.000     0.000     0.000     0.000     0.000     0.000     0.000     0.000     0.000     0.000     0.000     0.000     0.000     0.000     0.000     0.000     0.000     0.000     0.000     0.000     0.000     0.000     0.000     0.000     0.000     0.000     0.000     0.000     0.000     0.000     0.018     0.134     0.358     0.689     1.128     1.674     2.328     3.089     3.958     4.934     6.018     7.209     8.507     9.912    11.424    13.043    14.769    16.601    18.541    20.587    22.740    24.999    27.364    29.836    32.413    35.096    37.886    40.780    43.780    46.886    50.096    53.411    56.831    60.354    63.982    67.713    71.548    75.485    79.524    79.780    71.635    63.707    55.996    48.503    41.226    34.167    27.325    20.700    14.293     8.102     2.129    -3.627    -9.166   -14.487   -19.591   -24.479   -29.149   -33.601   -37.837   -41.855   -45.656   -49.240   -52.607   -55.756   -58.689   -61.404   -63.902   -66.182   -68.246   -70.092   -71.721   -73.133   -74.327   -75.305   -76.065   -76.608   -76.934   -77.043   -76.934   -76.608   -76.065   -75.305   -74.327   -73.133   -71.721   -70.092   -68.246   -66.182   -63.902   -61.404   -58.689   -55.756   -52.607   -49.240   -45.656   -41.855   -37.837   -33.601   -29.149   -24.479   -19.591   -14.487    -9.166    -3.627     2.129     8.102    14.293    20.700    27.325    34.167    41.226    48.503    55.996    63.707    71.635    79.780    79.524    75.485    71.548    67.713    63.982    60.354    56.831    53.411    50.096    46.886    43.780    40.780    37.886    35.096    32.413    29.836    27.364    24.999    22.740    20.587    18.541    16.601    14.769    13.043    11.424     9.912     8.507     7.209     6.018     4.934     3.958     3.089     2.328     1.674     1.128     0.689     0.358     0.134     0.018     0.000     0.000     0.000     0.000     0.000     0.000     0.000     0.000     0.000     0.000     0.000     0.000     0.000     0.000     0.000     0.000     0.000     0.000     0.000     0.000     0.000     0.000     0.000     0.000     0.000     0.000     0.000     0.000     0.000     0.000     0.000     0.000     0.000     0.000     0.000     0.000     0.000     0.000     0.000     0.000     0.000     0.000     0.000     0.000     0.000     0.000     0.000     0.000
     0.000     0.000     0.000     0.000     0.000     0.000     0.000     0.000     0.000     0.000     0.000     0.000     0.000     0.000     0.000     0.000     0.000     0.000     0.000     0.000     0.000     0.000     0.000     0.000     0.000     0.000     0.000     0.000     0.000     0.000     0.000     0.000     0.000     0.000     0.000     0.000     0.000     0.000     0.000     0.000     0.000     0.000     0.000     0.000     0.000     0.000     0.000     0.000     0.000     0.012     0.118     0.330     0.650     1.078     1.612     2.254     3.003     3.859     4.822     5.891     7.068     8.351     9.742    11.238    12.841    14.551    16.367    18.289    20.317    22.451    24.690    27.036    29.486    32.042    34.703    37.469    40.340    43.315    46.394    49.578    52.864    56.254    59.747    63.343    67.041    70.840    74.740    78.742    81.409    73.264    65.336    57.625    50.132    42.855    35.796    28.954    22.329    15.922     9.731     3.758    -1.998    -7.537   -12.858   -17.962   -22.850   -27.519   -31.972   -36.208   -40.226   -44.027   -47.611   -50.978   -54.127   -57.060   -59.775   -62.272   -64.553   -66.617   -68.463   -70.092   -71.504   -72.698   -73.676   -74.436   -74.979   -75.305   -75.413   -75.305   -74.979   -74.436   -73.676   -72.698   -71.504   -70.092   -68.463   -66.617   -64.553   -62.272   -59.775   -57.060   -54.127   -50.978   -47.611   -44.027   -40.226   -36.208   -31.972   -27.519   -22.850   -17.962   -12.858    -7.537    -1.998     3.758     9.731    15.922    22.329    28.954    35.796    42.855    50.132    57.625    65.336    73.264    81.409    78.742    74.740    70.840    67.041    63.343    59.747    56.254    52.864    49.578    46.394    43.315    40.340    37.469    34.703    32.042    29.486    27.036    24.690    22.451    20.317    18.289    16.367    14.551    12.841    11.238     9.742     8.351     7.068     5.891     4.822     3.859     3.003     2.254     1.612     1.078     0.650     0.330     0.118     0.012     0.000     0.000     0.000     0.000     0.000     0.000     0.000     0.000     0.000     0.000     0.000     0.000     0.000     0.000     0.000     0.000     0.000     0.000     0.000     0.000     0.000     0.000     0.000     0.000     0.000     0.000     0.000     0.000     0.000     0.000     0.000     0.000     0.000     0.000     0.000     0.000     0.000     0.000     0.000     0.000     0.000     0.000     0.000     0.000     0.000     0.000     0.000     0.000
     0.000     0.000     0.000     0.000     0.000     0.000     0.000     0.000     0.000     0.000     0.000     0.000     0.000     0.000     0.000     0.000     0.000     0.000     0.000     0.000     0.000     0.000     0.000     0.000     0.000     0.000     0.000     0.000     0.000     0.000     0.000     0.000     0.000     0.000     0.000     0.000     0.000     0.000     0.000     0.000     0.000     0.000     0.000     0.000     0.000     0.000     0.000     0.000     0.000     0.007     0.101     0.301     0.608     1.022     1.544     2.172     2.906     3.748     4.696     5.750     6.911     8.178     9.551    11.030    12.616    14.307    16.103    18.006    20.013    22.126    24.344    26.667    29.094    31.626    34.262    37.002    39.846    42.793    45.843    48.995    52.250    55.608    59.066    62.626    66.286    70.046    73.905    77.863    81.919    75.110    67.182    59.472    51.978    44.702    37.642    30.800    24.176    17.768    11.578     5.604    -0.151    -5.690   -11.012   -16.116   -21.003   -25.673   -30.126   -34.361   -38.380   -42.181   -45.765   -49.132   -52.281   -55.213   -57.928   -60.426   -62.707   -64.770   -66.617   -68.246   -69.657   -70.852   -71.830   -72.590   -73.133   -73.459   -73.567   -73.459   -73.133   -72.590   -71.830   -70.852   -69.657   -68.246   -66.617   -64.770   -62.707   -60.426   -57.928   -55.213   -52.281   -49.132   -45.765   -42.181   -38.380   -34.361   -30.126   -25.673   -21.003   -16.116   -11.012    -5.690    -0.151     5.604    11.578    17.768    24.176    30.800    37.642    44.702    51.978    59.472    67.182    75.110    81.919    77.863    73.905    70.046    66.286    62.626    59.066    55.608    52.250    48.995    45.843    42.793    39.846    37.002    34.262    31.626    29.094    26.667    24.344    22.126    20.013    18.006    16.103    14.307    12.616    11.030     9.551     8.178     6.911     5.750     4.696     3.748     2.906     2.172     1.544     1.022     0.608     0.301     0.101     0.007     0.000     0.000     0.000     0.000     0.000     0.000     0.000     0.000     0.000     0.000     0.000     0.000     0.000     0.000     0.000     0.000     0.000     0.000     0.000     0.000     0.000     0.000     0.000     0.000     0.000     0.000     0.000     0.000     0.000     0.000     0.000     0.000     0.000     0.000     0.000     0.000     0.000     0.000     0.000     0.000     0.000     0.000     0.000     0.000     0.000     0.000     0.000     0.000
     0.000     0.000     0.000     0.000     0.000     0.000     0.000     0.000     0.000     0.000     0.000     0.000     0.000     0.000     0.000     0.000     0.000     0.000     0.000     0.000     0.000     0.000     0.000     0.000     0.000     0.000     0.000     0.000     0.000     0.000     0.000     0.000     0.000     0.000     0.000     0.000     0.000     0.000     0.000     0.000     0.000     0.000     0.000     0.000     0.000     0.000     0.000     0.000     0.000     0.003     0.083     0.270     0.563     0.963     1.469     2.081     2.800     3.626     4.557     5.594     6.737     7.986     9.341    10.801    12.366    14.037    15.812    17.693    19.678    21.767    23.961    26.259    28.660    31.165    33.774    36.485    39.298    42.214    45.232    48.351    51.571    54.892    58.313    61.833    65.451    69.168    72.983    76.893    80.900    77.174    69.246    61.535    54.041    46.765    39.706    32.864    26.239    19.831    13.641     7.668     1.912    -3.627    -8.948   -14.053   -18.940   -23.610   -28.062   -32.298   -36.316   -40.117   -43.701   -47.068   -50.218   -53.150   -55.865   -58.363   -60.643   -62.707   -64.553   -66.182   -67.594   -68.789   -69.766   -70.526   -71.069   -71.395   -71.504   -71.395   -71.069   -70.526   -69.766   -68.789   -67.594   -66.182   -64.553   -62.707   -60.643   -58.363   -55.865   -53.150   -50.218   -47.068   -43.701   -40.117   -36.316   -32.298   -28.062   -23.610   -18.940   -14.053    -8.948    -3.627     1.912     7.668    13.641    19.831    26.239    32.864    39.706    46.765    54.041    61.535    69.246    77.174    80.900    76.893    72.983    69.168    65.451    61.833    58.313    54.892    51.571    48.351    45.232    42.214    39.298    36.485    33.774    31.165    28.660    26.259    23.961    21.767    19.678    17.693    15.812    14.037    12.366    10.801     9.341     7.986     6.737     5.594     4.557     3.626     2.800     2.081     1.469     0.963     0.563     0.270     0.083     0.003     0.000     0.000     0.000     0.000     0.000     0.000     0.000     0.000     0.000     0.000     0.000     0.000     0.000     0.000     0.000     0.000     0.000     0.000     0.000     0.000     0.000     0.000     0.000     0.000     0.000     0.000     0.000     0.000     0.000     0.000     0.000     0.000     0.000     0.000     0.000     0.000     0.000     0.000     0.000     0.000     0.000     0.000     0.000     0.000     0.000     0.000     0.000     0.000
     0.000     0.000     0.000     0.000     0.000     0.000     0.000     0.000     0.000     0.000     0.000     0.000     0.000     0.000     0.000     0.000     0.000     0.000     0.000     0.000     0.000     0.000     0.000     0.000     0.000     0.000     0.000     0.000     0.000     0.000     0.000     0.000     0.000     0.000     0.000     0.000     0.000     0.000     0.000     0.000     0.000     0.000     0.000     0.000     0.000     0.000     0.000     0.000     0.000     0.001     0.066     0.237     0.515     0.899     1.388     1.984     2.686     3.493     4.406     5.425     6.549     7.777     9.111    10.550    12.094    13.742    15.494    17.351    19.311    21.375    23.542    25.813    28.186    30.662    33.240    35.919    38.700    41.582    44.565    47.647    50.829    54.110    57.490    60.966    64.540    68.210    71.975    75.835    79.787    79.455    71.527    63.816    56.322    49.046    41.987    35.145    28.520    22.112    15.922     9.949     4.193    -1.346    -6.668   -11.772   -16.659   -21.329   -25.782   -30.017   -34.036   -37.837   -41.421   -44.787   -47.937   -50.869   -53.584   -56.082   -58.363   -60.426   -62.272   -63.902   -65.313   -66.508   -67.485   -68.246   -68.789   -69.114   -69.223   -69.114   -68.789   -68.246   -67.485   -66.508   -65.313   -63.902   -62.272   -60.426   -58.363   -56.082   -53.584   -50.869   -47.937   -44.787   -41.421   -37.837   -34.036   -30.017   -25.782   -21.329   -16.659   -11.772    -6.668    -1.346     4.193     9.949    15.922    22.112    28.520    35.145    41.987    49.046    56.322    63.816    71.527    79.455    79.787    75.835    71.975    68.210    64.540    60.966    57.490    54.110    50.829    47.647    44.565    41.582    38.700    35.919    33.240    30.662    28.186    25.813    23.542    21.375    19.311    17.351    15.494    13.742    12.094    10.550     9.111     7.777     6.549     5.425     4.406     3.493     2.686     1.984     1.388     0.899     0.515     0.237     0.066     0.001     0.000     0.000     0.000     0.000     0.000     0.000     0.000     0.000     0.000     0.000     0.000     0.000     0.000     0.000     0.000     0.000     0.000     0.000     0.000     0.000     0.000     0.000     0.000     0.000     0.000     0.000     0.000     0.000     0.000     0.000     0.000     0.000     0.000     0.000     0.000     0.000     0.000     0.000     0.000     0.000     0.000     0.000     0.000     0.000     0.000     0.000     0.000     0.000
     0.000     0.000     0.000     0.000     0.000     0.000     0.000     0.000     0.000     0.000     0.000     0.000     0.000     0.000     0.000     0.000     0.000     0.000     0.000     0.000     0.000     0.000     0.000     0.000     0.000     0.000     0.000     0.000     0.000     0.000     0.000     0.000     0.000     0.000     0.000     0.000     0.000     0.000     0.000     0.000     0.000     0.000     0.000     0.000     0.000     0.000     0.000     0.000     0.000     0.000     0.049     0.204     0.465     0.831     1.303     1.881     2.563     3.352     4.245     5.243     6.345     7.553     8.864    10.280    11.800    13.424    15.151    16.981    18.915    20.951    23.090    25.330    27.673    30.117    32.662    35.307    38.053    40.898    43.843    46.886    50.027    53.265    56.600    60.030    63.555    67.175    70.887    74.691    78.586    81.952    74.024    66.314    58.820    51.544    44.484    37.642    31.018    24.610    18.420    12.446     6.691     1.152    -4.170    -9.274   -14.161   -18.831   -23.284   -27.519   -31.538   -35.339   -38.923   -42.290   -45.439   -48.371   -51.086   -53.584   -55.865   -57.928   -59.775   -61.404   -62.815   -64.010   -64.988   -65.748   -66.291   -66.617   -66.725   -66.617   -66.291   -65.748   -64.988   -64.010   -62.815   -61.404   -59.775   -57.928   -55.865   -53.584   -51.086   -48.371   -45.439   -42.290   -38.923   -35.339   -31.538   -27.519   -23.284   -18.831   -14.161    -9.274    -4.170     1.152     6.691    12.446    18.420    24.610    31.018    37.642    44.484    51.544    58.820    66.314    74.024    81.952    78.586    74.691    70.887    67.175    63.555    60.030    56.600    53.265    50.027    46.886    43.843    40.898    38.053    35.307    32.662    30.117    27.673    25.330    23.090    20.951    18.915    16.981    15.151    13.424    11.800    10.280     8.864     7.553     6.345     5.243     4.245     3.352     2.563     1.881     1.303     0.831     0.465     0.204     0.049     0.000     0.000     0.000     0.000     0.000     0.000     0.000     0.000     0.000     0.000     0.000     0.000     0.000     0.000     0.000     0.000     0.000     0.000     0.000     0.000     0.000     0.000     0.000     0.000     0.000     0.000     0.000     0.000     0.000     0.000     0.000     0.000     0.000     0.000     0.000     0.000     0.000     0.000     0.000     0.000     0.000     0.000     0.000     0.000     0.000     0.000     0.000     0.000     0.000
     0.000     0.000     0.000     0.000     0.000     0.000     0.000     0.000     0.000     0.000     0.000     0.000     0.000     0.000     0.000     0.000     0.000     0.000     0.000     0.000     0.000     0.000     0.000     0.000     0.000     0.000     0.000     0.000     0.000     0.000     0.000     0.000     0.000     0.000     0.000     0.000     0.000     0.000     0.000     0.000     0.000     0.000     0.000     0.000     0.000     0.000     0.000     0.000     0.000     0.000     0.034     0.171     0.413     0.761     1.214     1.771     2.434     3.201     4.073     5.049     6.129     7.313     8.600     9.992    11.486    13.083    14.783    16.586    18.490    20.497    22.604    24.813    27.123    29.533    32.042    34.651    37.359    40.165    43.069    46.069    49.166    52.358    55.645    59.026    62.500    66.065    69.721    73.467    77.300    81.220    76.740    69.029    61.535    54.259    47.199    40.357    33.733    27.325    21.135    15.162     9.406     3.867    -1.455    -6.559   -11.446   -16.116   -20.569   -24.804   -28.823   -32.624   -36.208   -39.574   -42.724   -45.656   -48.371   -50.869   -53.150   -55.213   -57.060   -58.689   -60.100   -61.295   -62.272   -63.033   -63.576   -63.902   -64.010   -63.902   -63.576   -63.033   -62.272   -61.295   -60.100   -58.689   -57.060   -55.213   -53.150   -50.869   -48.371   -45.656   -42.724   -39.574   -36.208   -32.624   -28.823   -24.804   -20.569   -16.116   -11.446    -6.559    -1.455     3.867     9.406    15.162    21.135    27.325    33.733    40.357    47.199    54.259    61.535    69.029    76.740    81.220    77.300    73.467    69.721    66.065    62.500    59.026    55.645    52.358    49.166    46.069    43.069    40.165    37.359    34.651    32.042    29.533    27.123    24.813    22.604    20.497    18.490    16.586    14.783    13.083    11.486     9.992     8.600     7.313     6.129     5.049     4.073     3.201     2.434     1.771     1.214     0.761     0.413     0.171     0.034     0.000     0.000     0.000     0.000     0.000     0.000     0.000     0.000     0.000     0.000     0.000     0.000     0.000     0.000     0.000     0.000     0.000     0.000     0.000     0.000     0.000     0.000     0.000     0.000     0.000     0.000     0.000     0.000     0.000     0.000     0.000     0.000     0.000     0.000     0.000     0.000     0.000     0.000     0.000     0.000     0.000     0.000     0.000     0.000     0.000     0.000     0.000     0.000     0.000
     0.000     0.000     0.000     0.000     0.000     0.000     0.000     0.000     0.000     0.000     0.000     0.000     0.000     0.000     0.000     0.000     0.000     0.000     0.000     0.000     0.000     0.000     0.000     0.000     0.000     0.000     0.000     0.000     0.000     0.000     0.000     0.000     0.000     0.000     0.000     0.000     0.000     0.000     0.000     0.000     0.000     0.000     0.000     0.000     0.000     0.000     0.000     0.000     0.000     0.000     0.020     0.138     0.361     0.689     1.121     1.657     2.298     3.043     3.892     4.844     5.900     7.059     8.321     9.685    11.152    12.721    14.393    16.165    18.039    20.013    22.088    24.263    26.537    28.911    31.383    33.953    36.620    39.384    42.245    45.200    48.250    51.394    54.630    57.959    61.378    64.886    68.483    72.166    75.935    79.787    79.672    71.961    64.467    57.191    50.132    43.290    36.665    30.257    24.067    18.094    12.338     6.799     1.478    -3.627    -8.514   -13.184   -17.637   -21.872   -25.890   -29.692   -33.275   -36.642   -39.792   -42.724   -45.439   -47.937   -50.218   -52.281   -54.127   -55.756   -57.168   -58.363   -59.340   -60.100   -60.643   -60.969   -61.078   -60.969   -60.643   -60.100   -59.340   -58.363   -57.168   -55.756   -54.127   -52.281   -50.218   -47.937   -45.439   -42.724   -39.792   -36.642   -33.275   -29.692   -25.890   -21.872   -17.637   -13.184    -8.514    -3.627     1.478     6.799    12.338    18.094    24.067    30.257    36.665    43.290    50.132    57.191    64.467    71.961    79.672    79.787    75.935    72.166    68.483    64.886    61.378    57.959    54.630    51.394    48.250    45.200    42.245    39.384    36.620    33.953    31.383    28.911    26.537    24.263    22.088    20.013    18.039    16.165    14.393    12.721    11.152     9.685     8.321     7.059     5.900     4.844     3.892     3.043     2.298     1.657     1.121     0.689     0.361     0.138     0.020     0.000     0.000     0.000     0.000     0.000     0.000     0.000     0.000     0.000     0.000     0.000     0.000     0.000     0.000     0.000     0.000     0.000     0.000     0.000     0.000     0.000     0.000     0.000     0.000     0.000     0.000     0.000     0.000     0.000     0.000     0.000     0.000     0.000     0.000     0.000     0.000     0.000     0.000     0.000     0.000     0.000     0.000     0.000     0.000     0.000     0.000     0.000     0.000     0.000
     0.000     0.000     0.000     0.000     0.000     0.000     0.000     0.000     0.000     0.000     0.000     0.000     0.000     0.000     0.000     0.000     0.000     0.000     0.000     0.000     0.000     0.000     0.000     0.000     0.000     0.000     0.000     0.000     0.000     0.000     0.000     0.000     0.000     0.000     0.000     0.000     0.000     0.000     0.000     0.000     0.000     0.000     0.000     0.000     0.000     0.000     0.000     0.000     0.000     0.000     0.010     0.107     0.309     0.616     1.026     1.540     2.157     2.878     3.702     4.630     5.659     6.792     8.026     9.363    10.801    12.340    13.980    15.721    17.562    19.503    21.543    23.681    25.918    28.253    30.686    33.214    35.839    38.559    41.373    44.281    47.282    50.374    53.558    56.831    60.192    63.640    67.175    70.793    74.494    78.276    82.136    75.110    67.617    60.340    53.281    46.439    39.814    33.407    27.216    21.243    15.487     9.949     4.627    -0.477    -5.364   -10.034   -14.487   -18.723   -22.741   -26.542   -30.126   -33.493   -36.642   -39.574   -42.290   -44.787   -47.068   -49.132   -50.978   -52.607   -54.019   -55.213   -56.191   -56.951   -57.494   -57.820   -57.928   -57.820   -57.494   -56.951   -56.191   -55.213   -54.019   -52.607   -50.978   -49.132   -47.068   -44.787   -42.290   -39.574   -36.642   -33.493   -30.126   -26.542   -22.741   -18.723   -14.487   -10.034    -5.364    -0.477     4.627     9.949    15.487    21.243    27.216    33.407    39.814    46.439    53.281    60.340    67.617    75.110    82.136    78.276    74.494    70.793    67.175    63.640    60.192    56.831    53.558    50.374    47.282    44.281    41.373    38.559    35.839    33.214    30.686    28.253    25.918    23.681    21.543    19.503    17.562    15.721    13.980    12.340    10.801     9.363     8.026     6.792     5.659     4.630     3.702     2.878     2.157     1.540     1.026     0.616     0.309     0.107     0.010     0.000     0.000     0.000     0.000     0.000     0.000     0.000     0.000     0.000     0.000     0.000     0.000     0.000     0.000     0.000     0.000     0.000     0.000     0.000     0.000     0.000     0.000     0.000     0.000     0.000     0.000     0.000     0.000     0.000     0.000     0.000     0.000     0.000     0.000     0.000     0.000     0.000     0.000     0.000     0.000     0.000     0.000     0.000     0.000     0.000     0.000     0.000     0.000     0.000
     0.000     0.000     0.000     0.000     0.000     0.000     0.000     0.000     0.000     0.000     0.000     0.000     0.000     0.000     0.000     0.000     0.000     0.000     0.000     0.000     0.000     0.000     0.000     0.000     0.000     0.000     0.000     0.000     0.000     0.000     0.000     0.000     0.000     0.000     0.000     0.000     0.000     0.000     0.000     0.000     0.000     0.000     0.000     0.000     0.000     0.000     0.000     0.000     0.000     0.000     0.003     0.079     0.259     0.542     0.929     1.419     2.012     2.707     3.506     4.406     5.409     6.513     7.718     9.025    10.432    11.940    13.548    15.255    17.061    18.966    20.969    23.070    25.268    27.562    29.953    32.438    35.018    37.691    40.457    43.315    46.264    49.303    52.430    55.645    58.947    62.333    65.802    69.352    72.983    76.691    80.474    78.477    70.984    63.707    56.648    49.806    43.181    36.774    30.583    24.610    18.854    13.315     7.994     2.889    -1.998    -6.668   -11.120   -15.356   -19.374   -23.175   -26.759   -30.126   -33.275   -36.208   -38.923   -41.421   -43.701   -45.765   -47.611   -49.240   -50.652   -51.847   -52.824   -53.584   -54.127   -54.453   -54.562   -54.453   -54.127   -53.584   -52.824   -51.847   -50.652   -49.240   -47.611   -45.765   -43.701   -41.421   -38.923   -36.208   -33.275   -30.126   -26.759   -23.175   -19.374   -15.356   -11.120    -6.668    -1.998     2.889     7.994    13.315    18.854    24.610    30.583    36.774    43.181    49.806    56.648    63.707    70.984    78.477    80.474    76.691    72.983    69.352    65.802    62.333    58.947    55.645    52.430    49.303    46.264    43.315    40.457    37.691    35.018    32.438    29.953    27.562    25.268    23.070    20.969    18.966    17.061    15.255    13.548    11.940    10.432     9.025     7.718     6.513     5.409     4.406     3.506     2.707     2.012     1.419     0.929     0.542     0.259     0.079     0.003     0.000     0.000     0.000     0.000     0.000     0.000     0.000     0.000     0.000     0.000     0.000     0.000     0.000     0.000     0.000     0.000     0.000     0.000     0.000     0.000     0.000     0.000     0.000     0.000     0.000     0.000     0.000     0.000     0.000     0.000     0.000     0.000     0.000     0.000     0.000     0.000     0.000     0.000     0.000     0.000     0.000     0.000     0.000     0.000     0.000     0.000     0.000     0.000     0.000
     0.000     0.000     0.000     0.000     0.000     0.000     0.000     0.000     0.000     0.000     0.000     0.000     0.000     0.000     0.000     0.000     0.000     0.000     0.000     0.000     0.000     0.000     0.000     0.000     0.000     0.000     0.000     0.000     0.000     0.000     0.000     0.000     0.000     0.000     0.000     0.000     0.000     0.000     0.000     0.000     0.000     0.000     0.000     0.000     0.000     0.000     0.000     0.000     0.000     0.000     0.000     0.053     0.210     0.469     0.831     1.296     1.863     2.532     3.303     4.175     5.149     6.224     7.399     8.674    10.049    11.523    13.097    14.769    16.539    18.406    20.371    22.431    24.588    26.840    29.186    31.626    34.159    36.783    39.499    42.305    45.200    48.183    51.252    54.407    57.646    60.966    64.368    67.848    71.405    75.037    78.742    82.061    74.567    67.291    60.232    53.390    46.765    40.357    34.167    28.194    22.438    16.899    11.578     6.473     1.586    -3.084    -7.537   -11.772   -15.790   -19.591   -23.175   -26.542   -29.692   -32.624   -35.339   -37.837   -40.117   -42.181   -44.027   -45.656   -47.068   -48.263   -49.240   -50.000   -50.543   -50.869   -50.978   -50.869   -50.543   -50.000   -49.240   -48.263   -47.068   -45.656   -44.027   -42.181   -40.117   -37.837   -35.339   -32.624   -29.692   -26.542   -23.175   -19.591   -15.790   -11.772    -7.537    -3.084     1.586     6.473    11.578    16.899    22.438    28.194    34.167    40.357    46.765    53.390    60.232    67.291    74.567    82.061    78.742    75.037    71.405    67.848    64.368    60.966    57.646    54.407    51.252    48.183    45.200    42.305    39.499    36.783    34.159    31.626    29.186    26.840    24.588    22.431    20.371    18.406    16.539    14.769    13.097    11.523    10.049     8.674     7.399     6.224     5.149     4.175     3.303     2.532     1.863     1.296     0.831     0.469     0.210     0.053     0.000     0.000     0.000     0.000     0.000     0.000     0.000     0.000     0.000     0.000     0.000     0.000     0.000     0.000     0.000     0.000     0.000     0.000     0.000     0.000     0.000     0.000     0.000     0.000     0.000     0.000     0.000     0.000     0.000     0.000     0.000     0.000     0.000     0.000     0.000     0.000     0.000     0.000     0.000     0.000     0.000     0.000     0.000     0.000     0.000     0.000     0.000     0.000     0.000     0.000
     0.000     0.000     0.000     0.000     0.000     0.000     0.000     0.000     0.000     0.000     0.000     0.000     0.000     0.000     0.000     0.000     0.000     0.000     0.000     0.000     0.000     0.000     0.000     0.000     0.000     0.000     0.000     0.000     0.000     0.000     0.000     0.000     0.000     0.000     0.000     0.000     0.000     0.000     0.000     0.000     0.000     0.000     0.000     0.000     0.000     0.000     0.000     0.000     0.000     0.000     0.000     0.032     0.163     0.397     0.734     1.172     1.712     2.353     3.095     3.938     4.882     5.925     7.068     8.310     9.652    11.091    12.629    14.264    15.996    17.824    19.748    21.767    23.881    26.088    28.389    30.781    33.265    35.839    38.502    41.254    44.093    47.018    50.027    53.119    56.293    59.546    62.878    66.286    69.768    73.321    76.944    80.633    78.369    71.092    64.033    57.191    50.566    44.159    37.968    31.995    26.239    20.700    15.379    10.274     5.387     0.717    -3.735    -7.971   -11.989   -15.790   -19.374   -22.741   -25.890   -28.823   -31.538   -34.036   -36.316   -38.380   -40.226   -41.855   -43.267   -44.462   -45.439   -46.199   -46.742   -47.068   -47.177   -47.068   -46.742   -46.199   -45.439   -44.462   -43.267   -41.855   -40.226   -38.380   -36.316   -34.036   -31.538   -28.823   -25.890   -22.741   -19.374   -15.790   -11.989    -7.971    -3.735     0.717     5.387    10.274    15.379    20.700    26.239    31.995    37.968    44.159    50.566    57.191    64.033    71.092    78.369    80.633    76.944    73.321    69.768    66.286    62.878    59.546    56.293    53.119    50.027    47.018    44.093    41.254    38.502    35.839    33.265    30.781    28.389    26.088    23.881    21.767    19.748    17.824    15.996    14.264    12.629    11.091     9.652     8.310     7.068     5.925     4.882     3.938     3.095     2.353     1.712     1.172     0.734     0.397     0.163     0.032     0.000     0.000     0.000     0.000     0.000     0.000     0.000     0.000     0.000     0.000     0.000     0.000     0.000     0.000     0.000     0.000     0.000     0.000     0.000     0.000     0.000     0.000     0.000     0.000     0.000     0.000     0.000     0.000     0.000     0.000     0.000     0.000     0.000     0.000     0.000     0.000     0.000     0.000     0.000     0.000     0.000     0.000     0.000     0.000     0.000     0.000     0.000     0.000     0.000     0.000
     0.000     0.000     0.000     0.000     0.000     0.000     0.000     0.000     0.000     0.000     0.000     0.000     0.000     0.000     0.000     0.000     0.000     0.000     0.000     0.000     0.000     0.000     0.000     0.000     0.000     0.000     0.000     0.000     0.000     0.000     0.000     0.000     0.000     0.000     0.000     0.000     0.000     0.000     0.000     0.000     0.000     0.000     0.000     0.000     0.000     0.000     0.000     0.000     0.000     0.000     0.000     0.015     0.121     0.329     0.638     1.048     1.560     2.172     2.884     3.696     4.608     5.619     6.728     7.936     9.242    10.645    12.145    13.742    15.434    17.222    19.104    21.080    23.148    25.310    27.562    29.906    32.339    34.860    37.469    40.165    42.946    45.810    48.757    51.785    54.892    58.076    61.336    64.670    68.074    71.548    75.087    78.690    82.353    75.111    68.051    61.209    54.584    48.177    41.987    36.013    30.257    24.719    19.397    14.293     9.406     4.736     0.283    -3.953    -7.971   -11.772   -15.356   -18.723   -21.872   -24.804   -27.519   -30.017   -32.298   -34.361   -36.208   -37.837   -39.249   -40.443   -41.421   -42.181   -42.724   -43.050   -43.158   -43.050   -42.724   -42.181   -41.421   -40.443   -39.249   -37.837   -36.208   -34.361   -32.298   -30.017   -27.519   -24.804   -21.872   -18.723   -15.356   -11.772    -7.971    -3.953     0.283     4.736     9.406    14.293    19.397    24.719    30.257    36.013    41.987    48.177    54.584    61.209    68.051    75.111    82.353    78.690    75.087    71.548    68.074    64.670    61.336    58.076    54.892    51.785    48.757    45.810    42.946    40.165    37.469    34.860    32.339    29.906    27.562    25.310    23.148    21.080    19.104    17.222    15.434    13.742    12.145    10.645     9.242     7.936     6.728     5.619     4.608     3.696     2.884     2.172     1.560     1.048     0.638     0.329     0.121     0.015     0.000     0.000     0.000     0.000     0.000     0.000     0.000     0.000     0.000     0.000     0.000     0.000     0.000     0.000     0.000     0.000     0.000     0.000     0.000     0.000     0.000     0.000     0.000     0.000     0.000     0.000     0.000     0.000     0.000     0.000     0.000     0.000     0.000     0.000     0.000     0.000     0.000     0.000     0.000     0.000     0.000     0.000     0.000     0.000     0.000     0.000     0.000     0.000     0.000     0.000
     0.000     0.000     0.000     0.000     0.000     0.000     0.000     0.000     0.000     0.000     0.000     0.000     0.000     0.000     0.000     0.000     0.000     0.000     0.000     0.000     0.000     0.000     0.000     0.000     0.000     0.000     0.000     0.000     0.000     0.000     0.000     0.000     0.000     0.000     0.000     0.000     0.000     0.000     0.000     0.000     0.000     0.000     0.000     0.000     0.000     0.000     0.000     0.000     0.000     0.000     0.000     0.004     0.083     0.263     0.544     0.926     1.407     1.989     2.670     3.450     4.329     5.306     6.380     7.553     8.822    10.187    11.649    13.205    14.856    16.601    18.440    20.371    22.393    24.507    26.710    29.002    31.383    33.850    36.403    39.041    41.762    44.565    47.448    50.409    53.448    56.561    59.747    63.005    66.330    69.721    73.176    76.691    80.262    79.346    72.287    65.445    58.820    52.412    46.222    40.249    34.493    28.954    23.633    18.528    13.641     8.971     4.518     0.283    -3.735    -7.537   -11.120   -14.487   -17.637   -20.569   -23.284   -25.782   -28.062   -30.126   -31.972   -33.601   -35.013   -36.208   -37.185   -37.945   -38.488   -38.814   -38.923   -38.814   -38.488   -37.945   -37.185   -36.208   -35.013   -33.601   -31.972   -30.126   -28.062   -25.782   -23.284   -20.569   -17.637   -14.487   -11.120    -7.537    -3.735     0.283     4.518     8.971    13.641    18.528    23.633    28.954    34.493    40.249    46.222    52.412    58.820    65.445    72.287    79.346    80.262    76.691    73.176    69.721    66.330    63.005    59.747    56.561    53.448    50.409    47.448    44.565    41.762    39.041    36.403    33.850    31.383    29.002    26.710    24.507    22.393    20.371    18.440    16.601    14.856    13.205    11.649    10.187     8.822     7.553     6.380     5.306     4.329     3.450     2.670     1.989     1.407     0.926     0.544     0.263     0.083     0.004     0.000     0.000     0.000     0.000     0.000     0.000     0.000     0.000     0.000     0.000     0.000     0.000     0.000     0.000     0.000     0.000     0.000     0.000     0.000     0.000     0.000     0.000     0.000     0.000     0.000     0.000     0.000     0.000     0.000     0.000     0.000     0.000     0.000     0.000     0.000     0.000     0.000     0.000     0.000     0.000     0.000     0.000     0.000     0.000     0.000     0.000     0.000     0.000     0.000     0.000
     0.000     0.000     0.000     0.000     0.000     0.000     0.000     0.000     0.000     0.000     0.000     0.000     0.000     0.000     0.000     0.000     0.000     0.000     0.000     0.000     0.000     0.000     0.000     0.000     0.000     0.000     0.000     0.000     0.000     0.000     0.000     0.000     0.000     0.000     0.000     0.000     0.000     0.000     0.000     0.000     0.000     0.000     0.000     0.000     0.000     0.000     0.000     0.000     0.000     0.000     0.000     0.000     0.051     0.203     0.454     0.805     1.256     1.806     2.454     3.201     4.046     4.988     6.026     7.162     8.393     9.719    11.140    12.655    14.264    15.965    17.758    19.643    21.617    23.681    25.834    28.074    30.400    32.812    35.307    37.886    40.545    43.284    46.102    48.995    51.964    55.005    58.116    61.295    64.540    67.848    71.217    74.642    78.121    81.650    76.740    69.897    63.273    56.865    50.675    44.702    38.946    33.407    28.085    22.981    18.094    13.424     8.971     4.736     0.717    -3.084    -6.668   -10.034   -13.184   -16.116   -18.831   -21.329   -23.610   -25.673   -27.519   -29.149   -30.560   -31.755   -32.732   -33.493   -34.036   -34.361   -34.470   -34.361   -34.036   -33.493   -32.732   -31.755   -30.560   -29.149   -27.519   -25.673   -23.610   -21.329   -18.831   -16.116   -13.184   -10.034    -6.668    -3.084     0.717     4.736     8.971    13.424    18.094    22.981    28.085    33.407    38.946    44.702    50.675    56.865    63.273    69.897    76.740    81.650    78.121    74.642    71.217    67.848    64.540    61.295    58.116    55.005    51.964    48.995    46.102    43.284    40.545    37.886    35.307    32.812    30.400    28.074    25.834    23.681    21.617    19.643    17.758    15.965    14.264    12.655    11.140     9.719     8.393     7.162     6.026     4.988     4.046     3.201     2.454     1.806     1.256     0.805     0.454     0.203     0.051     0.000     0.000     0.000     0.000     0.000     0.000     0.000     0.000     0.000     0.000     0.000     0.000     0.000     0.000     0.000     0.000     0.000     0.000     0.000     0.000     0.000     0.000     0.000     0.000     0.000     0.000     0.000     0.000     0.000     0.000     0.000     0.000     0.000     0.000     0.000     0.000     0.000     0.000     0.000     0.000     0.000     0.000     0.000     0.000     0.000     0.000     0.000     0.000     0.000     0.000     0.000
     0.000     0.000     0.000     0.000     0.000     0.000     0.000     0.000     0.000     0.000     0.000     0.000     0.000     0.000     0.000     0.000     0.000     0.000     0.000     0.000     0.000     0.000     0.000     0.000     0.000     0.000     0.000     0.000     0.000     0.000     0.000     0.000     0.000     0.000     0.000     0.000     0.000     0.000     0.000     0.000     0.000     0.000     0.000     0.000     0.000     0.000     0.000     0.000     0.000     0.000     0.000     0.000     0.026     0.148     0.369     0.689     1.108     1.625     2.239     2.951     3.761     4.666     5.668     6.764     7.956     9.242    10.622    12.094    13.659    15.315    17.061    18.898    20.823    22.836    24.937    27.123    29.394    31.748    34.185    36.702    39.298    41.973    44.723    47.547    50.444    53.411    56.446    59.546    62.710    65.933    69.214    72.549    75.935    79.367    81.409    74.567    67.943    61.535    55.345    49.372    43.616    38.077    32.755    27.651    22.764    18.094    13.641     9.406     5.387     1.586    -1.998    -5.364    -8.514   -11.446   -14.161   -16.659   -18.940   -21.003   -22.850   -24.479   -25.890   -27.085   -28.062   -28.823   -29.366   -29.692   -29.800   -29.692   -29.366   -28.823   -28.062   -27.085   -25.890   -24.479   -22.850   -21.003   -18.940   -16.659   -14.161   -11.446    -8.514    -5.364    -1.998     1.586     5.387     9.406    13.641    18.094    22.764    27.651    32.755    38.077    43.616    49.372    55.345    61.535    67.943    74.567    81.409    79.367    75.935    72.549    69.214    65.933    62.710    59.546    56.446    53.411    50.444    47.547    44.723    41.973    39.298    36.702    34.185    31.748    29.394    27.123    24.937    22.836    20.823    18.898    17.061    15.315    13.659    12.094    10.622     9.242     7.956     6.764     5.668     4.666     3.761     2.951     2.239     1.625     1.108     0.689     0.369     0.148     0.026     0.000     0.000     0.000     0.000     0.000     0.000     0.000     0.000     0.000     0.000     0.000     0.000     0.000     0.000     0.000     0.000     0.000     0.000     0.000     0.000     0.000     0.000     0.000     0.000     0.000     0.000     0.000     0.000     0.000     0.000     0.000     0.000     0.000     0.000     0.000     0.000     0.000     0.000     0.000     0.000     0.000     0.000     0.000     0.000     0.000     0.000     0.000     0.000     0.000     0.000     0.000
     0.000     0.000     0.000     0.000     0.000     0.000     0.000     0.000     0.000     0.000     0.000     0.000     0.000     0.000     0.000     0.000     0.000     0.000     0.000     0.000     0.000     0.000     0.000     0.000     0.000     0.000     0.000     0.000     0.000     0.000     0.000     0.000     0.000     0.000     0.000     0.000     0.000     0.000     0.000     0.000     0.000     0.000     0.000     0.000     0.000     0.000     0.000     0.000     0.000     0.000     0.000     0.000     0.009     0.100     0.289     0.577     0.963     1.446     2.026     2.702     3.475     4.343     5.306     6.363     7.514     8.758    10.095    11.523    13.043    14.652    16.351    18.138    20.013    21.975    24.021    26.152    28.366    30.662    33.038    35.493    38.025    40.633    43.315    46.069    48.893    51.785    54.742    57.763    60.844    63.982    67.175    70.419    73.710    77.046    80.421    79.455    72.830    66.422    60.232    54.259    48.503    42.964    37.642    32.538    27.651    22.981    18.528    14.293    10.274     6.473     2.889    -0.477    -3.627    -6.559    -9.274   -11.772   -14.053   -16.116   -17.962   -19.591   -21.003   -22.198   -23.175   -23.936   -24.479   -24.804   -24.913   -24.804   -24.479   -23.936   -23.175   -22.198   -21.003   -19.591   -17.962   -16.116   -14.053   -11.772    -9.274    -6.559    -3.627    -0.477     2.889     6.473    10.274    14.293    18.528    22.981    27.651    32.538    37.642    42.964    48.503    54.259    60.232    66.422    72.830    79.455    80.421    77.046    73.710    70.419    67.175    63.982    60.844    57.763    54.742    51.785    48.893    46.069    43.315    40.633    38.025    35.493    33.038    30.662    28.366    26.152    24.021    21.975    20.013    18.138    16.351    14.652    13.043    11.523    10.095     8.758     7.514     6.363     5.306     4.343     3.475     2.702     2.026     1.446     0.963     0.577     0.289     0.100     0.009     0.000     0.000     0.000     0.000     0.000     0.000     0.000     0.000     0.000     0.000     0.000     0.000     0.000     0.000     0.000     0.000     0.000     0.000     0.000     0.000     0.000     0.000     0.000     0.000     0.000     0.000     0.000     0.000     0.000     0.000     0.000     0.000     0.000     0.000     0.000     0.000     0.000     0.000     0.000     0.000     0.000     0.000     0.000     0.000     0.000     0.000     0.000     0.000     0.000     0.000     0.000
     0.000     0.000     0.000     0.000     0.000     0.000     0.000     0.000     0.000     0.000     0.000     0.000     0.000     0.000     0.000     0.000     0.000     0.000     0.000     0.000     0.000     0.000     0.000     0.000     0.000     0.000     0.000     0.000     0.000     0.000     0.000     0.000     0.000     0.000     0.000     0.000     0.000     0.000     0.000     0.000     0.000     0.000     0.000     0.000     0.000     0.000     0.000     0.000     0.000     0.000     0.000     0.000     0.001     0.060     0.217     0.471     0.823     1.271     1.815     2.454     3.189     4.019     4.942     5.959     7.068     8.269     9.562    10.945    12.418    13.980    15.630    17.367    19.190    21.098    23.090    25.164    27.320    29.556    31.870    34.262    36.729    39.270    41.882    44.565    47.315    50.131    53.010    55.949    58.947    61.999    65.103    68.255    71.453    74.691    77.966    81.274    77.934    71.527    65.336    59.363    53.607    48.068    42.747    37.642    32.755    28.085    23.633    19.397    15.379    11.578     7.994     4.627     1.478    -1.455    -4.170    -6.668    -8.948   -11.012   -12.858   -14.487   -15.899   -17.094   -18.071   -18.831   -19.374   -19.700   -19.809   -19.700   -19.374   -18.831   -18.071   -17.094   -15.899   -14.487   -12.858   -11.012    -8.948    -6.668    -4.170    -1.455     1.478     4.627     7.994    11.578    15.379    19.397    23.633    28.085    32.755    37.642    42.747    48.068    53.607    59.363    65.336    71.527    77.934    81.274    77.966    74.691    71.453    68.255    65.103    61.999    58.947    55.949    53.010    50.131    47.315    44.565    41.882    39.270    36.729    34.262    31.870    29.556    27.320    25.164    23.090    21.098    19.190    17.367    15.630    13.980    12.418    10.945     9.562     8.269     7.068     5.959     4.942     4.019     3.189     2.454     1.815     1.271     0.823     0.471     0.217     0.060     0.001     0.000     0.000     0.000     0.000     0.000     0.000     0.000     0.000     0.000     0.000     0.000     0.000     0.000     0.000     0.000     0.000     0.000     0.000     0.000     0.000     0.000     0.000     0.000     0.000     0.000     0.000     0.000     0.000     0.000     0.000     0.000     0.000     0.000     0.000     0.000     0.000     0.000     0.000     0.000     0.000     0.000     0.000     0.000     0.000     0.000     0.000     0.000     0.000     0.000     0.000     0.000
     0.000     0.000     0.000     0.000     0.000     0.000     0.000     0.000     0.000     0.000     0.000     0.000     0.000     0.000     0.000     0.000     0.000     0.000     0.000     0.000     0.000     0.000     0.000     0.000     0.000     0.000     0.000     0.000     0.000     0.000     0.000     0.000     0.000     0.000     0.000     0.000     0.000     0.000     0.000     0.000     0.000     0.000     0.000     0.000     0.000     0.000     0.000     0.000     0.000     0.000     0.000     0.000     0.000     0.029     0.152     0.373     0.689     1.101     1.608     2.210     2.906     3.696     4.579     5.553     6.620     7.777     9.025    10.362    11.787    13.301    14.900    16.586    18.356    20.209    22.145    24.162    26.259    28.434    30.686    33.013    35.413    37.886    40.428    43.038    45.714    48.452    51.252    54.110    57.024    59.990    63.005    66.065    69.168    72.310    75.485    78.690    81.919    76.848    70.658    64.685    58.929    53.390    48.068    42.964    38.077    33.407    28.954    24.719    20.700    16.899    13.315     9.949     6.799     3.867     1.152    -1.346    -3.627    -5.690    -7.537    -9.166   -10.577   -11.772   -12.749   -13.510   -14.053   -14.379   -14.487   -14.379   -14.053   -13.510   -12.749   -11.772   -10.577    -9.166    -7.537    -5.690    -3.627    -1.346     1.152     3.867     6.799     9.949    13.315    16.899    20.700    24.719    28.954    33.407    38.077    42.964    48.068    53.390    58.929    64.685    70.658    76.848    81.919    78.690    75.485    72.310    69.168    66.065    63.005    59.990    57.024    54.110    51.252    48.452    45.714    43.038    40.428    37.886    35.413    33.013    30.686    28.434    26.259    24.162    22.145    20.209    18.356    16.586    14.900    13.301    11.787    10.362     9.025     7.777     6.620     5.553     4.579     3.696     2.906     2.210     1.608     1.101     0.689     0.373     0.152     0.029     0.000     0.000     0.000     0.000     0.000     0.000     0.000     0.000     0.000     0.000     0.000     0.000     0.000     0.000     0.000     0.000     0.000     0.000     0.000     0.000     0.000     0.000     0.000     0.000     0.000     0.000     0.000     0.000     0.000     0.000     0.000     0.000     0.000     0.000     0.000     0.000     0.000     0.000     0.000     0.000     0.000     0.000     0.000     0.000     0.000     0.000     0.000     0.000     0.000     0.000     0.000     0.000
     0.000     0.000     0.000     0.000     0.000     0.000     0.000     0.000     0.000     0.000     0.000     0.000     0.000     0.000     0.000     0.000     0.000     0.000     0.000     0.000     0.000     0.000     0.000     0.000     0.000     0.000     0.000     0.000     0.000     0.000     0.000     0.000     0.000     0.000     0.000     0.000     0.000     0.000     0.000     0.000     0.000     0.000     0.000     0.000     0.000     0.000     0.000     0.000     0.000     0.000     0.000     0.000     0.000     0.009     0.098     0.283     0.563     0.938     1.407     1.971     2.627     3.376     4.217     5.149     6.172     7.284     8.486     9.775    11.152    12.616    14.164    15.797    17.513    19.311    21.190    23.148    25.185    27.298    29.486    31.748    34.081    36.485    38.956    41.493    44.093    46.754    49.474    52.251    55.080    57.959    60.885    63.854    66.862    69.907    72.983    76.085    79.210    82.353    76.196    70.223    64.467    58.929    53.607    48.503    43.616    38.946    34.493    30.257    26.239    22.438    18.854    15.487    12.338     9.406     6.691     4.193     1.912    -0.151    -1.998    -3.627    -5.039    -6.233    -7.211    -7.971    -8.514    -8.840    -8.948    -8.840    -8.514    -7.971    -7.211    -6.233    -5.039    -3.627    -1.998    -0.151     1.912     4.193     6.691     9.406    12.338    15.487    18.854    22.438    26.239    30.257    34.493    38.946    43.616    48.503    53.607    58.929    64.467    70.223    76.196    82.353    79.210    76.085    72.983    69.907    66.862    63.854    60.885    57.959    55.080    52.251    49.474    46.754    44.093    41.493    38.956    36.485    34.081    31.748    29.486    27.298    25.185    23.148    21.190    19.311    17.513    15.797    14.164    12.616    11.152     9.775     8.486     7.284     6.172     5.149     4.217     3.376     2.627     1.971     1.407     0.938     0.563     0.283     0.098     0.009     0.000     0.000     0.000     0.000     0.000     0.000     0.000     0.000     0.000     0.000     0.000     0.000     0.000     0.000     0.000     0.000     0.000     0.000     0.000     0.000     0.000     0.000     0.000     0.000     0.000     0.000     0.000     0.000     0.000     0.000     0.000     0.000     0.000     0.000     0.000     0.000     0.000     0.000     0.000     0.000     0.000     0.000     0.000     0.000     0.000     0.000     0.000     0.000     0.000     0.000     0.000     0.000
     0.000     0.000     0.000     0.000     0.000     0.000     0.000     0.000     0.000     0.000     0.000     0.000     0.000     0.000     0.000     0.000     0.000     0.000     0.000     0.000     0.000     0.000     0.000     0.000     0.000     0.000     0.000     0.000     0.000     0.000     0.000     0.000     0.000     0.000     0.000     0.000     0.000     0.000     0.000     0.000     0.000     0.000     0.000     0.000     0.000     0.000     0.000     0.000     0.000     0.000     0.000     0.000     0.000     0.000     0.054     0.203     0.446     0.783     1.214     1.737     2.353     3.060     3.859     4.747     5.725     6.792     7.946     9.187    10.515    11.927    13.424    15.003    16.664    18.406    20.227    22.126    24.102    26.152    28.276    30.471    32.737    35.070    37.469    39.932    42.457    45.041    47.681    50.374    53.119    55.911    58.748    61.625    64.540    67.488    70.465    73.467    76.488    79.524    81.952    75.979    70.223    64.685    59.363    54.259    49.372    44.702    40.249    36.013    31.995    28.194    24.610    21.243    18.094    15.162    12.446     9.949     7.668     5.604     3.758     2.129     0.717    -0.477    -1.455    -2.215    -2.758    -3.084    -3.192    -3.084    -2.758    -2.215    -1.455    -0.477     0.717     2.129     3.758     5.604     7.668     9.949    12.446    15.162    18.094    21.243    24.610    28.194    31.995    36.013    40.249    44.702    49.372    54.259    59.363    64.685    70.223    75.979    81.952    79.524    76.488    73.467    70.465    67.488    64.540    61.625    58.748    55.911    53.119    50.374    47.681    45.041    42.457    39.932    37.469    35.070    32.737    30.471    28.276    26.152    24.102    22.126    20.227    18.406    16.664    15.003    13.424    11.927    10.515     9.187     7.946     6.792     5.725     4.747     3.859     3.060     2.353     1.737     1.214     0.783     0.446     0.203     0.054     0.000     0.000     0.000     0.000     0.000     0.000     0.000     0.000     0.000     0.000     0.000     0.000     0.000     0.000     0.000     0.000     0.000     0.000     0.000     0.000     0.000     0.000     0.000     0.000     0.000     0.000     0.000     0.000     0.000     0.000     0.000     0.000     0.000     0.000     0.000     0.000     0.000     0.000     0.000     0.000     0.000     0.000     0.000     0.000     0.000     0.000     0.000     0.000     0.000     0.000     0.000     0.000     0.000
     0.000     0.000     0.000     0.000     0.000     0.000     0.000     0.000     0.000     0.000     0.000     0.000     0.000     0.000     0.000     0.000     0.000     0.000     0.000     0.000     0.000     0.000     0.000     0.000     0.000     0.000     0.000     0.000     0.000     0.000     0.000     0.000     0.000     0.000     0.000     0.000     0.000     0.000     0.000     0.000     0.000     0.000     0.000     0.000     0.000     0.000     0.000     0.000     0.000     0.000     0.000     0.000     0.000     0.000     0.022     0.134     0.339     0.638     1.029     1.512     2.086     2.751     3.506     4.350     5.282     6.302     7.408     8.600     9.877    11.238    12.682    14.207    15.812    17.497    19.259    21.098    23.012    24.999    27.057    29.186    31.383    33.646    35.973    38.362    40.810    43.315    45.875    48.486    51.146    53.852    56.600    59.386    62.207    65.060    67.939    70.840    73.759    76.691    79.629    81.952    76.196    70.658    65.336    60.232    55.345    50.675    46.222    41.987    37.968    34.167    30.583    27.216    24.067    21.135    18.420    15.922    13.641    11.578     9.731     8.102     6.691     5.496     4.518     3.758     3.215     2.889     2.781     2.889     3.215     3.758     4.518     5.496     6.691     8.102     9.731    11.578    13.641    15.922    18.420    21.135    24.067    27.216    30.583    34.167    37.968    41.987    46.222    50.675    55.345    60.232    65.336    70.658    76.196    81.952    79.629    76.691    73.759    70.840    67.939    65.060    62.207    59.386    56.600    53.852    51.146    48.486    45.875    43.315    40.810    38.362    35.973    33.646    31.383    29.186    27.057    24.999    23.012    21.098    19.259    17.497    15.812    14.207    12.682    11.238     9.877     8.600     7.408     6.302     5.282     4.350     3.506     2.751     2.086     1.512     1.029     0.638     0.339     0.134     0.022     0.000     0.000     0.000     0.000     0.000     0.000     0.000     0.000     0.000     0.000     0.000     0.000     0.000     0.000     0.000     0.000     0.000     0.000     0.000     0.000     0.000     0.000     0.000     0.000     0.000     0.000     0.000     0.000     0.000     0.000     0.000     0.000     0.000     0.000     0.000     0.000     0.000     0.000     0.000     0.000     0.000     0.000     0.000     0.000     0.000     0.000     0.000     0.000     0.000     0.000     0.000     0.000     0.000
     0.000     0.000     0.000     0.000     0.000     0.000     0.000     0.000     0.000     0.000     0.000     0.000     0.000     0.000     0.000     0.000     0.000     0.000     0.000     0.000     0.000     0.000     0.000     0.000     0.000     0.000     0.000     0.000     0.000     0.000     0.000     0.000     0.000     0.000     0.000     0.000     0.000     0.000     0.000     0.000     0.000     0.000     0.000     0.000     0.000     0.000     0.000     0.000     0.000     0.000     0.000     0.000     0.000     0.000     0.004     0.078     0.245     0.504     0.854     1.296     1.828     2.449     3.160     3.958     4.844     5.816     6.874     8.016     9.242    10.550    11.940    13.410    14.959    16.586    18.289    20.067    21.918    23.841    25.834    27.895    30.023    32.215    34.469    36.783    39.155    41.582    44.062    46.591    49.166    51.785    54.444    57.140    59.868    62.626    65.408    68.210    71.028    73.857    76.691    79.524    82.353    76.848    71.527    66.422    61.535    56.865    52.412    48.177    44.159    40.357    36.774    33.407    30.257    27.325    24.610    22.112    19.831    17.768    15.922    14.293    12.881    11.686    10.709     9.949     9.406     9.080     8.971     9.080     9.406     9.949    10.709    11.686    12.881    14.293    15.922    17.768    19.831    22.112    24.610    27.325    30.257    33.407    36.774    40.357    44.159    48.177    52.412    56.865    61.535    66.422    71.527    76.848    82.353    79.524    76.691    73.857    71.028    68.210    65.408    62.626    59.868    57.140    54.444    51.785    49.166    46.591    44.062    41.582    39.155    36.783    34.469    32.215    30.023    27.895    25.834    23.841    21.918    20.067    18.289    16.586    14.959    13.410    11.940    10.550     9.242     8.016     6.874     5.816     4.844     3.958     3.160     2.449     1.828     1.296     0.854     0.504     0.245     0.078     0.004     0.000     0.000     0.000     0.000     0.000     0.000     0.000     0.000     0.000     0.000     0.000     0.000     0.000     0.000     0.000     0.000     0.000     0.000     0.000     0.000     0.000     0.000     0.000     0.000     0.000     0.000     0.000     0.000     0.000     0.000     0.000     0.000     0.000     0.000     0.000     0.000     0.000     0.000     0.000     0.000     0.000     0.000     0.000     0.000     0.000     0.000     0.000     0.000     0.000     0.000     0.000     0.000     0.000
     0.000     0.000     0.000     0.000     0.000     0.000     0.000     0.000     0.000     0.000     0.000     0.000     0.000     0.000     0.000     0.000     0.000     0.000     0.000     0.000     0.000     0.000     0.000     0.000     0.000     0.000     0.000     0.000     0.000     0.000     0.000     0.000     0.000     0.000     0.000     0.000     0.000     0.000     0.000     0.000     0.000     0.000     0.000     0.000     0.000     0.000     0.000     0.000     0.000     0.000     0.000     0.000     0.000     0.000     0.000     0.036     0.163     0.382     0.691     1.091     1.580     2.157     2.822     3.575     4.413     5.337     6.345     7.437     8.611     9.866    11.201    12.616    14.107    15.675    17.318    19.035    20.823    22.682    24.609    26.602    28.660    30.781    32.962    35.202    37.497    39.846    42.245    44.691    47.183    49.715    52.286    54.892    57.529    60.192    62.878    65.583    68.301    71.028    73.759    76.488    79.210    81.919    77.934    72.830    67.943    63.273    58.820    54.584    50.566    46.765    43.181    39.814    36.665    33.733    31.018    28.520    26.239    24.176    22.329    20.700    19.288    18.094    17.116    16.356    15.813    15.487    15.379    15.487    15.813    16.356    17.116    18.094    19.288    20.700    22.329    24.176    26.239    28.520    31.018    33.733    36.665    39.814    43.181    46.765    50.566    54.584    58.820    63.273    67.943    72.830    77.934    81.919    79.210    76.488    73.759    71.028    68.301    65.583    62.878    60.192    57.529    54.892    52.286    49.715    47.183    44.691    42.245    39.846    37.497    35.202    32.962    30.781    28.660    26.602    24.609    22.682    20.823    19.035    17.318    15.675    14.107    12.616    11.201     9.866     8.611     7.437     6.345     5.337     4.413     3.575     2.822     2.157     1.580     1.091     0.691     0.382     0.163     0.036     0.000     0.000     0.000     0.000     0.000     0.000     0.000     0.000     0.000     0.000     0.000     0.000     0.000     0.000     0.000     0.000     0.000     0.000     0.000     0.000     0.000     0.000     0.000     0.000     0.000     0.000     0.000     0.000     0.000     0.000     0.000     0.000     0.000     0.000     0.000     0.000     0.000     0.000     0.000     0.000     0.000     0.000     0.000     0.000     0.000     0.000     0.000     0.000     0.000     0.000     0.000     0.000     0.000     0.000
     0.000     0.000     0.000     0.000     0.000     0.000     0.000     0.000     0.000     0.000     0.000     0.000     0.000     0.000     0.000     0.000     0.000     0.000     0.000     0.000     0.000     0.000     0.000     0.000     0.000     0.000     0.000     0.000     0.000     0.000     0.000     0.000     0.000     0.000     0.000     0.000     0.000     0.000     0.000     0.000     0.000     0.000     0.000     0.000     0.000     0.000     0.000     0.000     0.000     0.000     0.000     0.000     0.000     0.000     0.000     0.010     0.097     0.274     0.542     0.899     1.344     1.876     2.496     3.201     3.992     4.867     5.825     6.865     7.986     9.187    10.468    11.826    13.260    14.769    16.351    18.006    19.730    21.524    23.384    25.310    27.298    29.347    31.456    33.620    35.839    38.109    40.428    42.793    45.200    47.647    50.131    52.647    55.192    57.763    60.354    62.962    65.583    68.210    70.840    73.467    76.085    78.690    81.274    79.455    74.567    69.897    65.445    61.209    57.191    53.390    49.806    46.439    43.290    40.357    37.642    35.145    32.864    30.800    28.954    27.325    25.913    24.719    23.741    22.981    22.438    22.112    22.004    22.112    22.438    22.981    23.741    24.719    25.913    27.325    28.954    30.800    32.864    35.145    37.642    40.357    43.290    46.439    49.806    53.390    57.191    61.209    65.445    69.897    74.567    79.455    81.274    78.690    76.085    73.467    70.840    68.210    65.583    62.962    60.354    57.763    55.192    52.647    50.131    47.647    45.200    42.793    40.428    38.109    35.839    33.620    31.456    29.347    27.298    25.310    23.384    21.524    19.730    18.006    16.351    14.769    13.260    11.826    10.468     9.187     7.986     6.865     5.825     4.867     3.992     3.201     2.496     1.876     1.344     0.899     0.542     0.274     0.097     0.010     0.000     0.000     0.000     0.000     0.000     0.000     0.000     0.000     0.000     0.000     0.000     0.000     0.000     0.000     0.000     0.000     0.000     0.000     0.000     0.000     0.000     0.000     0.000     0.000     0.000     0.000     0.000     0.000     0.000     0.000     0.000     0.000     0.000     0.000     0.000     0.000     0.000     0.000     0.000     0.000     0.000     0.000     0.000     0.000     0.000     0.000     0.000     0.000     0.000     0.000     0.000     0.000     0.000     0.000
     0.000     0.000     0.000     0.000     0.000     0.000     0.000     0.000     0.000     0.000     0.000     0.000     0.000     0.000     0.000     0.000     0.000     0.000     0.000     0.000     0.000     0.000     0.000     0.000     0.000     0.000     0.000     0.000     0.000     0.000     0.000     0.000     0.000     0.000     0.000     0.000     0.000     0.000     0.000     0.000     0.000     0.000     0.000     0.000     0.000     0.000     0.000     0.000     0.000     0.000     0.000     0.000     0.000     0.000     0.000     0.000     0.046     0.182     0.407     0.720     1.121     1.608     2.181     2.839     3.581     4.406     5.313     6.302     7.370     8.517     9.742    11.042    12.418    13.868    15.389    16.981    18.642    20.371    22.164    24.021    25.940    27.918    29.953    32.042    34.185    36.376    38.615    40.898    43.223    45.585    47.981    50.409    52.864    55.343    57.841    60.354    62.878    65.408    67.939    70.465    72.983    75.485    77.966    80.421    81.409    76.740    72.287    68.051    64.033    60.232    56.648    53.281    50.132    47.199    44.484    41.987    39.706    37.642    35.796    34.167    32.755    31.561    30.583    29.823    29.280    28.954    28.846    28.954    29.280    29.823    30.583    31.561    32.755    34.167    35.796    37.642    39.706    41.987    44.484    47.199    50.132    53.281    56.648    60.232    64.033    68.051    72.287    76.740    81.409    80.421    77.966    75.485    72.983    70.465    67.939    65.408    62.878    60.354    57.841    55.343    52.864    50.409    47.981    45.585    43.223    40.898    38.615    36.376    34.185    32.042    29.953    27.918    25.940    24.021    22.164    20.371    18.642    16.981    15.389    13.868    12.418    11.042     9.742     8.517     7.370     6.302     5.313     4.406     3.581     2.839     2.181     1.608     1.121     0.720     0.407     0.182     0.046     0.000     0.000     0.000     0.000     0.000     0.000     0.000     0.000     0.000     0.000     0.000     0.000     0.000     0.000     0.000     0.000     0.000     0.000     0.000     0.000     0.000     0.000     0.000     0.000     0.000     0.000     0.000     0.000     0.000     0.000     0.000     0.000     0.000     0.000     0.000     0.000     0.000     0.000     0.000     0.000     0.000     0.000     0.000     0.000     0.000     0.000     0.000     0.000     0.000     0.000     0.000     0.000     0.000     0.000     0.000
     0.000     0.000     0.000     0.000     0.000     0.000     0.000     0.000     0.000     0.000     0.000     0.000     0.000     0.000     0.000     0.000     0.000     0.000     0.000     0.000     0.000     0.000     0.000     0.000     0.000     0.000     0.000     0.000     0.000     0.000     0.000     0.000     0.000     0.000     0.000     0.000     0.000     0.000     0.000     0.000     0.000     0.000     0.000     0.000     0.000     0.000     0.000     0.000     0.000     0.000     0.000     0.000     0.000     0.000     0.000     0.000     0.014     0.107     0.289     0.558     0.914     1.355     1.881     2.491     3.183     3.958     4.814     5.750     6.764     7.857     9.025    10.269    11.586    12.975    14.436    15.965    17.562    19.225    20.951    22.740    24.588    26.494    28.456    30.471    32.537    34.651    36.811    39.013    41.254    43.532    45.843    48.183    50.549    52.937    55.343    57.763    60.192    62.626    65.060    67.488    69.907    72.310    74.691    77.046    79.367    81.650    79.346    75.111    71.092    67.291    63.707    60.340    57.191    54.259    51.544    49.046    46.765    44.702    42.855    41.226    39.814    38.620    37.642    36.882    36.339    36.013    35.905    36.013    36.339    36.882    37.642    38.620    39.814    41.226    42.855    44.702    46.765    49.046    51.544    54.259    57.191    60.340    63.707    67.291    71.092    75.111    79.346    81.650    79.367    77.046    74.691    72.310    69.907    67.488    65.060    62.626    60.192    57.763    55.343    52.937    50.549    48.183    45.843    43.532    41.254    39.013    36.811    34.651    32.537    30.471    28.456    26.494    24.588    22.740    20.951    19.225    17.562    15.965    14.436    12.975    11.586    10.269     9.025     7.857     6.764     5.750     4.814     3.958     3.183     2.491     1.881     1.355     0.914     0.558     0.289     0.107     0.014     0.000     0.000     0.000     0.000     0.000     0.000     0.000     0.000     0.000     0.000     0.000     0.000     0.000     0.000     0.000     0.000     0.000     0.000     0.000     0.000     0.000     0.000     0.000     0.000     0.000     0.000     0.000     0.000     0.000     0.000     0.000     0.000     0.000     0.000     0.000     0.000     0.000     0.000     0.000     0.000     0.000     0.000     0.000     0.000     0.000     0.000     0.000     0.000     0.000     0.000     0.000     0.000     0.000     0.000     0.000
     0.000     0.000     0.000     0.000     0.000     0.000     0.000     0.000     0.000     0.000     0.000     0.000     0.000     0.000     0.000     0.000     0.000     0.000     0.000     0.000     0.000     0.000     0.000     0.000     0.000     0.000     0.000     0.000     0.000     0.000     0.000     0.000     0.000     0.000     0.000     0.000     0.000     0.000     0.000     0.000     0.000     0.000     0.000     0.000     0.000     0.000     0.000     0.000     0.000     0.000     0.000     0.000     0.000     0.000     0.000     0.000     0.000     0.051     0.189     0.413     0.723     1.118     1.596     2.157     2.800     3.525     4.329     5.211     6.172     7.209     8.321     9.506    10.765    12.094    13.493    14.959    16.492    18.089    19.748    21.468    23.246    25.081    26.970    28.911    30.901    32.937    35.018    37.139    39.298    41.493    43.718    45.972    48.250    50.549    52.864    55.192    57.529    59.868    62.207    64.540    66.862    69.168    71.453    73.710    75.935    78.121    80.262    82.353    78.369    74.567    70.984    67.617    64.467    61.535    58.820    56.322    54.041    51.978    50.132    48.503    47.091    45.896    44.919    44.159    43.616    43.290    43.181    43.290    43.616    44.159    44.919    45.896    47.091    48.503    50.132    51.978    54.041    56.322    58.820    61.535    64.467    67.617    70.984    74.567    78.369    82.353    80.262    78.121    75.935    73.710    71.453    69.168    66.862    64.540    62.207    59.868    57.529    55.192    52.864    50.549    48.250    45.972    43.718    41.493    39.298    37.139    35.018    32.937    30.901    28.911    26.970    25.081    23.246    21.468    19.748    18.089    16.492    14.959    13.493    12.094    10.765     9.506     8.321     7.209     6.172     5.211     4.329     3.525     2.800     2.157     1.596     1.118     0.723     0.413     0.189     0.051     0.000     0.000     0.000     0.000     0.000     0.000     0.000     0.000     0.000     0.000     0.000     0.000     0.000     0.000     0.000     0.000     0.000     0.000     0.000     0.000     0.000     0.000     0.000     0.000     0.000     0.000     0.000     0.000     0.000     0.000     0.000     0.000     0.000     0.000     0.000     0.000     0.000     0.000     0.000     0.000     0.000     0.000     0.000     0.000     0.000     0.000     0.000     0.000     0.000     0.000     0.000     0.000     0.000     0.000     0.000     0.000
     0.000     0.000     0.000     0.000     0.000     0.000     0.000     0.000     0.000     0.000     0.000     0.000     0.000     0.000     0.000     0.000     0.000     0.000     0.000     0.000     0.000     0.000     0.000     0.000     0.000     0.000     0.000     0.000     0.000     0.000     0.000     0.000     0.000     0.000     0.000     0.000     0.000     0.000     0.000     0.000     0.000     0.000     0.000     0.000     0.000     0.000     0.000     0.000     0.000     0.000     0.000     0.000     0.000     0.000     0.000     0.000     0.000     0.015     0.108     0.287     0.551     0.899     1.329     1.841     2.434     3.107     3.859     4.688     5.594     6.575     7.630     8.758     9.957    11.226    12.563    13.966    15.434    16.965    18.558    20.209    21.918    23.681    25.498    27.364    29.278    31.238    33.240    35.281    37.359    39.471    41.612    43.780    45.972    48.183    50.409    52.647    54.892    57.140    59.386    61.625    63.854    66.065    68.255    70.419    72.549    74.642    76.691    78.690    80.633    82.061    78.477    75.110    71.961    69.029    66.314    63.816    61.535    59.472    57.625    55.996    54.584    53.390    52.412    51.652    51.109    50.783    50.675    50.783    51.109    51.652    52.412    53.390    54.584    55.996    57.625    59.472    61.535    63.816    66.314    69.029    71.961    75.110    78.477    82.061    80.633    78.690    76.691    74.642    72.549    70.419    68.255    66.065    63.854    61.625    59.386    57.140    54.892    52.647    50.409    48.183    45.972    43.780    41.612    39.471    37.359    35.281    33.240    31.238    29.278    27.364    25.498    23.681    21.918    20.209    18.558    16.965    15.434    13.966    12.563    11.226     9.957     8.758     7.630     6.575     5.594     4.688     3.859     3.107     2.434     1.841     1.329     0.899     0.551     0.287     0.108     0.015     0.000     0.000     0.000     0.000     0.000     0.000     0.000     0.000     0.000     0.000     0.000     0.000     0.000     0.000     0.000     0.000     0.000     0.000     0.000     0.000     0.000     0.000     0.000     0.000     0.000     0.000     0.000     0.000     0.000     0.000     0.000     0.000     0.000     0.000     0.000     0.000     0.000     0.000     0.000     0.000     0.000     0.000     0.000     0.000     0.000     0.000     0.000     0.000     0.000     0.000     0.000     0.000     0.000     0.000     0.000     0.000
     0.000     0.000     0.000     0.000     0.000     0.000     0.000     0.000     0.000     0.000     0.000     0.000     0.000     0.000     0.000     0.000     0.000     0.000     0.000     0.000     0.000     0.000     0.000     0.000     0.000     0.000     0.000     0.000     0.000     0.000     0.000     0.000     0.000     0.000     0.000     0.000     0.000     0.000     0.000     0.000     0.000     0.000     0.000     0.000     0.000     0.000     0.000     0.000     0.000     0.000     0.000     0.000     0.000     0.000     0.000     0.000     0.000     0.000     0.049     0.182     0.399     0.699     1.081     1.544     2.086     2.707     3.407     4.182     5.033     5.959     6.957     8.026     9.166    10.374    11.649    12.989    14.393    15.858    17.383    18.966    20.605    22.298    24.041    25.834    27.673    29.556    31.480    33.442    35.440    37.469    39.528    41.612    43.718    45.843    47.981    50.131    52.286    54.444    56.600    58.748    60.885    63.005    65.103    67.175    69.214    71.217    73.176    75.087    76.944    78.742    80.474    82.136    79.672    76.740    74.024    71.527    69.246    67.182    65.336    63.707    62.295    61.101    60.123    59.363    58.820    58.494    58.386    58.494    58.820    59.363    60.123    61.101    62.295    63.707    65.336    67.182    69.246    71.527    74.024    76.740    79.672    82.136    80.474    78.742    76.944    75.087    73.176    71.217    69.214    67.175    65.103    63.005    60.885    58.748    56.600    54.444    52.286    50.131    47.981    45.843    43.718    41.612    39.528    37.469    35.440    33.442    31.480    29.556    27.673    25.834    24.041    22.298    20.605    18.966    17.383    15.858    14.393    12.989    11.649    10.374     9.166     8.026     6.957     5.959     5.033     4.182     3.407     2.707     2.086     1.544     1.081     0.699     0.399     0.182     0.049     0.000     0.000     0.000     0.000     0.000     0.000     0.000     0.000     0.000     0.000     0.000     0.000     0.000     0.000     0.000     0.000     0.000     0.000     0.000     0.000     0.000     0.000     0.000     0.000     0.000     0.000     0.000     0.000     0.000     0.000     0.000     0.000     0.000     0.000     0.000     0.000     0.000     0.000     0.000     0.000     0.000     0.000     0.000     0.000     0.000     0.000     0.000     0.000     0.000     0.000     0.000     0.000     0.000     0.000     0.000     0.000     0.000
     0.000     0.000     0.000     0.000     0.000     0.000     0.000     0.000     0.000     0.000     0.000     0.000     0.000     0.000     0.000     0.000     0.000     0.000     0.000     0.000     0.000     0.000     0.000     0.000     0.000     0.000     0.000     0.000     0.000     0.000     0.000     0.000     0.000     0.000     0.000     0.000     0.000     0.000     0.000     0.000     0.000     0.000     0.000     0.000     0.000     0.000     0.000     0.000     0.000     0.000     0.000     0.000     0.000     0.000     0.000     0.000     0.000     0.000     0.012     0.100     0.270     0.521     0.854     1.267     1.759     2.328     2.974     3.696     4.492     5.361     6.302     7.313     8.393     9.540    10.753    12.030    13.369    14.769    16.227    17.742    19.311    20.933    22.604    24.324    26.088    27.895    29.742    31.626    33.544    35.493    37.469    39.471    41.493    43.532    45.585    47.647    49.715    51.785    53.852    55.911    57.959    59.990    61.999    63.982    65.933    67.848    69.721    71.548    73.321    75.037    76.691    78.276    79.787    81.220    81.952    79.455    77.174    75.110    73.264    71.635    70.223    69.029    68.051    67.291    66.748    66.422    66.314    66.422    66.748    67.291    68.051    69.029    70.223    71.635    73.264    75.110    77.174    79.455    81.952    81.220    79.787    78.276    76.691    75.037    73.321    71.548    69.721    67.848    65.933    63.982    61.999    59.990    57.959    55.911    53.852    51.785    49.715    47.647    45.585    43.532    41.493    39.471    37.469    35.493    33.544    31.626    29.742    27.895    26.088    24.324    22.604    20.933    19.311    17.742    16.227    14.769    13.369    12.030    10.753     9.540     8.393     7.313     6.302     5.361     4.492     3.696     2.974     2.328     1.759     1.267     0.854     0.521     0.270     0.100     0.012     0.000     0.000     0.000     0.000     0.000     0.000     0.000     0.000     0.000     0.000     0.000     0.000     0.000     0.000     0.000     0.000     0.000     0.000     0.000     0.000     0.000     0.000     0.000     0.000     0.000     0.000     0.000     0.000     0.000     0.000     0.000     0.000     0.000     0.000     0.000     0.000     0.000     0.000     0.000     0.000     0.000     0.000     0.000     0.000     0.000     0.000     0.000     0.000     0.000     0.000     0.000     0.000     0.000     0.000     0.000     0.000     0.000
     0.000     0.000     0.000     0.000     0.000     0.000     0.000     0.000     0.000     0.000     0.000     0.000     0.000     0.000     0.000     0.000     0.000     0.000     0.000     0.000     0.000     0.000     0.000     0.000     0.000     0.000     0.000     0.000     0.000     0.000     0.000     0.000     0.000     0.000     0.000     0.000     0.000     0.000     0.000     0.000     0.000     0.000     0.000     0.000     0.000     0.000     0.000     0.000     0.000     0.000     0.000     0.000     0.000     0.000     0.000     0.000     0.000     0.000     0.000     0.041     0.163     0.367     0.650     1.013     1.453     1.971     2.563     3.231     3.972     4.784     5.668     6.620     7.640     8.727     9.877    11.091    12.366    13.700    15.092    16.539    18.039    19.590    21.190    22.836    24.527    26.259    28.029    29.836    31.675    33.544    35.440    37.359    39.298    41.254    43.223    45.200    47.183    49.166    51.146    53.119    55.080    57.024    58.947    60.844    62.710    64.540    66.330    68.074    69.768    71.405    72.983    74.494    75.935    77.300    78.586    79.787    80.900    81.919    81.409    79.780    78.369    77.174    76.197    75.436    74.893    74.567    74.459    74.567    74.893    75.436    76.197    77.174    78.369    79.780    81.409    81.919    80.900    79.787    78.586    77.300    75.935    74.494    72.983    71.405    69.768    68.074    66.330    64.540    62.710    60.844    58.947    57.024    55.080    53.119    51.146    49.166    47.183    45.200    43.223    41.254    39.298    37.359    35.440    33.544    31.675    29.836    28.029    26.259    24.527    22.836    21.190    19.590    18.039    16.539    15.092    13.700    12.366    11.091     9.877     8.727     7.640     6.620     5.668     4.784     3.972     3.231     2.563     1.971     1.453     1.013     0.650     0.367     0.163     0.041     0.000     0.000     0.000     0.000     0.000     0.000     0.000     0.000     0.000     0.000     0.000     0.000     0.000     0.000     0.000     0.000     0.000     0.000     0.000     0.000     0.000     0.000     0.000     0.000     0.000     0.000     0.000     0.000     0.000     0.000     0.000     0.000     0.000     0.000     0.000     0.000     0.000     0.000     0.000     0.000     0.000     0.000     0.000     0.000     0.000     0.000     0.000     0.000     0.000     0.000     0.000     0.000     0.000     0.000     0.000     0.000     0.000     0.000
     0.000     0.000     0.000     0.000     0.000     0.000     0.000     0.000     0.000     0.000     0.000     0.000     0.000     0.000     0.000     0.000     0.000     0.000     0.000     0.000     0.000     0.000     0.000     0.000     0.000     0.000     0.000     0.000     0.000     0.000     0.000     0.000     0.000     0.000     0.000     0.000     0.000     0.000     0.000     0.000     0.000     0.000     0.000     0.000     0.000     0.000     0.000     0.000     0.000     0.000     0.000     0.000     0.000     0.000     0.000     0.000     0.000     0.000     0.000     0.007     0.082     0.237     0.471     0.783     1.172     1.637     2.176     2.789     3.475     4.231     5.056     5.950     6.911     7.936     9.025    10.176    11.386    12.655    13.980    15.359    16.791    18.272    19.801    21.375    22.992    24.649    26.344    28.074    29.836    31.626    33.442    35.281    37.139    39.013    40.898    42.793    44.691    46.591    48.486    50.374    52.251    54.110    55.949    57.763    59.546    61.295    63.005    64.670    66.286    67.848    69.352    70.793    72.166    73.467    74.691    75.835    76.893    77.863    78.742    79.524    80.209    80.793    81.274    81.650    81.919    82.082    82.136    82.082    81.919    81.650    81.274    80.793    80.209    79.524    78.742    77.863    76.893    75.835    74.691    73.467    72.166    70.793    69.352    67.848    66.286    64.670    63.005    61.295    59.546    57.763    55.949    54.110    52.251    50.374    48.486    46.591    44.691    42.793    40.898    39.013    37.139    35.281    33.442    31.626    29.836    28.074    26.344    24.649    22.992    21.375    19.801    18.272    16.791    15.359    13.980    12.655    11.386    10.176     9.025     7.936     6.911     5.950     5.056     4.231     3.475     2.789     2.176     1.637     1.172     0.783     0.471     0.237     0.082     0.007     0.000     0.000     0.000     0.000     0.000     0.000     0.000     0.000     0.000     0.000     0.000     0.000     0.000     0.000     0.000     0.000     0.000     0.000     0.000     0.000     0.000     0.000     0.000     0.000     0.000     0.000     0.000     0.000     0.000     0.000     0.000     0.000     0.000     0.000     0.000     0.000     0.000     0.000     0.000     0.000     0.000     0.000     0.000     0.000     0.000     0.000     0.000     0.000     0.000     0.000     0.000     0.000     0.000     0.000     0.000     0.000     0.000     0.000
     0.000     0.000     0.000     0.000     0.000     0.000     0.000     0.000     0.000     0.000     0.000     0.000     0.000     0.000     0.000     0.000     0.000     0.000     0.000     0.000     0.000     0.000     0.000     0.000     0.000     0.000     0.000     0.000     0.000     0.000     0.000     0.000     0.000     0.000     0.000     0.000     0.000     0.000     0.000     0.000     0.000     0.000     0.000     0.000     0.000     0.000     0.000     0.000     0.000     0.000     0.000     0.000     0.000     0.000     0.000     0.000     0.000     0.000     0.000     0.000     0.028     0.134     0.318     0.579     0.917     1.329     1.815     2.373     3.003     3.702     4.470     5.306     6.206     7.171     8.198     9.286    10.432    11.636    12.895    14.207    15.570    16.981    18.440    19.942    21.487    23.070    24.690    26.344    28.029    29.742    31.480    33.240    35.018    36.811    38.615    40.428    42.245    44.062    45.875    47.681    49.474    51.252    53.010    54.742    56.446    58.116    59.747    61.336    62.878    64.368    65.802    67.175    68.483    69.721    70.887    71.975    72.983    73.905    74.740    75.485    76.136    76.691    77.147    77.505    77.761    77.915    77.966    77.915    77.761    77.505    77.147    76.691    76.136    75.485    74.740    73.905    72.983    71.975    70.887    69.721    68.483    67.175    65.802    64.368    62.878    61.336    59.747    58.116    56.446    54.742    53.010    51.252    49.474    47.681    45.875    44.062    42.245    40.428    38.615    36.811    35.018    33.240    31.480    29.742    28.029    26.344    24.690    23.070    21.487    19.942    18.440    16.981    15.570    14.207    12.895    11.636    10.432     9.286     8.198     7.171     6.206     5.306     4.470     3.702     3.003     2.373     1.815     1.329     0.917     0.579     0.318     0.134     0.028     0.000     0.000     0.000     0.000     0.000     0.000     0.000     0.000     0.000     0.000     0.000     0.000     0.000     0.000     0.000     0.000     0.000     0.000     0.000     0.000     0.000     0.000     0.000     0.000     0.000     0.000     0.000     0.000     0.000     0.000     0.000     0.000     0.000     0.000     0.000     0.000     0.000     0.000     0.000     0.000     0.000     0.000     0.000     0.000     0.000     0.000     0.000     0.000     0.000     0.000     0.000     0.000     0.000     0.000     0.000     0.000     0.000     0.000     0.000
     0.000     0.000     0.000     0.000     0.000     0.000     0.000     0.000     0.000     0.000     0.000     0.000     0.000     0.000     0.000     0.000     0.000     0.000     0.000     0.000     0.000     0.000     0.000     0.000     0.000     0.000     0.000     0.000     0.000     0.000     0.000     0.000     0.000     0.000     0.000     0.000     0.000     0.000     0.000     0.000     0.000     0.000     0.000     0.000     0.000     0.000     0.000     0.000     0.000     0.000     0.000     0.000     0.000     0.000     0.000     0.000     0.000     0.000     0.000     0.000     0.002     0.059     0.193     0.403     0.689     1.048     1.480     1.984     2.558     3.201     3.912     4.688     5.529     6.433     7.399     8.424     9.506    10.645    11.838    13.083    14.378    15.721    17.109    18.541    20.013    21.524    23.070    24.649    26.259    27.895    29.556    31.238    32.937    34.651    36.376    38.109    39.846    41.582    43.315    45.041    46.754    48.452    50.131    51.785    53.411    55.005    56.561    58.076    59.546    60.966    62.333    63.640    64.886    66.065    67.175    68.210    69.168    70.046    70.840    71.548    72.166    72.693    73.128    73.467    73.710    73.857    73.905    73.857    73.710    73.467    73.128    72.693    72.166    71.548    70.840    70.046    69.168    68.210    67.175    66.065    64.886    63.640    62.333    60.966    59.546    58.076    56.561    55.005    53.411    51.785    50.131    48.452    46.754    45.041    43.315    41.582    39.846    38.109    36.376    34.651    32.937    31.238    29.556    27.895    26.259    24.649    23.070    21.524    20.013    18.541    17.109    15.721    14.378    13.083    11.838    10.645     9.506     8.424     7.399     6.433     5.529     4.688     3.912     3.201     2.558     1.984     1.480     1.048     0.689     0.403     0.193     0.059     0.002     0.000     0.000     0.000     0.000     0.000     0.000     0.000     0.000     0.000     0.000     0.000     0.000     0.000     0.000     0.000     0.000     0.000     0.000     0.000     0.000     0.000     0.000     0.000     0.000     0.000     0.000     0.000     0.000     0.000     0.000     0.000     0.000     0.000     0.000     0.000     0.000     0.000     0.000     0.000     0.000     0.000     0.000     0.000     0.000     0.000     0.000     0.000     0.000     0.000     0.000     0.000     0.000     0.000     0.000     0.000     0.000     0.000     0.000     0.000
     0.000     0.000     0.000     0.000     0.000     0.000     0.000     0.000     0.000     0.000     0.000     0.000     0.000     0.000     0.000     0.000     0.000     0.000     0.000     0.000     0.000     0.000     0.000     0.000     0.000     0.000     0.000     0.000     0.000     0.000     0.000     0.000     0.000     0.000     0.000     0.000     0.000     0.000     0.000     0.000     0.000     0.000     0.000     0.000     0.000     0.000     0.000     0.000     0.000     0.000     0.000     0.000     0.000     0.000     0.000     0.000     0.000     0.000     0.000     0.000     0.000     0.014     0.098     0.257     0.490     0.797     1.175     1.625     2.143     2.729     3.382     4.100     4.882     5.725     6.629     7.592     8.611     9.685    10.813    11.991    13.219    14.493    15.812    17.173    18.575    20.013    21.487    22.992    24.527    26.088    27.673    29.278    30.901    32.537    34.185    35.839    37.497    39.155    40.810    42.457    44.093    45.714    47.315    48.893    50.444    51.964    53.448    54.892    56.293    57.646    58.947    60.192    61.378    62.500    63.555    64.540    65.451    66.286    67.041    67.713    68.301    68.802    69.214    69.537    69.768    69.907    69.953    69.907    69.768    69.537    69.214    68.802    68.301    67.713    67.041    66.286    65.451    64.540    63.555    62.500    61.378    60.192    58.947    57.646    56.293    54.892    53.448    51.964    50.444    48.893    47.315    45.714    44.093    42.457    40.810    39.155    37.497    35.839    34.185    32.537    30.901    29.278    27.673    26.088    24.527    22.992    21.487    20.013    18.575    17.173    15.812    14.493    13.219    11.991    10.813     9.685     8.611     7.592     6.629     5.725     4.882     4.100     3.382     2.729     2.143     1.625     1.175     0.797     0.490     0.257     0.098     0.014     0.000     0.000     0.000     0.000     0.000     0.000     0.000     0.000     0.000     0.000     0.000     0.000     0.000     0.000     0.000     0.000     0.000     0.000     0.000     0.000     0.000     0.000     0.000     0.000     0.000     0.000     0.000     0.000     0.000     0.000     0.000     0.000     0.000     0.000     0.000     0.000     0.000     0.000     0.000     0.000     0.000     0.000     0.000     0.000     0.000     0.000     0.000     0.000     0.000     0.000     0.000     0.000     0.000     0.000     0.000     0.000     0.000     0.000     0.000     0.000
     0.000     0.000     0.000     0.000     0.000     0.000     0.000     0.000     0.000     0.000     0.000     0.000     0.000     0.000     0.000     0.000     0.000     0.000     0.000     0.000     0.000     0.000     0.000     0.000     0.000     0.000     0.000     0.000     0.000     0.000     0.000     0.000     0.000     0.000     0.000     0.000     0.000     0.000     0.000     0.000     0.000     0.000     0.000     0.000     0.000     0.000     0.000     0.000     0.000     0.000     0.000     0.000     0.000     0.000     0.000     0.000     0.000     0.000     0.000     0.000     0.000     0.000     0.034     0.142     0.323     0.577     0.902     1.296     1.759     2.288     2.884     3.543     4.266     5.049     5.891     6.792     7.748     8.758     9.821    10.933    12.094    13.301    14.551    15.843    17.173    18.541    19.942    21.375    22.836    24.324    25.834    27.364    28.911    30.471    32.042    33.620    35.202    36.783    38.362    39.932    41.493    43.038    44.565    46.069    47.547    48.995    50.409    51.785    53.119    54.407    55.645    56.831    57.959    59.026    60.030    60.966    61.833    62.626    63.343    63.982    64.540    65.016    65.408    65.714    65.933    66.065    66.109    66.065    65.933    65.714    65.408    65.016    64.540    63.982    63.343    62.626    61.833    60.966    60.030    59.026    57.959    56.831    55.645    54.407    53.119    51.785    50.409    48.995    47.547    46.069    44.565    43.038    41.493    39.932    38.362    36.783    35.202    33.620    32.042    30.471    28.911    27.364    25.834    24.324    22.836    21.375    19.942    18.541    17.173    15.843    14.551    13.301    12.094    10.933     9.821     8.758     7.748     6.792     5.891     5.049     4.266     3.543     2.884     2.288     1.759     1.296     0.902     0.577     0.323     0.142     0.034     0.000     0.000     0.000     0.000     0.000     0.000     0.000     0.000     0.000     0.000     0.000     0.000     0.000     0.000     0.000     0.000     0.000     0.000     0.000     0.000     0.000     0.000     0.000     0.000     0.000     0.000     0.000     0.000     0.000     0.000     0.000     0.000     0.000     0.000     0.000     0.000     0.000     0.000     0.000     0.000     0.000     0.000     0.000     0.000     0.000     0.000     0.000     0.000     0.000     0.000     0.000     0.000     0.000     0.000     0.000     0.000     0.000     0.000     0.000     0.000     0.000
     0.000     0.000     0.000     0.000     0.000     0.000     0.000     0.000     0.000     0.000     0.000     0.000     0.000     0.000     0.000     0.000     0.000     0.000     0.000     0.000     0.000     0.000     0.000     0.000     0.000     0.000     0.000     0.000     0.000     0.000     0.000     0.000     0.000     0.000     0.000     0.000     0.000     0.000     0.000     0.000     0.000     0.000     0.000     0.000     0.000     0.000     0.000     0.000     0.000     0.000     0.000     0.000     0.000     0.000     0.000     0.000     0.000     0.000     0.000     0.000     0.000     0.000     0.003     0.060     0.189     0.390     0.661     1.000     1.407     1.881     2.419     3.020     3.683     4.406     5.188     6.026     6.920     7.866     8.864     9.912    11.006    12.145    13.328    14.551    15.812    17.109    18.440    19.801    21.190    22.604    24.041    25.498    26.970    28.456    29.953    31.456    32.962    34.469    35.973    37.469    38.956    40.428    41.882    43.315    44.723    46.102    47.448    48.757    50.027    51.252    52.430    53.558    54.630    55.645    56.600    57.490    58.313    59.066    59.747    60.354    60.885    61.336    61.708    61.999    62.207    62.333    62.374    62.333    62.207    61.999    61.708    61.336    60.885    60.354    59.747    59.066    58.313    57.490    56.600    55.645    54.630    53.558    52.430    51.252    50.027    48.757    47.448    46.102    44.723    43.315    41.882    40.428    38.956    37.469    35.973    34.469    32.962    31.456    29.953    28.456    26.970    25.498    24.041    22.604    21.190    19.801    18.440    17.109    15.812    14.551    13.328    12.145    11.006     9.912     8.864     7.866     6.920     6.026     5.188     4.406     3.683     3.020     2.419     1.881     1.407     1.000     0.661     0.390     0.189     0.060     0.003     0.000     0.000     0.000     0.000     0.000     0.000     0.000     0.000     0.000     0.000     0.000     0.000     0.000     0.000     0.000     0.000     0.000     0.000     0.000     0.000     0.000     0.000     0.000     0.000     0.000     0.000     0.000     0.000     0.000     0.000     0.000     0.000     0.000     0.000     0.000     0.000     0.000     0.000     0.000     0.000     0.000     0.000     0.000     0.000     0.000     0.000     0.000     0.000     0.000     0.000     0.000     0.000     0.000     0.000     0.000     0.000     0.000     0.000     0.000     0.000     0.000
     0.000     0.000     0.000     0.000     0.000     0.000     0.000     0.000     0.000     0.000     0.000     0.000     0.000     0.000     0.000     0.000     0.000     0.000     0.000     0.000     0.000     0.000     0.000     0.000     0.000     0.000     0.000     0.000     0.000     0.000     0.000     0.000     0.000     0.000     0.000     0.000     0.000     0.000     0.000     0.000     0.000     0.000     0.000     0.000     0.000     0.000     0.000     0.000     0.000     0.000     0.000     0.000     0.000     0.000     0.000     0.000     0.000     0.000     0.000     0.000     0.000     0.000     0.000     0.012     0.089     0.237     0.454     0.739     1.091     1.508     1.989     2.532     3.136     3.800     4.521     5.298     6.129     7.012     7.946     8.928     9.957    11.030    12.145    13.301    14.493    15.721    16.981    18.272    19.590    20.933    22.298    23.681    25.081    26.494    27.918    29.347    30.781    32.215    33.646    35.070    36.485    37.886    39.270    40.633    41.973    43.284    44.565    45.810    47.018    48.183    49.303    50.374    51.394    52.358    53.265    54.110    54.892    55.608    56.254    56.831    57.334    57.763    58.116    58.392    58.589    58.708    58.748    58.708    58.589    58.392    58.116    57.763    57.334    56.831    56.254    55.608    54.892    54.110    53.265    52.358    51.394    50.374    49.303    48.183    47.018    45.810    44.565    43.284    41.973    40.633    39.270    37.886    36.485    35.070    33.646    32.215    30.781    29.347    27.918    26.494    25.081    23.681    22.298    20.933    19.590    18.272    16.981    15.721    14.493    13.301    12.145    11.030     9.957     8.928     7.946     7.012     6.129     5.298     4.521     3.800     3.136     2.532     1.989     1.508     1.091     0.739     0.454     0.237     0.089     0.012     0.000     0.000     0.000     0.000     0.000     0.000     0.000     0.000     0.000     0.000     0.000     0.000     0.000     0.000     0.000     0.000     0.000     0.000     0.000     0.000     0.000     0.000     0.000     0.000     0.000     0.000     0.000     0.000     0.000     0.000     0.000     0.000     0.000     0.000     0.000     0.000     0.000     0.000     0.000     0.000     0.000     0.000     0.000     0.000     0.000     0.000     0.000     0.000     0.000     0.000     0.000     0.000     0.000     0.000     0.000     0.000     0.000     0.000     0.000     0.000     0.000     0.000
     0.000     0.000     0.000     0.000     0.000     0.000     0.000     0.000     0.000     0.000     0.000     0.000     0.000     0.000     0.000     0.000     0.000     0.000     0.000     0.000     0.000     0.000     0.000     0.000     0.000     0.000     0.000     0.000     0.000     0.000     0.000     0.000     0.000     0.000     0.000     0.000     0.000     0.000     0.000     0.000     0.000     0.000     0.000     0.000     0.000     0.000     0.000     0.000     0.000     0.000     0.000     0.000     0.000     0.000     0.000     0.000     0.000     0.000     0.000     0.000     0.000     0.000     0.000     0.000     0.026     0.121     0.284     0.515     0.811     1.172     1.596     2.081     2.627     3.231     3.892     4.608     5.377     6.198     7.068     7.986     8.950     9.957    11.006    12.094    13.219    14.378    15.570    16.791    18.039    19.311    20.605    21.918    23.246    24.588    25.940    27.298    28.660    30.023    31.383    32.737    34.081    35.413    36.729    38.025    39.298    40.545    41.762    42.946    44.093    45.200    46.264    47.282    48.250    49.166    50.027    50.829    51.571    52.250    52.864    53.411    53.889    54.296    54.630    54.892    55.080    55.192    55.230    55.192    55.080    54.892    54.630    54.296    53.889    53.411    52.864    52.250    51.571    50.829    50.027    49.166    48.250    47.282    46.264    45.200    44.093    42.946    41.762    40.545    39.298    38.025    36.729    35.413    34.081    32.737    31.383    30.023    28.660    27.298    25.940    24.588    23.246    21.918    20.605    19.311    18.039    16.791    15.570    14.378    13.219    12.094    11.006     9.957     8.950     7.986     7.068     6.198     5.377     4.608     3.892     3.231     2.627     2.081     1.596     1.172     0.811     0.515     0.284     0.121     0.026     0.000     0.000     0.000     0.000     0.000     0.000     0.000     0.000     0.000     0.000     0.000     0.000     0.000     0.000     0.000     0.000     0.000     0.000     0.000     0.000     0.000     0.000     0.000     0.000     0.000     0.000     0.000     0.000     0.000     0.000     0.000     0.000     0.000     0.000     0.000     0.000     0.000     0.000     0.000     0.000     0.000     0.000     0.000     0.000     0.000     0.000     0.000     0.000     0.000     0.000     0.000     0.000     0.000     0.000     0.000     0.000     0.000     0.000     0.000     0.000     0.000     0.000     0.000
     0.000     0.000     0.000     0.000     0.000     0.000     0.000     0.000     0.000     0.000     0.000     0.000     0.000     0.000     0.000     0.000     0.000     0.000     0.000     0.000     0.000     0.000     0.000     0.000     0.000     0.000     0.000     0.000     0.000     0.000     0.000     0.000     0.000     0.000     0.000     0.000     0.000     0.000     0.000     0.000     0.000     0.000     0.000     0.000     0.000     0.000     0.000     0.000     0.000     0.000     0.000     0.000     0.000     0.000     0.000     0.000     0.000     0.000     0.000     0.000     0.000     0.000     0.000     0.000     0.000     0.043     0.152     0.329     0.570     0.875     1.242     1.670     2.157     2.702     3.303     3.958     4.666     5.425     6.232     7.087     7.986     8.928     9.912    10.933    11.991    13.083    14.207    15.359    16.539    17.742    18.966    20.209    21.468    22.740    24.021    25.310    26.602    27.895    29.186    30.471    31.748    33.013    34.262    35.493    36.702    37.886    39.041    40.165    41.254    42.305    43.315    44.281    45.200    46.069    46.886    47.647    48.351    48.995    49.578    50.096    50.549    50.935    51.252    51.500    51.678    51.785    51.821    51.785    51.678    51.500    51.252    50.935    50.549    50.096    49.578    48.995    48.351    47.647    46.886    46.069    45.200    44.281    43.315    42.305    41.254    40.165    39.041    37.886    36.702    35.493    34.262    33.013    31.748    30.471    29.186    27.895    26.602    25.310    24.021    22.740    21.468    20.209    18.966    17.742    16.539    15.359    14.207    13.083    11.991    10.933     9.912     8.928     7.986     7.087     6.232     5.425     4.666     3.958     3.303     2.702     2.157     1.670     1.242     0.875     0.570     0.329     0.152     0.043     0.000     0.000     0.000     0.000     0.000     0.000     0.000     0.000     0.000     0.000     0.000     0.000     0.000     0.000     0.000     0.000     0.000     0.000     0.000     0.000     0.000     0.000     0.000     0.000     0.000     0.000     0.000     0.000     0.000     0.000     0.000     0.000     0.000     0.000     0.000     0.000     0.000     0.000     0.000     0.000     0.000     0.000     0.000     0.000     0.000     0.000     0.000     0.000     0.000     0.000     0.000     0.000     0.000     0.000     0.000     0.000     0.000     0.000     0.000     0.000     0.000     0.000     0.000     0.000
     0.000     0.000     0.000     0.000     0.000     0.000     0.000     0.000     0.000     0.000     0.000     0.000     0.000     0.000     0.000     0.000     0.000     0.000     0.000     0.000     0.000     0.000     0.000     0.000     0.000     0.000     0.000     0.000     0.000     0.000     0.000     0.000     0.000     0.000     0.000     0.000     0.000     0.000     0.000     0.000     0.000     0.000     0.000     0.000     0.000     0.000     0.000     0.000     0.000     0.000     0.000     0.000     0.000     0.000     0.000     0.000     0.000     0.000     0.000     0.000     0.000     0.000     0.000     0.000     0.000     0.004     0.060     0.182     0.369     0.618     0.929     1.300     1.729     2.215     2.756     3.352     3.998     4.696     5.441     6.232     7.068     7.946     8.864     9.821    10.813    11.838    12.895    13.980    15.092    16.227    17.383    18.558    19.748    20.951    22.164    23.384    24.609    25.834    27.057    28.276    29.486    30.686    31.870    33.038    34.185    35.307    36.403    37.469    38.502    39.499    40.457    41.373    42.245    43.069    43.843    44.565    45.232    45.843    46.394    46.886    47.315    47.681    47.981    48.216    48.385    48.486    48.520    48.486    48.385    48.216    47.981    47.681    47.315    46.886    46.394    45.843    45.232    44.565    43.843    43.069    42.245    41.373    40.457    39.499    38.502    37.469    36.403    35.307    34.185    33.038    31.870    30.686    29.486    28.276    27.057    25.834    24.609    23.384    22.164    20.951    19.748    18.558    17.383    16.227    15.092    13.980    12.895    11.838    10.813     9.821     8.864     7.946     7.068     6.232     5.441     4.696     3.998     3.352     2.756     2.215     1.729     1.300     0.929     0.618     0.369     0.182     0.060     0.004     0.000     0.000     0.000     0.000     0.000     0.000     0.000     0.000     0.000     0.000     0.000     0.000     0.000     0.000     0.000     0.000     0.000     0.000     0.000     0.000     0.000     0.000     0.000     0.000     0.000     0.000     0.000     0.000     0.000     0.000     0.000     0.000     0.000     0.000     0.000     0.000     0.000     0.000     0.000     0.000     0.000     0.000     0.000     0.000     0.000     0.000     0.000     0.000     0.000     0.000     0.000     0.000     0.000     0.000     0.000     0.000     0.000     0.000     0.000     0.000     0.000     0.000     0.000     0.000
     0.000     0.000     0.000     0.000     0.000     0.000     0.000     0.000     0.000     0.000     0.000     0.000     0.000     0.000     0.000     0.000     0.000     0.000     0.000     0.000     0.000     0.000     0.000     0.000     0.000     0.000     0.000     0.000     0.000     0.000     0.000     0.000     0.000     0.000     0.000     0.000     0.000     0.000     0.000     0.000     0.000     0.000     0.000     0.000     0.000     0.000     0.000     0.000     0.000     0.000     0.000     0.000     0.000     0.000     0.000     0.000     0.000     0.000     0.000     0.000     0.000     0.000     0.000     0.000     0.000     0.000     0.010     0.078     0.210     0.403     0.658     0.972     1.344     1.771     2.254     2.789     3.376     4.012     4.696     5.425     6.198     7.012     7.866     8.758     9.685    10.645    11.636    12.655    13.700    14.769    15.858    16.965    18.089    19.225    20.371    21.524    22.682    23.841    24.999    26.152    27.298    28.434    29.556    30.662    31.748    32.812    33.850    34.860    35.839    36.783    37.691    38.559    39.384    40.165    40.898    41.582    42.214    42.793    43.315    43.780    44.187    44.533    44.818    45.041    45.200    45.296    45.328    45.296    45.200    45.041    44.818    44.533    44.187    43.780    43.315    42.793    42.214    41.582    40.898    40.165    39.384    38.559    37.691    36.783    35.839    34.860    33.850    32.812    31.748    30.662    29.556    28.434    27.298    26.152    24.999    23.841    22.682    21.524    20.371    19.225    18.089    16.965    15.858    14.769    13.700    12.655    11.636    10.645     9.685     8.758     7.866     7.012     6.198     5.425     4.696     4.012     3.376     2.789     2.254     1.771     1.344     0.972     0.658     0.403     0.210     0.078     0.010     0.000     0.000     0.000     0.000     0.000     0.000     0.000     0.000     0.000     0.000     0.000     0.000     0.000     0.000     0.000     0.000     0.000     0.000     0.000     0.000     0.000     0.000     0.000     0.000     0.000     0.000     0.000     0.000     0.000     0.000     0.000     0.000     0.000     0.000     0.000     0.000     0.000     0.000     0.000     0.000     0.000     0.000     0.000     0.000     0.000     0.000     0.000     0.000     0.000     0.000     0.000     0.000     0.000     0.000     0.000     0.000     0.000     0.000     0.000     0.000     0.000     0.000     0.000     0.000     0.000
     0.000     0.000     0.000     0.000     0.000     0.000     0.000     0.000     0.000     0.000     0.000     0.000     0.000     0.000     0.000     0.000     0.000     0.000     0.000     0.000     0.000     0.000     0.000     0.000     0.000     0.000     0.000     0.000     0.000     0.000     0.000     0.000     0.000     0.000     0.000     0.000     0.000     0.000     0.000     0.000     0.000     0.000     0.000     0.000     0.000     0.000     0.000     0.000     0.000     0.000     0.000     0.000     0.000     0.000     0.000     0.000     0.000     0.000     0.000     0.000     0.000     0.000     0.000     0.000     0.000     0.000     0.000     0.017     0.094     0.233     0.431     0.689     1.003     1.373     1.797     2.274     2.800     3.376     3.998     4.666     5.377     6.129     6.920     7.748     8.611     9.506    10.432    11.386    12.366    13.369    14.393    15.434    16.492    17.562    18.642    19.730    20.823    21.918    23.012    24.102    25.185    26.259    27.320    28.366    29.394    30.400    31.383    32.339    33.265    34.159    35.018    35.839    36.620    37.359    38.053    38.700    39.298    39.846    40.340    40.780    41.165    41.493    41.762    41.973    42.124    42.214    42.245    42.214    42.124    41.973    41.762    41.493    41.165    40.780    40.340    39.846    39.298    38.700    38.053    37.359    36.620    35.839    35.018    34.159    33.265    32.339    31.383    30.400    29.394    28.366    27.320    26.259    25.185    24.102    23.012    21.918    20.823    19.730    18.642    17.562    16.492    15.434    14.393    13.369    12.366    11.386    10.432     9.506     8.611     7.748     6.920     6.129     5.377     4.666     3.998     3.376     2.800     2.274     1.797     1.373     1.003     0.689     0.431     0.233     0.094     0.017     0.000     0.000     0.000     0.000     0.000     0.000     0.000     0.000     0.000     0.000     0.000     0.000     0.000     0.000     0.000     0.000     0.000     0.000     0.000     0.000     0.000     0.000     0.000     0.000     0.000     0.000     0.000     0.000     0.000     0.000     0.000     0.000     0.000     0.000     0.000     0.000     0.000     0.000     0.000     0.000     0.000     0.000     0.000     0.000     0.000     0.000     0.000     0.000     0.000     0.000     0.000     0.000     0.000     0.000     0.000     0.000     0.000     0.000     0.000     0.000     0.000     0.000     0.000     0.000     0.000     0.000
     0.000     0.000     0.000     0.000     0.000     0.000     0.000     0.000     0.000     0.000     0.000     0.000     0.000     0.000     0.000     0.000     0.000     0.000     0.000     0.000     0.000     0.000     0.000     0.000     0.000     0.000     0.000     0.000     0.000     0.000     0.000     0.000     0.000     0.000     0.000     0.000     0.000     0.000     0.000     0.000     0.000     0.000     0.000     0.000     0.000     0.000     0.000     0.000     0.000     0.000     0.000     0.000     0.000     0.000     0.000     0.000     0.000     0.000     0.000     0.000     0.000     0.000     0.000     0.000     0.000     0.000     0.000     0.000     0.024     0.107     0.251     0.452     0.710     1.022     1.388     1.806     2.274     2.789     3.352     3.958     4.608     5.298     6.026     6.792     7.592     8.424     9.286    10.176    11.091    12.030    12.989    13.966    14.959    15.965    16.981    18.006    19.035    20.067    21.098    22.126    23.148    24.162    25.164    26.152    27.123    28.074    29.002    29.906    30.781    31.626    32.438    33.214    33.953    34.651    35.307    35.919    36.485    37.002    37.469    37.886    38.249    38.559    38.814    39.013    39.155    39.241    39.270    39.241    39.155    39.013    38.814    38.559    38.249    37.886    37.469    37.002    36.485    35.919    35.307    34.651    33.953    33.214    32.438    31.626    30.781    29.906    29.002    28.074    27.123    26.152    25.164    24.162    23.148    22.126    21.098    20.067    19.035    18.006    16.981    15.965    14.959    13.966    12.989    12.030    11.091    10.176     9.286     8.424     7.592     6.792     6.026     5.298     4.608     3.958     3.352     2.789     2.274     1.806     1.388     1.022     0.710     0.452     0.251     0.107     0.024     0.000     0.000     0.000     0.000     0.000     0.000     0.000     0.000     0.000     0.000     0.000     0.000     0.000     0.000     0.000     0.000     0.000     0.000     0.000     0.000     0.000     0.000     0.000     0.000     0.000     0.000     0.000     0.000     0.000     0.000     0.000     0.000     0.000     0.000     0.000     0.000     0.000     0.000     0.000     0.000     0.000     0.000     0.000     0.000     0.000     0.000     0.000     0.000     0.000     0.000     0.000     0.000     0.000     0.000     0.000     0.000     0.000     0.000     0.000     0.000     0.000     0.000     0.000     0.000     0.000     0.000     0.000
     0.000     0.000     0.000     0.000     0.000     0.000     0.000     0.000     0.000     0.000     0.000     0.000     0.000     0.000     0.000     0.000     0.000     0.000     0.000     0.000     0.000     0.000     0.000     0.000     0.000     0.000     0.000     0.000     0.000     0.000     0.000     0.000     0.000     0.000     0.000     0.000     0.000     0.000     0.000     0.000     0.000     0.000     0.000     0.000     0.000     0.000     0.000     0.000     0.000     0.000     0.000     0.000     0.000     0.000     0.000     0.000     0.000     0.000     0.000     0.000     0.000     0.000     0.000     0.000     0.000     0.000     0.000     0.000     0.000     0.029     0.118     0.263     0.465     0.720     1.029     1.388     1.797     2.254     2.756     3.303     3.892     4.521     5.188     5.891     6.629     7.399     8.198     9.025     9.877    10.753    11.649    12.563    13.493    14.436    15.389    16.351    17.318    18.289    19.259    20.227    21.190    22.145    23.090    24.021    24.937    25.834    26.710    27.562    28.389    29.186    29.953    30.686    31.383    32.042    32.662    33.240    33.774    34.262    34.703    35.096    35.440    35.732    35.973    36.161    36.295    36.376    36.403    36.376    36.295    36.161    35.973    35.732    35.440    35.096    34.703    34.262    33.774    33.240    32.662    32.042    31.383    30.686    29.953    29.186    28.389    27.562    26.710    25.834    24.937    24.021    23.090    22.145    21.190    20.227    19.259    18.289    17.318    16.351    15.389    14.436    13.493    12.563    11.649    10.753     9.877     9.025     8.198     7.399     6.629     5.891     5.188     4.521     3.892     3.303     2.756     2.254     1.797     1.388     1.029     0.720     0.465     0.263     0.118     0.029     0.000     0.000     0.000     0.000     0.000     0.000     0.000     0.000     0.000     0.000     0.000     0.000     0.000     0.000     0.000     0.000     0.000     0.000     0.000     0.000     0.000     0.000     0.000     0.000     0.000     0.000     0.000     0.000     0.000     0.000     0.000     0.000     0.000     0.000     0.000     0.000     0.000     0.000     0.000     0.000     0.000     0.000     0.000     0.000     0.000     0.000     0.000     0.000     0.000     0.000     0.000     0.000     0.000     0.000     0.000     0.000     0.000     0.000     0.000     0.000     0.000     0.000     0.000     0.000     0.000     0.000     0.000     0.000
     0.000     0.000     0.000     0.000     0.000     0.000     0.000     0.000     0.000     0.000     0.000     0.000     0.000     0.000     0.000     0.000     0.000     0.000     0.000     0.000     0.000     0.000     0.000     0.000     0.000     0.000     0.000     0.000     0.000     0.000     0.000     0.000     0.000     0.000     0.000     0.000     0.000     0.000     0.000     0.000     0.000     0.000     0.000     0.000     0.000     0.000     0.000     0.000     0.000     0.000     0.000     0.000     0.000     0.000     0.000     0.000     0.000     0.000     0.000     0.000     0.000     0.000     0.000     0.000     0.000     0.000     0.000     0.000     0.000     0.000     0.034     0.124     0.270     0.469     0.720     1.022     1.373     1.771     2.215     2.702     3.231     3.800     4.406     5.049     5.725     6.433     7.171     7.936     8.727     9.540    10.374    11.226    12.094    12.975    13.868    14.769    15.675    16.586    17.497    18.406    19.311    20.209    21.098    21.975    22.836    23.681    24.507    25.310    26.088    26.840    27.562    28.253    28.911    29.533    30.117    30.662    31.165    31.626    32.042    32.413    32.737    33.013    33.240    33.417    33.544    33.620    33.646    33.620    33.544    33.417    33.240    33.013    32.737    32.413    32.042    31.626    31.165    30.662    30.117    29.533    28.911    28.253    27.562    26.840    26.088    25.310    24.507    23.681    22.836    21.975    21.098    20.209    19.311    18.406    17.497    16.586    15.675    14.769    13.868    12.975    12.094    11.226    10.374     9.540     8.727     7.936     7.171     6.433     5.725     5.049     4.406     3.800     3.231     2.702     2.215     1.771     1.373     1.022     0.720     0.469     0.270     0.124     0.034     0.000     0.000     0.000     0.000     0.000     0.000     0.000     0.000     0.000     0.000     0.000     0.000     0.000     0.000     0.000     0.000     0.000     0.000     0.000     0.000     0.000     0.000     0.000     0.000     0.000     0.000     0.000     0.000     0.000     0.000     0.000     0.000     0.000     0.000     0.000     0.000     0.000     0.000     0.000     0.000     0.000     0.000     0.000     0.000     0.000     0.000     0.000     0.000     0.000     0.000     0.000     0.000     0.000     0.000     0.000     0.000     0.000     0.000     0.000     0.000     0.000     0.000     0.000     0.000     0.000     0.000     0.000     0.000     0.000
     0.000     0.000     0.000     0.000     0.000     0.000     0.000     0.000     0.000     0.000     0.000     0.000     0.000     0.000     0.000     0.000     0.000     0.000     0.000     0.000     0.000     0.000     0.000     0.000     0.000     0.000     0.000     0.000     0.000     0.000     0.000     0.000     0.000     0.000     0.000     0.000     0.000     0.000     0.000     0.000     0.000     0.000     0.000     0.000     0.000     0.000     0.000     0.000     0.000     0.000     0.000     0.000     0.000     0.000     0.000     0.000     0.000     0.000     0.000     0.000     0.000     0.000     0.000     0.000     0.000     0.000     0.000     0.000     0.000     0.000     0.001     0.036     0.126     0.270     0.465     0.710     1.003     1.344     1.729     2.157     2.627     3.136     3.683     4.266     4.882     5.529     6.206     6.911     7.640     8.393     9.166     9.957    10.765    11.586    12.418    13.260    14.107    14.959    15.812    16.664    17.513    18.356    19.190    20.013    20.823    21.617    22.393    23.148    23.881    24.588    25.268    25.918    26.537    27.123    27.673    28.186    28.660    29.094    29.486    29.836    30.140    30.400    30.614    30.781    30.901    30.973    30.997    30.973    30.901    30.781    30.614    30.400    30.140    29.836    29.486    29.094    28.660    28.186    27.673    27.123    26.537    25.918    25.268    24.588    23.881    23.148    22.393    21.617    20.823    20.013    19.190    18.356    17.513    16.664    15.812    14.959    14.107    13.260    12.418    11.586    10.765     9.957     9.166     8.393     7.640     6.911     6.206     5.529     4.882     4.266     3.683     3.136     2.627     2.157     1.729     1.344     1.003     0.710     0.465     0.270     0.126     0.036     0.001     0.000     0.000     0.000     0.000     0.000     0.000     0.000     0.000     0.000     0.000     0.000     0.000     0.000     0.000     0.000     0.000     0.000     0.000     0.000     0.000     0.000     0.000     0.000     0.000     0.000     0.000     0.000     0.000     0.000     0.000     0.000     0.000     0.000     0.000     0.000     0.000     0.000     0.000     0.000     0.000     0.000     0.000     0.000     0.000     0.000     0.000     0.000     0.000     0.000     0.000     0.000     0.000     0.000     0.000     0.000     0.000     0.000     0.000     0.000     0.000     0.000     0.000     0.000     0.000     0.000     0.000     0.000     0.000     0.000
     0.000     0.000     0.000     0.000     0.000     0.000     0.000     0.000     0.000     0.000     0.000     0.000     0.000     0.000     0.000     0.000     0.000     0.000     0.000     0.000     0.000     0.000     0.000     0.000     0.000     0.000     0.000     0.000     0.000     0.000     0.000     0.000     0.000     0.000     0.000     0.000     0.000     0.000     0.000     0.000     0.000     0.000     0.000     0.000     0.000     0.000     0.000     0.000     0.000     0.000     0.000     0.000     0.000     0.000     0.000     0.000     0.000     0.000     0.000     0.000     0.000     0.000     0.000     0.000     0.000     0.000     0.000     0.000     0.000     0.000     0.000     0.001     0.036     0.124     0.263     0.452     0.689     0.972     1.300     1.670     2.081     2.532     3.020     3.543     4.100     4.688     5.306     5.950     6.620     7.313     8.026     8.758     9.506    10.269    11.042    11.826    12.616    13.410    14.207    15.003    15.797    16.586    17.367    18.138    18.898    19.643    20.371    21.080    21.767    22.431    23.070    23.681    24.263    24.813    25.330    25.813    26.259    26.667    27.036    27.364    27.651    27.895    28.096    28.253    28.366    28.434    28.456    28.434    28.366    28.253    28.096    27.895    27.651    27.364    27.036    26.667    26.259    25.813    25.330    24.813    24.263    23.681    23.070    22.431    21.767    21.080    20.371    19.643    18.898    18.138    17.367    16.586    15.797    15.003    14.207    13.410    12.616    11.826    11.042    10.269     9.506     8.758     8.026     7.313     6.620     5.950     5.306     4.688     4.100     3.543     3.020     2.532     2.081     1.670     1.300     0.972     0.689     0.452     0.263     0.124     0.036     0.001     0.000     0.000     0.000     0.000     0.000     0.000     0.000     0.000     0.000     0.000     0.000     0.000     0.000     0.000     0.000     0.000     0.000     0.000     0.000     0.000     0.000     0.000     0.000     0.000     0.000     0.000     0.000     0.000     0.000     0.000     0.000     0.000     0.000     0.000     0.000     0.000     0.000     0.000     0.000     0.000     0.000     0.000     0.000     0.000     0.000     0.000     0.000     0.000     0.000     0.000     0.000     0.000     0.000     0.000     0.000     0.000     0.000     0.000     0.000     0.000     0.000     0.000     0.000     0.000     0.000     0.000     0.000     0.000     0.000     0.000
     0.000     0.000     0.000     0.000     0.000     0.000     0.000     0.000     0.000     0.000     0.000     0.000     0.000     0.000     0.000     0.000     0.000     0.000     0.000     0.000     0.000     0.000     0.000     0.000     0.000     0.000     0.000     0.000     0.000     0.000     0.000     0.000     0.000     0.000     0.000     0.000     0.000     0.000     0.000     0.000     0.000     0.000     0.000     0.000     0.000     0.000     0.000     0.000     0.000     0.000     0.000     0.000     0.000     0.000     0.000     0.000     0.000     0.000     0.000     0.000     0.000     0.000     0.000     0.000     0.000     0.000     0.000     0.000     0.000     0.000     0.000     0.000     0.001     0.034     0.118     0.251     0.431     0.658     0.929     1.242     1.596     1.989     2.419     2.884     3.382     3.912     4.470     5.056     5.668     6.302     6.957     7.630     8.321     9.025     9.742    10.468    11.201    11.940    12.682    13.424    14.164    14.900    15.630    16.351    17.061    17.758    18.440    19.104    19.748    20.371    20.969    21.543    22.088    22.604    23.090    23.542    23.961    24.344    24.690    24.999    25.268    25.498    25.686    25.834    25.940    26.003    26.024    26.003    25.940    25.834    25.686    25.498    25.268    24.999    24.690    24.344    23.961    23.542    23.090    22.604    22.088    21.543    20.969    20.371    19.748    19.104    18.440    17.758    17.061    16.351    15.630    14.900    14.164    13.424    12.682    11.940    11.201    10.468     9.742     9.025     8.321     7.630     6.957     6.302     5.668     5.056     4.470     3.912     3.382     2.884     2.419     1.989     1.596     1.242     0.929     0.658     0.431     0.251     0.118     0.034     0.001     0.000     0.000     0.000     0.000     0.000     0.000     0.000     0.000     0.000     0.000     0.000     0.000     0.000     0.000     0.000     0.000     0.000     0.000     0.000     0.000     0.000     0.000     0.000     0.000     0.000     0.000     0.000     0.000     0.000     0.000     0.000     0.000     0.000     0.000     0.000     0.000     0.000     0.000     0.000     0.000     0.000     0.000     0.000     0.000     0.000     0.000     0.000     0.000     0.000     0.000     0.000     0.000     0.000     0.000     0.000     0.000     0.000     0.000     0.000     0.000     0.000     0.000     0.000     0.000     0.000     0.000     0.000     0.000     0.000     0.000     0.000
     0.000     0.000     0.000     0.000     0.000     0.000     0.000     0.000     0.000     0.000     0.000     0.000     0.000     0.000     0.000     0.000     0.000     0.000     0.000     0.000     0.000     0.000     0.000     0.000     0.000     0.000     0.000     0.000     0.000     0.000     0.000     0.000     0.000     0.000     0.000     0.000     0.000     0.000     0.000     0.000     0.000     0.000     0.000     0.000     0.000     0.000     0.000     0.000     0.000     0.000     0.000     0.000     0.000     0.000     0.000     0.000     0.000     0.000     0.000     0.000     0.000     0.000     0.000     0.000     0.000     0.000     0.000     0.000     0.000     0.000     0.000     0.000     0.000     0.000     0.029     0.107     0.233     0.403     0.618     0.875     1.172     1.508     1.881     2.288     2.729     3.201     3.702     4.231     4.784     5.361     5.959     6.575     7.209     7.857     8.517     9.187     9.866    10.550    11.238    11.927    12.616    13.301    13.980    14.652    15.315    15.965    16.601    17.222    17.824    18.406    18.966    19.503    20.013    20.497    20.951    21.375    21.767    22.126    22.451    22.740    22.992    23.207    23.384    23.523    23.622    23.681    23.701    23.681    23.622    23.523    23.384    23.207    22.992    22.740    22.451    22.126    21.767    21.375    20.951    20.497    20.013    19.503    18.966    18.406    17.824    17.222    16.601    15.965    15.315    14.652    13.980    13.301    12.616    11.927    11.238    10.550     9.866     9.187     8.517     7.857     7.209     6.575     5.959     5.361     4.784     4.231     3.702     3.201     2.729     2.288     1.881     1.508     1.172     0.875     0.618     0.403     0.233     0.107     0.029     0.000     0.000     0.000     0.000     0.000     0.000     0.000     0.000     0.000     0.000     0.000     0.000     0.000     0.000     0.000     0.000     0.000     0.000     0.000     0.000     0.000     0.000     0.000     0.000     0.000     0.000     0.000     0.000     0.000     0.000     0.000     0.000     0.000     0.000     0.000     0.000     0.000     0.000     0.000     0.000     0.000     0.000     0.000     0.000     0.000     0.000     0.000     0.000     0.000     0.000     0.000     0.000     0.000     0.000     0.000     0.000     0.000     0.000     0.000     0.000     0.000     0.000     0.000     0.000     0.000     0.000     0.000     0.000     0.000     0.000     0.000     0.000     0.000
     0.000     0.000     0.000     0.000     0.000     0.000     0.000     0.000     0.000     0.000     0.000     0.000     0.000     0.000     0.000     0.000     0.000     0.000     0.000     0.000     0.000     0.000     0.000     0.000     0.000     0.000     0.000     0.000     0.000     0.000     0.000     0.000     0.000     0.000     0.000     0.000     0.000     0.000     0.000     0.000     0.000     0.000     0.000     0.000     0.000     0.000     0.000     0.000     0.000     0.000     0.000     0.000     0.000     0.000     0.000     0.000     0.000     0.000     0.000     0.000     0.000     0.000     0.000     0.000     0.000     0.000     0.000     0.000     0.000     0.000     0.000     0.000     0.000     0.000     0.000     0.024     0.094     0.210     0.369     0.570     0.811     1.091     1.407     1.759     2.143     2.558     3.003     3.475     3.972     4.492     5.033     5.594     6.172     6.764     7.370     7.986     8.611     9.242     9.877    10.515    11.152    11.787    12.418    13.043    13.659    14.264    14.856    15.434    15.996    16.539    17.061    17.562    18.039    18.490    18.915    19.311    19.678    20.013    20.317    20.587    20.823    21.024    21.190    21.319    21.412    21.468    21.487    21.468    21.412    21.319    21.190    21.024    20.823    20.587    20.317    20.013    19.678    19.311    18.915    18.490    18.039    17.562    17.061    16.539    15.996    15.434    14.856    14.264    13.659    13.043    12.418    11.787    11.152    10.515     9.877     9.242     8.611     7.986     7.370     6.764     6.172     5.594     5.033     4.492     3.972     3.475     3.003     2.558     2.143     1.759     1.407     1.091     0.811     0.570     0.369     0.210     0.094     0.024     0.000     0.000     0.000     0.000     0.000     0.000     0.000     0.000     0.000     0.000     0.000     0.000     0.000     0.000     0.000     0.000     0.000     0.000     0.000     0.000     0.000     0.000     0.000     0.000     0.000     0.000     0.000     0.000     0.000     0.000     0.000     0.000     0.000     0.000     0.000     0.000     0.000     0.000     0.000     0.000     0.000     0.000     0.000     0.000     0.000     0.000     0.000     0.000     0.000     0.000     0.000     0.000     0.000     0.000     0.000     0.000     0.000     0.000     0.000     0.000     0.000     0.000     0.000     0.000     0.000     0.000     0.000     0.000     0.000     0.000     0.000     0.000     0.000     0.000
     0.000     0.000     0.000     0.000     0.000     0.000     0.000     0.000     0.000     0.000     0.000     0.000     0.000     0.000     0.000     0.000     0.000     0.000     0.000     0.000     0.000     0.000     0.000     0.000     0.000     0.000     0.000     0.000     0.000     0.000     0.000     0.000     0.000     0.000     0.000     0.000     0.000     0.000     0.000     0.000     0.000     0.000     0.000     0.000     0.000     0.000     0.000     0.000     0.000     0.000     0.000     0.000     0.000     0.000     0.000     0.000     0.000     0.000     0.000     0.000     0.000     0.000     0.000     0.000     0.000     0.000     0.000     0.000     0.000     0.000     0.000     0.000     0.000     0.000     0.000     0.000     0.017     0.078     0.182     0.329     0.515     0.739     1.000     1.296     1.625     1.984     2.373     2.789     3.231     3.696     4.182     4.688     5.211     5.750     6.302     6.865     7.437     8.016     8.600     9.187     9.775    10.362    10.945    11.523    12.094    12.655    13.205    13.742    14.264    14.769    15.255    15.721    16.165    16.586    16.981    17.351    17.693    18.006    18.289    18.541    18.761    18.949    19.104    19.225    19.311    19.363    19.381    19.363    19.311    19.225    19.104    18.949    18.761    18.541    18.289    18.006    17.693    17.351    16.981    16.586    16.165    15.721    15.255    14.769    14.264    13.742    13.205    12.655    12.094    11.523    10.945    10.362     9.775     9.187     8.600     8.016     7.437     6.865     6.302     5.750     5.211     4.688     4.182     3.696     3.231     2.789     2.373     1.984     1.625     1.296     1.000     0.739     0.515     0.329     0.182     0.078     0.017     0.000     0.000     0.000     0.000     0.000     0.000     0.000     0.000     0.000     0.000     0.000     0.000     0.000     0.000     0.000     0.000     0.000     0.000     0.000     0.000     0.000     0.000     0.000     0.000     0.000     0.000     0.000     0.000     0.000     0.000     0.000     0.000     0.000     0.000     0.000     0.000     0.000     0.000     0.000     0.000     0.000     0.000     0.000     0.000     0.000     0.000     0.000     0.000     0.000     0.000     0.000     0.000     0.000     0.000     0.000     0.000     0.000     0.000     0.000     0.000     0.000     0.000     0.000     0.000     0.000     0.000     0.000     0.000     0.000     0.000     0.000     0.000     0.000     0.000     0.000
     0.000     0.000     0.000     0.000     0.000     0.000     0.000     0.000     0.000     0.000     0.000     0.000     0.000     0.000     0.000     0.000     0.000     0.000     0.000     0.000     0.000     0.000     0.000     0.000     0.000     0.000     0.000     0.000     0.000     0.000     0.000     0.000     0.000     0.000     0.000     0.000     0.000     0.000     0.000     0.000     0.000     0.000     0.000     0.000     0.000     0.000     0.000     0.000     0.000     0.000     0.000     0.000     0.000     0.000     0.000     0.000     0.000     0.000     0.000     0.000     0.000     0.000     0.000     0.000     0.000     0.000     0.000     0.000     0.000     0.000     0.000     0.000     0.000     0.000     0.000     0.000     0.000     0.010     0.060     0.152     0.284     0.454     0.661     0.902     1.175     1.480     1.815     2.176     2.563     2.974     3.407     3.859     4.329     4.814     5.313     5.825     6.345     6.874     7.408     7.946     8.486     9.025     9.562    10.095    10.622    11.140    11.649    12.145    12.629    13.097    13.548    13.980    14.393    14.783    15.151    15.494    15.812    16.103    16.367    16.601    16.807    16.981    17.125    17.238    17.318    17.367    17.383    17.367    17.318    17.238    17.125    16.981    16.807    16.601    16.367    16.103    15.812    15.494    15.151    14.783    14.393    13.980    13.548    13.097    12.629    12.145    11.649    11.140    10.622    10.095     9.562     9.025     8.486     7.946     7.408     6.874     6.345     5.825     5.313     4.814     4.329     3.859     3.407     2.974     2.563     2.176     1.815     1.480     1.175     0.902     0.661     0.454     0.284     0.152     0.060     0.010     0.000     0.000     0.000     0.000     0.000     0.000     0.000     0.000     0.000     0.000     0.000     0.000     0.000     0.000     0.000     0.000     0.000     0.000     0.000     0.000     0.000     0.000     0.000     0.000     0.000     0.000     0.000     0.000     0.000     0.000     0.000     0.000     0.000     0.000     0.000     0.000     0.000     0.000     0.000     0.000     0.000     0.000     0.000     0.000     0.000     0.000     0.000     0.000     0.000     0.000     0.000     0.000     0.000     0.000     0.000     0.000     0.000     0.000     0.000     0.000     0.000     0.000     0.000     0.000     0.000     0.000     0.000     0.000     0.000     0.000     0.000     0.000     0.000     0.000     0.000     0.000
     0.000     0.000     0.000     0.000     0.000     0.000     0.000     0.000     0.000     0.000     0.000     0.000     0.000     0.000     0.000     0.000     0.000     0.000     0.000     0.000     0.000     0.000     0.000     0.000     0.000     0.000     0.000     0.000     0.000     0.000     0.000     0.000     0.000     0.000     0.000     0.000     0.000     0.000     0.000     0.000     0.000     0.000     0.000     0.000     0.000     0.000     0.000     0.000     0.000     0.000     0.000     0.000     0.000     0.000     0.000     0.000     0.000     0.000     0.000     0.000     0.000     0.000     0.000     0.000     0.000     0.000     0.000     0.000     0.000     0.000     0.000     0.000     0.000     0.000     0.000     0.000     0.000     0.000     0.004     0.043     0.121     0.237     0.390     0.577     0.797     1.048     1.329     1.637     1.971     2.328     2.707     3.107     3.525     3.958     4.406     4.867     5.337     5.816     6.302     6.792     7.284     7.777     8.269     8.758     9.242     9.719    10.187    10.645    11.091    11.523    11.940    12.340    12.721    13.083    13.424    13.742    14.037    14.307    14.551    14.769    14.959    15.121    15.255    15.359    15.434    15.479    15.494    15.479    15.434    15.359    15.255    15.121    14.959    14.769    14.551    14.307    14.037    13.742    13.424    13.083    12.721    12.340    11.940    11.523    11.091    10.645    10.187     9.719     9.242     8.758     8.269     7.777     7.284     6.792     6.302     5.816     5.337     4.867     4.406     3.958     3.525     3.107     2.707     2.328     1.971     1.637     1.329     1.048     0.797     0.577     0.390     0.237     0.121     0.043     0.004     0.000     0.000     0.000     0.000     0.000     0.000     0.000     0.000     0.000     0.000     0.000     0.000     0.000     0.000     0.000     0.000     0.000     0.000     0.000     0.000     0.000     0.000     0.000     0.000     0.000     0.000     0.000     0.000     0.000     0.000     0.000     0.000     0.000     0.000     0.000     0.000     0.000     0.000     0.000     0.000     0.000     0.000     0.000     0.000     0.000     0.000     0.000     0.000     0.000     0.000     0.000     0.000     0.000     0.000     0.000     0.000     0.000     0.000     0.000     0.000     0.000     0.000     0.000     0.000     0.000     0.000     0.000     0.000     0.000     0.000     0.000     0.000     0.000     0.000     0.000     0.000     0.000
     0.000     0.000     0.000     0.000     0.000     0.000     0.000     0.000     0.000     0.000     0.000     0.000     0.000     0.000     0.000     0.000     0.000     0.000     0.000     0.000     0.000     0.000     0.000     0.000     0.000     0.000     0.000     0.000     0.000     0.000     0.000     0.000     0.000     0.000     0.000     0.000     0.000     0.000     0.000     0.000     0.000     0.000     0.000     0.000     0.000     0.000     0.000     0.000     0.000     0.000     0.000     0.000     0.000     0.000     0.000     0.000     0.000     0.000     0.000     0.000     0.000     0.000     0.000     0.000     0.000     0.000     0.000     0.000     0.000     0.000     0.000     0.000     0.000     0.000     0.000     0.000     0.000     0.000     0.000     0.000     0.026     0.089     0.189     0.323     0.490     0.689     0.917     1.172     1.453     1.759     2.086     2.434     2.800     3.183     3.581     3.992     4.413     4.844     5.282     5.725     6.172     6.620     7.068     7.514     7.956     8.393     8.822     9.242     9.652    10.049    10.432    10.801    11.152    11.486    11.800    12.094    12.366    12.616    12.841    13.043    13.219    13.369    13.493    13.589    13.659    13.700    13.714    13.700    13.659    13.589    13.493    13.369    13.219    13.043    12.841    12.616    12.366    12.094    11.800    11.486    11.152    10.801    10.432    10.049     9.652     9.242     8.822     8.393     7.956     7.514     7.068     6.620     6.172     5.725     5.282     4.844     4.413     3.992     3.581     3.183     2.800     2.434     2.086     1.759     1.453     1.172     0.917     0.689     0.490     0.323     0.189     0.089     0.026     0.000     0.000     0.000     0.000     0.000     0.000     0.000     0.000     0.000     0.000     0.000     0.000     0.000     0.000     0.000     0.000     0.000     0.000     0.000     0.000     0.000     0.000     0.000     0.000     0.000     0.000     0.000     0.000     0.000     0.000     0.000     0.000     0.000     0.000     0.000     0.000     0.000     0.000     0.000     0.000     0.000     0.000     0.000     0.000     0.000     0.000     0.000     0.000     0.000     0.000     0.000     0.000     0.000     0.000     0.000     0.000     0.000     0.000     0.000     0.000     0.000     0.000     0.000     0.000     0.000     0.000     0.000     0.000     0.000     0.000     0.000     0.000     0.000     0.000     0.000     0.000     0.000     0.000     0.000
     0.000     0.000     0.000     0.000     0.000     0.000     0.000     0.000     0.000     0.000     0.000     0.000     0.000     0.000     0.000     0.000     0.000     0.000     0.000     0.000     0.000     0.000     0.000     0.000     0.000     0.000     0.000     0.000     0.000     0.000     0.000     0.000     0.000     0.000     0.000     0.000     0.000     0.000     0.000     0.000     0.000     0.000     0.000     0.000     0.000     0.000     0.000     0.000     0.000     0.000     0.000     0.000     0.000     0.000     0.000     0.000     0.000     0.000     0.000     0.000     0.000     0.000     0.000     0.000     0.000     0.000     0.000     0.000     0.000     0.000     0.000     0.000     0.000     0.000     0.000     0.000     0.000     0.000     0.000     0.000     0.000     0.012     0.060     0.142     0.257     0.403     0.579     0.783     1.013     1.267     1.544     1.841     2.157     2.491     2.839     3.201     3.575     3.958     4.350     4.747     5.149     5.553     5.959     6.363     6.764     7.162     7.553     7.936     8.310     8.674     9.025     9.363     9.685     9.992    10.280    10.550    10.801    11.030    11.238    11.424    11.586    11.724    11.838    11.927    11.991    12.030    12.043    12.030    11.991    11.927    11.838    11.724    11.586    11.424    11.238    11.030    10.801    10.550    10.280     9.992     9.685     9.363     9.025     8.674     8.310     7.936     7.553     7.162     6.764     6.363     5.959     5.553     5.149     4.747     4.350     3.958     3.575     3.201     2.839     2.491     2.157     1.841     1.544     1.267     1.013     0.783     0.579     0.403     0.257     0.142     0.060     0.012     0.000     0.000     0.000     0.000     0.000     0.000     0.000     0.000     0.000     0.000     0.000     0.000     0.000     0.000     0.000     0.000     0.000     0.000     0.000     0.000     0.000     0.000     0.000     0.000     0.000     0.000     0.000     0.000     0.000     0.000     0.000     0.000     0.000     0.000     0.000     0.000     0.000     0.000     0.000     0.000     0.000     0.000     0.000     0.000     0.000     0.000     0.000     0.000     0.000     0.000     0.000     0.000     0.000     0.000     0.000     0.000     0.000     0.000     0.000     0.000     0.000     0.000     0.000     0.000     0.000     0.000     0.000     0.000     0.000     0.000     0.000     0.000     0.000     0.000     0.000     0.000     0.000     0.000     0.000     0.000
     0.000     0.000     0.000     0.000     0.000     0.000     0.000     0.000     0.000     0.000     0.000     0.000     0.000     0.000     0.000     0.000     0.000     0.000     0.000     0.000     0.000     0.000     0.000     0.000     0.000     0.000     0.000     0.000     0.000     0.000     0.000     0.000     0.000     0.000     0.000     0.000     0.000     0.000     0.000     0.000     0.000     0.000     0.000     0.000     0.000     0.000     0.000     0.000     0.000     0.000     0.000     0.000     0.000     0.000     0.000     0.000     0.000     0.000     0.000     0.000     0.000     0.000     0.000     0.000     0.000     0.000     0.000     0.000     0.000     0.000     0.000     0.000     0.000     0.000     0.000     0.000     0.000     0.000     0.000     0.000     0.000     0.000     0.003     0.034     0.098     0.193     0.318     0.471     0.650     0.854     1.081     1.329     1.596     1.881     2.181     2.496     2.822     3.160     3.506     3.859     4.217     4.579     4.942     5.306     5.668     6.026     6.380     6.728     7.068     7.399     7.718     8.026     8.321     8.600     8.864     9.111     9.341     9.551     9.742     9.912    10.060    10.187    10.292    10.374    10.432    10.468    10.479    10.468    10.432    10.374    10.292    10.187    10.060     9.912     9.742     9.551     9.341     9.111     8.864     8.600     8.321     8.026     7.718     7.399     7.068     6.728     6.380     6.026     5.668     5.306     4.942     4.579     4.217     3.859     3.506     3.160     2.822     2.496     2.181     1.881     1.596     1.329     1.081     0.854     0.650     0.471     0.318     0.193     0.098     0.034     0.003     0.000     0.000     0.000     0.000     0.000     0.000     0.000     0.000     0.000     0.000     0.000     0.000     0.000     0.000     0.000     0.000     0.000     0.000     0.000     0.000     0.000     0.000     0.000     0.000     0.000     0.000     0.000     0.000     0.000     0.000     0.000     0.000     0.000     0.000     0.000     0.000     0.000     0.000     0.000     0.000     0.000     0.000     0.000     0.000     0.000     0.000     0.000     0.000     0.000     0.000     0.000     0.000     0.000     0.000     0.000     0.000     0.000     0.000     0.000     0.000     0.000     0.000     0.000     0.000     0.000     0.000     0.000     0.000     0.000     0.000     0.000     0.000     0.000     0.000     0.000     0.000     0.000     0.000     0.000     0.000     0.000
     0.000     0.000     0.000     0.000     0.000     0.000     0.000     0.000     0.000     0.000     0.000     0.000     0.000     0.000     0.000     0.000     0.000     0.000     0.000     0.000     0.000     0.000     0.000     0.000     0.000     0.000     0.000     0.000     0.000     0.000     0.000     0.000     0.000     0.000     0.000     0.000     0.000     0.000     0.000     0.000     0.000     0.000     0.000     0.000     0.000     0.000     0.000     0.000     0.000     0.000     0.000     0.000     0.000     0.000     0.000     0.000     0.000     0.000     0.000     0.000     0.000     0.000     0.000     0.000     0.000     0.000     0.000     0.000     0.000     0.000     0.000     0.000     0.000     0.000     0.000     0.000     0.000     0.000     0.000     0.000     0.000     0.000     0.000     0.000     0.014     0.059     0.134     0.237     0.367     0.521     0.699     0.899     1.118     1.355     1.608     1.876     2.157     2.449     2.751     3.060     3.376     3.696     4.019     4.343     4.666     4.988     5.306     5.619     5.925     6.224     6.513     6.792     7.059     7.313     7.553     7.777     7.986     8.178     8.351     8.507     8.642     8.758     8.854     8.928     8.982     9.014     9.025     9.014     8.982     8.928     8.854     8.758     8.642     8.507     8.351     8.178     7.986     7.777     7.553     7.313     7.059     6.792     6.513     6.224     5.925     5.619     5.306     4.988     4.666     4.343     4.019     3.696     3.376     3.060     2.751     2.449     2.157     1.876     1.608     1.355     1.118     0.899     0.699     0.521     0.367     0.237     0.134     0.059     0.014     0.000     0.000     0.000     0.000     0.000     0.000     0.000     0.000     0.000     0.000     0.000     0.000     0.000     0.000     0.000     0.000     0.000     0.000     0.000     0.000     0.000     0.000     0.000     0.000     0.000     0.000     0.000     0.000     0.000     0.000     0.000     0.000     0.000     0.000     0.000     0.000     0.000     0.000     0.000     0.000     0.000     0.000     0.000     0.000     0.000     0.000     0.000     0.000     0.000     0.000     0.000     0.000     0.000     0.000     0.000     0.000     0.000     0.000     0.000     0.000     0.000     0.000     0.000     0.000     0.000     0.000     0.000     0.000     0.000     0.000     0.000     0.000     0.000     0.000     0.000     0.000     0.000     0.000     0.000     0.000     0.000     0.000     0.000
     0.000     0.000     0.000     0.000     0.000     0.000     0.000     0.000     0.000     0.000     0.000     0.000     0.000     0.000     0.000     0.000     0.000     0.000     0.000     0.000     0.000     0.000     0.000     0.000     0.000     0.000     0.000     0.000     0.000     0.000     0.000     0.000     0.000     0.000     0.000     0.000     0.000     0.000     0.000     0.000     0.000     0.000     0.000     0.000     0.000     0.000     0.000     0.000     0.000     0.000     0.000     0.000     0.000     0.000     0.000     0.000     0.000     0.000     0.000     0.000     0.000     0.000     0.000     0.000     0.000     0.000     0.000     0.000     0.000     0.000     0.000     0.000     0.000     0.000     0.000     0.000     0.000     0.000     0.000     0.000     0.000     0.000     0.000     0.000     0.000     0.002     0.028     0.082     0.163     0.270     0.399     0.551     0.723     0.914     1.121     1.344     1.580     1.828     2.086     2.353     2.627     2.906     3.189     3.475     3.761     4.046     4.329     4.608     4.882     5.149     5.409     5.659     5.900     6.129     6.345     6.549     6.737     6.911     7.068     7.209     7.332     7.437     7.524     7.592     7.640     7.669     7.679     7.669     7.640     7.592     7.524     7.437     7.332     7.209     7.068     6.911     6.737     6.549     6.345     6.129     5.900     5.659     5.409     5.149     4.882     4.608     4.329     4.046     3.761     3.475     3.189     2.906     2.627     2.353     2.086     1.828     1.580     1.344     1.121     0.914     0.723     0.551     0.399     0.270     0.163     0.082     0.028     0.002     0.000     0.000     0.000     0.000     0.000     0.000     0.000     0.000     0.000     0.000     0.000     0.000     0.000     0.000     0.000     0.000     0.000     0.000     0.000     0.000     0.000     0.000     0.000     0.000     0.000     0.000     0.000     0.000     0.000     0.000     0.000     0.000     0.000     0.000     0.000     0.000     0.000     0.000     0.000     0.000     0.000     0.000     0.000     0.000     0.000     0.000     0.000     0.000     0.000     0.000     0.000     0.000     0.000     0.000     0.000     0.000     0.000     0.000     0.000     0.000     0.000     0.000     0.000     0.000     0.000     0.000     0.000     0.000     0.000     0.000     0.000     0.000     0.000     0.000     0.000     0.000     0.000     0.000     0.000     0.000     0.000     0.000     0.000     0.000
     0.000     0.000     0.000     0.000     0.000     0.000     0.000     0.000     0.000     0.000     0.000     0.000     0.000     0.000     0.000     0.000     0.000     0.000     0.000     0.000     0.000     0.000     0.000     0.000     0.000     0.000     0.000     0.000     0.000     0.000     0.000     0.000     0.000     0.000     0.000     0.000     0.000     0.000     0.000     0.000     0.000     0.000     0.000     0.000     0.000     0.000     0.000     0.000     0.000     0.000     0.000     0.000     0.000     0.000     0.000     0.000     0.000     0.000     0.000     0.000     0.000     0.000     0.000     0.000     0.000     0.000     0.000     0.000     0.000     0.000     0.000     0.000     0.000     0.000     0.000     0.000     0.000     0.000     0.000     0.000     0.000     0.000     0.000     0.000     0.000     0.000     0.000     0.007     0.041     0.100     0.182     0.287     0.413     0.558     0.720     0.899     1.091     1.296     1.512     1.737     1.971     2.210     2.454     2.702     2.951     3.201     3.450     3.696     3.938     4.175     4.406     4.630     4.844     5.049     5.243     5.425     5.594     5.750     5.891     6.018     6.129     6.224     6.302     6.363     6.407     6.433     6.442     6.433     6.407     6.363     6.302     6.224     6.129     6.018     5.891     5.750     5.594     5.425     5.243     5.049     4.844     4.630     4.406     4.175     3.938     3.696     3.450     3.201     2.951     2.702     2.454     2.210     1.971     1.737     1.512     1.296     1.091     0.899     0.720     0.558     0.413     0.287     0.182     0.100     0.041     0.007     0.000     0.000     0.000     0.000     0.000     0.000     0.000     0.000     0.000     0.000     0.000     0.000     0.000     0.000     0.000     0.000     0.000     0.000     0.000     0.000     0.000     0.000     0.000     0.000     0.000     0.000     0.000     0.000     0.000     0.000     0.000     0.000     0.000     0.000     0.000     0.000     0.000     0.000     0.000     0.000     0.000     0.000     0.000     0.000     0.000     0.000     0.000     0.000     0.000     0.000     0.000     0.000     0.000     0.000     0.000     0.000     0.000     0.000     0.000     0.000     0.000     0.000     0.000     0.000     0.000     0.000     0.000     0.000     0.000     0.000     0.000     0.000     0.000     0.000     0.000     0.000     0.000     0.000     0.000     0.000     0.000     0.000     0.000     0.000     0.000     0.000
[truncated: 55,463 more chars]
