# Supplementary material for: The near-field tsunami generated by the 15 January 2022 eruption of the Hunga Tonga-Hunga Ha’apai volcano and its impact on Tongatapu, Tonga
Source: Sci Rep. 2022 Sep 7;12:15187. doi: 10.1038/s41598-022-19486-w (PMC9452557; doi:10.1038/s41598-022-19486-w)
Supplement: Supplementary file 2 — Supplementary Information 2. [file 41598_2022_19486_MOESM2_ESM.zip › WL_225TNT.asc]

ncols                       252
nrows                       180
xllcorner              -175.427
yllcorner               -20.570
cellsize      0.000277777784504
NODATA_value  -9999
     0.000     0.000     0.000     0.000     0.000     0.000     0.000     0.000     0.000     0.000     0.000     0.000     0.000     0.000     0.000     0.000     0.000     0.000     0.000     0.000     0.000     0.000     0.000     0.000     0.000     0.000     0.000     0.000     0.000     0.000     0.000     0.000     0.000     0.000     0.000     0.000     0.000     0.000     0.000     0.000     0.000     0.000     0.000     0.000     0.000     0.000     0.000     0.000     0.000     0.000     0.000     0.000     0.000     0.000     0.000     0.000     0.000     0.000     0.000     0.000     0.000     0.000     0.000     0.000     0.000     0.000     0.000     0.000     0.000     0.000     0.000     0.000     0.000     0.000     0.000     0.000     0.000     0.000     0.000     0.000     0.000     0.000     0.000     0.000     0.000     0.000     0.000     0.000     0.000     0.000     0.000     0.000     0.000     0.000     0.000     0.000     0.000     0.000     0.000     0.000     0.000     0.000     0.000     0.000     0.000     0.000     0.000     0.000     0.000     0.000     0.000     0.000     0.000     0.000     0.000     0.000     0.000     0.000     0.000     0.000     0.000     0.000     0.000     0.000     0.000     0.000     0.000     0.000     0.000     0.000     0.000     0.000     0.000     0.000     0.000     0.000     0.000     0.000     0.000     0.000     0.000     0.000     0.000     0.000     0.000     0.000     0.000     0.000     0.000     0.000     0.000     0.000     0.000     0.000     0.000     0.000     0.000     0.000     0.000     0.000     0.000     0.000     0.000     0.000     0.000     0.000     0.000     0.000     0.000     0.000     0.000     0.000     0.000     0.000     0.000     0.000     0.000     0.000     0.000     0.000     0.000     0.000     0.000     0.000     0.000     0.000     0.000     0.000     0.000     0.000     0.000     0.000     0.000     0.000     0.000     0.000     0.000     0.000     0.000     0.000     0.000     0.000     0.000     0.000     0.000     0.000     0.000     0.000     0.000     0.000     0.000     0.000     0.000     0.000     0.000     0.000     0.000     0.000     0.000     0.000     0.000     0.000     0.000     0.000     0.000     0.000     0.000     0.000     0.000     0.000     0.000     0.000     0.000     0.000     0.000     0.000     0.000     0.000     0.000     0.000     0.000     0.000     0.000     0.000     0.000     0.000     0.000     0.000     0.000     0.000     0.000     0.000
     0.000     0.000     0.000     0.000     0.000     0.000     0.000     0.000     0.000     0.000     0.000     0.000     0.000     0.000     0.000     0.000     0.000     0.000     0.000     0.000     0.000     0.000     0.000     0.000     0.000     0.000     0.000     0.000     0.000     0.000     0.000     0.000     0.000     0.000     0.000     0.000     0.000     0.000     0.000     0.000     0.000     0.000     0.000     0.000     0.000     0.000     0.000     0.000     0.000     0.000     0.000     0.000     0.000     0.000     0.000     0.000     0.000     0.000     0.000     0.000     0.000     0.000     0.000     0.000     0.000     0.000     0.000     0.000     0.000     0.000     0.000     0.000     0.000     0.000     0.000     0.000     0.000     0.000     0.000     0.000     0.000     0.000     0.000     0.000     0.000     0.000     0.000     0.000     0.000     0.000     0.000     0.000     0.000     0.000     0.000     0.000     0.000     0.000     0.000     0.000     0.000     0.000     0.000     0.000     0.000     0.000     0.000     0.000     0.000     0.000     0.000     0.000     0.000     0.000     0.000     0.000     0.000     0.000     0.000     0.000     0.000     0.000     0.000     0.000     0.000     0.000     0.000     0.000     0.000     0.000     0.000     0.000     0.000     0.000     0.000     0.000     0.000     0.000     0.000     0.000     0.000     0.000     0.000     0.000     0.000     0.000     0.000     0.000     0.000     0.000     0.000     0.000     0.000     0.000     0.000     0.000     0.000     0.000     0.000     0.000     0.000     0.000     0.000     0.000     0.000     0.000     0.000     0.000     0.000     0.000     0.000     0.000     0.000     0.000     0.000     0.000     0.000     0.000     0.000     0.000     0.000     0.000     0.000     0.000     0.000     0.000     0.000     0.000     0.000     0.000     0.000     0.000     0.000     0.000     0.000     0.000     0.000     0.000     0.000     0.000     0.000     0.000     0.000     0.000     0.000     0.000     0.000     0.000     0.000     0.000     0.000     0.000     0.000     0.000     0.000     0.000     0.000     0.000     0.000     0.000     0.000     0.000     0.000     0.000     0.000     0.000     0.000     0.000     0.000     0.000     0.000     0.000     0.000     0.000     0.000     0.000     0.000     0.000     0.000     0.000     0.000     0.000     0.000     0.000     0.000     0.000     0.000     0.000     0.000     0.000     0.000     0.000
     0.000     0.000     0.000     0.000     0.000     0.000     0.000     0.000     0.000     0.000     0.000     0.000     0.000     0.000     0.000     0.000     0.000     0.000     0.000     0.000     0.000     0.000     0.000     0.000     0.000     0.000     0.000     0.000     0.000     0.000     0.000     0.000     0.000     0.000     0.000     0.000     0.000     0.000     0.000     0.000     0.000     0.000     0.000     0.000     0.000     0.000     0.000     0.000     0.000     0.000     0.000     0.000     0.000     0.000     0.000     0.000     0.000     0.000     0.000     0.000     0.000     0.000     0.000     0.000     0.000     0.000     0.000     0.000     0.000     0.000     0.000     0.000     0.000     0.000     0.000     0.000     0.000     0.000     0.000     0.000     0.000     0.000     0.000     0.000     0.000     0.000     0.000     0.000     0.000     0.000     0.000     0.000     0.000     0.000     0.000     0.000     0.000     0.000     0.000     0.000     0.000     0.000     0.000     0.000     0.000     0.000     0.000     0.000     0.000     0.000     0.000     0.000     0.000     0.000     0.000     0.000     0.000     0.000     0.000     0.000     0.000     0.000     0.000     0.000     0.000     0.000     0.000     0.000     0.000     0.000     0.000     0.000     0.000     0.000     0.000     0.000     0.000     0.000     0.000     0.000     0.000     0.000     0.000     0.000     0.000     0.000     0.000     0.000     0.000     0.000     0.000     0.000     0.000     0.000     0.000     0.000     0.000     0.000     0.000     0.000     0.000     0.000     0.000     0.000     0.000     0.000     0.000     0.000     0.000     0.000     0.000     0.000     0.000     0.000     0.000     0.000     0.000     0.000     0.000     0.000     0.000     0.000     0.000     0.000     0.000     0.000     0.000     0.000     0.000     0.000     0.000     0.000     0.000     0.000     0.000     0.000     0.000     0.000     0.000     0.000     0.000     0.000     0.000     0.000     0.000     0.000     0.000     0.000     0.000     0.000     0.000     0.000     0.000     0.000     0.000     0.000     0.000     0.000     0.000     0.000     0.000     0.000     0.000     0.000     0.000     0.000     0.000     0.000     0.000     0.000     0.000     0.000     0.000     0.000     0.000     0.000     0.000     0.000     0.000     0.000     0.000     0.000     0.000     0.000     0.000     0.000     0.000     0.000     0.000     0.000     0.000     0.000
     0.000     0.000     0.000     0.000     0.000     0.000     0.000     0.000     0.000     0.000     0.000     0.000     0.000     0.000     0.000     0.000     0.000     0.000     0.000     0.000     0.000     0.000     0.000     0.000     0.000     0.000     0.000     0.000     0.000     0.000     0.000     0.000     0.000     0.000     0.000     0.000     0.000     0.000     0.000     0.000     0.000     0.000     0.000     0.000     0.000     0.000     0.000     0.000     0.000     0.000     0.000     0.000     0.000     0.000     0.000     0.000     0.000     0.000     0.000     0.000     0.000     0.000     0.000     0.000     0.000     0.000     0.000     0.000     0.000     0.000     0.000     0.000     0.000     0.000     0.000     0.000     0.000     0.000     0.000     0.000     0.000     0.000     0.000     0.000     0.000     0.000     0.000     0.000     0.000     0.000     0.000     0.000     0.000     0.000     0.000     0.000     0.000     0.000     0.000     0.000     0.000     0.000     0.000     0.000     0.000     0.000     0.000     0.000     0.000     0.000     0.000     0.000     0.000     0.000     0.000     0.000     0.000     0.000     0.000     0.000     0.000     0.000     0.000     0.000     0.000     0.000     0.000     0.000     0.000     0.000     0.000     0.000     0.000     0.000     0.000     0.000     0.000     0.000     0.000     0.000     0.000     0.000     0.000     0.000     0.000     0.000     0.000     0.000     0.000     0.000     0.000     0.000     0.000     0.000     0.000     0.000     0.000     0.000     0.000     0.000     0.000     0.000     0.000     0.000     0.000     0.000     0.000     0.000     0.000     0.000     0.000     0.000     0.000     0.000     0.000     0.000     0.000     0.000     0.000     0.000     0.000     0.000     0.000     0.000     0.000     0.000     0.000     0.000     0.000     0.000     0.000     0.000     0.000     0.000     0.000     0.000     0.000     0.000     0.000     0.000     0.000     0.000     0.000     0.000     0.000     0.000     0.000     0.000     0.000     0.000     0.000     0.000     0.000     0.000     0.000     0.000     0.000     0.000     0.000     0.000     0.000     0.000     0.000     0.000     0.000     0.000     0.000     0.000     0.000     0.000     0.000     0.000     0.000     0.000     0.000     0.000     0.000     0.000     0.000     0.000     0.000     0.000     0.000     0.000     0.000     0.000     0.000     0.000     0.000     0.000     0.000     0.000
     0.000     0.000     0.000     0.000     0.000     0.000     0.000     0.000     0.000     0.000     0.000     0.000     0.000     0.000     0.000     0.000     0.000     0.000     0.000     0.000     0.000     0.000     0.000     0.000     0.000     0.000     0.000     0.000     0.000     0.000     0.000     0.000     0.000     0.000     0.000     0.000     0.000     0.000     0.000     0.000     0.000     0.000     0.000     0.000     0.000     0.000     0.000     0.000     0.000     0.000     0.000     0.000     0.000     0.000     0.000     0.000     0.000     0.000     0.000     0.000     0.000     0.000     0.000     0.000     0.000     0.000     0.000     0.000     0.000     0.000     0.000     0.000     0.000     0.000     0.000     0.000     0.000     0.000     0.000     0.000     0.000     0.000     0.000     0.000     0.000     0.000     0.000     0.000     0.000     0.000     0.000     0.000     0.000     0.000     0.000     0.000     0.000     0.000     0.000     0.000     0.000     0.000     0.000     0.000     0.000     0.000     0.000     0.000     0.000     0.000     0.000     0.000     0.000     0.000     0.000     0.000     0.000     0.000     0.000     0.000     0.000     0.000     0.000     0.000     0.000     0.000     0.000     0.000     0.000     0.000     0.000     0.000     0.000     0.000     0.000     0.000     0.000     0.000     0.000     0.000     0.000     0.000     0.000     0.000     0.000     0.000     0.000     0.000     0.000     0.000     0.000     0.000     0.000     0.000     0.000     0.000     0.000     0.000     0.000     0.000     0.000     0.000     0.000     0.000     0.000     0.000     0.000     0.000     0.000     0.000     0.000     0.000     0.000     0.000     0.000     0.000     0.000     0.000     0.000     0.000     0.000     0.000     0.000     0.000     0.000     0.000     0.000     0.000     0.000     0.000     0.000     0.000     0.000     0.000     0.000     0.000     0.000     0.000     0.000     0.000     0.000     0.000     0.000     0.000     0.000     0.000     0.000     0.000     0.000     0.000     0.000     0.000     0.000     0.000     0.000     0.000     0.000     0.000     0.000     0.000     0.000     0.000     0.000     0.000     0.000     0.000     0.000     0.000     0.000     0.000     0.000     0.000     0.000     0.000     0.000     0.000     0.000     0.000     0.000     0.000     0.000     0.000     0.000     0.000     0.000     0.000     0.000     0.000     0.000     0.000     0.000     0.000
     0.000     0.000     0.000     0.000     0.000     0.000     0.000     0.000     0.000     0.000     0.000     0.000     0.000     0.000     0.000     0.000     0.000     0.000     0.000     0.000     0.000     0.000     0.000     0.000     0.000     0.000     0.000     0.000     0.000     0.000     0.000     0.000     0.000     0.000     0.000     0.000     0.000     0.000     0.000     0.000     0.000     0.000     0.000     0.000     0.000     0.000     0.000     0.000     0.000     0.000     0.000     0.000     0.000     0.000     0.000     0.000     0.000     0.000     0.000     0.000     0.000     0.000     0.000     0.000     0.000     0.000     0.000     0.000     0.000     0.000     0.000     0.000     0.000     0.000     0.000     0.000     0.000     0.000     0.000     0.000     0.000     0.000     0.000     0.000     0.000     0.000     0.000     0.000     0.000     0.000     0.000     0.000     0.000     0.000     0.000     0.000     0.000     0.000     0.000     0.000     0.000     0.000     0.000     0.000     0.000     0.000     0.000     0.000     0.000     0.000     0.000     0.000     0.000     0.000     0.000     0.000     0.000     0.000     0.000     0.000     0.000     0.000     0.000     0.000     0.000     0.000     0.000     0.000     0.000     0.000     0.000     0.000     0.000     0.000     0.000     0.000     0.000     0.000     0.000     0.000     0.000     0.000     0.000     0.000     0.000     0.000     0.000     0.000     0.000     0.000     0.000     0.000     0.000     0.000     0.000     0.000     0.000     0.000     0.000     0.000     0.000     0.000     0.000     0.000     0.000     0.000     0.000     0.000     0.000     0.000     0.000     0.000     0.000     0.000     0.000     0.000     0.000     0.000     0.000     0.000     0.000     0.000     0.000     0.000     0.000     0.000     0.000     0.000     0.000     0.000     0.000     0.000     0.000     0.000     0.000     0.000     0.000     0.000     0.000     0.000     0.000     0.000     0.000     0.000     0.000     0.000     0.000     0.000     0.000     0.000     0.000     0.000     0.000     0.000     0.000     0.000     0.000     0.000     0.000     0.000     0.000     0.000     0.000     0.000     0.000     0.000     0.000     0.000     0.000     0.000     0.000     0.000     0.000     0.000     0.000     0.000     0.000     0.000     0.000     0.000     0.000     0.000     0.000     0.000     0.000     0.000     0.000     0.000     0.000     0.000     0.000     0.000
     0.000     0.000     0.000     0.000     0.000     0.000     0.000     0.000     0.000     0.000     0.000     0.000     0.000     0.000     0.000     0.000     0.000     0.000     0.000     0.000     0.000     0.000     0.000     0.000     0.000     0.000     0.000     0.000     0.000     0.000     0.000     0.000     0.000     0.000     0.000     0.000     0.000     0.000     0.000     0.000     0.000     0.000     0.000     0.000     0.000     0.000     0.000     0.000     0.000     0.000     0.000     0.000     0.000     0.000     0.000     0.000     0.000     0.000     0.000     0.000     0.000     0.000     0.000     0.000     0.000     0.000     0.000     0.000     0.000     0.000     0.000     0.000     0.000     0.000     0.000     0.000     0.000     0.000     0.000     0.000     0.000     0.000     0.000     0.000     0.000     0.000     0.000     0.000     0.000     0.000     0.000     0.000     0.000     0.000     0.000     0.000     0.000     0.000     0.000     0.000     0.000     0.000     0.000     0.000     0.000     0.000     0.000     0.000     0.000     0.000     0.000     0.000     0.000     0.000     0.000     0.000     0.000     0.000     0.000     0.000     0.000     0.000     0.000     0.000     0.000     0.000     0.000     0.000     0.000     0.000     0.000     0.000     0.000     0.000     0.000     0.000     0.000     0.000     0.000     0.000     0.000     0.000     0.000     0.000     0.000     0.000     0.000     0.000     0.000     0.000     0.000     0.000     0.000     0.000     0.000     0.000     0.000     0.000     0.000     0.000     0.000     0.000     0.000     0.000     0.000     0.000     0.000     0.000     0.000     0.000     0.000     0.000     0.000     0.000     0.000     0.000     0.000     0.000     0.000     0.000     0.000     0.000     0.000     0.000     0.000     0.000     0.000     0.000     0.000     0.000     0.000     0.000     0.000     0.000     0.000     0.000     0.000     0.000     0.000     0.000     0.000     0.000     0.000     0.000     0.000     0.000     0.000     0.000     0.000     0.000     0.000     0.000     0.000     0.000     0.000     0.000     0.000     0.000     0.000     0.000     0.000     0.000     0.000     0.000     0.000     0.000     0.000     0.000     0.000     0.000     0.000     0.000     0.000     0.000     0.000     0.000     0.000     0.000     0.000     0.000     0.000     0.000     0.000     0.000     0.000     0.000     0.000     0.000     0.000     0.000     0.000     0.000
     0.000     0.000     0.000     0.000     0.000     0.000     0.000     0.000     0.000     0.000     0.000     0.000     0.000     0.000     0.000     0.000     0.000     0.000     0.000     0.000     0.000     0.000     0.000     0.000     0.000     0.000     0.000     0.000     0.000     0.000     0.000     0.000     0.000     0.000     0.000     0.000     0.000     0.000     0.000     0.000     0.000     0.000     0.000     0.000     0.000     0.000     0.000     0.000     0.000     0.000     0.000     0.000     0.000     0.000     0.000     0.000     0.000     0.000     0.000     0.000     0.000     0.000     0.000     0.000     0.000     0.000     0.000     0.000     0.000     0.000     0.000     0.000     0.000     0.000     0.000     0.000     0.000     0.000     0.000     0.000     0.000     0.000     0.000     0.000     0.000     0.000     0.000     0.000     0.000     0.000     0.000     0.000     0.000     0.000     0.000     0.000     0.000     0.000     0.000     0.000     0.000     0.000     0.000     0.000     0.000     0.000     0.000     0.000     0.000     0.000     0.000     0.000     0.000     0.000     0.000     0.000     0.000     0.000     0.000     0.000     0.000     0.000     0.000     0.000     0.000     0.000     0.000     0.000     0.000     0.000     0.000     0.000     0.000     0.000     0.000     0.000     0.000     0.000     0.000     0.000     0.000     0.000     0.000     0.000     0.000     0.000     0.000     0.000     0.000     0.000     0.000     0.000     0.000     0.000     0.000     0.000     0.000     0.000     0.000     0.000     0.000     0.000     0.000     0.000     0.000     0.000     0.000     0.000     0.000     0.000     0.000     0.000     0.000     0.000     0.000     0.000     0.000     0.000     0.000     0.000     0.000     0.000     0.000     0.000     0.000     0.000     0.000     0.000     0.000     0.000     0.000     0.000     0.000     0.000     0.000     0.000     0.000     0.000     0.000     0.000     0.000     0.000     0.000     0.000     0.000     0.000     0.000     0.000     0.000     0.000     0.000     0.000     0.000     0.000     0.000     0.000     0.000     0.000     0.000     0.000     0.000     0.000     0.000     0.000     0.000     0.000     0.000     0.000     0.000     0.000     0.000     0.000     0.000     0.000     0.000     0.000     0.000     0.000     0.000     0.000     0.000     0.000     0.000     0.000     0.000     0.000     0.000     0.000     0.000     0.000     0.000     0.000
     0.000     0.000     0.000     0.000     0.000     0.000     0.000     0.000     0.000     0.000     0.000     0.000     0.000     0.000     0.000     0.000     0.000     0.000     0.000     0.000     0.000     0.000     0.000     0.000     0.000     0.000     0.000     0.000     0.000     0.000     0.000     0.000     0.000     0.000     0.000     0.000     0.000     0.000     0.000     0.000     0.000     0.000     0.000     0.000     0.000     0.000     0.000     0.000     0.000     0.000     0.000     0.000     0.000     0.000     0.000     0.000     0.000     0.000     0.000     0.000     0.000     0.000     0.000     0.000     0.000     0.000     0.000     0.000     0.000     0.000     0.000     0.000     0.000     0.000     0.000     0.000     0.000     0.000     0.000     0.000     0.000     0.000     0.000     0.000     0.000     0.000     0.000     0.000     0.000     0.000     0.000     0.000     0.000     0.000     0.000     0.000     0.000     0.000     0.000     0.000     0.000     0.000     0.000     0.000     0.000     0.000     0.000     0.000     0.000     0.000     0.000     0.000     0.000     0.000     0.000     0.000     0.000     0.000     0.000     0.000     0.000     0.000     0.000     0.000     0.000     0.000     0.000     0.000     0.000     0.000     0.000     0.000     0.000     0.000     0.000     0.000     0.000     0.000     0.000     0.000     0.000     0.000     0.000     0.000     0.000     0.000     0.000     0.000     0.000     0.000     0.000     0.000     0.000     0.000     0.000     0.000     0.000     0.000     0.000     0.000     0.000     0.000     0.000     0.000     0.000     0.000     0.000     0.000     0.000     0.000     0.000     0.000     0.000     0.000     0.000     0.000     0.000     0.000     0.000     0.000     0.000     0.000     0.000     0.000     0.000     0.000     0.000     0.000     0.000     0.000     0.000     0.000     0.000     0.000     0.000     0.000     0.000     0.000     0.000     0.000     0.000     0.000     0.000     0.000     0.000     0.000     0.000     0.000     0.000     0.000     0.000     0.000     0.000     0.000     0.000     0.000     0.000     0.000     0.000     0.000     0.000     0.000     0.000     0.000     0.000     0.000     0.000     0.000     0.000     0.000     0.000     0.000     0.000     0.000     0.000     0.000     0.000     0.000     0.000     0.000     0.000     0.000     0.000     0.000     0.000     0.000     0.000     0.000     0.000     0.000     0.000     0.000
     0.000     0.000     0.000     0.000     0.000     0.000     0.000     0.000     0.000     0.000     0.000     0.000     0.000     0.000     0.000     0.000     0.000     0.000     0.000     0.000     0.000     0.000     0.000     0.000     0.000     0.000     0.000     0.000     0.000     0.000     0.000     0.000     0.000     0.000     0.000     0.000     0.000     0.000     0.000     0.000     0.000     0.000     0.000     0.000     0.000     0.000     0.000     0.000     0.000     0.000     0.000     0.000     0.000     0.000     0.000     0.000     0.000     0.000     0.000     0.000     0.000     0.000     0.000     0.000     0.000     0.000     0.000     0.000     0.000     0.000     0.000     0.000     0.000     0.000     0.000     0.000     0.000     0.000     0.000     0.000     0.000     0.000     0.000     0.000     0.000     0.000     0.000     0.000     0.000     0.000     0.000     0.000     0.000     0.000     0.000     0.000     0.000     0.000     0.000     0.000     0.000     0.000     0.000     0.000     0.000     0.000     0.000     0.000     0.000     0.000     0.000     0.000     0.000     0.000     0.000     0.000     0.000     0.000     0.000     0.000     0.000     0.000     0.000     0.000     0.000     0.000     0.000     0.000     0.000     0.000     0.000     0.000     0.000     0.000     0.000     0.000     0.000     0.000     0.000     0.000     0.000     0.000     0.000     0.000     0.000     0.000     0.000     0.000     0.000     0.000     0.000     0.000     0.000     0.000     0.000     0.000     0.000     0.000     0.000     0.000     0.000     0.000     0.000     0.000     0.000     0.000     0.000     0.000     0.000     0.000     0.000     0.000     0.000     0.000     0.000     0.000     0.000     0.000     0.000     0.000     0.000     0.000     0.000     0.000     0.000     0.000     0.000     0.000     0.000     0.000     0.000     0.000     0.000     0.000     0.000     0.000     0.000     0.000     0.000     0.000     0.000     0.000     0.000     0.000     0.000     0.000     0.000     0.000     0.000     0.000     0.000     0.000     0.000     0.000     0.000     0.000     0.000     0.000     0.000     0.000     0.000     0.000     0.000     0.000     0.000     0.000     0.000     0.000     0.000     0.000     0.000     0.000     0.000     0.000     0.000     0.000     0.000     0.000     0.000     0.000     0.000     0.000     0.000     0.000     0.000     0.000     0.000     0.000     0.000     0.000     0.000     0.000
     0.000     0.000     0.000     0.000     0.000     0.000     0.000     0.000     0.000     0.000     0.000     0.000     0.000     0.000     0.000     0.000     0.000     0.000     0.000     0.000     0.000     0.000     0.000     0.000     0.000     0.000     0.000     0.000     0.000     0.000     0.000     0.000     0.000     0.000     0.000     0.000     0.000     0.000     0.000     0.000     0.000     0.000     0.000     0.000     0.000     0.000     0.000     0.000     0.000     0.000     0.000     0.000     0.000     0.000     0.000     0.000     0.000     0.000     0.000     0.000     0.000     0.000     0.000     0.000     0.000     0.000     0.000     0.000     0.000     0.000     0.000     0.000     0.000     0.000     0.000     0.000     0.000     0.000     0.000     0.000     0.000     0.000     0.000     0.000     0.000     0.000     0.000     0.000     0.000     0.000     0.000     0.000     0.000     0.000     0.000     0.000     0.000     0.000     0.000     0.000     0.000     0.000     0.000     0.000     0.000     0.000     0.000     0.000     0.000     0.000     0.000     0.000     0.000     0.000     0.000     0.002     0.006     0.011     0.016     0.022     0.028     0.033     0.038     0.042     0.045     0.047     0.048     0.047     0.045     0.042     0.038     0.033     0.028     0.022     0.016     0.011     0.006     0.002     0.000     0.000     0.000     0.000     0.000     0.000     0.000     0.000     0.000     0.000     0.000     0.000     0.000     0.000     0.000     0.000     0.000     0.000     0.000     0.000     0.000     0.000     0.000     0.000     0.000     0.000     0.000     0.000     0.000     0.000     0.000     0.000     0.000     0.000     0.000     0.000     0.000     0.000     0.000     0.000     0.000     0.000     0.000     0.000     0.000     0.000     0.000     0.000     0.000     0.000     0.000     0.000     0.000     0.000     0.000     0.000     0.000     0.000     0.000     0.000     0.000     0.000     0.000     0.000     0.000     0.000     0.000     0.000     0.000     0.000     0.000     0.000     0.000     0.000     0.000     0.000     0.000     0.000     0.000     0.000     0.000     0.000     0.000     0.000     0.000     0.000     0.000     0.000     0.000     0.000     0.000     0.000     0.000     0.000     0.000     0.000     0.000     0.000     0.000     0.000     0.000     0.000     0.000     0.000     0.000     0.000     0.000     0.000     0.000     0.000     0.000     0.000     0.000     0.000
     0.000     0.000     0.000     0.000     0.000     0.000     0.000     0.000     0.000     0.000     0.000     0.000     0.000     0.000     0.000     0.000     0.000     0.000     0.000     0.000     0.000     0.000     0.000     0.000     0.000     0.000     0.000     0.000     0.000     0.000     0.000     0.000     0.000     0.000     0.000     0.000     0.000     0.000     0.000     0.000     0.000     0.000     0.000     0.000     0.000     0.000     0.000     0.000     0.000     0.000     0.000     0.000     0.000     0.000     0.000     0.000     0.000     0.000     0.000     0.000     0.000     0.000     0.000     0.000     0.000     0.000     0.000     0.000     0.000     0.000     0.000     0.000     0.000     0.000     0.000     0.000     0.000     0.000     0.000     0.000     0.000     0.000     0.000     0.000     0.000     0.000     0.000     0.000     0.000     0.000     0.000     0.000     0.000     0.000     0.000     0.000     0.000     0.000     0.000     0.000     0.000     0.000     0.000     0.000     0.000     0.000     0.000     0.000     0.000     0.001     0.007     0.015     0.027     0.042     0.057     0.074     0.091     0.108     0.125     0.141     0.155     0.168     0.178     0.187     0.193     0.197     0.198     0.197     0.193     0.187     0.178     0.168     0.155     0.141     0.125     0.108     0.091     0.074     0.057     0.042     0.027     0.015     0.007     0.001     0.000     0.000     0.000     0.000     0.000     0.000     0.000     0.000     0.000     0.000     0.000     0.000     0.000     0.000     0.000     0.000     0.000     0.000     0.000     0.000     0.000     0.000     0.000     0.000     0.000     0.000     0.000     0.000     0.000     0.000     0.000     0.000     0.000     0.000     0.000     0.000     0.000     0.000     0.000     0.000     0.000     0.000     0.000     0.000     0.000     0.000     0.000     0.000     0.000     0.000     0.000     0.000     0.000     0.000     0.000     0.000     0.000     0.000     0.000     0.000     0.000     0.000     0.000     0.000     0.000     0.000     0.000     0.000     0.000     0.000     0.000     0.000     0.000     0.000     0.000     0.000     0.000     0.000     0.000     0.000     0.000     0.000     0.000     0.000     0.000     0.000     0.000     0.000     0.000     0.000     0.000     0.000     0.000     0.000     0.000     0.000     0.000     0.000     0.000     0.000     0.000     0.000     0.000     0.000     0.000     0.000     0.000     0.000
     0.000     0.000     0.000     0.000     0.000     0.000     0.000     0.000     0.000     0.000     0.000     0.000     0.000     0.000     0.000     0.000     0.000     0.000     0.000     0.000     0.000     0.000     0.000     0.000     0.000     0.000     0.000     0.000     0.000     0.000     0.000     0.000     0.000     0.000     0.000     0.000     0.000     0.000     0.000     0.000     0.000     0.000     0.000     0.000     0.000     0.000     0.000     0.000     0.000     0.000     0.000     0.000     0.000     0.000     0.000     0.000     0.000     0.000     0.000     0.000     0.000     0.000     0.000     0.000     0.000     0.000     0.000     0.000     0.000     0.000     0.000     0.000     0.000     0.000     0.000     0.000     0.000     0.000     0.000     0.000     0.000     0.000     0.000     0.000     0.000     0.000     0.000     0.000     0.000     0.000     0.000     0.000     0.000     0.000     0.000     0.000     0.000     0.000     0.000     0.000     0.000     0.000     0.000     0.000     0.000     0.002     0.010     0.024     0.043     0.066     0.092     0.121     0.152     0.183     0.215     0.247     0.278     0.308     0.336     0.362     0.385     0.405     0.422     0.435     0.445     0.451     0.453     0.451     0.445     0.435     0.422     0.405     0.385     0.362     0.336     0.308     0.278     0.247     0.215     0.183     0.152     0.121     0.092     0.066     0.043     0.024     0.010     0.002     0.000     0.000     0.000     0.000     0.000     0.000     0.000     0.000     0.000     0.000     0.000     0.000     0.000     0.000     0.000     0.000     0.000     0.000     0.000     0.000     0.000     0.000     0.000     0.000     0.000     0.000     0.000     0.000     0.000     0.000     0.000     0.000     0.000     0.000     0.000     0.000     0.000     0.000     0.000     0.000     0.000     0.000     0.000     0.000     0.000     0.000     0.000     0.000     0.000     0.000     0.000     0.000     0.000     0.000     0.000     0.000     0.000     0.000     0.000     0.000     0.000     0.000     0.000     0.000     0.000     0.000     0.000     0.000     0.000     0.000     0.000     0.000     0.000     0.000     0.000     0.000     0.000     0.000     0.000     0.000     0.000     0.000     0.000     0.000     0.000     0.000     0.000     0.000     0.000     0.000     0.000     0.000     0.000     0.000     0.000     0.000     0.000     0.000     0.000     0.000     0.000     0.000     0.000     0.000
     0.000     0.000     0.000     0.000     0.000     0.000     0.000     0.000     0.000     0.000     0.000     0.000     0.000     0.000     0.000     0.000     0.000     0.000     0.000     0.000     0.000     0.000     0.000     0.000     0.000     0.000     0.000     0.000     0.000     0.000     0.000     0.000     0.000     0.000     0.000     0.000     0.000     0.000     0.000     0.000     0.000     0.000     0.000     0.000     0.000     0.000     0.000     0.000     0.000     0.000     0.000     0.000     0.000     0.000     0.000     0.000     0.000     0.000     0.000     0.000     0.000     0.000     0.000     0.000     0.000     0.000     0.000     0.000     0.000     0.000     0.000     0.000     0.000     0.000     0.000     0.000     0.000     0.000     0.000     0.000     0.000     0.000     0.000     0.000     0.000     0.000     0.000     0.000     0.000     0.000     0.000     0.000     0.000     0.000     0.000     0.000     0.000     0.000     0.000     0.000     0.000     0.000     0.005     0.018     0.040     0.068     0.102     0.141     0.183     0.229     0.277     0.326     0.376     0.426     0.475     0.522     0.567     0.610     0.650     0.686     0.718     0.745     0.768     0.787     0.800     0.808     0.810     0.808     0.800     0.787     0.768     0.745     0.718     0.686     0.650     0.610     0.567     0.522     0.475     0.426     0.376     0.326     0.277     0.229     0.183     0.141     0.102     0.068     0.040     0.018     0.005     0.000     0.000     0.000     0.000     0.000     0.000     0.000     0.000     0.000     0.000     0.000     0.000     0.000     0.000     0.000     0.000     0.000     0.000     0.000     0.000     0.000     0.000     0.000     0.000     0.000     0.000     0.000     0.000     0.000     0.000     0.000     0.000     0.000     0.000     0.000     0.000     0.000     0.000     0.000     0.000     0.000     0.000     0.000     0.000     0.000     0.000     0.000     0.000     0.000     0.000     0.000     0.000     0.000     0.000     0.000     0.000     0.000     0.000     0.000     0.000     0.000     0.000     0.000     0.000     0.000     0.000     0.000     0.000     0.000     0.000     0.000     0.000     0.000     0.000     0.000     0.000     0.000     0.000     0.000     0.000     0.000     0.000     0.000     0.000     0.000     0.000     0.000     0.000     0.000     0.000     0.000     0.000     0.000     0.000     0.000     0.000     0.000     0.000     0.000     0.000     0.000
     0.000     0.000     0.000     0.000     0.000     0.000     0.000     0.000     0.000     0.000     0.000     0.000     0.000     0.000     0.000     0.000     0.000     0.000     0.000     0.000     0.000     0.000     0.000     0.000     0.000     0.000     0.000     0.000     0.000     0.000     0.000     0.000     0.000     0.000     0.000     0.000     0.000     0.000     0.000     0.000     0.000     0.000     0.000     0.000     0.000     0.000     0.000     0.000     0.000     0.000     0.000     0.000     0.000     0.000     0.000     0.000     0.000     0.000     0.000     0.000     0.000     0.000     0.000     0.000     0.000     0.000     0.000     0.000     0.000     0.000     0.000     0.000     0.000     0.000     0.000     0.000     0.000     0.000     0.000     0.000     0.000     0.000     0.000     0.000     0.000     0.000     0.000     0.000     0.000     0.000     0.000     0.000     0.000     0.000     0.000     0.000     0.000     0.000     0.000     0.005     0.021     0.047     0.082     0.125     0.175     0.230     0.291     0.355     0.422     0.491     0.561     0.631     0.700     0.768     0.834     0.898     0.958     1.014     1.065     1.112     1.153     1.189     1.218     1.241     1.258     1.268     1.271     1.268     1.258     1.241     1.218     1.189     1.153     1.112     1.065     1.014     0.958     0.898     0.834     0.768     0.700     0.631     0.561     0.491     0.422     0.355     0.291     0.230     0.175     0.125     0.082     0.047     0.021     0.005     0.000     0.000     0.000     0.000     0.000     0.000     0.000     0.000     0.000     0.000     0.000     0.000     0.000     0.000     0.000     0.000     0.000     0.000     0.000     0.000     0.000     0.000     0.000     0.000     0.000     0.000     0.000     0.000     0.000     0.000     0.000     0.000     0.000     0.000     0.000     0.000     0.000     0.000     0.000     0.000     0.000     0.000     0.000     0.000     0.000     0.000     0.000     0.000     0.000     0.000     0.000     0.000     0.000     0.000     0.000     0.000     0.000     0.000     0.000     0.000     0.000     0.000     0.000     0.000     0.000     0.000     0.000     0.000     0.000     0.000     0.000     0.000     0.000     0.000     0.000     0.000     0.000     0.000     0.000     0.000     0.000     0.000     0.000     0.000     0.000     0.000     0.000     0.000     0.000     0.000     0.000     0.000     0.000     0.000     0.000     0.000     0.000     0.000
     0.000     0.000     0.000     0.000     0.000     0.000     0.000     0.000     0.000     0.000     0.000     0.000     0.000     0.000     0.000     0.000     0.000     0.000     0.000     0.000     0.000     0.000     0.000     0.000     0.000     0.000     0.000     0.000     0.000     0.000     0.000     0.000     0.000     0.000     0.000     0.000     0.000     0.000     0.000     0.000     0.000     0.000     0.000     0.000     0.000     0.000     0.000     0.000     0.000     0.000     0.000     0.000     0.000     0.000     0.000     0.000     0.000     0.000     0.000     0.000     0.000     0.000     0.000     0.000     0.000     0.000     0.000     0.000     0.000     0.000     0.000     0.000     0.000     0.000     0.000     0.000     0.000     0.000     0.000     0.000     0.000     0.000     0.000     0.000     0.000     0.000     0.000     0.000     0.000     0.000     0.000     0.000     0.000     0.000     0.000     0.000     0.002     0.015     0.042     0.080     0.129     0.187     0.253     0.326     0.405     0.489     0.576     0.666     0.758     0.851     0.943     1.035     1.124     1.211     1.295     1.375     1.450     1.519     1.583     1.641     1.691     1.735     1.771     1.799     1.820     1.832     1.836     1.832     1.820     1.799     1.771     1.735     1.691     1.641     1.583     1.519     1.450     1.375     1.295     1.211     1.124     1.035     0.943     0.851     0.758     0.666     0.576     0.489     0.405     0.326     0.253     0.187     0.129     0.080     0.042     0.015     0.002     0.000     0.000     0.000     0.000     0.000     0.000     0.000     0.000     0.000     0.000     0.000     0.000     0.000     0.000     0.000     0.000     0.000     0.000     0.000     0.000     0.000     0.000     0.000     0.000     0.000     0.000     0.000     0.000     0.000     0.000     0.000     0.000     0.000     0.000     0.000     0.000     0.000     0.000     0.000     0.000     0.000     0.000     0.000     0.000     0.000     0.000     0.000     0.000     0.000     0.000     0.000     0.000     0.000     0.000     0.000     0.000     0.000     0.000     0.000     0.000     0.000     0.000     0.000     0.000     0.000     0.000     0.000     0.000     0.000     0.000     0.000     0.000     0.000     0.000     0.000     0.000     0.000     0.000     0.000     0.000     0.000     0.000     0.000     0.000     0.000     0.000     0.000     0.000     0.000     0.000     0.000     0.000     0.000     0.000     0.000
     0.000     0.000     0.000     0.000     0.000     0.000     0.000     0.000     0.000     0.000     0.000     0.000     0.000     0.000     0.000     0.000     0.000     0.000     0.000     0.000     0.000     0.000     0.000     0.000     0.000     0.000     0.000     0.000     0.000     0.000     0.000     0.000     0.000     0.000     0.000     0.000     0.000     0.000     0.000     0.000     0.000     0.000     0.000     0.000     0.000     0.000     0.000     0.000     0.000     0.000     0.000     0.000     0.000     0.000     0.000     0.000     0.000     0.000     0.000     0.000     0.000     0.000     0.000     0.000     0.000     0.000     0.000     0.000     0.000     0.000     0.000     0.000     0.000     0.000     0.000     0.000     0.000     0.000     0.000     0.000     0.000     0.000     0.000     0.000     0.000     0.000     0.000     0.000     0.000     0.000     0.000     0.000     0.000     0.000     0.006     0.027     0.064     0.113     0.175     0.247     0.329     0.420     0.518     0.621     0.730     0.843     0.958     1.074     1.192     1.309     1.425     1.538     1.648     1.755     1.857     1.953     2.043     2.127     2.203     2.272     2.332     2.384     2.427     2.460     2.484     2.499     2.504     2.499     2.484     2.460     2.427     2.384     2.332     2.272     2.203     2.127     2.043     1.953     1.857     1.755     1.648     1.538     1.425     1.309     1.192     1.074     0.958     0.843     0.730     0.621     0.518     0.420     0.329     0.247     0.175     0.113     0.064     0.027     0.006     0.000     0.000     0.000     0.000     0.000     0.000     0.000     0.000     0.000     0.000     0.000     0.000     0.000     0.000     0.000     0.000     0.000     0.000     0.000     0.000     0.000     0.000     0.000     0.000     0.000     0.000     0.000     0.000     0.000     0.000     0.000     0.000     0.000     0.000     0.000     0.000     0.000     0.000     0.000     0.000     0.000     0.000     0.000     0.000     0.000     0.000     0.000     0.000     0.000     0.000     0.000     0.000     0.000     0.000     0.000     0.000     0.000     0.000     0.000     0.000     0.000     0.000     0.000     0.000     0.000     0.000     0.000     0.000     0.000     0.000     0.000     0.000     0.000     0.000     0.000     0.000     0.000     0.000     0.000     0.000     0.000     0.000     0.000     0.000     0.000     0.000     0.000     0.000     0.000     0.000     0.000     0.000     0.000
     0.000     0.000     0.000     0.000     0.000     0.000     0.000     0.000     0.000     0.000     0.000     0.000     0.000     0.000     0.000     0.000     0.000     0.000     0.000     0.000     0.000     0.000     0.000     0.000     0.000     0.000     0.000     0.000     0.000     0.000     0.000     0.000     0.000     0.000     0.000     0.000     0.000     0.000     0.000     0.000     0.000     0.000     0.000     0.000     0.000     0.000     0.000     0.000     0.000     0.000     0.000     0.000     0.000     0.000     0.000     0.000     0.000     0.000     0.000     0.000     0.000     0.000     0.000     0.000     0.000     0.000     0.000     0.000     0.000     0.000     0.000     0.000     0.000     0.000     0.000     0.000     0.000     0.000     0.000     0.000     0.000     0.000     0.000     0.000     0.000     0.000     0.000     0.000     0.000     0.000     0.000     0.000     0.010     0.037     0.081     0.141     0.214     0.300     0.398     0.505     0.621     0.745     0.875     1.011     1.150     1.292     1.435     1.579     1.723     1.865     2.004     2.140     2.272     2.398     2.518     2.632     2.738     2.836     2.925     3.005     3.076     3.136     3.186     3.225     3.253     3.270     3.275     3.270     3.253     3.225     3.186     3.136     3.076     3.005     2.925     2.836     2.738     2.632     2.518     2.398     2.272     2.140     2.004     1.865     1.723     1.579     1.435     1.292     1.150     1.011     0.875     0.745     0.621     0.505     0.398     0.300     0.214     0.141     0.081     0.037     0.010     0.000     0.000     0.000     0.000     0.000     0.000     0.000     0.000     0.000     0.000     0.000     0.000     0.000     0.000     0.000     0.000     0.000     0.000     0.000     0.000     0.000     0.000     0.000     0.000     0.000     0.000     0.000     0.000     0.000     0.000     0.000     0.000     0.000     0.000     0.000     0.000     0.000     0.000     0.000     0.000     0.000     0.000     0.000     0.000     0.000     0.000     0.000     0.000     0.000     0.000     0.000     0.000     0.000     0.000     0.000     0.000     0.000     0.000     0.000     0.000     0.000     0.000     0.000     0.000     0.000     0.000     0.000     0.000     0.000     0.000     0.000     0.000     0.000     0.000     0.000     0.000     0.000     0.000     0.000     0.000     0.000     0.000     0.000     0.000     0.000     0.000     0.000     0.000     0.000     0.000     0.000
     0.000     0.000     0.000     0.000     0.000     0.000     0.000     0.000     0.000     0.000     0.000     0.000     0.000     0.000     0.000     0.000     0.000     0.000     0.000     0.000     0.000     0.000     0.000     0.000     0.000     0.000     0.000     0.000     0.000     0.000     0.000     0.000     0.000     0.000     0.000     0.000     0.000     0.000     0.000     0.000     0.000     0.000     0.000     0.000     0.000     0.000     0.000     0.000     0.000     0.000     0.000     0.000     0.000     0.000     0.000     0.000     0.000     0.000     0.000     0.000     0.000     0.000     0.000     0.000     0.000     0.000     0.000     0.000     0.000     0.000     0.000     0.000     0.000     0.000     0.000     0.000     0.000     0.000     0.000     0.000     0.000     0.000     0.000     0.000     0.000     0.000     0.000     0.000     0.000     0.000     0.011     0.042     0.092     0.160     0.243     0.341     0.453     0.576     0.710     0.853     1.005     1.163     1.326     1.494     1.664     1.836     2.009     2.181     2.351     2.518     2.682     2.841     2.995     3.141     3.281     3.412     3.534     3.647     3.750     3.841     3.922     3.991     4.048     4.092     4.124     4.144     4.150     4.144     4.124     4.092     4.048     3.991     3.922     3.841     3.750     3.647     3.534     3.412     3.281     3.141     2.995     2.841     2.682     2.518     2.351     2.181     2.009     1.836     1.664     1.494     1.326     1.163     1.005     0.853     0.710     0.576     0.453     0.341     0.243     0.160     0.092     0.042     0.011     0.000     0.000     0.000     0.000     0.000     0.000     0.000     0.000     0.000     0.000     0.000     0.000     0.000     0.000     0.000     0.000     0.000     0.000     0.000     0.000     0.000     0.000     0.000     0.000     0.000     0.000     0.000     0.000     0.000     0.000     0.000     0.000     0.000     0.000     0.000     0.000     0.000     0.000     0.000     0.000     0.000     0.000     0.000     0.000     0.000     0.000     0.000     0.000     0.000     0.000     0.000     0.000     0.000     0.000     0.000     0.000     0.000     0.000     0.000     0.000     0.000     0.000     0.000     0.000     0.000     0.000     0.000     0.000     0.000     0.000     0.000     0.000     0.000     0.000     0.000     0.000     0.000     0.000     0.000     0.000     0.000     0.000     0.000     0.000     0.000     0.000     0.000     0.000     0.000
     0.000     0.000     0.000     0.000     0.000     0.000     0.000     0.000     0.000     0.000     0.000     0.000     0.000     0.000     0.000     0.000     0.000     0.000     0.000     0.000     0.000     0.000     0.000     0.000     0.000     0.000     0.000     0.000     0.000     0.000     0.000     0.000     0.000     0.000     0.000     0.000     0.000     0.000     0.000     0.000     0.000     0.000     0.000     0.000     0.000     0.000     0.000     0.000     0.000     0.000     0.000     0.000     0.000     0.000     0.000     0.000     0.000     0.000     0.000     0.000     0.000     0.000     0.000     0.000     0.000     0.000     0.000     0.000     0.000     0.000     0.000     0.000     0.000     0.000     0.000     0.000     0.000     0.000     0.000     0.000     0.000     0.000     0.000     0.000     0.000     0.000     0.000     0.000     0.010     0.042     0.095     0.168     0.259     0.367     0.491     0.628     0.779     0.940     1.112     1.292     1.479     1.672     1.869     2.069     2.272     2.475     2.677     2.878     3.076     3.270     3.458     3.641     3.817     3.985     4.144     4.293     4.432     4.560     4.676     4.780     4.871     4.949     5.013     5.063     5.099     5.121     5.128     5.121     5.099     5.063     5.013     4.949     4.871     4.780     4.676     4.560     4.432     4.293     4.144     3.985     3.817     3.641     3.458     3.270     3.076     2.878     2.677     2.475     2.272     2.069     1.869     1.672     1.479     1.292     1.112     0.940     0.779     0.628     0.491     0.367     0.259     0.168     0.095     0.042     0.010     0.000     0.000     0.000     0.000     0.000     0.000     0.000     0.000     0.000     0.000     0.000     0.000     0.000     0.000     0.000     0.000     0.000     0.000     0.000     0.000     0.000     0.000     0.000     0.000     0.000     0.000     0.000     0.000     0.000     0.000     0.000     0.000     0.000     0.000     0.000     0.000     0.000     0.000     0.000     0.000     0.000     0.000     0.000     0.000     0.000     0.000     0.000     0.000     0.000     0.000     0.000     0.000     0.000     0.000     0.000     0.000     0.000     0.000     0.000     0.000     0.000     0.000     0.000     0.000     0.000     0.000     0.000     0.000     0.000     0.000     0.000     0.000     0.000     0.000     0.000     0.000     0.000     0.000     0.000     0.000     0.000     0.000     0.000     0.000     0.000     0.000     0.000
     0.000     0.000     0.000     0.000     0.000     0.000     0.000     0.000     0.000     0.000     0.000     0.000     0.000     0.000     0.000     0.000     0.000     0.000     0.000     0.000     0.000     0.000     0.000     0.000     0.000     0.000     0.000     0.000     0.000     0.000     0.000     0.000     0.000     0.000     0.000     0.000     0.000     0.000     0.000     0.000     0.000     0.000     0.000     0.000     0.000     0.000     0.000     0.000     0.000     0.000     0.000     0.000     0.000     0.000     0.000     0.000     0.000     0.000     0.000     0.000     0.000     0.000     0.000     0.000     0.000     0.000     0.000     0.000     0.000     0.000     0.000     0.000     0.000     0.000     0.000     0.000     0.000     0.000     0.000     0.000     0.000     0.000     0.000     0.000     0.000     0.000     0.006     0.035     0.089     0.164     0.260     0.376     0.509     0.659     0.824     1.002     1.192     1.392     1.602     1.820     2.043     2.272     2.504     2.738     2.973     3.208     3.441     3.671     3.897     4.118     4.332     4.539     4.738     4.927     5.106     5.274     5.430     5.574     5.704     5.820     5.922     6.009     6.081     6.137     6.177     6.202     6.210     6.202     6.177     6.137     6.081     6.009     5.922     5.820     5.704     5.574     5.430     5.274     5.106     4.927     4.738     4.539     4.332     4.118     3.897     3.671     3.441     3.208     2.973     2.738     2.504     2.272     2.043     1.820     1.602     1.392     1.192     1.002     0.824     0.659     0.509     0.376     0.260     0.164     0.089     0.035     0.006     0.000     0.000     0.000     0.000     0.000     0.000     0.000     0.000     0.000     0.000     0.000     0.000     0.000     0.000     0.000     0.000     0.000     0.000     0.000     0.000     0.000     0.000     0.000     0.000     0.000     0.000     0.000     0.000     0.000     0.000     0.000     0.000     0.000     0.000     0.000     0.000     0.000     0.000     0.000     0.000     0.000     0.000     0.000     0.000     0.000     0.000     0.000     0.000     0.000     0.000     0.000     0.000     0.000     0.000     0.000     0.000     0.000     0.000     0.000     0.000     0.000     0.000     0.000     0.000     0.000     0.000     0.000     0.000     0.000     0.000     0.000     0.000     0.000     0.000     0.000     0.000     0.000     0.000     0.000     0.000     0.000     0.000     0.000     0.000     0.000
     0.000     0.000     0.000     0.000     0.000     0.000     0.000     0.000     0.000     0.000     0.000     0.000     0.000     0.000     0.000     0.000     0.000     0.000     0.000     0.000     0.000     0.000     0.000     0.000     0.000     0.000     0.000     0.000     0.000     0.000     0.000     0.000     0.000     0.000     0.000     0.000     0.000     0.000     0.000     0.000     0.000     0.000     0.000     0.000     0.000     0.000     0.000     0.000     0.000     0.000     0.000     0.000     0.000     0.000     0.000     0.000     0.000     0.000     0.000     0.000     0.000     0.000     0.000     0.000     0.000     0.000     0.000     0.000     0.000     0.000     0.000     0.000     0.000     0.000     0.000     0.000     0.000     0.000     0.000     0.000     0.000     0.000     0.000     0.000     0.002     0.025     0.075     0.149     0.247     0.367     0.507     0.666     0.843     1.035     1.241     1.461     1.691     1.932     2.181     2.436     2.697     2.963     3.230     3.499     3.768     4.035     4.299     4.560     4.815     5.063     5.304     5.536     5.758     5.970     6.169     6.356     6.530     6.690     6.834     6.963     7.076     7.173     7.252     7.314     7.359     7.386     7.395     7.386     7.359     7.314     7.252     7.173     7.076     6.963     6.834     6.690     6.530     6.356     6.169     5.970     5.758     5.536     5.304     5.063     4.815     4.560     4.299     4.035     3.768     3.499     3.230     2.963     2.697     2.436     2.181     1.932     1.691     1.461     1.241     1.035     0.843     0.666     0.507     0.367     0.247     0.149     0.075     0.025     0.002     0.000     0.000     0.000     0.000     0.000     0.000     0.000     0.000     0.000     0.000     0.000     0.000     0.000     0.000     0.000     0.000     0.000     0.000     0.000     0.000     0.000     0.000     0.000     0.000     0.000     0.000     0.000     0.000     0.000     0.000     0.000     0.000     0.000     0.000     0.000     0.000     0.000     0.000     0.000     0.000     0.000     0.000     0.000     0.000     0.000     0.000     0.000     0.000     0.000     0.000     0.000     0.000     0.000     0.000     0.000     0.000     0.000     0.000     0.000     0.000     0.000     0.000     0.000     0.000     0.000     0.000     0.000     0.000     0.000     0.000     0.000     0.000     0.000     0.000     0.000     0.000     0.000     0.000     0.000     0.000     0.000     0.000     0.000
     0.000     0.000     0.000     0.000     0.000     0.000     0.000     0.000     0.000     0.000     0.000     0.000     0.000     0.000     0.000     0.000     0.000     0.000     0.000     0.000     0.000     0.000     0.000     0.000     0.000     0.000     0.000     0.000     0.000     0.000     0.000     0.000     0.000     0.000     0.000     0.000     0.000     0.000     0.000     0.000     0.000     0.000     0.000     0.000     0.000     0.000     0.000     0.000     0.000     0.000     0.000     0.000     0.000     0.000     0.000     0.000     0.000     0.000     0.000     0.000     0.000     0.000     0.000     0.000     0.000     0.000     0.000     0.000     0.000     0.000     0.000     0.000     0.000     0.000     0.000     0.000     0.000     0.000     0.000     0.000     0.000     0.000     0.000     0.013     0.055     0.125     0.221     0.341     0.485     0.650     0.834     1.038     1.258     1.494     1.743     2.004     2.276     2.558     2.847     3.141     3.441     3.744     4.048     4.352     4.655     4.956     5.252     5.544     5.828     6.105     6.373     6.631     6.877     7.111     7.332     7.539     7.731     7.907     8.066     8.208     8.333     8.439     8.526     8.595     8.644     8.673     8.683     8.673     8.644     8.595     8.526     8.439     8.333     8.208     8.066     7.907     7.731     7.539     7.332     7.111     6.877     6.631     6.373     6.105     5.828     5.544     5.252     4.956     4.655     4.352     4.048     3.744     3.441     3.141     2.847     2.558     2.276     2.004     1.743     1.494     1.258     1.038     0.834     0.650     0.485     0.341     0.221     0.125     0.055     0.013     0.000     0.000     0.000     0.000     0.000     0.000     0.000     0.000     0.000     0.000     0.000     0.000     0.000     0.000     0.000     0.000     0.000     0.000     0.000     0.000     0.000     0.000     0.000     0.000     0.000     0.000     0.000     0.000     0.000     0.000     0.000     0.000     0.000     0.000     0.000     0.000     0.000     0.000     0.000     0.000     0.000     0.000     0.000     0.000     0.000     0.000     0.000     0.000     0.000     0.000     0.000     0.000     0.000     0.000     0.000     0.000     0.000     0.000     0.000     0.000     0.000     0.000     0.000     0.000     0.000     0.000     0.000     0.000     0.000     0.000     0.000     0.000     0.000     0.000     0.000     0.000     0.000     0.000     0.000     0.000     0.000     0.000
     0.000     0.000     0.000     0.000     0.000     0.000     0.000     0.000     0.000     0.000     0.000     0.000     0.000     0.000     0.000     0.000     0.000     0.000     0.000     0.000     0.000     0.000     0.000     0.000     0.000     0.000     0.000     0.000     0.000     0.000     0.000     0.000     0.000     0.000     0.000     0.000     0.000     0.000     0.000     0.000     0.000     0.000     0.000     0.000     0.000     0.000     0.000     0.000     0.000     0.000     0.000     0.000     0.000     0.000     0.000     0.000     0.000     0.000     0.000     0.000     0.000     0.000     0.000     0.000     0.000     0.000     0.000     0.000     0.000     0.000     0.000     0.000     0.000     0.000     0.000     0.000     0.000     0.000     0.000     0.000     0.000     0.003     0.033     0.094     0.183     0.300     0.443     0.610     0.800     1.011     1.241     1.490     1.755     2.035     2.328     2.632     2.947     3.270     3.599     3.934     4.273     4.614     4.956     5.297     5.635     5.970     6.299     6.622     6.937     7.243     7.539     7.823     8.094     8.352     8.595     8.822     9.032     9.225     9.400     9.555     9.692     9.808     9.903     9.978    10.032    10.064    10.075    10.064    10.032     9.978     9.903     9.808     9.692     9.555     9.400     9.225     9.032     8.822     8.595     8.352     8.094     7.823     7.539     7.243     6.937     6.622     6.299     5.970     5.635     5.297     4.956     4.614     4.273     3.934     3.599     3.270     2.947     2.632     2.328     2.035     1.755     1.490     1.241     1.011     0.800     0.610     0.443     0.300     0.183     0.094     0.033     0.003     0.000     0.000     0.000     0.000     0.000     0.000     0.000     0.000     0.000     0.000     0.000     0.000     0.000     0.000     0.000     0.000     0.000     0.000     0.000     0.000     0.000     0.000     0.000     0.000     0.000     0.000     0.000     0.000     0.000     0.000     0.000     0.000     0.000     0.000     0.000     0.000     0.000     0.000     0.000     0.000     0.000     0.000     0.000     0.000     0.000     0.000     0.000     0.000     0.000     0.000     0.000     0.000     0.000     0.000     0.000     0.000     0.000     0.000     0.000     0.000     0.000     0.000     0.000     0.000     0.000     0.000     0.000     0.000     0.000     0.000     0.000     0.000     0.000     0.000     0.000     0.000     0.000     0.000     0.000     0.000
     0.000     0.000     0.000     0.000     0.000     0.000     0.000     0.000     0.000     0.000     0.000     0.000     0.000     0.000     0.000     0.000     0.000     0.000     0.000     0.000     0.000     0.000     0.000     0.000     0.000     0.000     0.000     0.000     0.000     0.000     0.000     0.000     0.000     0.000     0.000     0.000     0.000     0.000     0.000     0.000     0.000     0.000     0.000     0.000     0.000     0.000     0.000     0.000     0.000     0.000     0.000     0.000     0.000     0.000     0.000     0.000     0.000     0.000     0.000     0.000     0.000     0.000     0.000     0.000     0.000     0.000     0.000     0.000     0.000     0.000     0.000     0.000     0.000     0.000     0.000     0.000     0.000     0.000     0.000     0.000     0.013     0.060     0.139     0.247     0.385     0.550     0.740     0.955     1.192     1.450     1.727     2.022     2.332     2.657     2.995     3.343     3.701     4.067     4.439     4.815     5.194     5.574     5.954     6.332     6.706     7.076     7.440     7.795     8.142     8.478     8.802     9.113     9.410     9.692     9.957    10.205    10.434    10.645    10.835    11.005    11.153    11.279    11.384    11.465    11.523    11.558    11.570    11.558    11.523    11.465    11.384    11.279    11.153    11.005    10.835    10.645    10.434    10.205     9.957     9.692     9.410     9.113     8.802     8.478     8.142     7.795     7.440     7.076     6.706     6.332     5.954     5.574     5.194     4.815     4.439     4.067     3.701     3.343     2.995     2.657     2.332     2.022     1.727     1.450     1.192     0.955     0.740     0.550     0.385     0.247     0.139     0.060     0.013     0.000     0.000     0.000     0.000     0.000     0.000     0.000     0.000     0.000     0.000     0.000     0.000     0.000     0.000     0.000     0.000     0.000     0.000     0.000     0.000     0.000     0.000     0.000     0.000     0.000     0.000     0.000     0.000     0.000     0.000     0.000     0.000     0.000     0.000     0.000     0.000     0.000     0.000     0.000     0.000     0.000     0.000     0.000     0.000     0.000     0.000     0.000     0.000     0.000     0.000     0.000     0.000     0.000     0.000     0.000     0.000     0.000     0.000     0.000     0.000     0.000     0.000     0.000     0.000     0.000     0.000     0.000     0.000     0.000     0.000     0.000     0.000     0.000     0.000     0.000     0.000     0.000     0.000     0.000
     0.000     0.000     0.000     0.000     0.000     0.000     0.000     0.000     0.000     0.000     0.000     0.000     0.000     0.000     0.000     0.000     0.000     0.000     0.000     0.000     0.000     0.000     0.000     0.000     0.000     0.000     0.000     0.000     0.000     0.000     0.000     0.000     0.000     0.000     0.000     0.000     0.000     0.000     0.000     0.000     0.000     0.000     0.000     0.000     0.000     0.000     0.000     0.000     0.000     0.000     0.000     0.000     0.000     0.000     0.000     0.000     0.000     0.000     0.000     0.000     0.000     0.000     0.000     0.000     0.000     0.000     0.000     0.000     0.000     0.000     0.000     0.000     0.000     0.000     0.000     0.000     0.000     0.000     0.001     0.029     0.091     0.187     0.315     0.472     0.659     0.873     1.112     1.375     1.660     1.966     2.290     2.632     2.989     3.360     3.744     4.137     4.539     4.949     5.363     5.781     6.202     6.622     7.041     7.458     7.869     8.275     8.673     9.062     9.441     9.808    10.161    10.500    10.824    11.130    11.418    11.688    11.937    12.165    12.372    12.556    12.717    12.854    12.967    13.055    13.118    13.156    13.169    13.156    13.118    13.055    12.967    12.854    12.717    12.556    12.372    12.165    11.937    11.688    11.418    11.130    10.824    10.500    10.161     9.808     9.441     9.062     8.673     8.275     7.869     7.458     7.041     6.622     6.202     5.781     5.363     4.949     4.539     4.137     3.744     3.360     2.989     2.632     2.290     1.966     1.660     1.375     1.112     0.873     0.659     0.472     0.315     0.187     0.091     0.029     0.001     0.000     0.000     0.000     0.000     0.000     0.000     0.000     0.000     0.000     0.000     0.000     0.000     0.000     0.000     0.000     0.000     0.000     0.000     0.000     0.000     0.000     0.000     0.000     0.000     0.000     0.000     0.000     0.000     0.000     0.000     0.000     0.000     0.000     0.000     0.000     0.000     0.000     0.000     0.000     0.000     0.000     0.000     0.000     0.000     0.000     0.000     0.000     0.000     0.000     0.000     0.000     0.000     0.000     0.000     0.000     0.000     0.000     0.000     0.000     0.000     0.000     0.000     0.000     0.000     0.000     0.000     0.000     0.000     0.000     0.000     0.000     0.000     0.000     0.000     0.000     0.000     0.000
     0.000     0.000     0.000     0.000     0.000     0.000     0.000     0.000     0.000     0.000     0.000     0.000     0.000     0.000     0.000     0.000     0.000     0.000     0.000     0.000     0.000     0.000     0.000     0.000     0.000     0.000     0.000     0.000     0.000     0.000     0.000     0.000     0.000     0.000     0.000     0.000     0.000     0.000     0.000     0.000     0.000     0.000     0.000     0.000     0.000     0.000     0.000     0.000     0.000     0.000     0.000     0.000     0.000     0.000     0.000     0.000     0.000     0.000     0.000     0.000     0.000     0.000     0.000     0.000     0.000     0.000     0.000     0.000     0.000     0.000     0.000     0.000     0.000     0.000     0.000     0.000     0.000     0.007     0.048     0.125     0.237     0.383     0.561     0.768     1.005     1.268     1.557     1.869     2.203     2.558     2.931     3.320     3.725     4.144     4.573     5.013     5.460     5.914     6.373     6.834     7.297     7.758     8.218     8.673     9.123     9.566    10.000    10.423    10.835    11.233    11.617    11.985    12.335    12.667    12.979    13.271    13.540    13.787    14.010    14.209    14.383    14.531    14.653    14.748    14.816    14.857    14.871    14.857    14.816    14.748    14.653    14.531    14.383    14.209    14.010    13.787    13.540    13.271    12.979    12.667    12.335    11.985    11.617    11.233    10.835    10.423    10.000     9.566     9.123     8.673     8.218     7.758     7.297     6.834     6.373     5.914     5.460     5.013     4.573     4.144     3.725     3.320     2.931     2.558     2.203     1.869     1.557     1.268     1.005     0.768     0.561     0.383     0.237     0.125     0.048     0.007     0.000     0.000     0.000     0.000     0.000     0.000     0.000     0.000     0.000     0.000     0.000     0.000     0.000     0.000     0.000     0.000     0.000     0.000     0.000     0.000     0.000     0.000     0.000     0.000     0.000     0.000     0.000     0.000     0.000     0.000     0.000     0.000     0.000     0.000     0.000     0.000     0.000     0.000     0.000     0.000     0.000     0.000     0.000     0.000     0.000     0.000     0.000     0.000     0.000     0.000     0.000     0.000     0.000     0.000     0.000     0.000     0.000     0.000     0.000     0.000     0.000     0.000     0.000     0.000     0.000     0.000     0.000     0.000     0.000     0.000     0.000     0.000     0.000     0.000     0.000     0.000
     0.000     0.000     0.000     0.000     0.000     0.000     0.000     0.000     0.000     0.000     0.000     0.000     0.000     0.000     0.000     0.000     0.000     0.000     0.000     0.000     0.000     0.000     0.000     0.000     0.000     0.000     0.000     0.000     0.000     0.000     0.000     0.000     0.000     0.000     0.000     0.000     0.000     0.000     0.000     0.000     0.000     0.000     0.000     0.000     0.000     0.000     0.000     0.000     0.000     0.000     0.000     0.000     0.000     0.000     0.000     0.000     0.000     0.000     0.000     0.000     0.000     0.000     0.000     0.000     0.000     0.000     0.000     0.000     0.000     0.000     0.000     0.000     0.000     0.000     0.000     0.000     0.014     0.068     0.160     0.288     0.451     0.647     0.875     1.134     1.421     1.735     2.074     2.436     2.821     3.225     3.647     4.086     4.539     5.006     5.483     5.970     6.464     6.963     7.467     7.972     8.478     8.982     9.483     9.978    10.467    10.948    11.418    11.877    12.323    12.754    13.169    13.566    13.944    14.302    14.639    14.953    15.244    15.510    15.750    15.964    16.151    16.310    16.442    16.544    16.617    16.662    16.676    16.662    16.617    16.544    16.442    16.310    16.151    15.964    15.750    15.510    15.244    14.953    14.639    14.302    13.944    13.566    13.169    12.754    12.323    11.877    11.418    10.948    10.467     9.978     9.483     8.982     8.478     7.972     7.467     6.963     6.464     5.970     5.483     5.006     4.539     4.086     3.647     3.225     2.821     2.436     2.074     1.735     1.421     1.134     0.875     0.647     0.451     0.288     0.160     0.068     0.014     0.000     0.000     0.000     0.000     0.000     0.000     0.000     0.000     0.000     0.000     0.000     0.000     0.000     0.000     0.000     0.000     0.000     0.000     0.000     0.000     0.000     0.000     0.000     0.000     0.000     0.000     0.000     0.000     0.000     0.000     0.000     0.000     0.000     0.000     0.000     0.000     0.000     0.000     0.000     0.000     0.000     0.000     0.000     0.000     0.000     0.000     0.000     0.000     0.000     0.000     0.000     0.000     0.000     0.000     0.000     0.000     0.000     0.000     0.000     0.000     0.000     0.000     0.000     0.000     0.000     0.000     0.000     0.000     0.000     0.000     0.000     0.000     0.000     0.000     0.000
     0.000     0.000     0.000     0.000     0.000     0.000     0.000     0.000     0.000     0.000     0.000     0.000     0.000     0.000     0.000     0.000     0.000     0.000     0.000     0.000     0.000     0.000     0.000     0.000     0.000     0.000     0.000     0.000     0.000     0.000     0.000     0.000     0.000     0.000     0.000     0.000     0.000     0.000     0.000     0.000     0.000     0.000     0.000     0.000     0.000     0.000     0.000     0.000     0.000     0.000     0.000     0.000     0.000     0.000     0.000     0.000     0.000     0.000     0.000     0.000     0.000     0.000     0.000     0.000     0.000     0.000     0.000     0.000     0.000     0.000     0.000     0.000     0.000     0.000     0.000     0.024     0.089     0.193     0.336     0.516     0.730     0.978     1.258     1.568     1.907     2.272     2.662     3.076     3.511     3.966     4.439     4.927     5.430     5.946     6.472     7.007     7.548     8.094     8.644     9.194     9.744    10.292    10.835    11.372    11.901    12.421    12.929    13.424    13.905    14.369    14.816    15.244    15.651    16.036    16.398    16.735    17.047    17.333    17.591    17.821    18.022    18.193    18.333    18.443    18.522    18.569    18.585    18.569    18.522    18.443    18.333    18.193    18.022    17.821    17.591    17.333    17.047    16.735    16.398    16.036    15.651    15.244    14.816    14.369    13.905    13.424    12.929    12.421    11.901    11.372    10.835    10.292     9.744     9.194     8.644     8.094     7.548     7.007     6.472     5.946     5.430     4.927     4.439     3.966     3.511     3.076     2.662     2.272     1.907     1.568     1.258     0.978     0.730     0.516     0.336     0.193     0.089     0.024     0.000     0.000     0.000     0.000     0.000     0.000     0.000     0.000     0.000     0.000     0.000     0.000     0.000     0.000     0.000     0.000     0.000     0.000     0.000     0.000     0.000     0.000     0.000     0.000     0.000     0.000     0.000     0.000     0.000     0.000     0.000     0.000     0.000     0.000     0.000     0.000     0.000     0.000     0.000     0.000     0.000     0.000     0.000     0.000     0.000     0.000     0.000     0.000     0.000     0.000     0.000     0.000     0.000     0.000     0.000     0.000     0.000     0.000     0.000     0.000     0.000     0.000     0.000     0.000     0.000     0.000     0.000     0.000     0.000     0.000     0.000     0.000     0.000     0.000
     0.000     0.000     0.000     0.000     0.000     0.000     0.000     0.000     0.000     0.000     0.000     0.000     0.000     0.000     0.000     0.000     0.000     0.000     0.000     0.000     0.000     0.000     0.000     0.000     0.000     0.000     0.000     0.000     0.000     0.000     0.000     0.000     0.000     0.000     0.000     0.000     0.000     0.000     0.000     0.000     0.000     0.000     0.000     0.000     0.000     0.000     0.000     0.000     0.000     0.000     0.000     0.000     0.000     0.000     0.000     0.000     0.000     0.000     0.000     0.000     0.000     0.000     0.000     0.000     0.000     0.000     0.000     0.000     0.000     0.000     0.000     0.000     0.000     0.001     0.033     0.108     0.225     0.381     0.576     0.808     1.074     1.375     1.707     2.069     2.460     2.878     3.320     3.786     4.273     4.780     5.304     5.844     6.398     6.963     7.539     8.123     8.713     9.307     9.903    10.500    11.096    11.688    12.274    12.854    13.424    13.984    14.531    15.063    15.580    16.079    16.559    17.018    17.454    17.867    18.255    18.617    18.951    19.257    19.533    19.780    19.994    20.177    20.328    20.446    20.530    20.581    20.598    20.581    20.530    20.446    20.328    20.177    19.994    19.780    19.533    19.257    18.951    18.617    18.255    17.867    17.454    17.018    16.559    16.079    15.580    15.063    14.531    13.984    13.424    12.854    12.274    11.688    11.096    10.500     9.903     9.307     8.713     8.123     7.539     6.963     6.398     5.844     5.304     4.780     4.273     3.786     3.320     2.878     2.460     2.069     1.707     1.375     1.074     0.808     0.576     0.381     0.225     0.108     0.033     0.001     0.000     0.000     0.000     0.000     0.000     0.000     0.000     0.000     0.000     0.000     0.000     0.000     0.000     0.000     0.000     0.000     0.000     0.000     0.000     0.000     0.000     0.000     0.000     0.000     0.000     0.000     0.000     0.000     0.000     0.000     0.000     0.000     0.000     0.000     0.000     0.000     0.000     0.000     0.000     0.000     0.000     0.000     0.000     0.000     0.000     0.000     0.000     0.000     0.000     0.000     0.000     0.000     0.000     0.000     0.000     0.000     0.000     0.000     0.000     0.000     0.000     0.000     0.000     0.000     0.000     0.000     0.000     0.000     0.000     0.000     0.000     0.000
     0.000     0.000     0.000     0.000     0.000     0.000     0.000     0.000     0.000     0.000     0.000     0.000     0.000     0.000     0.000     0.000     0.000     0.000     0.000     0.000     0.000     0.000     0.000     0.000     0.000     0.000     0.000     0.000     0.000     0.000     0.000     0.000     0.000     0.000     0.000     0.000     0.000     0.000     0.000     0.000     0.000     0.000     0.000     0.000     0.000     0.000     0.000     0.000     0.000     0.000     0.000     0.000     0.000     0.000     0.000     0.000     0.000     0.000     0.000     0.000     0.000     0.000     0.000     0.000     0.000     0.000     0.000     0.000     0.000     0.000     0.000     0.000     0.003     0.042     0.126     0.253     0.422     0.631     0.878     1.163     1.482     1.836     2.221     2.637     3.081     3.552     4.048     4.566     5.106     5.666     6.242     6.834     7.440     8.057     8.683     9.317     9.957    10.600    11.245    11.889    12.531    13.169    13.800    14.423    15.036    15.637    16.223    16.795    17.348    17.883    18.396    18.887    19.354    19.796    20.211    20.598    20.955    21.282    21.577    21.840    22.069    22.265    22.425    22.551    22.641    22.695    22.713    22.695    22.641    22.551    22.425    22.265    22.069    21.840    21.577    21.282    20.955    20.598    20.211    19.796    19.354    18.887    18.396    17.883    17.348    16.795    16.223    15.637    15.036    14.423    13.800    13.169    12.531    11.889    11.245    10.600     9.957     9.317     8.683     8.057     7.440     6.834     6.242     5.666     5.106     4.566     4.048     3.552     3.081     2.637     2.221     1.836     1.482     1.163     0.878     0.631     0.422     0.253     0.126     0.042     0.003     0.000     0.000     0.000     0.000     0.000     0.000     0.000     0.000     0.000     0.000     0.000     0.000     0.000     0.000     0.000     0.000     0.000     0.000     0.000     0.000     0.000     0.000     0.000     0.000     0.000     0.000     0.000     0.000     0.000     0.000     0.000     0.000     0.000     0.000     0.000     0.000     0.000     0.000     0.000     0.000     0.000     0.000     0.000     0.000     0.000     0.000     0.000     0.000     0.000     0.000     0.000     0.000     0.000     0.000     0.000     0.000     0.000     0.000     0.000     0.000     0.000     0.000     0.000     0.000     0.000     0.000     0.000     0.000     0.000     0.000     0.000
     0.000     0.000     0.000     0.000     0.000     0.000     0.000     0.000     0.000     0.000     0.000     0.000     0.000     0.000     0.000     0.000     0.000     0.000     0.000     0.000     0.000     0.000     0.000     0.000     0.000     0.000     0.000     0.000     0.000     0.000     0.000     0.000     0.000     0.000     0.000     0.000     0.000     0.000     0.000     0.000     0.000     0.000     0.000     0.000     0.000     0.000     0.000     0.000     0.000     0.000     0.000     0.000     0.000     0.000     0.000     0.000     0.000     0.000     0.000     0.000     0.000     0.000     0.000     0.000     0.000     0.000     0.000     0.000     0.000     0.000     0.000     0.005     0.049     0.141     0.277     0.457     0.678     0.940     1.241     1.579     1.953     2.360     2.800     3.270     3.768     4.293     4.843     5.415     6.009     6.622     7.252     7.897     8.556     9.225     9.903    10.589    11.279    11.973    12.667    13.360    14.050    14.734    15.411    16.079    16.735    17.378    18.006    18.617    19.209    19.780    20.328    20.852    21.351    21.822    22.265    22.677    23.058    23.407    23.721    24.002    24.246    24.454    24.626    24.760    24.855    24.913    24.932    24.913    24.855    24.760    24.626    24.454    24.246    24.002    23.721    23.407    23.058    22.677    22.265    21.822    21.351    20.852    20.328    19.780    19.209    18.617    18.006    17.378    16.735    16.079    15.411    14.734    14.050    13.360    12.667    11.973    11.279    10.589     9.903     9.225     8.556     7.897     7.252     6.622     6.009     5.415     4.843     4.293     3.768     3.270     2.800     2.360     1.953     1.579     1.241     0.940     0.678     0.457     0.277     0.141     0.049     0.005     0.000     0.000     0.000     0.000     0.000     0.000     0.000     0.000     0.000     0.000     0.000     0.000     0.000     0.000     0.000     0.000     0.000     0.000     0.000     0.000     0.000     0.000     0.000     0.000     0.000     0.000     0.000     0.000     0.000     0.000     0.000     0.000     0.000     0.000     0.000     0.000     0.000     0.000     0.000     0.000     0.000     0.000     0.000     0.000     0.000     0.000     0.000     0.000     0.000     0.000     0.000     0.000     0.000     0.000     0.000     0.000     0.000     0.000     0.000     0.000     0.000     0.000     0.000     0.000     0.000     0.000     0.000     0.000     0.000     0.000
     0.000     0.000     0.000     0.000     0.000     0.000     0.000     0.000     0.000     0.000     0.000     0.000     0.000     0.000     0.000     0.000     0.000     0.000     0.000     0.000     0.000     0.000     0.000     0.000     0.000     0.000     0.000     0.000     0.000     0.000     0.000     0.000     0.000     0.000     0.000     0.000     0.000     0.000     0.000     0.000     0.000     0.000     0.000     0.000     0.000     0.000     0.000     0.000     0.000     0.000     0.000     0.000     0.000     0.000     0.000     0.000     0.000     0.000     0.000     0.000     0.000     0.000     0.000     0.000     0.000     0.000     0.000     0.000     0.000     0.000     0.006     0.055     0.152     0.295     0.485     0.718     0.993     1.309     1.664     2.056     2.484     2.947     3.441     3.966     4.519     5.099     5.704     6.332     6.981     7.648     8.333     9.032     9.744    10.467    11.199    11.937    12.679    13.424    14.169    14.912    15.651    16.383    17.107    17.821    18.522    19.209    19.879    20.530    21.161    21.769    22.354    22.912    23.444    23.945    24.416    24.855    25.261    25.632    25.967    26.265    26.525    26.747    26.929    27.071    27.173    27.234    27.255    27.234    27.173    27.071    26.929    26.747    26.525    26.265    25.967    25.632    25.261    24.855    24.416    23.945    23.444    22.912    22.354    21.769    21.161    20.530    19.879    19.209    18.522    17.821    17.107    16.383    15.651    14.912    14.169    13.424    12.679    11.937    11.199    10.467     9.744     9.032     8.333     7.648     6.981     6.332     5.704     5.099     4.519     3.966     3.441     2.947     2.484     2.056     1.664     1.309     0.993     0.718     0.485     0.295     0.152     0.055     0.006     0.000     0.000     0.000     0.000     0.000     0.000     0.000     0.000     0.000     0.000     0.000     0.000     0.000     0.000     0.000     0.000     0.000     0.000     0.000     0.000     0.000     0.000     0.000     0.000     0.000     0.000     0.000     0.000     0.000     0.000     0.000     0.000     0.000     0.000     0.000     0.000     0.000     0.000     0.000     0.000     0.000     0.000     0.000     0.000     0.000     0.000     0.000     0.000     0.000     0.000     0.000     0.000     0.000     0.000     0.000     0.000     0.000     0.000     0.000     0.000     0.000     0.000     0.000     0.000     0.000     0.000     0.000     0.000     0.000
     0.000     0.000     0.000     0.000     0.000     0.000     0.000     0.000     0.000     0.000     0.000     0.000     0.000     0.000     0.000     0.000     0.000     0.000     0.000     0.000     0.000     0.000     0.000     0.000     0.000     0.000     0.000     0.000     0.000     0.000     0.000     0.000     0.000     0.000     0.000     0.000     0.000     0.000     0.000     0.000     0.000     0.000     0.000     0.000     0.000     0.000     0.000     0.000     0.000     0.000     0.000     0.000     0.000     0.000     0.000     0.000     0.000     0.000     0.000     0.000     0.000     0.000     0.000     0.000     0.000     0.000     0.000     0.000     0.000     0.006     0.057     0.158     0.308     0.505     0.748     1.035     1.364     1.735     2.145     2.592     3.076     3.593     4.144     4.724     5.334     5.970     6.631     7.314     8.019     8.742     9.483    10.237    11.005    11.782    12.568    13.360    14.156    14.953    15.750    16.544    17.333    18.115    18.887    19.648    20.395    21.126    21.840    22.533    23.204    23.852    24.473    25.067    25.632    26.165    26.666    27.132    27.563    27.957    28.313    28.629    28.906    29.141    29.335    29.486    29.594    29.659    29.681    29.659    29.594    29.486    29.335    29.141    28.906    28.629    28.313    27.957    27.563    27.132    26.666    26.165    25.632    25.067    24.473    23.852    23.204    22.533    21.840    21.126    20.395    19.648    18.887    18.115    17.333    16.544    15.750    14.953    14.156    13.360    12.568    11.782    11.005    10.237     9.483     8.742     8.019     7.314     6.631     5.970     5.334     4.724     4.144     3.593     3.076     2.592     2.145     1.735     1.364     1.035     0.748     0.505     0.308     0.158     0.057     0.006     0.000     0.000     0.000     0.000     0.000     0.000     0.000     0.000     0.000     0.000     0.000     0.000     0.000     0.000     0.000     0.000     0.000     0.000     0.000     0.000     0.000     0.000     0.000     0.000     0.000     0.000     0.000     0.000     0.000     0.000     0.000     0.000     0.000     0.000     0.000     0.000     0.000     0.000     0.000     0.000     0.000     0.000     0.000     0.000     0.000     0.000     0.000     0.000     0.000     0.000     0.000     0.000     0.000     0.000     0.000     0.000     0.000     0.000     0.000     0.000     0.000     0.000     0.000     0.000     0.000     0.000     0.000     0.000
     0.000     0.000     0.000     0.000     0.000     0.000     0.000     0.000     0.000     0.000     0.000     0.000     0.000     0.000     0.000     0.000     0.000     0.000     0.000     0.000     0.000     0.000     0.000     0.000     0.000     0.000     0.000     0.000     0.000     0.000     0.000     0.000     0.000     0.000     0.000     0.000     0.000     0.000     0.000     0.000     0.000     0.000     0.000     0.000     0.000     0.000     0.000     0.000     0.000     0.000     0.000     0.000     0.000     0.000     0.000     0.000     0.000     0.000     0.000     0.000     0.000     0.000     0.000     0.000     0.000     0.000     0.000     0.000     0.006     0.057     0.161     0.315     0.518     0.768     1.065     1.407     1.791     2.217     2.682     3.186     3.725     4.299     4.906     5.544     6.210     6.903     7.621     8.362     9.123     9.903    10.700    11.512    12.335    13.169    14.010    14.857    15.707    16.559    17.409    18.255    19.096    19.928    20.750    21.560    22.354    23.131    23.889    24.626    25.339    26.026    26.686    27.316    27.915    28.481    29.012    29.507    29.964    30.382    30.759    31.095    31.388    31.638    31.843    32.003    32.118    32.187    32.210    32.187    32.118    32.003    31.843    31.638    31.388    31.095    30.759    30.382    29.964    29.507    29.012    28.481    27.915    27.316    26.686    26.026    25.339    24.626    23.889    23.131    22.354    21.560    20.750    19.928    19.096    18.255    17.409    16.559    15.707    14.857    14.010    13.169    12.335    11.512    10.700     9.903     9.123     8.362     7.621     6.903     6.210     5.544     4.906     4.299     3.725     3.186     2.682     2.217     1.791     1.407     1.065     0.768     0.518     0.315     0.161     0.057     0.006     0.000     0.000     0.000     0.000     0.000     0.000     0.000     0.000     0.000     0.000     0.000     0.000     0.000     0.000     0.000     0.000     0.000     0.000     0.000     0.000     0.000     0.000     0.000     0.000     0.000     0.000     0.000     0.000     0.000     0.000     0.000     0.000     0.000     0.000     0.000     0.000     0.000     0.000     0.000     0.000     0.000     0.000     0.000     0.000     0.000     0.000     0.000     0.000     0.000     0.000     0.000     0.000     0.000     0.000     0.000     0.000     0.000     0.000     0.000     0.000     0.000     0.000     0.000     0.000     0.000     0.000     0.000
     0.000     0.000     0.000     0.000     0.000     0.000     0.000     0.000     0.000     0.000     0.000     0.000     0.000     0.000     0.000     0.000     0.000     0.000     0.000     0.000     0.000     0.000     0.000     0.000     0.000     0.000     0.000     0.000     0.000     0.000     0.000     0.000     0.000     0.000     0.000     0.000     0.000     0.000     0.000     0.000     0.000     0.000     0.000     0.000     0.000     0.000     0.000     0.000     0.000     0.000     0.000     0.000     0.000     0.000     0.000     0.000     0.000     0.000     0.000     0.000     0.000     0.000     0.000     0.000     0.000     0.000     0.000     0.005     0.055     0.158     0.315     0.522     0.779     1.084     1.435     1.832     2.272     2.753     3.275     3.835     4.432     5.063     5.727     6.422     7.146     7.897     8.673     9.472    10.292    11.130    11.985    12.854    13.735    14.626    15.524    16.427    17.333    18.239    19.144    20.044    20.938    21.822    22.695    23.554    24.397    25.222    26.026    26.807    27.563    28.292    28.991    29.659    30.294    30.893    31.456    31.980    32.464    32.907    33.307    33.662    33.973    34.237    34.454    34.624    34.745    34.819    34.843    34.819    34.745    34.624    34.454    34.237    33.973    33.662    33.307    32.907    32.464    31.980    31.456    30.893    30.294    29.659    28.991    28.292    27.563    26.807    26.026    25.222    24.397    23.554    22.695    21.822    20.938    20.044    19.144    18.239    17.333    16.427    15.524    14.626    13.735    12.854    11.985    11.130    10.292     9.472     8.673     7.897     7.146     6.422     5.727     5.063     4.432     3.835     3.275     2.753     2.272     1.832     1.435     1.084     0.779     0.522     0.315     0.158     0.055     0.005     0.000     0.000     0.000     0.000     0.000     0.000     0.000     0.000     0.000     0.000     0.000     0.000     0.000     0.000     0.000     0.000     0.000     0.000     0.000     0.000     0.000     0.000     0.000     0.000     0.000     0.000     0.000     0.000     0.000     0.000     0.000     0.000     0.000     0.000     0.000     0.000     0.000     0.000     0.000     0.000     0.000     0.000     0.000     0.000     0.000     0.000     0.000     0.000     0.000     0.000     0.000     0.000     0.000     0.000     0.000     0.000     0.000     0.000     0.000     0.000     0.000     0.000     0.000     0.000     0.000     0.000
     0.000     0.000     0.000     0.000     0.000     0.000     0.000     0.000     0.000     0.000     0.000     0.000     0.000     0.000     0.000     0.000     0.000     0.000     0.000     0.000     0.000     0.000     0.000     0.000     0.000     0.000     0.000     0.000     0.000     0.000     0.000     0.000     0.000     0.000     0.000     0.000     0.000     0.000     0.000     0.000     0.000     0.000     0.000     0.000     0.000     0.000     0.000     0.000     0.000     0.000     0.000     0.000     0.000     0.000     0.000     0.000     0.000     0.000     0.000     0.000     0.000     0.000     0.000     0.000     0.000     0.000     0.003     0.049     0.152     0.308     0.518     0.779     1.090     1.450     1.857     2.309     2.805     3.343     3.922     4.539     5.194     5.883     6.605     7.359     8.142     8.952     9.787    10.645    11.523    12.421    13.334    14.262    15.202    16.151    17.107    18.068    19.031    19.994    20.955    21.910    22.858    23.796    24.721    25.632    26.525    27.398    28.250    29.077    29.877    30.648    31.388    32.095    32.767    33.401    33.996    34.551    35.063    35.531    35.954    36.330    36.658    36.938    37.168    37.347    37.476    37.553    37.579    37.553    37.476    37.347    37.168    36.938    36.658    36.330    35.954    35.531    35.063    34.551    33.996    33.401    32.767    32.095    31.388    30.648    29.877    29.077    28.250    27.398    26.525    25.632    24.721    23.796    22.858    21.910    20.955    19.994    19.031    18.068    17.107    16.151    15.202    14.262    13.334    12.421    11.523    10.645     9.787     8.952     8.142     7.359     6.605     5.883     5.194     4.539     3.922     3.343     2.805     2.309     1.857     1.450     1.090     0.779     0.518     0.308     0.152     0.049     0.003     0.000     0.000     0.000     0.000     0.000     0.000     0.000     0.000     0.000     0.000     0.000     0.000     0.000     0.000     0.000     0.000     0.000     0.000     0.000     0.000     0.000     0.000     0.000     0.000     0.000     0.000     0.000     0.000     0.000     0.000     0.000     0.000     0.000     0.000     0.000     0.000     0.000     0.000     0.000     0.000     0.000     0.000     0.000     0.000     0.000     0.000     0.000     0.000     0.000     0.000     0.000     0.000     0.000     0.000     0.000     0.000     0.000     0.000     0.000     0.000     0.000     0.000     0.000     0.000     0.000
     0.000     0.000     0.000     0.000     0.000     0.000     0.000     0.000     0.000     0.000     0.000     0.000     0.000     0.000     0.000     0.000     0.000     0.000     0.000     0.000     0.000     0.000     0.000     0.000     0.000     0.000     0.000     0.000     0.000     0.000     0.000     0.000     0.000     0.000     0.000     0.000     0.000     0.000     0.000     0.000     0.000     0.000     0.000     0.000     0.000     0.000     0.000     0.000     0.000     0.000     0.000     0.000     0.000     0.000     0.000     0.000     0.000     0.000     0.000     0.000     0.000     0.000     0.000     0.000     0.000     0.001     0.042     0.141     0.295     0.505     0.768     1.084     1.450     1.865     2.328     2.836     3.389     3.985     4.621     5.297     6.009     6.757     7.539     8.352     9.194    10.064    10.959    11.877    12.816    13.774    14.748    15.736    16.735    17.744    18.760    19.780    20.801    21.822    22.840    23.852    24.855    25.848    26.827    27.791    28.735    29.659    30.559    31.434    32.279    33.095    33.877    34.624    35.334    36.004    36.633    37.219    37.760    38.255    38.702    39.099    39.446    39.741    39.984    40.174    40.310    40.392    40.419    40.392    40.310    40.174    39.984    39.741    39.446    39.099    38.702    38.255    37.760    37.219    36.633    36.004    35.334    34.624    33.877    33.095    32.279    31.434    30.559    29.659    28.735    27.791    26.827    25.848    24.855    23.852    22.840    21.822    20.801    19.780    18.760    17.744    16.735    15.736    14.748    13.774    12.816    11.877    10.959    10.064     9.194     8.352     7.539     6.757     6.009     5.297     4.621     3.985     3.389     2.836     2.328     1.865     1.450     1.084     0.768     0.505     0.295     0.141     0.042     0.001     0.000     0.000     0.000     0.000     0.000     0.000     0.000     0.000     0.000     0.000     0.000     0.000     0.000     0.000     0.000     0.000     0.000     0.000     0.000     0.000     0.000     0.000     0.000     0.000     0.000     0.000     0.000     0.000     0.000     0.000     0.000     0.000     0.000     0.000     0.000     0.000     0.000     0.000     0.000     0.000     0.000     0.000     0.000     0.000     0.000     0.000     0.000     0.000     0.000     0.000     0.000     0.000     0.000     0.000     0.000     0.000     0.000     0.000     0.000     0.000     0.000     0.000     0.000     0.000
     0.000     0.000     0.000     0.000     0.000     0.000     0.000     0.000     0.000     0.000     0.000     0.000     0.000     0.000     0.000     0.000     0.000     0.000     0.000     0.000     0.000     0.000     0.000     0.000     0.000     0.000     0.000     0.000     0.000     0.000     0.000     0.000     0.000     0.000     0.000     0.000     0.000     0.000     0.000     0.000     0.000     0.000     0.000     0.000     0.000     0.000     0.000     0.000     0.000     0.000     0.000     0.000     0.000     0.000     0.000     0.000     0.000     0.000     0.000     0.000     0.000     0.000     0.000     0.000     0.000     0.033     0.126     0.277     0.485     0.748     1.065     1.435     1.857     2.328     2.847     3.412     4.022     4.676     5.371     6.105     6.877     7.685     8.526     9.400    10.303    11.233    12.189    13.169    14.169    15.188    16.223    17.273    18.333    19.403    20.479    21.560    22.641    23.721    24.798    25.868    26.929    27.978    29.012    30.030    31.028    32.003    32.954    33.877    34.770    35.630    36.456    37.245    37.994    38.702    39.366    39.984    40.555    41.077    41.549    41.969    42.335    42.647    42.903    43.103    43.247    43.333    43.362    43.333    43.247    43.103    42.903    42.647    42.335    41.969    41.549    41.077    40.555    39.984    39.366    38.702    37.994    37.245    36.456    35.630    34.770    33.877    32.954    32.003    31.028    30.030    29.012    27.978    26.929    25.868    24.798    23.721    22.641    21.560    20.479    19.403    18.333    17.273    16.223    15.188    14.169    13.169    12.189    11.233    10.303     9.400     8.526     7.685     6.877     6.105     5.371     4.676     4.022     3.412     2.847     2.328     1.857     1.435     1.065     0.748     0.485     0.277     0.126     0.033     0.000     0.000     0.000     0.000     0.000     0.000     0.000     0.000     0.000     0.000     0.000     0.000     0.000     0.000     0.000     0.000     0.000     0.000     0.000     0.000     0.000     0.000     0.000     0.000     0.000     0.000     0.000     0.000     0.000     0.000     0.000     0.000     0.000     0.000     0.000     0.000     0.000     0.000     0.000     0.000     0.000     0.000     0.000     0.000     0.000     0.000     0.000     0.000     0.000     0.000     0.000     0.000     0.000     0.000     0.000     0.000     0.000     0.000     0.000     0.000     0.000     0.000     0.000     0.000
     0.000     0.000     0.000     0.000     0.000     0.000     0.000     0.000     0.000     0.000     0.000     0.000     0.000     0.000     0.000     0.000     0.000     0.000     0.000     0.000     0.000     0.000     0.000     0.000     0.000     0.000     0.000     0.000     0.000     0.000     0.000     0.000     0.000     0.000     0.000     0.000     0.000     0.000     0.000     0.000     0.000     0.000     0.000     0.000     0.000     0.000     0.000     0.000     0.000     0.000     0.000     0.000     0.000     0.000     0.000     0.000     0.000     0.000     0.000     0.000     0.000     0.000     0.000     0.000     0.024     0.108     0.253     0.457     0.718     1.035     1.407     1.832     2.309     2.836     3.412     4.035     4.703     5.415     6.169     6.963     7.795     8.663     9.566    10.500    11.465    12.457    13.476    14.517    15.580    16.662    17.759    18.871    19.994    21.126    22.265    23.407    24.549    25.691    26.827    27.957    29.077    30.184    31.275    32.349    33.401    34.430    35.432    36.406    37.347    38.255    39.126    39.957    40.747    41.493    42.194    42.846    43.448    43.999    44.496    44.939    45.325    45.654    45.924    46.136    46.287    46.378    46.408    46.378    46.287    46.136    45.924    45.654    45.325    44.939    44.496    43.999    43.448    42.846    42.194    41.493    40.747    39.957    39.126    38.255    37.347    36.406    35.432    34.430    33.401    32.349    31.275    30.184    29.077    27.957    26.827    25.691    24.549    23.407    22.265    21.126    19.994    18.871    17.759    16.662    15.580    14.517    13.476    12.457    11.465    10.500     9.566     8.663     7.795     6.963     6.169     5.415     4.703     4.035     3.412     2.836     2.309     1.832     1.407     1.035     0.718     0.457     0.253     0.108     0.024     0.000     0.000     0.000     0.000     0.000     0.000     0.000     0.000     0.000     0.000     0.000     0.000     0.000     0.000     0.000     0.000     0.000     0.000     0.000     0.000     0.000     0.000     0.000     0.000     0.000     0.000     0.000     0.000     0.000     0.000     0.000     0.000     0.000     0.000     0.000     0.000     0.000     0.000     0.000     0.000     0.000     0.000     0.000     0.000     0.000     0.000     0.000     0.000     0.000     0.000     0.000     0.000     0.000     0.000     0.000     0.000     0.000     0.000     0.000     0.000     0.000     0.000     0.000
     0.000     0.000     0.000     0.000     0.000     0.000     0.000     0.000     0.000     0.000     0.000     0.000     0.000     0.000     0.000     0.000     0.000     0.000     0.000     0.000     0.000     0.000     0.000     0.000     0.000     0.000     0.000     0.000     0.000     0.000     0.000     0.000     0.000     0.000     0.000     0.000     0.000     0.000     0.000     0.000     0.000     0.000     0.000     0.000     0.000     0.000     0.000     0.000     0.000     0.000     0.000     0.000     0.000     0.000     0.000     0.000     0.000     0.000     0.000     0.000     0.000     0.000     0.000     0.014     0.089     0.225     0.422     0.678     0.993     1.364     1.791     2.272     2.805     3.389     4.022     4.703     5.430     6.202     7.015     7.869     8.762     9.692    10.656    11.652    12.679    13.735    14.816    15.921    17.047    18.193    19.354    20.530    21.717    22.912    24.114    25.319    26.525    27.728    28.927    30.118    31.298    32.464    33.615    34.745    35.854    36.938    37.994    39.019    40.011    40.967    41.884    42.760    43.593    44.379    45.117    45.804    46.439    47.019    47.543    48.009    48.416    48.763    49.048    49.271    49.430    49.526    49.558    49.526    49.430    49.271    49.048    48.763    48.416    48.009    47.543    47.019    46.439    45.804    45.117    44.379    43.593    42.760    41.884    40.967    40.011    39.019    37.994    36.938    35.854    34.745    33.615    32.464    31.298    30.118    28.927    27.728    26.525    25.319    24.114    22.912    21.717    20.530    19.354    18.193    17.047    15.921    14.816    13.735    12.679    11.652    10.656     9.692     8.762     7.869     7.015     6.202     5.430     4.703     4.022     3.389     2.805     2.272     1.791     1.364     0.993     0.678     0.422     0.225     0.089     0.014     0.000     0.000     0.000     0.000     0.000     0.000     0.000     0.000     0.000     0.000     0.000     0.000     0.000     0.000     0.000     0.000     0.000     0.000     0.000     0.000     0.000     0.000     0.000     0.000     0.000     0.000     0.000     0.000     0.000     0.000     0.000     0.000     0.000     0.000     0.000     0.000     0.000     0.000     0.000     0.000     0.000     0.000     0.000     0.000     0.000     0.000     0.000     0.000     0.000     0.000     0.000     0.000     0.000     0.000     0.000     0.000     0.000     0.000     0.000     0.000     0.000     0.000
     0.000     0.000     0.000     0.000     0.000     0.000     0.000     0.000     0.000     0.000     0.000     0.000     0.000     0.000     0.000     0.000     0.000     0.000     0.000     0.000     0.000     0.000     0.000     0.000     0.000     0.000     0.000     0.000     0.000     0.000     0.000     0.000     0.000     0.000     0.000     0.000     0.000     0.000     0.000     0.000     0.000     0.000     0.000     0.000     0.000     0.000     0.000     0.000     0.000     0.000     0.000     0.000     0.000     0.000     0.000     0.000     0.000     0.000     0.000     0.000     0.000     0.000     0.007     0.068     0.193     0.381     0.631     0.940     1.309     1.735     2.217     2.753     3.343     3.985     4.676     5.415     6.202     7.033     7.907     8.822     9.776    10.768    11.794    12.854    13.944    15.063    16.209    17.378    18.569    19.780    21.006    22.247    23.499    24.760    26.026    27.296    28.566    29.833    31.095    32.349    33.591    34.819    36.029    37.219    38.386    39.526    40.637    41.716    42.760    43.766    44.732    45.654    46.530    47.357    48.134    48.858    49.526    50.137    50.689    51.180    51.609    51.974    52.274    52.509    52.677    52.778    52.811    52.778    52.677    52.509    52.274    51.974    51.609    51.180    50.689    50.137    49.526    48.858    48.134    47.357    46.530    45.654    44.732    43.766    42.760    41.716    40.637    39.526    38.386    37.219    36.029    34.819    33.591    32.349    31.095    29.833    28.566    27.296    26.026    24.760    23.499    22.247    21.006    19.780    18.569    17.378    16.209    15.063    13.944    12.854    11.794    10.768     9.776     8.822     7.907     7.033     6.202     5.415     4.676     3.985     3.343     2.753     2.217     1.735     1.309     0.940     0.631     0.381     0.193     0.068     0.007     0.000     0.000     0.000     0.000     0.000     0.000     0.000     0.000     0.000     0.000     0.000     0.000     0.000     0.000     0.000     0.000     0.000     0.000     0.000     0.000     0.000     0.000     0.000     0.000     0.000     0.000     0.000     0.000     0.000     0.000     0.000     0.000     0.000     0.000     0.000     0.000     0.000     0.000     0.000     0.000     0.000     0.000     0.000     0.000     0.000     0.000     0.000     0.000     0.000     0.000     0.000     0.000     0.000     0.000     0.000     0.000     0.000     0.000     0.000     0.000     0.000
     0.000     0.000     0.000     0.000     0.000     0.000     0.000     0.000     0.000     0.000     0.000     0.000     0.000     0.000     0.000     0.000     0.000     0.000     0.000     0.000     0.000     0.000     0.000     0.000     0.000     0.000     0.000     0.000     0.000     0.000     0.000     0.000     0.000     0.000     0.000     0.000     0.000     0.000     0.000     0.000     0.000     0.000     0.000     0.000     0.000     0.000     0.000     0.000     0.000     0.000     0.000     0.000     0.000     0.000     0.000     0.000     0.000     0.000     0.000     0.000     0.000     0.001     0.048     0.160     0.336     0.576     0.878     1.241     1.664     2.145     2.682     3.275     3.922     4.621     5.371     6.169     7.015     7.907     8.842     9.818    10.835    11.889    12.979    14.103    15.258    16.442    17.652    18.887    20.144    21.420    22.713    24.020    25.339    26.666    27.999    29.335    30.670    32.003    33.330    34.648    35.954    37.245    38.517    39.768    40.995    42.194    43.362    44.496    45.594    46.652    47.667    48.637    49.558    50.429    51.246    52.007    52.710    53.353    53.934    54.451    54.902    55.286    55.602    55.849    56.026    56.132    56.168    56.132    56.026    55.849    55.602    55.286    54.902    54.451    53.934    53.353    52.710    52.007    51.246    50.429    49.558    48.637    47.667    46.652    45.594    44.496    43.362    42.194    40.995    39.768    38.517    37.245    35.954    34.648    33.330    32.003    30.670    29.335    27.999    26.666    25.339    24.020    22.713    21.420    20.144    18.887    17.652    16.442    15.258    14.103    12.979    11.889    10.835     9.818     8.842     7.907     7.015     6.169     5.371     4.621     3.922     3.275     2.682     2.145     1.664     1.241     0.878     0.576     0.336     0.160     0.048     0.001     0.000     0.000     0.000     0.000     0.000     0.000     0.000     0.000     0.000     0.000     0.000     0.000     0.000     0.000     0.000     0.000     0.000     0.000     0.000     0.000     0.000     0.000     0.000     0.000     0.000     0.000     0.000     0.000     0.000     0.000     0.000     0.000     0.000     0.000     0.000     0.000     0.000     0.000     0.000     0.000     0.000     0.000     0.000     0.000     0.000     0.000     0.000     0.000     0.000     0.000     0.000     0.000     0.000     0.000     0.000     0.000     0.000     0.000     0.000     0.000
     0.000     0.000     0.000     0.000     0.000     0.000     0.000     0.000     0.000     0.000     0.000     0.000     0.000     0.000     0.000     0.000     0.000     0.000     0.000     0.000     0.000     0.000     0.000     0.000     0.000     0.000     0.000     0.000     0.000     0.000     0.000     0.000     0.000     0.000     0.000     0.000     0.000     0.000     0.000     0.000     0.000     0.000     0.000     0.000     0.000     0.000     0.000     0.000     0.000     0.000     0.000     0.000     0.000     0.000     0.000     0.000     0.000     0.000     0.000     0.000     0.000     0.029     0.125     0.288     0.516     0.808     1.163     1.579     2.056     2.592     3.186     3.835     4.539     5.297     6.105     6.963     7.869     8.822     9.818    10.857    11.937    13.055    14.209    15.397    16.617    17.867    19.144    20.446    21.769    23.113    24.473    25.848    27.234    28.629    30.030    31.434    32.837    34.237    35.630    37.014    38.386    39.741    41.077    42.391    43.679    44.939    46.166    47.357    48.511    49.622    50.689    51.708    52.677    53.592    54.451    55.251    55.991    56.667    57.278    57.821    58.296    58.700    59.033    59.293    59.479    59.591    59.628    59.591    59.479    59.293    59.033    58.700    58.296    57.821    57.278    56.667    55.991    55.251    54.451    53.592    52.677    51.708    50.689    49.622    48.511    47.357    46.166    44.939    43.679    42.391    41.077    39.741    38.386    37.014    35.630    34.237    32.837    31.434    30.030    28.629    27.234    25.848    24.473    23.113    21.769    20.446    19.144    17.867    16.617    15.397    14.209    13.055    11.937    10.857     9.818     8.822     7.869     6.963     6.105     5.297     4.539     3.835     3.186     2.592     2.056     1.579     1.163     0.808     0.516     0.288     0.125     0.029     0.000     0.000     0.000     0.000     0.000     0.000     0.000     0.000     0.000     0.000     0.000     0.000     0.000     0.000     0.000     0.000     0.000     0.000     0.000     0.000     0.000     0.000     0.000     0.000     0.000     0.000     0.000     0.000     0.000     0.000     0.000     0.000     0.000     0.000     0.000     0.000     0.000     0.000     0.000     0.000     0.000     0.000     0.000     0.000     0.000     0.000     0.000     0.000     0.000     0.000     0.000     0.000     0.000     0.000     0.000     0.000     0.000     0.000     0.000     0.000
     0.000     0.000     0.000     0.000     0.000     0.000     0.000     0.000     0.000     0.000     0.000     0.000     0.000     0.000     0.000     0.000     0.000     0.000     0.000     0.000     0.000     0.000     0.000     0.000     0.000     0.000     0.000     0.000     0.000     0.000     0.000     0.000     0.000     0.000     0.000     0.000     0.000     0.000     0.000     0.000     0.000     0.000     0.000     0.000     0.000     0.000     0.000     0.000     0.000     0.000     0.000     0.000     0.000     0.000     0.000     0.000     0.000     0.000     0.000     0.000     0.013     0.091     0.237     0.451     0.730     1.074     1.482     1.953     2.484     3.076     3.725     4.432     5.194     6.009     6.877     7.795     8.762     9.776    10.835    11.937    13.080    14.262    15.481    16.735    18.022    19.338    20.682    22.052    23.443    24.855    26.285    27.728    29.184    30.648    32.118    33.591    35.063    36.532    37.994    39.446    40.885    42.306    43.708    45.087    46.439    47.760    49.048    50.299    51.509    52.677    53.797    54.867    55.885    56.846    57.749    58.590    59.367    60.078    60.720    61.292    61.791    62.216    62.566    62.839    63.035    63.152    63.192    63.152    63.035    62.839    62.566    62.216    61.791    61.292    60.720    60.078    59.367    58.590    57.749    56.846    55.885    54.867    53.797    52.677    51.509    50.299    49.048    47.760    46.439    45.087    43.708    42.306    40.885    39.446    37.994    36.532    35.063    33.591    32.118    30.648    29.184    27.728    26.285    24.855    23.443    22.052    20.682    19.338    18.022    16.735    15.481    14.262    13.080    11.937    10.835     9.776     8.762     7.795     6.877     6.009     5.194     4.432     3.725     3.076     2.484     1.953     1.482     1.074     0.730     0.451     0.237     0.091     0.013     0.000     0.000     0.000     0.000     0.000     0.000     0.000     0.000     0.000     0.000     0.000     0.000     0.000     0.000     0.000     0.000     0.000     0.000     0.000     0.000     0.000     0.000     0.000     0.000     0.000     0.000     0.000     0.000     0.000     0.000     0.000     0.000     0.000     0.000     0.000     0.000     0.000     0.000     0.000     0.000     0.000     0.000     0.000     0.000     0.000     0.000     0.000     0.000     0.000     0.000     0.000     0.000     0.000     0.000     0.000     0.000     0.000     0.000     0.000
     0.000     0.000     0.000     0.000     0.000     0.000     0.000     0.000     0.000     0.000     0.000     0.000     0.000     0.000     0.000     0.000     0.000     0.000     0.000     0.000     0.000     0.000     0.000     0.000     0.000     0.000     0.000     0.000     0.000     0.000     0.000     0.000     0.000     0.000     0.000     0.000     0.000     0.000     0.000     0.000     0.000     0.000     0.000     0.000     0.000     0.000     0.000     0.000     0.000     0.000     0.000     0.000     0.000     0.000     0.000     0.000     0.000     0.000     0.000     0.003     0.060     0.187     0.383     0.647     0.978     1.375     1.836     2.360     2.947     3.593     4.299     5.063     5.883     6.757     7.685     8.663     9.692    10.768    11.889    13.055    14.262    15.510    16.795    18.115    19.468    20.852    22.265    23.703    25.164    26.646    28.145    29.659    31.185    32.720    34.261    35.804    37.347    38.887    40.419    41.940    43.448    44.939    46.408    47.853    49.271    50.656    52.007    53.319    54.589    55.814    56.990    58.113    59.181    60.191    61.139    62.022    62.839    63.586    64.260    64.861    65.386    65.833    66.200    66.488    66.693    66.817    66.858    66.817    66.693    66.488    66.200    65.833    65.386    64.861    64.260    63.586    62.839    62.022    61.139    60.191    59.181    58.113    56.990    55.814    54.589    53.319    52.007    50.656    49.271    47.853    46.408    44.939    43.448    41.940    40.419    38.887    37.347    35.804    34.261    32.720    31.185    29.659    28.145    26.646    25.164    23.703    22.265    20.852    19.468    18.115    16.795    15.510    14.262    13.055    11.889    10.768     9.692     8.663     7.685     6.757     5.883     5.063     4.299     3.593     2.947     2.360     1.836     1.375     0.978     0.647     0.383     0.187     0.060     0.003     0.000     0.000     0.000     0.000     0.000     0.000     0.000     0.000     0.000     0.000     0.000     0.000     0.000     0.000     0.000     0.000     0.000     0.000     0.000     0.000     0.000     0.000     0.000     0.000     0.000     0.000     0.000     0.000     0.000     0.000     0.000     0.000     0.000     0.000     0.000     0.000     0.000     0.000     0.000     0.000     0.000     0.000     0.000     0.000     0.000     0.000     0.000     0.000     0.000     0.000     0.000     0.000     0.000     0.000     0.000     0.000     0.000     0.000
     0.000     0.000     0.000     0.000     0.000     0.000     0.000     0.000     0.000     0.000     0.000     0.000     0.000     0.000     0.000     0.000     0.000     0.000     0.000     0.000     0.000     0.000     0.000     0.000     0.000     0.000     0.000     0.000     0.000     0.000     0.000     0.000     0.000     0.000     0.000     0.000     0.000     0.000     0.000     0.000     0.000     0.000     0.000     0.000     0.000     0.000     0.000     0.000     0.000     0.000     0.000     0.000     0.000     0.000     0.000     0.000     0.000     0.000     0.000     0.033     0.139     0.315     0.561     0.875     1.258     1.707     2.221     2.800     3.441     4.144     4.906     5.727     6.605     7.539     8.526     9.566    10.656    11.794    12.979    14.209    15.481    16.795    18.146    19.533    20.955    22.408    23.889    25.397    26.929    28.481    30.052    31.638    33.236    34.843    36.456    38.072    39.687    41.299    42.903    44.496    46.075    47.636    49.175    50.689    52.174    53.626    55.041    56.417    57.749    59.033    60.266    61.445    62.566    63.625    64.620    65.548    66.405    67.190    67.899    68.530    69.081    69.551    69.937    70.239    70.455    70.585    70.629    70.585    70.455    70.239    69.937    69.551    69.081    68.530    67.899    67.190    66.405    65.548    64.620    63.625    62.566    61.445    60.266    59.033    57.749    56.417    55.041    53.626    52.174    50.689    49.175    47.636    46.075    44.496    42.903    41.299    39.687    38.072    36.456    34.843    33.236    31.638    30.052    28.481    26.929    25.397    23.889    22.408    20.955    19.533    18.146    16.795    15.481    14.209    12.979    11.794    10.656     9.566     8.526     7.539     6.605     5.727     4.906     4.144     3.441     2.800     2.221     1.707     1.258     0.875     0.561     0.315     0.139     0.033     0.000     0.000     0.000     0.000     0.000     0.000     0.000     0.000     0.000     0.000     0.000     0.000     0.000     0.000     0.000     0.000     0.000     0.000     0.000     0.000     0.000     0.000     0.000     0.000     0.000     0.000     0.000     0.000     0.000     0.000     0.000     0.000     0.000     0.000     0.000     0.000     0.000     0.000     0.000     0.000     0.000     0.000     0.000     0.000     0.000     0.000     0.000     0.000     0.000     0.000     0.000     0.000     0.000     0.000     0.000     0.000     0.000     0.000
     0.000     0.000     0.000     0.000     0.000     0.000     0.000     0.000     0.000     0.000     0.000     0.000     0.000     0.000     0.000     0.000     0.000     0.000     0.000     0.000     0.000     0.000     0.000     0.000     0.000     0.000     0.000     0.000     0.000     0.000     0.000     0.000     0.000     0.000     0.000     0.000     0.000     0.000     0.000     0.000     0.000     0.000     0.000     0.000     0.000     0.000     0.000     0.000     0.000     0.000     0.000     0.000     0.000     0.000     0.000     0.000     0.000     0.000     0.013     0.094     0.247     0.472     0.768     1.134     1.568     2.069     2.637     3.270     3.966     4.724     5.544     6.422     7.359     8.352     9.400    10.500    11.652    12.854    14.103    15.397    16.735    18.115    19.533    20.989    22.479    24.002    25.553    27.132    28.735    30.360    32.003    33.662    35.334    37.014    38.702    40.392    42.081    43.766    45.444    47.111    48.763    50.396    52.007    53.592    55.146    56.667    58.150    59.591    60.986    62.332    63.625    64.861    66.037    67.148    68.193    69.166    70.066    70.890    71.634    72.297    72.876    73.370    73.776    74.093    74.320    74.457    74.503    74.457    74.320    74.093    73.776    73.370    72.876    72.297    71.634    70.890    70.066    69.166    68.193    67.148    66.037    64.861    63.625    62.332    60.986    59.591    58.150    56.667    55.146    53.592    52.007    50.396    48.763    47.111    45.444    43.766    42.081    40.392    38.702    37.014    35.334    33.662    32.003    30.360    28.735    27.132    25.553    24.002    22.479    20.989    19.533    18.115    16.735    15.397    14.103    12.854    11.652    10.500     9.400     8.352     7.359     6.422     5.544     4.724     3.966     3.270     2.637     2.069     1.568     1.134     0.768     0.472     0.247     0.094     0.013     0.000     0.000     0.000     0.000     0.000     0.000     0.000     0.000     0.000     0.000     0.000     0.000     0.000     0.000     0.000     0.000     0.000     0.000     0.000     0.000     0.000     0.000     0.000     0.000     0.000     0.000     0.000     0.000     0.000     0.000     0.000     0.000     0.000     0.000     0.000     0.000     0.000     0.000     0.000     0.000     0.000     0.000     0.000     0.000     0.000     0.000     0.000     0.000     0.000     0.000     0.000     0.000     0.000     0.000     0.000     0.000     0.000
     0.000     0.000     0.000     0.000     0.000     0.000     0.000     0.000     0.000     0.000     0.000     0.000     0.000     0.000     0.000     0.000     0.000     0.000     0.000     0.000     0.000     0.000     0.000     0.000     0.000     0.000     0.000     0.000     0.000     0.000     0.000     0.000     0.000     0.000     0.000     0.000     0.000     0.000     0.000     0.000     0.000     0.000     0.000     0.000     0.000     0.000     0.000     0.000     0.000     0.000     0.000     0.000     0.000     0.000     0.000     0.000     0.000     0.002     0.055     0.183     0.385     0.659     1.005     1.421     1.907     2.460     3.081     3.768     4.519     5.334     6.210     7.146     8.142     9.194    10.303    11.465    12.679    13.944    15.258    16.617    18.022    19.468    20.955    22.479    24.039    25.632    27.255    28.906    30.581    32.279    33.996    35.730    37.476    39.232    40.995    42.760    44.526    46.287    48.040    49.783    51.510    53.217    54.902    56.560    58.186    59.778    61.330    62.839    64.300    65.711    67.065    68.361    69.593    70.759    71.855    72.876    73.821    74.685    75.467    76.163    76.771    77.289    77.716    78.049    78.288    78.432    78.480    78.432    78.288    78.049    77.716    77.289    76.771    76.163    75.467    74.685    73.821    72.876    71.855    70.759    69.593    68.361    67.065    65.711    64.300    62.839    61.330    59.778    58.186    56.560    54.902    53.217    51.510    49.783    48.040    46.287    44.526    42.760    40.995    39.232    37.476    35.730    33.996    32.279    30.581    28.906    27.255    25.632    24.039    22.479    20.955    19.468    18.022    16.617    15.258    13.944    12.679    11.465    10.303     9.194     8.142     7.146     6.210     5.334     4.519     3.768     3.081     2.460     1.907     1.421     1.005     0.659     0.385     0.183     0.055     0.002     0.000     0.000     0.000     0.000     0.000     0.000     0.000     0.000     0.000     0.000     0.000     0.000     0.000     0.000     0.000     0.000     0.000     0.000     0.000     0.000     0.000     0.000     0.000     0.000     0.000     0.000     0.000     0.000     0.000     0.000     0.000     0.000     0.000     0.000     0.000     0.000     0.000     0.000     0.000     0.000     0.000     0.000     0.000     0.000     0.000     0.000     0.000     0.000     0.000     0.000     0.000     0.000     0.000     0.000     0.000     0.000
     0.000     0.000     0.000     0.000     0.000     0.000     0.000     0.000     0.000     0.000     0.000     0.000     0.000     0.000     0.000     0.000     0.000     0.000     0.000     0.000     0.000     0.000     0.000     0.000     0.000     0.000     0.000     0.000     0.000     0.000     0.000     0.000     0.000     0.000     0.000     0.000     0.000     0.000     0.000     0.000     0.000     0.000     0.000     0.000     0.000     0.000     0.000     0.000     0.000     0.000     0.000     0.000     0.000     0.000     0.000     0.000     0.000     0.025     0.125     0.300     0.550     0.873     1.268     1.735     2.272     2.878     3.552     4.293     5.099     5.970     6.903     7.897     8.952    10.064    11.233    12.457    13.735    15.063    16.442    17.867    19.338    20.852    22.408    24.002    25.632    27.296    28.991    30.715    32.464    34.237    36.029    37.838    39.661    41.493    43.333    45.176    47.019    48.858    50.689    52.509    54.313    56.097    57.858    59.591    61.292    62.956    64.580    66.159    67.689    69.166    70.585    71.943    73.235    74.457    75.606    76.677    77.668    78.576    79.396    80.127    80.766    81.310    81.758    82.108    82.359    82.510    82.560    82.510    82.359    82.108    81.758    81.310    80.766    80.127    79.396    78.576    77.668    76.677    75.606    74.457    73.235    71.943    70.585    69.166    67.689    66.159    64.580    62.956    61.292    59.591    57.858    56.097    54.313    52.509    50.689    48.858    47.019    45.176    43.333    41.493    39.661    37.838    36.029    34.237    32.464    30.715    28.991    27.296    25.632    24.002    22.408    20.852    19.338    17.867    16.442    15.063    13.735    12.457    11.233    10.064     8.952     7.897     6.903     5.970     5.099     4.293     3.552     2.878     2.272     1.735     1.268     0.873     0.550     0.300     0.125     0.025     0.000     0.000     0.000     0.000     0.000     0.000     0.000     0.000     0.000     0.000     0.000     0.000     0.000     0.000     0.000     0.000     0.000     0.000     0.000     0.000     0.000     0.000     0.000     0.000     0.000     0.000     0.000     0.000     0.000     0.000     0.000     0.000     0.000     0.000     0.000     0.000     0.000     0.000     0.000     0.000     0.000     0.000     0.000     0.000     0.000     0.000     0.000     0.000     0.000     0.000     0.000     0.000     0.000     0.000     0.000     0.000
     0.000     0.000     0.000     0.000     0.000     0.000     0.000     0.000     0.000     0.000     0.000     0.000     0.000     0.000     0.000     0.000     0.000     0.000     0.000     0.000     0.000     0.000     0.000     0.000     0.000     0.000     0.000     0.000     0.000     0.000     0.000     0.000     0.000     0.000     0.000     0.000     0.000     0.000     0.000     0.000     0.000     0.000     0.000     0.000     0.000     0.000     0.000     0.000     0.000     0.000     0.000     0.000     0.000     0.000     0.000     0.000     0.006     0.075     0.221     0.443     0.740     1.112     1.557     2.074     2.662     3.320     4.048     4.843     5.704     6.631     7.621     8.673     9.787    10.959    12.189    13.476    14.816    16.209    17.652    19.144    20.682    22.265    23.889    25.553    27.255    28.991    30.759    32.557    34.382    36.230    38.098    39.984    41.884    43.795    45.714    47.636    49.558    51.476    53.387    55.286    57.170    59.033    60.872    62.683    64.460    66.200    67.899    69.551    71.152    72.698    74.184    75.606    76.959    78.240    79.445    80.569    81.608    82.560    83.421    84.189    84.459    83.321    82.390    81.666    81.149    80.839    80.736    80.839    81.149    81.666    82.390    83.321    84.459    84.189    83.421    82.560    81.608    80.569    79.445    78.240    76.959    75.606    74.184    72.698    71.152    69.551    67.899    66.200    64.460    62.683    60.872    59.033    57.170    55.286    53.387    51.476    49.558    47.636    45.714    43.795    41.884    39.984    38.098    36.230    34.382    32.557    30.759    28.991    27.255    25.553    23.889    22.265    20.682    19.144    17.652    16.209    14.816    13.476    12.189    10.959     9.787     8.673     7.621     6.631     5.704     4.843     4.048     3.320     2.662     2.074     1.557     1.112     0.740     0.443     0.221     0.075     0.006     0.000     0.000     0.000     0.000     0.000     0.000     0.000     0.000     0.000     0.000     0.000     0.000     0.000     0.000     0.000     0.000     0.000     0.000     0.000     0.000     0.000     0.000     0.000     0.000     0.000     0.000     0.000     0.000     0.000     0.000     0.000     0.000     0.000     0.000     0.000     0.000     0.000     0.000     0.000     0.000     0.000     0.000     0.000     0.000     0.000     0.000     0.000     0.000     0.000     0.000     0.000     0.000     0.000     0.000     0.000
     0.000     0.000     0.000     0.000     0.000     0.000     0.000     0.000     0.000     0.000     0.000     0.000     0.000     0.000     0.000     0.000     0.000     0.000     0.000     0.000     0.000     0.000     0.000     0.000     0.000     0.000     0.000     0.000     0.000     0.000     0.000     0.000     0.000     0.000     0.000     0.000     0.000     0.000     0.000     0.000     0.000     0.000     0.000     0.000     0.000     0.000     0.000     0.000     0.000     0.000     0.000     0.000     0.000     0.000     0.000     0.000     0.035     0.149     0.341     0.610     0.955     1.375     1.869     2.436     3.076     3.786     4.566     5.415     6.332     7.314     8.362     9.472    10.645    11.877    13.169    14.517    15.921    17.378    18.887    20.446    22.052    23.703    25.397    27.132    28.906    30.715    32.557    34.430    36.330    38.255    40.201    42.165    44.145    46.136    48.134    50.137    52.140    54.140    56.132    58.113    60.078    62.022    63.942    65.833    67.689    69.508    71.283    73.010    74.685    76.303    77.859    79.348    80.766    82.108    83.370    84.549    82.907    80.942    79.184    77.633    76.289    75.151    74.221    73.497    72.980    72.669    72.566    72.669    72.980    73.497    74.221    75.151    76.289    77.633    79.184    80.942    82.907    84.549    83.370    82.108    80.766    79.348    77.859    76.303    74.685    73.010    71.283    69.508    67.689    65.833    63.942    62.022    60.078    58.113    56.132    54.140    52.140    50.137    48.134    46.136    44.145    42.165    40.201    38.255    36.330    34.430    32.557    30.715    28.906    27.132    25.397    23.703    22.052    20.446    18.887    17.378    15.921    14.517    13.169    11.877    10.645     9.472     8.362     7.314     6.332     5.415     4.566     3.786     3.076     2.436     1.869     1.375     0.955     0.610     0.341     0.149     0.035     0.000     0.000     0.000     0.000     0.000     0.000     0.000     0.000     0.000     0.000     0.000     0.000     0.000     0.000     0.000     0.000     0.000     0.000     0.000     0.000     0.000     0.000     0.000     0.000     0.000     0.000     0.000     0.000     0.000     0.000     0.000     0.000     0.000     0.000     0.000     0.000     0.000     0.000     0.000     0.000     0.000     0.000     0.000     0.000     0.000     0.000     0.000     0.000     0.000     0.000     0.000     0.000     0.000     0.000     0.000
     0.000     0.000     0.000     0.000     0.000     0.000     0.000     0.000     0.000     0.000     0.000     0.000     0.000     0.000     0.000     0.000     0.000     0.000     0.000     0.000     0.000     0.000     0.000     0.000     0.000     0.000     0.000     0.000     0.000     0.000     0.000     0.000     0.000     0.000     0.000     0.000     0.000     0.000     0.000     0.000     0.000     0.000     0.000     0.000     0.000     0.000     0.000     0.000     0.000     0.000     0.000     0.000     0.000     0.000     0.000     0.010     0.089     0.247     0.485     0.800     1.192     1.660     2.203     2.821     3.511     4.273     5.106     6.009     6.981     8.019     9.123    10.292    11.523    12.816    14.169    15.580    17.047    18.569    20.144    21.769    23.443    25.164    26.929    28.735    30.581    32.464    34.382    36.330    38.307    40.310    42.335    44.379    46.439    48.511    50.591    52.677    54.763    56.846    58.922    60.986    63.035    65.062    67.065    69.038    70.977    72.876    74.731    76.537    78.288    79.980    81.608    83.167    84.652    82.080    79.495    77.116    74.945    72.980    71.222    69.670    68.326    67.189    66.258    65.534    65.017    64.707    64.603    64.707    65.017    65.534    66.258    67.189    68.326    69.670    71.222    72.980    74.945    77.116    79.495    82.080    84.652    83.167    81.608    79.980    78.288    76.537    74.731    72.876    70.977    69.038    67.065    65.062    63.035    60.986    58.922    56.846    54.763    52.677    50.591    48.511    46.439    44.379    42.335    40.310    38.307    36.330    34.382    32.464    30.581    28.735    26.929    25.164    23.443    21.769    20.144    18.569    17.047    15.580    14.169    12.816    11.523    10.292     9.123     8.019     6.981     6.009     5.106     4.273     3.511     2.821     2.203     1.660     1.192     0.800     0.485     0.247     0.089     0.010     0.000     0.000     0.000     0.000     0.000     0.000     0.000     0.000     0.000     0.000     0.000     0.000     0.000     0.000     0.000     0.000     0.000     0.000     0.000     0.000     0.000     0.000     0.000     0.000     0.000     0.000     0.000     0.000     0.000     0.000     0.000     0.000     0.000     0.000     0.000     0.000     0.000     0.000     0.000     0.000     0.000     0.000     0.000     0.000     0.000     0.000     0.000     0.000     0.000     0.000     0.000     0.000     0.000     0.000
     0.000     0.000     0.000     0.000     0.000     0.000     0.000     0.000     0.000     0.000     0.000     0.000     0.000     0.000     0.000     0.000     0.000     0.000     0.000     0.000     0.000     0.000     0.000     0.000     0.000     0.000     0.000     0.000     0.000     0.000     0.000     0.000     0.000     0.000     0.000     0.000     0.000     0.000     0.000     0.000     0.000     0.000     0.000     0.000     0.000     0.000     0.000     0.000     0.000     0.000     0.000     0.000     0.000     0.000     0.000     0.042     0.164     0.367     0.650     1.011     1.450     1.966     2.558     3.225     3.966     4.780     5.666     6.622     7.648     8.742     9.903    11.130    12.421    13.774    15.188    16.662    18.193    19.780    21.420    23.113    24.855    26.646    28.481    30.360    32.279    34.237    36.230    38.255    40.310    42.391    44.496    46.621    48.763    50.918    53.082    55.251    57.422    59.591    61.752    63.902    66.037    68.150    70.239    72.297    74.320    76.303    78.240    80.127    81.958    83.727    83.321    80.115    77.116    74.324    71.739    69.360    67.189    65.224    63.466    61.914    60.570    59.433    58.502    57.778    57.261    56.951    56.847    56.951    57.261    57.778    58.502    59.433    60.570    61.914    63.466    65.224    67.189    69.360    71.739    74.324    77.116    80.115    83.321    83.727    81.958    80.127    78.240    76.303    74.320    72.297    70.239    68.150    66.037    63.902    61.752    59.591    57.422    55.251    53.082    50.918    48.763    46.621    44.496    42.391    40.310    38.255    36.230    34.237    32.279    30.360    28.481    26.646    24.855    23.113    21.420    19.780    18.193    16.662    15.188    13.774    12.421    11.130     9.903     8.742     7.648     6.622     5.666     4.780     3.966     3.225     2.558     1.966     1.450     1.011     0.650     0.367     0.164     0.042     0.000     0.000     0.000     0.000     0.000     0.000     0.000     0.000     0.000     0.000     0.000     0.000     0.000     0.000     0.000     0.000     0.000     0.000     0.000     0.000     0.000     0.000     0.000     0.000     0.000     0.000     0.000     0.000     0.000     0.000     0.000     0.000     0.000     0.000     0.000     0.000     0.000     0.000     0.000     0.000     0.000     0.000     0.000     0.000     0.000     0.000     0.000     0.000     0.000     0.000     0.000     0.000     0.000     0.000
     0.000     0.000     0.000     0.000     0.000     0.000     0.000     0.000     0.000     0.000     0.000     0.000     0.000     0.000     0.000     0.000     0.000     0.000     0.000     0.000     0.000     0.000     0.000     0.000     0.000     0.000     0.000     0.000     0.000     0.000     0.000     0.000     0.000     0.000     0.000     0.000     0.000     0.000     0.000     0.000     0.000     0.000     0.000     0.000     0.000     0.000     0.000     0.000     0.000     0.000     0.000     0.000     0.000     0.000     0.011     0.095     0.260     0.507     0.834     1.241     1.727     2.290     2.931     3.647     4.439     5.304     6.242     7.252     8.333     9.483    10.700    11.985    13.334    14.748    16.223    17.759    19.354    21.006    22.713    24.473    26.285    28.145    30.052    32.003    33.996    36.029    38.098    40.201    42.335    44.496    46.682    48.889    51.114    53.353    55.602    57.858    60.115    62.371    64.620    66.858    69.081    71.283    73.460    75.606    77.716    79.785    81.808    83.779    82.804    79.184    75.772    72.566    69.567    66.775    64.190    61.811    59.639    57.675    55.916    54.365    53.021    51.883    50.953    50.229    49.712    49.401    49.298    49.401    49.712    50.229    50.953    51.883    53.021    54.365    55.916    57.675    59.639    61.811    64.190    66.775    69.567    72.566    75.772    79.184    82.804    83.779    81.808    79.785    77.716    75.606    73.460    71.283    69.081    66.858    64.620    62.371    60.115    57.858    55.602    53.353    51.114    48.889    46.682    44.496    42.335    40.201    38.098    36.029    33.996    32.003    30.052    28.145    26.285    24.473    22.713    21.006    19.354    17.759    16.223    14.748    13.334    11.985    10.700     9.483     8.333     7.252     6.242     5.304     4.439     3.647     2.931     2.290     1.727     1.241     0.834     0.507     0.260     0.095     0.011     0.000     0.000     0.000     0.000     0.000     0.000     0.000     0.000     0.000     0.000     0.000     0.000     0.000     0.000     0.000     0.000     0.000     0.000     0.000     0.000     0.000     0.000     0.000     0.000     0.000     0.000     0.000     0.000     0.000     0.000     0.000     0.000     0.000     0.000     0.000     0.000     0.000     0.000     0.000     0.000     0.000     0.000     0.000     0.000     0.000     0.000     0.000     0.000     0.000     0.000     0.000     0.000     0.000
     0.000     0.000     0.000     0.000     0.000     0.000     0.000     0.000     0.000     0.000     0.000     0.000     0.000     0.000     0.000     0.000     0.000     0.000     0.000     0.000     0.000     0.000     0.000     0.000     0.000     0.000     0.000     0.000     0.000     0.000     0.000     0.000     0.000     0.000     0.000     0.000     0.000     0.000     0.000     0.000     0.000     0.000     0.000     0.000     0.000     0.000     0.000     0.000     0.000     0.000     0.000     0.000     0.000     0.000     0.042     0.168     0.376     0.666     1.038     1.490     2.022     2.632     3.320     4.086     4.927     5.844     6.834     7.897     9.032    10.237    11.512    12.854    14.262    15.736    17.273    18.871    20.530    22.247    24.020    25.848    27.728    29.659    31.638    33.662    35.730    37.838    39.984    42.165    44.379    46.621    48.889    51.180    53.489    55.814    58.150    60.493    62.839    65.184    67.523    69.851    72.164    74.457    76.724    78.961    81.161    83.320    83.321    79.288    75.462    71.842    68.430    65.224    62.225    59.433    56.847    54.469    52.297    50.332    48.574    47.023    45.679    44.541    43.610    42.886    42.369    42.059    41.956    42.059    42.369    42.886    43.610    44.541    45.679    47.023    48.574    50.332    52.297    54.469    56.847    59.433    62.225    65.224    68.430    71.842    75.462    79.288    83.321    83.320    81.161    78.961    76.724    74.457    72.164    69.851    67.523    65.184    62.839    60.493    58.150    55.814    53.489    51.180    48.889    46.621    44.379    42.165    39.984    37.838    35.730    33.662    31.638    29.659    27.728    25.848    24.020    22.247    20.530    18.871    17.273    15.736    14.262    12.854    11.512    10.237     9.032     7.897     6.834     5.844     4.927     4.086     3.320     2.632     2.022     1.490     1.038     0.666     0.376     0.168     0.042     0.000     0.000     0.000     0.000     0.000     0.000     0.000     0.000     0.000     0.000     0.000     0.000     0.000     0.000     0.000     0.000     0.000     0.000     0.000     0.000     0.000     0.000     0.000     0.000     0.000     0.000     0.000     0.000     0.000     0.000     0.000     0.000     0.000     0.000     0.000     0.000     0.000     0.000     0.000     0.000     0.000     0.000     0.000     0.000     0.000     0.000     0.000     0.000     0.000     0.000     0.000     0.000     0.000
     0.000     0.000     0.000     0.000     0.000     0.000     0.000     0.000     0.000     0.000     0.000     0.000     0.000     0.000     0.000     0.000     0.000     0.000     0.000     0.000     0.000     0.000     0.000     0.000     0.000     0.000     0.000     0.000     0.000     0.000     0.000     0.000     0.000     0.000     0.000     0.000     0.000     0.000     0.000     0.000     0.000     0.000     0.000     0.000     0.000     0.000     0.000     0.000     0.000     0.000     0.000     0.000     0.000     0.010     0.092     0.259     0.509     0.843     1.258     1.755     2.332     2.989     3.725     4.539     5.430     6.398     7.440     8.556     9.744    11.005    12.335    13.735    15.202    16.735    18.333    19.994    21.717    23.499    25.339    27.234    29.184    31.185    33.236    35.334    37.476    39.661    41.884    44.145    46.439    48.763    51.114    53.489    55.885    58.296    60.720    63.152    65.589    68.024    70.455    72.876    75.282    77.668    80.029    82.359    84.652    80.425    76.185    72.152    68.326    64.707    61.294    58.088    55.089    52.297    49.712    47.333    45.162    43.197    41.439    39.887    38.543    37.406    36.475    35.751    35.234    34.924    34.820    34.924    35.234    35.751    36.475    37.406    38.543    39.887    41.439    43.197    45.162    47.333    49.712    52.297    55.089    58.088    61.294    64.707    68.326    72.152    76.185    80.425    84.652    82.359    80.029    77.668    75.282    72.876    70.455    68.024    65.589    63.152    60.720    58.296    55.885    53.489    51.114    48.763    46.439    44.145    41.884    39.661    37.476    35.334    33.236    31.185    29.184    27.234    25.339    23.499    21.717    19.994    18.333    16.735    15.202    13.735    12.335    11.005     9.744     8.556     7.440     6.398     5.430     4.539     3.725     2.989     2.332     1.755     1.258     0.843     0.509     0.259     0.092     0.010     0.000     0.000     0.000     0.000     0.000     0.000     0.000     0.000     0.000     0.000     0.000     0.000     0.000     0.000     0.000     0.000     0.000     0.000     0.000     0.000     0.000     0.000     0.000     0.000     0.000     0.000     0.000     0.000     0.000     0.000     0.000     0.000     0.000     0.000     0.000     0.000     0.000     0.000     0.000     0.000     0.000     0.000     0.000     0.000     0.000     0.000     0.000     0.000     0.000     0.000     0.000     0.000
     0.000     0.000     0.000     0.000     0.000     0.000     0.000     0.000     0.000     0.000     0.000     0.000     0.000     0.000     0.000     0.000     0.000     0.000     0.000     0.000     0.000     0.000     0.000     0.000     0.000     0.000     0.000     0.000     0.000     0.000     0.000     0.000     0.000     0.000     0.000     0.000     0.000     0.000     0.000     0.000     0.000     0.000     0.000     0.000     0.000     0.000     0.000     0.000     0.000     0.000     0.000     0.000     0.000     0.037     0.160     0.367     0.659     1.035     1.494     2.035     2.657     3.360     4.144     5.006     5.946     6.963     8.057     9.225    10.467    11.782    13.169    14.626    16.151    17.744    19.403    21.126    22.912    24.760    26.666    28.629    30.648    32.720    34.843    37.014    39.232    41.493    43.795    46.136    48.511    50.918    53.353    55.814    58.296    60.796    63.310    65.833    68.361    70.890    73.415    75.930    78.432    80.914    83.370    82.597    77.944    73.497    69.257    65.224    61.397    57.778    54.365    51.159    48.161    45.368    42.783    40.405    38.233    36.268    34.510    32.959    31.614    30.477    29.546    28.822    28.305    27.995    27.892    27.995    28.305    28.822    29.546    30.477    31.614    32.959    34.510    36.268    38.233    40.405    42.783    45.368    48.161    51.159    54.365    57.778    61.397    65.224    69.257    73.497    77.944    82.597    83.370    80.914    78.432    75.930    73.415    70.890    68.361    65.833    63.310    60.796    58.296    55.814    53.353    50.918    48.511    46.136    43.795    41.493    39.232    37.014    34.843    32.720    30.648    28.629    26.666    24.760    22.912    21.126    19.403    17.744    16.151    14.626    13.169    11.782    10.467     9.225     8.057     6.963     5.946     5.006     4.144     3.360     2.657     2.035     1.494     1.035     0.659     0.367     0.160     0.037     0.000     0.000     0.000     0.000     0.000     0.000     0.000     0.000     0.000     0.000     0.000     0.000     0.000     0.000     0.000     0.000     0.000     0.000     0.000     0.000     0.000     0.000     0.000     0.000     0.000     0.000     0.000     0.000     0.000     0.000     0.000     0.000     0.000     0.000     0.000     0.000     0.000     0.000     0.000     0.000     0.000     0.000     0.000     0.000     0.000     0.000     0.000     0.000     0.000     0.000     0.000     0.000
     0.000     0.000     0.000     0.000     0.000     0.000     0.000     0.000     0.000     0.000     0.000     0.000     0.000     0.000     0.000     0.000     0.000     0.000     0.000     0.000     0.000     0.000     0.000     0.000     0.000     0.000     0.000     0.000     0.000     0.000     0.000     0.000     0.000     0.000     0.000     0.000     0.000     0.000     0.000     0.000     0.000     0.000     0.000     0.000     0.000     0.000     0.000     0.000     0.000     0.000     0.000     0.000     0.006     0.081     0.243     0.491     0.824     1.241     1.743     2.328     2.995     3.744     4.573     5.483     6.472     7.539     8.683     9.903    11.199    12.568    14.010    15.524    17.107    18.760    20.479    22.265    24.114    26.026    27.999    30.030    32.118    34.261    36.456    38.702    40.995    43.333    45.714    48.134    50.591    53.082    55.602    58.150    60.720    63.310    65.914    68.530    71.152    73.776    76.396    79.009    81.608    84.189    80.736    75.875    71.222    66.775    62.535    58.502    54.676    51.056    47.643    44.438    41.439    38.646    36.061    33.683    31.511    29.546    27.788    26.237    24.893    23.755    22.824    22.100    21.583    21.273    21.170    21.273    21.583    22.100    22.824    23.755    24.893    26.237    27.788    29.546    31.511    33.683    36.061    38.646    41.439    44.438    47.643    51.056    54.676    58.502    62.535    66.775    71.222    75.875    80.736    84.189    81.608    79.009    76.396    73.776    71.152    68.530    65.914    63.310    60.720    58.150    55.602    53.082    50.591    48.134    45.714    43.333    40.995    38.702    36.456    34.261    32.118    30.030    27.999    26.026    24.114    22.265    20.479    18.760    17.107    15.524    14.010    12.568    11.199     9.903     8.683     7.539     6.472     5.483     4.573     3.744     2.995     2.328     1.743     1.241     0.824     0.491     0.243     0.081     0.006     0.000     0.000     0.000     0.000     0.000     0.000     0.000     0.000     0.000     0.000     0.000     0.000     0.000     0.000     0.000     0.000     0.000     0.000     0.000     0.000     0.000     0.000     0.000     0.000     0.000     0.000     0.000     0.000     0.000     0.000     0.000     0.000     0.000     0.000     0.000     0.000     0.000     0.000     0.000     0.000     0.000     0.000     0.000     0.000     0.000     0.000     0.000     0.000     0.000     0.000     0.000
     0.000     0.000     0.000     0.000     0.000     0.000     0.000     0.000     0.000     0.000     0.000     0.000     0.000     0.000     0.000     0.000     0.000     0.000     0.000     0.000     0.000     0.000     0.000     0.000     0.000     0.000     0.000     0.000     0.000     0.000     0.000     0.000     0.000     0.000     0.000     0.000     0.000     0.000     0.000     0.000     0.000     0.000     0.000     0.000     0.000     0.000     0.000     0.000     0.000     0.000     0.000     0.000     0.027     0.141     0.341     0.628     1.002     1.461     2.004     2.632     3.343     4.137     5.013     5.970     7.007     8.123     9.317    10.589    11.937    13.360    14.857    16.427    18.068    19.780    21.560    23.407    25.319    27.296    29.335    31.434    33.591    35.804    38.072    40.392    42.760    45.176    47.636    50.137    52.677    55.251    57.858    60.493    63.152    65.833    68.530    71.239    73.957    76.677    79.396    82.108    84.562    79.288    74.221    69.360    64.707    60.260    56.020    51.987    48.160    44.541    41.128    37.923    34.924    32.131    29.546    27.168    24.996    23.031    21.273    19.722    18.377    17.240    16.309    15.585    15.068    14.758    14.655    14.758    15.068    15.585    16.309    17.240    18.377    19.722    21.273    23.031    24.996    27.168    29.546    32.131    34.924    37.923    41.128    44.541    48.160    51.987    56.020    60.260    64.707    69.360    74.221    79.288    84.562    82.108    79.396    76.677    73.957    71.239    68.530    65.833    63.152    60.493    57.858    55.251    52.677    50.137    47.636    45.176    42.760    40.392    38.072    35.804    33.591    31.434    29.335    27.296    25.319    23.407    21.560    19.780    18.068    16.427    14.857    13.360    11.937    10.589     9.317     8.123     7.007     5.970     5.013     4.137     3.343     2.632     2.004     1.461     1.002     0.628     0.341     0.141     0.027     0.000     0.000     0.000     0.000     0.000     0.000     0.000     0.000     0.000     0.000     0.000     0.000     0.000     0.000     0.000     0.000     0.000     0.000     0.000     0.000     0.000     0.000     0.000     0.000     0.000     0.000     0.000     0.000     0.000     0.000     0.000     0.000     0.000     0.000     0.000     0.000     0.000     0.000     0.000     0.000     0.000     0.000     0.000     0.000     0.000     0.000     0.000     0.000     0.000     0.000     0.000
     0.000     0.000     0.000     0.000     0.000     0.000     0.000     0.000     0.000     0.000     0.000     0.000     0.000     0.000     0.000     0.000     0.000     0.000     0.000     0.000     0.000     0.000     0.000     0.000     0.000     0.000     0.000     0.000     0.000     0.000     0.000     0.000     0.000     0.000     0.000     0.000     0.000     0.000     0.000     0.000     0.000     0.000     0.000     0.000     0.000     0.000     0.000     0.000     0.000     0.000     0.000     0.002     0.064     0.214     0.453     0.779     1.192     1.691     2.276     2.947     3.701     4.539     5.460     6.464     7.548     8.713     9.957    11.279    12.679    14.156    15.707    17.333    19.031    20.801    22.641    24.549    26.525    28.566    30.670    32.837    35.063    37.347    39.687    42.081    44.526    47.019    49.558    52.140    54.763    57.422    60.115    62.839    65.589    68.361    71.152    73.957    76.771    79.590    82.409    83.735    78.254    72.980    67.912    63.052    58.398    53.952    49.712    45.679    41.852    38.233    34.820    31.614    28.615    25.823    23.238    20.859    18.688    16.723    14.965    13.414    12.069    10.932    10.001     9.277     8.760     8.450     8.346     8.450     8.760     9.277    10.001    10.932    12.069    13.414    14.965    16.723    18.688    20.859    23.238    25.823    28.615    31.614    34.820    38.233    41.852    45.679    49.712    53.952    58.398    63.052    67.912    72.980    78.254    83.735    82.409    79.590    76.771    73.957    71.152    68.361    65.589    62.839    60.115    57.422    54.763    52.140    49.558    47.019    44.526    42.081    39.687    37.347    35.063    32.837    30.670    28.566    26.525    24.549    22.641    20.801    19.031    17.333    15.707    14.156    12.679    11.279     9.957     8.713     7.548     6.464     5.460     4.539     3.701     2.947     2.276     1.691     1.192     0.779     0.453     0.214     0.064     0.002     0.000     0.000     0.000     0.000     0.000     0.000     0.000     0.000     0.000     0.000     0.000     0.000     0.000     0.000     0.000     0.000     0.000     0.000     0.000     0.000     0.000     0.000     0.000     0.000     0.000     0.000     0.000     0.000     0.000     0.000     0.000     0.000     0.000     0.000     0.000     0.000     0.000     0.000     0.000     0.000     0.000     0.000     0.000     0.000     0.000     0.000     0.000     0.000     0.000     0.000
     0.000     0.000     0.000     0.000     0.000     0.000     0.000     0.000     0.000     0.000     0.000     0.000     0.000     0.000     0.000     0.000     0.000     0.000     0.000     0.000     0.000     0.000     0.000     0.000     0.000     0.000     0.000     0.000     0.000     0.000     0.000     0.000     0.000     0.000     0.000     0.000     0.000     0.000     0.000     0.000     0.000     0.000     0.000     0.000     0.000     0.000     0.000     0.000     0.000     0.000     0.000     0.015     0.113     0.300     0.576     0.940     1.392     1.932     2.558     3.270     4.067     4.949     5.914     6.963     8.094     9.307    10.600    11.973    13.424    14.953    16.559    18.239    19.994    21.822    23.721    25.691    27.728    29.833    32.003    34.237    36.532    38.887    41.299    43.766    46.287    48.858    51.476    54.140    56.846    59.591    62.371    65.184    68.024    70.890    73.776    76.677    79.590    82.510    83.321    77.633    72.152    66.878    61.811    56.951    52.297    47.850    43.610    39.577    35.751    32.131    28.719    25.513    22.514    19.722    17.137    14.758    12.586    10.621     8.863     7.312     5.968     4.830     3.900     3.176     2.659     2.348     2.245     2.348     2.659     3.176     3.900     4.830     5.968     7.312     8.863    10.621    12.586    14.758    17.137    19.722    22.514    25.513    28.719    32.131    35.751    39.577    43.610    47.850    52.297    56.951    61.811    66.878    72.152    77.633    83.321    82.510    79.590    76.677    73.776    70.890    68.024    65.184    62.371    59.591    56.846    54.140    51.476    48.858    46.287    43.766    41.299    38.887    36.532    34.237    32.003    29.833    27.728    25.691    23.721    21.822    19.994    18.239    16.559    14.953    13.424    11.973    10.600     9.307     8.094     6.963     5.914     4.949     4.067     3.270     2.558     1.932     1.392     0.940     0.576     0.300     0.113     0.015     0.000     0.000     0.000     0.000     0.000     0.000     0.000     0.000     0.000     0.000     0.000     0.000     0.000     0.000     0.000     0.000     0.000     0.000     0.000     0.000     0.000     0.000     0.000     0.000     0.000     0.000     0.000     0.000     0.000     0.000     0.000     0.000     0.000     0.000     0.000     0.000     0.000     0.000     0.000     0.000     0.000     0.000     0.000     0.000     0.000     0.000     0.000     0.000     0.000     0.000
     0.000     0.000     0.000     0.000     0.000     0.000     0.000     0.000     0.000     0.000     0.000     0.000     0.000     0.000     0.000     0.000     0.000     0.000     0.000     0.000     0.000     0.000     0.000     0.000     0.000     0.000     0.000     0.000     0.000     0.000     0.000     0.000     0.000     0.000     0.000     0.000     0.000     0.000     0.000     0.000     0.000     0.000     0.000     0.000     0.000     0.000     0.000     0.000     0.000     0.000     0.000     0.042     0.175     0.398     0.710     1.112     1.602     2.181     2.847     3.599     4.439     5.363     6.373     7.467     8.644     9.903    11.245    12.667    14.169    15.750    17.409    19.144    20.955    22.840    24.798    26.827    28.927    31.095    33.330    35.630    37.994    40.419    42.903    45.444    48.040    50.689    53.387    56.132    58.922    61.752    64.620    67.523    70.455    73.415    76.396    79.396    82.409    83.321    77.426    71.739    66.258    60.984    55.916    51.056    46.402    41.956    37.716    33.683    29.856    26.237    22.824    19.618    16.619    13.827    11.242     8.863     6.692     4.727     2.969     1.418     0.073    -1.064    -1.995    -2.719    -3.236    -3.546    -3.650    -3.546    -3.236    -2.719    -1.995    -1.064     0.073     1.418     2.969     4.727     6.692     8.863    11.242    13.827    16.619    19.618    22.824    26.237    29.856    33.683    37.716    41.956    46.402    51.056    55.916    60.984    66.258    71.739    77.426    83.321    82.409    79.396    76.396    73.415    70.455    67.523    64.620    61.752    58.922    56.132    53.387    50.689    48.040    45.444    42.903    40.419    37.994    35.630    33.330    31.095    28.927    26.827    24.798    22.840    20.955    19.144    17.409    15.750    14.169    12.667    11.245     9.903     8.644     7.467     6.373     5.363     4.439     3.599     2.847     2.181     1.602     1.112     0.710     0.398     0.175     0.042     0.000     0.000     0.000     0.000     0.000     0.000     0.000     0.000     0.000     0.000     0.000     0.000     0.000     0.000     0.000     0.000     0.000     0.000     0.000     0.000     0.000     0.000     0.000     0.000     0.000     0.000     0.000     0.000     0.000     0.000     0.000     0.000     0.000     0.000     0.000     0.000     0.000     0.000     0.000     0.000     0.000     0.000     0.000     0.000     0.000     0.000     0.000     0.000     0.000     0.000
     0.000     0.000     0.000     0.000     0.000     0.000     0.000     0.000     0.000     0.000     0.000     0.000     0.000     0.000     0.000     0.000     0.000     0.000     0.000     0.000     0.000     0.000     0.000     0.000     0.000     0.000     0.000     0.000     0.000     0.000     0.000     0.000     0.000     0.000     0.000     0.000     0.000     0.000     0.000     0.000     0.000     0.000     0.000     0.000     0.000     0.000     0.000     0.000     0.000     0.000     0.005     0.080     0.247     0.505     0.853     1.292     1.820     2.436     3.141     3.934     4.815     5.781     6.834     7.972     9.194    10.500    11.889    13.360    14.912    16.544    18.255    20.044    21.910    23.852    25.868    27.957    30.118    32.349    34.648    37.014    39.446    41.940    44.496    47.111    49.783    52.509    55.286    58.113    60.986    63.902    66.858    69.851    72.876    75.930    79.009    82.108    83.735    77.633    71.739    66.051    60.570    55.296    50.229    45.368    40.715    36.268    32.028    27.995    24.169    20.549    17.137    13.931    10.932     8.140     5.554     3.176     1.004    -0.961    -2.719    -4.270    -5.614    -6.752    -7.683    -8.407    -8.924    -9.234    -9.337    -9.234    -8.924    -8.407    -7.683    -6.752    -5.614    -4.270    -2.719    -0.961     1.004     3.176     5.554     8.140    10.932    13.931    17.137    20.549    24.169    27.995    32.028    36.268    40.715    45.368    50.229    55.296    60.570    66.051    71.739    77.633    83.735    82.108    79.009    75.930    72.876    69.851    66.858    63.902    60.986    58.113    55.286    52.509    49.783    47.111    44.496    41.940    39.446    37.014    34.648    32.349    30.118    27.957    25.868    23.852    21.910    20.044    18.255    16.544    14.912    13.360    11.889    10.500     9.194     7.972     6.834     5.781     4.815     3.934     3.141     2.436     1.820     1.292     0.853     0.505     0.247     0.080     0.005     0.000     0.000     0.000     0.000     0.000     0.000     0.000     0.000     0.000     0.000     0.000     0.000     0.000     0.000     0.000     0.000     0.000     0.000     0.000     0.000     0.000     0.000     0.000     0.000     0.000     0.000     0.000     0.000     0.000     0.000     0.000     0.000     0.000     0.000     0.000     0.000     0.000     0.000     0.000     0.000     0.000     0.000     0.000     0.000     0.000     0.000     0.000     0.000     0.000
     0.000     0.000     0.000     0.000     0.000     0.000     0.000     0.000     0.000     0.000     0.000     0.000     0.000     0.000     0.000     0.000     0.000     0.000     0.000     0.000     0.000     0.000     0.000     0.000     0.000     0.000     0.000     0.000     0.000     0.000     0.000     0.000     0.000     0.000     0.000     0.000     0.000     0.000     0.000     0.000     0.000     0.000     0.000     0.000     0.000     0.000     0.000     0.000     0.000     0.000     0.021     0.129     0.329     0.621     1.005     1.479     2.043     2.697     3.441     4.273     5.194     6.202     7.297     8.478     9.744    11.096    12.531    14.050    15.651    17.333    19.096    20.938    22.858    24.855    26.929    29.077    31.298    33.591    35.954    38.386    40.885    43.448    46.075    48.763    51.510    54.313    57.170    60.078    63.035    66.037    69.081    72.164    75.282    78.432    81.608    84.562    78.254    72.152    66.258    60.570    55.089    49.815    44.748    39.887    35.234    30.787    26.547    22.514    18.688    15.068    11.656     8.450     5.451     2.659     0.073    -2.305    -4.477    -6.442    -8.200    -9.751   -11.095   -12.233   -13.164   -13.887   -14.405   -14.715   -14.818   -14.715   -14.405   -13.887   -13.164   -12.233   -11.095    -9.751    -8.200    -6.442    -4.477    -2.305     0.073     2.659     5.451     8.450    11.656    15.068    18.688    22.514    26.547    30.787    35.234    39.887    44.748    49.815    55.089    60.570    66.258    72.152    78.254    84.562    81.608    78.432    75.282    72.164    69.081    66.037    63.035    60.078    57.170    54.313    51.510    48.763    46.075    43.448    40.885    38.386    35.954    33.591    31.298    29.077    26.929    24.855    22.858    20.938    19.096    17.333    15.651    14.050    12.531    11.096     9.744     8.478     7.297     6.202     5.194     4.273     3.441     2.697     2.043     1.479     1.005     0.621     0.329     0.129     0.021     0.000     0.000     0.000     0.000     0.000     0.000     0.000     0.000     0.000     0.000     0.000     0.000     0.000     0.000     0.000     0.000     0.000     0.000     0.000     0.000     0.000     0.000     0.000     0.000     0.000     0.000     0.000     0.000     0.000     0.000     0.000     0.000     0.000     0.000     0.000     0.000     0.000     0.000     0.000     0.000     0.000     0.000     0.000     0.000     0.000     0.000     0.000     0.000     0.000
     0.000     0.000     0.000     0.000     0.000     0.000     0.000     0.000     0.000     0.000     0.000     0.000     0.000     0.000     0.000     0.000     0.000     0.000     0.000     0.000     0.000     0.000     0.000     0.000     0.000     0.000     0.000     0.000     0.000     0.000     0.000     0.000     0.000     0.000     0.000     0.000     0.000     0.000     0.000     0.000     0.000     0.000     0.000     0.000     0.000     0.000     0.000     0.000     0.000     0.000     0.047     0.187     0.420     0.745     1.163     1.672     2.272     2.963     3.744     4.614     5.574     6.622     7.758     8.982    10.292    11.688    13.169    14.734    16.383    18.115    19.928    21.822    23.796    25.848    27.978    30.184    32.464    34.819    37.245    39.741    42.306    44.939    47.636    50.396    53.217    56.097    59.033    62.022    65.062    68.150    71.283    74.457    77.668    80.914    84.189    79.288    72.980    66.878    60.984    55.296    49.815    44.541    39.474    34.613    29.960    25.513    21.273    17.240    13.414     9.794     6.382     3.176     0.177    -2.615    -5.201    -7.579    -9.751   -11.716   -13.474   -15.025   -16.369   -17.507   -18.438   -19.162   -19.679   -19.989   -20.092   -19.989   -19.679   -19.162   -18.438   -17.507   -16.369   -15.025   -13.474   -11.716    -9.751    -7.579    -5.201    -2.615     0.177     3.176     6.382     9.794    13.414    17.240    21.273    25.513    29.960    34.613    39.474    44.541    49.815    55.296    60.984    66.878    72.980    79.288    84.189    80.914    77.668    74.457    71.283    68.150    65.062    62.022    59.033    56.097    53.217    50.396    47.636    44.939    42.306    39.741    37.245    34.819    32.464    30.184    27.978    25.848    23.796    21.822    19.928    18.115    16.383    14.734    13.169    11.688    10.292     8.982     7.758     6.622     5.574     4.614     3.744     2.963     2.272     1.672     1.163     0.745     0.420     0.187     0.047     0.000     0.000     0.000     0.000     0.000     0.000     0.000     0.000     0.000     0.000     0.000     0.000     0.000     0.000     0.000     0.000     0.000     0.000     0.000     0.000     0.000     0.000     0.000     0.000     0.000     0.000     0.000     0.000     0.000     0.000     0.000     0.000     0.000     0.000     0.000     0.000     0.000     0.000     0.000     0.000     0.000     0.000     0.000     0.000     0.000     0.000     0.000     0.000     0.000
     0.000     0.000     0.000     0.000     0.000     0.000     0.000     0.000     0.000     0.000     0.000     0.000     0.000     0.000     0.000     0.000     0.000     0.000     0.000     0.000     0.000     0.000     0.000     0.000     0.000     0.000     0.000     0.000     0.000     0.000     0.000     0.000     0.000     0.000     0.000     0.000     0.000     0.000     0.000     0.000     0.000     0.000     0.000     0.000     0.000     0.000     0.000     0.000     0.000     0.005     0.082     0.253     0.518     0.875     1.326     1.869     2.504     3.230     4.048     4.956     5.954     7.041     8.218     9.483    10.835    12.274    13.800    15.411    17.107    18.887    20.750    22.695    24.721    26.827    29.012    31.275    33.615    36.029    38.517    41.077    43.708    46.408    49.175    52.007    54.902    57.858    60.872    63.942    67.065    70.239    73.460    76.724    80.029    83.370    80.736    74.221    67.912    61.811    55.916    50.229    44.748    39.474    34.407    29.546    24.893    20.446    16.206    12.173     8.346     4.727     1.314    -1.892    -4.891    -7.683   -10.268   -12.646   -14.818   -16.783   -18.541   -20.092   -21.437   -22.574   -23.505   -24.229   -24.746   -25.056   -25.159   -25.056   -24.746   -24.229   -23.505   -22.574   -21.437   -20.092   -18.541   -16.783   -14.818   -12.646   -10.268    -7.683    -4.891    -1.892     1.314     4.727     8.346    12.173    16.206    20.446    24.893    29.546    34.407    39.474    44.748    50.229    55.916    61.811    67.912    74.221    80.736    83.370    80.029    76.724    73.460    70.239    67.065    63.942    60.872    57.858    54.902    52.007    49.175    46.408    43.708    41.077    38.517    36.029    33.615    31.275    29.012    26.827    24.721    22.695    20.750    18.887    17.107    15.411    13.800    12.274    10.835     9.483     8.218     7.041     5.954     4.956     4.048     3.230     2.504     1.869     1.326     0.875     0.518     0.253     0.082     0.005     0.000     0.000     0.000     0.000     0.000     0.000     0.000     0.000     0.000     0.000     0.000     0.000     0.000     0.000     0.000     0.000     0.000     0.000     0.000     0.000     0.000     0.000     0.000     0.000     0.000     0.000     0.000     0.000     0.000     0.000     0.000     0.000     0.000     0.000     0.000     0.000     0.000     0.000     0.000     0.000     0.000     0.000     0.000     0.000     0.000     0.000     0.000     0.000
     0.000     0.000     0.000     0.000     0.000     0.000     0.000     0.000     0.000     0.000     0.000     0.000     0.000     0.000     0.000     0.000     0.000     0.000     0.000     0.000     0.000     0.000     0.000     0.000     0.000     0.000     0.000     0.000     0.000     0.000     0.000     0.000     0.000     0.000     0.000     0.000     0.000     0.000     0.000     0.000     0.000     0.000     0.000     0.000     0.000     0.000     0.000     0.000     0.000     0.018     0.125     0.326     0.621     1.011     1.494     2.069     2.738     3.499     4.352     5.297     6.332     7.458     8.673     9.978    11.372    12.854    14.423    16.079    17.821    19.648    21.560    23.554    25.632    27.791    30.030    32.349    34.745    37.219    39.768    42.391    45.087    47.853    50.689    53.592    56.560    59.591    62.683    65.833    69.038    72.297    75.606    78.961    82.359    82.597    75.875    69.360    63.052    56.951    51.056    45.368    39.887    34.613    29.546    24.686    20.032    15.585    11.345     7.312     3.486    -0.133    -3.546    -6.752    -9.751   -12.543   -15.128   -17.507   -19.679   -21.643   -23.401   -24.953   -26.297   -27.435   -28.365   -29.089   -29.606   -29.917   -30.020   -29.917   -29.606   -29.089   -28.365   -27.435   -26.297   -24.953   -23.401   -21.643   -19.679   -17.507   -15.128   -12.543    -9.751    -6.752    -3.546    -0.133     3.486     7.312    11.345    15.585    20.032    24.686    29.546    34.613    39.887    45.368    51.056    56.951    63.052    69.360    75.875    82.597    82.359    78.961    75.606    72.297    69.038    65.833    62.683    59.591    56.560    53.592    50.689    47.853    45.087    42.391    39.768    37.219    34.745    32.349    30.030    27.791    25.632    23.554    21.560    19.648    17.821    16.079    14.423    12.854    11.372     9.978     8.673     7.458     6.332     5.297     4.352     3.499     2.738     2.069     1.494     1.011     0.621     0.326     0.125     0.018     0.000     0.000     0.000     0.000     0.000     0.000     0.000     0.000     0.000     0.000     0.000     0.000     0.000     0.000     0.000     0.000     0.000     0.000     0.000     0.000     0.000     0.000     0.000     0.000     0.000     0.000     0.000     0.000     0.000     0.000     0.000     0.000     0.000     0.000     0.000     0.000     0.000     0.000     0.000     0.000     0.000     0.000     0.000     0.000     0.000     0.000     0.000     0.000
     0.000     0.000     0.000     0.000     0.000     0.000     0.000     0.000     0.000     0.000     0.000     0.000     0.000     0.000     0.000     0.000     0.000     0.000     0.000     0.000     0.000     0.000     0.000     0.000     0.000     0.000     0.000     0.000     0.000     0.000     0.000     0.000     0.000     0.000     0.000     0.000     0.000     0.000     0.000     0.000     0.000     0.000     0.000     0.000     0.000     0.000     0.000     0.000     0.000     0.040     0.175     0.405     0.730     1.150     1.664     2.272     2.973     3.768     4.655     5.635     6.706     7.869     9.123    10.467    11.901    13.424    15.036    16.735    18.522    20.395    22.354    24.397    26.525    28.735    31.028    33.401    35.854    38.386    40.995    43.679    46.439    49.271    52.174    55.146    58.186    61.292    64.460    67.689    70.977    74.320    77.716    81.161    84.652    77.944    71.222    64.707    58.398    52.297    46.402    40.715    35.234    29.960    24.893    20.032    15.378    10.932     6.692     2.659    -1.168    -4.787    -8.200   -11.406   -14.405   -17.197   -19.782   -22.161   -24.332   -26.297   -28.055   -29.606   -30.951   -32.088   -33.019   -33.743   -34.260   -34.570   -34.674   -34.570   -34.260   -33.743   -33.019   -32.088   -30.951   -29.606   -28.055   -26.297   -24.332   -22.161   -19.782   -17.197   -14.405   -11.406    -8.200    -4.787    -1.168     2.659     6.692    10.932    15.378    20.032    24.893    29.960    35.234    40.715    46.402    52.297    58.398    64.707    71.222    77.944    84.652    81.161    77.716    74.320    70.977    67.689    64.460    61.292    58.186    55.146    52.174    49.271    46.439    43.679    40.995    38.386    35.854    33.401    31.028    28.735    26.525    24.397    22.354    20.395    18.522    16.735    15.036    13.424    11.901    10.467     9.123     7.869     6.706     5.635     4.655     3.768     2.973     2.272     1.664     1.150     0.730     0.405     0.175     0.040     0.000     0.000     0.000     0.000     0.000     0.000     0.000     0.000     0.000     0.000     0.000     0.000     0.000     0.000     0.000     0.000     0.000     0.000     0.000     0.000     0.000     0.000     0.000     0.000     0.000     0.000     0.000     0.000     0.000     0.000     0.000     0.000     0.000     0.000     0.000     0.000     0.000     0.000     0.000     0.000     0.000     0.000     0.000     0.000     0.000     0.000     0.000     0.000
     0.000     0.000     0.000     0.000     0.000     0.000     0.000     0.000     0.000     0.000     0.000     0.000     0.000     0.000     0.000     0.000     0.000     0.000     0.000     0.000     0.000     0.000     0.000     0.000     0.000     0.000     0.000     0.000     0.000     0.000     0.000     0.000     0.000     0.000     0.000     0.000     0.000     0.000     0.000     0.000     0.000     0.000     0.000     0.000     0.000     0.000     0.000     0.000     0.002     0.068     0.230     0.489     0.843     1.292     1.836     2.475     3.208     4.035     4.956     5.970     7.076     8.275     9.566    10.948    12.421    13.984    15.637    17.378    19.209    21.126    23.131    25.222    27.398    29.659    32.003    34.430    36.938    39.526    42.194    44.939    47.760    50.656    53.626    56.667    59.778    62.956    66.200    69.508    72.876    76.303    79.785    83.320    80.425    73.497    66.775    60.260    53.952    47.850    41.956    36.268    30.787    25.513    20.446    15.585    10.932     6.485     2.245    -1.788    -5.614    -9.234   -12.646   -15.852   -18.851   -21.643   -24.229   -26.607   -28.779   -30.744   -32.502   -34.053   -35.397   -36.535   -37.466   -38.190   -38.707   -39.017   -39.120   -39.017   -38.707   -38.190   -37.466   -36.535   -35.397   -34.053   -32.502   -30.744   -28.779   -26.607   -24.229   -21.643   -18.851   -15.852   -12.646    -9.234    -5.614    -1.788     2.245     6.485    10.932    15.585    20.446    25.513    30.787    36.268    41.956    47.850    53.952    60.260    66.775    73.497    80.425    83.320    79.785    76.303    72.876    69.508    66.200    62.956    59.778    56.667    53.626    50.656    47.760    44.939    42.194    39.526    36.938    34.430    32.003    29.659    27.398    25.222    23.131    21.126    19.209    17.378    15.637    13.984    12.421    10.948     9.566     8.275     7.076     5.970     4.956     4.035     3.208     2.475     1.836     1.292     0.843     0.489     0.230     0.068     0.002     0.000     0.000     0.000     0.000     0.000     0.000     0.000     0.000     0.000     0.000     0.000     0.000     0.000     0.000     0.000     0.000     0.000     0.000     0.000     0.000     0.000     0.000     0.000     0.000     0.000     0.000     0.000     0.000     0.000     0.000     0.000     0.000     0.000     0.000     0.000     0.000     0.000     0.000     0.000     0.000     0.000     0.000     0.000     0.000     0.000     0.000     0.000
     0.000     0.000     0.000     0.000     0.000     0.000     0.000     0.000     0.000     0.000     0.000     0.000     0.000     0.000     0.000     0.000     0.000     0.000     0.000     0.000     0.000     0.000     0.000     0.000     0.000     0.000     0.000     0.000     0.000     0.000     0.000     0.000     0.000     0.000     0.000     0.000     0.000     0.000     0.000     0.000     0.000     0.000     0.000     0.000     0.000     0.000     0.000     0.000     0.010     0.102     0.291     0.576     0.958     1.435     2.009     2.677     3.441     4.299     5.252     6.299     7.440     8.673    10.000    11.418    12.929    14.531    16.223    18.006    19.879    21.840    23.889    26.026    28.250    30.559    32.954    35.432    37.994    40.637    43.362    46.166    49.048    52.007    55.041    58.150    61.330    64.580    67.899    71.283    74.731    78.240    81.808    83.321    76.185    69.257    62.535    56.020    49.712    43.610    37.716    32.028    26.547    21.273    16.206    11.345     6.692     2.245    -1.995    -6.028    -9.854   -13.474   -16.886   -20.092   -23.091   -25.883   -28.469   -30.847   -33.019   -34.984   -36.742   -38.293   -39.637   -40.775   -41.706   -42.430   -42.947   -43.257   -43.360   -43.257   -42.947   -42.430   -41.706   -40.775   -39.637   -38.293   -36.742   -34.984   -33.019   -30.847   -28.469   -25.883   -23.091   -20.092   -16.886   -13.474    -9.854    -6.028    -1.995     2.245     6.692    11.345    16.206    21.273    26.547    32.028    37.716    43.610    49.712    56.020    62.535    69.257    76.185    83.321    81.808    78.240    74.731    71.283    67.899    64.580    61.330    58.150    55.041    52.007    49.048    46.166    43.362    40.637    37.994    35.432    32.954    30.559    28.250    26.026    23.889    21.840    19.879    18.006    16.223    14.531    12.929    11.418    10.000     8.673     7.440     6.299     5.252     4.299     3.441     2.677     2.009     1.435     0.958     0.576     0.291     0.102     0.010     0.000     0.000     0.000     0.000     0.000     0.000     0.000     0.000     0.000     0.000     0.000     0.000     0.000     0.000     0.000     0.000     0.000     0.000     0.000     0.000     0.000     0.000     0.000     0.000     0.000     0.000     0.000     0.000     0.000     0.000     0.000     0.000     0.000     0.000     0.000     0.000     0.000     0.000     0.000     0.000     0.000     0.000     0.000     0.000     0.000     0.000     0.000
     0.000     0.000     0.000     0.000     0.000     0.000     0.000     0.000     0.000     0.000     0.000     0.000     0.000     0.000     0.000     0.000     0.000     0.000     0.000     0.000     0.000     0.000     0.000     0.000     0.000     0.000     0.000     0.000     0.000     0.000     0.000     0.000     0.000     0.000     0.000     0.000     0.000     0.000     0.000     0.000     0.000     0.000     0.000     0.000     0.000     0.000     0.000     0.000     0.024     0.141     0.355     0.666     1.074     1.579     2.181     2.878     3.671     4.560     5.544     6.622     7.795     9.062    10.423    11.877    13.424    15.063    16.795    18.617    20.530    22.533    24.626    26.807    29.077    31.434    33.877    36.406    39.019    41.716    44.496    47.357    50.299    53.319    56.417    59.591    62.839    66.159    69.551    73.010    76.537    80.127    83.779    79.288    72.152    65.224    58.502    51.987    45.679    39.577    33.683    27.995    22.514    17.240    12.173     7.312     2.659    -1.788    -6.028   -10.061   -13.887   -17.507   -20.920   -24.125   -27.124   -29.917   -32.502   -34.880   -37.052   -39.017   -40.775   -42.326   -43.670   -44.808   -45.739   -46.463   -46.980   -47.290   -47.393   -47.290   -46.980   -46.463   -45.739   -44.808   -43.670   -42.326   -40.775   -39.017   -37.052   -34.880   -32.502   -29.917   -27.124   -24.125   -20.920   -17.507   -13.887   -10.061    -6.028    -1.788     2.659     7.312    12.173    17.240    22.514    27.995    33.683    39.577    45.679    51.987    58.502    65.224    72.152    79.288    83.779    80.127    76.537    73.010    69.551    66.159    62.839    59.591    56.417    53.319    50.299    47.357    44.496    41.716    39.019    36.406    33.877    31.434    29.077    26.807    24.626    22.533    20.530    18.617    16.795    15.063    13.424    11.877    10.423     9.062     7.795     6.622     5.544     4.560     3.671     2.878     2.181     1.579     1.074     0.666     0.355     0.141     0.024     0.000     0.000     0.000     0.000     0.000     0.000     0.000     0.000     0.000     0.000     0.000     0.000     0.000     0.000     0.000     0.000     0.000     0.000     0.000     0.000     0.000     0.000     0.000     0.000     0.000     0.000     0.000     0.000     0.000     0.000     0.000     0.000     0.000     0.000     0.000     0.000     0.000     0.000     0.000     0.000     0.000     0.000     0.000     0.000     0.000     0.000     0.000
     0.000     0.000     0.000     0.000     0.000     0.000     0.000     0.000     0.000     0.000     0.000     0.000     0.000     0.000     0.000     0.000     0.000     0.000     0.000     0.000     0.000     0.000     0.000     0.000     0.000     0.000     0.000     0.000     0.000     0.000     0.000     0.000     0.000     0.000     0.000     0.000     0.000     0.000     0.000     0.000     0.000     0.000     0.000     0.000     0.000     0.000     0.000     0.000     0.043     0.183     0.422     0.758     1.192     1.723     2.351     3.076     3.897     4.815     5.828     6.937     8.142     9.441    10.835    12.323    13.905    15.580    17.348    19.209    21.161    23.204    25.339    27.563    29.877    32.279    34.770    37.347    40.011    42.760    45.594    48.511    51.509    54.589    57.749    60.986    64.300    67.689    71.152    74.685    78.288    81.958    82.804    75.462    68.326    61.397    54.676    48.160    41.852    35.751    29.856    24.169    18.688    13.414     8.346     3.486    -1.168    -5.614    -9.854   -13.887   -17.714   -21.333   -24.746   -27.952   -30.951   -33.743   -36.328   -38.707   -40.878   -42.843   -44.601   -46.152   -47.497   -48.634   -49.565   -50.289   -50.806   -51.116   -51.220   -51.116   -50.806   -50.289   -49.565   -48.634   -47.497   -46.152   -44.601   -42.843   -40.878   -38.707   -36.328   -33.743   -30.951   -27.952   -24.746   -21.333   -17.714   -13.887    -9.854    -5.614    -1.168     3.486     8.346    13.414    18.688    24.169    29.856    35.751    41.852    48.160    54.676    61.397    68.326    75.462    82.804    81.958    78.288    74.685    71.152    67.689    64.300    60.986    57.749    54.589    51.509    48.511    45.594    42.760    40.011    37.347    34.770    32.279    29.877    27.563    25.339    23.204    21.161    19.209    17.348    15.580    13.905    12.323    10.835     9.441     8.142     6.937     5.828     4.815     3.897     3.076     2.351     1.723     1.192     0.758     0.422     0.183     0.043     0.000     0.000     0.000     0.000     0.000     0.000     0.000     0.000     0.000     0.000     0.000     0.000     0.000     0.000     0.000     0.000     0.000     0.000     0.000     0.000     0.000     0.000     0.000     0.000     0.000     0.000     0.000     0.000     0.000     0.000     0.000     0.000     0.000     0.000     0.000     0.000     0.000     0.000     0.000     0.000     0.000     0.000     0.000     0.000     0.000     0.000     0.000
     0.000     0.000     0.000     0.000     0.000     0.000     0.000     0.000     0.000     0.000     0.000     0.000     0.000     0.000     0.000     0.000     0.000     0.000     0.000     0.000     0.000     0.000     0.000     0.000     0.000     0.000     0.000     0.000     0.000     0.000     0.000     0.000     0.000     0.000     0.000     0.000     0.000     0.000     0.000     0.000     0.000     0.000     0.000     0.000     0.000     0.000     0.000     0.001     0.066     0.229     0.491     0.851     1.309     1.865     2.518     3.270     4.118     5.063     6.105     7.243     8.478     9.808    11.233    12.754    14.369    16.079    17.883    19.780    21.769    23.852    26.026    28.292    30.648    33.095    35.630    38.255    40.967    43.766    46.652    49.622    52.677    55.814    59.033    62.332    65.711    69.166    72.698    76.303    79.980    83.727    79.184    71.842    64.707    57.778    51.056    44.541    38.233    32.131    26.237    20.549    15.068     9.794     4.727    -0.133    -4.787    -9.234   -13.474   -17.507   -21.333   -24.953   -28.365   -31.571   -34.570   -37.362   -39.948   -42.326   -44.498   -46.463   -48.221   -49.772   -51.116   -52.254   -53.184   -53.908   -54.425   -54.736   -54.839   -54.736   -54.425   -53.908   -53.184   -52.254   -51.116   -49.772   -48.221   -46.463   -44.498   -42.326   -39.948   -37.362   -34.570   -31.571   -28.365   -24.953   -21.333   -17.507   -13.474    -9.234    -4.787    -0.133     4.727     9.794    15.068    20.549    26.237    32.131    38.233    44.541    51.056    57.778    64.707    71.842    79.184    83.727    79.980    76.303    72.698    69.166    65.711    62.332    59.033    55.814    52.677    49.622    46.652    43.766    40.967    38.255    35.630    33.095    30.648    28.292    26.026    23.852    21.769    19.780    17.883    16.079    14.369    12.754    11.233     9.808     8.478     7.243     6.105     5.063     4.118     3.270     2.518     1.865     1.309     0.851     0.491     0.229     0.066     0.001     0.000     0.000     0.000     0.000     0.000     0.000     0.000     0.000     0.000     0.000     0.000     0.000     0.000     0.000     0.000     0.000     0.000     0.000     0.000     0.000     0.000     0.000     0.000     0.000     0.000     0.000     0.000     0.000     0.000     0.000     0.000     0.000     0.000     0.000     0.000     0.000     0.000     0.000     0.000     0.000     0.000     0.000     0.000     0.000     0.000     0.000
     0.000     0.000     0.000     0.000     0.000     0.000     0.000     0.000     0.000     0.000     0.000     0.000     0.000     0.000     0.000     0.000     0.000     0.000     0.000     0.000     0.000     0.000     0.000     0.000     0.000     0.000     0.000     0.000     0.000     0.000     0.000     0.000     0.000     0.000     0.000     0.000     0.000     0.000     0.000     0.000     0.000     0.000     0.000     0.000     0.000     0.000     0.000     0.007     0.092     0.277     0.561     0.943     1.425     2.004     2.682     3.458     4.332     5.304     6.373     7.539     8.802    10.161    11.617    13.169    14.816    16.559    18.396    20.328    22.354    24.473    26.686    28.991    31.388    33.877    36.456    39.126    41.884    44.732    47.667    50.689    53.797    56.990    60.266    63.625    67.065    70.585    74.184    77.859    81.608    83.321    75.772    68.430    61.294    54.365    47.643    41.128    34.820    28.719    22.824    17.137    11.656     6.382     1.314    -3.546    -8.200   -12.646   -16.886   -20.920   -24.746   -28.365   -31.778   -34.984   -37.983   -40.775   -43.360   -45.739   -47.910   -49.875   -51.633   -53.184   -54.529   -55.666   -56.597   -57.321   -57.838   -58.148   -58.252   -58.148   -57.838   -57.321   -56.597   -55.666   -54.529   -53.184   -51.633   -49.875   -47.910   -45.739   -43.360   -40.775   -37.983   -34.984   -31.778   -28.365   -24.746   -20.920   -16.886   -12.646    -8.200    -3.546     1.314     6.382    11.656    17.137    22.824    28.719    34.820    41.128    47.643    54.365    61.294    68.430    75.772    83.321    81.608    77.859    74.184    70.585    67.065    63.625    60.266    56.990    53.797    50.689    47.667    44.732    41.884    39.126    36.456    33.877    31.388    28.991    26.686    24.473    22.354    20.328    18.396    16.559    14.816    13.169    11.617    10.161     8.802     7.539     6.373     5.304     4.332     3.458     2.682     2.004     1.425     0.943     0.561     0.277     0.092     0.007     0.000     0.000     0.000     0.000     0.000     0.000     0.000     0.000     0.000     0.000     0.000     0.000     0.000     0.000     0.000     0.000     0.000     0.000     0.000     0.000     0.000     0.000     0.000     0.000     0.000     0.000     0.000     0.000     0.000     0.000     0.000     0.000     0.000     0.000     0.000     0.000     0.000     0.000     0.000     0.000     0.000     0.000     0.000     0.000     0.000     0.000
     0.000     0.000     0.000     0.000     0.000     0.000     0.000     0.000     0.000     0.000     0.000     0.000     0.000     0.000     0.000     0.000     0.000     0.000     0.000     0.000     0.000     0.000     0.000     0.000     0.000     0.000     0.000     0.000     0.000     0.000     0.000     0.000     0.000     0.000     0.000     0.000     0.000     0.000     0.000     0.000     0.000     0.000     0.000     0.000     0.000     0.000     0.000     0.015     0.121     0.326     0.631     1.035     1.538     2.140     2.841     3.641     4.539     5.536     6.631     7.823     9.113    10.500    11.985    13.566    15.244    17.018    18.887    20.852    22.912    25.067    27.316    29.659    32.095    34.624    37.245    39.957    42.760    45.654    48.637    51.708    54.867    58.113    61.445    64.861    68.361    71.943    75.606    79.348    83.167    80.115    72.566    65.224    58.088    51.159    44.438    37.923    31.614    25.513    19.618    13.931     8.450     3.176    -1.892    -6.752   -11.406   -15.852   -20.092   -24.125   -27.952   -31.571   -34.984   -38.190   -41.189   -43.981   -46.566   -48.945   -51.116   -53.081   -54.839   -56.390   -57.735   -58.872   -59.803   -60.527   -61.044   -61.354   -61.458   -61.354   -61.044   -60.527   -59.803   -58.872   -57.735   -56.390   -54.839   -53.081   -51.116   -48.945   -46.566   -43.981   -41.189   -38.190   -34.984   -31.571   -27.952   -24.125   -20.092   -15.852   -11.406    -6.752    -1.892     3.176     8.450    13.931    19.618    25.513    31.614    37.923    44.438    51.159    58.088    65.224    72.566    80.115    83.167    79.348    75.606    71.943    68.361    64.861    61.445    58.113    54.867    51.708    48.637    45.654    42.760    39.957    37.245    34.624    32.095    29.659    27.316    25.067    22.912    20.852    18.887    17.018    15.244    13.566    11.985    10.500     9.113     7.823     6.631     5.536     4.539     3.641     2.841     2.140     1.538     1.035     0.631     0.326     0.121     0.015     0.000     0.000     0.000     0.000     0.000     0.000     0.000     0.000     0.000     0.000     0.000     0.000     0.000     0.000     0.000     0.000     0.000     0.000     0.000     0.000     0.000     0.000     0.000     0.000     0.000     0.000     0.000     0.000     0.000     0.000     0.000     0.000     0.000     0.000     0.000     0.000     0.000     0.000     0.000     0.000     0.000     0.000     0.000     0.000     0.000     0.000
     0.000     0.000     0.000     0.000     0.000     0.000     0.000     0.000     0.000     0.000     0.000     0.000     0.000     0.000     0.000     0.000     0.000     0.000     0.000     0.000     0.000     0.000     0.000     0.000     0.000     0.000     0.000     0.000     0.000     0.000     0.000     0.000     0.000     0.000     0.000     0.000     0.000     0.000     0.000     0.000     0.000     0.000     0.000     0.000     0.000     0.000     0.000     0.027     0.152     0.376     0.700     1.124     1.648     2.272     2.995     3.817     4.738     5.758     6.877     8.094     9.410    10.824    12.335    13.944    15.651    17.454    19.354    21.351    23.444    25.632    27.915    30.294    32.767    35.334    37.994    40.747    43.593    46.530    49.558    52.677    55.885    59.181    62.566    66.037    69.593    73.235    76.959    80.766    84.652    77.116    69.567    62.225    55.089    48.161    41.439    34.924    28.615    22.514    16.619    10.932     5.451     0.177    -4.891    -9.751   -14.405   -18.851   -23.091   -27.124   -30.951   -34.570   -37.983   -41.189   -44.188   -46.980   -49.565   -51.944   -54.115   -56.080   -57.838   -59.389   -60.734   -61.871   -62.802   -63.526   -64.043   -64.353   -64.457   -64.353   -64.043   -63.526   -62.802   -61.871   -60.734   -59.389   -57.838   -56.080   -54.115   -51.944   -49.565   -46.980   -44.188   -41.189   -37.983   -34.570   -30.951   -27.124   -23.091   -18.851   -14.405    -9.751    -4.891     0.177     5.451    10.932    16.619    22.514    28.615    34.924    41.439    48.161    55.089    62.225    69.567    77.116    84.652    80.766    76.959    73.235    69.593    66.037    62.566    59.181    55.885    52.677    49.558    46.530    43.593    40.747    37.994    35.334    32.767    30.294    27.915    25.632    23.444    21.351    19.354    17.454    15.651    13.944    12.335    10.824     9.410     8.094     6.877     5.758     4.738     3.817     2.995     2.272     1.648     1.124     0.700     0.376     0.152     0.027     0.000     0.000     0.000     0.000     0.000     0.000     0.000     0.000     0.000     0.000     0.000     0.000     0.000     0.000     0.000     0.000     0.000     0.000     0.000     0.000     0.000     0.000     0.000     0.000     0.000     0.000     0.000     0.000     0.000     0.000     0.000     0.000     0.000     0.000     0.000     0.000     0.000     0.000     0.000     0.000     0.000     0.000     0.000     0.000     0.000     0.000
     0.000     0.000     0.000     0.000     0.000     0.000     0.000     0.000     0.000     0.000     0.000     0.000     0.000     0.000     0.000     0.000     0.000     0.000     0.000     0.000     0.000     0.000     0.000     0.000     0.000     0.000     0.000     0.000     0.000     0.000     0.000     0.000     0.000     0.000     0.000     0.000     0.000     0.000     0.000     0.000     0.000     0.000     0.000     0.000     0.000     0.000     0.000     0.042     0.183     0.426     0.768     1.211     1.755     2.398     3.141     3.985     4.927     5.970     7.111     8.352     9.692    11.130    12.667    14.302    16.036    17.867    19.796    21.822    23.945    26.165    28.481    30.893    33.401    36.004    38.702    41.493    44.379    47.357    50.429    53.592    56.846    60.191    63.625    67.148    70.759    74.457    78.240    82.108    82.080    74.324    66.775    59.433    52.297    45.368    38.646    32.131    25.823    19.722    13.827     8.140     2.659    -2.615    -7.683   -12.543   -17.197   -21.643   -25.883   -29.917   -33.743   -37.362   -40.775   -43.981   -46.980   -49.772   -52.357   -54.736   -56.907   -58.872   -60.630   -62.181   -63.526   -64.663   -65.594   -66.318   -66.835   -67.145   -67.249   -67.145   -66.835   -66.318   -65.594   -64.663   -63.526   -62.181   -60.630   -58.872   -56.907   -54.736   -52.357   -49.772   -46.980   -43.981   -40.775   -37.362   -33.743   -29.917   -25.883   -21.643   -17.197   -12.543    -7.683    -2.615     2.659     8.140    13.827    19.722    25.823    32.131    38.646    45.368    52.297    59.433    66.775    74.324    82.080    82.108    78.240    74.457    70.759    67.148    63.625    60.191    56.846    53.592    50.429    47.357    44.379    41.493    38.702    36.004    33.401    30.893    28.481    26.165    23.945    21.822    19.796    17.867    16.036    14.302    12.667    11.130     9.692     8.352     7.111     5.970     4.927     3.985     3.141     2.398     1.755     1.211     0.768     0.426     0.183     0.042     0.000     0.000     0.000     0.000     0.000     0.000     0.000     0.000     0.000     0.000     0.000     0.000     0.000     0.000     0.000     0.000     0.000     0.000     0.000     0.000     0.000     0.000     0.000     0.000     0.000     0.000     0.000     0.000     0.000     0.000     0.000     0.000     0.000     0.000     0.000     0.000     0.000     0.000     0.000     0.000     0.000     0.000     0.000     0.000     0.000     0.000
     0.000     0.000     0.000     0.000     0.000     0.000     0.000     0.000     0.000     0.000     0.000     0.000     0.000     0.000     0.000     0.000     0.000     0.000     0.000     0.000     0.000     0.000     0.000     0.000     0.000     0.000     0.000     0.000     0.000     0.000     0.000     0.000     0.000     0.000     0.000     0.000     0.000     0.000     0.000     0.000     0.000     0.000     0.000     0.000     0.000     0.000     0.000     0.057     0.215     0.475     0.834     1.295     1.857     2.518     3.281     4.144     5.106     6.169     7.332     8.595     9.957    11.418    12.979    14.639    16.398    18.255    20.211    22.265    24.416    26.666    29.012    31.456    33.996    36.633    39.366    42.194    45.117    48.134    51.246    54.451    57.749    61.139    64.620    68.193    71.855    75.606    79.445    83.370    79.495    71.739    64.190    56.847    49.712    42.783    36.061    29.546    23.238    17.137    11.242     5.554     0.073    -5.201   -10.268   -15.128   -19.782   -24.229   -28.469   -32.502   -36.328   -39.948   -43.360   -46.566   -49.565   -52.357   -54.943   -57.321   -59.493   -61.458   -63.216   -64.767   -66.111   -67.249   -68.179   -68.903   -69.420   -69.731   -69.834   -69.731   -69.420   -68.903   -68.179   -67.249   -66.111   -64.767   -63.216   -61.458   -59.493   -57.321   -54.943   -52.357   -49.565   -46.566   -43.360   -39.948   -36.328   -32.502   -28.469   -24.229   -19.782   -15.128   -10.268    -5.201     0.073     5.554    11.242    17.137    23.238    29.546    36.061    42.783    49.712    56.847    64.190    71.739    79.495    83.370    79.445    75.606    71.855    68.193    64.620    61.139    57.749    54.451    51.246    48.134    45.117    42.194    39.366    36.633    33.996    31.456    29.012    26.666    24.416    22.265    20.211    18.255    16.398    14.639    12.979    11.418     9.957     8.595     7.332     6.169     5.106     4.144     3.281     2.518     1.857     1.295     0.834     0.475     0.215     0.057     0.000     0.000     0.000     0.000     0.000     0.000     0.000     0.000     0.000     0.000     0.000     0.000     0.000     0.000     0.000     0.000     0.000     0.000     0.000     0.000     0.000     0.000     0.000     0.000     0.000     0.000     0.000     0.000     0.000     0.000     0.000     0.000     0.000     0.000     0.000     0.000     0.000     0.000     0.000     0.000     0.000     0.000     0.000     0.000     0.000     0.000
     0.000     0.000     0.000     0.000     0.000     0.000     0.000     0.000     0.000     0.000     0.000     0.000     0.000     0.000     0.000     0.000     0.000     0.000     0.000     0.000     0.000     0.000     0.000     0.000     0.000     0.000     0.000     0.000     0.000     0.000     0.000     0.000     0.000     0.000     0.000     0.000     0.000     0.000     0.000     0.000     0.000     0.000     0.000     0.000     0.000     0.000     0.002     0.074     0.247     0.522     0.898     1.375     1.953     2.632     3.412     4.293     5.274     6.356     7.539     8.822    10.205    11.688    13.271    14.953    16.735    18.617    20.598    22.677    24.855    27.132    29.507    31.980    34.551    37.219    39.984    42.846    45.804    48.858    52.007    55.251    58.590    62.022    65.548    69.166    72.876    76.677    80.569    84.549    77.116    69.360    61.811    54.469    47.333    40.405    33.683    27.168    20.859    14.758     8.863     3.176    -2.305    -7.579   -12.646   -17.507   -22.161   -26.607   -30.847   -34.880   -38.707   -42.326   -45.739   -48.945   -51.944   -54.736   -57.321   -59.700   -61.871   -63.836   -65.594   -67.145   -68.490   -69.627   -70.558   -71.282   -71.799   -72.109   -72.213   -72.109   -71.799   -71.282   -70.558   -69.627   -68.490   -67.145   -65.594   -63.836   -61.871   -59.700   -57.321   -54.736   -51.944   -48.945   -45.739   -42.326   -38.707   -34.880   -30.847   -26.607   -22.161   -17.507   -12.646    -7.579    -2.305     3.176     8.863    14.758    20.859    27.168    33.683    40.405    47.333    54.469    61.811    69.360    77.116    84.549    80.569    76.677    72.876    69.166    65.548    62.022    58.590    55.251    52.007    48.858    45.804    42.846    39.984    37.219    34.551    31.980    29.507    27.132    24.855    22.677    20.598    18.617    16.735    14.953    13.271    11.688    10.205     8.822     7.539     6.356     5.274     4.293     3.412     2.632     1.953     1.375     0.898     0.522     0.247     0.074     0.002     0.000     0.000     0.000     0.000     0.000     0.000     0.000     0.000     0.000     0.000     0.000     0.000     0.000     0.000     0.000     0.000     0.000     0.000     0.000     0.000     0.000     0.000     0.000     0.000     0.000     0.000     0.000     0.000     0.000     0.000     0.000     0.000     0.000     0.000     0.000     0.000     0.000     0.000     0.000     0.000     0.000     0.000     0.000     0.000     0.000
     0.000     0.000     0.000     0.000     0.000     0.000     0.000     0.000     0.000     0.000     0.000     0.000     0.000     0.000     0.000     0.000     0.000     0.000     0.000     0.000     0.000     0.000     0.000     0.000     0.000     0.000     0.000     0.000     0.000     0.000     0.000     0.000     0.000     0.000     0.000     0.000     0.000     0.000     0.000     0.000     0.000     0.000     0.000     0.000     0.000     0.000     0.006     0.091     0.278     0.567     0.958     1.450     2.043     2.738     3.534     4.432     5.430     6.530     7.731     9.032    10.434    11.937    13.540    15.244    17.047    18.951    20.955    23.058    25.261    27.563    29.964    32.464    35.063    37.760    40.555    43.448    46.439    49.526    52.710    55.991    59.367    62.839    66.405    70.066    73.821    77.668    81.608    82.907    74.945    67.189    59.639    52.297    45.162    38.233    31.511    24.996    18.688    12.586     6.692     1.004    -4.477    -9.751   -14.818   -19.679   -24.332   -28.779   -33.019   -37.052   -40.878   -44.498   -47.910   -51.116   -54.115   -56.907   -59.493   -61.871   -64.043   -66.008   -67.766   -69.317   -70.661   -71.799   -72.730   -73.453   -73.971   -74.281   -74.384   -74.281   -73.971   -73.453   -72.730   -71.799   -70.661   -69.317   -67.766   -66.008   -64.043   -61.871   -59.493   -56.907   -54.115   -51.116   -47.910   -44.498   -40.878   -37.052   -33.019   -28.779   -24.332   -19.679   -14.818    -9.751    -4.477     1.004     6.692    12.586    18.688    24.996    31.511    38.233    45.162    52.297    59.639    67.189    74.945    82.907    81.608    77.668    73.821    70.066    66.405    62.839    59.367    55.991    52.710    49.526    46.439    43.448    40.555    37.760    35.063    32.464    29.964    27.563    25.261    23.058    20.955    18.951    17.047    15.244    13.540    11.937    10.434     9.032     7.731     6.530     5.430     4.432     3.534     2.738     2.043     1.450     0.958     0.567     0.278     0.091     0.006     0.000     0.000     0.000     0.000     0.000     0.000     0.000     0.000     0.000     0.000     0.000     0.000     0.000     0.000     0.000     0.000     0.000     0.000     0.000     0.000     0.000     0.000     0.000     0.000     0.000     0.000     0.000     0.000     0.000     0.000     0.000     0.000     0.000     0.000     0.000     0.000     0.000     0.000     0.000     0.000     0.000     0.000     0.000     0.000     0.000
     0.000     0.000     0.000     0.000     0.000     0.000     0.000     0.000     0.000     0.000     0.000     0.000     0.000     0.000     0.000     0.000     0.000     0.000     0.000     0.000     0.000     0.000     0.000     0.000     0.000     0.000     0.000     0.000     0.000     0.000     0.000     0.000     0.000     0.000     0.000     0.000     0.000     0.000     0.000     0.000     0.000     0.000     0.000     0.000     0.000     0.000     0.011     0.108     0.308     0.610     1.014     1.519     2.127     2.836     3.647     4.560     5.574     6.690     7.907     9.225    10.645    12.165    13.787    15.510    17.333    19.257    21.282    23.407    25.632    27.957    30.382    32.907    35.531    38.255    41.077    43.999    47.019    50.137    53.353    56.667    60.078    63.586    67.190    70.890    74.685    78.576    82.560    80.942    72.980    65.224    57.675    50.332    43.197    36.268    29.546    23.031    16.723    10.621     4.727    -0.961    -6.442   -11.716   -16.783   -21.643   -26.297   -30.744   -34.984   -39.017   -42.843   -46.463   -49.875   -53.081   -56.080   -58.872   -61.458   -63.836   -66.008   -67.973   -69.731   -71.282   -72.626   -73.764   -74.694   -75.418   -75.935   -76.246   -76.349   -76.246   -75.935   -75.418   -74.694   -73.764   -72.626   -71.282   -69.731   -67.973   -66.008   -63.836   -61.458   -58.872   -56.080   -53.081   -49.875   -46.463   -42.843   -39.017   -34.984   -30.744   -26.297   -21.643   -16.783   -11.716    -6.442    -0.961     4.727    10.621    16.723    23.031    29.546    36.268    43.197    50.332    57.675    65.224    72.980    80.942    82.560    78.576    74.685    70.890    67.190    63.586    60.078    56.667    53.353    50.137    47.019    43.999    41.077    38.255    35.531    32.907    30.382    27.957    25.632    23.407    21.282    19.257    17.333    15.510    13.787    12.165    10.645     9.225     7.907     6.690     5.574     4.560     3.647     2.836     2.127     1.519     1.014     0.610     0.308     0.108     0.011     0.000     0.000     0.000     0.000     0.000     0.000     0.000     0.000     0.000     0.000     0.000     0.000     0.000     0.000     0.000     0.000     0.000     0.000     0.000     0.000     0.000     0.000     0.000     0.000     0.000     0.000     0.000     0.000     0.000     0.000     0.000     0.000     0.000     0.000     0.000     0.000     0.000     0.000     0.000     0.000     0.000     0.000     0.000     0.000     0.000
     0.000     0.000     0.000     0.000     0.000     0.000     0.000     0.000     0.000     0.000     0.000     0.000     0.000     0.000     0.000     0.000     0.000     0.000     0.000     0.000     0.000     0.000     0.000     0.000     0.000     0.000     0.000     0.000     0.000     0.000     0.000     0.000     0.000     0.000     0.000     0.000     0.000     0.000     0.000     0.000     0.000     0.000     0.000     0.000     0.000     0.000     0.016     0.125     0.336     0.650     1.065     1.583     2.203     2.925     3.750     4.676     5.704     6.834     8.066     9.400    10.835    12.372    14.010    15.750    17.591    19.533    21.577    23.721    25.967    28.313    30.759    33.307    35.954    38.702    41.549    44.496    47.543    50.689    53.934    57.278    60.720    64.260    67.899    71.634    75.467    79.396    83.421    79.184    71.222    63.466    55.916    48.574    41.439    34.510    27.788    21.273    14.965     8.863     2.969    -2.719    -8.200   -13.474   -18.541   -23.401   -28.055   -32.502   -36.742   -40.775   -44.601   -48.221   -51.633   -54.839   -57.838   -60.630   -63.216   -65.594   -67.766   -69.731   -71.489   -73.040   -74.384   -75.522   -76.452   -77.176   -77.693   -78.004   -78.107   -78.004   -77.693   -77.176   -76.452   -75.522   -74.384   -73.040   -71.489   -69.731   -67.766   -65.594   -63.216   -60.630   -57.838   -54.839   -51.633   -48.221   -44.601   -40.775   -36.742   -32.502   -28.055   -23.401   -18.541   -13.474    -8.200    -2.719     2.969     8.863    14.965    21.273    27.788    34.510    41.439    48.574    55.916    63.466    71.222    79.184    83.421    79.396    75.467    71.634    67.899    64.260    60.720    57.278    53.934    50.689    47.543    44.496    41.549    38.702    35.954    33.307    30.759    28.313    25.967    23.721    21.577    19.533    17.591    15.750    14.010    12.372    10.835     9.400     8.066     6.834     5.704     4.676     3.750     2.925     2.203     1.583     1.065     0.650     0.336     0.125     0.016     0.000     0.000     0.000     0.000     0.000     0.000     0.000     0.000     0.000     0.000     0.000     0.000     0.000     0.000     0.000     0.000     0.000     0.000     0.000     0.000     0.000     0.000     0.000     0.000     0.000     0.000     0.000     0.000     0.000     0.000     0.000     0.000     0.000     0.000     0.000     0.000     0.000     0.000     0.000     0.000     0.000     0.000     0.000     0.000     0.000
     0.000     0.000     0.000     0.000     0.000     0.000     0.000     0.000     0.000     0.000     0.000     0.000     0.000     0.000     0.000     0.000     0.000     0.000     0.000     0.000     0.000     0.000     0.000     0.000     0.000     0.000     0.000     0.000     0.000     0.000     0.000     0.000     0.000     0.000     0.000     0.000     0.000     0.000     0.000     0.000     0.000     0.000     0.000     0.000     0.000     0.000     0.022     0.141     0.362     0.686     1.112     1.641     2.272     3.005     3.841     4.780     5.820     6.963     8.208     9.555    11.005    12.556    14.209    15.964    17.821    19.780    21.840    24.002    26.265    28.629    31.095    33.662    36.330    39.099    41.969    44.939    48.009    51.180    54.451    57.821    61.292    64.861    68.530    72.297    76.163    80.127    84.189    77.633    69.670    61.914    54.365    47.023    39.887    32.959    26.237    19.722    13.414     7.312     1.418    -4.270    -9.751   -15.025   -20.092   -24.953   -29.606   -34.053   -38.293   -42.326   -46.152   -49.772   -53.184   -56.390   -59.389   -62.181   -64.767   -67.145   -69.317   -71.282   -73.040   -74.591   -75.935   -77.073   -78.004   -78.728   -79.245   -79.555   -79.658   -79.555   -79.245   -78.728   -78.004   -77.073   -75.935   -74.591   -73.040   -71.282   -69.317   -67.145   -64.767   -62.181   -59.389   -56.390   -53.184   -49.772   -46.152   -42.326   -38.293   -34.053   -29.606   -24.953   -20.092   -15.025    -9.751    -4.270     1.418     7.312    13.414    19.722    26.237    32.959    39.887    47.023    54.365    61.914    69.670    77.633    84.189    80.127    76.163    72.297    68.530    64.861    61.292    57.821    54.451    51.180    48.009    44.939    41.969    39.099    36.330    33.662    31.095    28.629    26.265    24.002    21.840    19.780    17.821    15.964    14.209    12.556    11.005     9.555     8.208     6.963     5.820     4.780     3.841     3.005     2.272     1.641     1.112     0.686     0.362     0.141     0.022     0.000     0.000     0.000     0.000     0.000     0.000     0.000     0.000     0.000     0.000     0.000     0.000     0.000     0.000     0.000     0.000     0.000     0.000     0.000     0.000     0.000     0.000     0.000     0.000     0.000     0.000     0.000     0.000     0.000     0.000     0.000     0.000     0.000     0.000     0.000     0.000     0.000     0.000     0.000     0.000     0.000     0.000     0.000     0.000     0.000
     0.000     0.000     0.000     0.000     0.000     0.000     0.000     0.000     0.000     0.000     0.000     0.000     0.000     0.000     0.000     0.000     0.000     0.000     0.000     0.000     0.000     0.000     0.000     0.000     0.000     0.000     0.000     0.000     0.000     0.000     0.000     0.000     0.000     0.000     0.000     0.000     0.000     0.000     0.000     0.000     0.000     0.000     0.000     0.000     0.000     0.000     0.028     0.155     0.385     0.718     1.153     1.691     2.332     3.076     3.922     4.871     5.922     7.076     8.333     9.692    11.153    12.717    14.383    16.151    18.022    19.994    22.069    24.246    26.525    28.906    31.388    33.973    36.658    39.446    42.335    45.325    48.416    51.609    54.902    58.296    61.791    65.386    69.081    72.876    76.771    80.766    84.459    76.289    68.326    60.570    53.021    45.679    38.543    31.614    24.893    18.377    12.069     5.968     0.073    -5.614   -11.095   -16.369   -21.437   -26.297   -30.951   -35.397   -39.637   -43.670   -47.497   -51.116   -54.529   -57.735   -60.734   -63.526   -66.111   -68.490   -70.661   -72.626   -74.384   -75.935   -77.280   -78.417   -79.348   -80.072   -80.589   -80.899   -81.003   -80.899   -80.589   -80.072   -79.348   -78.417   -77.280   -75.935   -74.384   -72.626   -70.661   -68.490   -66.111   -63.526   -60.734   -57.735   -54.529   -51.116   -47.497   -43.670   -39.637   -35.397   -30.951   -26.297   -21.437   -16.369   -11.095    -5.614     0.073     5.968    12.069    18.377    24.893    31.614    38.543    45.679    53.021    60.570    68.326    76.289    84.459    80.766    76.771    72.876    69.081    65.386    61.791    58.296    54.902    51.609    48.416    45.325    42.335    39.446    36.658    33.973    31.388    28.906    26.525    24.246    22.069    19.994    18.022    16.151    14.383    12.717    11.153     9.692     8.333     7.076     5.922     4.871     3.922     3.076     2.332     1.691     1.153     0.718     0.385     0.155     0.028     0.000     0.000     0.000     0.000     0.000     0.000     0.000     0.000     0.000     0.000     0.000     0.000     0.000     0.000     0.000     0.000     0.000     0.000     0.000     0.000     0.000     0.000     0.000     0.000     0.000     0.000     0.000     0.000     0.000     0.000     0.000     0.000     0.000     0.000     0.000     0.000     0.000     0.000     0.000     0.000     0.000     0.000     0.000     0.000     0.000
     0.000     0.000     0.000     0.000     0.000     0.000     0.000     0.000     0.000     0.000     0.000     0.000     0.000     0.000     0.000     0.000     0.000     0.000     0.000     0.000     0.000     0.000     0.000     0.000     0.000     0.000     0.000     0.000     0.000     0.000     0.000     0.000     0.000     0.000     0.000     0.000     0.000     0.000     0.000     0.000     0.000     0.000     0.000     0.000     0.000     0.000     0.033     0.168     0.405     0.745     1.189     1.735     2.384     3.136     3.991     4.949     6.009     7.173     8.439     9.808    11.279    12.854    14.531    16.310    18.193    20.177    22.265    24.454    26.747    29.141    31.638    34.237    36.938    39.741    42.647    45.654    48.763    51.974    55.286    58.700    62.216    65.833    69.551    73.370    77.289    81.310    83.321    75.151    67.189    59.433    51.883    44.541    37.406    30.477    23.755    17.240    10.932     4.830    -1.064    -6.752   -12.233   -17.507   -22.574   -27.435   -32.088   -36.535   -40.775   -44.808   -48.634   -52.254   -55.666   -58.872   -61.871   -64.663   -67.249   -69.627   -71.799   -73.764   -75.522   -77.073   -78.417   -79.555   -80.486   -81.209   -81.727   -82.037   -82.140   -82.037   -81.727   -81.209   -80.486   -79.555   -78.417   -77.073   -75.522   -73.764   -71.799   -69.627   -67.249   -64.663   -61.871   -58.872   -55.666   -52.254   -48.634   -44.808   -40.775   -36.535   -32.088   -27.435   -22.574   -17.507   -12.233    -6.752    -1.064     4.830    10.932    17.240    23.755    30.477    37.406    44.541    51.883    59.433    67.189    75.151    83.321    81.310    77.289    73.370    69.551    65.833    62.216    58.700    55.286    51.974    48.763    45.654    42.647    39.741    36.938    34.237    31.638    29.141    26.747    24.454    22.265    20.177    18.193    16.310    14.531    12.854    11.279     9.808     8.439     7.173     6.009     4.949     3.991     3.136     2.384     1.735     1.189     0.745     0.405     0.168     0.033     0.000     0.000     0.000     0.000     0.000     0.000     0.000     0.000     0.000     0.000     0.000     0.000     0.000     0.000     0.000     0.000     0.000     0.000     0.000     0.000     0.000     0.000     0.000     0.000     0.000     0.000     0.000     0.000     0.000     0.000     0.000     0.000     0.000     0.000     0.000     0.000     0.000     0.000     0.000     0.000     0.000     0.000     0.000     0.000     0.000
     0.000     0.000     0.000     0.000     0.000     0.000     0.000     0.000     0.000     0.000     0.000     0.000     0.000     0.000     0.000     0.000     0.000     0.000     0.000     0.000     0.000     0.000     0.000     0.000     0.000     0.000     0.000     0.000     0.000     0.000     0.000     0.000     0.000     0.000     0.000     0.000     0.000     0.000     0.000     0.000     0.000     0.000     0.000     0.000     0.000     0.000     0.038     0.178     0.422     0.768     1.218     1.771     2.427     3.186     4.048     5.013     6.081     7.252     8.526     9.903    11.384    12.967    14.653    16.442    18.333    20.328    22.425    24.626    26.929    29.335    31.843    34.454    37.168    39.984    42.903    45.924    49.048    52.274    55.602    59.033    62.566    66.200    69.937    73.776    77.716    81.758    82.390    74.221    66.258    58.502    50.953    43.610    36.475    29.546    22.824    16.309    10.001     3.900    -1.995    -7.683   -13.164   -18.438   -23.505   -28.365   -33.019   -37.466   -41.706   -45.739   -49.565   -53.184   -56.597   -59.803   -62.802   -65.594   -68.179   -70.558   -72.730   -74.694   -76.452   -78.004   -79.348   -80.486   -81.416   -82.140   -82.657   -82.968   -83.071   -82.968   -82.657   -82.140   -81.416   -80.486   -79.348   -78.004   -76.452   -74.694   -72.730   -70.558   -68.179   -65.594   -62.802   -59.803   -56.597   -53.184   -49.565   -45.739   -41.706   -37.466   -33.019   -28.365   -23.505   -18.438   -13.164    -7.683    -1.995     3.900    10.001    16.309    22.824    29.546    36.475    43.610    50.953    58.502    66.258    74.221    82.390    81.758    77.716    73.776    69.937    66.200    62.566    59.033    55.602    52.274    49.048    45.924    42.903    39.984    37.168    34.454    31.843    29.335    26.929    24.626    22.425    20.328    18.333    16.442    14.653    12.967    11.384     9.903     8.526     7.252     6.081     5.013     4.048     3.186     2.427     1.771     1.218     0.768     0.422     0.178     0.038     0.000     0.000     0.000     0.000     0.000     0.000     0.000     0.000     0.000     0.000     0.000     0.000     0.000     0.000     0.000     0.000     0.000     0.000     0.000     0.000     0.000     0.000     0.000     0.000     0.000     0.000     0.000     0.000     0.000     0.000     0.000     0.000     0.000     0.000     0.000     0.000     0.000     0.000     0.000     0.000     0.000     0.000     0.000     0.000     0.000
     0.000     0.000     0.000     0.000     0.000     0.000     0.000     0.000     0.000     0.000     0.000     0.000     0.000     0.000     0.000     0.000     0.000     0.000     0.000     0.000     0.000     0.000     0.000     0.000     0.000     0.000     0.000     0.000     0.000     0.000     0.000     0.000     0.000     0.000     0.000     0.000     0.000     0.000     0.000     0.000     0.000     0.000     0.000     0.000     0.000     0.000     0.042     0.187     0.435     0.787     1.241     1.799     2.460     3.225     4.092     5.063     6.137     7.314     8.595     9.978    11.465    13.055    14.748    16.544    18.443    20.446    22.551    24.760    27.071    29.486    32.003    34.624    37.347    40.174    43.103    46.136    49.271    52.509    55.849    59.293    62.839    66.488    70.239    74.093    78.049    82.108    81.666    73.497    65.534    57.778    50.229    42.886    35.751    28.822    22.100    15.585     9.277     3.176    -2.719    -8.407   -13.887   -19.162   -24.229   -29.089   -33.743   -38.190   -42.430   -46.463   -50.289   -53.908   -57.321   -60.527   -63.526   -66.318   -68.903   -71.282   -73.453   -75.418   -77.176   -78.728   -80.072   -81.209   -82.140   -82.864   -83.381   -83.691   -83.795   -83.691   -83.381   -82.864   -82.140   -81.209   -80.072   -78.728   -77.176   -75.418   -73.453   -71.282   -68.903   -66.318   -63.526   -60.527   -57.321   -53.908   -50.289   -46.463   -42.430   -38.190   -33.743   -29.089   -24.229   -19.162   -13.887    -8.407    -2.719     3.176     9.277    15.585    22.100    28.822    35.751    42.886    50.229    57.778    65.534    73.497    81.666    82.108    78.049    74.093    70.239    66.488    62.839    59.293    55.849    52.509    49.271    46.136    43.103    40.174    37.347    34.624    32.003    29.486    27.071    24.760    22.551    20.446    18.443    16.544    14.748    13.055    11.465     9.978     8.595     7.314     6.137     5.063     4.092     3.225     2.460     1.799     1.241     0.787     0.435     0.187     0.042     0.000     0.000     0.000     0.000     0.000     0.000     0.000     0.000     0.000     0.000     0.000     0.000     0.000     0.000     0.000     0.000     0.000     0.000     0.000     0.000     0.000     0.000     0.000     0.000     0.000     0.000     0.000     0.000     0.000     0.000     0.000     0.000     0.000     0.000     0.000     0.000     0.000     0.000     0.000     0.000     0.000     0.000     0.000     0.000     0.000
     0.000     0.000     0.000     0.000     0.000     0.000     0.000     0.000     0.000     0.000     0.000     0.000     0.000     0.000     0.000     0.000     0.000     0.000     0.000     0.000     0.000     0.000     0.000     0.000     0.000     0.000     0.000     0.000     0.000     0.000     0.000     0.000     0.000     0.000     0.000     0.000     0.000     0.000     0.000     0.000     0.000     0.000     0.000     0.000     0.000     0.000     0.045     0.193     0.445     0.800     1.258     1.820     2.484     3.253     4.124     5.099     6.177     7.359     8.644    10.032    11.523    13.118    14.816    16.617    18.522    20.530    22.641    24.855    27.173    29.594    32.118    34.745    37.476    40.310    43.247    46.287    49.430    52.677    56.026    59.479    63.035    66.693    70.455    74.320    78.288    82.359    81.149    72.980    65.017    57.261    49.712    42.369    35.234    28.305    21.583    15.068     8.760     2.659    -3.236    -8.924   -14.405   -19.679   -24.746   -29.606   -34.260   -38.707   -42.947   -46.980   -50.806   -54.425   -57.838   -61.044   -64.043   -66.835   -69.420   -71.799   -73.971   -75.935   -77.693   -79.245   -80.589   -81.727   -82.657   -83.381   -83.898   -84.208   -84.312   -84.208   -83.898   -83.381   -82.657   -81.727   -80.589   -79.245   -77.693   -75.935   -73.971   -71.799   -69.420   -66.835   -64.043   -61.044   -57.838   -54.425   -50.806   -46.980   -42.947   -38.707   -34.260   -29.606   -24.746   -19.679   -14.405    -8.924    -3.236     2.659     8.760    15.068    21.583    28.305    35.234    42.369    49.712    57.261    65.017    72.980    81.149    82.359    78.288    74.320    70.455    66.693    63.035    59.479    56.026    52.677    49.430    46.287    43.247    40.310    37.476    34.745    32.118    29.594    27.173    24.855    22.641    20.530    18.522    16.617    14.816    13.118    11.523    10.032     8.644     7.359     6.177     5.099     4.124     3.253     2.484     1.820     1.258     0.800     0.445     0.193     0.045     0.000     0.000     0.000     0.000     0.000     0.000     0.000     0.000     0.000     0.000     0.000     0.000     0.000     0.000     0.000     0.000     0.000     0.000     0.000     0.000     0.000     0.000     0.000     0.000     0.000     0.000     0.000     0.000     0.000     0.000     0.000     0.000     0.000     0.000     0.000     0.000     0.000     0.000     0.000     0.000     0.000     0.000     0.000     0.000     0.000
     0.000     0.000     0.000     0.000     0.000     0.000     0.000     0.000     0.000     0.000     0.000     0.000     0.000     0.000     0.000     0.000     0.000     0.000     0.000     0.000     0.000     0.000     0.000     0.000     0.000     0.000     0.000     0.000     0.000     0.000     0.000     0.000     0.000     0.000     0.000     0.000     0.000     0.000     0.000     0.000     0.000     0.000     0.000     0.000     0.000     0.000     0.047     0.197     0.451     0.808     1.268     1.832     2.499     3.270     4.144     5.121     6.202     7.386     8.673    10.064    11.558    13.156    14.857    16.662    18.569    20.581    22.695    24.913    27.234    29.659    32.187    34.819    37.553    40.392    43.333    46.378    49.526    52.778    56.132    59.591    63.152    66.817    70.585    74.457    78.432    82.510    80.839    72.669    64.707    56.951    49.401    42.059    34.924    27.995    21.273    14.758     8.450     2.348    -3.546    -9.234   -14.715   -19.989   -25.056   -29.917   -34.570   -39.017   -43.257   -47.290   -51.116   -54.736   -58.148   -61.354   -64.353   -67.145   -69.731   -72.109   -74.281   -76.246   -78.004   -79.555   -80.899   -82.037   -82.968   -83.691   -84.208   -84.519   -84.622   -84.519   -84.208   -83.691   -82.968   -82.037   -80.899   -79.555   -78.004   -76.246   -74.281   -72.109   -69.731   -67.145   -64.353   -61.354   -58.148   -54.736   -51.116   -47.290   -43.257   -39.017   -34.570   -29.917   -25.056   -19.989   -14.715    -9.234    -3.546     2.348     8.450    14.758    21.273    27.995    34.924    42.059    49.401    56.951    64.707    72.669    80.839    82.510    78.432    74.457    70.585    66.817    63.152    59.591    56.132    52.778    49.526    46.378    43.333    40.392    37.553    34.819    32.187    29.659    27.234    24.913    22.695    20.581    18.569    16.662    14.857    13.156    11.558    10.064     8.673     7.386     6.202     5.121     4.144     3.270     2.499     1.832     1.268     0.808     0.451     0.197     0.047     0.000     0.000     0.000     0.000     0.000     0.000     0.000     0.000     0.000     0.000     0.000     0.000     0.000     0.000     0.000     0.000     0.000     0.000     0.000     0.000     0.000     0.000     0.000     0.000     0.000     0.000     0.000     0.000     0.000     0.000     0.000     0.000     0.000     0.000     0.000     0.000     0.000     0.000     0.000     0.000     0.000     0.000     0.000     0.000     0.000
     0.000     0.000     0.000     0.000     0.000     0.000     0.000     0.000     0.000     0.000     0.000     0.000     0.000     0.000     0.000     0.000     0.000     0.000     0.000     0.000     0.000     0.000     0.000     0.000     0.000     0.000     0.000     0.000     0.000     0.000     0.000     0.000     0.000     0.000     0.000     0.000     0.000     0.000     0.000     0.000     0.000     0.000     0.000     0.000     0.000     0.000     0.048     0.198     0.453     0.810     1.271     1.836     2.504     3.275     4.150     5.128     6.210     7.395     8.683    10.075    11.570    13.169    14.871    16.676    18.585    20.598    22.713    24.932    27.255    29.681    32.210    34.843    37.579    40.419    43.362    46.408    49.558    52.811    56.168    59.628    63.192    66.858    70.629    74.503    78.480    82.560    80.736    72.566    64.603    56.847    49.298    41.956    34.820    27.892    21.170    14.655     8.346     2.245    -3.650    -9.337   -14.818   -20.092   -25.159   -30.020   -34.674   -39.120   -43.360   -47.393   -51.220   -54.839   -58.252   -61.458   -64.457   -67.249   -69.834   -72.213   -74.384   -76.349   -78.107   -79.658   -81.003   -82.140   -83.071   -83.795   -84.312   -84.622   -84.726   -84.622   -84.312   -83.795   -83.071   -82.140   -81.003   -79.658   -78.107   -76.349   -74.384   -72.213   -69.834   -67.249   -64.457   -61.458   -58.252   -54.839   -51.220   -47.393   -43.360   -39.120   -34.674   -30.020   -25.159   -20.092   -14.818    -9.337    -3.650     2.245     8.346    14.655    21.170    27.892    34.820    41.956    49.298    56.847    64.603    72.566    80.736    82.560    78.480    74.503    70.629    66.858    63.192    59.628    56.168    52.811    49.558    46.408    43.362    40.419    37.579    34.843    32.210    29.681    27.255    24.932    22.713    20.598    18.585    16.676    14.871    13.169    11.570    10.075     8.683     7.395     6.210     5.128     4.150     3.275     2.504     1.836     1.271     0.810     0.453     0.198     0.048     0.000     0.000     0.000     0.000     0.000     0.000     0.000     0.000     0.000     0.000     0.000     0.000     0.000     0.000     0.000     0.000     0.000     0.000     0.000     0.000     0.000     0.000     0.000     0.000     0.000     0.000     0.000     0.000     0.000     0.000     0.000     0.000     0.000     0.000     0.000     0.000     0.000     0.000     0.000     0.000     0.000     0.000     0.000     0.000     0.000
     0.000     0.000     0.000     0.000     0.000     0.000     0.000     0.000     0.000     0.000     0.000     0.000     0.000     0.000     0.000     0.000     0.000     0.000     0.000     0.000     0.000     0.000     0.000     0.000     0.000     0.000     0.000     0.000     0.000     0.000     0.000     0.000     0.000     0.000     0.000     0.000     0.000     0.000     0.000     0.000     0.000     0.000     0.000     0.000     0.000     0.000     0.047     0.197     0.451     0.808     1.268     1.832     2.499     3.270     4.144     5.121     6.202     7.386     8.673    10.064    11.558    13.156    14.857    16.662    18.569    20.581    22.695    24.913    27.234    29.659    32.187    34.819    37.553    40.392    43.333    46.378    49.526    52.778    56.132    59.591    63.152    66.817    70.585    74.457    78.432    82.510    80.839    72.669    64.707    56.951    49.401    42.059    34.924    27.995    21.273    14.758     8.450     2.348    -3.546    -9.234   -14.715   -19.989   -25.056   -29.917   -34.570   -39.017   -43.257   -47.290   -51.116   -54.736   -58.148   -61.354   -64.353   -67.145   -69.731   -72.109   -74.281   -76.246   -78.004   -79.555   -80.899   -82.037   -82.968   -83.691   -84.208   -84.519   -84.622   -84.519   -84.208   -83.691   -82.968   -82.037   -80.899   -79.555   -78.004   -76.246   -74.281   -72.109   -69.731   -67.145   -64.353   -61.354   -58.148   -54.736   -51.116   -47.290   -43.257   -39.017   -34.570   -29.917   -25.056   -19.989   -14.715    -9.234    -3.546     2.348     8.450    14.758    21.273    27.995    34.924    42.059    49.401    56.951    64.707    72.669    80.839    82.510    78.432    74.457    70.585    66.817    63.152    59.591    56.132    52.778    49.526    46.378    43.333    40.392    37.553    34.819    32.187    29.659    27.234    24.913    22.695    20.581    18.569    16.662    14.857    13.156    11.558    10.064     8.673     7.386     6.202     5.121     4.144     3.270     2.499     1.832     1.268     0.808     0.451     0.197     0.047     0.000     0.000     0.000     0.000     0.000     0.000     0.000     0.000     0.000     0.000     0.000     0.000     0.000     0.000     0.000     0.000     0.000     0.000     0.000     0.000     0.000     0.000     0.000     0.000     0.000     0.000     0.000     0.000     0.000     0.000     0.000     0.000     0.000     0.000     0.000     0.000     0.000     0.000     0.000     0.000     0.000     0.000     0.000     0.000     0.000
     0.000     0.000     0.000     0.000     0.000     0.000     0.000     0.000     0.000     0.000     0.000     0.000     0.000     0.000     0.000     0.000     0.000     0.000     0.000     0.000     0.000     0.000     0.000     0.000     0.000     0.000     0.000     0.000     0.000     0.000     0.000     0.000     0.000     0.000     0.000     0.000     0.000     0.000     0.000     0.000     0.000     0.000     0.000     0.000     0.000     0.000     0.045     0.193     0.445     0.800     1.258     1.820     2.484     3.253     4.124     5.099     6.177     7.359     8.644    10.032    11.523    13.118    14.816    16.617    18.522    20.530    22.641    24.855    27.173    29.594    32.118    34.745    37.476    40.310    43.247    46.287    49.430    52.677    56.026    59.479    63.035    66.693    70.455    74.320    78.288    82.359    81.149    72.980    65.017    57.261    49.712    42.369    35.234    28.305    21.583    15.068     8.760     2.659    -3.236    -8.924   -14.405   -19.679   -24.746   -29.606   -34.260   -38.707   -42.947   -46.980   -50.806   -54.425   -57.838   -61.044   -64.043   -66.835   -69.420   -71.799   -73.971   -75.935   -77.693   -79.245   -80.589   -81.727   -82.657   -83.381   -83.898   -84.208   -84.312   -84.208   -83.898   -83.381   -82.657   -81.727   -80.589   -79.245   -77.693   -75.935   -73.971   -71.799   -69.420   -66.835   -64.043   -61.044   -57.838   -54.425   -50.806   -46.980   -42.947   -38.707   -34.260   -29.606   -24.746   -19.679   -14.405    -8.924    -3.236     2.659     8.760    15.068    21.583    28.305    35.234    42.369    49.712    57.261    65.017    72.980    81.149    82.359    78.288    74.320    70.455    66.693    63.035    59.479    56.026    52.677    49.430    46.287    43.247    40.310    37.476    34.745    32.118    29.594    27.173    24.855    22.641    20.530    18.522    16.617    14.816    13.118    11.523    10.032     8.644     7.359     6.177     5.099     4.124     3.253     2.484     1.820     1.258     0.800     0.445     0.193     0.045     0.000     0.000     0.000     0.000     0.000     0.000     0.000     0.000     0.000     0.000     0.000     0.000     0.000     0.000     0.000     0.000     0.000     0.000     0.000     0.000     0.000     0.000     0.000     0.000     0.000     0.000     0.000     0.000     0.000     0.000     0.000     0.000     0.000     0.000     0.000     0.000     0.000     0.000     0.000     0.000     0.000     0.000     0.000     0.000     0.000
     0.000     0.000     0.000     0.000     0.000     0.000     0.000     0.000     0.000     0.000     0.000     0.000     0.000     0.000     0.000     0.000     0.000     0.000     0.000     0.000     0.000     0.000     0.000     0.000     0.000     0.000     0.000     0.000     0.000     0.000     0.000     0.000     0.000     0.000     0.000     0.000     0.000     0.000     0.000     0.000     0.000     0.000     0.000     0.000     0.000     0.000     0.042     0.187     0.435     0.787     1.241     1.799     2.460     3.225     4.092     5.063     6.137     7.314     8.595     9.978    11.465    13.055    14.748    16.544    18.443    20.446    22.551    24.760    27.071    29.486    32.003    34.624    37.347    40.174    43.103    46.136    49.271    52.509    55.849    59.293    62.839    66.488    70.239    74.093    78.049    82.108    81.666    73.497    65.534    57.778    50.229    42.886    35.751    28.822    22.100    15.585     9.277     3.176    -2.719    -8.407   -13.887   -19.162   -24.229   -29.089   -33.743   -38.190   -42.430   -46.463   -50.289   -53.908   -57.321   -60.527   -63.526   -66.318   -68.903   -71.282   -73.453   -75.418   -77.176   -78.728   -80.072   -81.209   -82.140   -82.864   -83.381   -83.691   -83.795   -83.691   -83.381   -82.864   -82.140   -81.209   -80.072   -78.728   -77.176   -75.418   -73.453   -71.282   -68.903   -66.318   -63.526   -60.527   -57.321   -53.908   -50.289   -46.463   -42.430   -38.190   -33.743   -29.089   -24.229   -19.162   -13.887    -8.407    -2.719     3.176     9.277    15.585    22.100    28.822    35.751    42.886    50.229    57.778    65.534    73.497    81.666    82.108    78.049    74.093    70.239    66.488    62.839    59.293    55.849    52.509    49.271    46.136    43.103    40.174    37.347    34.624    32.003    29.486    27.071    24.760    22.551    20.446    18.443    16.544    14.748    13.055    11.465     9.978     8.595     7.314     6.137     5.063     4.092     3.225     2.460     1.799     1.241     0.787     0.435     0.187     0.042     0.000     0.000     0.000     0.000     0.000     0.000     0.000     0.000     0.000     0.000     0.000     0.000     0.000     0.000     0.000     0.000     0.000     0.000     0.000     0.000     0.000     0.000     0.000     0.000     0.000     0.000     0.000     0.000     0.000     0.000     0.000     0.000     0.000     0.000     0.000     0.000     0.000     0.000     0.000     0.000     0.000     0.000     0.000     0.000     0.000
     0.000     0.000     0.000     0.000     0.000     0.000     0.000     0.000     0.000     0.000     0.000     0.000     0.000     0.000     0.000     0.000     0.000     0.000     0.000     0.000     0.000     0.000     0.000     0.000     0.000     0.000     0.000     0.000     0.000     0.000     0.000     0.000     0.000     0.000     0.000     0.000     0.000     0.000     0.000     0.000     0.000     0.000     0.000     0.000     0.000     0.000     0.038     0.178     0.422     0.768     1.218     1.771     2.427     3.186     4.048     5.013     6.081     7.252     8.526     9.903    11.384    12.967    14.653    16.442    18.333    20.328    22.425    24.626    26.929    29.335    31.843    34.454    37.168    39.984    42.903    45.924    49.048    52.274    55.602    59.033    62.566    66.200    69.937    73.776    77.716    81.758    82.390    74.221    66.258    58.502    50.953    43.610    36.475    29.546    22.824    16.309    10.001     3.900    -1.995    -7.683   -13.164   -18.438   -23.505   -28.365   -33.019   -37.466   -41.706   -45.739   -49.565   -53.184   -56.597   -59.803   -62.802   -65.594   -68.179   -70.558   -72.730   -74.694   -76.452   -78.004   -79.348   -80.486   -81.416   -82.140   -82.657   -82.968   -83.071   -82.968   -82.657   -82.140   -81.416   -80.486   -79.348   -78.004   -76.452   -74.694   -72.730   -70.558   -68.179   -65.594   -62.802   -59.803   -56.597   -53.184   -49.565   -45.739   -41.706   -37.466   -33.019   -28.365   -23.505   -18.438   -13.164    -7.683    -1.995     3.900    10.001    16.309    22.824    29.546    36.475    43.610    50.953    58.502    66.258    74.221    82.390    81.758    77.716    73.776    69.937    66.200    62.566    59.033    55.602    52.274    49.048    45.924    42.903    39.984    37.168    34.454    31.843    29.335    26.929    24.626    22.425    20.328    18.333    16.442    14.653    12.967    11.384     9.903     8.526     7.252     6.081     5.013     4.048     3.186     2.427     1.771     1.218     0.768     0.422     0.178     0.038     0.000     0.000     0.000     0.000     0.000     0.000     0.000     0.000     0.000     0.000     0.000     0.000     0.000     0.000     0.000     0.000     0.000     0.000     0.000     0.000     0.000     0.000     0.000     0.000     0.000     0.000     0.000     0.000     0.000     0.000     0.000     0.000     0.000     0.000     0.000     0.000     0.000     0.000     0.000     0.000     0.000     0.000     0.000     0.000     0.000
     0.000     0.000     0.000     0.000     0.000     0.000     0.000     0.000     0.000     0.000     0.000     0.000     0.000     0.000     0.000     0.000     0.000     0.000     0.000     0.000     0.000     0.000     0.000     0.000     0.000     0.000     0.000     0.000     0.000     0.000     0.000     0.000     0.000     0.000     0.000     0.000     0.000     0.000     0.000     0.000     0.000     0.000     0.000     0.000     0.000     0.000     0.033     0.168     0.405     0.745     1.189     1.735     2.384     3.136     3.991     4.949     6.009     7.173     8.439     9.808    11.279    12.854    14.531    16.310    18.193    20.177    22.265    24.454    26.747    29.141    31.638    34.237    36.938    39.741    42.647    45.654    48.763    51.974    55.286    58.700    62.216    65.833    69.551    73.370    77.289    81.310    83.321    75.151    67.189    59.433    51.883    44.541    37.406    30.477    23.755    17.240    10.932     4.830    -1.064    -6.752   -12.233   -17.507   -22.574   -27.435   -32.088   -36.535   -40.775   -44.808   -48.634   -52.254   -55.666   -58.872   -61.871   -64.663   -67.249   -69.627   -71.799   -73.764   -75.522   -77.073   -78.417   -79.555   -80.486   -81.209   -81.727   -82.037   -82.140   -82.037   -81.727   -81.209   -80.486   -79.555   -78.417   -77.073   -75.522   -73.764   -71.799   -69.627   -67.249   -64.663   -61.871   -58.872   -55.666   -52.254   -48.634   -44.808   -40.775   -36.535   -32.088   -27.435   -22.574   -17.507   -12.233    -6.752    -1.064     4.830    10.932    17.240    23.755    30.477    37.406    44.541    51.883    59.433    67.189    75.151    83.321    81.310    77.289    73.370    69.551    65.833    62.216    58.700    55.286    51.974    48.763    45.654    42.647    39.741    36.938    34.237    31.638    29.141    26.747    24.454    22.265    20.177    18.193    16.310    14.531    12.854    11.279     9.808     8.439     7.173     6.009     4.949     3.991     3.136     2.384     1.735     1.189     0.745     0.405     0.168     0.033     0.000     0.000     0.000     0.000     0.000     0.000     0.000     0.000     0.000     0.000     0.000     0.000     0.000     0.000     0.000     0.000     0.000     0.000     0.000     0.000     0.000     0.000     0.000     0.000     0.000     0.000     0.000     0.000     0.000     0.000     0.000     0.000     0.000     0.000     0.000     0.000     0.000     0.000     0.000     0.000     0.000     0.000     0.000     0.000     0.000
     0.000     0.000     0.000     0.000     0.000     0.000     0.000     0.000     0.000     0.000     0.000     0.000     0.000     0.000     0.000     0.000     0.000     0.000     0.000     0.000     0.000     0.000     0.000     0.000     0.000     0.000     0.000     0.000     0.000     0.000     0.000     0.000     0.000     0.000     0.000     0.000     0.000     0.000     0.000     0.000     0.000     0.000     0.000     0.000     0.000     0.000     0.028     0.155     0.385     0.718     1.153     1.691     2.332     3.076     3.922     4.871     5.922     7.076     8.333     9.692    11.153    12.717    14.383    16.151    18.022    19.994    22.069    24.246    26.525    28.906    31.388    33.973    36.658    39.446    42.335    45.325    48.416    51.609    54.902    58.296    61.791    65.386    69.081    72.876    76.771    80.766    84.459    76.289    68.326    60.570    53.021    45.679    38.543    31.614    24.893    18.377    12.069     5.968     0.073    -5.614   -11.095   -16.369   -21.437   -26.297   -30.951   -35.397   -39.637   -43.670   -47.497   -51.116   -54.529   -57.735   -60.734   -63.526   -66.111   -68.490   -70.661   -72.626   -74.384   -75.935   -77.280   -78.417   -79.348   -80.072   -80.589   -80.899   -81.003   -80.899   -80.589   -80.072   -79.348   -78.417   -77.280   -75.935   -74.384   -72.626   -70.661   -68.490   -66.111   -63.526   -60.734   -57.735   -54.529   -51.116   -47.497   -43.670   -39.637   -35.397   -30.951   -26.297   -21.437   -16.369   -11.095    -5.614     0.073     5.968    12.069    18.377    24.893    31.614    38.543    45.679    53.021    60.570    68.326    76.289    84.459    80.766    76.771    72.876    69.081    65.386    61.791    58.296    54.902    51.609    48.416    45.325    42.335    39.446    36.658    33.973    31.388    28.906    26.525    24.246    22.069    19.994    18.022    16.151    14.383    12.717    11.153     9.692     8.333     7.076     5.922     4.871     3.922     3.076     2.332     1.691     1.153     0.718     0.385     0.155     0.028     0.000     0.000     0.000     0.000     0.000     0.000     0.000     0.000     0.000     0.000     0.000     0.000     0.000     0.000     0.000     0.000     0.000     0.000     0.000     0.000     0.000     0.000     0.000     0.000     0.000     0.000     0.000     0.000     0.000     0.000     0.000     0.000     0.000     0.000     0.000     0.000     0.000     0.000     0.000     0.000     0.000     0.000     0.000     0.000     0.000
     0.000     0.000     0.000     0.000     0.000     0.000     0.000     0.000     0.000     0.000     0.000     0.000     0.000     0.000     0.000     0.000     0.000     0.000     0.000     0.000     0.000     0.000     0.000     0.000     0.000     0.000     0.000     0.000     0.000     0.000     0.000     0.000     0.000     0.000     0.000     0.000     0.000     0.000     0.000     0.000     0.000     0.000     0.000     0.000     0.000     0.000     0.022     0.141     0.362     0.686     1.112     1.641     2.272     3.005     3.841     4.780     5.820     6.963     8.208     9.555    11.005    12.556    14.209    15.964    17.821    19.780    21.840    24.002    26.265    28.629    31.095    33.662    36.330    39.099    41.969    44.939    48.009    51.180    54.451    57.821    61.292    64.861    68.530    72.297    76.163    80.127    84.189    77.633    69.670    61.914    54.365    47.023    39.887    32.959    26.237    19.722    13.414     7.312     1.418    -4.270    -9.751   -15.025   -20.092   -24.953   -29.606   -34.053   -38.293   -42.326   -46.152   -49.772   -53.184   -56.390   -59.389   -62.181   -64.767   -67.145   -69.317   -71.282   -73.040   -74.591   -75.935   -77.073   -78.004   -78.728   -79.245   -79.555   -79.658   -79.555   -79.245   -78.728   -78.004   -77.073   -75.935   -74.591   -73.040   -71.282   -69.317   -67.145   -64.767   -62.181   -59.389   -56.390   -53.184   -49.772   -46.152   -42.326   -38.293   -34.053   -29.606   -24.953   -20.092   -15.025    -9.751    -4.270     1.418     7.312    13.414    19.722    26.237    32.959    39.887    47.023    54.365    61.914    69.670    77.633    84.189    80.127    76.163    72.297    68.530    64.861    61.292    57.821    54.451    51.180    48.009    44.939    41.969    39.099    36.330    33.662    31.095    28.629    26.265    24.002    21.840    19.780    17.821    15.964    14.209    12.556    11.005     9.555     8.208     6.963     5.820     4.780     3.841     3.005     2.272     1.641     1.112     0.686     0.362     0.141     0.022     0.000     0.000     0.000     0.000     0.000     0.000     0.000     0.000     0.000     0.000     0.000     0.000     0.000     0.000     0.000     0.000     0.000     0.000     0.000     0.000     0.000     0.000     0.000     0.000     0.000     0.000     0.000     0.000     0.000     0.000     0.000     0.000     0.000     0.000     0.000     0.000     0.000     0.000     0.000     0.000     0.000     0.000     0.000     0.000     0.000
     0.000     0.000     0.000     0.000     0.000     0.000     0.000     0.000     0.000     0.000     0.000     0.000     0.000     0.000     0.000     0.000     0.000     0.000     0.000     0.000     0.000     0.000     0.000     0.000     0.000     0.000     0.000     0.000     0.000     0.000     0.000     0.000     0.000     0.000     0.000     0.000     0.000     0.000     0.000     0.000     0.000     0.000     0.000     0.000     0.000     0.000     0.016     0.125     0.336     0.650     1.065     1.583     2.203     2.925     3.750     4.676     5.704     6.834     8.066     9.400    10.835    12.372    14.010    15.750    17.591    19.533    21.577    23.721    25.967    28.313    30.759    33.307    35.954    38.702    41.549    44.496    47.543    50.689    53.934    57.278    60.720    64.260    67.899    71.634    75.467    79.396    83.421    79.184    71.222    63.466    55.916    48.574    41.439    34.510    27.788    21.273    14.965     8.863     2.969    -2.719    -8.200   -13.474   -18.541   -23.401   -28.055   -32.502   -36.742   -40.775   -44.601   -48.221   -51.633   -54.839   -57.838   -60.630   -63.216   -65.594   -67.766   -69.731   -71.489   -73.040   -74.384   -75.522   -76.452   -77.176   -77.693   -78.004   -78.107   -78.004   -77.693   -77.176   -76.452   -75.522   -74.384   -73.040   -71.489   -69.731   -67.766   -65.594   -63.216   -60.630   -57.838   -54.839   -51.633   -48.221   -44.601   -40.775   -36.742   -32.502   -28.055   -23.401   -18.541   -13.474    -8.200    -2.719     2.969     8.863    14.965    21.273    27.788    34.510    41.439    48.574    55.916    63.466    71.222    79.184    83.421    79.396    75.467    71.634    67.899    64.260    60.720    57.278    53.934    50.689    47.543    44.496    41.549    38.702    35.954    33.307    30.759    28.313    25.967    23.721    21.577    19.533    17.591    15.750    14.010    12.372    10.835     9.400     8.066     6.834     5.704     4.676     3.750     2.925     2.203     1.583     1.065     0.650     0.336     0.125     0.016     0.000     0.000     0.000     0.000     0.000     0.000     0.000     0.000     0.000     0.000     0.000     0.000     0.000     0.000     0.000     0.000     0.000     0.000     0.000     0.000     0.000     0.000     0.000     0.000     0.000     0.000     0.000     0.000     0.000     0.000     0.000     0.000     0.000     0.000     0.000     0.000     0.000     0.000     0.000     0.000     0.000     0.000     0.000     0.000     0.000
     0.000     0.000     0.000     0.000     0.000     0.000     0.000     0.000     0.000     0.000     0.000     0.000     0.000     0.000     0.000     0.000     0.000     0.000     0.000     0.000     0.000     0.000     0.000     0.000     0.000     0.000     0.000     0.000     0.000     0.000     0.000     0.000     0.000     0.000     0.000     0.000     0.000     0.000     0.000     0.000     0.000     0.000     0.000     0.000     0.000     0.000     0.011     0.108     0.308     0.610     1.014     1.519     2.127     2.836     3.647     4.560     5.574     6.690     7.907     9.225    10.645    12.165    13.787    15.510    17.333    19.257    21.282    23.407    25.632    27.957    30.382    32.907    35.531    38.255    41.077    43.999    47.019    50.137    53.353    56.667    60.078    63.586    67.190    70.890    74.685    78.576    82.560    80.942    72.980    65.224    57.675    50.332    43.197    36.268    29.546    23.031    16.723    10.621     4.727    -0.961    -6.442   -11.716   -16.783   -21.643   -26.297   -30.744   -34.984   -39.017   -42.843   -46.463   -49.875   -53.081   -56.080   -58.872   -61.458   -63.836   -66.008   -67.973   -69.731   -71.282   -72.626   -73.764   -74.694   -75.418   -75.935   -76.246   -76.349   -76.246   -75.935   -75.418   -74.694   -73.764   -72.626   -71.282   -69.731   -67.973   -66.008   -63.836   -61.458   -58.872   -56.080   -53.081   -49.875   -46.463   -42.843   -39.017   -34.984   -30.744   -26.297   -21.643   -16.783   -11.716    -6.442    -0.961     4.727    10.621    16.723    23.031    29.546    36.268    43.197    50.332    57.675    65.224    72.980    80.942    82.560    78.576    74.685    70.890    67.190    63.586    60.078    56.667    53.353    50.137    47.019    43.999    41.077    38.255    35.531    32.907    30.382    27.957    25.632    23.407    21.282    19.257    17.333    15.510    13.787    12.165    10.645     9.225     7.907     6.690     5.574     4.560     3.647     2.836     2.127     1.519     1.014     0.610     0.308     0.108     0.011     0.000     0.000     0.000     0.000     0.000     0.000     0.000     0.000     0.000     0.000     0.000     0.000     0.000     0.000     0.000     0.000     0.000     0.000     0.000     0.000     0.000     0.000     0.000     0.000     0.000     0.000     0.000     0.000     0.000     0.000     0.000     0.000     0.000     0.000     0.000     0.000     0.000     0.000     0.000     0.000     0.000     0.000     0.000     0.000     0.000
     0.000     0.000     0.000     0.000     0.000     0.000     0.000     0.000     0.000     0.000     0.000     0.000     0.000     0.000     0.000     0.000     0.000     0.000     0.000     0.000     0.000     0.000     0.000     0.000     0.000     0.000     0.000     0.000     0.000     0.000     0.000     0.000     0.000     0.000     0.000     0.000     0.000     0.000     0.000     0.000     0.000     0.000     0.000     0.000     0.000     0.000     0.006     0.091     0.278     0.567     0.958     1.450     2.043     2.738     3.534     4.432     5.430     6.530     7.731     9.032    10.434    11.937    13.540    15.244    17.047    18.951    20.955    23.058    25.261    27.563    29.964    32.464    35.063    37.760    40.555    43.448    46.439    49.526    52.710    55.991    59.367    62.839    66.405    70.066    73.821    77.668    81.608    82.907    74.945    67.189    59.639    52.297    45.162    38.233    31.511    24.996    18.688    12.586     6.692     1.004    -4.477    -9.751   -14.818   -19.679   -24.332   -28.779   -33.019   -37.052   -40.878   -44.498   -47.910   -51.116   -54.115   -56.907   -59.493   -61.871   -64.043   -66.008   -67.766   -69.317   -70.661   -71.799   -72.730   -73.453   -73.971   -74.281   -74.384   -74.281   -73.971   -73.453   -72.730   -71.799   -70.661   -69.317   -67.766   -66.008   -64.043   -61.871   -59.493   -56.907   -54.115   -51.116   -47.910   -44.498   -40.878   -37.052   -33.019   -28.779   -24.332   -19.679   -14.818    -9.751    -4.477     1.004     6.692    12.586    18.688    24.996    31.511    38.233    45.162    52.297    59.639    67.189    74.945    82.907    81.608    77.668    73.821    70.066    66.405    62.839    59.367    55.991    52.710    49.526    46.439    43.448    40.555    37.760    35.063    32.464    29.964    27.563    25.261    23.058    20.955    18.951    17.047    15.244    13.540    11.937    10.434     9.032     7.731     6.530     5.430     4.432     3.534     2.738     2.043     1.450     0.958     0.567     0.278     0.091     0.006     0.000     0.000     0.000     0.000     0.000     0.000     0.000     0.000     0.000     0.000     0.000     0.000     0.000     0.000     0.000     0.000     0.000     0.000     0.000     0.000     0.000     0.000     0.000     0.000     0.000     0.000     0.000     0.000     0.000     0.000     0.000     0.000     0.000     0.000     0.000     0.000     0.000     0.000     0.000     0.000     0.000     0.000     0.000     0.000     0.000
     0.000     0.000     0.000     0.000     0.000     0.000     0.000     0.000     0.000     0.000     0.000     0.000     0.000     0.000     0.000     0.000     0.000     0.000     0.000     0.000     0.000     0.000     0.000     0.000     0.000     0.000     0.000     0.000     0.000     0.000     0.000     0.000     0.000     0.000     0.000     0.000     0.000     0.000     0.000     0.000     0.000     0.000     0.000     0.000     0.000     0.000     0.002     0.074     0.247     0.522     0.898     1.375     1.953     2.632     3.412     4.293     5.274     6.356     7.539     8.822    10.205    11.688    13.271    14.953    16.735    18.617    20.598    22.677    24.855    27.132    29.507    31.980    34.551    37.219    39.984    42.846    45.804    48.858    52.007    55.251    58.590    62.022    65.548    69.166    72.876    76.677    80.569    84.549    77.116    69.360    61.811    54.469    47.333    40.405    33.683    27.168    20.859    14.758     8.863     3.176    -2.305    -7.579   -12.646   -17.507   -22.161   -26.607   -30.847   -34.880   -38.707   -42.326   -45.739   -48.945   -51.944   -54.736   -57.321   -59.700   -61.871   -63.836   -65.594   -67.145   -68.490   -69.627   -70.558   -71.282   -71.799   -72.109   -72.213   -72.109   -71.799   -71.282   -70.558   -69.627   -68.490   -67.145   -65.594   -63.836   -61.871   -59.700   -57.321   -54.736   -51.944   -48.945   -45.739   -42.326   -38.707   -34.880   -30.847   -26.607   -22.161   -17.507   -12.646    -7.579    -2.305     3.176     8.863    14.758    20.859    27.168    33.683    40.405    47.333    54.469    61.811    69.360    77.116    84.549    80.569    76.677    72.876    69.166    65.548    62.022    58.590    55.251    52.007    48.858    45.804    42.846    39.984    37.219    34.551    31.980    29.507    27.132    24.855    22.677    20.598    18.617    16.735    14.953    13.271    11.688    10.205     8.822     7.539     6.356     5.274     4.293     3.412     2.632     1.953     1.375     0.898     0.522     0.247     0.074     0.002     0.000     0.000     0.000     0.000     0.000     0.000     0.000     0.000     0.000     0.000     0.000     0.000     0.000     0.000     0.000     0.000     0.000     0.000     0.000     0.000     0.000     0.000     0.000     0.000     0.000     0.000     0.000     0.000     0.000     0.000     0.000     0.000     0.000     0.000     0.000     0.000     0.000     0.000     0.000     0.000     0.000     0.000     0.000     0.000     0.000
     0.000     0.000     0.000     0.000     0.000     0.000     0.000     0.000     0.000     0.000     0.000     0.000     0.000     0.000     0.000     0.000     0.000     0.000     0.000     0.000     0.000     0.000     0.000     0.000     0.000     0.000     0.000     0.000     0.000     0.000     0.000     0.000     0.000     0.000     0.000     0.000     0.000     0.000     0.000     0.000     0.000     0.000     0.000     0.000     0.000     0.000     0.000     0.057     0.215     0.475     0.834     1.295     1.857     2.518     3.281     4.144     5.106     6.169     7.332     8.595     9.957    11.418    12.979    14.639    16.398    18.255    20.211    22.265    24.416    26.666    29.012    31.456    33.996    36.633    39.366    42.194    45.117    48.134    51.246    54.451    57.749    61.139    64.620    68.193    71.855    75.606    79.445    83.370    79.495    71.739    64.190    56.847    49.712    42.783    36.061    29.546    23.238    17.137    11.242     5.554     0.073    -5.201   -10.268   -15.128   -19.782   -24.229   -28.469   -32.502   -36.328   -39.948   -43.360   -46.566   -49.565   -52.357   -54.943   -57.321   -59.493   -61.458   -63.216   -64.767   -66.111   -67.249   -68.179   -68.903   -69.420   -69.731   -69.834   -69.731   -69.420   -68.903   -68.179   -67.249   -66.111   -64.767   -63.216   -61.458   -59.493   -57.321   -54.943   -52.357   -49.565   -46.566   -43.360   -39.948   -36.328   -32.502   -28.469   -24.229   -19.782   -15.128   -10.268    -5.201     0.073     5.554    11.242    17.137    23.238    29.546    36.061    42.783    49.712    56.847    64.190    71.739    79.495    83.370    79.445    75.606    71.855    68.193    64.620    61.139    57.749    54.451    51.246    48.134    45.117    42.194    39.366    36.633    33.996    31.456    29.012    26.666    24.416    22.265    20.211    18.255    16.398    14.639    12.979    11.418     9.957     8.595     7.332     6.169     5.106     4.144     3.281     2.518     1.857     1.295     0.834     0.475     0.215     0.057     0.000     0.000     0.000     0.000     0.000     0.000     0.000     0.000     0.000     0.000     0.000     0.000     0.000     0.000     0.000     0.000     0.000     0.000     0.000     0.000     0.000     0.000     0.000     0.000     0.000     0.000     0.000     0.000     0.000     0.000     0.000     0.000     0.000     0.000     0.000     0.000     0.000     0.000     0.000     0.000     0.000     0.000     0.000     0.000     0.000     0.000
     0.000     0.000     0.000     0.000     0.000     0.000     0.000     0.000     0.000     0.000     0.000     0.000     0.000     0.000     0.000     0.000     0.000     0.000     0.000     0.000     0.000     0.000     0.000     0.000     0.000     0.000     0.000     0.000     0.000     0.000     0.000     0.000     0.000     0.000     0.000     0.000     0.000     0.000     0.000     0.000     0.000     0.000     0.000     0.000     0.000     0.000     0.000     0.042     0.183     0.426     0.768     1.211     1.755     2.398     3.141     3.985     4.927     5.970     7.111     8.352     9.692    11.130    12.667    14.302    16.036    17.867    19.796    21.822    23.945    26.165    28.481    30.893    33.401    36.004    38.702    41.493    44.379    47.357    50.429    53.592    56.846    60.191    63.625    67.148    70.759    74.457    78.240    82.108    82.080    74.324    66.775    59.433    52.297    45.368    38.646    32.131    25.823    19.722    13.827     8.140     2.659    -2.615    -7.683   -12.543   -17.197   -21.643   -25.883   -29.917   -33.743   -37.362   -40.775   -43.981   -46.980   -49.772   -52.357   -54.736   -56.907   -58.872   -60.630   -62.181   -63.526   -64.663   -65.594   -66.318   -66.835   -67.145   -67.249   -67.145   -66.835   -66.318   -65.594   -64.663   -63.526   -62.181   -60.630   -58.872   -56.907   -54.736   -52.357   -49.772   -46.980   -43.981   -40.775   -37.362   -33.743   -29.917   -25.883   -21.643   -17.197   -12.543    -7.683    -2.615     2.659     8.140    13.827    19.722    25.823    32.131    38.646    45.368    52.297    59.433    66.775    74.324    82.080    82.108    78.240    74.457    70.759    67.148    63.625    60.191    56.846    53.592    50.429    47.357    44.379    41.493    38.702    36.004    33.401    30.893    28.481    26.165    23.945    21.822    19.796    17.867    16.036    14.302    12.667    11.130     9.692     8.352     7.111     5.970     4.927     3.985     3.141     2.398     1.755     1.211     0.768     0.426     0.183     0.042     0.000     0.000     0.000     0.000     0.000     0.000     0.000     0.000     0.000     0.000     0.000     0.000     0.000     0.000     0.000     0.000     0.000     0.000     0.000     0.000     0.000     0.000     0.000     0.000     0.000     0.000     0.000     0.000     0.000     0.000     0.000     0.000     0.000     0.000     0.000     0.000     0.000     0.000     0.000     0.000     0.000     0.000     0.000     0.000     0.000     0.000
     0.000     0.000     0.000     0.000     0.000     0.000     0.000     0.000     0.000     0.000     0.000     0.000     0.000     0.000     0.000     0.000     0.000     0.000     0.000     0.000     0.000     0.000     0.000     0.000     0.000     0.000     0.000     0.000     0.000     0.000     0.000     0.000     0.000     0.000     0.000     0.000     0.000     0.000     0.000     0.000     0.000     0.000     0.000     0.000     0.000     0.000     0.000     0.027     0.152     0.376     0.700     1.124     1.648     2.272     2.995     3.817     4.738     5.758     6.877     8.094     9.410    10.824    12.335    13.944    15.651    17.454    19.354    21.351    23.444    25.632    27.915    30.294    32.767    35.334    37.994    40.747    43.593    46.530    49.558    52.677    55.885    59.181    62.566    66.037    69.593    73.235    76.959    80.766    84.652    77.116    69.567    62.225    55.089    48.161    41.439    34.924    28.615    22.514    16.619    10.932     5.451     0.177    -4.891    -9.751   -14.405   -18.851   -23.091   -27.124   -30.951   -34.570   -37.983   -41.189   -44.188   -46.980   -49.565   -51.944   -54.115   -56.080   -57.838   -59.389   -60.734   -61.871   -62.802   -63.526   -64.043   -64.353   -64.457   -64.353   -64.043   -63.526   -62.802   -61.871   -60.734   -59.389   -57.838   -56.080   -54.115   -51.944   -49.565   -46.980   -44.188   -41.189   -37.983   -34.570   -30.951   -27.124   -23.091   -18.851   -14.405    -9.751    -4.891     0.177     5.451    10.932    16.619    22.514    28.615    34.924    41.439    48.161    55.089    62.225    69.567    77.116    84.652    80.766    76.959    73.235    69.593    66.037    62.566    59.181    55.885    52.677    49.558    46.530    43.593    40.747    37.994    35.334    32.767    30.294    27.915    25.632    23.444    21.351    19.354    17.454    15.651    13.944    12.335    10.824     9.410     8.094     6.877     5.758     4.738     3.817     2.995     2.272     1.648     1.124     0.700     0.376     0.152     0.027     0.000     0.000     0.000     0.000     0.000     0.000     0.000     0.000     0.000     0.000     0.000     0.000     0.000     0.000     0.000     0.000     0.000     0.000     0.000     0.000     0.000     0.000     0.000     0.000     0.000     0.000     0.000     0.000     0.000     0.000     0.000     0.000     0.000     0.000     0.000     0.000     0.000     0.000     0.000     0.000     0.000     0.000     0.000     0.000     0.000     0.000
     0.000     0.000     0.000     0.000     0.000     0.000     0.000     0.000     0.000     0.000     0.000     0.000     0.000     0.000     0.000     0.000     0.000     0.000     0.000     0.000     0.000     0.000     0.000     0.000     0.000     0.000     0.000     0.000     0.000     0.000     0.000     0.000     0.000     0.000     0.000     0.000     0.000     0.000     0.000     0.000     0.000     0.000     0.000     0.000     0.000     0.000     0.000     0.015     0.121     0.326     0.631     1.035     1.538     2.140     2.841     3.641     4.539     5.536     6.631     7.823     9.113    10.500    11.985    13.566    15.244    17.018    18.887    20.852    22.912    25.067    27.316    29.659    32.095    34.624    37.245    39.957    42.760    45.654    48.637    51.708    54.867    58.113    61.445    64.861    68.361    71.943    75.606    79.348    83.167    80.115    72.566    65.224    58.088    51.159    44.438    37.923    31.614    25.513    19.618    13.931     8.450     3.176    -1.892    -6.752   -11.406   -15.852   -20.092   -24.125   -27.952   -31.571   -34.984   -38.190   -41.189   -43.981   -46.566   -48.945   -51.116   -53.081   -54.839   -56.390   -57.735   -58.872   -59.803   -60.527   -61.044   -61.354   -61.458   -61.354   -61.044   -60.527   -59.803   -58.872   -57.735   -56.390   -54.839   -53.081   -51.116   -48.945   -46.566   -43.981   -41.189   -38.190   -34.984   -31.571   -27.952   -24.125   -20.092   -15.852   -11.406    -6.752    -1.892     3.176     8.450    13.931    19.618    25.513    31.614    37.923    44.438    51.159    58.088    65.224    72.566    80.115    83.167    79.348    75.606    71.943    68.361    64.861    61.445    58.113    54.867    51.708    48.637    45.654    42.760    39.957    37.245    34.624    32.095    29.659    27.316    25.067    22.912    20.852    18.887    17.018    15.244    13.566    11.985    10.500     9.113     7.823     6.631     5.536     4.539     3.641     2.841     2.140     1.538     1.035     0.631     0.326     0.121     0.015     0.000     0.000     0.000     0.000     0.000     0.000     0.000     0.000     0.000     0.000     0.000     0.000     0.000     0.000     0.000     0.000     0.000     0.000     0.000     0.000     0.000     0.000     0.000     0.000     0.000     0.000     0.000     0.000     0.000     0.000     0.000     0.000     0.000     0.000     0.000     0.000     0.000     0.000     0.000     0.000     0.000     0.000     0.000     0.000     0.000     0.000
     0.000     0.000     0.000     0.000     0.000     0.000     0.000     0.000     0.000     0.000     0.000     0.000     0.000     0.000     0.000     0.000     0.000     0.000     0.000     0.000     0.000     0.000     0.000     0.000     0.000     0.000     0.000     0.000     0.000     0.000     0.000     0.000     0.000     0.000     0.000     0.000     0.000     0.000     0.000     0.000     0.000     0.000     0.000     0.000     0.000     0.000     0.000     0.007     0.092     0.277     0.561     0.943     1.425     2.004     2.682     3.458     4.332     5.304     6.373     7.539     8.802    10.161    11.617    13.169    14.816    16.559    18.396    20.328    22.354    24.473    26.686    28.991    31.388    33.877    36.456    39.126    41.884    44.732    47.667    50.689    53.797    56.990    60.266    63.625    67.065    70.585    74.184    77.859    81.608    83.321    75.772    68.430    61.294    54.365    47.643    41.128    34.820    28.719    22.824    17.137    11.656     6.382     1.314    -3.546    -8.200   -12.646   -16.886   -20.920   -24.746   -28.365   -31.778   -34.984   -37.983   -40.775   -43.360   -45.739   -47.910   -49.875   -51.633   -53.184   -54.529   -55.666   -56.597   -57.321   -57.838   -58.148   -58.252   -58.148   -57.838   -57.321   -56.597   -55.666   -54.529   -53.184   -51.633   -49.875   -47.910   -45.739   -43.360   -40.775   -37.983   -34.984   -31.778   -28.365   -24.746   -20.920   -16.886   -12.646    -8.200    -3.546     1.314     6.382    11.656    17.137    22.824    28.719    34.820    41.128    47.643    54.365    61.294    68.430    75.772    83.321    81.608    77.859    74.184    70.585    67.065    63.625    60.266    56.990    53.797    50.689    47.667    44.732    41.884    39.126    36.456    33.877    31.388    28.991    26.686    24.473    22.354    20.328    18.396    16.559    14.816    13.169    11.617    10.161     8.802     7.539     6.373     5.304     4.332     3.458     2.682     2.004     1.425     0.943     0.561     0.277     0.092     0.007     0.000     0.000     0.000     0.000     0.000     0.000     0.000     0.000     0.000     0.000     0.000     0.000     0.000     0.000     0.000     0.000     0.000     0.000     0.000     0.000     0.000     0.000     0.000     0.000     0.000     0.000     0.000     0.000     0.000     0.000     0.000     0.000     0.000     0.000     0.000     0.000     0.000     0.000     0.000     0.000     0.000     0.000     0.000     0.000     0.000     0.000
     0.000     0.000     0.000     0.000     0.000     0.000     0.000     0.000     0.000     0.000     0.000     0.000     0.000     0.000     0.000     0.000     0.000     0.000     0.000     0.000     0.000     0.000     0.000     0.000     0.000     0.000     0.000     0.000     0.000     0.000     0.000     0.000     0.000     0.000     0.000     0.000     0.000     0.000     0.000     0.000     0.000     0.000     0.000     0.000     0.000     0.000     0.000     0.001     0.066     0.229     0.491     0.851     1.309     1.865     2.518     3.270     4.118     5.063     6.105     7.243     8.478     9.808    11.233    12.754    14.369    16.079    17.883    19.780    21.769    23.852    26.026    28.292    30.648    33.095    35.630    38.255    40.967    43.766    46.652    49.622    52.677    55.814    59.033    62.332    65.711    69.166    72.698    76.303    79.980    83.727    79.184    71.842    64.707    57.778    51.056    44.541    38.233    32.131    26.237    20.549    15.068     9.794     4.727    -0.133    -4.787    -9.234   -13.474   -17.507   -21.333   -24.953   -28.365   -31.571   -34.570   -37.362   -39.948   -42.326   -44.498   -46.463   -48.221   -49.772   -51.116   -52.254   -53.184   -53.908   -54.425   -54.736   -54.839   -54.736   -54.425   -53.908   -53.184   -52.254   -51.116   -49.772   -48.221   -46.463   -44.498   -42.326   -39.948   -37.362   -34.570   -31.571   -28.365   -24.953   -21.333   -17.507   -13.474    -9.234    -4.787    -0.133     4.727     9.794    15.068    20.549    26.237    32.131    38.233    44.541    51.056    57.778    64.707    71.842    79.184    83.727    79.980    76.303    72.698    69.166    65.711    62.332    59.033    55.814    52.677    49.622    46.652    43.766    40.967    38.255    35.630    33.095    30.648    28.292    26.026    23.852    21.769    19.780    17.883    16.079    14.369    12.754    11.233     9.808     8.478     7.243     6.105     5.063     4.118     3.270     2.518     1.865     1.309     0.851     0.491     0.229     0.066     0.001     0.000     0.000     0.000     0.000     0.000     0.000     0.000     0.000     0.000     0.000     0.000     0.000     0.000     0.000     0.000     0.000     0.000     0.000     0.000     0.000     0.000     0.000     0.000     0.000     0.000     0.000     0.000     0.000     0.000     0.000     0.000     0.000     0.000     0.000     0.000     0.000     0.000     0.000     0.000     0.000     0.000     0.000     0.000     0.000     0.000     0.000
     0.000     0.000     0.000     0.000     0.000     0.000     0.000     0.000     0.000     0.000     0.000     0.000     0.000     0.000     0.000     0.000     0.000     0.000     0.000     0.000     0.000     0.000     0.000     0.000     0.000     0.000     0.000     0.000     0.000     0.000     0.000     0.000     0.000     0.000     0.000     0.000     0.000     0.000     0.000     0.000     0.000     0.000     0.000     0.000     0.000     0.000     0.000     0.000     0.043     0.183     0.422     0.758     1.192     1.723     2.351     3.076     3.897     4.815     5.828     6.937     8.142     9.441    10.835    12.323    13.905    15.580    17.348    19.209    21.161    23.204    25.339    27.563    29.877    32.279    34.770    37.347    40.011    42.760    45.594    48.511    51.509    54.589    57.749    60.986    64.300    67.689    71.152    74.685    78.288    81.958    82.804    75.462    68.326    61.397    54.676    48.160    41.852    35.751    29.856    24.169    18.688    13.414     8.346     3.486    -1.168    -5.614    -9.854   -13.887   -17.714   -21.333   -24.746   -27.952   -30.951   -33.743   -36.328   -38.707   -40.878   -42.843   -44.601   -46.152   -47.497   -48.634   -49.565   -50.289   -50.806   -51.116   -51.220   -51.116   -50.806   -50.289   -49.565   -48.634   -47.497   -46.152   -44.601   -42.843   -40.878   -38.707   -36.328   -33.743   -30.951   -27.952   -24.746   -21.333   -17.714   -13.887    -9.854    -5.614    -1.168     3.486     8.346    13.414    18.688    24.169    29.856    35.751    41.852    48.160    54.676    61.397    68.326    75.462    82.804    81.958    78.288    74.685    71.152    67.689    64.300    60.986    57.749    54.589    51.509    48.511    45.594    42.760    40.011    37.347    34.770    32.279    29.877    27.563    25.339    23.204    21.161    19.209    17.348    15.580    13.905    12.323    10.835     9.441     8.142     6.937     5.828     4.815     3.897     3.076     2.351     1.723     1.192     0.758     0.422     0.183     0.043     0.000     0.000     0.000     0.000     0.000     0.000     0.000     0.000     0.000     0.000     0.000     0.000     0.000     0.000     0.000     0.000     0.000     0.000     0.000     0.000     0.000     0.000     0.000     0.000     0.000     0.000     0.000     0.000     0.000     0.000     0.000     0.000     0.000     0.000     0.000     0.000     0.000     0.000     0.000     0.000     0.000     0.000     0.000     0.000     0.000     0.000     0.000
     0.000     0.000     0.000     0.000     0.000     0.000     0.000     0.000     0.000     0.000     0.000     0.000     0.000     0.000     0.000     0.000     0.000     0.000     0.000     0.000     0.000     0.000     0.000     0.000     0.000     0.000     0.000     0.000     0.000     0.000     0.000     0.000     0.000     0.000     0.000     0.000     0.000     0.000     0.000     0.000     0.000     0.000     0.000     0.000     0.000     0.000     0.000     0.000     0.024     0.141     0.355     0.666     1.074     1.579     2.181     2.878     3.671     4.560     5.544     6.622     7.795     9.062    10.423    11.877    13.424    15.063    16.795    18.617    20.530    22.533    24.626    26.807    29.077    31.434    33.877    36.406    39.019    41.716    44.496    47.357    50.299    53.319    56.417    59.591    62.839    66.159    69.551    73.010    76.537    80.127    83.779    79.288    72.152    65.224    58.502    51.987    45.679    39.577    33.683    27.995    22.514    17.240    12.173     7.312     2.659    -1.788    -6.028   -10.061   -13.887   -17.507   -20.920   -24.125   -27.124   -29.917   -32.502   -34.880   -37.052   -39.017   -40.775   -42.326   -43.670   -44.808   -45.739   -46.463   -46.980   -47.290   -47.393   -47.290   -46.980   -46.463   -45.739   -44.808   -43.670   -42.326   -40.775   -39.017   -37.052   -34.880   -32.502   -29.917   -27.124   -24.125   -20.920   -17.507   -13.887   -10.061    -6.028    -1.788     2.659     7.312    12.173    17.240    22.514    27.995    33.683    39.577    45.679    51.987    58.502    65.224    72.152    79.288    83.779    80.127    76.537    73.010    69.551    66.159    62.839    59.591    56.417    53.319    50.299    47.357    44.496    41.716    39.019    36.406    33.877    31.434    29.077    26.807    24.626    22.533    20.530    18.617    16.795    15.063    13.424    11.877    10.423     9.062     7.795     6.622     5.544     4.560     3.671     2.878     2.181     1.579     1.074     0.666     0.355     0.141     0.024     0.000     0.000     0.000     0.000     0.000     0.000     0.000     0.000     0.000     0.000     0.000     0.000     0.000     0.000     0.000     0.000     0.000     0.000     0.000     0.000     0.000     0.000     0.000     0.000     0.000     0.000     0.000     0.000     0.000     0.000     0.000     0.000     0.000     0.000     0.000     0.000     0.000     0.000     0.000     0.000     0.000     0.000     0.000     0.000     0.000     0.000     0.000
     0.000     0.000     0.000     0.000     0.000     0.000     0.000     0.000     0.000     0.000     0.000     0.000     0.000     0.000     0.000     0.000     0.000     0.000     0.000     0.000     0.000     0.000     0.000     0.000     0.000     0.000     0.000     0.000     0.000     0.000     0.000     0.000     0.000     0.000     0.000     0.000     0.000     0.000     0.000     0.000     0.000     0.000     0.000     0.000     0.000     0.000     0.000     0.000     0.010     0.102     0.291     0.576     0.958     1.435     2.009     2.677     3.441     4.299     5.252     6.299     7.440     8.673    10.000    11.418    12.929    14.531    16.223    18.006    19.879    21.840    23.889    26.026    28.250    30.559    32.954    35.432    37.994    40.637    43.362    46.166    49.048    52.007    55.041    58.150    61.330    64.580    67.899    71.283    74.731    78.240    81.808    83.321    76.185    69.257    62.535    56.020    49.712    43.610    37.716    32.028    26.547    21.273    16.206    11.345     6.692     2.245    -1.995    -6.028    -9.854   -13.474   -16.886   -20.092   -23.091   -25.883   -28.469   -30.847   -33.019   -34.984   -36.742   -38.293   -39.637   -40.775   -41.706   -42.430   -42.947   -43.257   -43.360   -43.257   -42.947   -42.430   -41.706   -40.775   -39.637   -38.293   -36.742   -34.984   -33.019   -30.847   -28.469   -25.883   -23.091   -20.092   -16.886   -13.474    -9.854    -6.028    -1.995     2.245     6.692    11.345    16.206    21.273    26.547    32.028    37.716    43.610    49.712    56.020    62.535    69.257    76.185    83.321    81.808    78.240    74.731    71.283    67.899    64.580    61.330    58.150    55.041    52.007    49.048    46.166    43.362    40.637    37.994    35.432    32.954    30.559    28.250    26.026    23.889    21.840    19.879    18.006    16.223    14.531    12.929    11.418    10.000     8.673     7.440     6.299     5.252     4.299     3.441     2.677     2.009     1.435     0.958     0.576     0.291     0.102     0.010     0.000     0.000     0.000     0.000     0.000     0.000     0.000     0.000     0.000     0.000     0.000     0.000     0.000     0.000     0.000     0.000     0.000     0.000     0.000     0.000     0.000     0.000     0.000     0.000     0.000     0.000     0.000     0.000     0.000     0.000     0.000     0.000     0.000     0.000     0.000     0.000     0.000     0.000     0.000     0.000     0.000     0.000     0.000     0.000     0.000     0.000     0.000
     0.000     0.000     0.000     0.000     0.000     0.000     0.000     0.000     0.000     0.000     0.000     0.000     0.000     0.000     0.000     0.000     0.000     0.000     0.000     0.000     0.000     0.000     0.000     0.000     0.000     0.000     0.000     0.000     0.000     0.000     0.000     0.000     0.000     0.000     0.000     0.000     0.000     0.000     0.000     0.000     0.000     0.000     0.000     0.000     0.000     0.000     0.000     0.000     0.002     0.068     0.230     0.489     0.843     1.292     1.836     2.475     3.208     4.035     4.956     5.970     7.076     8.275     9.566    10.948    12.421    13.984    15.637    17.378    19.209    21.126    23.131    25.222    27.398    29.659    32.003    34.430    36.938    39.526    42.194    44.939    47.760    50.656    53.626    56.667    59.778    62.956    66.200    69.508    72.876    76.303    79.785    83.320    80.425    73.497    66.775    60.260    53.952    47.850    41.956    36.268    30.787    25.513    20.446    15.585    10.932     6.485     2.245    -1.788    -5.614    -9.234   -12.646   -15.852   -18.851   -21.643   -24.229   -26.607   -28.779   -30.744   -32.502   -34.053   -35.397   -36.535   -37.466   -38.190   -38.707   -39.017   -39.120   -39.017   -38.707   -38.190   -37.466   -36.535   -35.397   -34.053   -32.502   -30.744   -28.779   -26.607   -24.229   -21.643   -18.851   -15.852   -12.646    -9.234    -5.614    -1.788     2.245     6.485    10.932    15.585    20.446    25.513    30.787    36.268    41.956    47.850    53.952    60.260    66.775    73.497    80.425    83.320    79.785    76.303    72.876    69.508    66.200    62.956    59.778    56.667    53.626    50.656    47.760    44.939    42.194    39.526    36.938    34.430    32.003    29.659    27.398    25.222    23.131    21.126    19.209    17.378    15.637    13.984    12.421    10.948     9.566     8.275     7.076     5.970     4.956     4.035     3.208     2.475     1.836     1.292     0.843     0.489     0.230     0.068     0.002     0.000     0.000     0.000     0.000     0.000     0.000     0.000     0.000     0.000     0.000     0.000     0.000     0.000     0.000     0.000     0.000     0.000     0.000     0.000     0.000     0.000     0.000     0.000     0.000     0.000     0.000     0.000     0.000     0.000     0.000     0.000     0.000     0.000     0.000     0.000     0.000     0.000     0.000     0.000     0.000     0.000     0.000     0.000     0.000     0.000     0.000     0.000
     0.000     0.000     0.000     0.000     0.000     0.000     0.000     0.000     0.000     0.000     0.000     0.000     0.000     0.000     0.000     0.000     0.000     0.000     0.000     0.000     0.000     0.000     0.000     0.000     0.000     0.000     0.000     0.000     0.000     0.000     0.000     0.000     0.000     0.000     0.000     0.000     0.000     0.000     0.000     0.000     0.000     0.000     0.000     0.000     0.000     0.000     0.000     0.000     0.000     0.040     0.175     0.405     0.730     1.150     1.664     2.272     2.973     3.768     4.655     5.635     6.706     7.869     9.123    10.467    11.901    13.424    15.036    16.735    18.522    20.395    22.354    24.397    26.525    28.735    31.028    33.401    35.854    38.386    40.995    43.679    46.439    49.271    52.174    55.146    58.186    61.292    64.460    67.689    70.977    74.320    77.716    81.161    84.652    77.944    71.222    64.707    58.398    52.297    46.402    40.715    35.234    29.960    24.893    20.032    15.378    10.932     6.692     2.659    -1.168    -4.787    -8.200   -11.406   -14.405   -17.197   -19.782   -22.161   -24.332   -26.297   -28.055   -29.606   -30.951   -32.088   -33.019   -33.743   -34.260   -34.570   -34.674   -34.570   -34.260   -33.743   -33.019   -32.088   -30.951   -29.606   -28.055   -26.297   -24.332   -22.161   -19.782   -17.197   -14.405   -11.406    -8.200    -4.787    -1.168     2.659     6.692    10.932    15.378    20.032    24.893    29.960    35.234    40.715    46.402    52.297    58.398    64.707    71.222    77.944    84.652    81.161    77.716    74.320    70.977    67.689    64.460    61.292    58.186    55.146    52.174    49.271    46.439    43.679    40.995    38.386    35.854    33.401    31.028    28.735    26.525    24.397    22.354    20.395    18.522    16.735    15.036    13.424    11.901    10.467     9.123     7.869     6.706     5.635     4.655     3.768     2.973     2.272     1.664     1.150     0.730     0.405     0.175     0.040     0.000     0.000     0.000     0.000     0.000     0.000     0.000     0.000     0.000     0.000     0.000     0.000     0.000     0.000     0.000     0.000     0.000     0.000     0.000     0.000     0.000     0.000     0.000     0.000     0.000     0.000     0.000     0.000     0.000     0.000     0.000     0.000     0.000     0.000     0.000     0.000     0.000     0.000     0.000     0.000     0.000     0.000     0.000     0.000     0.000     0.000     0.000     0.000
     0.000     0.000     0.000     0.000     0.000     0.000     0.000     0.000     0.000     0.000     0.000     0.000     0.000     0.000     0.000     0.000     0.000     0.000     0.000     0.000     0.000     0.000     0.000     0.000     0.000     0.000     0.000     0.000     0.000     0.000     0.000     0.000     0.000     0.000     0.000     0.000     0.000     0.000     0.000     0.000     0.000     0.000     0.000     0.000     0.000     0.000     0.000     0.000     0.000     0.018     0.125     0.326     0.621     1.011     1.494     2.069     2.738     3.499     4.352     5.297     6.332     7.458     8.673     9.978    11.372    12.854    14.423    16.079    17.821    19.648    21.560    23.554    25.632    27.791    30.030    32.349    34.745    37.219    39.768    42.391    45.087    47.853    50.689    53.592    56.560    59.591    62.683    65.833    69.038    72.297    75.606    78.961    82.359    82.597    75.875    69.360    63.052    56.951    51.056    45.368    39.887    34.613    29.546    24.686    20.032    15.585    11.345     7.312     3.486    -0.133    -3.546    -6.752    -9.751   -12.543   -15.128   -17.507   -19.679   -21.643   -23.401   -24.953   -26.297   -27.435   -28.365   -29.089   -29.606   -29.917   -30.020   -29.917   -29.606   -29.089   -28.365   -27.435   -26.297   -24.953   -23.401   -21.643   -19.679   -17.507   -15.128   -12.543    -9.751    -6.752    -3.546    -0.133     3.486     7.312    11.345    15.585    20.032    24.686    29.546    34.613    39.887    45.368    51.056    56.951    63.052    69.360    75.875    82.597    82.359    78.961    75.606    72.297    69.038    65.833    62.683    59.591    56.560    53.592    50.689    47.853    45.087    42.391    39.768    37.219    34.745    32.349    30.030    27.791    25.632    23.554    21.560    19.648    17.821    16.079    14.423    12.854    11.372     9.978     8.673     7.458     6.332     5.297     4.352     3.499     2.738     2.069     1.494     1.011     0.621     0.326     0.125     0.018     0.000     0.000     0.000     0.000     0.000     0.000     0.000     0.000     0.000     0.000     0.000     0.000     0.000     0.000     0.000     0.000     0.000     0.000     0.000     0.000     0.000     0.000     0.000     0.000     0.000     0.000     0.000     0.000     0.000     0.000     0.000     0.000     0.000     0.000     0.000     0.000     0.000     0.000     0.000     0.000     0.000     0.000     0.000     0.000     0.000     0.000     0.000     0.000
     0.000     0.000     0.000     0.000     0.000     0.000     0.000     0.000     0.000     0.000     0.000     0.000     0.000     0.000     0.000     0.000     0.000     0.000     0.000     0.000     0.000     0.000     0.000     0.000     0.000     0.000     0.000     0.000     0.000     0.000     0.000     0.000     0.000     0.000     0.000     0.000     0.000     0.000     0.000     0.000     0.000     0.000     0.000     0.000     0.000     0.000     0.000     0.000     0.000     0.005     0.082     0.253     0.518     0.875     1.326     1.869     2.504     3.230     4.048     4.956     5.954     7.041     8.218     9.483    10.835    12.274    13.800    15.411    17.107    18.887    20.750    22.695    24.721    26.827    29.012    31.275    33.615    36.029    38.517    41.077    43.708    46.408    49.175    52.007    54.902    57.858    60.872    63.942    67.065    70.239    73.460    76.724    80.029    83.370    80.736    74.221    67.912    61.811    55.916    50.229    44.748    39.474    34.407    29.546    24.893    20.446    16.206    12.173     8.346     4.727     1.314    -1.892    -4.891    -7.683   -10.268   -12.646   -14.818   -16.783   -18.541   -20.092   -21.437   -22.574   -23.505   -24.229   -24.746   -25.056   -25.159   -25.056   -24.746   -24.229   -23.505   -22.574   -21.437   -20.092   -18.541   -16.783   -14.818   -12.646   -10.268    -7.683    -4.891    -1.892     1.314     4.727     8.346    12.173    16.206    20.446    24.893    29.546    34.407    39.474    44.748    50.229    55.916    61.811    67.912    74.221    80.736    83.370    80.029    76.724    73.460    70.239    67.065    63.942    60.872    57.858    54.902    52.007    49.175    46.408    43.708    41.077    38.517    36.029    33.615    31.275    29.012    26.827    24.721    22.695    20.750    18.887    17.107    15.411    13.800    12.274    10.835     9.483     8.218     7.041     5.954     4.956     4.048     3.230     2.504     1.869     1.326     0.875     0.518     0.253     0.082     0.005     0.000     0.000     0.000     0.000     0.000     0.000     0.000     0.000     0.000     0.000     0.000     0.000     0.000     0.000     0.000     0.000     0.000     0.000     0.000     0.000     0.000     0.000     0.000     0.000     0.000     0.000     0.000     0.000     0.000     0.000     0.000     0.000     0.000     0.000     0.000     0.000     0.000     0.000     0.000     0.000     0.000     0.000     0.000     0.000     0.000     0.000     0.000     0.000
     0.000     0.000     0.000     0.000     0.000     0.000     0.000     0.000     0.000     0.000     0.000     0.000     0.000     0.000     0.000     0.000     0.000     0.000     0.000     0.000     0.000     0.000     0.000     0.000     0.000     0.000     0.000     0.000     0.000     0.000     0.000     0.000     0.000     0.000     0.000     0.000     0.000     0.000     0.000     0.000     0.000     0.000     0.000     0.000     0.000     0.000     0.000     0.000     0.000     0.000     0.047     0.187     0.420     0.745     1.163     1.672     2.272     2.963     3.744     4.614     5.574     6.622     7.758     8.982    10.292    11.688    13.169    14.734    16.383    18.115    19.928    21.822    23.796    25.848    27.978    30.184    32.464    34.819    37.245    39.741    42.306    44.939    47.636    50.396    53.217    56.097    59.033    62.022    65.062    68.150    71.283    74.457    77.668    80.914    84.189    79.288    72.980    66.878    60.984    55.296    49.815    44.541    39.474    34.613    29.960    25.513    21.273    17.240    13.414     9.794     6.382     3.176     0.177    -2.615    -5.201    -7.579    -9.751   -11.716   -13.474   -15.025   -16.369   -17.507   -18.438   -19.162   -19.679   -19.989   -20.092   -19.989   -19.679   -19.162   -18.438   -17.507   -16.369   -15.025   -13.474   -11.716    -9.751    -7.579    -5.201    -2.615     0.177     3.176     6.382     9.794    13.414    17.240    21.273    25.513    29.960    34.613    39.474    44.541    49.815    55.296    60.984    66.878    72.980    79.288    84.189    80.914    77.668    74.457    71.283    68.150    65.062    62.022    59.033    56.097    53.217    50.396    47.636    44.939    42.306    39.741    37.245    34.819    32.464    30.184    27.978    25.848    23.796    21.822    19.928    18.115    16.383    14.734    13.169    11.688    10.292     8.982     7.758     6.622     5.574     4.614     3.744     2.963     2.272     1.672     1.163     0.745     0.420     0.187     0.047     0.000     0.000     0.000     0.000     0.000     0.000     0.000     0.000     0.000     0.000     0.000     0.000     0.000     0.000     0.000     0.000     0.000     0.000     0.000     0.000     0.000     0.000     0.000     0.000     0.000     0.000     0.000     0.000     0.000     0.000     0.000     0.000     0.000     0.000     0.000     0.000     0.000     0.000     0.000     0.000     0.000     0.000     0.000     0.000     0.000     0.000     0.000     0.000     0.000
     0.000     0.000     0.000     0.000     0.000     0.000     0.000     0.000     0.000     0.000     0.000     0.000     0.000     0.000     0.000     0.000     0.000     0.000     0.000     0.000     0.000     0.000     0.000     0.000     0.000     0.000     0.000     0.000     0.000     0.000     0.000     0.000     0.000     0.000     0.000     0.000     0.000     0.000     0.000     0.000     0.000     0.000     0.000     0.000     0.000     0.000     0.000     0.000     0.000     0.000     0.021     0.129     0.329     0.621     1.005     1.479     2.043     2.697     3.441     4.273     5.194     6.202     7.297     8.478     9.744    11.096    12.531    14.050    15.651    17.333    19.096    20.938    22.858    24.855    26.929    29.077    31.298    33.591    35.954    38.386    40.885    43.448    46.075    48.763    51.510    54.313    57.170    60.078    63.035    66.037    69.081    72.164    75.282    78.432    81.608    84.562    78.254    72.152    66.258    60.570    55.089    49.815    44.748    39.887    35.234    30.787    26.547    22.514    18.688    15.068    11.656     8.450     5.451     2.659     0.073    -2.305    -4.477    -6.442    -8.200    -9.751   -11.095   -12.233   -13.164   -13.887   -14.405   -14.715   -14.818   -14.715   -14.405   -13.887   -13.164   -12.233   -11.095    -9.751    -8.200    -6.442    -4.477    -2.305     0.073     2.659     5.451     8.450    11.656    15.068    18.688    22.514    26.547    30.787    35.234    39.887    44.748    49.815    55.089    60.570    66.258    72.152    78.254    84.562    81.608    78.432    75.282    72.164    69.081    66.037    63.035    60.078    57.170    54.313    51.510    48.763    46.075    43.448    40.885    38.386    35.954    33.591    31.298    29.077    26.929    24.855    22.858    20.938    19.096    17.333    15.651    14.050    12.531    11.096     9.744     8.478     7.297     6.202     5.194     4.273     3.441     2.697     2.043     1.479     1.005     0.621     0.329     0.129     0.021     0.000     0.000     0.000     0.000     0.000     0.000     0.000     0.000     0.000     0.000     0.000     0.000     0.000     0.000     0.000     0.000     0.000     0.000     0.000     0.000     0.000     0.000     0.000     0.000     0.000     0.000     0.000     0.000     0.000     0.000     0.000     0.000     0.000     0.000     0.000     0.000     0.000     0.000     0.000     0.000     0.000     0.000     0.000     0.000     0.000     0.000     0.000     0.000     0.000
     0.000     0.000     0.000     0.000     0.000     0.000     0.000     0.000     0.000     0.000     0.000     0.000     0.000     0.000     0.000     0.000     0.000     0.000     0.000     0.000     0.000     0.000     0.000     0.000     0.000     0.000     0.000     0.000     0.000     0.000     0.000     0.000     0.000     0.000     0.000     0.000     0.000     0.000     0.000     0.000     0.000     0.000     0.000     0.000     0.000     0.000     0.000     0.000     0.000     0.000     0.005     0.080     0.247     0.505     0.853     1.292     1.820     2.436     3.141     3.934     4.815     5.781     6.834     7.972     9.194    10.500    11.889    13.360    14.912    16.544    18.255    20.044    21.910    23.852    25.868    27.957    30.118    32.349    34.648    37.014    39.446    41.940    44.496    47.111    49.783    52.509    55.286    58.113    60.986    63.902    66.858    69.851    72.876    75.930    79.009    82.108    83.735    77.633    71.739    66.051    60.570    55.296    50.229    45.368    40.715    36.268    32.028    27.995    24.169    20.549    17.137    13.931    10.932     8.140     5.554     3.176     1.004    -0.961    -2.719    -4.270    -5.614    -6.752    -7.683    -8.407    -8.924    -9.234    -9.337    -9.234    -8.924    -8.407    -7.683    -6.752    -5.614    -4.270    -2.719    -0.961     1.004     3.176     5.554     8.140    10.932    13.931    17.137    20.549    24.169    27.995    32.028    36.268    40.715    45.368    50.229    55.296    60.570    66.051    71.739    77.633    83.735    82.108    79.009    75.930    72.876    69.851    66.858    63.902    60.986    58.113    55.286    52.509    49.783    47.111    44.496    41.940    39.446    37.014    34.648    32.349    30.118    27.957    25.868    23.852    21.910    20.044    18.255    16.544    14.912    13.360    11.889    10.500     9.194     7.972     6.834     5.781     4.815     3.934     3.141     2.436     1.820     1.292     0.853     0.505     0.247     0.080     0.005     0.000     0.000     0.000     0.000     0.000     0.000     0.000     0.000     0.000     0.000     0.000     0.000     0.000     0.000     0.000     0.000     0.000     0.000     0.000     0.000     0.000     0.000     0.000     0.000     0.000     0.000     0.000     0.000     0.000     0.000     0.000     0.000     0.000     0.000     0.000     0.000     0.000     0.000     0.000     0.000     0.000     0.000     0.000     0.000     0.000     0.000     0.000     0.000     0.000
     0.000     0.000     0.000     0.000     0.000     0.000     0.000     0.000     0.000     0.000     0.000     0.000     0.000     0.000     0.000     0.000     0.000     0.000     0.000     0.000     0.000     0.000     0.000     0.000     0.000     0.000     0.000     0.000     0.000     0.000     0.000     0.000     0.000     0.000     0.000     0.000     0.000     0.000     0.000     0.000     0.000     0.000     0.000     0.000     0.000     0.000     0.000     0.000     0.000     0.000     0.000     0.042     0.175     0.398     0.710     1.112     1.602     2.181     2.847     3.599     4.439     5.363     6.373     7.467     8.644     9.903    11.245    12.667    14.169    15.750    17.409    19.144    20.955    22.840    24.798    26.827    28.927    31.095    33.330    35.630    37.994    40.419    42.903    45.444    48.040    50.689    53.387    56.132    58.922    61.752    64.620    67.523    70.455    73.415    76.396    79.396    82.409    83.321    77.426    71.739    66.258    60.984    55.916    51.056    46.402    41.956    37.716    33.683    29.856    26.237    22.824    19.618    16.619    13.827    11.242     8.863     6.692     4.727     2.969     1.418     0.073    -1.064    -1.995    -2.719    -3.236    -3.546    -3.650    -3.546    -3.236    -2.719    -1.995    -1.064     0.073     1.418     2.969     4.727     6.692     8.863    11.242    13.827    16.619    19.618    22.824    26.237    29.856    33.683    37.716    41.956    46.402    51.056    55.916    60.984    66.258    71.739    77.426    83.321    82.409    79.396    76.396    73.415    70.455    67.523    64.620    61.752    58.922    56.132    53.387    50.689    48.040    45.444    42.903    40.419    37.994    35.630    33.330    31.095    28.927    26.827    24.798    22.840    20.955    19.144    17.409    15.750    14.169    12.667    11.245     9.903     8.644     7.467     6.373     5.363     4.439     3.599     2.847     2.181     1.602     1.112     0.710     0.398     0.175     0.042     0.000     0.000     0.000     0.000     0.000     0.000     0.000     0.000     0.000     0.000     0.000     0.000     0.000     0.000     0.000     0.000     0.000     0.000     0.000     0.000     0.000     0.000     0.000     0.000     0.000     0.000     0.000     0.000     0.000     0.000     0.000     0.000     0.000     0.000     0.000     0.000     0.000     0.000     0.000     0.000     0.000     0.000     0.000     0.000     0.000     0.000     0.000     0.000     0.000     0.000
     0.000     0.000     0.000     0.000     0.000     0.000     0.000     0.000     0.000     0.000     0.000     0.000     0.000     0.000     0.000     0.000     0.000     0.000     0.000     0.000     0.000     0.000     0.000     0.000     0.000     0.000     0.000     0.000     0.000     0.000     0.000     0.000     0.000     0.000     0.000     0.000     0.000     0.000     0.000     0.000     0.000     0.000     0.000     0.000     0.000     0.000     0.000     0.000     0.000     0.000     0.000     0.015     0.113     0.300     0.576     0.940     1.392     1.932     2.558     3.270     4.067     4.949     5.914     6.963     8.094     9.307    10.600    11.973    13.424    14.953    16.559    18.239    19.994    21.822    23.721    25.691    27.728    29.833    32.003    34.237    36.532    38.887    41.299    43.766    46.287    48.858    51.476    54.140    56.846    59.591    62.371    65.184    68.024    70.890    73.776    76.677    79.590    82.510    83.321    77.633    72.152    66.878    61.811    56.951    52.297    47.850    43.610    39.577    35.751    32.131    28.719    25.513    22.514    19.722    17.137    14.758    12.586    10.621     8.863     7.312     5.968     4.830     3.900     3.176     2.659     2.348     2.245     2.348     2.659     3.176     3.900     4.830     5.968     7.312     8.863    10.621    12.586    14.758    17.137    19.722    22.514    25.513    28.719    32.131    35.751    39.577    43.610    47.850    52.297    56.951    61.811    66.878    72.152    77.633    83.321    82.510    79.590    76.677    73.776    70.890    68.024    65.184    62.371    59.591    56.846    54.140    51.476    48.858    46.287    43.766    41.299    38.887    36.532    34.237    32.003    29.833    27.728    25.691    23.721    21.822    19.994    18.239    16.559    14.953    13.424    11.973    10.600     9.307     8.094     6.963     5.914     4.949     4.067     3.270     2.558     1.932     1.392     0.940     0.576     0.300     0.113     0.015     0.000     0.000     0.000     0.000     0.000     0.000     0.000     0.000     0.000     0.000     0.000     0.000     0.000     0.000     0.000     0.000     0.000     0.000     0.000     0.000     0.000     0.000     0.000     0.000     0.000     0.000     0.000     0.000     0.000     0.000     0.000     0.000     0.000     0.000     0.000     0.000     0.000     0.000     0.000     0.000     0.000     0.000     0.000     0.000     0.000     0.000     0.000     0.000     0.000     0.000
     0.000     0.000     0.000     0.000     0.000     0.000     0.000     0.000     0.000     0.000     0.000     0.000     0.000     0.000     0.000     0.000     0.000     0.000     0.000     0.000     0.000     0.000     0.000     0.000     0.000     0.000     0.000     0.000     0.000     0.000     0.000     0.000     0.000     0.000     0.000     0.000     0.000     0.000     0.000     0.000     0.000     0.000     0.000     0.000     0.000     0.000     0.000     0.000     0.000     0.000     0.000     0.002     0.064     0.214     0.453     0.779     1.192     1.691     2.276     2.947     3.701     4.539     5.460     6.464     7.548     8.713     9.957    11.279    12.679    14.156    15.707    17.333    19.031    20.801    22.641    24.549    26.525    28.566    30.670    32.837    35.063    37.347    39.687    42.081    44.526    47.019    49.558    52.140    54.763    57.422    60.115    62.839    65.589    68.361    71.152    73.957    76.771    79.590    82.409    83.735    78.254    72.980    67.912    63.052    58.398    53.952    49.712    45.679    41.852    38.233    34.820    31.614    28.615    25.823    23.238    20.859    18.688    16.723    14.965    13.414    12.069    10.932    10.001     9.277     8.760     8.450     8.346     8.450     8.760     9.277    10.001    10.932    12.069    13.414    14.965    16.723    18.688    20.859    23.238    25.823    28.615    31.614    34.820    38.233    41.852    45.679    49.712    53.952    58.398    63.052    67.912    72.980    78.254    83.735    82.409    79.590    76.771    73.957    71.152    68.361    65.589    62.839    60.115    57.422    54.763    52.140    49.558    47.019    44.526    42.081    39.687    37.347    35.063    32.837    30.670    28.566    26.525    24.549    22.641    20.801    19.031    17.333    15.707    14.156    12.679    11.279     9.957     8.713     7.548     6.464     5.460     4.539     3.701     2.947     2.276     1.691     1.192     0.779     0.453     0.214     0.064     0.002     0.000     0.000     0.000     0.000     0.000     0.000     0.000     0.000     0.000     0.000     0.000     0.000     0.000     0.000     0.000     0.000     0.000     0.000     0.000     0.000     0.000     0.000     0.000     0.000     0.000     0.000     0.000     0.000     0.000     0.000     0.000     0.000     0.000     0.000     0.000     0.000     0.000     0.000     0.000     0.000     0.000     0.000     0.000     0.000     0.000     0.000     0.000     0.000     0.000     0.000
     0.000     0.000     0.000     0.000     0.000     0.000     0.000     0.000     0.000     0.000     0.000     0.000     0.000     0.000     0.000     0.000     0.000     0.000     0.000     0.000     0.000     0.000     0.000     0.000     0.000     0.000     0.000     0.000     0.000     0.000     0.000     0.000     0.000     0.000     0.000     0.000     0.000     0.000     0.000     0.000     0.000     0.000     0.000     0.000     0.000     0.000     0.000     0.000     0.000     0.000     0.000     0.000     0.027     0.141     0.341     0.628     1.002     1.461     2.004     2.632     3.343     4.137     5.013     5.970     7.007     8.123     9.317    10.589    11.937    13.360    14.857    16.427    18.068    19.780    21.560    23.407    25.319    27.296    29.335    31.434    33.591    35.804    38.072    40.392    42.760    45.176    47.636    50.137    52.677    55.251    57.858    60.493    63.152    65.833    68.530    71.239    73.957    76.677    79.396    82.108    84.562    79.288    74.221    69.360    64.707    60.260    56.020    51.987    48.160    44.541    41.128    37.923    34.924    32.131    29.546    27.168    24.996    23.031    21.273    19.722    18.377    17.240    16.309    15.585    15.068    14.758    14.655    14.758    15.068    15.585    16.309    17.240    18.377    19.722    21.273    23.031    24.996    27.168    29.546    32.131    34.924    37.923    41.128    44.541    48.160    51.987    56.020    60.260    64.707    69.360    74.221    79.288    84.562    82.108    79.396    76.677    73.957    71.239    68.530    65.833    63.152    60.493    57.858    55.251    52.677    50.137    47.636    45.176    42.760    40.392    38.072    35.804    33.591    31.434    29.335    27.296    25.319    23.407    21.560    19.780    18.068    16.427    14.857    13.360    11.937    10.589     9.317     8.123     7.007     5.970     5.013     4.137     3.343     2.632     2.004     1.461     1.002     0.628     0.341     0.141     0.027     0.000     0.000     0.000     0.000     0.000     0.000     0.000     0.000     0.000     0.000     0.000     0.000     0.000     0.000     0.000     0.000     0.000     0.000     0.000     0.000     0.000     0.000     0.000     0.000     0.000     0.000     0.000     0.000     0.000     0.000     0.000     0.000     0.000     0.000     0.000     0.000     0.000     0.000     0.000     0.000     0.000     0.000     0.000     0.000     0.000     0.000     0.000     0.000     0.000     0.000     0.000
     0.000     0.000     0.000     0.000     0.000     0.000     0.000     0.000     0.000     0.000     0.000     0.000     0.000     0.000     0.000     0.000     0.000     0.000     0.000     0.000     0.000     0.000     0.000     0.000     0.000     0.000     0.000     0.000     0.000     0.000     0.000     0.000     0.000     0.000     0.000     0.000     0.000     0.000     0.000     0.000     0.000     0.000     0.000     0.000     0.000     0.000     0.000     0.000     0.000     0.000     0.000     0.000     0.006     0.081     0.243     0.491     0.824     1.241     1.743     2.328     2.995     3.744     4.573     5.483     6.472     7.539     8.683     9.903    11.199    12.568    14.010    15.524    17.107    18.760    20.479    22.265    24.114    26.026    27.999    30.030    32.118    34.261    36.456    38.702    40.995    43.333    45.714    48.134    50.591    53.082    55.602    58.150    60.720    63.310    65.914    68.530    71.152    73.776    76.396    79.009    81.608    84.189    80.736    75.875    71.222    66.775    62.535    58.502    54.676    51.056    47.643    44.438    41.439    38.646    36.061    33.683    31.511    29.546    27.788    26.237    24.893    23.755    22.824    22.100    21.583    21.273    21.170    21.273    21.583    22.100    22.824    23.755    24.893    26.237    27.788    29.546    31.511    33.683    36.061    38.646    41.439    44.438    47.643    51.056    54.676    58.502    62.535    66.775    71.222    75.875    80.736    84.189    81.608    79.009    76.396    73.776    71.152    68.530    65.914    63.310    60.720    58.150    55.602    53.082    50.591    48.134    45.714    43.333    40.995    38.702    36.456    34.261    32.118    30.030    27.999    26.026    24.114    22.265    20.479    18.760    17.107    15.524    14.010    12.568    11.199     9.903     8.683     7.539     6.472     5.483     4.573     3.744     2.995     2.328     1.743     1.241     0.824     0.491     0.243     0.081     0.006     0.000     0.000     0.000     0.000     0.000     0.000     0.000     0.000     0.000     0.000     0.000     0.000     0.000     0.000     0.000     0.000     0.000     0.000     0.000     0.000     0.000     0.000     0.000     0.000     0.000     0.000     0.000     0.000     0.000     0.000     0.000     0.000     0.000     0.000     0.000     0.000     0.000     0.000     0.000     0.000     0.000     0.000     0.000     0.000     0.000     0.000     0.000     0.000     0.000     0.000     0.000
     0.000     0.000     0.000     0.000     0.000     0.000     0.000     0.000     0.000     0.000     0.000     0.000     0.000     0.000     0.000     0.000     0.000     0.000     0.000     0.000     0.000     0.000     0.000     0.000     0.000     0.000     0.000     0.000     0.000     0.000     0.000     0.000     0.000     0.000     0.000     0.000     0.000     0.000     0.000     0.000     0.000     0.000     0.000     0.000     0.000     0.000     0.000     0.000     0.000     0.000     0.000     0.000     0.000     0.037     0.160     0.367     0.659     1.035     1.494     2.035     2.657     3.360     4.144     5.006     5.946     6.963     8.057     9.225    10.467    11.782    13.169    14.626    16.151    17.744    19.403    21.126    22.912    24.760    26.666    28.629    30.648    32.720    34.843    37.014    39.232    41.493    43.795    46.136    48.511    50.918    53.353    55.814    58.296    60.796    63.310    65.833    68.361    70.890    73.415    75.930    78.432    80.914    83.370    82.597    77.944    73.497    69.257    65.224    61.397    57.778    54.365    51.159    48.161    45.368    42.783    40.405    38.233    36.268    34.510    32.959    31.614    30.477    29.546    28.822    28.305    27.995    27.892    27.995    28.305    28.822    29.546    30.477    31.614    32.959    34.510    36.268    38.233    40.405    42.783    45.368    48.161    51.159    54.365    57.778    61.397    65.224    69.257    73.497    77.944    82.597    83.370    80.914    78.432    75.930    73.415    70.890    68.361    65.833    63.310    60.796    58.296    55.814    53.353    50.918    48.511    46.136    43.795    41.493    39.232    37.014    34.843    32.720    30.648    28.629    26.666    24.760    22.912    21.126    19.403    17.744    16.151    14.626    13.169    11.782    10.467     9.225     8.057     6.963     5.946     5.006     4.144     3.360     2.657     2.035     1.494     1.035     0.659     0.367     0.160     0.037     0.000     0.000     0.000     0.000     0.000     0.000     0.000     0.000     0.000     0.000     0.000     0.000     0.000     0.000     0.000     0.000     0.000     0.000     0.000     0.000     0.000     0.000     0.000     0.000     0.000     0.000     0.000     0.000     0.000     0.000     0.000     0.000     0.000     0.000     0.000     0.000     0.000     0.000     0.000     0.000     0.000     0.000     0.000     0.000     0.000     0.000     0.000     0.000     0.000     0.000     0.000     0.000
     0.000     0.000     0.000     0.000     0.000     0.000     0.000     0.000     0.000     0.000     0.000     0.000     0.000     0.000     0.000     0.000     0.000     0.000     0.000     0.000     0.000     0.000     0.000     0.000     0.000     0.000     0.000     0.000     0.000     0.000     0.000     0.000     0.000     0.000     0.000     0.000     0.000     0.000     0.000     0.000     0.000     0.000     0.000     0.000     0.000     0.000     0.000     0.000     0.000     0.000     0.000     0.000     0.000     0.010     0.092     0.259     0.509     0.843     1.258     1.755     2.332     2.989     3.725     4.539     5.430     6.398     7.440     8.556     9.744    11.005    12.335    13.735    15.202    16.735    18.333    19.994    21.717    23.499    25.339    27.234    29.184    31.185    33.236    35.334    37.476    39.661    41.884    44.145    46.439    48.763    51.114    53.489    55.885    58.296    60.720    63.152    65.589    68.024    70.455    72.876    75.282    77.668    80.029    82.359    84.652    80.425    76.185    72.152    68.326    64.707    61.294    58.088    55.089    52.297    49.712    47.333    45.162    43.197    41.439    39.887    38.543    37.406    36.475    35.751    35.234    34.924    34.820    34.924    35.234    35.751    36.475    37.406    38.543    39.887    41.439    43.197    45.162    47.333    49.712    52.297    55.089    58.088    61.294    64.707    68.326    72.152    76.185    80.425    84.652    82.359    80.029    77.668    75.282    72.876    70.455    68.024    65.589    63.152    60.720    58.296    55.885    53.489    51.114    48.763    46.439    44.145    41.884    39.661    37.476    35.334    33.236    31.185    29.184    27.234    25.339    23.499    21.717    19.994    18.333    16.735    15.202    13.735    12.335    11.005     9.744     8.556     7.440     6.398     5.430     4.539     3.725     2.989     2.332     1.755     1.258     0.843     0.509     0.259     0.092     0.010     0.000     0.000     0.000     0.000     0.000     0.000     0.000     0.000     0.000     0.000     0.000     0.000     0.000     0.000     0.000     0.000     0.000     0.000     0.000     0.000     0.000     0.000     0.000     0.000     0.000     0.000     0.000     0.000     0.000     0.000     0.000     0.000     0.000     0.000     0.000     0.000     0.000     0.000     0.000     0.000     0.000     0.000     0.000     0.000     0.000     0.000     0.000     0.000     0.000     0.000     0.000     0.000
     0.000     0.000     0.000     0.000     0.000     0.000     0.000     0.000     0.000     0.000     0.000     0.000     0.000     0.000     0.000     0.000     0.000     0.000     0.000     0.000     0.000     0.000     0.000     0.000     0.000     0.000     0.000     0.000     0.000     0.000     0.000     0.000     0.000     0.000     0.000     0.000     0.000     0.000     0.000     0.000     0.000     0.000     0.000     0.000     0.000     0.000     0.000     0.000     0.000     0.000     0.000     0.000     0.000     0.000     0.042     0.168     0.376     0.666     1.038     1.490     2.022     2.632     3.320     4.086     4.927     5.844     6.834     7.897     9.032    10.237    11.512    12.854    14.262    15.736    17.273    18.871    20.530    22.247    24.020    25.848    27.728    29.659    31.638    33.662    35.730    37.838    39.984    42.165    44.379    46.621    48.889    51.180    53.489    55.814    58.150    60.493    62.839    65.184    67.523    69.851    72.164    74.457    76.724    78.961    81.161    83.320    83.321    79.288    75.462    71.842    68.430    65.224    62.225    59.433    56.847    54.469    52.297    50.332    48.574    47.023    45.679    44.541    43.610    42.886    42.369    42.059    41.956    42.059    42.369    42.886    43.610    44.541    45.679    47.023    48.574    50.332    52.297    54.469    56.847    59.433    62.225    65.224    68.430    71.842    75.462    79.288    83.321    83.320    81.161    78.961    76.724    74.457    72.164    69.851    67.523    65.184    62.839    60.493    58.150    55.814    53.489    51.180    48.889    46.621    44.379    42.165    39.984    37.838    35.730    33.662    31.638    29.659    27.728    25.848    24.020    22.247    20.530    18.871    17.273    15.736    14.262    12.854    11.512    10.237     9.032     7.897     6.834     5.844     4.927     4.086     3.320     2.632     2.022     1.490     1.038     0.666     0.376     0.168     0.042     0.000     0.000     0.000     0.000     0.000     0.000     0.000     0.000     0.000     0.000     0.000     0.000     0.000     0.000     0.000     0.000     0.000     0.000     0.000     0.000     0.000     0.000     0.000     0.000     0.000     0.000     0.000     0.000     0.000     0.000     0.000     0.000     0.000     0.000     0.000     0.000     0.000     0.000     0.000     0.000     0.000     0.000     0.000     0.000     0.000     0.000     0.000     0.000     0.000     0.000     0.000     0.000     0.000
     0.000     0.000     0.000     0.000     0.000     0.000     0.000     0.000     0.000     0.000     0.000     0.000     0.000     0.000     0.000     0.000     0.000     0.000     0.000     0.000     0.000     0.000     0.000     0.000     0.000     0.000     0.000     0.000     0.000     0.000     0.000     0.000     0.000     0.000     0.000     0.000     0.000     0.000     0.000     0.000     0.000     0.000     0.000     0.000     0.000     0.000     0.000     0.000     0.000     0.000     0.000     0.000     0.000     0.000     0.011     0.095     0.260     0.507     0.834     1.241     1.727     2.290     2.931     3.647     4.439     5.304     6.242     7.252     8.333     9.483    10.700    11.985    13.334    14.748    16.223    17.759    19.354    21.006    22.713    24.473    26.285    28.145    30.052    32.003    33.996    36.029    38.098    40.201    42.335    44.496    46.682    48.889    51.114    53.353    55.602    57.858    60.115    62.371    64.620    66.858    69.081    71.283    73.460    75.606    77.716    79.785    81.808    83.779    82.804    79.184    75.772    72.566    69.567    66.775    64.190    61.811    59.639    57.675    55.916    54.365    53.021    51.883    50.953    50.229    49.712    49.401    49.298    49.401    49.712    50.229    50.953    51.883    53.021    54.365    55.916    57.675    59.639    61.811    64.190    66.775    69.567    72.566    75.772    79.184    82.804    83.779    81.808    79.785    77.716    75.606    73.460    71.283    69.081    66.858    64.620    62.371    60.115    57.858    55.602    53.353    51.114    48.889    46.682    44.496    42.335    40.201    38.098    36.029    33.996    32.003    30.052    28.145    26.285    24.473    22.713    21.006    19.354    17.759    16.223    14.748    13.334    11.985    10.700     9.483     8.333     7.252     6.242     5.304     4.439     3.647     2.931     2.290     1.727     1.241     0.834     0.507     0.260     0.095     0.011     0.000     0.000     0.000     0.000     0.000     0.000     0.000     0.000     0.000     0.000     0.000     0.000     0.000     0.000     0.000     0.000     0.000     0.000     0.000     0.000     0.000     0.000     0.000     0.000     0.000     0.000     0.000     0.000     0.000     0.000     0.000     0.000     0.000     0.000     0.000     0.000     0.000     0.000     0.000     0.000     0.000     0.000     0.000     0.000     0.000     0.000     0.000     0.000     0.000     0.000     0.000     0.000     0.000
     0.000     0.000     0.000     0.000     0.000     0.000     0.000     0.000     0.000     0.000     0.000     0.000     0.000     0.000     0.000     0.000     0.000     0.000     0.000     0.000     0.000     0.000     0.000     0.000     0.000     0.000     0.000     0.000     0.000     0.000     0.000     0.000     0.000     0.000     0.000     0.000     0.000     0.000     0.000     0.000     0.000     0.000     0.000     0.000     0.000     0.000     0.000     0.000     0.000     0.000     0.000     0.000     0.000     0.000     0.000     0.042     0.164     0.367     0.650     1.011     1.450     1.966     2.558     3.225     3.966     4.780     5.666     6.622     7.648     8.742     9.903    11.130    12.421    13.774    15.188    16.662    18.193    19.780    21.420    23.113    24.855    26.646    28.481    30.360    32.279    34.237    36.230    38.255    40.310    42.391    44.496    46.621    48.763    50.918    53.082    55.251    57.422    59.591    61.752    63.902    66.037    68.150    70.239    72.297    74.320    76.303    78.240    80.127    81.958    83.727    83.321    80.115    77.116    74.324    71.739    69.360    67.189    65.224    63.466    61.914    60.570    59.433    58.502    57.778    57.261    56.951    56.847    56.951    57.261    57.778    58.502    59.433    60.570    61.914    63.466    65.224    67.189    69.360    71.739    74.324    77.116    80.115    83.321    83.727    81.958    80.127    78.240    76.303    74.320    72.297    70.239    68.150    66.037    63.902    61.752    59.591    57.422    55.251    53.082    50.918    48.763    46.621    44.496    42.391    40.310    38.255    36.230    34.237    32.279    30.360    28.481    26.646    24.855    23.113    21.420    19.780    18.193    16.662    15.188    13.774    12.421    11.130     9.903     8.742     7.648     6.622     5.666     4.780     3.966     3.225     2.558     1.966     1.450     1.011     0.650     0.367     0.164     0.042     0.000     0.000     0.000     0.000     0.000     0.000     0.000     0.000     0.000     0.000     0.000     0.000     0.000     0.000     0.000     0.000     0.000     0.000     0.000     0.000     0.000     0.000     0.000     0.000     0.000     0.000     0.000     0.000     0.000     0.000     0.000     0.000     0.000     0.000     0.000     0.000     0.000     0.000     0.000     0.000     0.000     0.000     0.000     0.000     0.000     0.000     0.000     0.000     0.000     0.000     0.000     0.000     0.000     0.000
     0.000     0.000     0.000     0.000     0.000     0.000     0.000     0.000     0.000     0.000     0.000     0.000     0.000     0.000     0.000     0.000     0.000     0.000     0.000     0.000     0.000     0.000     0.000     0.000     0.000     0.000     0.000     0.000     0.000     0.000     0.000     0.000     0.000     0.000     0.000     0.000     0.000     0.000     0.000     0.000     0.000     0.000     0.000     0.000     0.000     0.000     0.000     0.000     0.000     0.000     0.000     0.000     0.000     0.000     0.000     0.010     0.089     0.247     0.485     0.800     1.192     1.660     2.203     2.821     3.511     4.273     5.106     6.009     6.981     8.019     9.123    10.292    11.523    12.816    14.169    15.580    17.047    18.569    20.144    21.769    23.443    25.164    26.929    28.735    30.581    32.464    34.382    36.330    38.307    40.310    42.335    44.379    46.439    48.511    50.591    52.677    54.763    56.846    58.922    60.986    63.035    65.062    67.065    69.038    70.977    72.876    74.731    76.537    78.288    79.980    81.608    83.167    84.652    82.080    79.495    77.116    74.945    72.980    71.222    69.670    68.326    67.189    66.258    65.534    65.017    64.707    64.603    64.707    65.017    65.534    66.258    67.189    68.326    69.670    71.222    72.980    74.945    77.116    79.495    82.080    84.652    83.167    81.608    79.980    78.288    76.537    74.731    72.876    70.977    69.038    67.065    65.062    63.035    60.986    58.922    56.846    54.763    52.677    50.591    48.511    46.439    44.379    42.335    40.310    38.307    36.330    34.382    32.464    30.581    28.735    26.929    25.164    23.443    21.769    20.144    18.569    17.047    15.580    14.169    12.816    11.523    10.292     9.123     8.019     6.981     6.009     5.106     4.273     3.511     2.821     2.203     1.660     1.192     0.800     0.485     0.247     0.089     0.010     0.000     0.000     0.000     0.000     0.000     0.000     0.000     0.000     0.000     0.000     0.000     0.000     0.000     0.000     0.000     0.000     0.000     0.000     0.000     0.000     0.000     0.000     0.000     0.000     0.000     0.000     0.000     0.000     0.000     0.000     0.000     0.000     0.000     0.000     0.000     0.000     0.000     0.000     0.000     0.000     0.000     0.000     0.000     0.000     0.000     0.000     0.000     0.000     0.000     0.000     0.000     0.000     0.000     0.000
     0.000     0.000     0.000     0.000     0.000     0.000     0.000     0.000     0.000     0.000     0.000     0.000     0.000     0.000     0.000     0.000     0.000     0.000     0.000     0.000     0.000     0.000     0.000     0.000     0.000     0.000     0.000     0.000     0.000     0.000     0.000     0.000     0.000     0.000     0.000     0.000     0.000     0.000     0.000     0.000     0.000     0.000     0.000     0.000     0.000     0.000     0.000     0.000     0.000     0.000     0.000     0.000     0.000     0.000     0.000     0.000     0.035     0.149     0.341     0.610     0.955     1.375     1.869     2.436     3.076     3.786     4.566     5.415     6.332     7.314     8.362     9.472    10.645    11.877    13.169    14.517    15.921    17.378    18.887    20.446    22.052    23.703    25.397    27.132    28.906    30.715    32.557    34.430    36.330    38.255    40.201    42.165    44.145    46.136    48.134    50.137    52.140    54.140    56.132    58.113    60.078    62.022    63.942    65.833    67.689    69.508    71.283    73.010    74.685    76.303    77.859    79.348    80.766    82.108    83.370    84.549    82.907    80.942    79.184    77.633    76.289    75.151    74.221    73.497    72.980    72.669    72.566    72.669    72.980    73.497    74.221    75.151    76.289    77.633    79.184    80.942    82.907    84.549    83.370    82.108    80.766    79.348    77.859    76.303    74.685    73.010    71.283    69.508    67.689    65.833    63.942    62.022    60.078    58.113    56.132    54.140    52.140    50.137    48.134    46.136    44.145    42.165    40.201    38.255    36.330    34.430    32.557    30.715    28.906    27.132    25.397    23.703    22.052    20.446    18.887    17.378    15.921    14.517    13.169    11.877    10.645     9.472     8.362     7.314     6.332     5.415     4.566     3.786     3.076     2.436     1.869     1.375     0.955     0.610     0.341     0.149     0.035     0.000     0.000     0.000     0.000     0.000     0.000     0.000     0.000     0.000     0.000     0.000     0.000     0.000     0.000     0.000     0.000     0.000     0.000     0.000     0.000     0.000     0.000     0.000     0.000     0.000     0.000     0.000     0.000     0.000     0.000     0.000     0.000     0.000     0.000     0.000     0.000     0.000     0.000     0.000     0.000     0.000     0.000     0.000     0.000     0.000     0.000     0.000     0.000     0.000     0.000     0.000     0.000     0.000     0.000     0.000
     0.000     0.000     0.000     0.000     0.000     0.000     0.000     0.000     0.000     0.000     0.000     0.000     0.000     0.000     0.000     0.000     0.000     0.000     0.000     0.000     0.000     0.000     0.000     0.000     0.000     0.000     0.000     0.000     0.000     0.000     0.000     0.000     0.000     0.000     0.000     0.000     0.000     0.000     0.000     0.000     0.000     0.000     0.000     0.000     0.000     0.000     0.000     0.000     0.000     0.000     0.000     0.000     0.000     0.000     0.000     0.000     0.006     0.075     0.221     0.443     0.740     1.112     1.557     2.074     2.662     3.320     4.048     4.843     5.704     6.631     7.621     8.673     9.787    10.959    12.189    13.476    14.816    16.209    17.652    19.144    20.682    22.265    23.889    25.553    27.255    28.991    30.759    32.557    34.382    36.230    38.098    39.984    41.884    43.795    45.714    47.636    49.558    51.476    53.387    55.286    57.170    59.033    60.872    62.683    64.460    66.200    67.899    69.551    71.152    72.698    74.184    75.606    76.959    78.240    79.445    80.569    81.608    82.560    83.421    84.189    84.459    83.321    82.390    81.666    81.149    80.839    80.736    80.839    81.149    81.666    82.390    83.321    84.459    84.189    83.421    82.560    81.608    80.569    79.445    78.240    76.959    75.606    74.184    72.698    71.152    69.551    67.899    66.200    64.460    62.683    60.872    59.033    57.170    55.286    53.387    51.476    49.558    47.636    45.714    43.795    41.884    39.984    38.098    36.230    34.382    32.557    30.759    28.991    27.255    25.553    23.889    22.265    20.682    19.144    17.652    16.209    14.816    13.476    12.189    10.959     9.787     8.673     7.621     6.631     5.704     4.843     4.048     3.320     2.662     2.074     1.557     1.112     0.740     0.443     0.221     0.075     0.006     0.000     0.000     0.000     0.000     0.000     0.000     0.000     0.000     0.000     0.000     0.000     0.000     0.000     0.000     0.000     0.000     0.000     0.000     0.000     0.000     0.000     0.000     0.000     0.000     0.000     0.000     0.000     0.000     0.000     0.000     0.000     0.000     0.000     0.000     0.000     0.000     0.000     0.000     0.000     0.000     0.000     0.000     0.000     0.000     0.000     0.000     0.000     0.000     0.000     0.000     0.000     0.000     0.000     0.000     0.000
     0.000     0.000     0.000     0.000     0.000     0.000     0.000     0.000     0.000     0.000     0.000     0.000     0.000     0.000     0.000     0.000     0.000     0.000     0.000     0.000     0.000     0.000     0.000     0.000     0.000     0.000     0.000     0.000     0.000     0.000     0.000     0.000     0.000     0.000     0.000     0.000     0.000     0.000     0.000     0.000     0.000     0.000     0.000     0.000     0.000     0.000     0.000     0.000     0.000     0.000     0.000     0.000     0.000     0.000     0.000     0.000     0.000     0.025     0.125     0.300     0.550     0.873     1.268     1.735     2.272     2.878     3.552     4.293     5.099     5.970     6.903     7.897     8.952    10.064    11.233    12.457    13.735    15.063    16.442    17.867    19.338    20.852    22.408    24.002    25.632    27.296    28.991    30.715    32.464    34.237    36.029    37.838    39.661    41.493    43.333    45.176    47.019    48.858    50.689    52.509    54.313    56.097    57.858    59.591    61.292    62.956    64.580    66.159    67.689    69.166    70.585    71.943    73.235    74.457    75.606    76.677    77.668    78.576    79.396    80.127    80.766    81.310    81.758    82.108    82.359    82.510    82.560    82.510    82.359    82.108    81.758    81.310    80.766    80.127    79.396    78.576    77.668    76.677    75.606    74.457    73.235    71.943    70.585    69.166    67.689    66.159    64.580    62.956    61.292    59.591    57.858    56.097    54.313    52.509    50.689    48.858    47.019    45.176    43.333    41.493    39.661    37.838    36.029    34.237    32.464    30.715    28.991    27.296    25.632    24.002    22.408    20.852    19.338    17.867    16.442    15.063    13.735    12.457    11.233    10.064     8.952     7.897     6.903     5.970     5.099     4.293     3.552     2.878     2.272     1.735     1.268     0.873     0.550     0.300     0.125     0.025     0.000     0.000     0.000     0.000     0.000     0.000     0.000     0.000     0.000     0.000     0.000     0.000     0.000     0.000     0.000     0.000     0.000     0.000     0.000     0.000     0.000     0.000     0.000     0.000     0.000     0.000     0.000     0.000     0.000     0.000     0.000     0.000     0.000     0.000     0.000     0.000     0.000     0.000     0.000     0.000     0.000     0.000     0.000     0.000     0.000     0.000     0.000     0.000     0.000     0.000     0.000     0.000     0.000     0.000     0.000     0.000
     0.000     0.000     0.000     0.000     0.000     0.000     0.000     0.000     0.000     0.000     0.000     0.000     0.000     0.000     0.000     0.000     0.000     0.000     0.000     0.000     0.000     0.000     0.000     0.000     0.000     0.000     0.000     0.000     0.000     0.000     0.000     0.000     0.000     0.000     0.000     0.000     0.000     0.000     0.000     0.000     0.000     0.000     0.000     0.000     0.000     0.000     0.000     0.000     0.000     0.000     0.000     0.000     0.000     0.000     0.000     0.000     0.000     0.002     0.055     0.183     0.385     0.659     1.005     1.421     1.907     2.460     3.081     3.768     4.519     5.334     6.210     7.146     8.142     9.194    10.303    11.465    12.679    13.944    15.258    16.617    18.022    19.468    20.955    22.479    24.039    25.632    27.255    28.906    30.581    32.279    33.996    35.730    37.476    39.232    40.995    42.760    44.526    46.287    48.040    49.783    51.510    53.217    54.902    56.560    58.186    59.778    61.330    62.839    64.300    65.711    67.065    68.361    69.593    70.759    71.855    72.876    73.821    74.685    75.467    76.163    76.771    77.289    77.716    78.049    78.288    78.432    78.480    78.432    78.288    78.049    77.716    77.289    76.771    76.163    75.467    74.685    73.821    72.876    71.855    70.759    69.593    68.361    67.065    65.711    64.300    62.839    61.330    59.778    58.186    56.560    54.902    53.217    51.510    49.783    48.040    46.287    44.526    42.760    40.995    39.232    37.476    35.730    33.996    32.279    30.581    28.906    27.255    25.632    24.039    22.479    20.955    19.468    18.022    16.617    15.258    13.944    12.679    11.465    10.303     9.194     8.142     7.146     6.210     5.334     4.519     3.768     3.081     2.460     1.907     1.421     1.005     0.659     0.385     0.183     0.055     0.002     0.000     0.000     0.000     0.000     0.000     0.000     0.000     0.000     0.000     0.000     0.000     0.000     0.000     0.000     0.000     0.000     0.000     0.000     0.000     0.000     0.000     0.000     0.000     0.000     0.000     0.000     0.000     0.000     0.000     0.000     0.000     0.000     0.000     0.000     0.000     0.000     0.000     0.000     0.000     0.000     0.000     0.000     0.000     0.000     0.000     0.000     0.000     0.000     0.000     0.000     0.000     0.000     0.000     0.000     0.000     0.000
     0.000     0.000     0.000     0.000     0.000     0.000     0.000     0.000     0.000     0.000     0.000     0.000     0.000     0.000     0.000     0.000     0.000     0.000     0.000     0.000     0.000     0.000     0.000     0.000     0.000     0.000     0.000     0.000     0.000     0.000     0.000     0.000     0.000     0.000     0.000     0.000     0.000     0.000     0.000     0.000     0.000     0.000     0.000     0.000     0.000     0.000     0.000     0.000     0.000     0.000     0.000     0.000     0.000     0.000     0.000     0.000     0.000     0.000     0.013     0.094     0.247     0.472     0.768     1.134     1.568     2.069     2.637     3.270     3.966     4.724     5.544     6.422     7.359     8.352     9.400    10.500    11.652    12.854    14.103    15.397    16.735    18.115    19.533    20.989    22.479    24.002    25.553    27.132    28.735    30.360    32.003    33.662    35.334    37.014    38.702    40.392    42.081    43.766    45.444    47.111    48.763    50.396    52.007    53.592    55.146    56.667    58.150    59.591    60.986    62.332    63.625    64.861    66.037    67.148    68.193    69.166    70.066    70.890    71.634    72.297    72.876    73.370    73.776    74.093    74.320    74.457    74.503    74.457    74.320    74.093    73.776    73.370    72.876    72.297    71.634    70.890    70.066    69.166    68.193    67.148    66.037    64.861    63.625    62.332    60.986    59.591    58.150    56.667    55.146    53.592    52.007    50.396    48.763    47.111    45.444    43.766    42.081    40.392    38.702    37.014    35.334    33.662    32.003    30.360    28.735    27.132    25.553    24.002    22.479    20.989    19.533    18.115    16.735    15.397    14.103    12.854    11.652    10.500     9.400     8.352     7.359     6.422     5.544     4.724     3.966     3.270     2.637     2.069     1.568     1.134     0.768     0.472     0.247     0.094     0.013     0.000     0.000     0.000     0.000     0.000     0.000     0.000     0.000     0.000     0.000     0.000     0.000     0.000     0.000     0.000     0.000     0.000     0.000     0.000     0.000     0.000     0.000     0.000     0.000     0.000     0.000     0.000     0.000     0.000     0.000     0.000     0.000     0.000     0.000     0.000     0.000     0.000     0.000     0.000     0.000     0.000     0.000     0.000     0.000     0.000     0.000     0.000     0.000     0.000     0.000     0.000     0.000     0.000     0.000     0.000     0.000     0.000
     0.000     0.000     0.000     0.000     0.000     0.000     0.000     0.000     0.000     0.000     0.000     0.000     0.000     0.000     0.000     0.000     0.000     0.000     0.000     0.000     0.000     0.000     0.000     0.000     0.000     0.000     0.000     0.000     0.000     0.000     0.000     0.000     0.000     0.000     0.000     0.000     0.000     0.000     0.000     0.000     0.000     0.000     0.000     0.000     0.000     0.000     0.000     0.000     0.000     0.000     0.000     0.000     0.000     0.000     0.000     0.000     0.000     0.000     0.000     0.033     0.139     0.315     0.561     0.875     1.258     1.707     2.221     2.800     3.441     4.144     4.906     5.727     6.605     7.539     8.526     9.566    10.656    11.794    12.979    14.209    15.481    16.795    18.146    19.533    20.955    22.408    23.889    25.397    26.929    28.481    30.052    31.638    33.236    34.843    36.456    38.072    39.687    41.299    42.903    44.496    46.075    47.636    49.175    50.689    52.174    53.626    55.041    56.417    57.749    59.033    60.266    61.445    62.566    63.625    64.620    65.548    66.405    67.190    67.899    68.530    69.081    69.551    69.937    70.239    70.455    70.585    70.629    70.585    70.455    70.239    69.937    69.551    69.081    68.530    67.899    67.190    66.405    65.548    64.620    63.625    62.566    61.445    60.266    59.033    57.749    56.417    55.041    53.626    52.174    50.689    49.175    47.636    46.075    44.496    42.903    41.299    39.687    38.072    36.456    34.843    33.236    31.638    30.052    28.481    26.929    25.397    23.889    22.408    20.955    19.533    18.146    16.795    15.481    14.209    12.979    11.794    10.656     9.566     8.526     7.539     6.605     5.727     4.906     4.144     3.441     2.800     2.221     1.707     1.258     0.875     0.561     0.315     0.139     0.033     0.000     0.000     0.000     0.000     0.000     0.000     0.000     0.000     0.000     0.000     0.000     0.000     0.000     0.000     0.000     0.000     0.000     0.000     0.000     0.000     0.000     0.000     0.000     0.000     0.000     0.000     0.000     0.000     0.000     0.000     0.000     0.000     0.000     0.000     0.000     0.000     0.000     0.000     0.000     0.000     0.000     0.000     0.000     0.000     0.000     0.000     0.000     0.000     0.000     0.000     0.000     0.000     0.000     0.000     0.000     0.000     0.000     0.000
     0.000     0.000     0.000     0.000     0.000     0.000     0.000     0.000     0.000     0.000     0.000     0.000     0.000     0.000     0.000     0.000     0.000     0.000     0.000     0.000     0.000     0.000     0.000     0.000     0.000     0.000     0.000     0.000     0.000     0.000     0.000     0.000     0.000     0.000     0.000     0.000     0.000     0.000     0.000     0.000     0.000     0.000     0.000     0.000     0.000     0.000     0.000     0.000     0.000     0.000     0.000     0.000     0.000     0.000     0.000     0.000     0.000     0.000     0.000     0.003     0.060     0.187     0.383     0.647     0.978     1.375     1.836     2.360     2.947     3.593     4.299     5.063     5.883     6.757     7.685     8.663     9.692    10.768    11.889    13.055    14.262    15.510    16.795    18.115    19.468    20.852    22.265    23.703    25.164    26.646    28.145    29.659    31.185    32.720    34.261    35.804    37.347    38.887    40.419    41.940    43.448    44.939    46.408    47.853    49.271    50.656    52.007    53.319    54.589    55.814    56.990    58.113    59.181    60.191    61.139    62.022    62.839    63.586    64.260    64.861    65.386    65.833    66.200    66.488    66.693    66.817    66.858    66.817    66.693    66.488    66.200    65.833    65.386    64.861    64.260    63.586    62.839    62.022    61.139    60.191    59.181    58.113    56.990    55.814    54.589    53.319    52.007    50.656    49.271    47.853    46.408    44.939    43.448    41.940    40.419    38.887    37.347    35.804    34.261    32.720    31.185    29.659    28.145    26.646    25.164    23.703    22.265    20.852    19.468    18.115    16.795    15.510    14.262    13.055    11.889    10.768     9.692     8.663     7.685     6.757     5.883     5.063     4.299     3.593     2.947     2.360     1.836     1.375     0.978     0.647     0.383     0.187     0.060     0.003     0.000     0.000     0.000     0.000     0.000     0.000     0.000     0.000     0.000     0.000     0.000     0.000     0.000     0.000     0.000     0.000     0.000     0.000     0.000     0.000     0.000     0.000     0.000     0.000     0.000     0.000     0.000     0.000     0.000     0.000     0.000     0.000     0.000     0.000     0.000     0.000     0.000     0.000     0.000     0.000     0.000     0.000     0.000     0.000     0.000     0.000     0.000     0.000     0.000     0.000     0.000     0.000     0.000     0.000     0.000     0.000     0.000     0.000
     0.000     0.000     0.000     0.000     0.000     0.000     0.000     0.000     0.000     0.000     0.000     0.000     0.000     0.000     0.000     0.000     0.000     0.000     0.000     0.000     0.000     0.000     0.000     0.000     0.000     0.000     0.000     0.000     0.000     0.000     0.000     0.000     0.000     0.000     0.000     0.000     0.000     0.000     0.000     0.000     0.000     0.000     0.000     0.000     0.000     0.000     0.000     0.000     0.000     0.000     0.000     0.000     0.000     0.000     0.000     0.000     0.000     0.000     0.000     0.000     0.013     0.091     0.237     0.451     0.730     1.074     1.482     1.953     2.484     3.076     3.725     4.432     5.194     6.009     6.877     7.795     8.762     9.776    10.835    11.937    13.080    14.262    15.481    16.735    18.022    19.338    20.682    22.052    23.443    24.855    26.285    27.728    29.184    30.648    32.118    33.591    35.063    36.532    37.994    39.446    40.885    42.306    43.708    45.087    46.439    47.760    49.048    50.299    51.509    52.677    53.797    54.867    55.885    56.846    57.749    58.590    59.367    60.078    60.720    61.292    61.791    62.216    62.566    62.839    63.035    63.152    63.192    63.152    63.035    62.839    62.566    62.216    61.791    61.292    60.720    60.078    59.367    58.590    57.749    56.846    55.885    54.867    53.797    52.677    51.509    50.299    49.048    47.760    46.439    45.087    43.708    42.306    40.885    39.446    37.994    36.532    35.063    33.591    32.118    30.648    29.184    27.728    26.285    24.855    23.443    22.052    20.682    19.338    18.022    16.735    15.481    14.262    13.080    11.937    10.835     9.776     8.762     7.795     6.877     6.009     5.194     4.432     3.725     3.076     2.484     1.953     1.482     1.074     0.730     0.451     0.237     0.091     0.013     0.000     0.000     0.000     0.000     0.000     0.000     0.000     0.000     0.000     0.000     0.000     0.000     0.000     0.000     0.000     0.000     0.000     0.000     0.000     0.000     0.000     0.000     0.000     0.000     0.000     0.000     0.000     0.000     0.000     0.000     0.000     0.000     0.000     0.000     0.000     0.000     0.000     0.000     0.000     0.000     0.000     0.000     0.000     0.000     0.000     0.000     0.000     0.000     0.000     0.000     0.000     0.000     0.000     0.000     0.000     0.000     0.000     0.000     0.000
     0.000     0.000     0.000     0.000     0.000     0.000     0.000     0.000     0.000     0.000     0.000     0.000     0.000     0.000     0.000     0.000     0.000     0.000     0.000     0.000     0.000     0.000     0.000     0.000     0.000     0.000     0.000     0.000     0.000     0.000     0.000     0.000     0.000     0.000     0.000     0.000     0.000     0.000     0.000     0.000     0.000     0.000     0.000     0.000     0.000     0.000     0.000     0.000     0.000     0.000     0.000     0.000     0.000     0.000     0.000     0.000     0.000     0.000     0.000     0.000     0.000     0.029     0.125     0.288     0.516     0.808     1.163     1.579     2.056     2.592     3.186     3.835     4.539     5.297     6.105     6.963     7.869     8.822     9.818    10.857    11.937    13.055    14.209    15.397    16.617    17.867    19.144    20.446    21.769    23.113    24.473    25.848    27.234    28.629    30.030    31.434    32.837    34.237    35.630    37.014    38.386    39.741    41.077    42.391    43.679    44.939    46.166    47.357    48.511    49.622    50.689    51.708    52.677    53.592    54.451    55.251    55.991    56.667    57.278    57.821    58.296    58.700    59.033    59.293    59.479    59.591    59.628    59.591    59.479    59.293    59.033    58.700    58.296    57.821    57.278    56.667    55.991    55.251    54.451    53.592    52.677    51.708    50.689    49.622    48.511    47.357    46.166    44.939    43.679    42.391    41.077    39.741    38.386    37.014    35.630    34.237    32.837    31.434    30.030    28.629    27.234    25.848    24.473    23.113    21.769    20.446    19.144    17.867    16.617    15.397    14.209    13.055    11.937    10.857     9.818     8.822     7.869     6.963     6.105     5.297     4.539     3.835     3.186     2.592     2.056     1.579     1.163     0.808     0.516     0.288     0.125     0.029     0.000     0.000     0.000     0.000     0.000     0.000     0.000     0.000     0.000     0.000     0.000     0.000     0.000     0.000     0.000     0.000     0.000     0.000     0.000     0.000     0.000     0.000     0.000     0.000     0.000     0.000     0.000     0.000     0.000     0.000     0.000     0.000     0.000     0.000     0.000     0.000     0.000     0.000     0.000     0.000     0.000     0.000     0.000     0.000     0.000     0.000     0.000     0.000     0.000     0.000     0.000     0.000     0.000     0.000     0.000     0.000     0.000     0.000     0.000     0.000
     0.000     0.000     0.000     0.000     0.000     0.000     0.000     0.000     0.000     0.000     0.000     0.000     0.000     0.000     0.000     0.000     0.000     0.000     0.000     0.000     0.000     0.000     0.000     0.000     0.000     0.000     0.000     0.000     0.000     0.000     0.000     0.000     0.000     0.000     0.000     0.000     0.000     0.000     0.000     0.000     0.000     0.000     0.000     0.000     0.000     0.000     0.000     0.000     0.000     0.000     0.000     0.000     0.000     0.000     0.000     0.000     0.000     0.000     0.000     0.000     0.000     0.001     0.048     0.160     0.336     0.576     0.878     1.241     1.664     2.145     2.682     3.275     3.922     4.621     5.371     6.169     7.015     7.907     8.842     9.818    10.835    11.889    12.979    14.103    15.258    16.442    17.652    18.887    20.144    21.420    22.713    24.020    25.339    26.666    27.999    29.335    30.670    32.003    33.330    34.648    35.954    37.245    38.517    39.768    40.995    42.194    43.362    44.496    45.594    46.652    47.667    48.637    49.558    50.429    51.246    52.007    52.710    53.353    53.934    54.451    54.902    55.286    55.602    55.849    56.026    56.132    56.168    56.132    56.026    55.849    55.602    55.286    54.902    54.451    53.934    53.353    52.710    52.007    51.246    50.429    49.558    48.637    47.667    46.652    45.594    44.496    43.362    42.194    40.995    39.768    38.517    37.245    35.954    34.648    33.330    32.003    30.670    29.335    27.999    26.666    25.339    24.020    22.713    21.420    20.144    18.887    17.652    16.442    15.258    14.103    12.979    11.889    10.835     9.818     8.842     7.907     7.015     6.169     5.371     4.621     3.922     3.275     2.682     2.145     1.664     1.241     0.878     0.576     0.336     0.160     0.048     0.001     0.000     0.000     0.000     0.000     0.000     0.000     0.000     0.000     0.000     0.000     0.000     0.000     0.000     0.000     0.000     0.000     0.000     0.000     0.000     0.000     0.000     0.000     0.000     0.000     0.000     0.000     0.000     0.000     0.000     0.000     0.000     0.000     0.000     0.000     0.000     0.000     0.000     0.000     0.000     0.000     0.000     0.000     0.000     0.000     0.000     0.000     0.000     0.000     0.000     0.000     0.000     0.000     0.000     0.000     0.000     0.000     0.000     0.000     0.000     0.000
     0.000     0.000     0.000     0.000     0.000     0.000     0.000     0.000     0.000     0.000     0.000     0.000     0.000     0.000     0.000     0.000     0.000     0.000     0.000     0.000     0.000     0.000     0.000     0.000     0.000     0.000     0.000     0.000     0.000     0.000     0.000     0.000     0.000     0.000     0.000     0.000     0.000     0.000     0.000     0.000     0.000     0.000     0.000     0.000     0.000     0.000     0.000     0.000     0.000     0.000     0.000     0.000     0.000     0.000     0.000     0.000     0.000     0.000     0.000     0.000     0.000     0.000     0.007     0.068     0.193     0.381     0.631     0.940     1.309     1.735     2.217     2.753     3.343     3.985     4.676     5.415     6.202     7.033     7.907     8.822     9.776    10.768    11.794    12.854    13.944    15.063    16.209    17.378    18.569    19.780    21.006    22.247    23.499    24.760    26.026    27.296    28.566    29.833    31.095    32.349    33.591    34.819    36.029    37.219    38.386    39.526    40.637    41.716    42.760    43.766    44.732    45.654    46.530    47.357    48.134    48.858    49.526    50.137    50.689    51.180    51.609    51.974    52.274    52.509    52.677    52.778    52.811    52.778    52.677    52.509    52.274    51.974    51.609    51.180    50.689    50.137    49.526    48.858    48.134    47.357    46.530    45.654    44.732    43.766    42.760    41.716    40.637    39.526    38.386    37.219    36.029    34.819    33.591    32.349    31.095    29.833    28.566    27.296    26.026    24.760    23.499    22.247    21.006    19.780    18.569    17.378    16.209    15.063    13.944    12.854    11.794    10.768     9.776     8.822     7.907     7.033     6.202     5.415     4.676     3.985     3.343     2.753     2.217     1.735     1.309     0.940     0.631     0.381     0.193     0.068     0.007     0.000     0.000     0.000     0.000     0.000     0.000     0.000     0.000     0.000     0.000     0.000     0.000     0.000     0.000     0.000     0.000     0.000     0.000     0.000     0.000     0.000     0.000     0.000     0.000     0.000     0.000     0.000     0.000     0.000     0.000     0.000     0.000     0.000     0.000     0.000     0.000     0.000     0.000     0.000     0.000     0.000     0.000     0.000     0.000     0.000     0.000     0.000     0.000     0.000     0.000     0.000     0.000     0.000     0.000     0.000     0.000     0.000     0.000     0.000     0.000     0.000
     0.000     0.000     0.000     0.000     0.000     0.000     0.000     0.000     0.000     0.000     0.000     0.000     0.000     0.000     0.000     0.000     0.000     0.000     0.000     0.000     0.000     0.000     0.000     0.000     0.000     0.000     0.000     0.000     0.000     0.000     0.000     0.000     0.000     0.000     0.000     0.000     0.000     0.000     0.000     0.000     0.000     0.000     0.000     0.000     0.000     0.000     0.000     0.000     0.000     0.000     0.000     0.000     0.000     0.000     0.000     0.000     0.000     0.000     0.000     0.000     0.000     0.000     0.000     0.014     0.089     0.225     0.422     0.678     0.993     1.364     1.791     2.272     2.805     3.389     4.022     4.703     5.430     6.202     7.015     7.869     8.762     9.692    10.656    11.652    12.679    13.735    14.816    15.921    17.047    18.193    19.354    20.530    21.717    22.912    24.114    25.319    26.525    27.728    28.927    30.118    31.298    32.464    33.615    34.745    35.854    36.938    37.994    39.019    40.011    40.967    41.884    42.760    43.593    44.379    45.117    45.804    46.439    47.019    47.543    48.009    48.416    48.763    49.048    49.271    49.430    49.526    49.558    49.526    49.430    49.271    49.048    48.763    48.416    48.009    47.543    47.019    46.439    45.804    45.117    44.379    43.593    42.760    41.884    40.967    40.011    39.019    37.994    36.938    35.854    34.745    33.615    32.464    31.298    30.118    28.927    27.728    26.525    25.319    24.114    22.912    21.717    20.530    19.354    18.193    17.047    15.921    14.816    13.735    12.679    11.652    10.656     9.692     8.762     7.869     7.015     6.202     5.430     4.703     4.022     3.389     2.805     2.272     1.791     1.364     0.993     0.678     0.422     0.225     0.089     0.014     0.000     0.000     0.000     0.000     0.000     0.000     0.000     0.000     0.000     0.000     0.000     0.000     0.000     0.000     0.000     0.000     0.000     0.000     0.000     0.000     0.000     0.000     0.000     0.000     0.000     0.000     0.000     0.000     0.000     0.000     0.000     0.000     0.000     0.000     0.000     0.000     0.000     0.000     0.000     0.000     0.000     0.000     0.000     0.000     0.000     0.000     0.000     0.000     0.000     0.000     0.000     0.000     0.000     0.000     0.000     0.000     0.000     0.000     0.000     0.000     0.000     0.000
     0.000     0.000     0.000     0.000     0.000     0.000     0.000     0.000     0.000     0.000     0.000     0.000     0.000     0.000     0.000     0.000     0.000     0.000     0.000     0.000     0.000     0.000     0.000     0.000     0.000     0.000     0.000     0.000     0.000     0.000     0.000     0.000     0.000     0.000     0.000     0.000     0.000     0.000     0.000     0.000     0.000     0.000     0.000     0.000     0.000     0.000     0.000     0.000     0.000     0.000     0.000     0.000     0.000     0.000     0.000     0.000     0.000     0.000     0.000     0.000     0.000     0.000     0.000     0.000     0.024     0.108     0.253     0.457     0.718     1.035     1.407     1.832     2.309     2.836     3.412     4.035     4.703     5.415     6.169     6.963     7.795     8.663     9.566    10.500    11.465    12.457    13.476    14.517    15.580    16.662    17.759    18.871    19.994    21.126    22.265    23.407    24.549    25.691    26.827    27.957    29.077    30.184    31.275    32.349    33.401    34.430    35.432    36.406    37.347    38.255    39.126    39.957    40.747    41.493    42.194    42.846    43.448    43.999    44.496    44.939    45.325    45.654    45.924    46.136    46.287    46.378    46.408    46.378    46.287    46.136    45.924    45.654    45.325    44.939    44.496    43.999    43.448    42.846    42.194    41.493    40.747    39.957    39.126    38.255    37.347    36.406    35.432    34.430    33.401    32.349    31.275    30.184    29.077    27.957    26.827    25.691    24.549    23.407    22.265    21.126    19.994    18.871    17.759    16.662    15.580    14.517    13.476    12.457    11.465    10.500     9.566     8.663     7.795     6.963     6.169     5.415     4.703     4.035     3.412     2.836     2.309     1.832     1.407     1.035     0.718     0.457     0.253     0.108     0.024     0.000     0.000     0.000     0.000     0.000     0.000     0.000     0.000     0.000     0.000     0.000     0.000     0.000     0.000     0.000     0.000     0.000     0.000     0.000     0.000     0.000     0.000     0.000     0.000     0.000     0.000     0.000     0.000     0.000     0.000     0.000     0.000     0.000     0.000     0.000     0.000     0.000     0.000     0.000     0.000     0.000     0.000     0.000     0.000     0.000     0.000     0.000     0.000     0.000     0.000     0.000     0.000     0.000     0.000     0.000     0.000     0.000     0.000     0.000     0.000     0.000     0.000     0.000
     0.000     0.000     0.000     0.000     0.000     0.000     0.000     0.000     0.000     0.000     0.000     0.000     0.000     0.000     0.000     0.000     0.000     0.000     0.000     0.000     0.000     0.000     0.000     0.000     0.000     0.000     0.000     0.000     0.000     0.000     0.000     0.000     0.000     0.000     0.000     0.000     0.000     0.000     0.000     0.000     0.000     0.000     0.000     0.000     0.000     0.000     0.000     0.000     0.000     0.000     0.000     0.000     0.000     0.000     0.000     0.000     0.000     0.000     0.000     0.000     0.000     0.000     0.000     0.000     0.000     0.033     0.126     0.277     0.485     0.748     1.065     1.435     1.857     2.328     2.847     3.412     4.022     4.676     5.371     6.105     6.877     7.685     8.526     9.400    10.303    11.233    12.189    13.169    14.169    15.188    16.223    17.273    18.333    19.403    20.479    21.560    22.641    23.721    24.798    25.868    26.929    27.978    29.012    30.030    31.028    32.003    32.954    33.877    34.770    35.630    36.456    37.245    37.994    38.702    39.366    39.984    40.555    41.077    41.549    41.969    42.335    42.647    42.903    43.103    43.247    43.333    43.362    43.333    43.247    43.103    42.903    42.647    42.335    41.969    41.549    41.077    40.555    39.984    39.366    38.702    37.994    37.245    36.456    35.630    34.770    33.877    32.954    32.003    31.028    30.030    29.012    27.978    26.929    25.868    24.798    23.721    22.641    21.560    20.479    19.403    18.333    17.273    16.223    15.188    14.169    13.169    12.189    11.233    10.303     9.400     8.526     7.685     6.877     6.105     5.371     4.676     4.022     3.412     2.847     2.328     1.857     1.435     1.065     0.748     0.485     0.277     0.126     0.033     0.000     0.000     0.000     0.000     0.000     0.000     0.000     0.000     0.000     0.000     0.000     0.000     0.000     0.000     0.000     0.000     0.000     0.000     0.000     0.000     0.000     0.000     0.000     0.000     0.000     0.000     0.000     0.000     0.000     0.000     0.000     0.000     0.000     0.000     0.000     0.000     0.000     0.000     0.000     0.000     0.000     0.000     0.000     0.000     0.000     0.000     0.000     0.000     0.000     0.000     0.000     0.000     0.000     0.000     0.000     0.000     0.000     0.000     0.000     0.000     0.000     0.000     0.000     0.000
     0.000     0.000     0.000     0.000     0.000     0.000     0.000     0.000     0.000     0.000     0.000     0.000     0.000     0.000     0.000     0.000     0.000     0.000     0.000     0.000     0.000     0.000     0.000     0.000     0.000     0.000     0.000     0.000     0.000     0.000     0.000     0.000     0.000     0.000     0.000     0.000     0.000     0.000     0.000     0.000     0.000     0.000     0.000     0.000     0.000     0.000     0.000     0.000     0.000     0.000     0.000     0.000     0.000     0.000     0.000     0.000     0.000     0.000     0.000     0.000     0.000     0.000     0.000     0.000     0.000     0.001     0.042     0.141     0.295     0.505     0.768     1.084     1.450     1.865     2.328     2.836     3.389     3.985     4.621     5.297     6.009     6.757     7.539     8.352     9.194    10.064    10.959    11.877    12.816    13.774    14.748    15.736    16.735    17.744    18.760    19.780    20.801    21.822    22.840    23.852    24.855    25.848    26.827    27.791    28.735    29.659    30.559    31.434    32.279    33.095    33.877    34.624    35.334    36.004    36.633    37.219    37.760    38.255    38.702    39.099    39.446    39.741    39.984    40.174    40.310    40.392    40.419    40.392    40.310    40.174    39.984    39.741    39.446    39.099    38.702    38.255    37.760    37.219    36.633    36.004    35.334    34.624    33.877    33.095    32.279    31.434    30.559    29.659    28.735    27.791    26.827    25.848    24.855    23.852    22.840    21.822    20.801    19.780    18.760    17.744    16.735    15.736    14.748    13.774    12.816    11.877    10.959    10.064     9.194     8.352     7.539     6.757     6.009     5.297     4.621     3.985     3.389     2.836     2.328     1.865     1.450     1.084     0.768     0.505     0.295     0.141     0.042     0.001     0.000     0.000     0.000     0.000     0.000     0.000     0.000     0.000     0.000     0.000     0.000     0.000     0.000     0.000     0.000     0.000     0.000     0.000     0.000     0.000     0.000     0.000     0.000     0.000     0.000     0.000     0.000     0.000     0.000     0.000     0.000     0.000     0.000     0.000     0.000     0.000     0.000     0.000     0.000     0.000     0.000     0.000     0.000     0.000     0.000     0.000     0.000     0.000     0.000     0.000     0.000     0.000     0.000     0.000     0.000     0.000     0.000     0.000     0.000     0.000     0.000     0.000     0.000     0.000
     0.000     0.000     0.000     0.000     0.000     0.000     0.000     0.000     0.000     0.000     0.000     0.000     0.000     0.000     0.000     0.000     0.000     0.000     0.000     0.000     0.000     0.000     0.000     0.000     0.000     0.000     0.000     0.000     0.000     0.000     0.000     0.000     0.000     0.000     0.000     0.000     0.000     0.000     0.000     0.000     0.000     0.000     0.000     0.000     0.000     0.000     0.000     0.000     0.000     0.000     0.000     0.000     0.000     0.000     0.000     0.000     0.000     0.000     0.000     0.000     0.000     0.000     0.000     0.000     0.000     0.000     0.003     0.049     0.152     0.308     0.518     0.779     1.090     1.450     1.857     2.309     2.805     3.343     3.922     4.539     5.194     5.883     6.605     7.359     8.142     8.952     9.787    10.645    11.523    12.421    13.334    14.262    15.202    16.151    17.107    18.068    19.031    19.994    20.955    21.910    22.858    23.796    24.721    25.632    26.525    27.398    28.250    29.077    29.877    30.648    31.388    32.095    32.767    33.401    33.996    34.551    35.063    35.531    35.954    36.330    36.658    36.938    37.168    37.347    37.476    37.553    37.579    37.553    37.476    37.347    37.168    36.938    36.658    36.330    35.954    35.531    35.063    34.551    33.996    33.401    32.767    32.095    31.388    30.648    29.877    29.077    28.250    27.398    26.525    25.632    24.721    23.796    22.858    21.910    20.955    19.994    19.031    18.068    17.107    16.151    15.202    14.262    13.334    12.421    11.523    10.645     9.787     8.952     8.142     7.359     6.605     5.883     5.194     4.539     3.922     3.343     2.805     2.309     1.857     1.450     1.090     0.779     0.518     0.308     0.152     0.049     0.003     0.000     0.000     0.000     0.000     0.000     0.000     0.000     0.000     0.000     0.000     0.000     0.000     0.000     0.000     0.000     0.000     0.000     0.000     0.000     0.000     0.000     0.000     0.000     0.000     0.000     0.000     0.000     0.000     0.000     0.000     0.000     0.000     0.000     0.000     0.000     0.000     0.000     0.000     0.000     0.000     0.000     0.000     0.000     0.000     0.000     0.000     0.000     0.000     0.000     0.000     0.000     0.000     0.000     0.000     0.000     0.000     0.000     0.000     0.000     0.000     0.000     0.000     0.000     0.000     0.000
     0.000     0.000     0.000     0.000     0.000     0.000     0.000     0.000     0.000     0.000     0.000     0.000     0.000     0.000     0.000     0.000     0.000     0.000     0.000     0.000     0.000     0.000     0.000     0.000     0.000     0.000     0.000     0.000     0.000     0.000     0.000     0.000     0.000     0.000     0.000     0.000     0.000     0.000     0.000     0.000     0.000     0.000     0.000     0.000     0.000     0.000     0.000     0.000     0.000     0.000     0.000     0.000     0.000     0.000     0.000     0.000     0.000     0.000     0.000     0.000     0.000     0.000     0.000     0.000     0.000     0.000     0.000     0.005     0.055     0.158     0.315     0.522     0.779     1.084     1.435     1.832     2.272     2.753     3.275     3.835     4.432     5.063     5.727     6.422     7.146     7.897     8.673     9.472    10.292    11.130    11.985    12.854    13.735    14.626    15.524    16.427    17.333    18.239    19.144    20.044    20.938    21.822    22.695    23.554    24.397    25.222    26.026    26.807    27.563    28.292    28.991    29.659    30.294    30.893    31.456    31.980    32.464    32.907    33.307    33.662    33.973    34.237    34.454    34.624    34.745    34.819    34.843    34.819    34.745    34.624    34.454    34.237    33.973    33.662    33.307    32.907    32.464    31.980    31.456    30.893    30.294    29.659    28.991    28.292    27.563    26.807    26.026    25.222    24.397    23.554    22.695    21.822    20.938    20.044    19.144    18.239    17.333    16.427    15.524    14.626    13.735    12.854    11.985    11.130    10.292     9.472     8.673     7.897     7.146     6.422     5.727     5.063     4.432     3.835     3.275     2.753     2.272     1.832     1.435     1.084     0.779     0.522     0.315     0.158     0.055     0.005     0.000     0.000     0.000     0.000     0.000     0.000     0.000     0.000     0.000     0.000     0.000     0.000     0.000     0.000     0.000     0.000     0.000     0.000     0.000     0.000     0.000     0.000     0.000     0.000     0.000     0.000     0.000     0.000     0.000     0.000     0.000     0.000     0.000     0.000     0.000     0.000     0.000     0.000     0.000     0.000     0.000     0.000     0.000     0.000     0.000     0.000     0.000     0.000     0.000     0.000     0.000     0.000     0.000     0.000     0.000     0.000     0.000     0.000     0.000     0.000     0.000     0.000     0.000     0.000     0.000     0.000
     0.000     0.000     0.000     0.000     0.000     0.000     0.000     0.000     0.000     0.000     0.000     0.000     0.000     0.000     0.000     0.000     0.000     0.000     0.000     0.000     0.000     0.000     0.000     0.000     0.000     0.000     0.000     0.000     0.000     0.000     0.000     0.000     0.000     0.000     0.000     0.000     0.000     0.000     0.000     0.000     0.000     0.000     0.000     0.000     0.000     0.000     0.000     0.000     0.000     0.000     0.000     0.000     0.000     0.000     0.000     0.000     0.000     0.000     0.000     0.000     0.000     0.000     0.000     0.000     0.000     0.000     0.000     0.000     0.006     0.057     0.161     0.315     0.518     0.768     1.065     1.407     1.791     2.217     2.682     3.186     3.725     4.299     4.906     5.544     6.210     6.903     7.621     8.362     9.123     9.903    10.700    11.512    12.335    13.169    14.010    14.857    15.707    16.559    17.409    18.255    19.096    19.928    20.750    21.560    22.354    23.131    23.889    24.626    25.339    26.026    26.686    27.316    27.915    28.481    29.012    29.507    29.964    30.382    30.759    31.095    31.388    31.638    31.843    32.003    32.118    32.187    32.210    32.187    32.118    32.003    31.843    31.638    31.388    31.095    30.759    30.382    29.964    29.507    29.012    28.481    27.915    27.316    26.686    26.026    25.339    24.626    23.889    23.131    22.354    21.560    20.750    19.928    19.096    18.255    17.409    16.559    15.707    14.857    14.010    13.169    12.335    11.512    10.700     9.903     9.123     8.362     7.621     6.903     6.210     5.544     4.906     4.299     3.725     3.186     2.682     2.217     1.791     1.407     1.065     0.768     0.518     0.315     0.161     0.057     0.006     0.000     0.000     0.000     0.000     0.000     0.000     0.000     0.000     0.000     0.000     0.000     0.000     0.000     0.000     0.000     0.000     0.000     0.000     0.000     0.000     0.000     0.000     0.000     0.000     0.000     0.000     0.000     0.000     0.000     0.000     0.000     0.000     0.000     0.000     0.000     0.000     0.000     0.000     0.000     0.000     0.000     0.000     0.000     0.000     0.000     0.000     0.000     0.000     0.000     0.000     0.000     0.000     0.000     0.000     0.000     0.000     0.000     0.000     0.000     0.000     0.000     0.000     0.000     0.000     0.000     0.000     0.000
     0.000     0.000     0.000     0.000     0.000     0.000     0.000     0.000     0.000     0.000     0.000     0.000     0.000     0.000     0.000     0.000     0.000     0.000     0.000     0.000     0.000     0.000     0.000     0.000     0.000     0.000     0.000     0.000     0.000     0.000     0.000     0.000     0.000     0.000     0.000     0.000     0.000     0.000     0.000     0.000     0.000     0.000     0.000     0.000     0.000     0.000     0.000     0.000     0.000     0.000     0.000     0.000     0.000     0.000     0.000     0.000     0.000     0.000     0.000     0.000     0.000     0.000     0.000     0.000     0.000     0.000     0.000     0.000     0.000     0.006     0.057     0.158     0.308     0.505     0.748     1.035     1.364     1.735     2.145     2.592     3.076     3.593     4.144     4.724     5.334     5.970     6.631     7.314     8.019     8.742     9.483    10.237    11.005    11.782    12.568    13.360    14.156    14.953    15.750    16.544    17.333    18.115    18.887    19.648    20.395    21.126    21.840    22.533    23.204    23.852    24.473    25.067    25.632    26.165    26.666    27.132    27.563    27.957    28.313    28.629    28.906    29.141    29.335    29.486    29.594    29.659    29.681    29.659    29.594    29.486    29.335    29.141    28.906    28.629    28.313    27.957    27.563    27.132    26.666    26.165    25.632    25.067    24.473    23.852    23.204    22.533    21.840    21.126    20.395    19.648    18.887    18.115    17.333    16.544    15.750    14.953    14.156    13.360    12.568    11.782    11.005    10.237     9.483     8.742     8.019     7.314     6.631     5.970     5.334     4.724     4.144     3.593     3.076     2.592     2.145     1.735     1.364     1.035     0.748     0.505     0.308     0.158     0.057     0.006     0.000     0.000     0.000     0.000     0.000     0.000     0.000     0.000     0.000     0.000     0.000     0.000     0.000     0.000     0.000     0.000     0.000     0.000     0.000     0.000     0.000     0.000     0.000     0.000     0.000     0.000     0.000     0.000     0.000     0.000     0.000     0.000     0.000     0.000     0.000     0.000     0.000     0.000     0.000     0.000     0.000     0.000     0.000     0.000     0.000     0.000     0.000     0.000     0.000     0.000     0.000     0.000     0.000     0.000     0.000     0.000     0.000     0.000     0.000     0.000     0.000     0.000     0.000     0.000     0.000     0.000     0.000     0.000
     0.000     0.000     0.000     0.000     0.000     0.000     0.000     0.000     0.000     0.000     0.000     0.000     0.000     0.000     0.000     0.000     0.000     0.000     0.000     0.000     0.000     0.000     0.000     0.000     0.000     0.000     0.000     0.000     0.000     0.000     0.000     0.000     0.000     0.000     0.000     0.000     0.000     0.000     0.000     0.000     0.000     0.000     0.000     0.000     0.000     0.000     0.000     0.000     0.000     0.000     0.000     0.000     0.000     0.000     0.000     0.000     0.000     0.000     0.000     0.000     0.000     0.000     0.000     0.000     0.000     0.000     0.000     0.000     0.000     0.000     0.006     0.055     0.152     0.295     0.485     0.718     0.993     1.309     1.664     2.056     2.484     2.947     3.441     3.966     4.519     5.099     5.704     6.332     6.981     7.648     8.333     9.032     9.744    10.467    11.199    11.937    12.679    13.424    14.169    14.912    15.651    16.383    17.107    17.821    18.522    19.209    19.879    20.530    21.161    21.769    22.354    22.912    23.444    23.945    24.416    24.855    25.261    25.632    25.967    26.265    26.525    26.747    26.929    27.071    27.173    27.234    27.255    27.234    27.173    27.071    26.929    26.747    26.525    26.265    25.967    25.632    25.261    24.855    24.416    23.945    23.444    22.912    22.354    21.769    21.161    20.530    19.879    19.209    18.522    17.821    17.107    16.383    15.651    14.912    14.169    13.424    12.679    11.937    11.199    10.467     9.744     9.032     8.333     7.648     6.981     6.332     5.704     5.099     4.519     3.966     3.441     2.947     2.484     2.056     1.664     1.309     0.993     0.718     0.485     0.295     0.152     0.055     0.006     0.000     0.000     0.000     0.000     0.000     0.000     0.000     0.000     0.000     0.000     0.000     0.000     0.000     0.000     0.000     0.000     0.000     0.000     0.000     0.000     0.000     0.000     0.000     0.000     0.000     0.000     0.000     0.000     0.000     0.000     0.000     0.000     0.000     0.000     0.000     0.000     0.000     0.000     0.000     0.000     0.000     0.000     0.000     0.000     0.000     0.000     0.000     0.000     0.000     0.000     0.000     0.000     0.000     0.000     0.000     0.000     0.000     0.000     0.000     0.000     0.000     0.000     0.000     0.000     0.000     0.000     0.000     0.000     0.000
     0.000     0.000     0.000     0.000     0.000     0.000     0.000     0.000     0.000     0.000     0.000     0.000     0.000     0.000     0.000     0.000     0.000     0.000     0.000     0.000     0.000     0.000     0.000     0.000     0.000     0.000     0.000     0.000     0.000     0.000     0.000     0.000     0.000     0.000     0.000     0.000     0.000     0.000     0.000     0.000     0.000     0.000     0.000     0.000     0.000     0.000     0.000     0.000     0.000     0.000     0.000     0.000     0.000     0.000     0.000     0.000     0.000     0.000     0.000     0.000     0.000     0.000     0.000     0.000     0.000     0.000     0.000     0.000     0.000     0.000     0.000     0.005     0.049     0.141     0.277     0.457     0.678     0.940     1.241     1.579     1.953     2.360     2.800     3.270     3.768     4.293     4.843     5.415     6.009     6.622     7.252     7.897     8.556     9.225     9.903    10.589    11.279    11.973    12.667    13.360    14.050    14.734    15.411    16.079    16.735    17.378    18.006    18.617    19.209    19.780    20.328    20.852    21.351    21.822    22.265    22.677    23.058    23.407    23.721    24.002    24.246    24.454    24.626    24.760    24.855    24.913    24.932    24.913    24.855    24.760    24.626    24.454    24.246    24.002    23.721    23.407    23.058    22.677    22.265    21.822    21.351    20.852    20.328    19.780    19.209    18.617    18.006    17.378    16.735    16.079    15.411    14.734    14.050    13.360    12.667    11.973    11.279    10.589     9.903     9.225     8.556     7.897     7.252     6.622     6.009     5.415     4.843     4.293     3.768     3.270     2.800     2.360     1.953     1.579     1.241     0.940     0.678     0.457     0.277     0.141     0.049     0.005     0.000     0.000     0.000     0.000     0.000     0.000     0.000     0.000     0.000     0.000     0.000     0.000     0.000     0.000     0.000     0.000     0.000     0.000     0.000     0.000     0.000     0.000     0.000     0.000     0.000     0.000     0.000     0.000     0.000     0.000     0.000     0.000     0.000     0.000     0.000     0.000     0.000     0.000     0.000     0.000     0.000     0.000     0.000     0.000     0.000     0.000     0.000     0.000     0.000     0.000     0.000     0.000     0.000     0.000     0.000     0.000     0.000     0.000     0.000     0.000     0.000     0.000     0.000     0.000     0.000     0.000     0.000     0.000     0.000     0.000
     0.000     0.000     0.000     0.000     0.000     0.000     0.000     0.000     0.000     0.000     0.000     0.000     0.000     0.000     0.000     0.000     0.000     0.000     0.000     0.000     0.000     0.000     0.000     0.000     0.000     0.000     0.000     0.000     0.000     0.000     0.000     0.000     0.000     0.000     0.000     0.000     0.000     0.000     0.000     0.000     0.000     0.000     0.000     0.000     0.000     0.000     0.000     0.000     0.000     0.000     0.000     0.000     0.000     0.000     0.000     0.000     0.000     0.000     0.000     0.000     0.000     0.000     0.000     0.000     0.000     0.000     0.000     0.000     0.000     0.000     0.000     0.000     0.003     0.042     0.126     0.253     0.422     0.631     0.878     1.163     1.482     1.836     2.221     2.637     3.081     3.552     4.048     4.566     5.106     5.666     6.242     6.834     7.440     8.057     8.683     9.317     9.957    10.600    11.245    11.889    12.531    13.169    13.800    14.423    15.036    15.637    16.223    16.795    17.348    17.883    18.396    18.887    19.354    19.796    20.211    20.598    20.955    21.282    21.577    21.840    22.069    22.265    22.425    22.551    22.641    22.695    22.713    22.695    22.641    22.551    22.425    22.265    22.069    21.840    21.577    21.282    20.955    20.598    20.211    19.796    19.354    18.887    18.396    17.883    17.348    16.795    16.223    15.637    15.036    14.423    13.800    13.169    12.531    11.889    11.245    10.600     9.957     9.317     8.683     8.057     7.440     6.834     6.242     5.666     5.106     4.566     4.048     3.552     3.081     2.637     2.221     1.836     1.482     1.163     0.878     0.631     0.422     0.253     0.126     0.042     0.003     0.000     0.000     0.000     0.000     0.000     0.000     0.000     0.000     0.000     0.000     0.000     0.000     0.000     0.000     0.000     0.000     0.000     0.000     0.000     0.000     0.000     0.000     0.000     0.000     0.000     0.000     0.000     0.000     0.000     0.000     0.000     0.000     0.000     0.000     0.000     0.000     0.000     0.000     0.000     0.000     0.000     0.000     0.000     0.000     0.000     0.000     0.000     0.000     0.000     0.000     0.000     0.000     0.000     0.000     0.000     0.000     0.000     0.000     0.000     0.000     0.000     0.000     0.000     0.000     0.000     0.000     0.000     0.000     0.000     0.000     0.000
     0.000     0.000     0.000     0.000     0.000     0.000     0.000     0.000     0.000     0.000     0.000     0.000     0.000     0.000     0.000     0.000     0.000     0.000     0.000     0.000     0.000     0.000     0.000     0.000     0.000     0.000     0.000     0.000     0.000     0.000     0.000     0.000     0.000     0.000     0.000     0.000     0.000     0.000     0.000     0.000     0.000     0.000     0.000     0.000     0.000     0.000     0.000     0.000     0.000     0.000     0.000     0.000     0.000     0.000     0.000     0.000     0.000     0.000     0.000     0.000     0.000     0.000     0.000     0.000     0.000     0.000     0.000     0.000     0.000     0.000     0.000     0.000     0.000     0.001     0.033     0.108     0.225     0.381     0.576     0.808     1.074     1.375     1.707     2.069     2.460     2.878     3.320     3.786     4.273     4.780     5.304     5.844     6.398     6.963     7.539     8.123     8.713     9.307     9.903    10.500    11.096    11.688    12.274    12.854    13.424    13.984    14.531    15.063    15.580    16.079    16.559    17.018    17.454    17.867    18.255    18.617    18.951    19.257    19.533    19.780    19.994    20.177    20.328    20.446    20.530    20.581    20.598    20.581    20.530    20.446    20.328    20.177    19.994    19.780    19.533    19.257    18.951    18.617    18.255    17.867    17.454    17.018    16.559    16.079    15.580    15.063    14.531    13.984    13.424    12.854    12.274    11.688    11.096    10.500     9.903     9.307     8.713     8.123     7.539     6.963     6.398     5.844     5.304     4.780     4.273     3.786     3.320     2.878     2.460     2.069     1.707     1.375     1.074     0.808     0.576     0.381     0.225     0.108     0.033     0.001     0.000     0.000     0.000     0.000     0.000     0.000     0.000     0.000     0.000     0.000     0.000     0.000     0.000     0.000     0.000     0.000     0.000     0.000     0.000     0.000     0.000     0.000     0.000     0.000     0.000     0.000     0.000     0.000     0.000     0.000     0.000     0.000     0.000     0.000     0.000     0.000     0.000     0.000     0.000     0.000     0.000     0.000     0.000     0.000     0.000     0.000     0.000     0.000     0.000     0.000     0.000     0.000     0.000     0.000     0.000     0.000     0.000     0.000     0.000     0.000     0.000     0.000     0.000     0.000     0.000     0.000     0.000     0.000     0.000     0.000     0.000     0.000
     0.000     0.000     0.000     0.000     0.000     0.000     0.000     0.000     0.000     0.000     0.000     0.000     0.000     0.000     0.000     0.000     0.000     0.000     0.000     0.000     0.000     0.000     0.000     0.000     0.000     0.000     0.000     0.000     0.000     0.000     0.000     0.000     0.000     0.000     0.000     0.000     0.000     0.000     0.000     0.000     0.000     0.000     0.000     0.000     0.000     0.000     0.000     0.000     0.000     0.000     0.000     0.000     0.000     0.000     0.000     0.000     0.000     0.000     0.000     0.000     0.000     0.000     0.000     0.000     0.000     0.000     0.000     0.000     0.000     0.000     0.000     0.000     0.000     0.000     0.000     0.024     0.089     0.193     0.336     0.516     0.730     0.978     1.258     1.568     1.907     2.272     2.662     3.076     3.511     3.966     4.439     4.927     5.430     5.946     6.472     7.007     7.548     8.094     8.644     9.194     9.744    10.292    10.835    11.372    11.901    12.421    12.929    13.424    13.905    14.369    14.816    15.244    15.651    16.036    16.398    16.735    17.047    17.333    17.591    17.821    18.022    18.193    18.333    18.443    18.522    18.569    18.585    18.569    18.522    18.443    18.333    18.193    18.022    17.821    17.591    17.333    17.047    16.735    16.398    16.036    15.651    15.244    14.816    14.369    13.905    13.424    12.929    12.421    11.901    11.372    10.835    10.292     9.744     9.194     8.644     8.094     7.548     7.007     6.472     5.946     5.430     4.927     4.439     3.966     3.511     3.076     2.662     2.272     1.907     1.568     1.258     0.978     0.730     0.516     0.336     0.193     0.089     0.024     0.000     0.000     0.000     0.000     0.000     0.000     0.000     0.000     0.000     0.000     0.000     0.000     0.000     0.000     0.000     0.000     0.000     0.000     0.000     0.000     0.000     0.000     0.000     0.000     0.000     0.000     0.000     0.000     0.000     0.000     0.000     0.000     0.000     0.000     0.000     0.000     0.000     0.000     0.000     0.000     0.000     0.000     0.000     0.000     0.000     0.000     0.000     0.000     0.000     0.000     0.000     0.000     0.000     0.000     0.000     0.000     0.000     0.000     0.000     0.000     0.000     0.000     0.000     0.000     0.000     0.000     0.000     0.000     0.000     0.000     0.000     0.000     0.000     0.000
     0.000     0.000     0.000     0.000     0.000     0.000     0.000     0.000     0.000     0.000     0.000     0.000     0.000     0.000     0.000     0.000     0.000     0.000     0.000     0.000     0.000     0.000     0.000     0.000     0.000     0.000     0.000     0.000     0.000     0.000     0.000     0.000     0.000     0.000     0.000     0.000     0.000     0.000     0.000     0.000     0.000     0.000     0.000     0.000     0.000     0.000     0.000     0.000     0.000     0.000     0.000     0.000     0.000     0.000     0.000     0.000     0.000     0.000     0.000     0.000     0.000     0.000     0.000     0.000     0.000     0.000     0.000     0.000     0.000     0.000     0.000     0.000     0.000     0.000     0.000     0.000     0.014     0.068     0.160     0.288     0.451     0.647     0.875     1.134     1.421     1.735     2.074     2.436     2.821     3.225     3.647     4.086     4.539     5.006     5.483     5.970     6.464     6.963     7.467     7.972     8.478     8.982     9.483     9.978    10.467    10.948    11.418    11.877    12.323    12.754    13.169    13.566    13.944    14.302    14.639    14.953    15.244    15.510    15.750    15.964    16.151    16.310    16.442    16.544    16.617    16.662    16.676    16.662    16.617    16.544    16.442    16.310    16.151    15.964    15.750    15.510    15.244    14.953    14.639    14.302    13.944    13.566    13.169    12.754    12.323    11.877    11.418    10.948    10.467     9.978     9.483     8.982     8.478     7.972     7.467     6.963     6.464     5.970     5.483     5.006     4.539     4.086     3.647     3.225     2.821     2.436     2.074     1.735     1.421     1.134     0.875     0.647     0.451     0.288     0.160     0.068     0.014     0.000     0.000     0.000     0.000     0.000     0.000     0.000     0.000     0.000     0.000     0.000     0.000     0.000     0.000     0.000     0.000     0.000     0.000     0.000     0.000     0.000     0.000     0.000     0.000     0.000     0.000     0.000     0.000     0.000     0.000     0.000     0.000     0.000     0.000     0.000     0.000     0.000     0.000     0.000     0.000     0.000     0.000     0.000     0.000     0.000     0.000     0.000     0.000     0.000     0.000     0.000     0.000     0.000     0.000     0.000     0.000     0.000     0.000     0.000     0.000     0.000     0.000     0.000     0.000     0.000     0.000     0.000     0.000     0.000     0.000     0.000     0.000     0.000     0.000     0.000
     0.000     0.000     0.000     0.000     0.000     0.000     0.000     0.000     0.000     0.000     0.000     0.000     0.000     0.000     0.000     0.000     0.000     0.000     0.000     0.000     0.000     0.000     0.000     0.000     0.000     0.000     0.000     0.000     0.000     0.000     0.000     0.000     0.000     0.000     0.000     0.000     0.000     0.000     0.000     0.000     0.000     0.000     0.000     0.000     0.000     0.000     0.000     0.000     0.000     0.000     0.000     0.000     0.000     0.000     0.000     0.000     0.000     0.000     0.000     0.000     0.000     0.000     0.000     0.000     0.000     0.000     0.000     0.000     0.000     0.000     0.000     0.000     0.000     0.000     0.000     0.000     0.000     0.007     0.048     0.125     0.237     0.383     0.561     0.768     1.005     1.268     1.557     1.869     2.203     2.558     2.931     3.320     3.725     4.144     4.573     5.013     5.460     5.914     6.373     6.834     7.297     7.758     8.218     8.673     9.123     9.566    10.000    10.423    10.835    11.233    11.617    11.985    12.335    12.667    12.979    13.271    13.540    13.787    14.010    14.209    14.383    14.531    14.653    14.748    14.816    14.857    14.871    14.857    14.816    14.748    14.653    14.531    14.383    14.209    14.010    13.787    13.540    13.271    12.979    12.667    12.335    11.985    11.617    11.233    10.835    10.423    10.000     9.566     9.123     8.673     8.218     7.758     7.297     6.834     6.373     5.914     5.460     5.013     4.573     4.144     3.725     3.320     2.931     2.558     2.203     1.869     1.557     1.268     1.005     0.768     0.561     0.383     0.237     0.125     0.048     0.007     0.000     0.000     0.000     0.000     0.000     0.000     0.000     0.000     0.000     0.000     0.000     0.000     0.000     0.000     0.000     0.000     0.000     0.000     0.000     0.000     0.000     0.000     0.000     0.000     0.000     0.000     0.000     0.000     0.000     0.000     0.000     0.000     0.000     0.000     0.000     0.000     0.000     0.000     0.000     0.000     0.000     0.000     0.000     0.000     0.000     0.000     0.000     0.000     0.000     0.000     0.000     0.000     0.000     0.000     0.000     0.000     0.000     0.000     0.000     0.000     0.000     0.000     0.000     0.000     0.000     0.000     0.000     0.000     0.000     0.000     0.000     0.000     0.000     0.000     0.000     0.000
     0.000     0.000     0.000     0.000     0.000     0.000     0.000     0.000     0.000     0.000     0.000     0.000     0.000     0.000     0.000     0.000     0.000     0.000     0.000     0.000     0.000     0.000     0.000     0.000     0.000     0.000     0.000     0.000     0.000     0.000     0.000     0.000     0.000     0.000     0.000     0.000     0.000     0.000     0.000     0.000     0.000     0.000     0.000     0.000     0.000     0.000     0.000     0.000     0.000     0.000     0.000     0.000     0.000     0.000     0.000     0.000     0.000     0.000     0.000     0.000     0.000     0.000     0.000     0.000     0.000     0.000     0.000     0.000     0.000     0.000     0.000     0.000     0.000     0.000     0.000     0.000     0.000     0.000     0.001     0.029     0.091     0.187     0.315     0.472     0.659     0.873     1.112     1.375     1.660     1.966     2.290     2.632     2.989     3.360     3.744     4.137     4.539     4.949     5.363     5.781     6.202     6.622     7.041     7.458     7.869     8.275     8.673     9.062     9.441     9.808    10.161    10.500    10.824    11.130    11.418    11.688    11.937    12.165    12.372    12.556    12.717    12.854    12.967    13.055    13.118    13.156    13.169    13.156    13.118    13.055    12.967    12.854    12.717    12.556    12.372    12.165    11.937    11.688    11.418    11.130    10.824    10.500    10.161     9.808     9.441     9.062     8.673     8.275     7.869     7.458     7.041     6.622     6.202     5.781     5.363     4.949     4.539     4.137     3.744     3.360     2.989     2.632     2.290     1.966     1.660     1.375     1.112     0.873     0.659     0.472     0.315     0.187     0.091     0.029     0.001     0.000     0.000     0.000     0.000     0.000     0.000     0.000     0.000     0.000     0.000     0.000     0.000     0.000     0.000     0.000     0.000     0.000     0.000     0.000     0.000     0.000     0.000     0.000     0.000     0.000     0.000     0.000     0.000     0.000     0.000     0.000     0.000     0.000     0.000     0.000     0.000     0.000     0.000     0.000     0.000     0.000     0.000     0.000     0.000     0.000     0.000     0.000     0.000     0.000     0.000     0.000     0.000     0.000     0.000     0.000     0.000     0.000     0.000     0.000     0.000     0.000     0.000     0.000     0.000     0.000     0.000     0.000     0.000     0.000     0.000     0.000     0.000     0.000     0.000     0.000     0.000     0.000
     0.000     0.000     0.000     0.000     0.000     0.000     0.000     0.000     0.000     0.000     0.000     0.000     0.000     0.000     0.000     0.000     0.000     0.000     0.000     0.000     0.000     0.000     0.000     0.000     0.000     0.000     0.000     0.000     0.000     0.000     0.000     0.000     0.000     0.000     0.000     0.000     0.000     0.000     0.000     0.000     0.000     0.000     0.000     0.000     0.000     0.000     0.000     0.000     0.000     0.000     0.000     0.000     0.000     0.000     0.000     0.000     0.000     0.000     0.000     0.000     0.000     0.000     0.000     0.000     0.000     0.000     0.000     0.000     0.000     0.000     0.000     0.000     0.000     0.000     0.000     0.000     0.000     0.000     0.000     0.000     0.013     0.060     0.139     0.247     0.385     0.550     0.740     0.955     1.192     1.450     1.727     2.022     2.332     2.657     2.995     3.343     3.701     4.067     4.439     4.815     5.194     5.574     5.954     6.332     6.706     7.076     7.440     7.795     8.142     8.478     8.802     9.113     9.410     9.692     9.957    10.205    10.434    10.645    10.835    11.005    11.153    11.279    11.384    11.465    11.523    11.558    11.570    11.558    11.523    11.465    11.384    11.279    11.153    11.005    10.835    10.645    10.434    10.205     9.957     9.692     9.410     9.113     8.802     8.478     8.142     7.795     7.440     7.076     6.706     6.332     5.954     5.574     5.194     4.815     4.439     4.067     3.701     3.343     2.995     2.657     2.332     2.022     1.727     1.450     1.192     0.955     0.740     0.550     0.385     0.247     0.139     0.060     0.013     0.000     0.000     0.000     0.000     0.000     0.000     0.000     0.000     0.000     0.000     0.000     0.000     0.000     0.000     0.000     0.000     0.000     0.000     0.000     0.000     0.000     0.000     0.000     0.000     0.000     0.000     0.000     0.000     0.000     0.000     0.000     0.000     0.000     0.000     0.000     0.000     0.000     0.000     0.000     0.000     0.000     0.000     0.000     0.000     0.000     0.000     0.000     0.000     0.000     0.000     0.000     0.000     0.000     0.000     0.000     0.000     0.000     0.000     0.000     0.000     0.000     0.000     0.000     0.000     0.000     0.000     0.000     0.000     0.000     0.000     0.000     0.000     0.000     0.000     0.000     0.000     0.000     0.000     0.000
     0.000     0.000     0.000     0.000     0.000     0.000     0.000     0.000     0.000     0.000     0.000     0.000     0.000     0.000     0.000     0.000     0.000     0.000     0.000     0.000     0.000     0.000     0.000     0.000     0.000     0.000     0.000     0.000     0.000     0.000     0.000     0.000     0.000     0.000     0.000     0.000     0.000     0.000     0.000     0.000     0.000     0.000     0.000     0.000     0.000     0.000     0.000     0.000     0.000     0.000     0.000     0.000     0.000     0.000     0.000     0.000     0.000     0.000     0.000     0.000     0.000     0.000     0.000     0.000     0.000     0.000     0.000     0.000     0.000     0.000     0.000     0.000     0.000     0.000     0.000     0.000     0.000     0.000     0.000     0.000     0.000     0.003     0.033     0.094     0.183     0.300     0.443     0.610     0.800     1.011     1.241     1.490     1.755     2.035     2.328     2.632     2.947     3.270     3.599     3.934     4.273     4.614     4.956     5.297     5.635     5.970     6.299     6.622     6.937     7.243     7.539     7.823     8.094     8.352     8.595     8.822     9.032     9.225     9.400     9.555     9.692     9.808     9.903     9.978    10.032    10.064    10.075    10.064    10.032     9.978     9.903     9.808     9.692     9.555     9.400     9.225     9.032     8.822     8.595     8.352     8.094     7.823     7.539     7.243     6.937     6.622     6.299     5.970     5.635     5.297     4.956     4.614     4.273     3.934     3.599     3.270     2.947     2.632     2.328     2.035     1.755     1.490     1.241     1.011     0.800     0.610     0.443     0.300     0.183     0.094     0.033     0.003     0.000     0.000     0.000     0.000     0.000     0.000     0.000     0.000     0.000     0.000     0.000     0.000     0.000     0.000     0.000     0.000     0.000     0.000     0.000     0.000     0.000     0.000     0.000     0.000     0.000     0.000     0.000     0.000     0.000     0.000     0.000     0.000     0.000     0.000     0.000     0.000     0.000     0.000     0.000     0.000     0.000     0.000     0.000     0.000     0.000     0.000     0.000     0.000     0.000     0.000     0.000     0.000     0.000     0.000     0.000     0.000     0.000     0.000     0.000     0.000     0.000     0.000     0.000     0.000     0.000     0.000     0.000     0.000     0.000     0.000     0.000     0.000     0.000     0.000     0.000     0.000     0.000     0.000     0.000     0.000
[truncated: 55,463 more chars]
