# Supplementary material for: The near-field tsunami generated by the 15 January 2022 eruption of the Hunga Tonga-Hunga Ha’apai volcano and its impact on Tongatapu, Tonga
Source: Sci Rep. 2022 Sep 7;12:15187. doi: 10.1038/s41598-022-19486-w (PMC9452557; doi:10.1038/s41598-022-19486-w)
Supplement: Supplementary file 2 — Supplementary Information 2. [file 41598_2022_19486_MOESM2_ESM.zip › WL_250TNT.asc]

ncols                       252
nrows                       180
xllcorner              -175.427
yllcorner               -20.570
cellsize      0.000277777784504
NODATA_value  -9999
     0.000     0.000     0.000     0.000     0.000     0.000     0.000     0.000     0.000     0.000     0.000     0.000     0.000     0.000     0.000     0.000     0.000     0.000     0.000     0.000     0.000     0.000     0.000     0.000     0.000     0.000     0.000     0.000     0.000     0.000     0.000     0.000     0.000     0.000     0.000     0.000     0.000     0.000     0.000     0.000     0.000     0.000     0.000     0.000     0.000     0.000     0.000     0.000     0.000     0.000     0.000     0.000     0.000     0.000     0.000     0.000     0.000     0.000     0.000     0.000     0.000     0.000     0.000     0.000     0.000     0.000     0.000     0.000     0.000     0.000     0.000     0.000     0.000     0.000     0.000     0.000     0.000     0.000     0.000     0.000     0.000     0.000     0.000     0.000     0.000     0.000     0.000     0.000     0.000     0.000     0.000     0.000     0.000     0.000     0.000     0.000     0.000     0.000     0.000     0.000     0.000     0.000     0.000     0.000     0.000     0.000     0.000     0.000     0.000     0.000     0.000     0.000     0.000     0.000     0.000     0.000     0.000     0.000     0.000     0.000     0.000     0.000     0.000     0.000     0.000     0.000     0.000     0.000     0.000     0.000     0.000     0.000     0.000     0.000     0.000     0.000     0.000     0.000     0.000     0.000     0.000     0.000     0.000     0.000     0.000     0.000     0.000     0.000     0.000     0.000     0.000     0.000     0.000     0.000     0.000     0.000     0.000     0.000     0.000     0.000     0.000     0.000     0.000     0.000     0.000     0.000     0.000     0.000     0.000     0.000     0.000     0.000     0.000     0.000     0.000     0.000     0.000     0.000     0.000     0.000     0.000     0.000     0.000     0.000     0.000     0.000     0.000     0.000     0.000     0.000     0.000     0.000     0.000     0.000     0.000     0.000     0.000     0.000     0.000     0.000     0.000     0.000     0.000     0.000     0.000     0.000     0.000     0.000     0.000     0.000     0.000     0.000     0.000     0.000     0.000     0.000     0.000     0.000     0.000     0.000     0.000     0.000     0.000     0.000     0.000     0.000     0.000     0.000     0.000     0.000     0.000     0.000     0.000     0.000     0.000     0.000     0.000     0.000     0.000     0.000     0.000     0.000     0.000     0.000     0.000     0.000     0.000     0.000     0.000     0.000     0.000     0.000
     0.000     0.000     0.000     0.000     0.000     0.000     0.000     0.000     0.000     0.000     0.000     0.000     0.000     0.000     0.000     0.000     0.000     0.000     0.000     0.000     0.000     0.000     0.000     0.000     0.000     0.000     0.000     0.000     0.000     0.000     0.000     0.000     0.000     0.000     0.000     0.000     0.000     0.000     0.000     0.000     0.000     0.000     0.000     0.000     0.000     0.000     0.000     0.000     0.000     0.000     0.000     0.000     0.000     0.000     0.000     0.000     0.000     0.000     0.000     0.000     0.000     0.000     0.000     0.000     0.000     0.000     0.000     0.000     0.000     0.000     0.000     0.000     0.000     0.000     0.000     0.000     0.000     0.000     0.000     0.000     0.000     0.000     0.000     0.000     0.000     0.000     0.000     0.000     0.000     0.000     0.000     0.000     0.000     0.000     0.000     0.000     0.000     0.000     0.000     0.000     0.000     0.000     0.000     0.000     0.000     0.000     0.000     0.000     0.000     0.000     0.000     0.000     0.000     0.000     0.000     0.000     0.000     0.000     0.000     0.000     0.000     0.000     0.000     0.000     0.000     0.000     0.000     0.000     0.000     0.000     0.000     0.000     0.000     0.000     0.000     0.000     0.000     0.000     0.000     0.000     0.000     0.000     0.000     0.000     0.000     0.000     0.000     0.000     0.000     0.000     0.000     0.000     0.000     0.000     0.000     0.000     0.000     0.000     0.000     0.000     0.000     0.000     0.000     0.000     0.000     0.000     0.000     0.000     0.000     0.000     0.000     0.000     0.000     0.000     0.000     0.000     0.000     0.000     0.000     0.000     0.000     0.000     0.000     0.000     0.000     0.000     0.000     0.000     0.000     0.000     0.000     0.000     0.000     0.000     0.000     0.000     0.000     0.000     0.000     0.000     0.000     0.000     0.000     0.000     0.000     0.000     0.000     0.000     0.000     0.000     0.000     0.000     0.000     0.000     0.000     0.000     0.000     0.000     0.000     0.000     0.000     0.000     0.000     0.000     0.000     0.000     0.000     0.000     0.000     0.000     0.000     0.000     0.000     0.000     0.000     0.000     0.000     0.000     0.000     0.000     0.000     0.000     0.000     0.000     0.000     0.000     0.000     0.000     0.000     0.000     0.000     0.000
     0.000     0.000     0.000     0.000     0.000     0.000     0.000     0.000     0.000     0.000     0.000     0.000     0.000     0.000     0.000     0.000     0.000     0.000     0.000     0.000     0.000     0.000     0.000     0.000     0.000     0.000     0.000     0.000     0.000     0.000     0.000     0.000     0.000     0.000     0.000     0.000     0.000     0.000     0.000     0.000     0.000     0.000     0.000     0.000     0.000     0.000     0.000     0.000     0.000     0.000     0.000     0.000     0.000     0.000     0.000     0.000     0.000     0.000     0.000     0.000     0.000     0.000     0.000     0.000     0.000     0.000     0.000     0.000     0.000     0.000     0.000     0.000     0.000     0.000     0.000     0.000     0.000     0.000     0.000     0.000     0.000     0.000     0.000     0.000     0.000     0.000     0.000     0.000     0.000     0.000     0.000     0.000     0.000     0.000     0.000     0.000     0.000     0.000     0.000     0.000     0.000     0.000     0.000     0.000     0.000     0.000     0.000     0.000     0.000     0.000     0.000     0.000     0.000     0.000     0.000     0.000     0.000     0.000     0.000     0.000     0.000     0.000     0.000     0.000     0.000     0.000     0.000     0.000     0.000     0.000     0.000     0.000     0.000     0.000     0.000     0.000     0.000     0.000     0.000     0.000     0.000     0.000     0.000     0.000     0.000     0.000     0.000     0.000     0.000     0.000     0.000     0.000     0.000     0.000     0.000     0.000     0.000     0.000     0.000     0.000     0.000     0.000     0.000     0.000     0.000     0.000     0.000     0.000     0.000     0.000     0.000     0.000     0.000     0.000     0.000     0.000     0.000     0.000     0.000     0.000     0.000     0.000     0.000     0.000     0.000     0.000     0.000     0.000     0.000     0.000     0.000     0.000     0.000     0.000     0.000     0.000     0.000     0.000     0.000     0.000     0.000     0.000     0.000     0.000     0.000     0.000     0.000     0.000     0.000     0.000     0.000     0.000     0.000     0.000     0.000     0.000     0.000     0.000     0.000     0.000     0.000     0.000     0.000     0.000     0.000     0.000     0.000     0.000     0.000     0.000     0.000     0.000     0.000     0.000     0.000     0.000     0.000     0.000     0.000     0.000     0.000     0.000     0.000     0.000     0.000     0.000     0.000     0.000     0.000     0.000     0.000     0.000
     0.000     0.000     0.000     0.000     0.000     0.000     0.000     0.000     0.000     0.000     0.000     0.000     0.000     0.000     0.000     0.000     0.000     0.000     0.000     0.000     0.000     0.000     0.000     0.000     0.000     0.000     0.000     0.000     0.000     0.000     0.000     0.000     0.000     0.000     0.000     0.000     0.000     0.000     0.000     0.000     0.000     0.000     0.000     0.000     0.000     0.000     0.000     0.000     0.000     0.000     0.000     0.000     0.000     0.000     0.000     0.000     0.000     0.000     0.000     0.000     0.000     0.000     0.000     0.000     0.000     0.000     0.000     0.000     0.000     0.000     0.000     0.000     0.000     0.000     0.000     0.000     0.000     0.000     0.000     0.000     0.000     0.000     0.000     0.000     0.000     0.000     0.000     0.000     0.000     0.000     0.000     0.000     0.000     0.000     0.000     0.000     0.000     0.000     0.000     0.000     0.000     0.000     0.000     0.000     0.000     0.000     0.000     0.000     0.000     0.000     0.000     0.000     0.000     0.000     0.000     0.000     0.000     0.000     0.000     0.000     0.000     0.000     0.000     0.000     0.000     0.000     0.000     0.000     0.000     0.000     0.000     0.000     0.000     0.000     0.000     0.000     0.000     0.000     0.000     0.000     0.000     0.000     0.000     0.000     0.000     0.000     0.000     0.000     0.000     0.000     0.000     0.000     0.000     0.000     0.000     0.000     0.000     0.000     0.000     0.000     0.000     0.000     0.000     0.000     0.000     0.000     0.000     0.000     0.000     0.000     0.000     0.000     0.000     0.000     0.000     0.000     0.000     0.000     0.000     0.000     0.000     0.000     0.000     0.000     0.000     0.000     0.000     0.000     0.000     0.000     0.000     0.000     0.000     0.000     0.000     0.000     0.000     0.000     0.000     0.000     0.000     0.000     0.000     0.000     0.000     0.000     0.000     0.000     0.000     0.000     0.000     0.000     0.000     0.000     0.000     0.000     0.000     0.000     0.000     0.000     0.000     0.000     0.000     0.000     0.000     0.000     0.000     0.000     0.000     0.000     0.000     0.000     0.000     0.000     0.000     0.000     0.000     0.000     0.000     0.000     0.000     0.000     0.000     0.000     0.000     0.000     0.000     0.000     0.000     0.000     0.000     0.000
     0.000     0.000     0.000     0.000     0.000     0.000     0.000     0.000     0.000     0.000     0.000     0.000     0.000     0.000     0.000     0.000     0.000     0.000     0.000     0.000     0.000     0.000     0.000     0.000     0.000     0.000     0.000     0.000     0.000     0.000     0.000     0.000     0.000     0.000     0.000     0.000     0.000     0.000     0.000     0.000     0.000     0.000     0.000     0.000     0.000     0.000     0.000     0.000     0.000     0.000     0.000     0.000     0.000     0.000     0.000     0.000     0.000     0.000     0.000     0.000     0.000     0.000     0.000     0.000     0.000     0.000     0.000     0.000     0.000     0.000     0.000     0.000     0.000     0.000     0.000     0.000     0.000     0.000     0.000     0.000     0.000     0.000     0.000     0.000     0.000     0.000     0.000     0.000     0.000     0.000     0.000     0.000     0.000     0.000     0.000     0.000     0.000     0.000     0.000     0.000     0.000     0.000     0.000     0.000     0.000     0.000     0.000     0.000     0.000     0.000     0.000     0.000     0.000     0.000     0.000     0.000     0.000     0.000     0.000     0.000     0.000     0.000     0.000     0.000     0.000     0.000     0.000     0.000     0.000     0.000     0.000     0.000     0.000     0.000     0.000     0.000     0.000     0.000     0.000     0.000     0.000     0.000     0.000     0.000     0.000     0.000     0.000     0.000     0.000     0.000     0.000     0.000     0.000     0.000     0.000     0.000     0.000     0.000     0.000     0.000     0.000     0.000     0.000     0.000     0.000     0.000     0.000     0.000     0.000     0.000     0.000     0.000     0.000     0.000     0.000     0.000     0.000     0.000     0.000     0.000     0.000     0.000     0.000     0.000     0.000     0.000     0.000     0.000     0.000     0.000     0.000     0.000     0.000     0.000     0.000     0.000     0.000     0.000     0.000     0.000     0.000     0.000     0.000     0.000     0.000     0.000     0.000     0.000     0.000     0.000     0.000     0.000     0.000     0.000     0.000     0.000     0.000     0.000     0.000     0.000     0.000     0.000     0.000     0.000     0.000     0.000     0.000     0.000     0.000     0.000     0.000     0.000     0.000     0.000     0.000     0.000     0.000     0.000     0.000     0.000     0.000     0.000     0.000     0.000     0.000     0.000     0.000     0.000     0.000     0.000     0.000     0.000
     0.000     0.000     0.000     0.000     0.000     0.000     0.000     0.000     0.000     0.000     0.000     0.000     0.000     0.000     0.000     0.000     0.000     0.000     0.000     0.000     0.000     0.000     0.000     0.000     0.000     0.000     0.000     0.000     0.000     0.000     0.000     0.000     0.000     0.000     0.000     0.000     0.000     0.000     0.000     0.000     0.000     0.000     0.000     0.000     0.000     0.000     0.000     0.000     0.000     0.000     0.000     0.000     0.000     0.000     0.000     0.000     0.000     0.000     0.000     0.000     0.000     0.000     0.000     0.000     0.000     0.000     0.000     0.000     0.000     0.000     0.000     0.000     0.000     0.000     0.000     0.000     0.000     0.000     0.000     0.000     0.000     0.000     0.000     0.000     0.000     0.000     0.000     0.000     0.000     0.000     0.000     0.000     0.000     0.000     0.000     0.000     0.000     0.000     0.000     0.000     0.000     0.000     0.000     0.000     0.000     0.000     0.000     0.000     0.000     0.000     0.000     0.000     0.000     0.000     0.000     0.000     0.000     0.000     0.000     0.000     0.000     0.000     0.000     0.000     0.000     0.000     0.000     0.000     0.000     0.000     0.000     0.000     0.000     0.000     0.000     0.000     0.000     0.000     0.000     0.000     0.000     0.000     0.000     0.000     0.000     0.000     0.000     0.000     0.000     0.000     0.000     0.000     0.000     0.000     0.000     0.000     0.000     0.000     0.000     0.000     0.000     0.000     0.000     0.000     0.000     0.000     0.000     0.000     0.000     0.000     0.000     0.000     0.000     0.000     0.000     0.000     0.000     0.000     0.000     0.000     0.000     0.000     0.000     0.000     0.000     0.000     0.000     0.000     0.000     0.000     0.000     0.000     0.000     0.000     0.000     0.000     0.000     0.000     0.000     0.000     0.000     0.000     0.000     0.000     0.000     0.000     0.000     0.000     0.000     0.000     0.000     0.000     0.000     0.000     0.000     0.000     0.000     0.000     0.000     0.000     0.000     0.000     0.000     0.000     0.000     0.000     0.000     0.000     0.000     0.000     0.000     0.000     0.000     0.000     0.000     0.000     0.000     0.000     0.000     0.000     0.000     0.000     0.000     0.000     0.000     0.000     0.000     0.000     0.000     0.000     0.000     0.000
     0.000     0.000     0.000     0.000     0.000     0.000     0.000     0.000     0.000     0.000     0.000     0.000     0.000     0.000     0.000     0.000     0.000     0.000     0.000     0.000     0.000     0.000     0.000     0.000     0.000     0.000     0.000     0.000     0.000     0.000     0.000     0.000     0.000     0.000     0.000     0.000     0.000     0.000     0.000     0.000     0.000     0.000     0.000     0.000     0.000     0.000     0.000     0.000     0.000     0.000     0.000     0.000     0.000     0.000     0.000     0.000     0.000     0.000     0.000     0.000     0.000     0.000     0.000     0.000     0.000     0.000     0.000     0.000     0.000     0.000     0.000     0.000     0.000     0.000     0.000     0.000     0.000     0.000     0.000     0.000     0.000     0.000     0.000     0.000     0.000     0.000     0.000     0.000     0.000     0.000     0.000     0.000     0.000     0.000     0.000     0.000     0.000     0.000     0.000     0.000     0.000     0.000     0.000     0.000     0.000     0.000     0.000     0.000     0.000     0.000     0.000     0.000     0.000     0.000     0.000     0.000     0.000     0.000     0.000     0.000     0.000     0.000     0.000     0.000     0.000     0.000     0.000     0.000     0.000     0.000     0.000     0.000     0.000     0.000     0.000     0.000     0.000     0.000     0.000     0.000     0.000     0.000     0.000     0.000     0.000     0.000     0.000     0.000     0.000     0.000     0.000     0.000     0.000     0.000     0.000     0.000     0.000     0.000     0.000     0.000     0.000     0.000     0.000     0.000     0.000     0.000     0.000     0.000     0.000     0.000     0.000     0.000     0.000     0.000     0.000     0.000     0.000     0.000     0.000     0.000     0.000     0.000     0.000     0.000     0.000     0.000     0.000     0.000     0.000     0.000     0.000     0.000     0.000     0.000     0.000     0.000     0.000     0.000     0.000     0.000     0.000     0.000     0.000     0.000     0.000     0.000     0.000     0.000     0.000     0.000     0.000     0.000     0.000     0.000     0.000     0.000     0.000     0.000     0.000     0.000     0.000     0.000     0.000     0.000     0.000     0.000     0.000     0.000     0.000     0.000     0.000     0.000     0.000     0.000     0.000     0.000     0.000     0.000     0.000     0.000     0.000     0.000     0.000     0.000     0.000     0.000     0.000     0.000     0.000     0.000     0.000     0.000
     0.000     0.000     0.000     0.000     0.000     0.000     0.000     0.000     0.000     0.000     0.000     0.000     0.000     0.000     0.000     0.000     0.000     0.000     0.000     0.000     0.000     0.000     0.000     0.000     0.000     0.000     0.000     0.000     0.000     0.000     0.000     0.000     0.000     0.000     0.000     0.000     0.000     0.000     0.000     0.000     0.000     0.000     0.000     0.000     0.000     0.000     0.000     0.000     0.000     0.000     0.000     0.000     0.000     0.000     0.000     0.000     0.000     0.000     0.000     0.000     0.000     0.000     0.000     0.000     0.000     0.000     0.000     0.000     0.000     0.000     0.000     0.000     0.000     0.000     0.000     0.000     0.000     0.000     0.000     0.000     0.000     0.000     0.000     0.000     0.000     0.000     0.000     0.000     0.000     0.000     0.000     0.000     0.000     0.000     0.000     0.000     0.000     0.000     0.000     0.000     0.000     0.000     0.000     0.000     0.000     0.000     0.000     0.000     0.000     0.000     0.000     0.000     0.000     0.000     0.000     0.000     0.002     0.005     0.009     0.013     0.017     0.021     0.025     0.028     0.030     0.032     0.032     0.032     0.030     0.028     0.025     0.021     0.017     0.013     0.009     0.005     0.002     0.000     0.000     0.000     0.000     0.000     0.000     0.000     0.000     0.000     0.000     0.000     0.000     0.000     0.000     0.000     0.000     0.000     0.000     0.000     0.000     0.000     0.000     0.000     0.000     0.000     0.000     0.000     0.000     0.000     0.000     0.000     0.000     0.000     0.000     0.000     0.000     0.000     0.000     0.000     0.000     0.000     0.000     0.000     0.000     0.000     0.000     0.000     0.000     0.000     0.000     0.000     0.000     0.000     0.000     0.000     0.000     0.000     0.000     0.000     0.000     0.000     0.000     0.000     0.000     0.000     0.000     0.000     0.000     0.000     0.000     0.000     0.000     0.000     0.000     0.000     0.000     0.000     0.000     0.000     0.000     0.000     0.000     0.000     0.000     0.000     0.000     0.000     0.000     0.000     0.000     0.000     0.000     0.000     0.000     0.000     0.000     0.000     0.000     0.000     0.000     0.000     0.000     0.000     0.000     0.000     0.000     0.000     0.000     0.000     0.000     0.000     0.000     0.000     0.000     0.000
     0.000     0.000     0.000     0.000     0.000     0.000     0.000     0.000     0.000     0.000     0.000     0.000     0.000     0.000     0.000     0.000     0.000     0.000     0.000     0.000     0.000     0.000     0.000     0.000     0.000     0.000     0.000     0.000     0.000     0.000     0.000     0.000     0.000     0.000     0.000     0.000     0.000     0.000     0.000     0.000     0.000     0.000     0.000     0.000     0.000     0.000     0.000     0.000     0.000     0.000     0.000     0.000     0.000     0.000     0.000     0.000     0.000     0.000     0.000     0.000     0.000     0.000     0.000     0.000     0.000     0.000     0.000     0.000     0.000     0.000     0.000     0.000     0.000     0.000     0.000     0.000     0.000     0.000     0.000     0.000     0.000     0.000     0.000     0.000     0.000     0.000     0.000     0.000     0.000     0.000     0.000     0.000     0.000     0.000     0.000     0.000     0.000     0.000     0.000     0.000     0.000     0.000     0.000     0.000     0.000     0.000     0.000     0.000     0.000     0.000     0.003     0.010     0.019     0.030     0.043     0.057     0.071     0.085     0.099     0.112     0.124     0.135     0.144     0.151     0.157     0.160     0.161     0.160     0.157     0.151     0.144     0.135     0.124     0.112     0.099     0.085     0.071     0.057     0.043     0.030     0.019     0.010     0.003     0.000     0.000     0.000     0.000     0.000     0.000     0.000     0.000     0.000     0.000     0.000     0.000     0.000     0.000     0.000     0.000     0.000     0.000     0.000     0.000     0.000     0.000     0.000     0.000     0.000     0.000     0.000     0.000     0.000     0.000     0.000     0.000     0.000     0.000     0.000     0.000     0.000     0.000     0.000     0.000     0.000     0.000     0.000     0.000     0.000     0.000     0.000     0.000     0.000     0.000     0.000     0.000     0.000     0.000     0.000     0.000     0.000     0.000     0.000     0.000     0.000     0.000     0.000     0.000     0.000     0.000     0.000     0.000     0.000     0.000     0.000     0.000     0.000     0.000     0.000     0.000     0.000     0.000     0.000     0.000     0.000     0.000     0.000     0.000     0.000     0.000     0.000     0.000     0.000     0.000     0.000     0.000     0.000     0.000     0.000     0.000     0.000     0.000     0.000     0.000     0.000     0.000     0.000     0.000     0.000     0.000     0.000     0.000     0.000
     0.000     0.000     0.000     0.000     0.000     0.000     0.000     0.000     0.000     0.000     0.000     0.000     0.000     0.000     0.000     0.000     0.000     0.000     0.000     0.000     0.000     0.000     0.000     0.000     0.000     0.000     0.000     0.000     0.000     0.000     0.000     0.000     0.000     0.000     0.000     0.000     0.000     0.000     0.000     0.000     0.000     0.000     0.000     0.000     0.000     0.000     0.000     0.000     0.000     0.000     0.000     0.000     0.000     0.000     0.000     0.000     0.000     0.000     0.000     0.000     0.000     0.000     0.000     0.000     0.000     0.000     0.000     0.000     0.000     0.000     0.000     0.000     0.000     0.000     0.000     0.000     0.000     0.000     0.000     0.000     0.000     0.000     0.000     0.000     0.000     0.000     0.000     0.000     0.000     0.000     0.000     0.000     0.000     0.000     0.000     0.000     0.000     0.000     0.000     0.000     0.000     0.000     0.000     0.000     0.000     0.001     0.007     0.018     0.034     0.053     0.076     0.101     0.127     0.155     0.182     0.210     0.237     0.263     0.288     0.310     0.330     0.348     0.362     0.374     0.382     0.387     0.389     0.387     0.382     0.374     0.362     0.348     0.330     0.310     0.288     0.263     0.237     0.210     0.182     0.155     0.127     0.101     0.076     0.053     0.034     0.018     0.007     0.001     0.000     0.000     0.000     0.000     0.000     0.000     0.000     0.000     0.000     0.000     0.000     0.000     0.000     0.000     0.000     0.000     0.000     0.000     0.000     0.000     0.000     0.000     0.000     0.000     0.000     0.000     0.000     0.000     0.000     0.000     0.000     0.000     0.000     0.000     0.000     0.000     0.000     0.000     0.000     0.000     0.000     0.000     0.000     0.000     0.000     0.000     0.000     0.000     0.000     0.000     0.000     0.000     0.000     0.000     0.000     0.000     0.000     0.000     0.000     0.000     0.000     0.000     0.000     0.000     0.000     0.000     0.000     0.000     0.000     0.000     0.000     0.000     0.000     0.000     0.000     0.000     0.000     0.000     0.000     0.000     0.000     0.000     0.000     0.000     0.000     0.000     0.000     0.000     0.000     0.000     0.000     0.000     0.000     0.000     0.000     0.000     0.000     0.000     0.000     0.000     0.000     0.000     0.000     0.000
     0.000     0.000     0.000     0.000     0.000     0.000     0.000     0.000     0.000     0.000     0.000     0.000     0.000     0.000     0.000     0.000     0.000     0.000     0.000     0.000     0.000     0.000     0.000     0.000     0.000     0.000     0.000     0.000     0.000     0.000     0.000     0.000     0.000     0.000     0.000     0.000     0.000     0.000     0.000     0.000     0.000     0.000     0.000     0.000     0.000     0.000     0.000     0.000     0.000     0.000     0.000     0.000     0.000     0.000     0.000     0.000     0.000     0.000     0.000     0.000     0.000     0.000     0.000     0.000     0.000     0.000     0.000     0.000     0.000     0.000     0.000     0.000     0.000     0.000     0.000     0.000     0.000     0.000     0.000     0.000     0.000     0.000     0.000     0.000     0.000     0.000     0.000     0.000     0.000     0.000     0.000     0.000     0.000     0.000     0.000     0.000     0.000     0.000     0.000     0.000     0.000     0.000     0.004     0.016     0.034     0.059     0.089     0.123     0.161     0.202     0.244     0.288     0.332     0.376     0.419     0.461     0.501     0.539     0.574     0.606     0.634     0.659     0.679     0.695     0.707     0.714     0.716     0.714     0.707     0.695     0.679     0.659     0.634     0.606     0.574     0.539     0.501     0.461     0.419     0.376     0.332     0.288     0.244     0.202     0.161     0.123     0.089     0.059     0.034     0.016     0.004     0.000     0.000     0.000     0.000     0.000     0.000     0.000     0.000     0.000     0.000     0.000     0.000     0.000     0.000     0.000     0.000     0.000     0.000     0.000     0.000     0.000     0.000     0.000     0.000     0.000     0.000     0.000     0.000     0.000     0.000     0.000     0.000     0.000     0.000     0.000     0.000     0.000     0.000     0.000     0.000     0.000     0.000     0.000     0.000     0.000     0.000     0.000     0.000     0.000     0.000     0.000     0.000     0.000     0.000     0.000     0.000     0.000     0.000     0.000     0.000     0.000     0.000     0.000     0.000     0.000     0.000     0.000     0.000     0.000     0.000     0.000     0.000     0.000     0.000     0.000     0.000     0.000     0.000     0.000     0.000     0.000     0.000     0.000     0.000     0.000     0.000     0.000     0.000     0.000     0.000     0.000     0.000     0.000     0.000     0.000     0.000     0.000     0.000     0.000     0.000     0.000
     0.000     0.000     0.000     0.000     0.000     0.000     0.000     0.000     0.000     0.000     0.000     0.000     0.000     0.000     0.000     0.000     0.000     0.000     0.000     0.000     0.000     0.000     0.000     0.000     0.000     0.000     0.000     0.000     0.000     0.000     0.000     0.000     0.000     0.000     0.000     0.000     0.000     0.000     0.000     0.000     0.000     0.000     0.000     0.000     0.000     0.000     0.000     0.000     0.000     0.000     0.000     0.000     0.000     0.000     0.000     0.000     0.000     0.000     0.000     0.000     0.000     0.000     0.000     0.000     0.000     0.000     0.000     0.000     0.000     0.000     0.000     0.000     0.000     0.000     0.000     0.000     0.000     0.000     0.000     0.000     0.000     0.000     0.000     0.000     0.000     0.000     0.000     0.000     0.000     0.000     0.000     0.000     0.000     0.000     0.000     0.000     0.000     0.000     0.000     0.005     0.020     0.044     0.076     0.115     0.160     0.210     0.265     0.322     0.382     0.444     0.507     0.570     0.632     0.693     0.752     0.809     0.862     0.912     0.958     1.000     1.037     1.068     1.095     1.115     1.130     1.139     1.142     1.139     1.130     1.115     1.095     1.068     1.037     1.000     0.958     0.912     0.862     0.809     0.752     0.693     0.632     0.570     0.507     0.444     0.382     0.322     0.265     0.210     0.160     0.115     0.076     0.044     0.020     0.005     0.000     0.000     0.000     0.000     0.000     0.000     0.000     0.000     0.000     0.000     0.000     0.000     0.000     0.000     0.000     0.000     0.000     0.000     0.000     0.000     0.000     0.000     0.000     0.000     0.000     0.000     0.000     0.000     0.000     0.000     0.000     0.000     0.000     0.000     0.000     0.000     0.000     0.000     0.000     0.000     0.000     0.000     0.000     0.000     0.000     0.000     0.000     0.000     0.000     0.000     0.000     0.000     0.000     0.000     0.000     0.000     0.000     0.000     0.000     0.000     0.000     0.000     0.000     0.000     0.000     0.000     0.000     0.000     0.000     0.000     0.000     0.000     0.000     0.000     0.000     0.000     0.000     0.000     0.000     0.000     0.000     0.000     0.000     0.000     0.000     0.000     0.000     0.000     0.000     0.000     0.000     0.000     0.000     0.000     0.000     0.000     0.000     0.000
     0.000     0.000     0.000     0.000     0.000     0.000     0.000     0.000     0.000     0.000     0.000     0.000     0.000     0.000     0.000     0.000     0.000     0.000     0.000     0.000     0.000     0.000     0.000     0.000     0.000     0.000     0.000     0.000     0.000     0.000     0.000     0.000     0.000     0.000     0.000     0.000     0.000     0.000     0.000     0.000     0.000     0.000     0.000     0.000     0.000     0.000     0.000     0.000     0.000     0.000     0.000     0.000     0.000     0.000     0.000     0.000     0.000     0.000     0.000     0.000     0.000     0.000     0.000     0.000     0.000     0.000     0.000     0.000     0.000     0.000     0.000     0.000     0.000     0.000     0.000     0.000     0.000     0.000     0.000     0.000     0.000     0.000     0.000     0.000     0.000     0.000     0.000     0.000     0.000     0.000     0.000     0.000     0.000     0.000     0.000     0.000     0.003     0.017     0.043     0.079     0.124     0.178     0.239     0.305     0.377     0.453     0.533     0.614     0.698     0.781     0.865     0.947     1.028     1.107     1.182     1.253     1.321     1.383     1.441     1.492     1.538     1.577     1.609     1.634     1.653     1.664     1.667     1.664     1.653     1.634     1.609     1.577     1.538     1.492     1.441     1.383     1.321     1.253     1.182     1.107     1.028     0.947     0.865     0.781     0.698     0.614     0.533     0.453     0.377     0.305     0.239     0.178     0.124     0.079     0.043     0.017     0.003     0.000     0.000     0.000     0.000     0.000     0.000     0.000     0.000     0.000     0.000     0.000     0.000     0.000     0.000     0.000     0.000     0.000     0.000     0.000     0.000     0.000     0.000     0.000     0.000     0.000     0.000     0.000     0.000     0.000     0.000     0.000     0.000     0.000     0.000     0.000     0.000     0.000     0.000     0.000     0.000     0.000     0.000     0.000     0.000     0.000     0.000     0.000     0.000     0.000     0.000     0.000     0.000     0.000     0.000     0.000     0.000     0.000     0.000     0.000     0.000     0.000     0.000     0.000     0.000     0.000     0.000     0.000     0.000     0.000     0.000     0.000     0.000     0.000     0.000     0.000     0.000     0.000     0.000     0.000     0.000     0.000     0.000     0.000     0.000     0.000     0.000     0.000     0.000     0.000     0.000     0.000     0.000     0.000     0.000     0.000
     0.000     0.000     0.000     0.000     0.000     0.000     0.000     0.000     0.000     0.000     0.000     0.000     0.000     0.000     0.000     0.000     0.000     0.000     0.000     0.000     0.000     0.000     0.000     0.000     0.000     0.000     0.000     0.000     0.000     0.000     0.000     0.000     0.000     0.000     0.000     0.000     0.000     0.000     0.000     0.000     0.000     0.000     0.000     0.000     0.000     0.000     0.000     0.000     0.000     0.000     0.000     0.000     0.000     0.000     0.000     0.000     0.000     0.000     0.000     0.000     0.000     0.000     0.000     0.000     0.000     0.000     0.000     0.000     0.000     0.000     0.000     0.000     0.000     0.000     0.000     0.000     0.000     0.000     0.000     0.000     0.000     0.000     0.000     0.000     0.000     0.000     0.000     0.000     0.000     0.000     0.000     0.000     0.000     0.000     0.009     0.032     0.067     0.115     0.173     0.241     0.318     0.401     0.491     0.587     0.686     0.789     0.894     1.000     1.107     1.213     1.317     1.420     1.520     1.616     1.708     1.795     1.877     1.952     2.021     2.083     2.137     2.183     2.222     2.252     2.274     2.287     2.291     2.287     2.274     2.252     2.222     2.183     2.137     2.083     2.021     1.952     1.877     1.795     1.708     1.616     1.520     1.420     1.317     1.213     1.107     1.000     0.894     0.789     0.686     0.587     0.491     0.401     0.318     0.241     0.173     0.115     0.067     0.032     0.009     0.000     0.000     0.000     0.000     0.000     0.000     0.000     0.000     0.000     0.000     0.000     0.000     0.000     0.000     0.000     0.000     0.000     0.000     0.000     0.000     0.000     0.000     0.000     0.000     0.000     0.000     0.000     0.000     0.000     0.000     0.000     0.000     0.000     0.000     0.000     0.000     0.000     0.000     0.000     0.000     0.000     0.000     0.000     0.000     0.000     0.000     0.000     0.000     0.000     0.000     0.000     0.000     0.000     0.000     0.000     0.000     0.000     0.000     0.000     0.000     0.000     0.000     0.000     0.000     0.000     0.000     0.000     0.000     0.000     0.000     0.000     0.000     0.000     0.000     0.000     0.000     0.000     0.000     0.000     0.000     0.000     0.000     0.000     0.000     0.000     0.000     0.000     0.000     0.000     0.000     0.000     0.000     0.000
     0.000     0.000     0.000     0.000     0.000     0.000     0.000     0.000     0.000     0.000     0.000     0.000     0.000     0.000     0.000     0.000     0.000     0.000     0.000     0.000     0.000     0.000     0.000     0.000     0.000     0.000     0.000     0.000     0.000     0.000     0.000     0.000     0.000     0.000     0.000     0.000     0.000     0.000     0.000     0.000     0.000     0.000     0.000     0.000     0.000     0.000     0.000     0.000     0.000     0.000     0.000     0.000     0.000     0.000     0.000     0.000     0.000     0.000     0.000     0.000     0.000     0.000     0.000     0.000     0.000     0.000     0.000     0.000     0.000     0.000     0.000     0.000     0.000     0.000     0.000     0.000     0.000     0.000     0.000     0.000     0.000     0.000     0.000     0.000     0.000     0.000     0.000     0.000     0.000     0.000     0.000     0.001     0.015     0.045     0.089     0.147     0.218     0.299     0.391     0.491     0.599     0.714     0.834     0.958     1.086     1.216     1.347     1.478     1.609     1.738     1.865     1.988     2.107     2.222     2.331     2.434     2.530     2.618     2.699     2.771     2.834     2.889     2.934     2.969     2.994     3.009     3.014     3.009     2.994     2.969     2.934     2.889     2.834     2.771     2.699     2.618     2.530     2.434     2.331     2.222     2.107     1.988     1.865     1.738     1.609     1.478     1.347     1.216     1.086     0.958     0.834     0.714     0.599     0.491     0.391     0.299     0.218     0.147     0.089     0.045     0.015     0.001     0.000     0.000     0.000     0.000     0.000     0.000     0.000     0.000     0.000     0.000     0.000     0.000     0.000     0.000     0.000     0.000     0.000     0.000     0.000     0.000     0.000     0.000     0.000     0.000     0.000     0.000     0.000     0.000     0.000     0.000     0.000     0.000     0.000     0.000     0.000     0.000     0.000     0.000     0.000     0.000     0.000     0.000     0.000     0.000     0.000     0.000     0.000     0.000     0.000     0.000     0.000     0.000     0.000     0.000     0.000     0.000     0.000     0.000     0.000     0.000     0.000     0.000     0.000     0.000     0.000     0.000     0.000     0.000     0.000     0.000     0.000     0.000     0.000     0.000     0.000     0.000     0.000     0.000     0.000     0.000     0.000     0.000     0.000     0.000     0.000     0.000     0.000     0.000     0.000     0.000
     0.000     0.000     0.000     0.000     0.000     0.000     0.000     0.000     0.000     0.000     0.000     0.000     0.000     0.000     0.000     0.000     0.000     0.000     0.000     0.000     0.000     0.000     0.000     0.000     0.000     0.000     0.000     0.000     0.000     0.000     0.000     0.000     0.000     0.000     0.000     0.000     0.000     0.000     0.000     0.000     0.000     0.000     0.000     0.000     0.000     0.000     0.000     0.000     0.000     0.000     0.000     0.000     0.000     0.000     0.000     0.000     0.000     0.000     0.000     0.000     0.000     0.000     0.000     0.000     0.000     0.000     0.000     0.000     0.000     0.000     0.000     0.000     0.000     0.000     0.000     0.000     0.000     0.000     0.000     0.000     0.000     0.000     0.000     0.000     0.000     0.000     0.000     0.000     0.000     0.002     0.019     0.053     0.105     0.172     0.253     0.348     0.453     0.570     0.695     0.829     0.969     1.115     1.266     1.420     1.577     1.734     1.892     2.049     2.205     2.357     2.507     2.651     2.790     2.924     3.050     3.169     3.280     3.382     3.475     3.558     3.630     3.693     3.744     3.784     3.813     3.831     3.836     3.831     3.813     3.784     3.744     3.693     3.630     3.558     3.475     3.382     3.280     3.169     3.050     2.924     2.790     2.651     2.507     2.357     2.205     2.049     1.892     1.734     1.577     1.420     1.266     1.115     0.969     0.829     0.695     0.570     0.453     0.348     0.253     0.172     0.105     0.053     0.019     0.002     0.000     0.000     0.000     0.000     0.000     0.000     0.000     0.000     0.000     0.000     0.000     0.000     0.000     0.000     0.000     0.000     0.000     0.000     0.000     0.000     0.000     0.000     0.000     0.000     0.000     0.000     0.000     0.000     0.000     0.000     0.000     0.000     0.000     0.000     0.000     0.000     0.000     0.000     0.000     0.000     0.000     0.000     0.000     0.000     0.000     0.000     0.000     0.000     0.000     0.000     0.000     0.000     0.000     0.000     0.000     0.000     0.000     0.000     0.000     0.000     0.000     0.000     0.000     0.000     0.000     0.000     0.000     0.000     0.000     0.000     0.000     0.000     0.000     0.000     0.000     0.000     0.000     0.000     0.000     0.000     0.000     0.000     0.000     0.000     0.000     0.000     0.000     0.000
     0.000     0.000     0.000     0.000     0.000     0.000     0.000     0.000     0.000     0.000     0.000     0.000     0.000     0.000     0.000     0.000     0.000     0.000     0.000     0.000     0.000     0.000     0.000     0.000     0.000     0.000     0.000     0.000     0.000     0.000     0.000     0.000     0.000     0.000     0.000     0.000     0.000     0.000     0.000     0.000     0.000     0.000     0.000     0.000     0.000     0.000     0.000     0.000     0.000     0.000     0.000     0.000     0.000     0.000     0.000     0.000     0.000     0.000     0.000     0.000     0.000     0.000     0.000     0.000     0.000     0.000     0.000     0.000     0.000     0.000     0.000     0.000     0.000     0.000     0.000     0.000     0.000     0.000     0.000     0.000     0.000     0.000     0.000     0.000     0.000     0.000     0.000     0.001     0.019     0.057     0.113     0.187     0.277     0.382     0.501     0.632     0.774     0.926     1.086     1.253     1.427     1.605     1.787     1.972     2.158     2.344     2.530     2.713     2.894     3.071     3.243     3.409     3.569     3.721     3.865     4.001     4.127     4.243     4.348     4.442     4.525     4.595     4.653     4.698     4.731     4.751     4.757     4.751     4.731     4.698     4.653     4.595     4.525     4.442     4.348     4.243     4.127     4.001     3.865     3.721     3.569     3.409     3.243     3.071     2.894     2.713     2.530     2.344     2.158     1.972     1.787     1.605     1.427     1.253     1.086     0.926     0.774     0.632     0.501     0.382     0.277     0.187     0.113     0.057     0.019     0.001     0.000     0.000     0.000     0.000     0.000     0.000     0.000     0.000     0.000     0.000     0.000     0.000     0.000     0.000     0.000     0.000     0.000     0.000     0.000     0.000     0.000     0.000     0.000     0.000     0.000     0.000     0.000     0.000     0.000     0.000     0.000     0.000     0.000     0.000     0.000     0.000     0.000     0.000     0.000     0.000     0.000     0.000     0.000     0.000     0.000     0.000     0.000     0.000     0.000     0.000     0.000     0.000     0.000     0.000     0.000     0.000     0.000     0.000     0.000     0.000     0.000     0.000     0.000     0.000     0.000     0.000     0.000     0.000     0.000     0.000     0.000     0.000     0.000     0.000     0.000     0.000     0.000     0.000     0.000     0.000     0.000     0.000     0.000     0.000     0.000     0.000
     0.000     0.000     0.000     0.000     0.000     0.000     0.000     0.000     0.000     0.000     0.000     0.000     0.000     0.000     0.000     0.000     0.000     0.000     0.000     0.000     0.000     0.000     0.000     0.000     0.000     0.000     0.000     0.000     0.000     0.000     0.000     0.000     0.000     0.000     0.000     0.000     0.000     0.000     0.000     0.000     0.000     0.000     0.000     0.000     0.000     0.000     0.000     0.000     0.000     0.000     0.000     0.000     0.000     0.000     0.000     0.000     0.000     0.000     0.000     0.000     0.000     0.000     0.000     0.000     0.000     0.000     0.000     0.000     0.000     0.000     0.000     0.000     0.000     0.000     0.000     0.000     0.000     0.000     0.000     0.000     0.000     0.000     0.000     0.000     0.000     0.000     0.016     0.053     0.112     0.191     0.288     0.401     0.531     0.675     0.831     1.000     1.179     1.367     1.562     1.765     1.972     2.183     2.398     2.613     2.830     3.045     3.258     3.469     3.676     3.877     4.073     4.261     4.442     4.614     4.777     4.930     5.071     5.201     5.319     5.425     5.517     5.596     5.661     5.712     5.748     5.770     5.777     5.770     5.748     5.712     5.661     5.596     5.517     5.425     5.319     5.201     5.071     4.930     4.777     4.614     4.442     4.261     4.073     3.877     3.676     3.469     3.258     3.045     2.830     2.613     2.398     2.183     1.972     1.765     1.562     1.367     1.179     1.000     0.831     0.675     0.531     0.401     0.288     0.191     0.112     0.053     0.016     0.000     0.000     0.000     0.000     0.000     0.000     0.000     0.000     0.000     0.000     0.000     0.000     0.000     0.000     0.000     0.000     0.000     0.000     0.000     0.000     0.000     0.000     0.000     0.000     0.000     0.000     0.000     0.000     0.000     0.000     0.000     0.000     0.000     0.000     0.000     0.000     0.000     0.000     0.000     0.000     0.000     0.000     0.000     0.000     0.000     0.000     0.000     0.000     0.000     0.000     0.000     0.000     0.000     0.000     0.000     0.000     0.000     0.000     0.000     0.000     0.000     0.000     0.000     0.000     0.000     0.000     0.000     0.000     0.000     0.000     0.000     0.000     0.000     0.000     0.000     0.000     0.000     0.000     0.000     0.000     0.000     0.000     0.000     0.000     0.000
     0.000     0.000     0.000     0.000     0.000     0.000     0.000     0.000     0.000     0.000     0.000     0.000     0.000     0.000     0.000     0.000     0.000     0.000     0.000     0.000     0.000     0.000     0.000     0.000     0.000     0.000     0.000     0.000     0.000     0.000     0.000     0.000     0.000     0.000     0.000     0.000     0.000     0.000     0.000     0.000     0.000     0.000     0.000     0.000     0.000     0.000     0.000     0.000     0.000     0.000     0.000     0.000     0.000     0.000     0.000     0.000     0.000     0.000     0.000     0.000     0.000     0.000     0.000     0.000     0.000     0.000     0.000     0.000     0.000     0.000     0.000     0.000     0.000     0.000     0.000     0.000     0.000     0.000     0.000     0.000     0.000     0.000     0.000     0.000     0.010     0.045     0.103     0.182     0.283     0.403     0.541     0.695     0.865     1.048     1.244     1.451     1.667     1.892     2.124     2.362     2.604     2.849     3.096     3.344     3.591     3.836     4.079     4.317     4.550     4.777     4.997     5.208     5.411     5.603     5.785     5.955     6.112     6.257     6.388     6.505     6.608     6.695     6.767     6.823     6.864     6.888     6.896     6.888     6.864     6.823     6.767     6.695     6.608     6.505     6.388     6.257     6.112     5.955     5.785     5.603     5.411     5.208     4.997     4.777     4.550     4.317     4.079     3.836     3.591     3.344     3.096     2.849     2.604     2.362     2.124     1.892     1.667     1.451     1.244     1.048     0.865     0.695     0.541     0.403     0.283     0.182     0.103     0.045     0.010     0.000     0.000     0.000     0.000     0.000     0.000     0.000     0.000     0.000     0.000     0.000     0.000     0.000     0.000     0.000     0.000     0.000     0.000     0.000     0.000     0.000     0.000     0.000     0.000     0.000     0.000     0.000     0.000     0.000     0.000     0.000     0.000     0.000     0.000     0.000     0.000     0.000     0.000     0.000     0.000     0.000     0.000     0.000     0.000     0.000     0.000     0.000     0.000     0.000     0.000     0.000     0.000     0.000     0.000     0.000     0.000     0.000     0.000     0.000     0.000     0.000     0.000     0.000     0.000     0.000     0.000     0.000     0.000     0.000     0.000     0.000     0.000     0.000     0.000     0.000     0.000     0.000     0.000     0.000     0.000     0.000     0.000     0.000
     0.000     0.000     0.000     0.000     0.000     0.000     0.000     0.000     0.000     0.000     0.000     0.000     0.000     0.000     0.000     0.000     0.000     0.000     0.000     0.000     0.000     0.000     0.000     0.000     0.000     0.000     0.000     0.000     0.000     0.000     0.000     0.000     0.000     0.000     0.000     0.000     0.000     0.000     0.000     0.000     0.000     0.000     0.000     0.000     0.000     0.000     0.000     0.000     0.000     0.000     0.000     0.000     0.000     0.000     0.000     0.000     0.000     0.000     0.000     0.000     0.000     0.000     0.000     0.000     0.000     0.000     0.000     0.000     0.000     0.000     0.000     0.000     0.000     0.000     0.000     0.000     0.000     0.000     0.000     0.000     0.000     0.000     0.004     0.032     0.085     0.163     0.265     0.387     0.531     0.693     0.873     1.068     1.279     1.503     1.738     1.984     2.239     2.502     2.771     3.045     3.322     3.602     3.883     4.163     4.442     4.718     4.990     5.257     5.517     5.770     6.014     6.249     6.474     6.687     6.888     7.076     7.250     7.410     7.555     7.684     7.796     7.893     7.972     8.034     8.078     8.105     8.114     8.105     8.078     8.034     7.972     7.893     7.796     7.684     7.555     7.410     7.250     7.076     6.888     6.687     6.474     6.249     6.014     5.770     5.517     5.257     4.990     4.718     4.442     4.163     3.883     3.602     3.322     3.045     2.771     2.502     2.239     1.984     1.738     1.503     1.279     1.068     0.873     0.693     0.531     0.387     0.265     0.163     0.085     0.032     0.004     0.000     0.000     0.000     0.000     0.000     0.000     0.000     0.000     0.000     0.000     0.000     0.000     0.000     0.000     0.000     0.000     0.000     0.000     0.000     0.000     0.000     0.000     0.000     0.000     0.000     0.000     0.000     0.000     0.000     0.000     0.000     0.000     0.000     0.000     0.000     0.000     0.000     0.000     0.000     0.000     0.000     0.000     0.000     0.000     0.000     0.000     0.000     0.000     0.000     0.000     0.000     0.000     0.000     0.000     0.000     0.000     0.000     0.000     0.000     0.000     0.000     0.000     0.000     0.000     0.000     0.000     0.000     0.000     0.000     0.000     0.000     0.000     0.000     0.000     0.000     0.000     0.000     0.000     0.000     0.000     0.000
     0.000     0.000     0.000     0.000     0.000     0.000     0.000     0.000     0.000     0.000     0.000     0.000     0.000     0.000     0.000     0.000     0.000     0.000     0.000     0.000     0.000     0.000     0.000     0.000     0.000     0.000     0.000     0.000     0.000     0.000     0.000     0.000     0.000     0.000     0.000     0.000     0.000     0.000     0.000     0.000     0.000     0.000     0.000     0.000     0.000     0.000     0.000     0.000     0.000     0.000     0.000     0.000     0.000     0.000     0.000     0.000     0.000     0.000     0.000     0.000     0.000     0.000     0.000     0.000     0.000     0.000     0.000     0.000     0.000     0.000     0.000     0.000     0.000     0.000     0.000     0.000     0.000     0.000     0.000     0.000     0.000     0.017     0.063     0.135     0.233     0.356     0.501     0.668     0.854     1.060     1.282     1.520     1.772     2.037     2.313     2.599     2.894     3.195     3.502     3.813     4.127     4.442     4.757     5.071     5.382     5.690     5.992     6.288     6.576     6.856     7.126     7.385     7.632     7.866     8.087     8.294     8.485     8.660     8.819     8.960     9.083     9.189     9.276     9.343     9.392     9.421     9.431     9.421     9.392     9.343     9.276     9.189     9.083     8.960     8.819     8.660     8.485     8.294     8.087     7.866     7.632     7.385     7.126     6.856     6.576     6.288     5.992     5.690     5.382     5.071     4.757     4.442     4.127     3.813     3.502     3.195     2.894     2.599     2.313     2.037     1.772     1.520     1.282     1.060     0.854     0.668     0.501     0.356     0.233     0.135     0.063     0.017     0.000     0.000     0.000     0.000     0.000     0.000     0.000     0.000     0.000     0.000     0.000     0.000     0.000     0.000     0.000     0.000     0.000     0.000     0.000     0.000     0.000     0.000     0.000     0.000     0.000     0.000     0.000     0.000     0.000     0.000     0.000     0.000     0.000     0.000     0.000     0.000     0.000     0.000     0.000     0.000     0.000     0.000     0.000     0.000     0.000     0.000     0.000     0.000     0.000     0.000     0.000     0.000     0.000     0.000     0.000     0.000     0.000     0.000     0.000     0.000     0.000     0.000     0.000     0.000     0.000     0.000     0.000     0.000     0.000     0.000     0.000     0.000     0.000     0.000     0.000     0.000     0.000     0.000     0.000     0.000
     0.000     0.000     0.000     0.000     0.000     0.000     0.000     0.000     0.000     0.000     0.000     0.000     0.000     0.000     0.000     0.000     0.000     0.000     0.000     0.000     0.000     0.000     0.000     0.000     0.000     0.000     0.000     0.000     0.000     0.000     0.000     0.000     0.000     0.000     0.000     0.000     0.000     0.000     0.000     0.000     0.000     0.000     0.000     0.000     0.000     0.000     0.000     0.000     0.000     0.000     0.000     0.000     0.000     0.000     0.000     0.000     0.000     0.000     0.000     0.000     0.000     0.000     0.000     0.000     0.000     0.000     0.000     0.000     0.000     0.000     0.000     0.000     0.000     0.000     0.000     0.000     0.000     0.000     0.000     0.005     0.038     0.101     0.192     0.310     0.453     0.621     0.811     1.022     1.253     1.503     1.768     2.049     2.344     2.651     2.969     3.296     3.630     3.971     4.317     4.666     5.017     5.368     5.719     6.067     6.411     6.751     7.084     7.410     7.727     8.034     8.330     8.614     8.884     9.141     9.382     9.608     9.816    10.007    10.180    10.334    10.469    10.583    10.678    10.751    10.804    10.836    10.847    10.836    10.804    10.751    10.678    10.583    10.469    10.334    10.180    10.007     9.816     9.608     9.382     9.141     8.884     8.614     8.330     8.034     7.727     7.410     7.084     6.751     6.411     6.067     5.719     5.368     5.017     4.666     4.317     3.971     3.630     3.296     2.969     2.651     2.344     2.049     1.768     1.503     1.253     1.022     0.811     0.621     0.453     0.310     0.192     0.101     0.038     0.005     0.000     0.000     0.000     0.000     0.000     0.000     0.000     0.000     0.000     0.000     0.000     0.000     0.000     0.000     0.000     0.000     0.000     0.000     0.000     0.000     0.000     0.000     0.000     0.000     0.000     0.000     0.000     0.000     0.000     0.000     0.000     0.000     0.000     0.000     0.000     0.000     0.000     0.000     0.000     0.000     0.000     0.000     0.000     0.000     0.000     0.000     0.000     0.000     0.000     0.000     0.000     0.000     0.000     0.000     0.000     0.000     0.000     0.000     0.000     0.000     0.000     0.000     0.000     0.000     0.000     0.000     0.000     0.000     0.000     0.000     0.000     0.000     0.000     0.000     0.000     0.000     0.000     0.000
     0.000     0.000     0.000     0.000     0.000     0.000     0.000     0.000     0.000     0.000     0.000     0.000     0.000     0.000     0.000     0.000     0.000     0.000     0.000     0.000     0.000     0.000     0.000     0.000     0.000     0.000     0.000     0.000     0.000     0.000     0.000     0.000     0.000     0.000     0.000     0.000     0.000     0.000     0.000     0.000     0.000     0.000     0.000     0.000     0.000     0.000     0.000     0.000     0.000     0.000     0.000     0.000     0.000     0.000     0.000     0.000     0.000     0.000     0.000     0.000     0.000     0.000     0.000     0.000     0.000     0.000     0.000     0.000     0.000     0.000     0.000     0.000     0.000     0.000     0.000     0.000     0.000     0.000     0.016     0.065     0.144     0.253     0.391     0.555     0.745     0.958     1.194     1.451     1.727     2.021     2.331     2.656     2.994     3.344     3.704     4.073     4.448     4.830     5.215     5.603     5.992     6.380     6.767     7.150     7.529     7.902     8.267     8.623     8.969     9.305     9.627     9.937    10.231    10.510    10.773    11.017    11.244    11.451    11.639    11.806    11.952    12.076    12.178    12.258    12.316    12.350    12.362    12.350    12.316    12.258    12.178    12.076    11.952    11.806    11.639    11.451    11.244    11.017    10.773    10.510    10.231     9.937     9.627     9.305     8.969     8.623     8.267     7.902     7.529     7.150     6.767     6.380     5.992     5.603     5.215     4.830     4.448     4.073     3.704     3.344     2.994     2.656     2.331     2.021     1.727     1.451     1.194     0.958     0.745     0.555     0.391     0.253     0.144     0.065     0.016     0.000     0.000     0.000     0.000     0.000     0.000     0.000     0.000     0.000     0.000     0.000     0.000     0.000     0.000     0.000     0.000     0.000     0.000     0.000     0.000     0.000     0.000     0.000     0.000     0.000     0.000     0.000     0.000     0.000     0.000     0.000     0.000     0.000     0.000     0.000     0.000     0.000     0.000     0.000     0.000     0.000     0.000     0.000     0.000     0.000     0.000     0.000     0.000     0.000     0.000     0.000     0.000     0.000     0.000     0.000     0.000     0.000     0.000     0.000     0.000     0.000     0.000     0.000     0.000     0.000     0.000     0.000     0.000     0.000     0.000     0.000     0.000     0.000     0.000     0.000     0.000     0.000
     0.000     0.000     0.000     0.000     0.000     0.000     0.000     0.000     0.000     0.000     0.000     0.000     0.000     0.000     0.000     0.000     0.000     0.000     0.000     0.000     0.000     0.000     0.000     0.000     0.000     0.000     0.000     0.000     0.000     0.000     0.000     0.000     0.000     0.000     0.000     0.000     0.000     0.000     0.000     0.000     0.000     0.000     0.000     0.000     0.000     0.000     0.000     0.000     0.000     0.000     0.000     0.000     0.000     0.000     0.000     0.000     0.000     0.000     0.000     0.000     0.000     0.000     0.000     0.000     0.000     0.000     0.000     0.000     0.000     0.000     0.000     0.000     0.000     0.000     0.000     0.000     0.002     0.032     0.095     0.191     0.318     0.474     0.659     0.870     1.107     1.367     1.649     1.952     2.274     2.613     2.969     3.339     3.721     4.115     4.518     4.930     5.347     5.770     6.196     6.623     7.051     7.478     7.902     8.321     8.734     9.141     9.539     9.927    10.303    10.667    11.017    11.353    11.672    11.974    12.258    12.523    12.768    12.992    13.195    13.375    13.533    13.667    13.778    13.864    13.926    13.963    13.975    13.963    13.926    13.864    13.778    13.667    13.533    13.375    13.195    12.992    12.768    12.523    12.258    11.974    11.672    11.353    11.017    10.667    10.303     9.927     9.539     9.141     8.734     8.321     7.902     7.478     7.051     6.623     6.196     5.770     5.347     4.930     4.518     4.115     3.721     3.339     2.969     2.613     2.274     1.952     1.649     1.367     1.107     0.870     0.659     0.474     0.318     0.191     0.095     0.032     0.002     0.000     0.000     0.000     0.000     0.000     0.000     0.000     0.000     0.000     0.000     0.000     0.000     0.000     0.000     0.000     0.000     0.000     0.000     0.000     0.000     0.000     0.000     0.000     0.000     0.000     0.000     0.000     0.000     0.000     0.000     0.000     0.000     0.000     0.000     0.000     0.000     0.000     0.000     0.000     0.000     0.000     0.000     0.000     0.000     0.000     0.000     0.000     0.000     0.000     0.000     0.000     0.000     0.000     0.000     0.000     0.000     0.000     0.000     0.000     0.000     0.000     0.000     0.000     0.000     0.000     0.000     0.000     0.000     0.000     0.000     0.000     0.000     0.000     0.000     0.000
     0.000     0.000     0.000     0.000     0.000     0.000     0.000     0.000     0.000     0.000     0.000     0.000     0.000     0.000     0.000     0.000     0.000     0.000     0.000     0.000     0.000     0.000     0.000     0.000     0.000     0.000     0.000     0.000     0.000     0.000     0.000     0.000     0.000     0.000     0.000     0.000     0.000     0.000     0.000     0.000     0.000     0.000     0.000     0.000     0.000     0.000     0.000     0.000     0.000     0.000     0.000     0.000     0.000     0.000     0.000     0.000     0.000     0.000     0.000     0.000     0.000     0.000     0.000     0.000     0.000     0.000     0.000     0.000     0.000     0.000     0.000     0.000     0.000     0.000     0.000     0.008     0.050     0.127     0.239     0.382     0.557     0.762     0.994     1.253     1.538     1.845     2.175     2.525     2.894     3.280     3.681     4.097     4.525     4.963     5.411     5.866     6.326     6.791     7.259     7.727     8.195     8.660     9.122     9.578    10.027    10.469    10.900    11.320    11.728    12.122    12.500    12.862    13.207    13.533    13.839    14.125    14.389    14.630    14.848    15.043    15.212    15.357    15.476    15.568    15.635    15.675    15.688    15.675    15.635    15.568    15.476    15.357    15.212    15.043    14.848    14.630    14.389    14.125    13.839    13.533    13.207    12.862    12.500    12.122    11.728    11.320    10.900    10.469    10.027     9.578     9.122     8.660     8.195     7.727     7.259     6.791     6.326     5.866     5.411     4.963     4.525     4.097     3.681     3.280     2.894     2.525     2.175     1.845     1.538     1.253     0.994     0.762     0.557     0.382     0.239     0.127     0.050     0.008     0.000     0.000     0.000     0.000     0.000     0.000     0.000     0.000     0.000     0.000     0.000     0.000     0.000     0.000     0.000     0.000     0.000     0.000     0.000     0.000     0.000     0.000     0.000     0.000     0.000     0.000     0.000     0.000     0.000     0.000     0.000     0.000     0.000     0.000     0.000     0.000     0.000     0.000     0.000     0.000     0.000     0.000     0.000     0.000     0.000     0.000     0.000     0.000     0.000     0.000     0.000     0.000     0.000     0.000     0.000     0.000     0.000     0.000     0.000     0.000     0.000     0.000     0.000     0.000     0.000     0.000     0.000     0.000     0.000     0.000     0.000     0.000     0.000     0.000
     0.000     0.000     0.000     0.000     0.000     0.000     0.000     0.000     0.000     0.000     0.000     0.000     0.000     0.000     0.000     0.000     0.000     0.000     0.000     0.000     0.000     0.000     0.000     0.000     0.000     0.000     0.000     0.000     0.000     0.000     0.000     0.000     0.000     0.000     0.000     0.000     0.000     0.000     0.000     0.000     0.000     0.000     0.000     0.000     0.000     0.000     0.000     0.000     0.000     0.000     0.000     0.000     0.000     0.000     0.000     0.000     0.000     0.000     0.000     0.000     0.000     0.000     0.000     0.000     0.000     0.000     0.000     0.000     0.000     0.000     0.000     0.000     0.000     0.000     0.016     0.069     0.160     0.286     0.446     0.639     0.862     1.115     1.397     1.704     2.037     2.393     2.771     3.169     3.585     4.019     4.467     4.930     5.404     5.888     6.380     6.880     7.385     7.893     8.403     8.913     9.421     9.927    10.427    10.921    11.408    11.884    12.350    12.804    13.243    13.667    14.075    14.465    14.836    15.186    15.515    15.822    16.106    16.365    16.599    16.807    16.989    17.144    17.272    17.371    17.443    17.486    17.500    17.486    17.443    17.371    17.272    17.144    16.989    16.807    16.599    16.365    16.106    15.822    15.515    15.186    14.836    14.465    14.075    13.667    13.243    12.804    12.350    11.884    11.408    10.921    10.427     9.927     9.421     8.913     8.403     7.893     7.385     6.880     6.380     5.888     5.404     4.930     4.467     4.019     3.585     3.169     2.771     2.393     2.037     1.704     1.397     1.115     0.862     0.639     0.446     0.286     0.160     0.069     0.016     0.000     0.000     0.000     0.000     0.000     0.000     0.000     0.000     0.000     0.000     0.000     0.000     0.000     0.000     0.000     0.000     0.000     0.000     0.000     0.000     0.000     0.000     0.000     0.000     0.000     0.000     0.000     0.000     0.000     0.000     0.000     0.000     0.000     0.000     0.000     0.000     0.000     0.000     0.000     0.000     0.000     0.000     0.000     0.000     0.000     0.000     0.000     0.000     0.000     0.000     0.000     0.000     0.000     0.000     0.000     0.000     0.000     0.000     0.000     0.000     0.000     0.000     0.000     0.000     0.000     0.000     0.000     0.000     0.000     0.000     0.000     0.000     0.000
     0.000     0.000     0.000     0.000     0.000     0.000     0.000     0.000     0.000     0.000     0.000     0.000     0.000     0.000     0.000     0.000     0.000     0.000     0.000     0.000     0.000     0.000     0.000     0.000     0.000     0.000     0.000     0.000     0.000     0.000     0.000     0.000     0.000     0.000     0.000     0.000     0.000     0.000     0.000     0.000     0.000     0.000     0.000     0.000     0.000     0.000     0.000     0.000     0.000     0.000     0.000     0.000     0.000     0.000     0.000     0.000     0.000     0.000     0.000     0.000     0.000     0.000     0.000     0.000     0.000     0.000     0.000     0.000     0.000     0.000     0.000     0.000     0.000     0.025     0.089     0.192     0.332     0.507     0.716     0.958     1.231     1.534     1.865     2.222     2.604     3.009     3.436     3.883     4.348     4.830     5.326     5.836     6.357     6.888     7.427     7.972     8.522     9.074     9.627    10.180    10.730    11.277    11.817    12.350    12.874    13.388    13.889    14.376    14.848    15.304    15.742    16.160    16.558    16.933    17.286    17.615    17.918    18.196    18.447    18.670    18.865    19.030    19.167    19.273    19.350    19.396    19.411    19.396    19.350    19.273    19.167    19.030    18.865    18.670    18.447    18.196    17.918    17.615    17.286    16.933    16.558    16.160    15.742    15.304    14.848    14.376    13.889    13.388    12.874    12.350    11.817    11.277    10.730    10.180     9.627     9.074     8.522     7.972     7.427     6.888     6.357     5.836     5.326     4.830     4.348     3.883     3.436     3.009     2.604     2.222     1.865     1.534     1.231     0.958     0.716     0.507     0.332     0.192     0.089     0.025     0.000     0.000     0.000     0.000     0.000     0.000     0.000     0.000     0.000     0.000     0.000     0.000     0.000     0.000     0.000     0.000     0.000     0.000     0.000     0.000     0.000     0.000     0.000     0.000     0.000     0.000     0.000     0.000     0.000     0.000     0.000     0.000     0.000     0.000     0.000     0.000     0.000     0.000     0.000     0.000     0.000     0.000     0.000     0.000     0.000     0.000     0.000     0.000     0.000     0.000     0.000     0.000     0.000     0.000     0.000     0.000     0.000     0.000     0.000     0.000     0.000     0.000     0.000     0.000     0.000     0.000     0.000     0.000     0.000     0.000     0.000     0.000
     0.000     0.000     0.000     0.000     0.000     0.000     0.000     0.000     0.000     0.000     0.000     0.000     0.000     0.000     0.000     0.000     0.000     0.000     0.000     0.000     0.000     0.000     0.000     0.000     0.000     0.000     0.000     0.000     0.000     0.000     0.000     0.000     0.000     0.000     0.000     0.000     0.000     0.000     0.000     0.000     0.000     0.000     0.000     0.000     0.000     0.000     0.000     0.000     0.000     0.000     0.000     0.000     0.000     0.000     0.000     0.000     0.000     0.000     0.000     0.000     0.000     0.000     0.000     0.000     0.000     0.000     0.000     0.000     0.000     0.000     0.000     0.002     0.034     0.108     0.222     0.374     0.563     0.789     1.048     1.340     1.664     2.017     2.398     2.805     3.237     3.693     4.169     4.666     5.181     5.712     6.257     6.815     7.385     7.963     8.549     9.141     9.736    10.334    10.932    11.528    12.122    12.710    13.291    13.864    14.427    14.978    15.515    16.038    16.544    17.032    17.500    17.948    18.373    18.775    19.152    19.503    19.827    20.124    20.391    20.630    20.838    21.015    21.160    21.274    21.355    21.404    21.421    21.404    21.355    21.274    21.160    21.015    20.838    20.630    20.391    20.124    19.827    19.503    19.152    18.775    18.373    17.948    17.500    17.032    16.544    16.038    15.515    14.978    14.427    13.864    13.291    12.710    12.122    11.528    10.932    10.334     9.736     9.141     8.549     7.963     7.385     6.815     6.257     5.712     5.181     4.666     4.169     3.693     3.237     2.805     2.398     2.017     1.664     1.340     1.048     0.789     0.563     0.374     0.222     0.108     0.034     0.002     0.000     0.000     0.000     0.000     0.000     0.000     0.000     0.000     0.000     0.000     0.000     0.000     0.000     0.000     0.000     0.000     0.000     0.000     0.000     0.000     0.000     0.000     0.000     0.000     0.000     0.000     0.000     0.000     0.000     0.000     0.000     0.000     0.000     0.000     0.000     0.000     0.000     0.000     0.000     0.000     0.000     0.000     0.000     0.000     0.000     0.000     0.000     0.000     0.000     0.000     0.000     0.000     0.000     0.000     0.000     0.000     0.000     0.000     0.000     0.000     0.000     0.000     0.000     0.000     0.000     0.000     0.000     0.000     0.000     0.000
     0.000     0.000     0.000     0.000     0.000     0.000     0.000     0.000     0.000     0.000     0.000     0.000     0.000     0.000     0.000     0.000     0.000     0.000     0.000     0.000     0.000     0.000     0.000     0.000     0.000     0.000     0.000     0.000     0.000     0.000     0.000     0.000     0.000     0.000     0.000     0.000     0.000     0.000     0.000     0.000     0.000     0.000     0.000     0.000     0.000     0.000     0.000     0.000     0.000     0.000     0.000     0.000     0.000     0.000     0.000     0.000     0.000     0.000     0.000     0.000     0.000     0.000     0.000     0.000     0.000     0.000     0.000     0.000     0.000     0.000     0.003     0.042     0.124     0.248     0.412     0.614     0.854     1.130     1.441     1.784     2.158     2.562     2.994     3.453     3.936     4.442     4.970     5.517     6.082     6.663     7.259     7.866     8.485     9.112     9.746    10.386    11.028    11.672    12.316    12.957    13.594    14.225    14.848    15.462    16.065    16.654    17.229    17.788    18.329    18.850    19.350    19.827    20.281    20.709    21.112    21.486    21.832    22.148    22.433    22.687    22.908    23.097    23.252    23.373    23.460    23.512    23.529    23.512    23.460    23.373    23.252    23.097    22.908    22.687    22.433    22.148    21.832    21.486    21.112    20.709    20.281    19.827    19.350    18.850    18.329    17.788    17.229    16.654    16.065    15.462    14.848    14.225    13.594    12.957    12.316    11.672    11.028    10.386     9.746     9.112     8.485     7.866     7.259     6.663     6.082     5.517     4.970     4.442     3.936     3.453     2.994     2.562     2.158     1.784     1.441     1.130     0.854     0.614     0.412     0.248     0.124     0.042     0.003     0.000     0.000     0.000     0.000     0.000     0.000     0.000     0.000     0.000     0.000     0.000     0.000     0.000     0.000     0.000     0.000     0.000     0.000     0.000     0.000     0.000     0.000     0.000     0.000     0.000     0.000     0.000     0.000     0.000     0.000     0.000     0.000     0.000     0.000     0.000     0.000     0.000     0.000     0.000     0.000     0.000     0.000     0.000     0.000     0.000     0.000     0.000     0.000     0.000     0.000     0.000     0.000     0.000     0.000     0.000     0.000     0.000     0.000     0.000     0.000     0.000     0.000     0.000     0.000     0.000     0.000     0.000     0.000     0.000
     0.000     0.000     0.000     0.000     0.000     0.000     0.000     0.000     0.000     0.000     0.000     0.000     0.000     0.000     0.000     0.000     0.000     0.000     0.000     0.000     0.000     0.000     0.000     0.000     0.000     0.000     0.000     0.000     0.000     0.000     0.000     0.000     0.000     0.000     0.000     0.000     0.000     0.000     0.000     0.000     0.000     0.000     0.000     0.000     0.000     0.000     0.000     0.000     0.000     0.000     0.000     0.000     0.000     0.000     0.000     0.000     0.000     0.000     0.000     0.000     0.000     0.000     0.000     0.000     0.000     0.000     0.000     0.000     0.000     0.005     0.049     0.138     0.270     0.444     0.659     0.912     1.203     1.531     1.892     2.287     2.713     3.169     3.653     4.163     4.698     5.257     5.836     6.435     7.051     7.684     8.330     8.988     9.657    10.334    11.017    11.706    12.396    13.088    13.778    14.465    15.147    15.822    16.489    17.144    17.788    18.417    19.030    19.626    20.202    20.757    21.290    21.799    22.282    22.738    23.166    23.564    23.932    24.268    24.571    24.841    25.077    25.277    25.442    25.571    25.663    25.719    25.737    25.719    25.663    25.571    25.442    25.277    25.077    24.841    24.571    24.268    23.932    23.564    23.166    22.738    22.282    21.799    21.290    20.757    20.202    19.626    19.030    18.417    17.788    17.144    16.489    15.822    15.147    14.465    13.778    13.088    12.396    11.706    11.017    10.334     9.657     8.988     8.330     7.684     7.051     6.435     5.836     5.257     4.698     4.163     3.653     3.169     2.713     2.287     1.892     1.531     1.203     0.912     0.659     0.444     0.270     0.138     0.049     0.005     0.000     0.000     0.000     0.000     0.000     0.000     0.000     0.000     0.000     0.000     0.000     0.000     0.000     0.000     0.000     0.000     0.000     0.000     0.000     0.000     0.000     0.000     0.000     0.000     0.000     0.000     0.000     0.000     0.000     0.000     0.000     0.000     0.000     0.000     0.000     0.000     0.000     0.000     0.000     0.000     0.000     0.000     0.000     0.000     0.000     0.000     0.000     0.000     0.000     0.000     0.000     0.000     0.000     0.000     0.000     0.000     0.000     0.000     0.000     0.000     0.000     0.000     0.000     0.000     0.000     0.000     0.000     0.000
     0.000     0.000     0.000     0.000     0.000     0.000     0.000     0.000     0.000     0.000     0.000     0.000     0.000     0.000     0.000     0.000     0.000     0.000     0.000     0.000     0.000     0.000     0.000     0.000     0.000     0.000     0.000     0.000     0.000     0.000     0.000     0.000     0.000     0.000     0.000     0.000     0.000     0.000     0.000     0.000     0.000     0.000     0.000     0.000     0.000     0.000     0.000     0.000     0.000     0.000     0.000     0.000     0.000     0.000     0.000     0.000     0.000     0.000     0.000     0.000     0.000     0.000     0.000     0.000     0.000     0.000     0.000     0.000     0.006     0.054     0.148     0.288     0.470     0.695     0.961     1.266     1.609     1.988     2.402     2.849     3.328     3.836     4.373     4.936     5.524     6.135     6.767     7.418     8.087     8.772     9.470    10.180    10.900    11.628    12.362    13.099    13.839    14.579    15.317    16.051    16.780    17.500    18.211    18.910    19.595    20.265    20.918    21.552    22.164    22.755    23.321    23.862    24.375    24.859    25.314    25.737    26.128    26.484    26.807    27.093    27.343    27.556    27.731    27.867    27.965    28.024    28.044    28.024    27.965    27.867    27.731    27.556    27.343    27.093    26.807    26.484    26.128    25.737    25.314    24.859    24.375    23.862    23.321    22.755    22.164    21.552    20.918    20.265    19.595    18.910    18.211    17.500    16.780    16.051    15.317    14.579    13.839    13.099    12.362    11.628    10.900    10.180     9.470     8.772     8.087     7.418     6.767     6.135     5.524     4.936     4.373     3.836     3.328     2.849     2.402     1.988     1.609     1.266     0.961     0.695     0.470     0.288     0.148     0.054     0.006     0.000     0.000     0.000     0.000     0.000     0.000     0.000     0.000     0.000     0.000     0.000     0.000     0.000     0.000     0.000     0.000     0.000     0.000     0.000     0.000     0.000     0.000     0.000     0.000     0.000     0.000     0.000     0.000     0.000     0.000     0.000     0.000     0.000     0.000     0.000     0.000     0.000     0.000     0.000     0.000     0.000     0.000     0.000     0.000     0.000     0.000     0.000     0.000     0.000     0.000     0.000     0.000     0.000     0.000     0.000     0.000     0.000     0.000     0.000     0.000     0.000     0.000     0.000     0.000     0.000     0.000     0.000
     0.000     0.000     0.000     0.000     0.000     0.000     0.000     0.000     0.000     0.000     0.000     0.000     0.000     0.000     0.000     0.000     0.000     0.000     0.000     0.000     0.000     0.000     0.000     0.000     0.000     0.000     0.000     0.000     0.000     0.000     0.000     0.000     0.000     0.000     0.000     0.000     0.000     0.000     0.000     0.000     0.000     0.000     0.000     0.000     0.000     0.000     0.000     0.000     0.000     0.000     0.000     0.000     0.000     0.000     0.000     0.000     0.000     0.000     0.000     0.000     0.000     0.000     0.000     0.000     0.000     0.000     0.000     0.007     0.057     0.155     0.299     0.489     0.723     1.000     1.317     1.675     2.070     2.502     2.969     3.469     4.001     4.563     5.153     5.770     6.411     7.076     7.762     8.467     9.189     9.927    10.678    11.440    12.213    12.992    13.778    14.567    15.357    16.146    16.933    17.716    18.491    19.258    20.014    20.757    21.486    22.198    22.891    23.564    24.215    24.841    25.442    26.016    26.560    27.074    27.556    28.004    28.419    28.797    29.138    29.442    29.707    29.932    30.118    30.263    30.366    30.429    30.449    30.429    30.366    30.263    30.118    29.932    29.707    29.442    29.138    28.797    28.419    28.004    27.556    27.074    26.560    26.016    25.442    24.841    24.215    23.564    22.891    22.198    21.486    20.757    20.014    19.258    18.491    17.716    16.933    16.146    15.357    14.567    13.778    12.992    12.213    11.440    10.678     9.927     9.189     8.467     7.762     7.076     6.411     5.770     5.153     4.563     4.001     3.469     2.969     2.502     2.070     1.675     1.317     1.000     0.723     0.489     0.299     0.155     0.057     0.007     0.000     0.000     0.000     0.000     0.000     0.000     0.000     0.000     0.000     0.000     0.000     0.000     0.000     0.000     0.000     0.000     0.000     0.000     0.000     0.000     0.000     0.000     0.000     0.000     0.000     0.000     0.000     0.000     0.000     0.000     0.000     0.000     0.000     0.000     0.000     0.000     0.000     0.000     0.000     0.000     0.000     0.000     0.000     0.000     0.000     0.000     0.000     0.000     0.000     0.000     0.000     0.000     0.000     0.000     0.000     0.000     0.000     0.000     0.000     0.000     0.000     0.000     0.000     0.000     0.000     0.000
     0.000     0.000     0.000     0.000     0.000     0.000     0.000     0.000     0.000     0.000     0.000     0.000     0.000     0.000     0.000     0.000     0.000     0.000     0.000     0.000     0.000     0.000     0.000     0.000     0.000     0.000     0.000     0.000     0.000     0.000     0.000     0.000     0.000     0.000     0.000     0.000     0.000     0.000     0.000     0.000     0.000     0.000     0.000     0.000     0.000     0.000     0.000     0.000     0.000     0.000     0.000     0.000     0.000     0.000     0.000     0.000     0.000     0.000     0.000     0.000     0.000     0.000     0.000     0.000     0.000     0.000     0.006     0.057     0.157     0.305     0.501     0.742     1.028     1.357     1.727     2.137     2.585     3.071     3.591     4.145     4.731     5.347     5.992     6.663     7.359     8.078     8.819     9.578    10.355    11.147    11.952    12.768    13.594    14.427    15.265    16.106    16.947    17.788    18.625    19.457    20.281    21.095    21.898    22.687    23.460    24.215    24.950    25.663    26.353    27.016    27.653    28.260    28.837    29.381    29.891    30.366    30.805    31.205    31.566    31.888    32.168    32.407    32.603    32.756    32.866    32.932    32.954    32.932    32.866    32.756    32.603    32.407    32.168    31.888    31.566    31.205    30.805    30.366    29.891    29.381    28.837    28.260    27.653    27.016    26.353    25.663    24.950    24.215    23.460    22.687    21.898    21.095    20.281    19.457    18.625    17.788    16.947    16.106    15.265    14.427    13.594    12.768    11.952    11.147    10.355     9.578     8.819     8.078     7.359     6.663     5.992     5.347     4.731     4.145     3.591     3.071     2.585     2.137     1.727     1.357     1.028     0.742     0.501     0.305     0.157     0.057     0.006     0.000     0.000     0.000     0.000     0.000     0.000     0.000     0.000     0.000     0.000     0.000     0.000     0.000     0.000     0.000     0.000     0.000     0.000     0.000     0.000     0.000     0.000     0.000     0.000     0.000     0.000     0.000     0.000     0.000     0.000     0.000     0.000     0.000     0.000     0.000     0.000     0.000     0.000     0.000     0.000     0.000     0.000     0.000     0.000     0.000     0.000     0.000     0.000     0.000     0.000     0.000     0.000     0.000     0.000     0.000     0.000     0.000     0.000     0.000     0.000     0.000     0.000     0.000     0.000     0.000
     0.000     0.000     0.000     0.000     0.000     0.000     0.000     0.000     0.000     0.000     0.000     0.000     0.000     0.000     0.000     0.000     0.000     0.000     0.000     0.000     0.000     0.000     0.000     0.000     0.000     0.000     0.000     0.000     0.000     0.000     0.000     0.000     0.000     0.000     0.000     0.000     0.000     0.000     0.000     0.000     0.000     0.000     0.000     0.000     0.000     0.000     0.000     0.000     0.000     0.000     0.000     0.000     0.000     0.000     0.000     0.000     0.000     0.000     0.000     0.000     0.000     0.000     0.000     0.000     0.000     0.005     0.054     0.155     0.305     0.505     0.752     1.045     1.383     1.765     2.188     2.651     3.153     3.693     4.267     4.876     5.517     6.188     6.888     7.615     8.366     9.141     9.937    10.751    11.584    12.431    13.291    14.162    15.043    15.930    16.821    17.716    18.610    19.503    20.391    21.274    22.148    23.011    23.862    24.697    25.516    26.315    27.093    27.848    28.577    29.280    29.953    30.595    31.205    31.780    32.320    32.822    33.286    33.709    34.091    34.431    34.727    34.979    35.187    35.349    35.465    35.534    35.558    35.534    35.465    35.349    35.187    34.979    34.727    34.431    34.091    33.709    33.286    32.822    32.320    31.780    31.205    30.595    29.953    29.280    28.577    27.848    27.093    26.315    25.516    24.697    23.862    23.011    22.148    21.274    20.391    19.503    18.610    17.716    16.821    15.930    15.043    14.162    13.291    12.431    11.584    10.751     9.937     9.141     8.366     7.615     6.888     6.188     5.517     4.876     4.267     3.693     3.153     2.651     2.188     1.765     1.383     1.045     0.752     0.505     0.305     0.155     0.054     0.005     0.000     0.000     0.000     0.000     0.000     0.000     0.000     0.000     0.000     0.000     0.000     0.000     0.000     0.000     0.000     0.000     0.000     0.000     0.000     0.000     0.000     0.000     0.000     0.000     0.000     0.000     0.000     0.000     0.000     0.000     0.000     0.000     0.000     0.000     0.000     0.000     0.000     0.000     0.000     0.000     0.000     0.000     0.000     0.000     0.000     0.000     0.000     0.000     0.000     0.000     0.000     0.000     0.000     0.000     0.000     0.000     0.000     0.000     0.000     0.000     0.000     0.000     0.000     0.000
     0.000     0.000     0.000     0.000     0.000     0.000     0.000     0.000     0.000     0.000     0.000     0.000     0.000     0.000     0.000     0.000     0.000     0.000     0.000     0.000     0.000     0.000     0.000     0.000     0.000     0.000     0.000     0.000     0.000     0.000     0.000     0.000     0.000     0.000     0.000     0.000     0.000     0.000     0.000     0.000     0.000     0.000     0.000     0.000     0.000     0.000     0.000     0.000     0.000     0.000     0.000     0.000     0.000     0.000     0.000     0.000     0.000     0.000     0.000     0.000     0.000     0.000     0.000     0.000     0.003     0.049     0.148     0.299     0.501     0.752     1.051     1.397     1.787     2.222     2.699     3.216     3.773     4.367     4.997     5.661     6.357     7.084     7.840     8.623     9.431    10.262    11.114    11.986    12.874    13.778    14.694    15.622    16.558    17.500    18.447    19.396    20.344    21.290    22.231    23.166    24.091    25.004    25.904    26.788    27.653    28.498    29.320    30.118    30.889    31.630    32.342    33.020    33.664    34.272    34.842    35.372    35.861    36.308    36.712    37.070    37.383    37.650    37.869    38.040    38.162    38.236    38.260    38.236    38.162    38.040    37.869    37.650    37.383    37.070    36.712    36.308    35.861    35.372    34.842    34.272    33.664    33.020    32.342    31.630    30.889    30.118    29.320    28.498    27.653    26.788    25.904    25.004    24.091    23.166    22.231    21.290    20.344    19.396    18.447    17.500    16.558    15.622    14.694    13.778    12.874    11.986    11.114    10.262     9.431     8.623     7.840     7.084     6.357     5.661     4.997     4.367     3.773     3.216     2.699     2.222     1.787     1.397     1.051     0.752     0.501     0.299     0.148     0.049     0.003     0.000     0.000     0.000     0.000     0.000     0.000     0.000     0.000     0.000     0.000     0.000     0.000     0.000     0.000     0.000     0.000     0.000     0.000     0.000     0.000     0.000     0.000     0.000     0.000     0.000     0.000     0.000     0.000     0.000     0.000     0.000     0.000     0.000     0.000     0.000     0.000     0.000     0.000     0.000     0.000     0.000     0.000     0.000     0.000     0.000     0.000     0.000     0.000     0.000     0.000     0.000     0.000     0.000     0.000     0.000     0.000     0.000     0.000     0.000     0.000     0.000     0.000     0.000
     0.000     0.000     0.000     0.000     0.000     0.000     0.000     0.000     0.000     0.000     0.000     0.000     0.000     0.000     0.000     0.000     0.000     0.000     0.000     0.000     0.000     0.000     0.000     0.000     0.000     0.000     0.000     0.000     0.000     0.000     0.000     0.000     0.000     0.000     0.000     0.000     0.000     0.000     0.000     0.000     0.000     0.000     0.000     0.000     0.000     0.000     0.000     0.000     0.000     0.000     0.000     0.000     0.000     0.000     0.000     0.000     0.000     0.000     0.000     0.000     0.000     0.000     0.000     0.002     0.042     0.138     0.288     0.489     0.742     1.045     1.397     1.795     2.239     2.728     3.258     3.831     4.442     5.092     5.777     6.497     7.250     8.034     8.847     9.687    10.552    11.440    12.350    13.279    14.225    15.186    16.160    17.144    18.137    19.136    20.139    21.144    22.148    23.148    24.144    25.131    26.109    27.074    28.024    28.957    29.871    30.763    31.630    32.472    33.286    34.068    34.819    35.534    36.214    36.855    37.456    38.015    38.531    39.003    39.428    39.807    40.137    40.418    40.649    40.829    40.958    41.036    41.062    41.036    40.958    40.829    40.649    40.418    40.137    39.807    39.428    39.003    38.531    38.015    37.456    36.855    36.214    35.534    34.819    34.068    33.286    32.472    31.630    30.763    29.871    28.957    28.024    27.074    26.109    25.131    24.144    23.148    22.148    21.144    20.139    19.136    18.137    17.144    16.160    15.186    14.225    13.279    12.350    11.440    10.552     9.687     8.847     8.034     7.250     6.497     5.777     5.092     4.442     3.831     3.258     2.728     2.239     1.795     1.397     1.045     0.742     0.489     0.288     0.138     0.042     0.002     0.000     0.000     0.000     0.000     0.000     0.000     0.000     0.000     0.000     0.000     0.000     0.000     0.000     0.000     0.000     0.000     0.000     0.000     0.000     0.000     0.000     0.000     0.000     0.000     0.000     0.000     0.000     0.000     0.000     0.000     0.000     0.000     0.000     0.000     0.000     0.000     0.000     0.000     0.000     0.000     0.000     0.000     0.000     0.000     0.000     0.000     0.000     0.000     0.000     0.000     0.000     0.000     0.000     0.000     0.000     0.000     0.000     0.000     0.000     0.000     0.000     0.000
     0.000     0.000     0.000     0.000     0.000     0.000     0.000     0.000     0.000     0.000     0.000     0.000     0.000     0.000     0.000     0.000     0.000     0.000     0.000     0.000     0.000     0.000     0.000     0.000     0.000     0.000     0.000     0.000     0.000     0.000     0.000     0.000     0.000     0.000     0.000     0.000     0.000     0.000     0.000     0.000     0.000     0.000     0.000     0.000     0.000     0.000     0.000     0.000     0.000     0.000     0.000     0.000     0.000     0.000     0.000     0.000     0.000     0.000     0.000     0.000     0.000     0.000     0.000     0.034     0.124     0.270     0.470     0.723     1.028     1.383     1.787     2.239     2.737     3.280     3.865     4.493     5.160     5.866     6.608     7.385     8.195     9.036     9.906    10.804    11.728    12.675    13.643    14.630    15.635    16.654    17.687    18.730    19.781    20.838    21.898    22.960    24.020    25.077    26.128    27.170    28.201    29.219    30.221    31.205    32.168    33.108    34.023    34.910    35.768    36.593    37.383    38.138    38.853    39.529    40.162    40.752    41.296    41.793    42.241    42.640    42.988    43.284    43.527    43.717    43.853    43.935    43.962    43.935    43.853    43.717    43.527    43.284    42.988    42.640    42.241    41.793    41.296    40.752    40.162    39.529    38.853    38.138    37.383    36.593    35.768    34.910    34.023    33.108    32.168    31.205    30.221    29.219    28.201    27.170    26.128    25.077    24.020    22.960    21.898    20.838    19.781    18.730    17.687    16.654    15.635    14.630    13.643    12.675    11.728    10.804     9.906     9.036     8.195     7.385     6.608     5.866     5.160     4.493     3.865     3.280     2.737     2.239     1.787     1.383     1.028     0.723     0.470     0.270     0.124     0.034     0.000     0.000     0.000     0.000     0.000     0.000     0.000     0.000     0.000     0.000     0.000     0.000     0.000     0.000     0.000     0.000     0.000     0.000     0.000     0.000     0.000     0.000     0.000     0.000     0.000     0.000     0.000     0.000     0.000     0.000     0.000     0.000     0.000     0.000     0.000     0.000     0.000     0.000     0.000     0.000     0.000     0.000     0.000     0.000     0.000     0.000     0.000     0.000     0.000     0.000     0.000     0.000     0.000     0.000     0.000     0.000     0.000     0.000     0.000     0.000     0.000     0.000
     0.000     0.000     0.000     0.000     0.000     0.000     0.000     0.000     0.000     0.000     0.000     0.000     0.000     0.000     0.000     0.000     0.000     0.000     0.000     0.000     0.000     0.000     0.000     0.000     0.000     0.000     0.000     0.000     0.000     0.000     0.000     0.000     0.000     0.000     0.000     0.000     0.000     0.000     0.000     0.000     0.000     0.000     0.000     0.000     0.000     0.000     0.000     0.000     0.000     0.000     0.000     0.000     0.000     0.000     0.000     0.000     0.000     0.000     0.000     0.000     0.000     0.000     0.025     0.108     0.248     0.444     0.695     1.000     1.357     1.765     2.222     2.728     3.280     3.877     4.518     5.201     5.925     6.687     7.486     8.321     9.189    10.088    11.017    11.974    12.957    13.963    14.991    16.038    17.102    18.181    19.273    20.376    21.486    22.602    23.721    24.841    25.960    27.074    28.181    29.280    30.366    31.439    32.494    33.530    34.544    35.534    36.498    37.432    38.334    39.203    40.035    40.829    41.583    42.294    42.961    43.581    44.154    44.677    45.149    45.569    45.935    46.247    46.504    46.704    46.847    46.933    46.962    46.933    46.847    46.704    46.504    46.247    45.935    45.569    45.149    44.677    44.154    43.581    42.961    42.294    41.583    40.829    40.035    39.203    38.334    37.432    36.498    35.534    34.544    33.530    32.494    31.439    30.366    29.280    28.181    27.074    25.960    24.841    23.721    22.602    21.486    20.376    19.273    18.181    17.102    16.038    14.991    13.963    12.957    11.974    11.017    10.088     9.189     8.321     7.486     6.687     5.925     5.201     4.518     3.877     3.280     2.728     2.222     1.765     1.357     1.000     0.695     0.444     0.248     0.108     0.025     0.000     0.000     0.000     0.000     0.000     0.000     0.000     0.000     0.000     0.000     0.000     0.000     0.000     0.000     0.000     0.000     0.000     0.000     0.000     0.000     0.000     0.000     0.000     0.000     0.000     0.000     0.000     0.000     0.000     0.000     0.000     0.000     0.000     0.000     0.000     0.000     0.000     0.000     0.000     0.000     0.000     0.000     0.000     0.000     0.000     0.000     0.000     0.000     0.000     0.000     0.000     0.000     0.000     0.000     0.000     0.000     0.000     0.000     0.000     0.000     0.000
     0.000     0.000     0.000     0.000     0.000     0.000     0.000     0.000     0.000     0.000     0.000     0.000     0.000     0.000     0.000     0.000     0.000     0.000     0.000     0.000     0.000     0.000     0.000     0.000     0.000     0.000     0.000     0.000     0.000     0.000     0.000     0.000     0.000     0.000     0.000     0.000     0.000     0.000     0.000     0.000     0.000     0.000     0.000     0.000     0.000     0.000     0.000     0.000     0.000     0.000     0.000     0.000     0.000     0.000     0.000     0.000     0.000     0.000     0.000     0.000     0.000     0.016     0.089     0.222     0.412     0.659     0.961     1.317     1.727     2.188     2.699     3.258     3.865     4.518     5.215     5.955     6.735     7.555     8.412     9.305    10.231    11.190    12.178    13.195    14.238    15.304    16.392    17.500    18.625    19.765    20.918    22.081    23.252    24.428    25.608    26.788    27.965    29.138    30.304    31.460    32.603    33.731    34.842    35.931    36.998    38.040    39.053    40.035    40.984    41.898    42.773    43.608    44.401    45.149    45.851    46.504    47.106    47.656    48.153    48.595    48.980    49.308    49.578    49.789    49.940    50.030    50.061    50.030    49.940    49.789    49.578    49.308    48.980    48.595    48.153    47.656    47.106    46.504    45.851    45.149    44.401    43.608    42.773    41.898    40.984    40.035    39.053    38.040    36.998    35.931    34.842    33.731    32.603    31.460    30.304    29.138    27.965    26.788    25.608    24.428    23.252    22.081    20.918    19.765    18.625    17.500    16.392    15.304    14.238    13.195    12.178    11.190    10.231     9.305     8.412     7.555     6.735     5.955     5.215     4.518     3.865     3.258     2.699     2.188     1.727     1.317     0.961     0.659     0.412     0.222     0.089     0.016     0.000     0.000     0.000     0.000     0.000     0.000     0.000     0.000     0.000     0.000     0.000     0.000     0.000     0.000     0.000     0.000     0.000     0.000     0.000     0.000     0.000     0.000     0.000     0.000     0.000     0.000     0.000     0.000     0.000     0.000     0.000     0.000     0.000     0.000     0.000     0.000     0.000     0.000     0.000     0.000     0.000     0.000     0.000     0.000     0.000     0.000     0.000     0.000     0.000     0.000     0.000     0.000     0.000     0.000     0.000     0.000     0.000     0.000     0.000     0.000
     0.000     0.000     0.000     0.000     0.000     0.000     0.000     0.000     0.000     0.000     0.000     0.000     0.000     0.000     0.000     0.000     0.000     0.000     0.000     0.000     0.000     0.000     0.000     0.000     0.000     0.000     0.000     0.000     0.000     0.000     0.000     0.000     0.000     0.000     0.000     0.000     0.000     0.000     0.000     0.000     0.000     0.000     0.000     0.000     0.000     0.000     0.000     0.000     0.000     0.000     0.000     0.000     0.000     0.000     0.000     0.000     0.000     0.000     0.000     0.000     0.008     0.069     0.192     0.374     0.614     0.912     1.266     1.675     2.137     2.651     3.216     3.831     4.493     5.201     5.955     6.751     7.589     8.467     9.382    10.334    11.320    12.339    13.388    14.465    15.568    16.696    17.846    19.015    20.202    21.404    22.619    23.844    25.077    26.315    27.556    28.797    30.035    31.269    32.494    33.709    34.910    36.096    37.263    38.408    39.529    40.623    41.688    42.720    43.717    44.677    45.597    46.475    47.308    48.095    48.832    49.518    50.151    50.730    51.252    51.717    52.122    52.467    52.751    52.972    53.131    53.226    53.258    53.226    53.131    52.972    52.751    52.467    52.122    51.717    51.252    50.730    50.151    49.518    48.832    48.095    47.308    46.475    45.597    44.677    43.717    42.720    41.688    40.623    39.529    38.408    37.263    36.096    34.910    33.709    32.494    31.269    30.035    28.797    27.556    26.315    25.077    23.844    22.619    21.404    20.202    19.015    17.846    16.696    15.568    14.465    13.388    12.339    11.320    10.334     9.382     8.467     7.589     6.751     5.955     5.201     4.493     3.831     3.216     2.651     2.137     1.675     1.266     0.912     0.614     0.374     0.192     0.069     0.008     0.000     0.000     0.000     0.000     0.000     0.000     0.000     0.000     0.000     0.000     0.000     0.000     0.000     0.000     0.000     0.000     0.000     0.000     0.000     0.000     0.000     0.000     0.000     0.000     0.000     0.000     0.000     0.000     0.000     0.000     0.000     0.000     0.000     0.000     0.000     0.000     0.000     0.000     0.000     0.000     0.000     0.000     0.000     0.000     0.000     0.000     0.000     0.000     0.000     0.000     0.000     0.000     0.000     0.000     0.000     0.000     0.000     0.000     0.000
     0.000     0.000     0.000     0.000     0.000     0.000     0.000     0.000     0.000     0.000     0.000     0.000     0.000     0.000     0.000     0.000     0.000     0.000     0.000     0.000     0.000     0.000     0.000     0.000     0.000     0.000     0.000     0.000     0.000     0.000     0.000     0.000     0.000     0.000     0.000     0.000     0.000     0.000     0.000     0.000     0.000     0.000     0.000     0.000     0.000     0.000     0.000     0.000     0.000     0.000     0.000     0.000     0.000     0.000     0.000     0.000     0.000     0.000     0.000     0.002     0.050     0.160     0.332     0.563     0.854     1.203     1.609     2.070     2.585     3.153     3.773     4.442     5.160     5.925     6.735     7.589     8.485     9.421    10.396    11.408    12.454    13.533    14.643    15.782    16.947    18.137    19.350    20.582    21.832    23.097    24.375    25.663    26.959    28.260    29.564    30.868    32.168    33.463    34.750    36.025    37.287    38.531    39.756    40.958    42.135    43.284    44.401    45.485    46.532    47.540    48.506    49.428    50.303    51.129    51.904    52.625    53.290    53.898    54.447    54.935    55.361    55.723    56.021    56.254    56.421    56.521    56.555    56.521    56.421    56.254    56.021    55.723    55.361    54.935    54.447    53.898    53.290    52.625    51.904    51.129    50.303    49.428    48.506    47.540    46.532    45.485    44.401    43.284    42.135    40.958    39.756    38.531    37.287    36.025    34.750    33.463    32.168    30.868    29.564    28.260    26.959    25.663    24.375    23.097    21.832    20.582    19.350    18.137    16.947    15.782    14.643    13.533    12.454    11.408    10.396     9.421     8.485     7.589     6.735     5.925     5.160     4.442     3.773     3.153     2.585     2.070     1.609     1.203     0.854     0.563     0.332     0.160     0.050     0.002     0.000     0.000     0.000     0.000     0.000     0.000     0.000     0.000     0.000     0.000     0.000     0.000     0.000     0.000     0.000     0.000     0.000     0.000     0.000     0.000     0.000     0.000     0.000     0.000     0.000     0.000     0.000     0.000     0.000     0.000     0.000     0.000     0.000     0.000     0.000     0.000     0.000     0.000     0.000     0.000     0.000     0.000     0.000     0.000     0.000     0.000     0.000     0.000     0.000     0.000     0.000     0.000     0.000     0.000     0.000     0.000     0.000     0.000
     0.000     0.000     0.000     0.000     0.000     0.000     0.000     0.000     0.000     0.000     0.000     0.000     0.000     0.000     0.000     0.000     0.000     0.000     0.000     0.000     0.000     0.000     0.000     0.000     0.000     0.000     0.000     0.000     0.000     0.000     0.000     0.000     0.000     0.000     0.000     0.000     0.000     0.000     0.000     0.000     0.000     0.000     0.000     0.000     0.000     0.000     0.000     0.000     0.000     0.000     0.000     0.000     0.000     0.000     0.000     0.000     0.000     0.000     0.000     0.032     0.127     0.286     0.507     0.789     1.130     1.531     1.988     2.502     3.071     3.693     4.367     5.092     5.866     6.687     7.555     8.467     9.421    10.417    11.451    12.523    13.631    14.771    15.943    17.144    18.373    19.626    20.902    22.198    23.512    24.841    26.184    27.536    28.897    30.263    31.630    32.998    34.362    35.721    37.070    38.408    39.731    41.036    42.320    43.581    44.816    46.020    47.193    48.329    49.428    50.486    51.500    52.467    53.386    54.252    55.066    55.822    56.521    57.160    57.736    58.249    58.696    59.077    59.390    59.634    59.810    59.915    59.950    59.915    59.810    59.634    59.390    59.077    58.696    58.249    57.736    57.160    56.521    55.822    55.066    54.252    53.386    52.467    51.500    50.486    49.428    48.329    47.193    46.020    44.816    43.581    42.320    41.036    39.731    38.408    37.070    35.721    34.362    32.998    31.630    30.263    28.897    27.536    26.184    24.841    23.512    22.198    20.902    19.626    18.373    17.144    15.943    14.771    13.631    12.523    11.451    10.417     9.421     8.467     7.555     6.687     5.866     5.092     4.367     3.693     3.071     2.502     1.988     1.531     1.130     0.789     0.507     0.286     0.127     0.032     0.000     0.000     0.000     0.000     0.000     0.000     0.000     0.000     0.000     0.000     0.000     0.000     0.000     0.000     0.000     0.000     0.000     0.000     0.000     0.000     0.000     0.000     0.000     0.000     0.000     0.000     0.000     0.000     0.000     0.000     0.000     0.000     0.000     0.000     0.000     0.000     0.000     0.000     0.000     0.000     0.000     0.000     0.000     0.000     0.000     0.000     0.000     0.000     0.000     0.000     0.000     0.000     0.000     0.000     0.000     0.000     0.000     0.000
     0.000     0.000     0.000     0.000     0.000     0.000     0.000     0.000     0.000     0.000     0.000     0.000     0.000     0.000     0.000     0.000     0.000     0.000     0.000     0.000     0.000     0.000     0.000     0.000     0.000     0.000     0.000     0.000     0.000     0.000     0.000     0.000     0.000     0.000     0.000     0.000     0.000     0.000     0.000     0.000     0.000     0.000     0.000     0.000     0.000     0.000     0.000     0.000     0.000     0.000     0.000     0.000     0.000     0.000     0.000     0.000     0.000     0.000     0.016     0.095     0.239     0.446     0.716     1.048     1.441     1.892     2.402     2.969     3.591     4.267     4.997     5.777     6.608     7.486     8.412     9.382    10.396    11.451    12.547    13.680    14.848    16.051    17.286    18.551    19.843    21.160    22.501    23.862    25.241    26.636    28.044    29.462    30.889    32.320    33.754    35.187    36.616    38.040    39.453    40.855    42.241    43.608    44.954    46.276    47.569    48.832    50.061    51.252    52.404    53.513    54.577    55.591    56.555    57.464    58.317    59.111    59.845    60.515    61.120    61.658    62.128    62.527    62.856    63.113    63.297    63.408    63.445    63.408    63.297    63.113    62.856    62.527    62.128    61.658    61.120    60.515    59.845    59.111    58.317    57.464    56.555    55.591    54.577    53.513    52.404    51.252    50.061    48.832    47.569    46.276    44.954    43.608    42.241    40.855    39.453    38.040    36.616    35.187    33.754    32.320    30.889    29.462    28.044    26.636    25.241    23.862    22.501    21.160    19.843    18.551    17.286    16.051    14.848    13.680    12.547    11.451    10.396     9.382     8.412     7.486     6.608     5.777     4.997     4.267     3.591     2.969     2.402     1.892     1.441     1.048     0.716     0.446     0.239     0.095     0.016     0.000     0.000     0.000     0.000     0.000     0.000     0.000     0.000     0.000     0.000     0.000     0.000     0.000     0.000     0.000     0.000     0.000     0.000     0.000     0.000     0.000     0.000     0.000     0.000     0.000     0.000     0.000     0.000     0.000     0.000     0.000     0.000     0.000     0.000     0.000     0.000     0.000     0.000     0.000     0.000     0.000     0.000     0.000     0.000     0.000     0.000     0.000     0.000     0.000     0.000     0.000     0.000     0.000     0.000     0.000     0.000     0.000
     0.000     0.000     0.000     0.000     0.000     0.000     0.000     0.000     0.000     0.000     0.000     0.000     0.000     0.000     0.000     0.000     0.000     0.000     0.000     0.000     0.000     0.000     0.000     0.000     0.000     0.000     0.000     0.000     0.000     0.000     0.000     0.000     0.000     0.000     0.000     0.000     0.000     0.000     0.000     0.000     0.000     0.000     0.000     0.000     0.000     0.000     0.000     0.000     0.000     0.000     0.000     0.000     0.000     0.000     0.000     0.000     0.000     0.005     0.065     0.191     0.382     0.639     0.958     1.340     1.784     2.287     2.849     3.469     4.145     4.876     5.661     6.497     7.385     8.321     9.305    10.334    11.408    12.523    13.680    14.874    16.106    17.371    18.670    19.999    21.355    22.738    24.144    25.571    27.016    28.478    29.953    31.439    32.932    34.431    35.931    37.432    38.928    40.418    41.898    43.365    44.816    46.247    47.656    49.040    50.394    51.717    53.004    54.252    55.459    56.622    57.736    58.800    59.810    60.763    61.658    62.491    63.260    63.963    64.598    65.163    65.656    66.075    66.420    66.690    66.883    66.999    67.038    66.999    66.883    66.690    66.420    66.075    65.656    65.163    64.598    63.963    63.260    62.491    61.658    60.763    59.810    58.800    57.736    56.622    55.459    54.252    53.004    51.717    50.394    49.040    47.656    46.247    44.816    43.365    41.898    40.418    38.928    37.432    35.931    34.431    32.932    31.439    29.953    28.478    27.016    25.571    24.144    22.738    21.355    19.999    18.670    17.371    16.106    14.874    13.680    12.523    11.408    10.334     9.305     8.321     7.385     6.497     5.661     4.876     4.145     3.469     2.849     2.287     1.784     1.340     0.958     0.639     0.382     0.191     0.065     0.005     0.000     0.000     0.000     0.000     0.000     0.000     0.000     0.000     0.000     0.000     0.000     0.000     0.000     0.000     0.000     0.000     0.000     0.000     0.000     0.000     0.000     0.000     0.000     0.000     0.000     0.000     0.000     0.000     0.000     0.000     0.000     0.000     0.000     0.000     0.000     0.000     0.000     0.000     0.000     0.000     0.000     0.000     0.000     0.000     0.000     0.000     0.000     0.000     0.000     0.000     0.000     0.000     0.000     0.000     0.000     0.000
     0.000     0.000     0.000     0.000     0.000     0.000     0.000     0.000     0.000     0.000     0.000     0.000     0.000     0.000     0.000     0.000     0.000     0.000     0.000     0.000     0.000     0.000     0.000     0.000     0.000     0.000     0.000     0.000     0.000     0.000     0.000     0.000     0.000     0.000     0.000     0.000     0.000     0.000     0.000     0.000     0.000     0.000     0.000     0.000     0.000     0.000     0.000     0.000     0.000     0.000     0.000     0.000     0.000     0.000     0.000     0.000     0.000     0.038     0.144     0.318     0.557     0.862     1.231     1.664     2.158     2.713     3.328     4.001     4.731     5.517     6.357     7.250     8.195     9.189    10.231    11.320    12.454    13.631    14.848    16.106    17.400    18.730    20.092    21.486    22.908    24.357    25.830    27.324    28.837    30.366    31.909    33.463    35.025    36.593    38.162    39.731    41.296    42.854    44.401    45.935    47.453    48.951    50.425    51.872    53.290    54.674    56.021    57.329    58.592    59.810    60.977    62.091    63.150    64.149    65.087    65.961    66.767    67.505    68.170    68.763    69.280    69.720    70.082    70.365    70.568    70.690    70.730    70.690    70.568    70.365    70.082    69.720    69.280    68.763    68.170    67.505    66.767    65.961    65.087    64.149    63.150    62.091    60.977    59.810    58.592    57.329    56.021    54.674    53.290    51.872    50.425    48.951    47.453    45.935    44.401    42.854    41.296    39.731    38.162    36.593    35.025    33.463    31.909    30.366    28.837    27.324    25.830    24.357    22.908    21.486    20.092    18.730    17.400    16.106    14.848    13.631    12.454    11.320    10.231     9.189     8.195     7.250     6.357     5.517     4.731     4.001     3.328     2.713     2.158     1.664     1.231     0.862     0.557     0.318     0.144     0.038     0.000     0.000     0.000     0.000     0.000     0.000     0.000     0.000     0.000     0.000     0.000     0.000     0.000     0.000     0.000     0.000     0.000     0.000     0.000     0.000     0.000     0.000     0.000     0.000     0.000     0.000     0.000     0.000     0.000     0.000     0.000     0.000     0.000     0.000     0.000     0.000     0.000     0.000     0.000     0.000     0.000     0.000     0.000     0.000     0.000     0.000     0.000     0.000     0.000     0.000     0.000     0.000     0.000     0.000     0.000     0.000
     0.000     0.000     0.000     0.000     0.000     0.000     0.000     0.000     0.000     0.000     0.000     0.000     0.000     0.000     0.000     0.000     0.000     0.000     0.000     0.000     0.000     0.000     0.000     0.000     0.000     0.000     0.000     0.000     0.000     0.000     0.000     0.000     0.000     0.000     0.000     0.000     0.000     0.000     0.000     0.000     0.000     0.000     0.000     0.000     0.000     0.000     0.000     0.000     0.000     0.000     0.000     0.000     0.000     0.000     0.000     0.000     0.017     0.101     0.253     0.474     0.762     1.115     1.534     2.017     2.562     3.169     3.836     4.563     5.347     6.188     7.084     8.034     9.036    10.088    11.190    12.339    13.533    14.771    16.051    17.371    18.730    20.124    21.552    23.011    24.500    26.016    27.556    29.118    30.700    32.298    33.911    35.534    37.166    38.804    40.443    42.082    43.717    45.345    46.962    48.565    50.151    51.717    53.258    54.772    56.254    57.702    59.111    60.479    61.802    63.076    64.299    65.466    66.574    67.622    68.604    69.520    70.365    71.138    71.836    72.458    73.000    73.462    73.842    74.139    74.351    74.479    74.522    74.479    74.351    74.139    73.842    73.462    73.000    72.458    71.836    71.138    70.365    69.520    68.604    67.622    66.574    65.466    64.299    63.076    61.802    60.479    59.111    57.702    56.254    54.772    53.258    51.717    50.151    48.565    46.962    45.345    43.717    42.082    40.443    38.804    37.166    35.534    33.911    32.298    30.700    29.118    27.556    26.016    24.500    23.011    21.552    20.124    18.730    17.371    16.051    14.771    13.533    12.339    11.190    10.088     9.036     8.034     7.084     6.188     5.347     4.563     3.836     3.169     2.562     2.017     1.534     1.115     0.762     0.474     0.253     0.101     0.017     0.000     0.000     0.000     0.000     0.000     0.000     0.000     0.000     0.000     0.000     0.000     0.000     0.000     0.000     0.000     0.000     0.000     0.000     0.000     0.000     0.000     0.000     0.000     0.000     0.000     0.000     0.000     0.000     0.000     0.000     0.000     0.000     0.000     0.000     0.000     0.000     0.000     0.000     0.000     0.000     0.000     0.000     0.000     0.000     0.000     0.000     0.000     0.000     0.000     0.000     0.000     0.000     0.000     0.000     0.000
     0.000     0.000     0.000     0.000     0.000     0.000     0.000     0.000     0.000     0.000     0.000     0.000     0.000     0.000     0.000     0.000     0.000     0.000     0.000     0.000     0.000     0.000     0.000     0.000     0.000     0.000     0.000     0.000     0.000     0.000     0.000     0.000     0.000     0.000     0.000     0.000     0.000     0.000     0.000     0.000     0.000     0.000     0.000     0.000     0.000     0.000     0.000     0.000     0.000     0.000     0.000     0.000     0.000     0.000     0.000     0.004     0.063     0.192     0.391     0.659     0.994     1.397     1.865     2.398     2.994     3.653     4.373     5.153     5.992     6.888     7.840     8.847     9.906    11.017    12.178    13.388    14.643    15.943    17.286    18.670    20.092    21.552    23.045    24.571    26.128    27.711    29.320    30.952    32.603    34.272    35.955    37.650    39.353    41.062    42.773    44.484    46.190    47.890    49.578    51.252    52.909    54.544    56.154    57.736    59.285    60.799    62.273    63.703    65.087    66.420    67.700    68.921    70.082    71.179    72.209    73.168    74.054    74.864    75.596    76.247    76.816    77.301    77.699    78.010    78.233    78.367    78.412    78.367    78.233    78.010    77.699    77.301    76.816    76.247    75.596    74.864    74.054    73.168    72.209    71.179    70.082    68.921    67.700    66.420    65.087    63.703    62.273    60.799    59.285    57.736    56.154    54.544    52.909    51.252    49.578    47.890    46.190    44.484    42.773    41.062    39.353    37.650    35.955    34.272    32.603    30.952    29.320    27.711    26.128    24.571    23.045    21.552    20.092    18.670    17.286    15.943    14.643    13.388    12.178    11.017     9.906     8.847     7.840     6.888     5.992     5.153     4.373     3.653     2.994     2.398     1.865     1.397     0.994     0.659     0.391     0.192     0.063     0.004     0.000     0.000     0.000     0.000     0.000     0.000     0.000     0.000     0.000     0.000     0.000     0.000     0.000     0.000     0.000     0.000     0.000     0.000     0.000     0.000     0.000     0.000     0.000     0.000     0.000     0.000     0.000     0.000     0.000     0.000     0.000     0.000     0.000     0.000     0.000     0.000     0.000     0.000     0.000     0.000     0.000     0.000     0.000     0.000     0.000     0.000     0.000     0.000     0.000     0.000     0.000     0.000     0.000     0.000
     0.000     0.000     0.000     0.000     0.000     0.000     0.000     0.000     0.000     0.000     0.000     0.000     0.000     0.000     0.000     0.000     0.000     0.000     0.000     0.000     0.000     0.000     0.000     0.000     0.000     0.000     0.000     0.000     0.000     0.000     0.000     0.000     0.000     0.000     0.000     0.000     0.000     0.000     0.000     0.000     0.000     0.000     0.000     0.000     0.000     0.000     0.000     0.000     0.000     0.000     0.000     0.000     0.000     0.000     0.000     0.032     0.135     0.310     0.555     0.870     1.253     1.704     2.222     2.805     3.453     4.163     4.936     5.770     6.663     7.615     8.623     9.687    10.804    11.974    13.195    14.465    15.782    17.144    18.551    19.999    21.486    23.011    24.571    26.165    27.789    29.442    31.120    32.822    34.544    36.285    38.040    39.807    41.583    43.365    45.149    46.933    48.713    50.486    52.247    53.994    55.723    57.430    59.111    60.763    62.382    63.963    65.504    66.999    68.446    69.841    71.179    72.458    73.673    74.821    75.899    76.904    77.832    78.681    79.448    80.131    80.728    81.236    81.654    81.980    82.214    82.355    82.402    82.355    82.214    81.980    81.654    81.236    80.728    80.131    79.448    78.681    77.832    76.904    75.899    74.821    73.673    72.458    71.179    69.841    68.446    66.999    65.504    63.963    62.382    60.763    59.111    57.430    55.723    53.994    52.247    50.486    48.713    46.933    45.149    43.365    41.583    39.807    38.040    36.285    34.544    32.822    31.120    29.442    27.789    26.165    24.571    23.011    21.486    19.999    18.551    17.144    15.782    14.465    13.195    11.974    10.804     9.687     8.623     7.615     6.663     5.770     4.936     4.163     3.453     2.805     2.222     1.704     1.253     0.870     0.555     0.310     0.135     0.032     0.000     0.000     0.000     0.000     0.000     0.000     0.000     0.000     0.000     0.000     0.000     0.000     0.000     0.000     0.000     0.000     0.000     0.000     0.000     0.000     0.000     0.000     0.000     0.000     0.000     0.000     0.000     0.000     0.000     0.000     0.000     0.000     0.000     0.000     0.000     0.000     0.000     0.000     0.000     0.000     0.000     0.000     0.000     0.000     0.000     0.000     0.000     0.000     0.000     0.000     0.000     0.000     0.000     0.000
     0.000     0.000     0.000     0.000     0.000     0.000     0.000     0.000     0.000     0.000     0.000     0.000     0.000     0.000     0.000     0.000     0.000     0.000     0.000     0.000     0.000     0.000     0.000     0.000     0.000     0.000     0.000     0.000     0.000     0.000     0.000     0.000     0.000     0.000     0.000     0.000     0.000     0.000     0.000     0.000     0.000     0.000     0.000     0.000     0.000     0.000     0.000     0.000     0.000     0.000     0.000     0.000     0.000     0.000     0.010     0.085     0.233     0.453     0.745     1.107     1.538     2.037     2.604     3.237     3.936     4.698     5.524     6.411     7.359     8.366     9.431    10.552    11.728    12.957    14.238    15.568    16.947    18.373    19.843    21.355    22.908    24.500    26.128    27.789    29.483    31.205    32.954    34.727    36.521    38.334    40.162    42.003    43.853    45.710    47.569    49.428    51.283    53.131    54.967    56.789    58.592    60.373    62.128    63.852    65.542    67.193    68.802    70.365    71.878    73.336    74.736    76.073    77.345    78.547    79.675    80.728    81.700    82.590    83.394    84.109    84.735    85.267    85.705    86.048    86.293    86.441    86.490    86.441    86.293    86.048    85.705    85.267    84.735    84.109    83.394    82.590    81.700    80.728    79.675    78.547    77.345    76.073    74.736    73.336    71.878    70.365    68.802    67.193    65.542    63.852    62.128    60.373    58.592    56.789    54.967    53.131    51.283    49.428    47.569    45.710    43.853    42.003    40.162    38.334    36.521    34.727    32.954    31.205    29.483    27.789    26.128    24.500    22.908    21.355    19.843    18.373    16.947    15.568    14.238    12.957    11.728    10.552     9.431     8.366     7.359     6.411     5.524     4.698     3.936     3.237     2.604     2.037     1.538     1.107     0.745     0.453     0.233     0.085     0.010     0.000     0.000     0.000     0.000     0.000     0.000     0.000     0.000     0.000     0.000     0.000     0.000     0.000     0.000     0.000     0.000     0.000     0.000     0.000     0.000     0.000     0.000     0.000     0.000     0.000     0.000     0.000     0.000     0.000     0.000     0.000     0.000     0.000     0.000     0.000     0.000     0.000     0.000     0.000     0.000     0.000     0.000     0.000     0.000     0.000     0.000     0.000     0.000     0.000     0.000     0.000     0.000     0.000
     0.000     0.000     0.000     0.000     0.000     0.000     0.000     0.000     0.000     0.000     0.000     0.000     0.000     0.000     0.000     0.000     0.000     0.000     0.000     0.000     0.000     0.000     0.000     0.000     0.000     0.000     0.000     0.000     0.000     0.000     0.000     0.000     0.000     0.000     0.000     0.000     0.000     0.000     0.000     0.000     0.000     0.000     0.000     0.000     0.000     0.000     0.000     0.000     0.000     0.000     0.000     0.000     0.000     0.000     0.045     0.163     0.356     0.621     0.958     1.367     1.845     2.393     3.009     3.693     4.442     5.257     6.135     7.076     8.078     9.141    10.262    11.440    12.675    13.963    15.304    16.696    18.137    19.626    21.160    22.738    24.357    26.016    27.711    29.442    31.205    32.998    34.819    36.664    38.531    40.418    42.320    44.236    46.162    48.095    50.030    51.966    53.898    55.822    57.736    59.634    61.514    63.371    65.201    66.999    68.763    70.487    72.167    73.800    75.380    76.904    78.367    79.766    81.097    82.355    83.536    84.638    85.657    86.589    85.827    84.342    83.056    81.967    81.076    80.383    79.888    79.591    79.492    79.591    79.888    80.383    81.076    81.967    83.056    84.342    85.827    86.589    85.657    84.638    83.536    82.355    81.097    79.766    78.367    76.904    75.380    73.800    72.167    70.487    68.763    66.999    65.201    63.371    61.514    59.634    57.736    55.822    53.898    51.966    50.030    48.095    46.162    44.236    42.320    40.418    38.531    36.664    34.819    32.998    31.205    29.442    27.711    26.016    24.357    22.738    21.160    19.626    18.137    16.696    15.304    13.963    12.675    11.440    10.262     9.141     8.078     7.076     6.135     5.257     4.442     3.693     3.009     2.393     1.845     1.367     0.958     0.621     0.356     0.163     0.045     0.000     0.000     0.000     0.000     0.000     0.000     0.000     0.000     0.000     0.000     0.000     0.000     0.000     0.000     0.000     0.000     0.000     0.000     0.000     0.000     0.000     0.000     0.000     0.000     0.000     0.000     0.000     0.000     0.000     0.000     0.000     0.000     0.000     0.000     0.000     0.000     0.000     0.000     0.000     0.000     0.000     0.000     0.000     0.000     0.000     0.000     0.000     0.000     0.000     0.000     0.000     0.000     0.000
     0.000     0.000     0.000     0.000     0.000     0.000     0.000     0.000     0.000     0.000     0.000     0.000     0.000     0.000     0.000     0.000     0.000     0.000     0.000     0.000     0.000     0.000     0.000     0.000     0.000     0.000     0.000     0.000     0.000     0.000     0.000     0.000     0.000     0.000     0.000     0.000     0.000     0.000     0.000     0.000     0.000     0.000     0.000     0.000     0.000     0.000     0.000     0.000     0.000     0.000     0.000     0.000     0.000     0.016     0.103     0.265     0.501     0.811     1.194     1.649     2.175     2.771     3.436     4.169     4.970     5.836     6.767     7.762     8.819     9.937    11.114    12.350    13.643    14.991    16.392    17.846    19.350    20.902    22.501    24.144    25.830    27.556    29.320    31.120    32.954    34.819    36.712    38.630    40.572    42.533    44.511    46.504    48.506    50.516    52.530    54.544    56.555    58.558    60.550    62.527    64.486    66.420    68.328    70.203    72.043    73.842    75.596    77.301    78.951    80.544    82.074    83.536    84.928    86.244    85.728    83.452    81.373    79.492    77.810    76.325    75.038    73.949    73.058    72.366    71.871    71.574    71.475    71.574    71.871    72.366    73.058    73.949    75.038    76.325    77.810    79.492    81.373    83.452    85.728    86.244    84.928    83.536    82.074    80.544    78.951    77.301    75.596    73.842    72.043    70.203    68.328    66.420    64.486    62.527    60.550    58.558    56.555    54.544    52.530    50.516    48.506    46.504    44.511    42.533    40.572    38.630    36.712    34.819    32.954    31.120    29.320    27.556    25.830    24.144    22.501    20.902    19.350    17.846    16.392    14.991    13.643    12.350    11.114     9.937     8.819     7.762     6.767     5.836     4.970     4.169     3.436     2.771     2.175     1.649     1.194     0.811     0.501     0.265     0.103     0.016     0.000     0.000     0.000     0.000     0.000     0.000     0.000     0.000     0.000     0.000     0.000     0.000     0.000     0.000     0.000     0.000     0.000     0.000     0.000     0.000     0.000     0.000     0.000     0.000     0.000     0.000     0.000     0.000     0.000     0.000     0.000     0.000     0.000     0.000     0.000     0.000     0.000     0.000     0.000     0.000     0.000     0.000     0.000     0.000     0.000     0.000     0.000     0.000     0.000     0.000     0.000     0.000
     0.000     0.000     0.000     0.000     0.000     0.000     0.000     0.000     0.000     0.000     0.000     0.000     0.000     0.000     0.000     0.000     0.000     0.000     0.000     0.000     0.000     0.000     0.000     0.000     0.000     0.000     0.000     0.000     0.000     0.000     0.000     0.000     0.000     0.000     0.000     0.000     0.000     0.000     0.000     0.000     0.000     0.000     0.000     0.000     0.000     0.000     0.000     0.000     0.000     0.000     0.000     0.000     0.001     0.053     0.182     0.387     0.668     1.022     1.451     1.952     2.525     3.169     3.883     4.666     5.517     6.435     7.418     8.467     9.578    10.751    11.986    13.279    14.630    16.038    17.500    19.015    20.582    22.198    23.862    25.571    27.324    29.118    30.952    32.822    34.727    36.664    38.630    40.623    42.640    44.677    46.732    48.802    50.883    52.972    55.066    57.160    59.251    61.335    63.408    65.466    67.505    69.520    71.507    73.462    75.380    77.256    79.087    80.866    82.590    84.253    85.852    85.926    83.056    80.383    77.909    75.632    73.553    71.673    69.990    68.505    67.219    66.130    65.239    64.546    64.051    63.754    63.655    63.754    64.051    64.546    65.239    66.130    67.219    68.505    69.990    71.673    73.553    75.632    77.909    80.383    83.056    85.926    85.852    84.253    82.590    80.866    79.087    77.256    75.380    73.462    71.507    69.520    67.505    65.466    63.408    61.335    59.251    57.160    55.066    52.972    50.883    48.802    46.732    44.677    42.640    40.623    38.630    36.664    34.727    32.822    30.952    29.118    27.324    25.571    23.862    22.198    20.582    19.015    17.500    16.038    14.630    13.279    11.986    10.751     9.578     8.467     7.418     6.435     5.517     4.666     3.883     3.169     2.525     1.952     1.451     1.022     0.668     0.387     0.182     0.053     0.001     0.000     0.000     0.000     0.000     0.000     0.000     0.000     0.000     0.000     0.000     0.000     0.000     0.000     0.000     0.000     0.000     0.000     0.000     0.000     0.000     0.000     0.000     0.000     0.000     0.000     0.000     0.000     0.000     0.000     0.000     0.000     0.000     0.000     0.000     0.000     0.000     0.000     0.000     0.000     0.000     0.000     0.000     0.000     0.000     0.000     0.000     0.000     0.000     0.000     0.000     0.000
     0.000     0.000     0.000     0.000     0.000     0.000     0.000     0.000     0.000     0.000     0.000     0.000     0.000     0.000     0.000     0.000     0.000     0.000     0.000     0.000     0.000     0.000     0.000     0.000     0.000     0.000     0.000     0.000     0.000     0.000     0.000     0.000     0.000     0.000     0.000     0.000     0.000     0.000     0.000     0.000     0.000     0.000     0.000     0.000     0.000     0.000     0.000     0.000     0.000     0.000     0.000     0.000     0.019     0.112     0.283     0.531     0.854     1.253     1.727     2.274     2.894     3.585     4.348     5.181     6.082     7.051     8.087     9.189    10.355    11.584    12.874    14.225    15.635    17.102    18.625    20.202    21.832    23.512    25.241    27.016    28.837    30.700    32.603    34.544    36.521    38.531    40.572    42.640    44.732    46.847    48.980    51.129    53.290    55.459    57.634    59.810    61.983    64.149    66.305    68.446    70.568    72.666    74.736    76.772    78.771    80.728    82.637    84.494    86.293    84.639    81.373    78.305    75.434    72.762    70.287    68.010    65.932    64.051    62.369    60.884    59.597    58.508    57.617    56.925    56.430    56.133    56.034    56.133    56.430    56.925    57.617    58.508    59.597    60.884    62.369    64.051    65.932    68.010    70.287    72.762    75.434    78.305    81.373    84.639    86.293    84.494    82.637    80.728    78.771    76.772    74.736    72.666    70.568    68.446    66.305    64.149    61.983    59.810    57.634    55.459    53.290    51.129    48.980    46.847    44.732    42.640    40.572    38.531    36.521    34.544    32.603    30.700    28.837    27.016    25.241    23.512    21.832    20.202    18.625    17.102    15.635    14.225    12.874    11.584    10.355     9.189     8.087     7.051     6.082     5.181     4.348     3.585     2.894     2.274     1.727     1.253     0.854     0.531     0.283     0.112     0.019     0.000     0.000     0.000     0.000     0.000     0.000     0.000     0.000     0.000     0.000     0.000     0.000     0.000     0.000     0.000     0.000     0.000     0.000     0.000     0.000     0.000     0.000     0.000     0.000     0.000     0.000     0.000     0.000     0.000     0.000     0.000     0.000     0.000     0.000     0.000     0.000     0.000     0.000     0.000     0.000     0.000     0.000     0.000     0.000     0.000     0.000     0.000     0.000     0.000     0.000     0.000
     0.000     0.000     0.000     0.000     0.000     0.000     0.000     0.000     0.000     0.000     0.000     0.000     0.000     0.000     0.000     0.000     0.000     0.000     0.000     0.000     0.000     0.000     0.000     0.000     0.000     0.000     0.000     0.000     0.000     0.000     0.000     0.000     0.000     0.000     0.000     0.000     0.000     0.000     0.000     0.000     0.000     0.000     0.000     0.000     0.000     0.000     0.000     0.000     0.000     0.000     0.000     0.002     0.057     0.191     0.403     0.693     1.060     1.503     2.021     2.613     3.280     4.019     4.830     5.712     6.663     7.684     8.772     9.927    11.147    12.431    13.778    15.186    16.654    18.181    19.765    21.404    23.097    24.841    26.636    28.478    30.366    32.298    34.272    36.285    38.334    40.418    42.533    44.677    46.847    49.040    51.252    53.481    55.723    57.975    60.232    62.491    64.748    66.999    69.240    71.466    73.673    75.856    78.010    80.131    82.214    84.253    86.244    84.342    80.680    77.216    73.949    70.881    68.010    65.338    62.863    60.587    58.508    56.628    54.945    53.460    52.173    51.085    50.194    49.501    49.006    48.709    48.610    48.709    49.006    49.501    50.194    51.085    52.173    53.460    54.945    56.628    58.508    60.587    62.863    65.338    68.010    70.881    73.949    77.216    80.680    84.342    86.244    84.253    82.214    80.131    78.010    75.856    73.673    71.466    69.240    66.999    64.748    62.491    60.232    57.975    55.723    53.481    51.252    49.040    46.847    44.677    42.533    40.418    38.334    36.285    34.272    32.298    30.366    28.478    26.636    24.841    23.097    21.404    19.765    18.181    16.654    15.186    13.778    12.431    11.147     9.927     8.772     7.684     6.663     5.712     4.830     4.019     3.280     2.613     2.021     1.503     1.060     0.693     0.403     0.191     0.057     0.002     0.000     0.000     0.000     0.000     0.000     0.000     0.000     0.000     0.000     0.000     0.000     0.000     0.000     0.000     0.000     0.000     0.000     0.000     0.000     0.000     0.000     0.000     0.000     0.000     0.000     0.000     0.000     0.000     0.000     0.000     0.000     0.000     0.000     0.000     0.000     0.000     0.000     0.000     0.000     0.000     0.000     0.000     0.000     0.000     0.000     0.000     0.000     0.000     0.000     0.000
     0.000     0.000     0.000     0.000     0.000     0.000     0.000     0.000     0.000     0.000     0.000     0.000     0.000     0.000     0.000     0.000     0.000     0.000     0.000     0.000     0.000     0.000     0.000     0.000     0.000     0.000     0.000     0.000     0.000     0.000     0.000     0.000     0.000     0.000     0.000     0.000     0.000     0.000     0.000     0.000     0.000     0.000     0.000     0.000     0.000     0.000     0.000     0.000     0.000     0.000     0.000     0.019     0.113     0.288     0.541     0.873     1.282     1.768     2.331     2.969     3.681     4.467     5.326     6.257     7.259     8.330     9.470    10.678    11.952    13.291    14.694    16.160    17.687    19.273    20.918    22.619    24.375    26.184    28.044    29.953    31.909    33.911    35.955    38.040    40.162    42.320    44.511    46.732    48.980    51.252    53.545    55.856    58.180    60.515    62.856    65.201    67.544    69.881    72.209    74.522    76.816    79.087    81.328    83.536    85.705    85.035    80.977    77.117    73.454    69.990    66.724    63.655    60.785    58.112    55.638    53.361    51.283    49.402    47.719    46.235    44.948    43.859    42.968    42.275    41.780    41.483    41.384    41.483    41.780    42.275    42.968    43.859    44.948    46.235    47.719    49.402    51.283    53.361    55.638    58.112    60.785    63.655    66.724    69.990    73.454    77.117    80.977    85.035    85.705    83.536    81.328    79.087    76.816    74.522    72.209    69.881    67.544    65.201    62.856    60.515    58.180    55.856    53.545    51.252    48.980    46.732    44.511    42.320    40.162    38.040    35.955    33.911    31.909    29.953    28.044    26.184    24.375    22.619    20.918    19.273    17.687    16.160    14.694    13.291    11.952    10.678     9.470     8.330     7.259     6.257     5.326     4.467     3.681     2.969     2.331     1.768     1.282     0.873     0.541     0.288     0.113     0.019     0.000     0.000     0.000     0.000     0.000     0.000     0.000     0.000     0.000     0.000     0.000     0.000     0.000     0.000     0.000     0.000     0.000     0.000     0.000     0.000     0.000     0.000     0.000     0.000     0.000     0.000     0.000     0.000     0.000     0.000     0.000     0.000     0.000     0.000     0.000     0.000     0.000     0.000     0.000     0.000     0.000     0.000     0.000     0.000     0.000     0.000     0.000     0.000     0.000     0.000
     0.000     0.000     0.000     0.000     0.000     0.000     0.000     0.000     0.000     0.000     0.000     0.000     0.000     0.000     0.000     0.000     0.000     0.000     0.000     0.000     0.000     0.000     0.000     0.000     0.000     0.000     0.000     0.000     0.000     0.000     0.000     0.000     0.000     0.000     0.000     0.000     0.000     0.000     0.000     0.000     0.000     0.000     0.000     0.000     0.000     0.000     0.000     0.000     0.000     0.000     0.001     0.053     0.187     0.401     0.695     1.068     1.520     2.049     2.656     3.339     4.097     4.930     5.836     6.815     7.866     8.988    10.180    11.440    12.768    14.162    15.622    17.144    18.730    20.376    22.081    23.844    25.663    27.536    29.462    31.439    33.463    35.534    37.650    39.807    42.003    44.236    46.504    48.802    51.129    53.481    55.856    58.249    60.657    63.076    65.504    67.935    70.365    72.791    75.208    77.610    79.994    82.355    84.686    86.718    82.264    78.008    73.949    70.089    66.427    62.962    59.696    56.628    53.757    51.085    48.610    46.334    44.255    42.374    40.692    39.207    37.920    36.831    35.941    35.248    34.753    34.456    34.357    34.456    34.753    35.248    35.941    36.831    37.920    39.207    40.692    42.374    44.255    46.334    48.610    51.085    53.757    56.628    59.696    62.962    66.427    70.089    73.949    78.008    82.264    86.718    84.686    82.355    79.994    77.610    75.208    72.791    70.365    67.935    65.504    63.076    60.657    58.249    55.856    53.481    51.129    48.802    46.504    44.236    42.003    39.807    37.650    35.534    33.463    31.439    29.462    27.536    25.663    23.844    22.081    20.376    18.730    17.144    15.622    14.162    12.768    11.440    10.180     8.988     7.866     6.815     5.836     4.930     4.097     3.339     2.656     2.049     1.520     1.068     0.695     0.401     0.187     0.053     0.001     0.000     0.000     0.000     0.000     0.000     0.000     0.000     0.000     0.000     0.000     0.000     0.000     0.000     0.000     0.000     0.000     0.000     0.000     0.000     0.000     0.000     0.000     0.000     0.000     0.000     0.000     0.000     0.000     0.000     0.000     0.000     0.000     0.000     0.000     0.000     0.000     0.000     0.000     0.000     0.000     0.000     0.000     0.000     0.000     0.000     0.000     0.000     0.000     0.000
     0.000     0.000     0.000     0.000     0.000     0.000     0.000     0.000     0.000     0.000     0.000     0.000     0.000     0.000     0.000     0.000     0.000     0.000     0.000     0.000     0.000     0.000     0.000     0.000     0.000     0.000     0.000     0.000     0.000     0.000     0.000     0.000     0.000     0.000     0.000     0.000     0.000     0.000     0.000     0.000     0.000     0.000     0.000     0.000     0.000     0.000     0.000     0.000     0.000     0.000     0.015     0.105     0.277     0.531     0.865     1.279     1.772     2.344     2.994     3.721     4.525     5.404     6.357     7.385     8.485     9.657    10.900    12.213    13.594    15.043    16.558    18.137    19.781    21.486    23.252    25.077    26.959    28.897    30.889    32.932    35.025    37.166    39.353    41.583    43.853    46.162    48.506    50.883    53.290    55.723    58.180    60.657    63.150    65.656    68.170    70.690    73.210    75.726    78.233    80.728    83.204    85.657    84.540    79.888    75.434    71.178    67.120    63.259    59.597    56.133    52.866    49.798    46.927    44.255    41.780    39.504    37.425    35.545    33.862    32.377    31.090    30.002    29.111    28.418    27.923    27.626    27.527    27.626    27.923    28.418    29.111    30.002    31.090    32.377    33.862    35.545    37.425    39.504    41.780    44.255    46.927    49.798    52.866    56.133    59.597    63.259    67.120    71.178    75.434    79.888    84.540    85.657    83.204    80.728    78.233    75.726    73.210    70.690    68.170    65.656    63.150    60.657    58.180    55.723    53.290    50.883    48.506    46.162    43.853    41.583    39.353    37.166    35.025    32.932    30.889    28.897    26.959    25.077    23.252    21.486    19.781    18.137    16.558    15.043    13.594    12.213    10.900     9.657     8.485     7.385     6.357     5.404     4.525     3.721     2.994     2.344     1.772     1.279     0.865     0.531     0.277     0.105     0.015     0.000     0.000     0.000     0.000     0.000     0.000     0.000     0.000     0.000     0.000     0.000     0.000     0.000     0.000     0.000     0.000     0.000     0.000     0.000     0.000     0.000     0.000     0.000     0.000     0.000     0.000     0.000     0.000     0.000     0.000     0.000     0.000     0.000     0.000     0.000     0.000     0.000     0.000     0.000     0.000     0.000     0.000     0.000     0.000     0.000     0.000     0.000     0.000     0.000
     0.000     0.000     0.000     0.000     0.000     0.000     0.000     0.000     0.000     0.000     0.000     0.000     0.000     0.000     0.000     0.000     0.000     0.000     0.000     0.000     0.000     0.000     0.000     0.000     0.000     0.000     0.000     0.000     0.000     0.000     0.000     0.000     0.000     0.000     0.000     0.000     0.000     0.000     0.000     0.000     0.000     0.000     0.000     0.000     0.000     0.000     0.000     0.000     0.000     0.000     0.045     0.172     0.382     0.675     1.048     1.503     2.037     2.651     3.344     4.115     4.963     5.888     6.888     7.963     9.112    10.334    11.628    12.992    14.427    15.930    17.500    19.136    20.838    22.602    24.428    26.315    28.260    30.263    32.320    34.431    36.593    38.804    41.062    43.365    45.710    48.095    50.516    52.972    55.459    57.975    60.515    63.076    65.656    68.249    70.853    73.462    76.073    78.681    81.282    83.870    86.441    82.759    77.909    73.256    68.802    64.546    60.488    56.628    52.965    49.501    46.235    43.166    40.296    37.623    35.149    32.872    30.793    28.913    27.230    25.745    24.459    23.370    22.479    21.786    21.291    20.994    20.895    20.994    21.291    21.786    22.479    23.370    24.459    25.745    27.230    28.913    30.793    32.872    35.149    37.623    40.296    43.166    46.235    49.501    52.965    56.628    60.488    64.546    68.802    73.256    77.909    82.759    86.441    83.870    81.282    78.681    76.073    73.462    70.853    68.249    65.656    63.076    60.515    57.975    55.459    52.972    50.516    48.095    45.710    43.365    41.062    38.804    36.593    34.431    32.320    30.263    28.260    26.315    24.428    22.602    20.838    19.136    17.500    15.930    14.427    12.992    11.628    10.334     9.112     7.963     6.888     5.888     4.963     4.115     3.344     2.651     2.037     1.503     1.048     0.675     0.382     0.172     0.045     0.000     0.000     0.000     0.000     0.000     0.000     0.000     0.000     0.000     0.000     0.000     0.000     0.000     0.000     0.000     0.000     0.000     0.000     0.000     0.000     0.000     0.000     0.000     0.000     0.000     0.000     0.000     0.000     0.000     0.000     0.000     0.000     0.000     0.000     0.000     0.000     0.000     0.000     0.000     0.000     0.000     0.000     0.000     0.000     0.000     0.000     0.000     0.000     0.000
     0.000     0.000     0.000     0.000     0.000     0.000     0.000     0.000     0.000     0.000     0.000     0.000     0.000     0.000     0.000     0.000     0.000     0.000     0.000     0.000     0.000     0.000     0.000     0.000     0.000     0.000     0.000     0.000     0.000     0.000     0.000     0.000     0.000     0.000     0.000     0.000     0.000     0.000     0.000     0.000     0.000     0.000     0.000     0.000     0.000     0.000     0.000     0.000     0.000     0.009     0.089     0.253     0.501     0.831     1.244     1.738     2.313     2.969     3.704     4.518     5.411     6.380     7.427     8.549     9.746    11.017    12.362    13.778    15.265    16.821    18.447    20.139    21.898    23.721    25.608    27.556    29.564    31.630    33.754    35.931    38.162    40.443    42.773    45.149    47.569    50.030    52.530    55.066    57.634    60.232    62.856    65.504    68.170    70.853    73.546    76.247    78.951    81.654    84.349    86.619    81.373    76.325    71.475    66.823    62.369    58.112    54.054    50.194    46.532    43.067    39.801    36.732    33.862    31.189    28.715    26.438    24.360    22.479    20.796    19.312    18.025    16.936    16.045    15.352    14.857    14.561    14.462    14.561    14.857    15.352    16.045    16.936    18.025    19.312    20.796    22.479    24.360    26.438    28.715    31.189    33.862    36.732    39.801    43.067    46.532    50.194    54.054    58.112    62.369    66.823    71.475    76.325    81.373    86.619    84.349    81.654    78.951    76.247    73.546    70.853    68.170    65.504    62.856    60.232    57.634    55.066    52.530    50.030    47.569    45.149    42.773    40.443    38.162    35.931    33.754    31.630    29.564    27.556    25.608    23.721    21.898    20.139    18.447    16.821    15.265    13.778    12.362    11.017     9.746     8.549     7.427     6.380     5.411     4.518     3.704     2.969     2.313     1.738     1.244     0.831     0.501     0.253     0.089     0.009     0.000     0.000     0.000     0.000     0.000     0.000     0.000     0.000     0.000     0.000     0.000     0.000     0.000     0.000     0.000     0.000     0.000     0.000     0.000     0.000     0.000     0.000     0.000     0.000     0.000     0.000     0.000     0.000     0.000     0.000     0.000     0.000     0.000     0.000     0.000     0.000     0.000     0.000     0.000     0.000     0.000     0.000     0.000     0.000     0.000     0.000     0.000     0.000
     0.000     0.000     0.000     0.000     0.000     0.000     0.000     0.000     0.000     0.000     0.000     0.000     0.000     0.000     0.000     0.000     0.000     0.000     0.000     0.000     0.000     0.000     0.000     0.000     0.000     0.000     0.000     0.000     0.000     0.000     0.000     0.000     0.000     0.000     0.000     0.000     0.000     0.000     0.000     0.000     0.000     0.000     0.000     0.000     0.000     0.000     0.000     0.000     0.000     0.032     0.147     0.348     0.632     1.000     1.451     1.984     2.599     3.296     4.073     4.930     5.866     6.880     7.972     9.141    10.386    11.706    13.099    14.567    16.106    17.716    19.396    21.144    22.960    24.841    26.788    28.797    30.868    32.998    35.187    37.432    39.731    42.082    44.484    46.933    49.428    51.966    54.544    57.160    59.810    62.491    65.201    67.935    70.690    73.462    76.247    79.041    81.840    84.638    85.827    80.383    75.137    70.089    65.239    60.587    56.133    51.876    47.818    43.958    40.296    36.831    33.565    30.497    27.626    24.954    22.479    20.202    18.124    16.243    14.561    13.076    11.789    10.700     9.809     9.117     8.622     8.325     8.226     8.325     8.622     9.117     9.809    10.700    11.789    13.076    14.561    16.243    18.124    20.202    22.479    24.954    27.626    30.497    33.565    36.831    40.296    43.958    47.818    51.876    56.133    60.587    65.239    70.089    75.137    80.383    85.827    84.638    81.840    79.041    76.247    73.462    70.690    67.935    65.201    62.491    59.810    57.160    54.544    51.966    49.428    46.933    44.484    42.082    39.731    37.432    35.187    32.998    30.868    28.797    26.788    24.841    22.960    21.144    19.396    17.716    16.106    14.567    13.099    11.706    10.386     9.141     7.972     6.880     5.866     4.930     4.073     3.296     2.599     1.984     1.451     1.000     0.632     0.348     0.147     0.032     0.000     0.000     0.000     0.000     0.000     0.000     0.000     0.000     0.000     0.000     0.000     0.000     0.000     0.000     0.000     0.000     0.000     0.000     0.000     0.000     0.000     0.000     0.000     0.000     0.000     0.000     0.000     0.000     0.000     0.000     0.000     0.000     0.000     0.000     0.000     0.000     0.000     0.000     0.000     0.000     0.000     0.000     0.000     0.000     0.000     0.000     0.000     0.000
     0.000     0.000     0.000     0.000     0.000     0.000     0.000     0.000     0.000     0.000     0.000     0.000     0.000     0.000     0.000     0.000     0.000     0.000     0.000     0.000     0.000     0.000     0.000     0.000     0.000     0.000     0.000     0.000     0.000     0.000     0.000     0.000     0.000     0.000     0.000     0.000     0.000     0.000     0.000     0.000     0.000     0.000     0.000     0.000     0.000     0.000     0.000     0.000     0.003     0.067     0.218     0.453     0.774     1.179     1.667     2.239     2.894     3.630     4.448     5.347     6.326     7.385     8.522     9.736    11.028    12.396    13.839    15.357    16.947    18.610    20.344    22.148    24.020    25.960    27.965    30.035    32.168    34.362    36.616    38.928    41.296    43.717    46.190    48.713    51.283    53.898    56.555    59.251    61.983    64.748    67.544    70.365    73.210    76.073    78.951    81.840    84.735    85.431    79.789    74.345    69.099    64.051    59.201    54.549    50.095    45.839    41.780    37.920    34.258    30.793    27.527    24.459    21.588    18.916    16.441    14.165    12.086    10.205     8.523     7.038     5.751     4.662     3.772     3.079     2.584     2.287     2.188     2.287     2.584     3.079     3.772     4.662     5.751     7.038     8.523    10.205    12.086    14.165    16.441    18.916    21.588    24.459    27.527    30.793    34.258    37.920    41.780    45.839    50.095    54.549    59.201    64.051    69.099    74.345    79.789    85.431    84.735    81.840    78.951    76.073    73.210    70.365    67.544    64.748    61.983    59.251    56.555    53.898    51.283    48.713    46.190    43.717    41.296    38.928    36.616    34.362    32.168    30.035    27.965    25.960    24.020    22.148    20.344    18.610    16.947    15.357    13.839    12.396    11.028     9.736     8.522     7.385     6.326     5.347     4.448     3.630     2.894     2.239     1.667     1.179     0.774     0.453     0.218     0.067     0.003     0.000     0.000     0.000     0.000     0.000     0.000     0.000     0.000     0.000     0.000     0.000     0.000     0.000     0.000     0.000     0.000     0.000     0.000     0.000     0.000     0.000     0.000     0.000     0.000     0.000     0.000     0.000     0.000     0.000     0.000     0.000     0.000     0.000     0.000     0.000     0.000     0.000     0.000     0.000     0.000     0.000     0.000     0.000     0.000     0.000     0.000     0.000
     0.000     0.000     0.000     0.000     0.000     0.000     0.000     0.000     0.000     0.000     0.000     0.000     0.000     0.000     0.000     0.000     0.000     0.000     0.000     0.000     0.000     0.000     0.000     0.000     0.000     0.000     0.000     0.000     0.000     0.000     0.000     0.000     0.000     0.000     0.000     0.000     0.000     0.000     0.000     0.000     0.000     0.000     0.000     0.000     0.000     0.000     0.000     0.000     0.017     0.115     0.299     0.570     0.926     1.367     1.892     2.502     3.195     3.971     4.830     5.770     6.791     7.893     9.074    10.334    11.672    13.088    14.579    16.146    17.788    19.503    21.290    23.148    25.077    27.074    29.138    31.269    33.463    35.721    38.040    40.418    42.854    45.345    47.890    50.486    53.131    55.822    58.558    61.335    64.149    66.999    69.881    72.791    75.726    78.681    81.654    84.638    85.431    79.591    73.949    68.505    63.259    58.211    53.361    48.709    44.255    39.999    35.940    32.080    28.418    24.954    21.687    18.619    15.748    13.076    10.601     8.325     6.246     4.365     2.683     1.198    -0.089    -1.177    -2.068    -2.761    -3.256    -3.553    -3.652    -3.553    -3.256    -2.761    -2.068    -1.177    -0.089     1.198     2.683     4.365     6.246     8.325    10.601    13.076    15.748    18.619    21.687    24.954    28.418    32.080    35.940    39.999    44.255    48.709    53.361    58.211    63.259    68.505    73.949    79.591    85.431    84.638    81.654    78.681    75.726    72.791    69.881    66.999    64.149    61.335    58.558    55.822    53.131    50.486    47.890    45.345    42.854    40.418    38.040    35.721    33.463    31.269    29.138    27.074    25.077    23.148    21.290    19.503    17.788    16.146    14.579    13.088    11.672    10.334     9.074     7.893     6.791     5.770     4.830     3.971     3.195     2.502     1.892     1.367     0.926     0.570     0.299     0.115     0.017     0.000     0.000     0.000     0.000     0.000     0.000     0.000     0.000     0.000     0.000     0.000     0.000     0.000     0.000     0.000     0.000     0.000     0.000     0.000     0.000     0.000     0.000     0.000     0.000     0.000     0.000     0.000     0.000     0.000     0.000     0.000     0.000     0.000     0.000     0.000     0.000     0.000     0.000     0.000     0.000     0.000     0.000     0.000     0.000     0.000     0.000     0.000
     0.000     0.000     0.000     0.000     0.000     0.000     0.000     0.000     0.000     0.000     0.000     0.000     0.000     0.000     0.000     0.000     0.000     0.000     0.000     0.000     0.000     0.000     0.000     0.000     0.000     0.000     0.000     0.000     0.000     0.000     0.000     0.000     0.000     0.000     0.000     0.000     0.000     0.000     0.000     0.000     0.000     0.000     0.000     0.000     0.000     0.000     0.000     0.000     0.043     0.173     0.391     0.695     1.086     1.562     2.124     2.771     3.502     4.317     5.215     6.196     7.259     8.403     9.627    10.932    12.316    13.778    15.317    16.933    18.625    20.391    22.231    24.144    26.128    28.181    30.304    32.494    34.750    37.070    39.453    41.898    44.401    46.962    49.578    52.247    54.967    57.736    60.550    63.408    66.305    69.240    72.209    75.208    78.233    81.282    84.349    85.827    79.789    73.949    68.307    62.863    57.617    52.569    47.719    43.067    38.613    34.357    30.299    26.438    22.776    19.312    16.045    12.977    10.106     7.434     4.959     2.683     0.604    -1.276    -2.959    -4.444    -5.731    -6.819    -7.710    -8.403    -8.898    -9.195    -9.294    -9.195    -8.898    -8.403    -7.710    -6.819    -5.731    -4.444    -2.959    -1.276     0.604     2.683     4.959     7.434    10.106    12.977    16.045    19.312    22.776    26.438    30.299    34.357    38.613    43.067    47.719    52.569    57.617    62.863    68.307    73.949    79.789    85.827    84.349    81.282    78.233    75.208    72.209    69.240    66.305    63.408    60.550    57.736    54.967    52.247    49.578    46.962    44.401    41.898    39.453    37.070    34.750    32.494    30.304    28.181    26.128    24.144    22.231    20.391    18.625    16.933    15.317    13.778    12.316    10.932     9.627     8.403     7.259     6.196     5.215     4.317     3.502     2.771     2.124     1.562     1.086     0.695     0.391     0.173     0.043     0.000     0.000     0.000     0.000     0.000     0.000     0.000     0.000     0.000     0.000     0.000     0.000     0.000     0.000     0.000     0.000     0.000     0.000     0.000     0.000     0.000     0.000     0.000     0.000     0.000     0.000     0.000     0.000     0.000     0.000     0.000     0.000     0.000     0.000     0.000     0.000     0.000     0.000     0.000     0.000     0.000     0.000     0.000     0.000     0.000     0.000     0.000
     0.000     0.000     0.000     0.000     0.000     0.000     0.000     0.000     0.000     0.000     0.000     0.000     0.000     0.000     0.000     0.000     0.000     0.000     0.000     0.000     0.000     0.000     0.000     0.000     0.000     0.000     0.000     0.000     0.000     0.000     0.000     0.000     0.000     0.000     0.000     0.000     0.000     0.000     0.000     0.000     0.000     0.000     0.000     0.000     0.000     0.000     0.000     0.005     0.079     0.241     0.491     0.829     1.253     1.765     2.362     3.045     3.813     4.666     5.603     6.623     7.727     8.913    10.180    11.528    12.957    14.465    16.051    17.716    19.457    21.274    23.166    25.131    27.170    29.280    31.460    33.709    36.025    38.408    40.855    43.365    45.935    48.565    51.252    53.994    56.789    59.634    62.527    65.466    68.446    71.466    74.522    77.610    80.728    83.870    86.619    80.383    74.345    68.505    62.863    57.419    52.173    47.125    42.275    37.623    33.169    28.913    24.855    20.994    17.332    13.868    10.601     7.533     4.662     1.990    -0.485    -2.761    -4.840    -6.720    -8.403    -9.888   -11.175   -12.263   -13.154   -13.847   -14.342   -14.639   -14.738   -14.639   -14.342   -13.847   -13.154   -12.263   -11.175    -9.888    -8.403    -6.720    -4.840    -2.761    -0.485     1.990     4.662     7.533    10.601    13.868    17.332    20.994    24.855    28.913    33.169    37.623    42.275    47.125    52.173    57.419    62.863    68.505    74.345    80.383    86.619    83.870    80.728    77.610    74.522    71.466    68.446    65.466    62.527    59.634    56.789    53.994    51.252    48.565    45.935    43.365    40.855    38.408    36.025    33.709    31.460    29.280    27.170    25.131    23.166    21.274    19.457    17.716    16.051    14.465    12.957    11.528    10.180     8.913     7.727     6.623     5.603     4.666     3.813     3.045     2.362     1.765     1.253     0.829     0.491     0.241     0.079     0.005     0.000     0.000     0.000     0.000     0.000     0.000     0.000     0.000     0.000     0.000     0.000     0.000     0.000     0.000     0.000     0.000     0.000     0.000     0.000     0.000     0.000     0.000     0.000     0.000     0.000     0.000     0.000     0.000     0.000     0.000     0.000     0.000     0.000     0.000     0.000     0.000     0.000     0.000     0.000     0.000     0.000     0.000     0.000     0.000     0.000     0.000
     0.000     0.000     0.000     0.000     0.000     0.000     0.000     0.000     0.000     0.000     0.000     0.000     0.000     0.000     0.000     0.000     0.000     0.000     0.000     0.000     0.000     0.000     0.000     0.000     0.000     0.000     0.000     0.000     0.000     0.000     0.000     0.000     0.000     0.000     0.000     0.000     0.000     0.000     0.000     0.000     0.000     0.000     0.000     0.000     0.000     0.000     0.000     0.020     0.124     0.318     0.599     0.969     1.427     1.972     2.604     3.322     4.127     5.017     5.992     7.051     8.195     9.421    10.730    12.122    13.594    15.147    16.780    18.491    20.281    22.148    24.091    26.109    28.201    30.366    32.603    34.910    37.287    39.731    42.241    44.816    47.453    50.151    52.909    55.723    58.592    61.514    64.486    67.505    70.568    73.673    76.816    79.994    83.204    86.441    81.373    75.137    69.099    63.259    57.617    52.173    46.927    41.879    37.029    32.377    27.923    23.667    19.609    15.748    12.086     8.622     5.355     2.287    -0.584    -3.256    -5.731    -8.007   -10.086   -11.966   -13.649   -15.134   -16.421   -17.509   -18.400   -19.093   -19.588   -19.885   -19.984   -19.885   -19.588   -19.093   -18.400   -17.509   -16.421   -15.134   -13.649   -11.966   -10.086    -8.007    -5.731    -3.256    -0.584     2.287     5.355     8.622    12.086    15.748    19.609    23.667    27.923    32.377    37.029    41.879    46.927    52.173    57.617    63.259    69.099    75.137    81.373    86.441    83.204    79.994    76.816    73.673    70.568    67.505    64.486    61.514    58.592    55.723    52.909    50.151    47.453    44.816    42.241    39.731    37.287    34.910    32.603    30.366    28.201    26.109    24.091    22.148    20.281    18.491    16.780    15.147    13.594    12.122    10.730     9.421     8.195     7.051     5.992     5.017     4.127     3.322     2.604     1.972     1.427     0.969     0.599     0.318     0.124     0.020     0.000     0.000     0.000     0.000     0.000     0.000     0.000     0.000     0.000     0.000     0.000     0.000     0.000     0.000     0.000     0.000     0.000     0.000     0.000     0.000     0.000     0.000     0.000     0.000     0.000     0.000     0.000     0.000     0.000     0.000     0.000     0.000     0.000     0.000     0.000     0.000     0.000     0.000     0.000     0.000     0.000     0.000     0.000     0.000     0.000     0.000
     0.000     0.000     0.000     0.000     0.000     0.000     0.000     0.000     0.000     0.000     0.000     0.000     0.000     0.000     0.000     0.000     0.000     0.000     0.000     0.000     0.000     0.000     0.000     0.000     0.000     0.000     0.000     0.000     0.000     0.000     0.000     0.000     0.000     0.000     0.000     0.000     0.000     0.000     0.000     0.000     0.000     0.000     0.000     0.000     0.000     0.000     0.000     0.044     0.178     0.401     0.714     1.115     1.605     2.183     2.849     3.602     4.442     5.368     6.380     7.478     8.660     9.927    11.277    12.710    14.225    15.822    17.500    19.258    21.095    23.011    25.004    27.074    29.219    31.439    33.731    36.096    38.531    41.036    43.608    46.247    48.951    51.717    54.544    57.430    60.373    63.371    66.420    69.520    72.666    75.856    79.087    82.355    85.657    82.759    76.325    70.089    64.051    58.211    52.569    47.125    41.879    36.831    31.981    27.329    22.875    18.619    14.561    10.700     7.038     3.574     0.307    -2.761    -5.632    -8.304   -10.779   -13.055   -15.134   -17.014   -18.697   -20.182   -21.469   -22.557   -23.448   -24.141   -24.636   -24.933   -25.032   -24.933   -24.636   -24.141   -23.448   -22.557   -21.469   -20.182   -18.697   -17.014   -15.134   -13.055   -10.779    -8.304    -5.632    -2.761     0.307     3.574     7.038    10.700    14.561    18.619    22.875    27.329    31.981    36.831    41.879    47.125    52.569    58.211    64.051    70.089    76.325    82.759    85.657    82.355    79.087    75.856    72.666    69.520    66.420    63.371    60.373    57.430    54.544    51.717    48.951    46.247    43.608    41.036    38.531    36.096    33.731    31.439    29.219    27.074    25.004    23.011    21.095    19.258    17.500    15.822    14.225    12.710    11.277     9.927     8.660     7.478     6.380     5.368     4.442     3.602     2.849     2.183     1.605     1.115     0.714     0.401     0.178     0.044     0.000     0.000     0.000     0.000     0.000     0.000     0.000     0.000     0.000     0.000     0.000     0.000     0.000     0.000     0.000     0.000     0.000     0.000     0.000     0.000     0.000     0.000     0.000     0.000     0.000     0.000     0.000     0.000     0.000     0.000     0.000     0.000     0.000     0.000     0.000     0.000     0.000     0.000     0.000     0.000     0.000     0.000     0.000     0.000     0.000     0.000
     0.000     0.000     0.000     0.000     0.000     0.000     0.000     0.000     0.000     0.000     0.000     0.000     0.000     0.000     0.000     0.000     0.000     0.000     0.000     0.000     0.000     0.000     0.000     0.000     0.000     0.000     0.000     0.000     0.000     0.000     0.000     0.000     0.000     0.000     0.000     0.000     0.000     0.000     0.000     0.000     0.000     0.000     0.000     0.000     0.000     0.000     0.004     0.076     0.239     0.491     0.834     1.266     1.787     2.398     3.096     3.883     4.757     5.719     6.767     7.902     9.122    10.427    11.817    13.291    14.848    16.489    18.211    20.014    21.898    23.862    25.904    28.024    30.221    32.494    34.842    37.263    39.756    42.320    44.954    47.656    50.425    53.258    56.154    59.111    62.128    65.201    68.328    71.507    74.736    78.010    81.328    84.686    84.540    77.909    71.475    65.239    59.201    53.361    47.719    42.275    37.029    31.981    27.131    22.479    18.025    13.769     9.710     5.850     2.188    -1.276    -4.543    -7.611   -10.482   -13.154   -15.629   -17.905   -19.984   -21.865   -23.547   -25.032   -26.319   -27.408   -28.298   -28.991   -29.486   -29.783   -29.882   -29.783   -29.486   -28.991   -28.298   -27.408   -26.319   -25.032   -23.547   -21.865   -19.984   -17.905   -15.629   -13.154   -10.482    -7.611    -4.543    -1.276     2.188     5.850     9.710    13.769    18.025    22.479    27.131    31.981    37.029    42.275    47.719    53.361    59.201    65.239    71.475    77.909    84.540    84.686    81.328    78.010    74.736    71.507    68.328    65.201    62.128    59.111    56.154    53.258    50.425    47.656    44.954    42.320    39.756    37.263    34.842    32.494    30.221    28.024    25.904    23.862    21.898    20.014    18.211    16.489    14.848    13.291    11.817    10.427     9.122     7.902     6.767     5.719     4.757     3.883     3.096     2.398     1.787     1.266     0.834     0.491     0.239     0.076     0.004     0.000     0.000     0.000     0.000     0.000     0.000     0.000     0.000     0.000     0.000     0.000     0.000     0.000     0.000     0.000     0.000     0.000     0.000     0.000     0.000     0.000     0.000     0.000     0.000     0.000     0.000     0.000     0.000     0.000     0.000     0.000     0.000     0.000     0.000     0.000     0.000     0.000     0.000     0.000     0.000     0.000     0.000     0.000     0.000     0.000
     0.000     0.000     0.000     0.000     0.000     0.000     0.000     0.000     0.000     0.000     0.000     0.000     0.000     0.000     0.000     0.000     0.000     0.000     0.000     0.000     0.000     0.000     0.000     0.000     0.000     0.000     0.000     0.000     0.000     0.000     0.000     0.000     0.000     0.000     0.000     0.000     0.000     0.000     0.000     0.000     0.000     0.000     0.000     0.000     0.000     0.000     0.016     0.115     0.305     0.587     0.958     1.420     1.972     2.613     3.344     4.163     5.071     6.067     7.150     8.321     9.578    10.921    12.350    13.864    15.462    17.144    18.910    20.757    22.687    24.697    26.788    28.957    31.205    33.530    35.931    38.408    40.958    43.581    46.276    49.040    51.872    54.772    57.736    60.763    63.852    66.999    70.203    73.462    76.772    80.131    83.536    86.718    79.888    73.256    66.823    60.587    54.549    48.709    43.067    37.623    32.377    27.329    22.479    17.827    13.373     9.117     5.058     1.198    -2.464    -5.929    -9.195   -12.263   -15.134   -17.806   -20.281   -22.557   -24.636   -26.517   -28.199   -29.684   -30.971   -32.060   -32.950   -33.643   -34.138   -34.435   -34.534   -34.435   -34.138   -33.643   -32.950   -32.060   -30.971   -29.684   -28.199   -26.517   -24.636   -22.557   -20.281   -17.806   -15.134   -12.263    -9.195    -5.929    -2.464     1.198     5.058     9.117    13.373    17.827    22.479    27.329    32.377    37.623    43.067    48.709    54.549    60.587    66.823    73.256    79.888    86.718    83.536    80.131    76.772    73.462    70.203    66.999    63.852    60.763    57.736    54.772    51.872    49.040    46.276    43.581    40.958    38.408    35.931    33.530    31.205    28.957    26.788    24.697    22.687    20.757    18.910    17.144    15.462    13.864    12.350    10.921     9.578     8.321     7.150     6.067     5.071     4.163     3.344     2.613     1.972     1.420     0.958     0.587     0.305     0.115     0.016     0.000     0.000     0.000     0.000     0.000     0.000     0.000     0.000     0.000     0.000     0.000     0.000     0.000     0.000     0.000     0.000     0.000     0.000     0.000     0.000     0.000     0.000     0.000     0.000     0.000     0.000     0.000     0.000     0.000     0.000     0.000     0.000     0.000     0.000     0.000     0.000     0.000     0.000     0.000     0.000     0.000     0.000     0.000     0.000     0.000
     0.000     0.000     0.000     0.000     0.000     0.000     0.000     0.000     0.000     0.000     0.000     0.000     0.000     0.000     0.000     0.000     0.000     0.000     0.000     0.000     0.000     0.000     0.000     0.000     0.000     0.000     0.000     0.000     0.000     0.000     0.000     0.000     0.000     0.000     0.000     0.000     0.000     0.000     0.000     0.000     0.000     0.000     0.000     0.000     0.000     0.000     0.034     0.160     0.377     0.686     1.086     1.577     2.158     2.830     3.591     4.442     5.382     6.411     7.529     8.734    10.027    11.408    12.874    14.427    16.065    17.788    19.595    21.486    23.460    25.516    27.653    29.871    32.168    34.544    36.998    39.529    42.135    44.816    47.569    50.394    53.290    56.254    59.285    62.382    65.542    68.763    72.043    75.380    78.771    82.214    85.705    82.264    75.434    68.802    62.369    56.133    50.095    44.255    38.613    33.169    27.923    22.875    18.025    13.373     8.919     4.662     0.604    -3.256    -6.918   -10.383   -13.649   -16.718   -19.588   -22.260   -24.735   -27.012   -29.090   -30.971   -32.654   -34.138   -35.425   -36.514   -37.405   -38.097   -38.592   -38.889   -38.988   -38.889   -38.592   -38.097   -37.405   -36.514   -35.425   -34.138   -32.654   -30.971   -29.090   -27.012   -24.735   -22.260   -19.588   -16.718   -13.649   -10.383    -6.918    -3.256     0.604     4.662     8.919    13.373    18.025    22.875    27.923    33.169    38.613    44.255    50.095    56.133    62.369    68.802    75.434    82.264    85.705    82.214    78.771    75.380    72.043    68.763    65.542    62.382    59.285    56.254    53.290    50.394    47.569    44.816    42.135    39.529    36.998    34.544    32.168    29.871    27.653    25.516    23.460    21.486    19.595    17.788    16.065    14.427    12.874    11.408    10.027     8.734     7.529     6.411     5.382     4.442     3.591     2.830     2.158     1.577     1.086     0.686     0.377     0.160     0.034     0.000     0.000     0.000     0.000     0.000     0.000     0.000     0.000     0.000     0.000     0.000     0.000     0.000     0.000     0.000     0.000     0.000     0.000     0.000     0.000     0.000     0.000     0.000     0.000     0.000     0.000     0.000     0.000     0.000     0.000     0.000     0.000     0.000     0.000     0.000     0.000     0.000     0.000     0.000     0.000     0.000     0.000     0.000     0.000     0.000
     0.000     0.000     0.000     0.000     0.000     0.000     0.000     0.000     0.000     0.000     0.000     0.000     0.000     0.000     0.000     0.000     0.000     0.000     0.000     0.000     0.000     0.000     0.000     0.000     0.000     0.000     0.000     0.000     0.000     0.000     0.000     0.000     0.000     0.000     0.000     0.000     0.000     0.000     0.000     0.000     0.000     0.000     0.000     0.000     0.000     0.001     0.059     0.210     0.453     0.789     1.216     1.734     2.344     3.045     3.836     4.718     5.690     6.751     7.902     9.141    10.469    11.884    13.388    14.978    16.654    18.417    20.265    22.198    24.215    26.315    28.498    30.763    33.108    35.534    38.040    40.623    43.284    46.020    48.832    51.717    54.674    57.702    60.799    63.963    67.193    70.487    73.842    77.256    80.728    84.253    85.035    78.008    71.178    64.546    58.112    51.876    45.839    39.999    34.357    28.913    23.667    18.619    13.769     9.117     4.662     0.406    -3.652    -7.512   -11.175   -14.639   -17.905   -20.974   -23.844   -26.517   -28.991   -31.268   -33.346   -35.227   -36.910   -38.394   -39.681   -40.770   -41.661   -42.354   -42.849   -43.146   -43.245   -43.146   -42.849   -42.354   -41.661   -40.770   -39.681   -38.394   -36.910   -35.227   -33.346   -31.268   -28.991   -26.517   -23.844   -20.974   -17.905   -14.639   -11.175    -7.512    -3.652     0.406     4.662     9.117    13.769    18.619    23.667    28.913    34.357    39.999    45.839    51.876    58.112    64.546    71.178    78.008    85.035    84.253    80.728    77.256    73.842    70.487    67.193    63.963    60.799    57.702    54.674    51.717    48.832    46.020    43.284    40.623    38.040    35.534    33.108    30.763    28.498    26.315    24.215    22.198    20.265    18.417    16.654    14.978    13.388    11.884    10.469     9.141     7.902     6.751     5.690     4.718     3.836     3.045     2.344     1.734     1.216     0.789     0.453     0.210     0.059     0.001     0.000     0.000     0.000     0.000     0.000     0.000     0.000     0.000     0.000     0.000     0.000     0.000     0.000     0.000     0.000     0.000     0.000     0.000     0.000     0.000     0.000     0.000     0.000     0.000     0.000     0.000     0.000     0.000     0.000     0.000     0.000     0.000     0.000     0.000     0.000     0.000     0.000     0.000     0.000     0.000     0.000     0.000     0.000     0.000
     0.000     0.000     0.000     0.000     0.000     0.000     0.000     0.000     0.000     0.000     0.000     0.000     0.000     0.000     0.000     0.000     0.000     0.000     0.000     0.000     0.000     0.000     0.000     0.000     0.000     0.000     0.000     0.000     0.000     0.000     0.000     0.000     0.000     0.000     0.000     0.000     0.000     0.000     0.000     0.000     0.000     0.000     0.000     0.000     0.000     0.007     0.089     0.265     0.533     0.894     1.347     1.892     2.530     3.258     4.079     4.990     5.992     7.084     8.267     9.539    10.900    12.350    13.889    15.515    17.229    19.030    20.918    22.891    24.950    27.093    29.320    31.630    34.023    36.498    39.053    41.688    44.401    47.193    50.061    53.004    56.021    59.111    62.273    65.504    68.802    72.167    75.596    79.087    82.637    86.244    80.977    73.949    67.120    60.488    54.054    47.818    41.780    35.940    30.299    24.855    19.609    14.561     9.710     5.058     0.604    -3.652    -7.710   -11.570   -15.233   -18.697   -21.964   -25.032   -27.902   -30.575   -33.049   -35.326   -37.405   -39.285   -40.968   -42.453   -43.739   -44.828   -45.719   -46.412   -46.907   -47.204   -47.303   -47.204   -46.907   -46.412   -45.719   -44.828   -43.739   -42.453   -40.968   -39.285   -37.405   -35.326   -33.049   -30.575   -27.902   -25.032   -21.964   -18.697   -15.233   -11.570    -7.710    -3.652     0.604     5.058     9.710    14.561    19.609    24.855    30.299    35.940    41.780    47.818    54.054    60.488    67.120    73.949    80.977    86.244    82.637    79.087    75.596    72.167    68.802    65.504    62.273    59.111    56.021    53.004    50.061    47.193    44.401    41.688    39.053    36.498    34.023    31.630    29.320    27.093    24.950    22.891    20.918    19.030    17.229    15.515    13.889    12.350    10.900     9.539     8.267     7.084     5.992     4.990     4.079     3.258     2.530     1.892     1.347     0.894     0.533     0.265     0.089     0.007     0.000     0.000     0.000     0.000     0.000     0.000     0.000     0.000     0.000     0.000     0.000     0.000     0.000     0.000     0.000     0.000     0.000     0.000     0.000     0.000     0.000     0.000     0.000     0.000     0.000     0.000     0.000     0.000     0.000     0.000     0.000     0.000     0.000     0.000     0.000     0.000     0.000     0.000     0.000     0.000     0.000     0.000     0.000     0.000
     0.000     0.000     0.000     0.000     0.000     0.000     0.000     0.000     0.000     0.000     0.000     0.000     0.000     0.000     0.000     0.000     0.000     0.000     0.000     0.000     0.000     0.000     0.000     0.000     0.000     0.000     0.000     0.000     0.000     0.000     0.000     0.000     0.000     0.000     0.000     0.000     0.000     0.000     0.000     0.000     0.000     0.000     0.000     0.000     0.000     0.018     0.123     0.322     0.614     1.000     1.478     2.049     2.713     3.469     4.317     5.257     6.288     7.410     8.623     9.927    11.320    12.804    14.376    16.038    17.788    19.626    21.552    23.564    25.663    27.848    30.118    32.472    34.910    37.432    40.035    42.720    45.485    48.329    51.252    54.252    57.329    60.479    63.703    66.999    70.365    73.800    77.301    80.866    84.494    84.342    77.117    70.089    63.259    56.628    50.194    43.958    37.920    32.080    26.438    20.994    15.748    10.700     5.850     1.198    -3.256    -7.512   -11.570   -15.431   -19.093   -22.557   -25.824   -28.892   -31.763   -34.435   -36.910   -39.186   -41.265   -43.146   -44.828   -46.313   -47.600   -48.688   -49.579   -50.272   -50.767   -51.064   -51.163   -51.064   -50.767   -50.272   -49.579   -48.688   -47.600   -46.313   -44.828   -43.146   -41.265   -39.186   -36.910   -34.435   -31.763   -28.892   -25.824   -22.557   -19.093   -15.431   -11.570    -7.512    -3.256     1.198     5.850    10.700    15.748    20.994    26.438    32.080    37.920    43.958    50.194    56.628    63.259    70.089    77.117    84.342    84.494    80.866    77.301    73.800    70.365    66.999    63.703    60.479    57.329    54.252    51.252    48.329    45.485    42.720    40.035    37.432    34.910    32.472    30.118    27.848    25.663    23.564    21.552    19.626    17.788    16.038    14.376    12.804    11.320     9.927     8.623     7.410     6.288     5.257     4.317     3.469     2.713     2.049     1.478     1.000     0.614     0.322     0.123     0.018     0.000     0.000     0.000     0.000     0.000     0.000     0.000     0.000     0.000     0.000     0.000     0.000     0.000     0.000     0.000     0.000     0.000     0.000     0.000     0.000     0.000     0.000     0.000     0.000     0.000     0.000     0.000     0.000     0.000     0.000     0.000     0.000     0.000     0.000     0.000     0.000     0.000     0.000     0.000     0.000     0.000     0.000     0.000     0.000
     0.000     0.000     0.000     0.000     0.000     0.000     0.000     0.000     0.000     0.000     0.000     0.000     0.000     0.000     0.000     0.000     0.000     0.000     0.000     0.000     0.000     0.000     0.000     0.000     0.000     0.000     0.000     0.000     0.000     0.000     0.000     0.000     0.000     0.000     0.000     0.000     0.000     0.000     0.000     0.000     0.000     0.000     0.000     0.000     0.000     0.034     0.161     0.382     0.698     1.107     1.609     2.205     2.894     3.676     4.550     5.517     6.576     7.727     8.969    10.303    11.728    13.243    14.848    16.544    18.329    20.202    22.164    24.215    26.353    28.577    30.889    33.286    35.768    38.334    40.984    43.717    46.532    49.428    52.404    55.459    58.592    61.802    65.087    68.446    71.878    75.380    78.951    82.590    86.293    80.680    73.454    66.427    59.597    52.965    46.532    40.296    34.258    28.418    22.776    17.332    12.086     7.038     2.188    -2.464    -6.918   -11.175   -15.233   -19.093   -22.755   -26.220   -29.486   -32.555   -35.425   -38.097   -40.572   -42.849   -44.927   -46.808   -48.491   -49.975   -51.262   -52.351   -53.242   -53.935   -54.429   -54.726   -54.825   -54.726   -54.429   -53.935   -53.242   -52.351   -51.262   -49.975   -48.491   -46.808   -44.927   -42.849   -40.572   -38.097   -35.425   -32.555   -29.486   -26.220   -22.755   -19.093   -15.233   -11.175    -6.918    -2.464     2.188     7.038    12.086    17.332    22.776    28.418    34.258    40.296    46.532    52.965    59.597    66.427    73.454    80.680    86.293    82.590    78.951    75.380    71.878    68.446    65.087    61.802    58.592    55.459    52.404    49.428    46.532    43.717    40.984    38.334    35.768    33.286    30.889    28.577    26.353    24.215    22.164    20.202    18.329    16.544    14.848    13.243    11.728    10.303     8.969     7.727     6.576     5.517     4.550     3.676     2.894     2.205     1.609     1.107     0.698     0.382     0.161     0.034     0.000     0.000     0.000     0.000     0.000     0.000     0.000     0.000     0.000     0.000     0.000     0.000     0.000     0.000     0.000     0.000     0.000     0.000     0.000     0.000     0.000     0.000     0.000     0.000     0.000     0.000     0.000     0.000     0.000     0.000     0.000     0.000     0.000     0.000     0.000     0.000     0.000     0.000     0.000     0.000     0.000     0.000     0.000     0.000
     0.000     0.000     0.000     0.000     0.000     0.000     0.000     0.000     0.000     0.000     0.000     0.000     0.000     0.000     0.000     0.000     0.000     0.000     0.000     0.000     0.000     0.000     0.000     0.000     0.000     0.000     0.000     0.000     0.000     0.000     0.000     0.000     0.000     0.000     0.000     0.000     0.000     0.000     0.000     0.000     0.000     0.000     0.000     0.000     0.000     0.053     0.202     0.444     0.781     1.213     1.738     2.357     3.071     3.877     4.777     5.770     6.856     8.034     9.305    10.667    12.122    13.667    15.304    17.032    18.850    20.757    22.755    24.841    27.016    29.280    31.630    34.068    36.593    39.203    41.898    44.677    47.540    50.486    53.513    56.622    59.810    63.076    66.420    69.841    73.336    76.904    80.544    84.253    84.639    77.216    69.990    62.962    56.133    49.501    43.067    36.831    30.793    24.954    19.312    13.868     8.622     3.574    -1.276    -5.929   -10.383   -14.639   -18.697   -22.557   -26.220   -29.684   -32.950   -36.019   -38.889   -41.562   -44.036   -46.313   -48.392   -50.272   -51.955   -53.440   -54.726   -55.815   -56.706   -57.399   -57.894   -58.191   -58.290   -58.191   -57.894   -57.399   -56.706   -55.815   -54.726   -53.440   -51.955   -50.272   -48.392   -46.313   -44.036   -41.562   -38.889   -36.019   -32.950   -29.684   -26.220   -22.557   -18.697   -14.639   -10.383    -5.929    -1.276     3.574     8.622    13.868    19.312    24.954    30.793    36.831    43.067    49.501    56.133    62.962    69.990    77.216    84.639    84.253    80.544    76.904    73.336    69.841    66.420    63.076    59.810    56.622    53.513    50.486    47.540    44.677    41.898    39.203    36.593    34.068    31.630    29.280    27.016    24.841    22.755    20.757    18.850    17.032    15.304    13.667    12.122    10.667     9.305     8.034     6.856     5.770     4.777     3.877     3.071     2.357     1.738     1.213     0.781     0.444     0.202     0.053     0.000     0.000     0.000     0.000     0.000     0.000     0.000     0.000     0.000     0.000     0.000     0.000     0.000     0.000     0.000     0.000     0.000     0.000     0.000     0.000     0.000     0.000     0.000     0.000     0.000     0.000     0.000     0.000     0.000     0.000     0.000     0.000     0.000     0.000     0.000     0.000     0.000     0.000     0.000     0.000     0.000     0.000     0.000     0.000
     0.000     0.000     0.000     0.000     0.000     0.000     0.000     0.000     0.000     0.000     0.000     0.000     0.000     0.000     0.000     0.000     0.000     0.000     0.000     0.000     0.000     0.000     0.000     0.000     0.000     0.000     0.000     0.000     0.000     0.000     0.000     0.000     0.000     0.000     0.000     0.000     0.000     0.000     0.000     0.000     0.000     0.000     0.000     0.000     0.003     0.076     0.244     0.507     0.865     1.317     1.865     2.507     3.243     4.073     4.997     6.014     7.126     8.330     9.627    11.017    12.500    14.075    15.742    17.500    19.350    21.290    23.321    25.442    27.653    29.953    32.342    34.819    37.383    40.035    42.773    45.597    48.506    51.500    54.577    57.736    60.977    64.299    67.700    71.179    74.736    78.367    82.074    85.852    81.373    73.949    66.724    59.696    52.866    46.235    39.801    33.565    27.527    21.687    16.045    10.601     5.355     0.307    -4.543    -9.195   -13.649   -17.905   -21.964   -25.824   -29.486   -32.950   -36.217   -39.285   -42.156   -44.828   -47.303   -49.579   -51.658   -53.539   -55.221   -56.706   -57.993   -59.082   -59.972   -60.665   -61.160   -61.457   -61.556   -61.457   -61.160   -60.665   -59.972   -59.082   -57.993   -56.706   -55.221   -53.539   -51.658   -49.579   -47.303   -44.828   -42.156   -39.285   -36.217   -32.950   -29.486   -25.824   -21.964   -17.905   -13.649    -9.195    -4.543     0.307     5.355    10.601    16.045    21.687    27.527    33.565    39.801    46.235    52.866    59.696    66.724    73.949    81.373    85.852    82.074    78.367    74.736    71.179    67.700    64.299    60.977    57.736    54.577    51.500    48.506    45.597    42.773    40.035    37.383    34.819    32.342    29.953    27.653    25.442    23.321    21.290    19.350    17.500    15.742    14.075    12.500    11.017     9.627     8.330     7.126     6.014     4.997     4.073     3.243     2.507     1.865     1.317     0.865     0.507     0.244     0.076     0.003     0.000     0.000     0.000     0.000     0.000     0.000     0.000     0.000     0.000     0.000     0.000     0.000     0.000     0.000     0.000     0.000     0.000     0.000     0.000     0.000     0.000     0.000     0.000     0.000     0.000     0.000     0.000     0.000     0.000     0.000     0.000     0.000     0.000     0.000     0.000     0.000     0.000     0.000     0.000     0.000     0.000     0.000     0.000
     0.000     0.000     0.000     0.000     0.000     0.000     0.000     0.000     0.000     0.000     0.000     0.000     0.000     0.000     0.000     0.000     0.000     0.000     0.000     0.000     0.000     0.000     0.000     0.000     0.000     0.000     0.000     0.000     0.000     0.000     0.000     0.000     0.000     0.000     0.000     0.000     0.000     0.000     0.000     0.000     0.000     0.000     0.000     0.000     0.010     0.101     0.288     0.570     0.947     1.420     1.988     2.651     3.409     4.261     5.208     6.249     7.385     8.614     9.937    11.353    12.862    14.465    16.160    17.948    19.827    21.799    23.862    26.016    28.260    30.595    33.020    35.534    38.138    40.829    43.608    46.475    49.428    52.467    55.591    58.800    62.091    65.466    68.921    72.458    76.073    79.766    83.536    85.926    78.305    70.881    63.655    56.628    49.798    43.166    36.732    30.497    24.459    18.619    12.977     7.533     2.287    -2.761    -7.611   -12.263   -16.718   -20.974   -25.032   -28.892   -32.555   -36.019   -39.285   -42.354   -45.224   -47.897   -50.371   -52.648   -54.726   -56.607   -58.290   -59.774   -61.061   -62.150   -63.041   -63.734   -64.229   -64.525   -64.624   -64.525   -64.229   -63.734   -63.041   -62.150   -61.061   -59.774   -58.290   -56.607   -54.726   -52.648   -50.371   -47.897   -45.224   -42.354   -39.285   -36.019   -32.555   -28.892   -25.032   -20.974   -16.718   -12.263    -7.611    -2.761     2.287     7.533    12.977    18.619    24.459    30.497    36.732    43.166    49.798    56.628    63.655    70.881    78.305    85.926    83.536    79.766    76.073    72.458    68.921    65.466    62.091    58.800    55.591    52.467    49.428    46.475    43.608    40.829    38.138    35.534    33.020    30.595    28.260    26.016    23.862    21.799    19.827    17.948    16.160    14.465    12.862    11.353     9.937     8.614     7.385     6.249     5.208     4.261     3.409     2.651     1.988     1.420     0.947     0.570     0.288     0.101     0.010     0.000     0.000     0.000     0.000     0.000     0.000     0.000     0.000     0.000     0.000     0.000     0.000     0.000     0.000     0.000     0.000     0.000     0.000     0.000     0.000     0.000     0.000     0.000     0.000     0.000     0.000     0.000     0.000     0.000     0.000     0.000     0.000     0.000     0.000     0.000     0.000     0.000     0.000     0.000     0.000     0.000     0.000     0.000
     0.000     0.000     0.000     0.000     0.000     0.000     0.000     0.000     0.000     0.000     0.000     0.000     0.000     0.000     0.000     0.000     0.000     0.000     0.000     0.000     0.000     0.000     0.000     0.000     0.000     0.000     0.000     0.000     0.000     0.000     0.000     0.000     0.000     0.000     0.000     0.000     0.000     0.000     0.000     0.000     0.000     0.000     0.000     0.000     0.019     0.127     0.332     0.632     1.028     1.520     2.107     2.790     3.569     4.442     5.411     6.474     7.632     8.884    10.231    11.672    13.207    14.836    16.558    18.373    20.281    22.282    24.375    26.560    28.837    31.205    33.664    36.214    38.853    41.583    44.401    47.308    50.303    53.386    56.555    59.810    63.150    66.574    70.082    73.673    77.345    81.097    84.928    83.056    75.434    68.010    60.785    53.757    46.927    40.296    33.862    27.626    21.588    15.748    10.106     4.662    -0.584    -5.632   -10.482   -15.134   -19.588   -23.844   -27.902   -31.763   -35.425   -38.889   -42.156   -45.224   -48.095   -50.767   -53.242   -55.518   -57.597   -59.477   -61.160   -62.645   -63.932   -65.020   -65.911   -66.604   -67.099   -67.396   -67.495   -67.396   -67.099   -66.604   -65.911   -65.020   -63.932   -62.645   -61.160   -59.477   -57.597   -55.518   -53.242   -50.767   -48.095   -45.224   -42.156   -38.889   -35.425   -31.763   -27.902   -23.844   -19.588   -15.134   -10.482    -5.632    -0.584     4.662    10.106    15.748    21.588    27.626    33.862    40.296    46.927    53.757    60.785    68.010    75.434    83.056    84.928    81.097    77.345    73.673    70.082    66.574    63.150    59.810    56.555    53.386    50.303    47.308    44.401    41.583    38.853    36.214    33.664    31.205    28.837    26.560    24.375    22.282    20.281    18.373    16.558    14.836    13.207    11.672    10.231     8.884     7.632     6.474     5.411     4.442     3.569     2.790     2.107     1.520     1.028     0.632     0.332     0.127     0.019     0.000     0.000     0.000     0.000     0.000     0.000     0.000     0.000     0.000     0.000     0.000     0.000     0.000     0.000     0.000     0.000     0.000     0.000     0.000     0.000     0.000     0.000     0.000     0.000     0.000     0.000     0.000     0.000     0.000     0.000     0.000     0.000     0.000     0.000     0.000     0.000     0.000     0.000     0.000     0.000     0.000     0.000     0.000
     0.000     0.000     0.000     0.000     0.000     0.000     0.000     0.000     0.000     0.000     0.000     0.000     0.000     0.000     0.000     0.000     0.000     0.000     0.000     0.000     0.000     0.000     0.000     0.000     0.000     0.000     0.000     0.000     0.000     0.000     0.000     0.000     0.000     0.000     0.000     0.000     0.000     0.000     0.000     0.000     0.000     0.000     0.000     0.000     0.030     0.155     0.376     0.693     1.107     1.616     2.222     2.924     3.721     4.614     5.603     6.687     7.866     9.141    10.510    11.974    13.533    15.186    16.933    18.775    20.709    22.738    24.859    27.074    29.381    31.780    34.272    36.855    39.529    42.294    45.149    48.095    51.129    54.252    57.464    60.763    64.149    67.622    71.179    74.821    78.547    82.355    86.244    80.383    72.762    65.338    58.112    51.085    44.255    37.623    31.189    24.954    18.916    13.076     7.434     1.990    -3.256    -8.304   -13.154   -17.806   -22.260   -26.517   -30.575   -34.435   -38.097   -41.562   -44.828   -47.897   -50.767   -53.440   -55.914   -58.191   -60.269   -62.150   -63.833   -65.317   -66.604   -67.693   -68.584   -69.277   -69.771   -70.068   -70.167   -70.068   -69.771   -69.277   -68.584   -67.693   -66.604   -65.317   -63.833   -62.150   -60.269   -58.191   -55.914   -53.440   -50.767   -47.897   -44.828   -41.562   -38.097   -34.435   -30.575   -26.517   -22.260   -17.806   -13.154    -8.304    -3.256     1.990     7.434    13.076    18.916    24.954    31.189    37.623    44.255    51.085    58.112    65.338    72.762    80.383    86.244    82.355    78.547    74.821    71.179    67.622    64.149    60.763    57.464    54.252    51.129    48.095    45.149    42.294    39.529    36.855    34.272    31.780    29.381    27.074    24.859    22.738    20.709    18.775    16.933    15.186    13.533    11.974    10.510     9.141     7.866     6.687     5.603     4.614     3.721     2.924     2.222     1.616     1.107     0.693     0.376     0.155     0.030     0.000     0.000     0.000     0.000     0.000     0.000     0.000     0.000     0.000     0.000     0.000     0.000     0.000     0.000     0.000     0.000     0.000     0.000     0.000     0.000     0.000     0.000     0.000     0.000     0.000     0.000     0.000     0.000     0.000     0.000     0.000     0.000     0.000     0.000     0.000     0.000     0.000     0.000     0.000     0.000     0.000     0.000     0.000
     0.000     0.000     0.000     0.000     0.000     0.000     0.000     0.000     0.000     0.000     0.000     0.000     0.000     0.000     0.000     0.000     0.000     0.000     0.000     0.000     0.000     0.000     0.000     0.000     0.000     0.000     0.000     0.000     0.000     0.000     0.000     0.000     0.000     0.000     0.000     0.000     0.000     0.000     0.000     0.000     0.000     0.000     0.000     0.000     0.043     0.182     0.419     0.752     1.182     1.708     2.331     3.050     3.865     4.777     5.785     6.888     8.087     9.382    10.773    12.258    13.839    15.515    17.286    19.152    21.112    23.166    25.314    27.556    29.891    32.320    34.842    37.456    40.162    42.961    45.851    48.832    51.904    55.066    58.317    61.658    65.087    68.604    72.209    75.899    79.675    83.536    85.728    77.909    70.287    62.863    55.638    48.610    41.780    35.149    28.715    22.479    16.441    10.601     4.959    -0.485    -5.731   -10.779   -15.629   -20.281   -24.735   -28.991   -33.049   -36.910   -40.572   -44.036   -47.303   -50.371   -53.242   -55.914   -58.389   -60.665   -62.744   -64.624   -66.307   -67.792   -69.079   -70.167   -71.058   -71.751   -72.246   -72.543   -72.642   -72.543   -72.246   -71.751   -71.058   -70.167   -69.079   -67.792   -66.307   -64.624   -62.744   -60.665   -58.389   -55.914   -53.242   -50.371   -47.303   -44.036   -40.572   -36.910   -33.049   -28.991   -24.735   -20.281   -15.629   -10.779    -5.731    -0.485     4.959    10.601    16.441    22.479    28.715    35.149    41.780    48.610    55.638    62.863    70.287    77.909    85.728    83.536    79.675    75.899    72.209    68.604    65.087    61.658    58.317    55.066    51.904    48.832    45.851    42.961    40.162    37.456    34.842    32.320    29.891    27.556    25.314    23.166    21.112    19.152    17.286    15.515    13.839    12.258    10.773     9.382     8.087     6.888     5.785     4.777     3.865     3.050     2.331     1.708     1.182     0.752     0.419     0.182     0.043     0.000     0.000     0.000     0.000     0.000     0.000     0.000     0.000     0.000     0.000     0.000     0.000     0.000     0.000     0.000     0.000     0.000     0.000     0.000     0.000     0.000     0.000     0.000     0.000     0.000     0.000     0.000     0.000     0.000     0.000     0.000     0.000     0.000     0.000     0.000     0.000     0.000     0.000     0.000     0.000     0.000     0.000     0.000
     0.000     0.000     0.000     0.000     0.000     0.000     0.000     0.000     0.000     0.000     0.000     0.000     0.000     0.000     0.000     0.000     0.000     0.000     0.000     0.000     0.000     0.000     0.000     0.000     0.000     0.000     0.000     0.000     0.000     0.000     0.000     0.000     0.000     0.000     0.000     0.000     0.000     0.000     0.000     0.000     0.000     0.000     0.000     0.000     0.057     0.210     0.461     0.809     1.253     1.795     2.434     3.169     4.001     4.930     5.955     7.076     8.294     9.608    11.017    12.523    14.125    15.822    17.615    19.503    21.486    23.564    25.737    28.004    30.366    32.822    35.372    38.015    40.752    43.581    46.504    49.518    52.625    55.822    59.111    62.491    65.961    69.520    73.168    76.904    80.728    84.638    83.452    75.632    68.010    60.587    53.361    46.334    39.504    32.872    26.438    20.202    14.165     8.325     2.683    -2.761    -8.007   -13.055   -17.905   -22.557   -27.012   -31.268   -35.326   -39.186   -42.849   -46.313   -49.579   -52.648   -55.518   -58.191   -60.665   -62.942   -65.020   -66.901   -68.584   -70.068   -71.355   -72.444   -73.335   -74.028   -74.523   -74.820   -74.919   -74.820   -74.523   -74.028   -73.335   -72.444   -71.355   -70.068   -68.584   -66.901   -65.020   -62.942   -60.665   -58.191   -55.518   -52.648   -49.579   -46.313   -42.849   -39.186   -35.326   -31.268   -27.012   -22.557   -17.905   -13.055    -8.007    -2.761     2.683     8.325    14.165    20.202    26.438    32.872    39.504    46.334    53.361    60.587    68.010    75.632    83.452    84.638    80.728    76.904    73.168    69.520    65.961    62.491    59.111    55.822    52.625    49.518    46.504    43.581    40.752    38.015    35.372    32.822    30.366    28.004    25.737    23.564    21.486    19.503    17.615    15.822    14.125    12.523    11.017     9.608     8.294     7.076     5.955     4.930     4.001     3.169     2.434     1.795     1.253     0.809     0.461     0.210     0.057     0.000     0.000     0.000     0.000     0.000     0.000     0.000     0.000     0.000     0.000     0.000     0.000     0.000     0.000     0.000     0.000     0.000     0.000     0.000     0.000     0.000     0.000     0.000     0.000     0.000     0.000     0.000     0.000     0.000     0.000     0.000     0.000     0.000     0.000     0.000     0.000     0.000     0.000     0.000     0.000     0.000     0.000     0.000
     0.000     0.000     0.000     0.000     0.000     0.000     0.000     0.000     0.000     0.000     0.000     0.000     0.000     0.000     0.000     0.000     0.000     0.000     0.000     0.000     0.000     0.000     0.000     0.000     0.000     0.000     0.000     0.000     0.000     0.000     0.000     0.000     0.000     0.000     0.000     0.000     0.000     0.000     0.000     0.000     0.000     0.000     0.000     0.002     0.071     0.237     0.501     0.862     1.321     1.877     2.530     3.280     4.127     5.071     6.112     7.250     8.485     9.816    11.244    12.768    14.389    16.106    17.918    19.827    21.832    23.932    26.128    28.419    30.805    33.286    35.861    38.531    41.296    44.154    47.106    50.151    53.290    56.521    59.845    63.260    66.767    70.365    74.054    77.832    81.700    85.657    81.373    73.553    65.932    58.508    51.283    44.255    37.425    30.793    24.360    18.124    12.086     6.246     0.604    -4.840   -10.086   -15.134   -19.984   -24.636   -29.090   -33.346   -37.405   -41.265   -44.927   -48.392   -51.658   -54.726   -57.597   -60.269   -62.744   -65.020   -67.099   -68.980   -70.662   -72.147   -73.434   -74.523   -75.413   -76.106   -76.601   -76.898   -76.997   -76.898   -76.601   -76.106   -75.413   -74.523   -73.434   -72.147   -70.662   -68.980   -67.099   -65.020   -62.744   -60.269   -57.597   -54.726   -51.658   -48.392   -44.927   -41.265   -37.405   -33.346   -29.090   -24.636   -19.984   -15.134   -10.086    -4.840     0.604     6.246    12.086    18.124    24.360    30.793    37.425    44.255    51.283    58.508    65.932    73.553    81.373    85.657    81.700    77.832    74.054    70.365    66.767    63.260    59.845    56.521    53.290    50.151    47.106    44.154    41.296    38.531    35.861    33.286    30.805    28.419    26.128    23.932    21.832    19.827    17.918    16.106    14.389    12.768    11.244     9.816     8.485     7.250     6.112     5.071     4.127     3.280     2.530     1.877     1.321     0.862     0.501     0.237     0.071     0.002     0.000     0.000     0.000     0.000     0.000     0.000     0.000     0.000     0.000     0.000     0.000     0.000     0.000     0.000     0.000     0.000     0.000     0.000     0.000     0.000     0.000     0.000     0.000     0.000     0.000     0.000     0.000     0.000     0.000     0.000     0.000     0.000     0.000     0.000     0.000     0.000     0.000     0.000     0.000     0.000     0.000     0.000
     0.000     0.000     0.000     0.000     0.000     0.000     0.000     0.000     0.000     0.000     0.000     0.000     0.000     0.000     0.000     0.000     0.000     0.000     0.000     0.000     0.000     0.000     0.000     0.000     0.000     0.000     0.000     0.000     0.000     0.000     0.000     0.000     0.000     0.000     0.000     0.000     0.000     0.000     0.000     0.000     0.000     0.000     0.000     0.005     0.085     0.263     0.539     0.912     1.383     1.952     2.618     3.382     4.243     5.201     6.257     7.410     8.660    10.007    11.451    12.992    14.630    16.365    18.196    20.124    22.148    24.268    26.484    28.797    31.205    33.709    36.308    39.003    41.793    44.677    47.656    50.730    53.898    57.160    60.515    63.963    67.505    71.138    74.864    78.681    82.590    86.589    79.492    71.673    64.051    56.628    49.402    42.374    35.545    28.913    22.479    16.243    10.205     4.365    -1.276    -6.720   -11.966   -17.014   -21.865   -26.517   -30.971   -35.227   -39.285   -43.146   -46.808   -50.272   -53.539   -56.607   -59.477   -62.150   -64.624   -66.901   -68.980   -70.860   -72.543   -74.028   -75.314   -76.403   -77.294   -77.987   -78.482   -78.779   -78.878   -78.779   -78.482   -77.987   -77.294   -76.403   -75.314   -74.028   -72.543   -70.860   -68.980   -66.901   -64.624   -62.150   -59.477   -56.607   -53.539   -50.272   -46.808   -43.146   -39.285   -35.227   -30.971   -26.517   -21.865   -17.014   -11.966    -6.720    -1.276     4.365    10.205    16.243    22.479    28.913    35.545    42.374    49.402    56.628    64.051    71.673    79.492    86.589    82.590    78.681    74.864    71.138    67.505    63.963    60.515    57.160    53.898    50.730    47.656    44.677    41.793    39.003    36.308    33.709    31.205    28.797    26.484    24.268    22.148    20.124    18.196    16.365    14.630    12.992    11.451    10.007     8.660     7.410     6.257     5.201     4.243     3.382     2.618     1.952     1.383     0.912     0.539     0.263     0.085     0.005     0.000     0.000     0.000     0.000     0.000     0.000     0.000     0.000     0.000     0.000     0.000     0.000     0.000     0.000     0.000     0.000     0.000     0.000     0.000     0.000     0.000     0.000     0.000     0.000     0.000     0.000     0.000     0.000     0.000     0.000     0.000     0.000     0.000     0.000     0.000     0.000     0.000     0.000     0.000     0.000     0.000     0.000
     0.000     0.000     0.000     0.000     0.000     0.000     0.000     0.000     0.000     0.000     0.000     0.000     0.000     0.000     0.000     0.000     0.000     0.000     0.000     0.000     0.000     0.000     0.000     0.000     0.000     0.000     0.000     0.000     0.000     0.000     0.000     0.000     0.000     0.000     0.000     0.000     0.000     0.000     0.000     0.000     0.000     0.000     0.000     0.009     0.099     0.288     0.574     0.958     1.441     2.021     2.699     3.475     4.348     5.319     6.388     7.555     8.819    10.180    11.639    13.195    14.848    16.599    18.447    20.391    22.433    24.571    26.807    29.138    31.566    34.091    36.712    39.428    42.241    45.149    48.153    51.252    54.447    57.736    61.120    64.598    68.170    71.836    75.596    79.448    83.394    85.827    77.810    69.990    62.369    54.945    47.719    40.692    33.862    27.230    20.796    14.561     8.523     2.683    -2.959    -8.403   -13.649   -18.697   -23.547   -28.199   -32.654   -36.910   -40.968   -44.828   -48.491   -51.955   -55.221   -58.290   -61.160   -63.833   -66.307   -68.584   -70.662   -72.543   -74.226   -75.710   -76.997   -78.086   -78.977   -79.670   -80.165   -80.461   -80.560   -80.461   -80.165   -79.670   -78.977   -78.086   -76.997   -75.710   -74.226   -72.543   -70.662   -68.584   -66.307   -63.833   -61.160   -58.290   -55.221   -51.955   -48.491   -44.828   -40.968   -36.910   -32.654   -28.199   -23.547   -18.697   -13.649    -8.403    -2.959     2.683     8.523    14.561    20.796    27.230    33.862    40.692    47.719    54.945    62.369    69.990    77.810    85.827    83.394    79.448    75.596    71.836    68.170    64.598    61.120    57.736    54.447    51.252    48.153    45.149    42.241    39.428    36.712    34.091    31.566    29.138    26.807    24.571    22.433    20.391    18.447    16.599    14.848    13.195    11.639    10.180     8.819     7.555     6.388     5.319     4.348     3.475     2.699     2.021     1.441     0.958     0.574     0.288     0.099     0.009     0.000     0.000     0.000     0.000     0.000     0.000     0.000     0.000     0.000     0.000     0.000     0.000     0.000     0.000     0.000     0.000     0.000     0.000     0.000     0.000     0.000     0.000     0.000     0.000     0.000     0.000     0.000     0.000     0.000     0.000     0.000     0.000     0.000     0.000     0.000     0.000     0.000     0.000     0.000     0.000     0.000     0.000
     0.000     0.000     0.000     0.000     0.000     0.000     0.000     0.000     0.000     0.000     0.000     0.000     0.000     0.000     0.000     0.000     0.000     0.000     0.000     0.000     0.000     0.000     0.000     0.000     0.000     0.000     0.000     0.000     0.000     0.000     0.000     0.000     0.000     0.000     0.000     0.000     0.000     0.000     0.000     0.000     0.000     0.000     0.000     0.013     0.112     0.310     0.606     1.000     1.492     2.083     2.771     3.558     4.442     5.425     6.505     7.684     8.960    10.334    11.806    13.375    15.043    16.807    18.670    20.630    22.687    24.841    27.093    29.442    31.888    34.431    37.070    39.807    42.640    45.569    48.595    51.717    54.935    58.249    61.658    65.163    68.763    72.458    76.247    80.131    84.109    84.342    76.325    68.505    60.884    53.460    46.235    39.207    32.377    25.745    19.312    13.076     7.038     1.198    -4.444    -9.888   -15.134   -20.182   -25.032   -29.684   -34.138   -38.394   -42.453   -46.313   -49.975   -53.440   -56.706   -59.774   -62.645   -65.317   -67.792   -70.068   -72.147   -74.028   -75.710   -77.195   -78.482   -79.571   -80.461   -81.154   -81.649   -81.946   -82.045   -81.946   -81.649   -81.154   -80.461   -79.571   -78.482   -77.195   -75.710   -74.028   -72.147   -70.068   -67.792   -65.317   -62.645   -59.774   -56.706   -53.440   -49.975   -46.313   -42.453   -38.394   -34.138   -29.684   -25.032   -20.182   -15.134    -9.888    -4.444     1.198     7.038    13.076    19.312    25.745    32.377    39.207    46.235    53.460    60.884    68.505    76.325    84.342    84.109    80.131    76.247    72.458    68.763    65.163    61.658    58.249    54.935    51.717    48.595    45.569    42.640    39.807    37.070    34.431    31.888    29.442    27.093    24.841    22.687    20.630    18.670    16.807    15.043    13.375    11.806    10.334     8.960     7.684     6.505     5.425     4.442     3.558     2.771     2.083     1.492     1.000     0.606     0.310     0.112     0.013     0.000     0.000     0.000     0.000     0.000     0.000     0.000     0.000     0.000     0.000     0.000     0.000     0.000     0.000     0.000     0.000     0.000     0.000     0.000     0.000     0.000     0.000     0.000     0.000     0.000     0.000     0.000     0.000     0.000     0.000     0.000     0.000     0.000     0.000     0.000     0.000     0.000     0.000     0.000     0.000     0.000     0.000
     0.000     0.000     0.000     0.000     0.000     0.000     0.000     0.000     0.000     0.000     0.000     0.000     0.000     0.000     0.000     0.000     0.000     0.000     0.000     0.000     0.000     0.000     0.000     0.000     0.000     0.000     0.000     0.000     0.000     0.000     0.000     0.000     0.000     0.000     0.000     0.000     0.000     0.000     0.000     0.000     0.000     0.000     0.000     0.017     0.124     0.330     0.634     1.037     1.538     2.137     2.834     3.630     4.525     5.517     6.608     7.796     9.083    10.469    11.952    13.533    15.212    16.989    18.865    20.838    22.908    25.077    27.343    29.707    32.168    34.727    37.383    40.137    42.988    45.935    48.980    52.122    55.361    58.696    62.128    65.656    69.280    73.000    76.816    80.728    84.735    83.056    75.038    67.219    59.597    52.173    44.948    37.920    31.090    24.459    18.025    11.789     5.751    -0.089    -5.731   -11.175   -16.421   -21.469   -26.319   -30.971   -35.425   -39.681   -43.739   -47.600   -51.262   -54.726   -57.993   -61.061   -63.932   -66.604   -69.079   -71.355   -73.434   -75.314   -76.997   -78.482   -79.769   -80.857   -81.748   -82.441   -82.936   -83.233   -83.332   -83.233   -82.936   -82.441   -81.748   -80.857   -79.769   -78.482   -76.997   -75.314   -73.434   -71.355   -69.079   -66.604   -63.932   -61.061   -57.993   -54.726   -51.262   -47.600   -43.739   -39.681   -35.425   -30.971   -26.319   -21.469   -16.421   -11.175    -5.731    -0.089     5.751    11.789    18.025    24.459    31.090    37.920    44.948    52.173    59.597    67.219    75.038    83.056    84.735    80.728    76.816    73.000    69.280    65.656    62.128    58.696    55.361    52.122    48.980    45.935    42.988    40.137    37.383    34.727    32.168    29.707    27.343    25.077    22.908    20.838    18.865    16.989    15.212    13.533    11.952    10.469     9.083     7.796     6.608     5.517     4.525     3.630     2.834     2.137     1.538     1.037     0.634     0.330     0.124     0.017     0.000     0.000     0.000     0.000     0.000     0.000     0.000     0.000     0.000     0.000     0.000     0.000     0.000     0.000     0.000     0.000     0.000     0.000     0.000     0.000     0.000     0.000     0.000     0.000     0.000     0.000     0.000     0.000     0.000     0.000     0.000     0.000     0.000     0.000     0.000     0.000     0.000     0.000     0.000     0.000     0.000     0.000
     0.000     0.000     0.000     0.000     0.000     0.000     0.000     0.000     0.000     0.000     0.000     0.000     0.000     0.000     0.000     0.000     0.000     0.000     0.000     0.000     0.000     0.000     0.000     0.000     0.000     0.000     0.000     0.000     0.000     0.000     0.000     0.000     0.000     0.000     0.000     0.000     0.000     0.000     0.000     0.000     0.000     0.000     0.000     0.021     0.135     0.348     0.659     1.068     1.577     2.183     2.889     3.693     4.595     5.596     6.695     7.893     9.189    10.583    12.076    13.667    15.357    17.144    19.030    21.015    23.097    25.277    27.556    29.932    32.407    34.979    37.650    40.418    43.284    46.247    49.308    52.467    55.723    59.077    62.527    66.075    69.720    73.462    77.301    81.236    85.267    81.967    73.949    66.130    58.508    51.085    43.859    36.831    30.002    23.370    16.936    10.700     4.662    -1.177    -6.819   -12.263   -17.509   -22.557   -27.408   -32.060   -36.514   -40.770   -44.828   -48.688   -52.351   -55.815   -59.082   -62.150   -65.020   -67.693   -70.167   -72.444   -74.523   -76.403   -78.086   -79.571   -80.857   -81.946   -82.837   -83.530   -84.025   -84.322   -84.421   -84.322   -84.025   -83.530   -82.837   -81.946   -80.857   -79.571   -78.086   -76.403   -74.523   -72.444   -70.167   -67.693   -65.020   -62.150   -59.082   -55.815   -52.351   -48.688   -44.828   -40.770   -36.514   -32.060   -27.408   -22.557   -17.509   -12.263    -6.819    -1.177     4.662    10.700    16.936    23.370    30.002    36.831    43.859    51.085    58.508    66.130    73.949    81.967    85.267    81.236    77.301    73.462    69.720    66.075    62.527    59.077    55.723    52.467    49.308    46.247    43.284    40.418    37.650    34.979    32.407    29.932    27.556    25.277    23.097    21.015    19.030    17.144    15.357    13.667    12.076    10.583     9.189     7.893     6.695     5.596     4.595     3.693     2.889     2.183     1.577     1.068     0.659     0.348     0.135     0.021     0.000     0.000     0.000     0.000     0.000     0.000     0.000     0.000     0.000     0.000     0.000     0.000     0.000     0.000     0.000     0.000     0.000     0.000     0.000     0.000     0.000     0.000     0.000     0.000     0.000     0.000     0.000     0.000     0.000     0.000     0.000     0.000     0.000     0.000     0.000     0.000     0.000     0.000     0.000     0.000     0.000     0.000
     0.000     0.000     0.000     0.000     0.000     0.000     0.000     0.000     0.000     0.000     0.000     0.000     0.000     0.000     0.000     0.000     0.000     0.000     0.000     0.000     0.000     0.000     0.000     0.000     0.000     0.000     0.000     0.000     0.000     0.000     0.000     0.000     0.000     0.000     0.000     0.000     0.000     0.000     0.000     0.000     0.000     0.000     0.000     0.025     0.144     0.362     0.679     1.095     1.609     2.222     2.934     3.744     4.653     5.661     6.767     7.972     9.276    10.678    12.178    13.778    15.476    17.272    19.167    21.160    23.252    25.442    27.731    30.118    32.603    35.187    37.869    40.649    43.527    46.504    49.578    52.751    56.021    59.390    62.856    66.420    70.082    73.842    77.699    81.654    85.705    81.076    73.058    65.239    57.617    50.194    42.968    35.941    29.111    22.479    16.045     9.809     3.772    -2.068    -7.710   -13.154   -18.400   -23.448   -28.298   -32.950   -37.405   -41.661   -45.719   -49.579   -53.242   -56.706   -59.972   -63.041   -65.911   -68.584   -71.058   -73.335   -75.413   -77.294   -78.977   -80.461   -81.748   -82.837   -83.728   -84.421   -84.916   -85.213   -85.312   -85.213   -84.916   -84.421   -83.728   -82.837   -81.748   -80.461   -78.977   -77.294   -75.413   -73.335   -71.058   -68.584   -65.911   -63.041   -59.972   -56.706   -53.242   -49.579   -45.719   -41.661   -37.405   -32.950   -28.298   -23.448   -18.400   -13.154    -7.710    -2.068     3.772     9.809    16.045    22.479    29.111    35.941    42.968    50.194    57.617    65.239    73.058    81.076    85.705    81.654    77.699    73.842    70.082    66.420    62.856    59.390    56.021    52.751    49.578    46.504    43.527    40.649    37.869    35.187    32.603    30.118    27.731    25.442    23.252    21.160    19.167    17.272    15.476    13.778    12.178    10.678     9.276     7.972     6.767     5.661     4.653     3.744     2.934     2.222     1.609     1.095     0.679     0.362     0.144     0.025     0.000     0.000     0.000     0.000     0.000     0.000     0.000     0.000     0.000     0.000     0.000     0.000     0.000     0.000     0.000     0.000     0.000     0.000     0.000     0.000     0.000     0.000     0.000     0.000     0.000     0.000     0.000     0.000     0.000     0.000     0.000     0.000     0.000     0.000     0.000     0.000     0.000     0.000     0.000     0.000     0.000     0.000
     0.000     0.000     0.000     0.000     0.000     0.000     0.000     0.000     0.000     0.000     0.000     0.000     0.000     0.000     0.000     0.000     0.000     0.000     0.000     0.000     0.000     0.000     0.000     0.000     0.000     0.000     0.000     0.000     0.000     0.000     0.000     0.000     0.000     0.000     0.000     0.000     0.000     0.000     0.000     0.000     0.000     0.000     0.000     0.028     0.151     0.374     0.695     1.115     1.634     2.252     2.969     3.784     4.698     5.712     6.823     8.034     9.343    10.751    12.258    13.864    15.568    17.371    19.273    21.274    23.373    25.571    27.867    30.263    32.756    35.349    38.040    40.829    43.717    46.704    49.789    52.972    56.254    59.634    63.113    66.690    70.365    74.139    78.010    81.980    86.048    80.383    72.366    64.546    56.925    49.501    42.275    35.248    28.418    21.786    15.352     9.117     3.079    -2.761    -8.403   -13.847   -19.093   -24.141   -28.991   -33.643   -38.097   -42.354   -46.412   -50.272   -53.935   -57.399   -60.665   -63.734   -66.604   -69.277   -71.751   -74.028   -76.106   -77.987   -79.670   -81.154   -82.441   -83.530   -84.421   -85.114   -85.609   -85.905   -86.004   -85.905   -85.609   -85.114   -84.421   -83.530   -82.441   -81.154   -79.670   -77.987   -76.106   -74.028   -71.751   -69.277   -66.604   -63.734   -60.665   -57.399   -53.935   -50.272   -46.412   -42.354   -38.097   -33.643   -28.991   -24.141   -19.093   -13.847    -8.403    -2.761     3.079     9.117    15.352    21.786    28.418    35.248    42.275    49.501    56.925    64.546    72.366    80.383    86.048    81.980    78.010    74.139    70.365    66.690    63.113    59.634    56.254    52.972    49.789    46.704    43.717    40.829    38.040    35.349    32.756    30.263    27.867    25.571    23.373    21.274    19.273    17.371    15.568    13.864    12.258    10.751     9.343     8.034     6.823     5.712     4.698     3.784     2.969     2.252     1.634     1.115     0.695     0.374     0.151     0.028     0.000     0.000     0.000     0.000     0.000     0.000     0.000     0.000     0.000     0.000     0.000     0.000     0.000     0.000     0.000     0.000     0.000     0.000     0.000     0.000     0.000     0.000     0.000     0.000     0.000     0.000     0.000     0.000     0.000     0.000     0.000     0.000     0.000     0.000     0.000     0.000     0.000     0.000     0.000     0.000     0.000     0.000
     0.000     0.000     0.000     0.000     0.000     0.000     0.000     0.000     0.000     0.000     0.000     0.000     0.000     0.000     0.000     0.000     0.000     0.000     0.000     0.000     0.000     0.000     0.000     0.000     0.000     0.000     0.000     0.000     0.000     0.000     0.000     0.000     0.000     0.000     0.000     0.000     0.000     0.000     0.000     0.000     0.000     0.000     0.000     0.030     0.157     0.382     0.707     1.130     1.653     2.274     2.994     3.813     4.731     5.748     6.864     8.078     9.392    10.804    12.316    13.926    15.635    17.443    19.350    21.355    23.460    25.663    27.965    30.366    32.866    35.465    38.162    40.958    43.853    46.847    49.940    53.131    56.421    59.810    63.297    66.883    70.568    74.351    78.233    82.214    86.293    79.888    71.871    64.051    56.430    49.006    41.780    34.753    27.923    21.291    14.857     8.622     2.584    -3.256    -8.898   -14.342   -19.588   -24.636   -29.486   -34.138   -38.592   -42.849   -46.907   -50.767   -54.429   -57.894   -61.160   -64.229   -67.099   -69.771   -72.246   -74.523   -76.601   -78.482   -80.165   -81.649   -82.936   -84.025   -84.916   -85.609   -86.103   -86.400   -86.499   -86.400   -86.103   -85.609   -84.916   -84.025   -82.936   -81.649   -80.165   -78.482   -76.601   -74.523   -72.246   -69.771   -67.099   -64.229   -61.160   -57.894   -54.429   -50.767   -46.907   -42.849   -38.592   -34.138   -29.486   -24.636   -19.588   -14.342    -8.898    -3.256     2.584     8.622    14.857    21.291    27.923    34.753    41.780    49.006    56.430    64.051    71.871    79.888    86.293    82.214    78.233    74.351    70.568    66.883    63.297    59.810    56.421    53.131    49.940    46.847    43.853    40.958    38.162    35.465    32.866    30.366    27.965    25.663    23.460    21.355    19.350    17.443    15.635    13.926    12.316    10.804     9.392     8.078     6.864     5.748     4.731     3.813     2.994     2.274     1.653     1.130     0.707     0.382     0.157     0.030     0.000     0.000     0.000     0.000     0.000     0.000     0.000     0.000     0.000     0.000     0.000     0.000     0.000     0.000     0.000     0.000     0.000     0.000     0.000     0.000     0.000     0.000     0.000     0.000     0.000     0.000     0.000     0.000     0.000     0.000     0.000     0.000     0.000     0.000     0.000     0.000     0.000     0.000     0.000     0.000     0.000     0.000
     0.000     0.000     0.000     0.000     0.000     0.000     0.000     0.000     0.000     0.000     0.000     0.000     0.000     0.000     0.000     0.000     0.000     0.000     0.000     0.000     0.000     0.000     0.000     0.000     0.000     0.000     0.000     0.000     0.000     0.000     0.000     0.000     0.000     0.000     0.000     0.000     0.000     0.000     0.000     0.000     0.000     0.000     0.000     0.032     0.160     0.387     0.714     1.139     1.664     2.287     3.009     3.831     4.751     5.770     6.888     8.105     9.421    10.836    12.350    13.963    15.675    17.486    19.396    21.404    23.512    25.719    28.024    30.429    32.932    35.534    38.236    41.036    43.935    46.933    50.030    53.226    56.521    59.915    63.408    66.999    70.690    74.479    78.367    82.355    86.441    79.591    71.574    63.754    56.133    48.709    41.483    34.456    27.626    20.994    14.561     8.325     2.287    -3.553    -9.195   -14.639   -19.885   -24.933   -29.783   -34.435   -38.889   -43.146   -47.204   -51.064   -54.726   -58.191   -61.457   -64.525   -67.396   -70.068   -72.543   -74.820   -76.898   -78.779   -80.461   -81.946   -83.233   -84.322   -85.213   -85.905   -86.400   -86.697   -86.796   -86.697   -86.400   -85.905   -85.213   -84.322   -83.233   -81.946   -80.461   -78.779   -76.898   -74.820   -72.543   -70.068   -67.396   -64.525   -61.457   -58.191   -54.726   -51.064   -47.204   -43.146   -38.889   -34.435   -29.783   -24.933   -19.885   -14.639    -9.195    -3.553     2.287     8.325    14.561    20.994    27.626    34.456    41.483    48.709    56.133    63.754    71.574    79.591    86.441    82.355    78.367    74.479    70.690    66.999    63.408    59.915    56.521    53.226    50.030    46.933    43.935    41.036    38.236    35.534    32.932    30.429    28.024    25.719    23.512    21.404    19.396    17.486    15.675    13.963    12.350    10.836     9.421     8.105     6.888     5.770     4.751     3.831     3.009     2.287     1.664     1.139     0.714     0.387     0.160     0.032     0.000     0.000     0.000     0.000     0.000     0.000     0.000     0.000     0.000     0.000     0.000     0.000     0.000     0.000     0.000     0.000     0.000     0.000     0.000     0.000     0.000     0.000     0.000     0.000     0.000     0.000     0.000     0.000     0.000     0.000     0.000     0.000     0.000     0.000     0.000     0.000     0.000     0.000     0.000     0.000     0.000     0.000
     0.000     0.000     0.000     0.000     0.000     0.000     0.000     0.000     0.000     0.000     0.000     0.000     0.000     0.000     0.000     0.000     0.000     0.000     0.000     0.000     0.000     0.000     0.000     0.000     0.000     0.000     0.000     0.000     0.000     0.000     0.000     0.000     0.000     0.000     0.000     0.000     0.000     0.000     0.000     0.000     0.000     0.000     0.000     0.032     0.161     0.389     0.716     1.142     1.667     2.291     3.014     3.836     4.757     5.777     6.896     8.114     9.431    10.847    12.362    13.975    15.688    17.500    19.411    21.421    23.529    25.737    28.044    30.449    32.954    35.558    38.260    41.062    43.962    46.962    50.061    53.258    56.555    59.950    63.445    67.038    70.730    74.522    78.412    82.402    86.490    79.492    71.475    63.655    56.034    48.610    41.384    34.357    27.527    20.895    14.462     8.226     2.188    -3.652    -9.294   -14.738   -19.984   -25.032   -29.882   -34.534   -38.988   -43.245   -47.303   -51.163   -54.825   -58.290   -61.556   -64.624   -67.495   -70.167   -72.642   -74.919   -76.997   -78.878   -80.560   -82.045   -83.332   -84.421   -85.312   -86.004   -86.499   -86.796   -86.895   -86.796   -86.499   -86.004   -85.312   -84.421   -83.332   -82.045   -80.560   -78.878   -76.997   -74.919   -72.642   -70.167   -67.495   -64.624   -61.556   -58.290   -54.825   -51.163   -47.303   -43.245   -38.988   -34.534   -29.882   -25.032   -19.984   -14.738    -9.294    -3.652     2.188     8.226    14.462    20.895    27.527    34.357    41.384    48.610    56.034    63.655    71.475    79.492    86.490    82.402    78.412    74.522    70.730    67.038    63.445    59.950    56.555    53.258    50.061    46.962    43.962    41.062    38.260    35.558    32.954    30.449    28.044    25.737    23.529    21.421    19.411    17.500    15.688    13.975    12.362    10.847     9.431     8.114     6.896     5.777     4.757     3.836     3.014     2.291     1.667     1.142     0.716     0.389     0.161     0.032     0.000     0.000     0.000     0.000     0.000     0.000     0.000     0.000     0.000     0.000     0.000     0.000     0.000     0.000     0.000     0.000     0.000     0.000     0.000     0.000     0.000     0.000     0.000     0.000     0.000     0.000     0.000     0.000     0.000     0.000     0.000     0.000     0.000     0.000     0.000     0.000     0.000     0.000     0.000     0.000     0.000     0.000
     0.000     0.000     0.000     0.000     0.000     0.000     0.000     0.000     0.000     0.000     0.000     0.000     0.000     0.000     0.000     0.000     0.000     0.000     0.000     0.000     0.000     0.000     0.000     0.000     0.000     0.000     0.000     0.000     0.000     0.000     0.000     0.000     0.000     0.000     0.000     0.000     0.000     0.000     0.000     0.000     0.000     0.000     0.000     0.032     0.160     0.387     0.714     1.139     1.664     2.287     3.009     3.831     4.751     5.770     6.888     8.105     9.421    10.836    12.350    13.963    15.675    17.486    19.396    21.404    23.512    25.719    28.024    30.429    32.932    35.534    38.236    41.036    43.935    46.933    50.030    53.226    56.521    59.915    63.408    66.999    70.690    74.479    78.367    82.355    86.441    79.591    71.574    63.754    56.133    48.709    41.483    34.456    27.626    20.994    14.561     8.325     2.287    -3.553    -9.195   -14.639   -19.885   -24.933   -29.783   -34.435   -38.889   -43.146   -47.204   -51.064   -54.726   -58.191   -61.457   -64.525   -67.396   -70.068   -72.543   -74.820   -76.898   -78.779   -80.461   -81.946   -83.233   -84.322   -85.213   -85.905   -86.400   -86.697   -86.796   -86.697   -86.400   -85.905   -85.213   -84.322   -83.233   -81.946   -80.461   -78.779   -76.898   -74.820   -72.543   -70.068   -67.396   -64.525   -61.457   -58.191   -54.726   -51.064   -47.204   -43.146   -38.889   -34.435   -29.783   -24.933   -19.885   -14.639    -9.195    -3.553     2.287     8.325    14.561    20.994    27.626    34.456    41.483    48.709    56.133    63.754    71.574    79.591    86.441    82.355    78.367    74.479    70.690    66.999    63.408    59.915    56.521    53.226    50.030    46.933    43.935    41.036    38.236    35.534    32.932    30.429    28.024    25.719    23.512    21.404    19.396    17.486    15.675    13.963    12.350    10.836     9.421     8.105     6.888     5.770     4.751     3.831     3.009     2.287     1.664     1.139     0.714     0.387     0.160     0.032     0.000     0.000     0.000     0.000     0.000     0.000     0.000     0.000     0.000     0.000     0.000     0.000     0.000     0.000     0.000     0.000     0.000     0.000     0.000     0.000     0.000     0.000     0.000     0.000     0.000     0.000     0.000     0.000     0.000     0.000     0.000     0.000     0.000     0.000     0.000     0.000     0.000     0.000     0.000     0.000     0.000     0.000
     0.000     0.000     0.000     0.000     0.000     0.000     0.000     0.000     0.000     0.000     0.000     0.000     0.000     0.000     0.000     0.000     0.000     0.000     0.000     0.000     0.000     0.000     0.000     0.000     0.000     0.000     0.000     0.000     0.000     0.000     0.000     0.000     0.000     0.000     0.000     0.000     0.000     0.000     0.000     0.000     0.000     0.000     0.000     0.030     0.157     0.382     0.707     1.130     1.653     2.274     2.994     3.813     4.731     5.748     6.864     8.078     9.392    10.804    12.316    13.926    15.635    17.443    19.350    21.355    23.460    25.663    27.965    30.366    32.866    35.465    38.162    40.958    43.853    46.847    49.940    53.131    56.421    59.810    63.297    66.883    70.568    74.351    78.233    82.214    86.293    79.888    71.871    64.051    56.430    49.006    41.780    34.753    27.923    21.291    14.857     8.622     2.584    -3.256    -8.898   -14.342   -19.588   -24.636   -29.486   -34.138   -38.592   -42.849   -46.907   -50.767   -54.429   -57.894   -61.160   -64.229   -67.099   -69.771   -72.246   -74.523   -76.601   -78.482   -80.165   -81.649   -82.936   -84.025   -84.916   -85.609   -86.103   -86.400   -86.499   -86.400   -86.103   -85.609   -84.916   -84.025   -82.936   -81.649   -80.165   -78.482   -76.601   -74.523   -72.246   -69.771   -67.099   -64.229   -61.160   -57.894   -54.429   -50.767   -46.907   -42.849   -38.592   -34.138   -29.486   -24.636   -19.588   -14.342    -8.898    -3.256     2.584     8.622    14.857    21.291    27.923    34.753    41.780    49.006    56.430    64.051    71.871    79.888    86.293    82.214    78.233    74.351    70.568    66.883    63.297    59.810    56.421    53.131    49.940    46.847    43.853    40.958    38.162    35.465    32.866    30.366    27.965    25.663    23.460    21.355    19.350    17.443    15.635    13.926    12.316    10.804     9.392     8.078     6.864     5.748     4.731     3.813     2.994     2.274     1.653     1.130     0.707     0.382     0.157     0.030     0.000     0.000     0.000     0.000     0.000     0.000     0.000     0.000     0.000     0.000     0.000     0.000     0.000     0.000     0.000     0.000     0.000     0.000     0.000     0.000     0.000     0.000     0.000     0.000     0.000     0.000     0.000     0.000     0.000     0.000     0.000     0.000     0.000     0.000     0.000     0.000     0.000     0.000     0.000     0.000     0.000     0.000
     0.000     0.000     0.000     0.000     0.000     0.000     0.000     0.000     0.000     0.000     0.000     0.000     0.000     0.000     0.000     0.000     0.000     0.000     0.000     0.000     0.000     0.000     0.000     0.000     0.000     0.000     0.000     0.000     0.000     0.000     0.000     0.000     0.000     0.000     0.000     0.000     0.000     0.000     0.000     0.000     0.000     0.000     0.000     0.028     0.151     0.374     0.695     1.115     1.634     2.252     2.969     3.784     4.698     5.712     6.823     8.034     9.343    10.751    12.258    13.864    15.568    17.371    19.273    21.274    23.373    25.571    27.867    30.263    32.756    35.349    38.040    40.829    43.717    46.704    49.789    52.972    56.254    59.634    63.113    66.690    70.365    74.139    78.010    81.980    86.048    80.383    72.366    64.546    56.925    49.501    42.275    35.248    28.418    21.786    15.352     9.117     3.079    -2.761    -8.403   -13.847   -19.093   -24.141   -28.991   -33.643   -38.097   -42.354   -46.412   -50.272   -53.935   -57.399   -60.665   -63.734   -66.604   -69.277   -71.751   -74.028   -76.106   -77.987   -79.670   -81.154   -82.441   -83.530   -84.421   -85.114   -85.609   -85.905   -86.004   -85.905   -85.609   -85.114   -84.421   -83.530   -82.441   -81.154   -79.670   -77.987   -76.106   -74.028   -71.751   -69.277   -66.604   -63.734   -60.665   -57.399   -53.935   -50.272   -46.412   -42.354   -38.097   -33.643   -28.991   -24.141   -19.093   -13.847    -8.403    -2.761     3.079     9.117    15.352    21.786    28.418    35.248    42.275    49.501    56.925    64.546    72.366    80.383    86.048    81.980    78.010    74.139    70.365    66.690    63.113    59.634    56.254    52.972    49.789    46.704    43.717    40.829    38.040    35.349    32.756    30.263    27.867    25.571    23.373    21.274    19.273    17.371    15.568    13.864    12.258    10.751     9.343     8.034     6.823     5.712     4.698     3.784     2.969     2.252     1.634     1.115     0.695     0.374     0.151     0.028     0.000     0.000     0.000     0.000     0.000     0.000     0.000     0.000     0.000     0.000     0.000     0.000     0.000     0.000     0.000     0.000     0.000     0.000     0.000     0.000     0.000     0.000     0.000     0.000     0.000     0.000     0.000     0.000     0.000     0.000     0.000     0.000     0.000     0.000     0.000     0.000     0.000     0.000     0.000     0.000     0.000     0.000
     0.000     0.000     0.000     0.000     0.000     0.000     0.000     0.000     0.000     0.000     0.000     0.000     0.000     0.000     0.000     0.000     0.000     0.000     0.000     0.000     0.000     0.000     0.000     0.000     0.000     0.000     0.000     0.000     0.000     0.000     0.000     0.000     0.000     0.000     0.000     0.000     0.000     0.000     0.000     0.000     0.000     0.000     0.000     0.025     0.144     0.362     0.679     1.095     1.609     2.222     2.934     3.744     4.653     5.661     6.767     7.972     9.276    10.678    12.178    13.778    15.476    17.272    19.167    21.160    23.252    25.442    27.731    30.118    32.603    35.187    37.869    40.649    43.527    46.504    49.578    52.751    56.021    59.390    62.856    66.420    70.082    73.842    77.699    81.654    85.705    81.076    73.058    65.239    57.617    50.194    42.968    35.941    29.111    22.479    16.045     9.809     3.772    -2.068    -7.710   -13.154   -18.400   -23.448   -28.298   -32.950   -37.405   -41.661   -45.719   -49.579   -53.242   -56.706   -59.972   -63.041   -65.911   -68.584   -71.058   -73.335   -75.413   -77.294   -78.977   -80.461   -81.748   -82.837   -83.728   -84.421   -84.916   -85.213   -85.312   -85.213   -84.916   -84.421   -83.728   -82.837   -81.748   -80.461   -78.977   -77.294   -75.413   -73.335   -71.058   -68.584   -65.911   -63.041   -59.972   -56.706   -53.242   -49.579   -45.719   -41.661   -37.405   -32.950   -28.298   -23.448   -18.400   -13.154    -7.710    -2.068     3.772     9.809    16.045    22.479    29.111    35.941    42.968    50.194    57.617    65.239    73.058    81.076    85.705    81.654    77.699    73.842    70.082    66.420    62.856    59.390    56.021    52.751    49.578    46.504    43.527    40.649    37.869    35.187    32.603    30.118    27.731    25.442    23.252    21.160    19.167    17.272    15.476    13.778    12.178    10.678     9.276     7.972     6.767     5.661     4.653     3.744     2.934     2.222     1.609     1.095     0.679     0.362     0.144     0.025     0.000     0.000     0.000     0.000     0.000     0.000     0.000     0.000     0.000     0.000     0.000     0.000     0.000     0.000     0.000     0.000     0.000     0.000     0.000     0.000     0.000     0.000     0.000     0.000     0.000     0.000     0.000     0.000     0.000     0.000     0.000     0.000     0.000     0.000     0.000     0.000     0.000     0.000     0.000     0.000     0.000     0.000
     0.000     0.000     0.000     0.000     0.000     0.000     0.000     0.000     0.000     0.000     0.000     0.000     0.000     0.000     0.000     0.000     0.000     0.000     0.000     0.000     0.000     0.000     0.000     0.000     0.000     0.000     0.000     0.000     0.000     0.000     0.000     0.000     0.000     0.000     0.000     0.000     0.000     0.000     0.000     0.000     0.000     0.000     0.000     0.021     0.135     0.348     0.659     1.068     1.577     2.183     2.889     3.693     4.595     5.596     6.695     7.893     9.189    10.583    12.076    13.667    15.357    17.144    19.030    21.015    23.097    25.277    27.556    29.932    32.407    34.979    37.650    40.418    43.284    46.247    49.308    52.467    55.723    59.077    62.527    66.075    69.720    73.462    77.301    81.236    85.267    81.967    73.949    66.130    58.508    51.085    43.859    36.831    30.002    23.370    16.936    10.700     4.662    -1.177    -6.819   -12.263   -17.509   -22.557   -27.408   -32.060   -36.514   -40.770   -44.828   -48.688   -52.351   -55.815   -59.082   -62.150   -65.020   -67.693   -70.167   -72.444   -74.523   -76.403   -78.086   -79.571   -80.857   -81.946   -82.837   -83.530   -84.025   -84.322   -84.421   -84.322   -84.025   -83.530   -82.837   -81.946   -80.857   -79.571   -78.086   -76.403   -74.523   -72.444   -70.167   -67.693   -65.020   -62.150   -59.082   -55.815   -52.351   -48.688   -44.828   -40.770   -36.514   -32.060   -27.408   -22.557   -17.509   -12.263    -6.819    -1.177     4.662    10.700    16.936    23.370    30.002    36.831    43.859    51.085    58.508    66.130    73.949    81.967    85.267    81.236    77.301    73.462    69.720    66.075    62.527    59.077    55.723    52.467    49.308    46.247    43.284    40.418    37.650    34.979    32.407    29.932    27.556    25.277    23.097    21.015    19.030    17.144    15.357    13.667    12.076    10.583     9.189     7.893     6.695     5.596     4.595     3.693     2.889     2.183     1.577     1.068     0.659     0.348     0.135     0.021     0.000     0.000     0.000     0.000     0.000     0.000     0.000     0.000     0.000     0.000     0.000     0.000     0.000     0.000     0.000     0.000     0.000     0.000     0.000     0.000     0.000     0.000     0.000     0.000     0.000     0.000     0.000     0.000     0.000     0.000     0.000     0.000     0.000     0.000     0.000     0.000     0.000     0.000     0.000     0.000     0.000     0.000
     0.000     0.000     0.000     0.000     0.000     0.000     0.000     0.000     0.000     0.000     0.000     0.000     0.000     0.000     0.000     0.000     0.000     0.000     0.000     0.000     0.000     0.000     0.000     0.000     0.000     0.000     0.000     0.000     0.000     0.000     0.000     0.000     0.000     0.000     0.000     0.000     0.000     0.000     0.000     0.000     0.000     0.000     0.000     0.017     0.124     0.330     0.634     1.037     1.538     2.137     2.834     3.630     4.525     5.517     6.608     7.796     9.083    10.469    11.952    13.533    15.212    16.989    18.865    20.838    22.908    25.077    27.343    29.707    32.168    34.727    37.383    40.137    42.988    45.935    48.980    52.122    55.361    58.696    62.128    65.656    69.280    73.000    76.816    80.728    84.735    83.056    75.038    67.219    59.597    52.173    44.948    37.920    31.090    24.459    18.025    11.789     5.751    -0.089    -5.731   -11.175   -16.421   -21.469   -26.319   -30.971   -35.425   -39.681   -43.739   -47.600   -51.262   -54.726   -57.993   -61.061   -63.932   -66.604   -69.079   -71.355   -73.434   -75.314   -76.997   -78.482   -79.769   -80.857   -81.748   -82.441   -82.936   -83.233   -83.332   -83.233   -82.936   -82.441   -81.748   -80.857   -79.769   -78.482   -76.997   -75.314   -73.434   -71.355   -69.079   -66.604   -63.932   -61.061   -57.993   -54.726   -51.262   -47.600   -43.739   -39.681   -35.425   -30.971   -26.319   -21.469   -16.421   -11.175    -5.731    -0.089     5.751    11.789    18.025    24.459    31.090    37.920    44.948    52.173    59.597    67.219    75.038    83.056    84.735    80.728    76.816    73.000    69.280    65.656    62.128    58.696    55.361    52.122    48.980    45.935    42.988    40.137    37.383    34.727    32.168    29.707    27.343    25.077    22.908    20.838    18.865    16.989    15.212    13.533    11.952    10.469     9.083     7.796     6.608     5.517     4.525     3.630     2.834     2.137     1.538     1.037     0.634     0.330     0.124     0.017     0.000     0.000     0.000     0.000     0.000     0.000     0.000     0.000     0.000     0.000     0.000     0.000     0.000     0.000     0.000     0.000     0.000     0.000     0.000     0.000     0.000     0.000     0.000     0.000     0.000     0.000     0.000     0.000     0.000     0.000     0.000     0.000     0.000     0.000     0.000     0.000     0.000     0.000     0.000     0.000     0.000     0.000
     0.000     0.000     0.000     0.000     0.000     0.000     0.000     0.000     0.000     0.000     0.000     0.000     0.000     0.000     0.000     0.000     0.000     0.000     0.000     0.000     0.000     0.000     0.000     0.000     0.000     0.000     0.000     0.000     0.000     0.000     0.000     0.000     0.000     0.000     0.000     0.000     0.000     0.000     0.000     0.000     0.000     0.000     0.000     0.013     0.112     0.310     0.606     1.000     1.492     2.083     2.771     3.558     4.442     5.425     6.505     7.684     8.960    10.334    11.806    13.375    15.043    16.807    18.670    20.630    22.687    24.841    27.093    29.442    31.888    34.431    37.070    39.807    42.640    45.569    48.595    51.717    54.935    58.249    61.658    65.163    68.763    72.458    76.247    80.131    84.109    84.342    76.325    68.505    60.884    53.460    46.235    39.207    32.377    25.745    19.312    13.076     7.038     1.198    -4.444    -9.888   -15.134   -20.182   -25.032   -29.684   -34.138   -38.394   -42.453   -46.313   -49.975   -53.440   -56.706   -59.774   -62.645   -65.317   -67.792   -70.068   -72.147   -74.028   -75.710   -77.195   -78.482   -79.571   -80.461   -81.154   -81.649   -81.946   -82.045   -81.946   -81.649   -81.154   -80.461   -79.571   -78.482   -77.195   -75.710   -74.028   -72.147   -70.068   -67.792   -65.317   -62.645   -59.774   -56.706   -53.440   -49.975   -46.313   -42.453   -38.394   -34.138   -29.684   -25.032   -20.182   -15.134    -9.888    -4.444     1.198     7.038    13.076    19.312    25.745    32.377    39.207    46.235    53.460    60.884    68.505    76.325    84.342    84.109    80.131    76.247    72.458    68.763    65.163    61.658    58.249    54.935    51.717    48.595    45.569    42.640    39.807    37.070    34.431    31.888    29.442    27.093    24.841    22.687    20.630    18.670    16.807    15.043    13.375    11.806    10.334     8.960     7.684     6.505     5.425     4.442     3.558     2.771     2.083     1.492     1.000     0.606     0.310     0.112     0.013     0.000     0.000     0.000     0.000     0.000     0.000     0.000     0.000     0.000     0.000     0.000     0.000     0.000     0.000     0.000     0.000     0.000     0.000     0.000     0.000     0.000     0.000     0.000     0.000     0.000     0.000     0.000     0.000     0.000     0.000     0.000     0.000     0.000     0.000     0.000     0.000     0.000     0.000     0.000     0.000     0.000     0.000
     0.000     0.000     0.000     0.000     0.000     0.000     0.000     0.000     0.000     0.000     0.000     0.000     0.000     0.000     0.000     0.000     0.000     0.000     0.000     0.000     0.000     0.000     0.000     0.000     0.000     0.000     0.000     0.000     0.000     0.000     0.000     0.000     0.000     0.000     0.000     0.000     0.000     0.000     0.000     0.000     0.000     0.000     0.000     0.009     0.099     0.288     0.574     0.958     1.441     2.021     2.699     3.475     4.348     5.319     6.388     7.555     8.819    10.180    11.639    13.195    14.848    16.599    18.447    20.391    22.433    24.571    26.807    29.138    31.566    34.091    36.712    39.428    42.241    45.149    48.153    51.252    54.447    57.736    61.120    64.598    68.170    71.836    75.596    79.448    83.394    85.827    77.810    69.990    62.369    54.945    47.719    40.692    33.862    27.230    20.796    14.561     8.523     2.683    -2.959    -8.403   -13.649   -18.697   -23.547   -28.199   -32.654   -36.910   -40.968   -44.828   -48.491   -51.955   -55.221   -58.290   -61.160   -63.833   -66.307   -68.584   -70.662   -72.543   -74.226   -75.710   -76.997   -78.086   -78.977   -79.670   -80.165   -80.461   -80.560   -80.461   -80.165   -79.670   -78.977   -78.086   -76.997   -75.710   -74.226   -72.543   -70.662   -68.584   -66.307   -63.833   -61.160   -58.290   -55.221   -51.955   -48.491   -44.828   -40.968   -36.910   -32.654   -28.199   -23.547   -18.697   -13.649    -8.403    -2.959     2.683     8.523    14.561    20.796    27.230    33.862    40.692    47.719    54.945    62.369    69.990    77.810    85.827    83.394    79.448    75.596    71.836    68.170    64.598    61.120    57.736    54.447    51.252    48.153    45.149    42.241    39.428    36.712    34.091    31.566    29.138    26.807    24.571    22.433    20.391    18.447    16.599    14.848    13.195    11.639    10.180     8.819     7.555     6.388     5.319     4.348     3.475     2.699     2.021     1.441     0.958     0.574     0.288     0.099     0.009     0.000     0.000     0.000     0.000     0.000     0.000     0.000     0.000     0.000     0.000     0.000     0.000     0.000     0.000     0.000     0.000     0.000     0.000     0.000     0.000     0.000     0.000     0.000     0.000     0.000     0.000     0.000     0.000     0.000     0.000     0.000     0.000     0.000     0.000     0.000     0.000     0.000     0.000     0.000     0.000     0.000     0.000
     0.000     0.000     0.000     0.000     0.000     0.000     0.000     0.000     0.000     0.000     0.000     0.000     0.000     0.000     0.000     0.000     0.000     0.000     0.000     0.000     0.000     0.000     0.000     0.000     0.000     0.000     0.000     0.000     0.000     0.000     0.000     0.000     0.000     0.000     0.000     0.000     0.000     0.000     0.000     0.000     0.000     0.000     0.000     0.005     0.085     0.263     0.539     0.912     1.383     1.952     2.618     3.382     4.243     5.201     6.257     7.410     8.660    10.007    11.451    12.992    14.630    16.365    18.196    20.124    22.148    24.268    26.484    28.797    31.205    33.709    36.308    39.003    41.793    44.677    47.656    50.730    53.898    57.160    60.515    63.963    67.505    71.138    74.864    78.681    82.590    86.589    79.492    71.673    64.051    56.628    49.402    42.374    35.545    28.913    22.479    16.243    10.205     4.365    -1.276    -6.720   -11.966   -17.014   -21.865   -26.517   -30.971   -35.227   -39.285   -43.146   -46.808   -50.272   -53.539   -56.607   -59.477   -62.150   -64.624   -66.901   -68.980   -70.860   -72.543   -74.028   -75.314   -76.403   -77.294   -77.987   -78.482   -78.779   -78.878   -78.779   -78.482   -77.987   -77.294   -76.403   -75.314   -74.028   -72.543   -70.860   -68.980   -66.901   -64.624   -62.150   -59.477   -56.607   -53.539   -50.272   -46.808   -43.146   -39.285   -35.227   -30.971   -26.517   -21.865   -17.014   -11.966    -6.720    -1.276     4.365    10.205    16.243    22.479    28.913    35.545    42.374    49.402    56.628    64.051    71.673    79.492    86.589    82.590    78.681    74.864    71.138    67.505    63.963    60.515    57.160    53.898    50.730    47.656    44.677    41.793    39.003    36.308    33.709    31.205    28.797    26.484    24.268    22.148    20.124    18.196    16.365    14.630    12.992    11.451    10.007     8.660     7.410     6.257     5.201     4.243     3.382     2.618     1.952     1.383     0.912     0.539     0.263     0.085     0.005     0.000     0.000     0.000     0.000     0.000     0.000     0.000     0.000     0.000     0.000     0.000     0.000     0.000     0.000     0.000     0.000     0.000     0.000     0.000     0.000     0.000     0.000     0.000     0.000     0.000     0.000     0.000     0.000     0.000     0.000     0.000     0.000     0.000     0.000     0.000     0.000     0.000     0.000     0.000     0.000     0.000     0.000
     0.000     0.000     0.000     0.000     0.000     0.000     0.000     0.000     0.000     0.000     0.000     0.000     0.000     0.000     0.000     0.000     0.000     0.000     0.000     0.000     0.000     0.000     0.000     0.000     0.000     0.000     0.000     0.000     0.000     0.000     0.000     0.000     0.000     0.000     0.000     0.000     0.000     0.000     0.000     0.000     0.000     0.000     0.000     0.002     0.071     0.237     0.501     0.862     1.321     1.877     2.530     3.280     4.127     5.071     6.112     7.250     8.485     9.816    11.244    12.768    14.389    16.106    17.918    19.827    21.832    23.932    26.128    28.419    30.805    33.286    35.861    38.531    41.296    44.154    47.106    50.151    53.290    56.521    59.845    63.260    66.767    70.365    74.054    77.832    81.700    85.657    81.373    73.553    65.932    58.508    51.283    44.255    37.425    30.793    24.360    18.124    12.086     6.246     0.604    -4.840   -10.086   -15.134   -19.984   -24.636   -29.090   -33.346   -37.405   -41.265   -44.927   -48.392   -51.658   -54.726   -57.597   -60.269   -62.744   -65.020   -67.099   -68.980   -70.662   -72.147   -73.434   -74.523   -75.413   -76.106   -76.601   -76.898   -76.997   -76.898   -76.601   -76.106   -75.413   -74.523   -73.434   -72.147   -70.662   -68.980   -67.099   -65.020   -62.744   -60.269   -57.597   -54.726   -51.658   -48.392   -44.927   -41.265   -37.405   -33.346   -29.090   -24.636   -19.984   -15.134   -10.086    -4.840     0.604     6.246    12.086    18.124    24.360    30.793    37.425    44.255    51.283    58.508    65.932    73.553    81.373    85.657    81.700    77.832    74.054    70.365    66.767    63.260    59.845    56.521    53.290    50.151    47.106    44.154    41.296    38.531    35.861    33.286    30.805    28.419    26.128    23.932    21.832    19.827    17.918    16.106    14.389    12.768    11.244     9.816     8.485     7.250     6.112     5.071     4.127     3.280     2.530     1.877     1.321     0.862     0.501     0.237     0.071     0.002     0.000     0.000     0.000     0.000     0.000     0.000     0.000     0.000     0.000     0.000     0.000     0.000     0.000     0.000     0.000     0.000     0.000     0.000     0.000     0.000     0.000     0.000     0.000     0.000     0.000     0.000     0.000     0.000     0.000     0.000     0.000     0.000     0.000     0.000     0.000     0.000     0.000     0.000     0.000     0.000     0.000     0.000
     0.000     0.000     0.000     0.000     0.000     0.000     0.000     0.000     0.000     0.000     0.000     0.000     0.000     0.000     0.000     0.000     0.000     0.000     0.000     0.000     0.000     0.000     0.000     0.000     0.000     0.000     0.000     0.000     0.000     0.000     0.000     0.000     0.000     0.000     0.000     0.000     0.000     0.000     0.000     0.000     0.000     0.000     0.000     0.000     0.057     0.210     0.461     0.809     1.253     1.795     2.434     3.169     4.001     4.930     5.955     7.076     8.294     9.608    11.017    12.523    14.125    15.822    17.615    19.503    21.486    23.564    25.737    28.004    30.366    32.822    35.372    38.015    40.752    43.581    46.504    49.518    52.625    55.822    59.111    62.491    65.961    69.520    73.168    76.904    80.728    84.638    83.452    75.632    68.010    60.587    53.361    46.334    39.504    32.872    26.438    20.202    14.165     8.325     2.683    -2.761    -8.007   -13.055   -17.905   -22.557   -27.012   -31.268   -35.326   -39.186   -42.849   -46.313   -49.579   -52.648   -55.518   -58.191   -60.665   -62.942   -65.020   -66.901   -68.584   -70.068   -71.355   -72.444   -73.335   -74.028   -74.523   -74.820   -74.919   -74.820   -74.523   -74.028   -73.335   -72.444   -71.355   -70.068   -68.584   -66.901   -65.020   -62.942   -60.665   -58.191   -55.518   -52.648   -49.579   -46.313   -42.849   -39.186   -35.326   -31.268   -27.012   -22.557   -17.905   -13.055    -8.007    -2.761     2.683     8.325    14.165    20.202    26.438    32.872    39.504    46.334    53.361    60.587    68.010    75.632    83.452    84.638    80.728    76.904    73.168    69.520    65.961    62.491    59.111    55.822    52.625    49.518    46.504    43.581    40.752    38.015    35.372    32.822    30.366    28.004    25.737    23.564    21.486    19.503    17.615    15.822    14.125    12.523    11.017     9.608     8.294     7.076     5.955     4.930     4.001     3.169     2.434     1.795     1.253     0.809     0.461     0.210     0.057     0.000     0.000     0.000     0.000     0.000     0.000     0.000     0.000     0.000     0.000     0.000     0.000     0.000     0.000     0.000     0.000     0.000     0.000     0.000     0.000     0.000     0.000     0.000     0.000     0.000     0.000     0.000     0.000     0.000     0.000     0.000     0.000     0.000     0.000     0.000     0.000     0.000     0.000     0.000     0.000     0.000     0.000     0.000
     0.000     0.000     0.000     0.000     0.000     0.000     0.000     0.000     0.000     0.000     0.000     0.000     0.000     0.000     0.000     0.000     0.000     0.000     0.000     0.000     0.000     0.000     0.000     0.000     0.000     0.000     0.000     0.000     0.000     0.000     0.000     0.000     0.000     0.000     0.000     0.000     0.000     0.000     0.000     0.000     0.000     0.000     0.000     0.000     0.043     0.182     0.419     0.752     1.182     1.708     2.331     3.050     3.865     4.777     5.785     6.888     8.087     9.382    10.773    12.258    13.839    15.515    17.286    19.152    21.112    23.166    25.314    27.556    29.891    32.320    34.842    37.456    40.162    42.961    45.851    48.832    51.904    55.066    58.317    61.658    65.087    68.604    72.209    75.899    79.675    83.536    85.728    77.909    70.287    62.863    55.638    48.610    41.780    35.149    28.715    22.479    16.441    10.601     4.959    -0.485    -5.731   -10.779   -15.629   -20.281   -24.735   -28.991   -33.049   -36.910   -40.572   -44.036   -47.303   -50.371   -53.242   -55.914   -58.389   -60.665   -62.744   -64.624   -66.307   -67.792   -69.079   -70.167   -71.058   -71.751   -72.246   -72.543   -72.642   -72.543   -72.246   -71.751   -71.058   -70.167   -69.079   -67.792   -66.307   -64.624   -62.744   -60.665   -58.389   -55.914   -53.242   -50.371   -47.303   -44.036   -40.572   -36.910   -33.049   -28.991   -24.735   -20.281   -15.629   -10.779    -5.731    -0.485     4.959    10.601    16.441    22.479    28.715    35.149    41.780    48.610    55.638    62.863    70.287    77.909    85.728    83.536    79.675    75.899    72.209    68.604    65.087    61.658    58.317    55.066    51.904    48.832    45.851    42.961    40.162    37.456    34.842    32.320    29.891    27.556    25.314    23.166    21.112    19.152    17.286    15.515    13.839    12.258    10.773     9.382     8.087     6.888     5.785     4.777     3.865     3.050     2.331     1.708     1.182     0.752     0.419     0.182     0.043     0.000     0.000     0.000     0.000     0.000     0.000     0.000     0.000     0.000     0.000     0.000     0.000     0.000     0.000     0.000     0.000     0.000     0.000     0.000     0.000     0.000     0.000     0.000     0.000     0.000     0.000     0.000     0.000     0.000     0.000     0.000     0.000     0.000     0.000     0.000     0.000     0.000     0.000     0.000     0.000     0.000     0.000     0.000
     0.000     0.000     0.000     0.000     0.000     0.000     0.000     0.000     0.000     0.000     0.000     0.000     0.000     0.000     0.000     0.000     0.000     0.000     0.000     0.000     0.000     0.000     0.000     0.000     0.000     0.000     0.000     0.000     0.000     0.000     0.000     0.000     0.000     0.000     0.000     0.000     0.000     0.000     0.000     0.000     0.000     0.000     0.000     0.000     0.030     0.155     0.376     0.693     1.107     1.616     2.222     2.924     3.721     4.614     5.603     6.687     7.866     9.141    10.510    11.974    13.533    15.186    16.933    18.775    20.709    22.738    24.859    27.074    29.381    31.780    34.272    36.855    39.529    42.294    45.149    48.095    51.129    54.252    57.464    60.763    64.149    67.622    71.179    74.821    78.547    82.355    86.244    80.383    72.762    65.338    58.112    51.085    44.255    37.623    31.189    24.954    18.916    13.076     7.434     1.990    -3.256    -8.304   -13.154   -17.806   -22.260   -26.517   -30.575   -34.435   -38.097   -41.562   -44.828   -47.897   -50.767   -53.440   -55.914   -58.191   -60.269   -62.150   -63.833   -65.317   -66.604   -67.693   -68.584   -69.277   -69.771   -70.068   -70.167   -70.068   -69.771   -69.277   -68.584   -67.693   -66.604   -65.317   -63.833   -62.150   -60.269   -58.191   -55.914   -53.440   -50.767   -47.897   -44.828   -41.562   -38.097   -34.435   -30.575   -26.517   -22.260   -17.806   -13.154    -8.304    -3.256     1.990     7.434    13.076    18.916    24.954    31.189    37.623    44.255    51.085    58.112    65.338    72.762    80.383    86.244    82.355    78.547    74.821    71.179    67.622    64.149    60.763    57.464    54.252    51.129    48.095    45.149    42.294    39.529    36.855    34.272    31.780    29.381    27.074    24.859    22.738    20.709    18.775    16.933    15.186    13.533    11.974    10.510     9.141     7.866     6.687     5.603     4.614     3.721     2.924     2.222     1.616     1.107     0.693     0.376     0.155     0.030     0.000     0.000     0.000     0.000     0.000     0.000     0.000     0.000     0.000     0.000     0.000     0.000     0.000     0.000     0.000     0.000     0.000     0.000     0.000     0.000     0.000     0.000     0.000     0.000     0.000     0.000     0.000     0.000     0.000     0.000     0.000     0.000     0.000     0.000     0.000     0.000     0.000     0.000     0.000     0.000     0.000     0.000     0.000
     0.000     0.000     0.000     0.000     0.000     0.000     0.000     0.000     0.000     0.000     0.000     0.000     0.000     0.000     0.000     0.000     0.000     0.000     0.000     0.000     0.000     0.000     0.000     0.000     0.000     0.000     0.000     0.000     0.000     0.000     0.000     0.000     0.000     0.000     0.000     0.000     0.000     0.000     0.000     0.000     0.000     0.000     0.000     0.000     0.019     0.127     0.332     0.632     1.028     1.520     2.107     2.790     3.569     4.442     5.411     6.474     7.632     8.884    10.231    11.672    13.207    14.836    16.558    18.373    20.281    22.282    24.375    26.560    28.837    31.205    33.664    36.214    38.853    41.583    44.401    47.308    50.303    53.386    56.555    59.810    63.150    66.574    70.082    73.673    77.345    81.097    84.928    83.056    75.434    68.010    60.785    53.757    46.927    40.296    33.862    27.626    21.588    15.748    10.106     4.662    -0.584    -5.632   -10.482   -15.134   -19.588   -23.844   -27.902   -31.763   -35.425   -38.889   -42.156   -45.224   -48.095   -50.767   -53.242   -55.518   -57.597   -59.477   -61.160   -62.645   -63.932   -65.020   -65.911   -66.604   -67.099   -67.396   -67.495   -67.396   -67.099   -66.604   -65.911   -65.020   -63.932   -62.645   -61.160   -59.477   -57.597   -55.518   -53.242   -50.767   -48.095   -45.224   -42.156   -38.889   -35.425   -31.763   -27.902   -23.844   -19.588   -15.134   -10.482    -5.632    -0.584     4.662    10.106    15.748    21.588    27.626    33.862    40.296    46.927    53.757    60.785    68.010    75.434    83.056    84.928    81.097    77.345    73.673    70.082    66.574    63.150    59.810    56.555    53.386    50.303    47.308    44.401    41.583    38.853    36.214    33.664    31.205    28.837    26.560    24.375    22.282    20.281    18.373    16.558    14.836    13.207    11.672    10.231     8.884     7.632     6.474     5.411     4.442     3.569     2.790     2.107     1.520     1.028     0.632     0.332     0.127     0.019     0.000     0.000     0.000     0.000     0.000     0.000     0.000     0.000     0.000     0.000     0.000     0.000     0.000     0.000     0.000     0.000     0.000     0.000     0.000     0.000     0.000     0.000     0.000     0.000     0.000     0.000     0.000     0.000     0.000     0.000     0.000     0.000     0.000     0.000     0.000     0.000     0.000     0.000     0.000     0.000     0.000     0.000     0.000
     0.000     0.000     0.000     0.000     0.000     0.000     0.000     0.000     0.000     0.000     0.000     0.000     0.000     0.000     0.000     0.000     0.000     0.000     0.000     0.000     0.000     0.000     0.000     0.000     0.000     0.000     0.000     0.000     0.000     0.000     0.000     0.000     0.000     0.000     0.000     0.000     0.000     0.000     0.000     0.000     0.000     0.000     0.000     0.000     0.010     0.101     0.288     0.570     0.947     1.420     1.988     2.651     3.409     4.261     5.208     6.249     7.385     8.614     9.937    11.353    12.862    14.465    16.160    17.948    19.827    21.799    23.862    26.016    28.260    30.595    33.020    35.534    38.138    40.829    43.608    46.475    49.428    52.467    55.591    58.800    62.091    65.466    68.921    72.458    76.073    79.766    83.536    85.926    78.305    70.881    63.655    56.628    49.798    43.166    36.732    30.497    24.459    18.619    12.977     7.533     2.287    -2.761    -7.611   -12.263   -16.718   -20.974   -25.032   -28.892   -32.555   -36.019   -39.285   -42.354   -45.224   -47.897   -50.371   -52.648   -54.726   -56.607   -58.290   -59.774   -61.061   -62.150   -63.041   -63.734   -64.229   -64.525   -64.624   -64.525   -64.229   -63.734   -63.041   -62.150   -61.061   -59.774   -58.290   -56.607   -54.726   -52.648   -50.371   -47.897   -45.224   -42.354   -39.285   -36.019   -32.555   -28.892   -25.032   -20.974   -16.718   -12.263    -7.611    -2.761     2.287     7.533    12.977    18.619    24.459    30.497    36.732    43.166    49.798    56.628    63.655    70.881    78.305    85.926    83.536    79.766    76.073    72.458    68.921    65.466    62.091    58.800    55.591    52.467    49.428    46.475    43.608    40.829    38.138    35.534    33.020    30.595    28.260    26.016    23.862    21.799    19.827    17.948    16.160    14.465    12.862    11.353     9.937     8.614     7.385     6.249     5.208     4.261     3.409     2.651     1.988     1.420     0.947     0.570     0.288     0.101     0.010     0.000     0.000     0.000     0.000     0.000     0.000     0.000     0.000     0.000     0.000     0.000     0.000     0.000     0.000     0.000     0.000     0.000     0.000     0.000     0.000     0.000     0.000     0.000     0.000     0.000     0.000     0.000     0.000     0.000     0.000     0.000     0.000     0.000     0.000     0.000     0.000     0.000     0.000     0.000     0.000     0.000     0.000     0.000
     0.000     0.000     0.000     0.000     0.000     0.000     0.000     0.000     0.000     0.000     0.000     0.000     0.000     0.000     0.000     0.000     0.000     0.000     0.000     0.000     0.000     0.000     0.000     0.000     0.000     0.000     0.000     0.000     0.000     0.000     0.000     0.000     0.000     0.000     0.000     0.000     0.000     0.000     0.000     0.000     0.000     0.000     0.000     0.000     0.003     0.076     0.244     0.507     0.865     1.317     1.865     2.507     3.243     4.073     4.997     6.014     7.126     8.330     9.627    11.017    12.500    14.075    15.742    17.500    19.350    21.290    23.321    25.442    27.653    29.953    32.342    34.819    37.383    40.035    42.773    45.597    48.506    51.500    54.577    57.736    60.977    64.299    67.700    71.179    74.736    78.367    82.074    85.852    81.373    73.949    66.724    59.696    52.866    46.235    39.801    33.565    27.527    21.687    16.045    10.601     5.355     0.307    -4.543    -9.195   -13.649   -17.905   -21.964   -25.824   -29.486   -32.950   -36.217   -39.285   -42.156   -44.828   -47.303   -49.579   -51.658   -53.539   -55.221   -56.706   -57.993   -59.082   -59.972   -60.665   -61.160   -61.457   -61.556   -61.457   -61.160   -60.665   -59.972   -59.082   -57.993   -56.706   -55.221   -53.539   -51.658   -49.579   -47.303   -44.828   -42.156   -39.285   -36.217   -32.950   -29.486   -25.824   -21.964   -17.905   -13.649    -9.195    -4.543     0.307     5.355    10.601    16.045    21.687    27.527    33.565    39.801    46.235    52.866    59.696    66.724    73.949    81.373    85.852    82.074    78.367    74.736    71.179    67.700    64.299    60.977    57.736    54.577    51.500    48.506    45.597    42.773    40.035    37.383    34.819    32.342    29.953    27.653    25.442    23.321    21.290    19.350    17.500    15.742    14.075    12.500    11.017     9.627     8.330     7.126     6.014     4.997     4.073     3.243     2.507     1.865     1.317     0.865     0.507     0.244     0.076     0.003     0.000     0.000     0.000     0.000     0.000     0.000     0.000     0.000     0.000     0.000     0.000     0.000     0.000     0.000     0.000     0.000     0.000     0.000     0.000     0.000     0.000     0.000     0.000     0.000     0.000     0.000     0.000     0.000     0.000     0.000     0.000     0.000     0.000     0.000     0.000     0.000     0.000     0.000     0.000     0.000     0.000     0.000     0.000
     0.000     0.000     0.000     0.000     0.000     0.000     0.000     0.000     0.000     0.000     0.000     0.000     0.000     0.000     0.000     0.000     0.000     0.000     0.000     0.000     0.000     0.000     0.000     0.000     0.000     0.000     0.000     0.000     0.000     0.000     0.000     0.000     0.000     0.000     0.000     0.000     0.000     0.000     0.000     0.000     0.000     0.000     0.000     0.000     0.000     0.053     0.202     0.444     0.781     1.213     1.738     2.357     3.071     3.877     4.777     5.770     6.856     8.034     9.305    10.667    12.122    13.667    15.304    17.032    18.850    20.757    22.755    24.841    27.016    29.280    31.630    34.068    36.593    39.203    41.898    44.677    47.540    50.486    53.513    56.622    59.810    63.076    66.420    69.841    73.336    76.904    80.544    84.253    84.639    77.216    69.990    62.962    56.133    49.501    43.067    36.831    30.793    24.954    19.312    13.868     8.622     3.574    -1.276    -5.929   -10.383   -14.639   -18.697   -22.557   -26.220   -29.684   -32.950   -36.019   -38.889   -41.562   -44.036   -46.313   -48.392   -50.272   -51.955   -53.440   -54.726   -55.815   -56.706   -57.399   -57.894   -58.191   -58.290   -58.191   -57.894   -57.399   -56.706   -55.815   -54.726   -53.440   -51.955   -50.272   -48.392   -46.313   -44.036   -41.562   -38.889   -36.019   -32.950   -29.684   -26.220   -22.557   -18.697   -14.639   -10.383    -5.929    -1.276     3.574     8.622    13.868    19.312    24.954    30.793    36.831    43.067    49.501    56.133    62.962    69.990    77.216    84.639    84.253    80.544    76.904    73.336    69.841    66.420    63.076    59.810    56.622    53.513    50.486    47.540    44.677    41.898    39.203    36.593    34.068    31.630    29.280    27.016    24.841    22.755    20.757    18.850    17.032    15.304    13.667    12.122    10.667     9.305     8.034     6.856     5.770     4.777     3.877     3.071     2.357     1.738     1.213     0.781     0.444     0.202     0.053     0.000     0.000     0.000     0.000     0.000     0.000     0.000     0.000     0.000     0.000     0.000     0.000     0.000     0.000     0.000     0.000     0.000     0.000     0.000     0.000     0.000     0.000     0.000     0.000     0.000     0.000     0.000     0.000     0.000     0.000     0.000     0.000     0.000     0.000     0.000     0.000     0.000     0.000     0.000     0.000     0.000     0.000     0.000     0.000
     0.000     0.000     0.000     0.000     0.000     0.000     0.000     0.000     0.000     0.000     0.000     0.000     0.000     0.000     0.000     0.000     0.000     0.000     0.000     0.000     0.000     0.000     0.000     0.000     0.000     0.000     0.000     0.000     0.000     0.000     0.000     0.000     0.000     0.000     0.000     0.000     0.000     0.000     0.000     0.000     0.000     0.000     0.000     0.000     0.000     0.034     0.161     0.382     0.698     1.107     1.609     2.205     2.894     3.676     4.550     5.517     6.576     7.727     8.969    10.303    11.728    13.243    14.848    16.544    18.329    20.202    22.164    24.215    26.353    28.577    30.889    33.286    35.768    38.334    40.984    43.717    46.532    49.428    52.404    55.459    58.592    61.802    65.087    68.446    71.878    75.380    78.951    82.590    86.293    80.680    73.454    66.427    59.597    52.965    46.532    40.296    34.258    28.418    22.776    17.332    12.086     7.038     2.188    -2.464    -6.918   -11.175   -15.233   -19.093   -22.755   -26.220   -29.486   -32.555   -35.425   -38.097   -40.572   -42.849   -44.927   -46.808   -48.491   -49.975   -51.262   -52.351   -53.242   -53.935   -54.429   -54.726   -54.825   -54.726   -54.429   -53.935   -53.242   -52.351   -51.262   -49.975   -48.491   -46.808   -44.927   -42.849   -40.572   -38.097   -35.425   -32.555   -29.486   -26.220   -22.755   -19.093   -15.233   -11.175    -6.918    -2.464     2.188     7.038    12.086    17.332    22.776    28.418    34.258    40.296    46.532    52.965    59.597    66.427    73.454    80.680    86.293    82.590    78.951    75.380    71.878    68.446    65.087    61.802    58.592    55.459    52.404    49.428    46.532    43.717    40.984    38.334    35.768    33.286    30.889    28.577    26.353    24.215    22.164    20.202    18.329    16.544    14.848    13.243    11.728    10.303     8.969     7.727     6.576     5.517     4.550     3.676     2.894     2.205     1.609     1.107     0.698     0.382     0.161     0.034     0.000     0.000     0.000     0.000     0.000     0.000     0.000     0.000     0.000     0.000     0.000     0.000     0.000     0.000     0.000     0.000     0.000     0.000     0.000     0.000     0.000     0.000     0.000     0.000     0.000     0.000     0.000     0.000     0.000     0.000     0.000     0.000     0.000     0.000     0.000     0.000     0.000     0.000     0.000     0.000     0.000     0.000     0.000     0.000
     0.000     0.000     0.000     0.000     0.000     0.000     0.000     0.000     0.000     0.000     0.000     0.000     0.000     0.000     0.000     0.000     0.000     0.000     0.000     0.000     0.000     0.000     0.000     0.000     0.000     0.000     0.000     0.000     0.000     0.000     0.000     0.000     0.000     0.000     0.000     0.000     0.000     0.000     0.000     0.000     0.000     0.000     0.000     0.000     0.000     0.018     0.123     0.322     0.614     1.000     1.478     2.049     2.713     3.469     4.317     5.257     6.288     7.410     8.623     9.927    11.320    12.804    14.376    16.038    17.788    19.626    21.552    23.564    25.663    27.848    30.118    32.472    34.910    37.432    40.035    42.720    45.485    48.329    51.252    54.252    57.329    60.479    63.703    66.999    70.365    73.800    77.301    80.866    84.494    84.342    77.117    70.089    63.259    56.628    50.194    43.958    37.920    32.080    26.438    20.994    15.748    10.700     5.850     1.198    -3.256    -7.512   -11.570   -15.431   -19.093   -22.557   -25.824   -28.892   -31.763   -34.435   -36.910   -39.186   -41.265   -43.146   -44.828   -46.313   -47.600   -48.688   -49.579   -50.272   -50.767   -51.064   -51.163   -51.064   -50.767   -50.272   -49.579   -48.688   -47.600   -46.313   -44.828   -43.146   -41.265   -39.186   -36.910   -34.435   -31.763   -28.892   -25.824   -22.557   -19.093   -15.431   -11.570    -7.512    -3.256     1.198     5.850    10.700    15.748    20.994    26.438    32.080    37.920    43.958    50.194    56.628    63.259    70.089    77.117    84.342    84.494    80.866    77.301    73.800    70.365    66.999    63.703    60.479    57.329    54.252    51.252    48.329    45.485    42.720    40.035    37.432    34.910    32.472    30.118    27.848    25.663    23.564    21.552    19.626    17.788    16.038    14.376    12.804    11.320     9.927     8.623     7.410     6.288     5.257     4.317     3.469     2.713     2.049     1.478     1.000     0.614     0.322     0.123     0.018     0.000     0.000     0.000     0.000     0.000     0.000     0.000     0.000     0.000     0.000     0.000     0.000     0.000     0.000     0.000     0.000     0.000     0.000     0.000     0.000     0.000     0.000     0.000     0.000     0.000     0.000     0.000     0.000     0.000     0.000     0.000     0.000     0.000     0.000     0.000     0.000     0.000     0.000     0.000     0.000     0.000     0.000     0.000     0.000
     0.000     0.000     0.000     0.000     0.000     0.000     0.000     0.000     0.000     0.000     0.000     0.000     0.000     0.000     0.000     0.000     0.000     0.000     0.000     0.000     0.000     0.000     0.000     0.000     0.000     0.000     0.000     0.000     0.000     0.000     0.000     0.000     0.000     0.000     0.000     0.000     0.000     0.000     0.000     0.000     0.000     0.000     0.000     0.000     0.000     0.007     0.089     0.265     0.533     0.894     1.347     1.892     2.530     3.258     4.079     4.990     5.992     7.084     8.267     9.539    10.900    12.350    13.889    15.515    17.229    19.030    20.918    22.891    24.950    27.093    29.320    31.630    34.023    36.498    39.053    41.688    44.401    47.193    50.061    53.004    56.021    59.111    62.273    65.504    68.802    72.167    75.596    79.087    82.637    86.244    80.977    73.949    67.120    60.488    54.054    47.818    41.780    35.940    30.299    24.855    19.609    14.561     9.710     5.058     0.604    -3.652    -7.710   -11.570   -15.233   -18.697   -21.964   -25.032   -27.902   -30.575   -33.049   -35.326   -37.405   -39.285   -40.968   -42.453   -43.739   -44.828   -45.719   -46.412   -46.907   -47.204   -47.303   -47.204   -46.907   -46.412   -45.719   -44.828   -43.739   -42.453   -40.968   -39.285   -37.405   -35.326   -33.049   -30.575   -27.902   -25.032   -21.964   -18.697   -15.233   -11.570    -7.710    -3.652     0.604     5.058     9.710    14.561    19.609    24.855    30.299    35.940    41.780    47.818    54.054    60.488    67.120    73.949    80.977    86.244    82.637    79.087    75.596    72.167    68.802    65.504    62.273    59.111    56.021    53.004    50.061    47.193    44.401    41.688    39.053    36.498    34.023    31.630    29.320    27.093    24.950    22.891    20.918    19.030    17.229    15.515    13.889    12.350    10.900     9.539     8.267     7.084     5.992     4.990     4.079     3.258     2.530     1.892     1.347     0.894     0.533     0.265     0.089     0.007     0.000     0.000     0.000     0.000     0.000     0.000     0.000     0.000     0.000     0.000     0.000     0.000     0.000     0.000     0.000     0.000     0.000     0.000     0.000     0.000     0.000     0.000     0.000     0.000     0.000     0.000     0.000     0.000     0.000     0.000     0.000     0.000     0.000     0.000     0.000     0.000     0.000     0.000     0.000     0.000     0.000     0.000     0.000     0.000
     0.000     0.000     0.000     0.000     0.000     0.000     0.000     0.000     0.000     0.000     0.000     0.000     0.000     0.000     0.000     0.000     0.000     0.000     0.000     0.000     0.000     0.000     0.000     0.000     0.000     0.000     0.000     0.000     0.000     0.000     0.000     0.000     0.000     0.000     0.000     0.000     0.000     0.000     0.000     0.000     0.000     0.000     0.000     0.000     0.000     0.001     0.059     0.210     0.453     0.789     1.216     1.734     2.344     3.045     3.836     4.718     5.690     6.751     7.902     9.141    10.469    11.884    13.388    14.978    16.654    18.417    20.265    22.198    24.215    26.315    28.498    30.763    33.108    35.534    38.040    40.623    43.284    46.020    48.832    51.717    54.674    57.702    60.799    63.963    67.193    70.487    73.842    77.256    80.728    84.253    85.035    78.008    71.178    64.546    58.112    51.876    45.839    39.999    34.357    28.913    23.667    18.619    13.769     9.117     4.662     0.406    -3.652    -7.512   -11.175   -14.639   -17.905   -20.974   -23.844   -26.517   -28.991   -31.268   -33.346   -35.227   -36.910   -38.394   -39.681   -40.770   -41.661   -42.354   -42.849   -43.146   -43.245   -43.146   -42.849   -42.354   -41.661   -40.770   -39.681   -38.394   -36.910   -35.227   -33.346   -31.268   -28.991   -26.517   -23.844   -20.974   -17.905   -14.639   -11.175    -7.512    -3.652     0.406     4.662     9.117    13.769    18.619    23.667    28.913    34.357    39.999    45.839    51.876    58.112    64.546    71.178    78.008    85.035    84.253    80.728    77.256    73.842    70.487    67.193    63.963    60.799    57.702    54.674    51.717    48.832    46.020    43.284    40.623    38.040    35.534    33.108    30.763    28.498    26.315    24.215    22.198    20.265    18.417    16.654    14.978    13.388    11.884    10.469     9.141     7.902     6.751     5.690     4.718     3.836     3.045     2.344     1.734     1.216     0.789     0.453     0.210     0.059     0.001     0.000     0.000     0.000     0.000     0.000     0.000     0.000     0.000     0.000     0.000     0.000     0.000     0.000     0.000     0.000     0.000     0.000     0.000     0.000     0.000     0.000     0.000     0.000     0.000     0.000     0.000     0.000     0.000     0.000     0.000     0.000     0.000     0.000     0.000     0.000     0.000     0.000     0.000     0.000     0.000     0.000     0.000     0.000     0.000
     0.000     0.000     0.000     0.000     0.000     0.000     0.000     0.000     0.000     0.000     0.000     0.000     0.000     0.000     0.000     0.000     0.000     0.000     0.000     0.000     0.000     0.000     0.000     0.000     0.000     0.000     0.000     0.000     0.000     0.000     0.000     0.000     0.000     0.000     0.000     0.000     0.000     0.000     0.000     0.000     0.000     0.000     0.000     0.000     0.000     0.000     0.034     0.160     0.377     0.686     1.086     1.577     2.158     2.830     3.591     4.442     5.382     6.411     7.529     8.734    10.027    11.408    12.874    14.427    16.065    17.788    19.595    21.486    23.460    25.516    27.653    29.871    32.168    34.544    36.998    39.529    42.135    44.816    47.569    50.394    53.290    56.254    59.285    62.382    65.542    68.763    72.043    75.380    78.771    82.214    85.705    82.264    75.434    68.802    62.369    56.133    50.095    44.255    38.613    33.169    27.923    22.875    18.025    13.373     8.919     4.662     0.604    -3.256    -6.918   -10.383   -13.649   -16.718   -19.588   -22.260   -24.735   -27.012   -29.090   -30.971   -32.654   -34.138   -35.425   -36.514   -37.405   -38.097   -38.592   -38.889   -38.988   -38.889   -38.592   -38.097   -37.405   -36.514   -35.425   -34.138   -32.654   -30.971   -29.090   -27.012   -24.735   -22.260   -19.588   -16.718   -13.649   -10.383    -6.918    -3.256     0.604     4.662     8.919    13.373    18.025    22.875    27.923    33.169    38.613    44.255    50.095    56.133    62.369    68.802    75.434    82.264    85.705    82.214    78.771    75.380    72.043    68.763    65.542    62.382    59.285    56.254    53.290    50.394    47.569    44.816    42.135    39.529    36.998    34.544    32.168    29.871    27.653    25.516    23.460    21.486    19.595    17.788    16.065    14.427    12.874    11.408    10.027     8.734     7.529     6.411     5.382     4.442     3.591     2.830     2.158     1.577     1.086     0.686     0.377     0.160     0.034     0.000     0.000     0.000     0.000     0.000     0.000     0.000     0.000     0.000     0.000     0.000     0.000     0.000     0.000     0.000     0.000     0.000     0.000     0.000     0.000     0.000     0.000     0.000     0.000     0.000     0.000     0.000     0.000     0.000     0.000     0.000     0.000     0.000     0.000     0.000     0.000     0.000     0.000     0.000     0.000     0.000     0.000     0.000     0.000     0.000
     0.000     0.000     0.000     0.000     0.000     0.000     0.000     0.000     0.000     0.000     0.000     0.000     0.000     0.000     0.000     0.000     0.000     0.000     0.000     0.000     0.000     0.000     0.000     0.000     0.000     0.000     0.000     0.000     0.000     0.000     0.000     0.000     0.000     0.000     0.000     0.000     0.000     0.000     0.000     0.000     0.000     0.000     0.000     0.000     0.000     0.000     0.016     0.115     0.305     0.587     0.958     1.420     1.972     2.613     3.344     4.163     5.071     6.067     7.150     8.321     9.578    10.921    12.350    13.864    15.462    17.144    18.910    20.757    22.687    24.697    26.788    28.957    31.205    33.530    35.931    38.408    40.958    43.581    46.276    49.040    51.872    54.772    57.736    60.763    63.852    66.999    70.203    73.462    76.772    80.131    83.536    86.718    79.888    73.256    66.823    60.587    54.549    48.709    43.067    37.623    32.377    27.329    22.479    17.827    13.373     9.117     5.058     1.198    -2.464    -5.929    -9.195   -12.263   -15.134   -17.806   -20.281   -22.557   -24.636   -26.517   -28.199   -29.684   -30.971   -32.060   -32.950   -33.643   -34.138   -34.435   -34.534   -34.435   -34.138   -33.643   -32.950   -32.060   -30.971   -29.684   -28.199   -26.517   -24.636   -22.557   -20.281   -17.806   -15.134   -12.263    -9.195    -5.929    -2.464     1.198     5.058     9.117    13.373    17.827    22.479    27.329    32.377    37.623    43.067    48.709    54.549    60.587    66.823    73.256    79.888    86.718    83.536    80.131    76.772    73.462    70.203    66.999    63.852    60.763    57.736    54.772    51.872    49.040    46.276    43.581    40.958    38.408    35.931    33.530    31.205    28.957    26.788    24.697    22.687    20.757    18.910    17.144    15.462    13.864    12.350    10.921     9.578     8.321     7.150     6.067     5.071     4.163     3.344     2.613     1.972     1.420     0.958     0.587     0.305     0.115     0.016     0.000     0.000     0.000     0.000     0.000     0.000     0.000     0.000     0.000     0.000     0.000     0.000     0.000     0.000     0.000     0.000     0.000     0.000     0.000     0.000     0.000     0.000     0.000     0.000     0.000     0.000     0.000     0.000     0.000     0.000     0.000     0.000     0.000     0.000     0.000     0.000     0.000     0.000     0.000     0.000     0.000     0.000     0.000     0.000     0.000
     0.000     0.000     0.000     0.000     0.000     0.000     0.000     0.000     0.000     0.000     0.000     0.000     0.000     0.000     0.000     0.000     0.000     0.000     0.000     0.000     0.000     0.000     0.000     0.000     0.000     0.000     0.000     0.000     0.000     0.000     0.000     0.000     0.000     0.000     0.000     0.000     0.000     0.000     0.000     0.000     0.000     0.000     0.000     0.000     0.000     0.000     0.004     0.076     0.239     0.491     0.834     1.266     1.787     2.398     3.096     3.883     4.757     5.719     6.767     7.902     9.122    10.427    11.817    13.291    14.848    16.489    18.211    20.014    21.898    23.862    25.904    28.024    30.221    32.494    34.842    37.263    39.756    42.320    44.954    47.656    50.425    53.258    56.154    59.111    62.128    65.201    68.328    71.507    74.736    78.010    81.328    84.686    84.540    77.909    71.475    65.239    59.201    53.361    47.719    42.275    37.029    31.981    27.131    22.479    18.025    13.769     9.710     5.850     2.188    -1.276    -4.543    -7.611   -10.482   -13.154   -15.629   -17.905   -19.984   -21.865   -23.547   -25.032   -26.319   -27.408   -28.298   -28.991   -29.486   -29.783   -29.882   -29.783   -29.486   -28.991   -28.298   -27.408   -26.319   -25.032   -23.547   -21.865   -19.984   -17.905   -15.629   -13.154   -10.482    -7.611    -4.543    -1.276     2.188     5.850     9.710    13.769    18.025    22.479    27.131    31.981    37.029    42.275    47.719    53.361    59.201    65.239    71.475    77.909    84.540    84.686    81.328    78.010    74.736    71.507    68.328    65.201    62.128    59.111    56.154    53.258    50.425    47.656    44.954    42.320    39.756    37.263    34.842    32.494    30.221    28.024    25.904    23.862    21.898    20.014    18.211    16.489    14.848    13.291    11.817    10.427     9.122     7.902     6.767     5.719     4.757     3.883     3.096     2.398     1.787     1.266     0.834     0.491     0.239     0.076     0.004     0.000     0.000     0.000     0.000     0.000     0.000     0.000     0.000     0.000     0.000     0.000     0.000     0.000     0.000     0.000     0.000     0.000     0.000     0.000     0.000     0.000     0.000     0.000     0.000     0.000     0.000     0.000     0.000     0.000     0.000     0.000     0.000     0.000     0.000     0.000     0.000     0.000     0.000     0.000     0.000     0.000     0.000     0.000     0.000     0.000
     0.000     0.000     0.000     0.000     0.000     0.000     0.000     0.000     0.000     0.000     0.000     0.000     0.000     0.000     0.000     0.000     0.000     0.000     0.000     0.000     0.000     0.000     0.000     0.000     0.000     0.000     0.000     0.000     0.000     0.000     0.000     0.000     0.000     0.000     0.000     0.000     0.000     0.000     0.000     0.000     0.000     0.000     0.000     0.000     0.000     0.000     0.000     0.044     0.178     0.401     0.714     1.115     1.605     2.183     2.849     3.602     4.442     5.368     6.380     7.478     8.660     9.927    11.277    12.710    14.225    15.822    17.500    19.258    21.095    23.011    25.004    27.074    29.219    31.439    33.731    36.096    38.531    41.036    43.608    46.247    48.951    51.717    54.544    57.430    60.373    63.371    66.420    69.520    72.666    75.856    79.087    82.355    85.657    82.759    76.325    70.089    64.051    58.211    52.569    47.125    41.879    36.831    31.981    27.329    22.875    18.619    14.561    10.700     7.038     3.574     0.307    -2.761    -5.632    -8.304   -10.779   -13.055   -15.134   -17.014   -18.697   -20.182   -21.469   -22.557   -23.448   -24.141   -24.636   -24.933   -25.032   -24.933   -24.636   -24.141   -23.448   -22.557   -21.469   -20.182   -18.697   -17.014   -15.134   -13.055   -10.779    -8.304    -5.632    -2.761     0.307     3.574     7.038    10.700    14.561    18.619    22.875    27.329    31.981    36.831    41.879    47.125    52.569    58.211    64.051    70.089    76.325    82.759    85.657    82.355    79.087    75.856    72.666    69.520    66.420    63.371    60.373    57.430    54.544    51.717    48.951    46.247    43.608    41.036    38.531    36.096    33.731    31.439    29.219    27.074    25.004    23.011    21.095    19.258    17.500    15.822    14.225    12.710    11.277     9.927     8.660     7.478     6.380     5.368     4.442     3.602     2.849     2.183     1.605     1.115     0.714     0.401     0.178     0.044     0.000     0.000     0.000     0.000     0.000     0.000     0.000     0.000     0.000     0.000     0.000     0.000     0.000     0.000     0.000     0.000     0.000     0.000     0.000     0.000     0.000     0.000     0.000     0.000     0.000     0.000     0.000     0.000     0.000     0.000     0.000     0.000     0.000     0.000     0.000     0.000     0.000     0.000     0.000     0.000     0.000     0.000     0.000     0.000     0.000     0.000
     0.000     0.000     0.000     0.000     0.000     0.000     0.000     0.000     0.000     0.000     0.000     0.000     0.000     0.000     0.000     0.000     0.000     0.000     0.000     0.000     0.000     0.000     0.000     0.000     0.000     0.000     0.000     0.000     0.000     0.000     0.000     0.000     0.000     0.000     0.000     0.000     0.000     0.000     0.000     0.000     0.000     0.000     0.000     0.000     0.000     0.000     0.000     0.020     0.124     0.318     0.599     0.969     1.427     1.972     2.604     3.322     4.127     5.017     5.992     7.051     8.195     9.421    10.730    12.122    13.594    15.147    16.780    18.491    20.281    22.148    24.091    26.109    28.201    30.366    32.603    34.910    37.287    39.731    42.241    44.816    47.453    50.151    52.909    55.723    58.592    61.514    64.486    67.505    70.568    73.673    76.816    79.994    83.204    86.441    81.373    75.137    69.099    63.259    57.617    52.173    46.927    41.879    37.029    32.377    27.923    23.667    19.609    15.748    12.086     8.622     5.355     2.287    -0.584    -3.256    -5.731    -8.007   -10.086   -11.966   -13.649   -15.134   -16.421   -17.509   -18.400   -19.093   -19.588   -19.885   -19.984   -19.885   -19.588   -19.093   -18.400   -17.509   -16.421   -15.134   -13.649   -11.966   -10.086    -8.007    -5.731    -3.256    -0.584     2.287     5.355     8.622    12.086    15.748    19.609    23.667    27.923    32.377    37.029    41.879    46.927    52.173    57.617    63.259    69.099    75.137    81.373    86.441    83.204    79.994    76.816    73.673    70.568    67.505    64.486    61.514    58.592    55.723    52.909    50.151    47.453    44.816    42.241    39.731    37.287    34.910    32.603    30.366    28.201    26.109    24.091    22.148    20.281    18.491    16.780    15.147    13.594    12.122    10.730     9.421     8.195     7.051     5.992     5.017     4.127     3.322     2.604     1.972     1.427     0.969     0.599     0.318     0.124     0.020     0.000     0.000     0.000     0.000     0.000     0.000     0.000     0.000     0.000     0.000     0.000     0.000     0.000     0.000     0.000     0.000     0.000     0.000     0.000     0.000     0.000     0.000     0.000     0.000     0.000     0.000     0.000     0.000     0.000     0.000     0.000     0.000     0.000     0.000     0.000     0.000     0.000     0.000     0.000     0.000     0.000     0.000     0.000     0.000     0.000     0.000
     0.000     0.000     0.000     0.000     0.000     0.000     0.000     0.000     0.000     0.000     0.000     0.000     0.000     0.000     0.000     0.000     0.000     0.000     0.000     0.000     0.000     0.000     0.000     0.000     0.000     0.000     0.000     0.000     0.000     0.000     0.000     0.000     0.000     0.000     0.000     0.000     0.000     0.000     0.000     0.000     0.000     0.000     0.000     0.000     0.000     0.000     0.000     0.005     0.079     0.241     0.491     0.829     1.253     1.765     2.362     3.045     3.813     4.666     5.603     6.623     7.727     8.913    10.180    11.528    12.957    14.465    16.051    17.716    19.457    21.274    23.166    25.131    27.170    29.280    31.460    33.709    36.025    38.408    40.855    43.365    45.935    48.565    51.252    53.994    56.789    59.634    62.527    65.466    68.446    71.466    74.522    77.610    80.728    83.870    86.619    80.383    74.345    68.505    62.863    57.419    52.173    47.125    42.275    37.623    33.169    28.913    24.855    20.994    17.332    13.868    10.601     7.533     4.662     1.990    -0.485    -2.761    -4.840    -6.720    -8.403    -9.888   -11.175   -12.263   -13.154   -13.847   -14.342   -14.639   -14.738   -14.639   -14.342   -13.847   -13.154   -12.263   -11.175    -9.888    -8.403    -6.720    -4.840    -2.761    -0.485     1.990     4.662     7.533    10.601    13.868    17.332    20.994    24.855    28.913    33.169    37.623    42.275    47.125    52.173    57.419    62.863    68.505    74.345    80.383    86.619    83.870    80.728    77.610    74.522    71.466    68.446    65.466    62.527    59.634    56.789    53.994    51.252    48.565    45.935    43.365    40.855    38.408    36.025    33.709    31.460    29.280    27.170    25.131    23.166    21.274    19.457    17.716    16.051    14.465    12.957    11.528    10.180     8.913     7.727     6.623     5.603     4.666     3.813     3.045     2.362     1.765     1.253     0.829     0.491     0.241     0.079     0.005     0.000     0.000     0.000     0.000     0.000     0.000     0.000     0.000     0.000     0.000     0.000     0.000     0.000     0.000     0.000     0.000     0.000     0.000     0.000     0.000     0.000     0.000     0.000     0.000     0.000     0.000     0.000     0.000     0.000     0.000     0.000     0.000     0.000     0.000     0.000     0.000     0.000     0.000     0.000     0.000     0.000     0.000     0.000     0.000     0.000     0.000
     0.000     0.000     0.000     0.000     0.000     0.000     0.000     0.000     0.000     0.000     0.000     0.000     0.000     0.000     0.000     0.000     0.000     0.000     0.000     0.000     0.000     0.000     0.000     0.000     0.000     0.000     0.000     0.000     0.000     0.000     0.000     0.000     0.000     0.000     0.000     0.000     0.000     0.000     0.000     0.000     0.000     0.000     0.000     0.000     0.000     0.000     0.000     0.000     0.043     0.173     0.391     0.695     1.086     1.562     2.124     2.771     3.502     4.317     5.215     6.196     7.259     8.403     9.627    10.932    12.316    13.778    15.317    16.933    18.625    20.391    22.231    24.144    26.128    28.181    30.304    32.494    34.750    37.070    39.453    41.898    44.401    46.962    49.578    52.247    54.967    57.736    60.550    63.408    66.305    69.240    72.209    75.208    78.233    81.282    84.349    85.827    79.789    73.949    68.307    62.863    57.617    52.569    47.719    43.067    38.613    34.357    30.299    26.438    22.776    19.312    16.045    12.977    10.106     7.434     4.959     2.683     0.604    -1.276    -2.959    -4.444    -5.731    -6.819    -7.710    -8.403    -8.898    -9.195    -9.294    -9.195    -8.898    -8.403    -7.710    -6.819    -5.731    -4.444    -2.959    -1.276     0.604     2.683     4.959     7.434    10.106    12.977    16.045    19.312    22.776    26.438    30.299    34.357    38.613    43.067    47.719    52.569    57.617    62.863    68.307    73.949    79.789    85.827    84.349    81.282    78.233    75.208    72.209    69.240    66.305    63.408    60.550    57.736    54.967    52.247    49.578    46.962    44.401    41.898    39.453    37.070    34.750    32.494    30.304    28.181    26.128    24.144    22.231    20.391    18.625    16.933    15.317    13.778    12.316    10.932     9.627     8.403     7.259     6.196     5.215     4.317     3.502     2.771     2.124     1.562     1.086     0.695     0.391     0.173     0.043     0.000     0.000     0.000     0.000     0.000     0.000     0.000     0.000     0.000     0.000     0.000     0.000     0.000     0.000     0.000     0.000     0.000     0.000     0.000     0.000     0.000     0.000     0.000     0.000     0.000     0.000     0.000     0.000     0.000     0.000     0.000     0.000     0.000     0.000     0.000     0.000     0.000     0.000     0.000     0.000     0.000     0.000     0.000     0.000     0.000     0.000     0.000
     0.000     0.000     0.000     0.000     0.000     0.000     0.000     0.000     0.000     0.000     0.000     0.000     0.000     0.000     0.000     0.000     0.000     0.000     0.000     0.000     0.000     0.000     0.000     0.000     0.000     0.000     0.000     0.000     0.000     0.000     0.000     0.000     0.000     0.000     0.000     0.000     0.000     0.000     0.000     0.000     0.000     0.000     0.000     0.000     0.000     0.000     0.000     0.000     0.017     0.115     0.299     0.570     0.926     1.367     1.892     2.502     3.195     3.971     4.830     5.770     6.791     7.893     9.074    10.334    11.672    13.088    14.579    16.146    17.788    19.503    21.290    23.148    25.077    27.074    29.138    31.269    33.463    35.721    38.040    40.418    42.854    45.345    47.890    50.486    53.131    55.822    58.558    61.335    64.149    66.999    69.881    72.791    75.726    78.681    81.654    84.638    85.431    79.591    73.949    68.505    63.259    58.211    53.361    48.709    44.255    39.999    35.940    32.080    28.418    24.954    21.687    18.619    15.748    13.076    10.601     8.325     6.246     4.365     2.683     1.198    -0.089    -1.177    -2.068    -2.761    -3.256    -3.553    -3.652    -3.553    -3.256    -2.761    -2.068    -1.177    -0.089     1.198     2.683     4.365     6.246     8.325    10.601    13.076    15.748    18.619    21.687    24.954    28.418    32.080    35.940    39.999    44.255    48.709    53.361    58.211    63.259    68.505    73.949    79.591    85.431    84.638    81.654    78.681    75.726    72.791    69.881    66.999    64.149    61.335    58.558    55.822    53.131    50.486    47.890    45.345    42.854    40.418    38.040    35.721    33.463    31.269    29.138    27.074    25.077    23.148    21.290    19.503    17.788    16.146    14.579    13.088    11.672    10.334     9.074     7.893     6.791     5.770     4.830     3.971     3.195     2.502     1.892     1.367     0.926     0.570     0.299     0.115     0.017     0.000     0.000     0.000     0.000     0.000     0.000     0.000     0.000     0.000     0.000     0.000     0.000     0.000     0.000     0.000     0.000     0.000     0.000     0.000     0.000     0.000     0.000     0.000     0.000     0.000     0.000     0.000     0.000     0.000     0.000     0.000     0.000     0.000     0.000     0.000     0.000     0.000     0.000     0.000     0.000     0.000     0.000     0.000     0.000     0.000     0.000     0.000
     0.000     0.000     0.000     0.000     0.000     0.000     0.000     0.000     0.000     0.000     0.000     0.000     0.000     0.000     0.000     0.000     0.000     0.000     0.000     0.000     0.000     0.000     0.000     0.000     0.000     0.000     0.000     0.000     0.000     0.000     0.000     0.000     0.000     0.000     0.000     0.000     0.000     0.000     0.000     0.000     0.000     0.000     0.000     0.000     0.000     0.000     0.000     0.000     0.003     0.067     0.218     0.453     0.774     1.179     1.667     2.239     2.894     3.630     4.448     5.347     6.326     7.385     8.522     9.736    11.028    12.396    13.839    15.357    16.947    18.610    20.344    22.148    24.020    25.960    27.965    30.035    32.168    34.362    36.616    38.928    41.296    43.717    46.190    48.713    51.283    53.898    56.555    59.251    61.983    64.748    67.544    70.365    73.210    76.073    78.951    81.840    84.735    85.431    79.789    74.345    69.099    64.051    59.201    54.549    50.095    45.839    41.780    37.920    34.258    30.793    27.527    24.459    21.588    18.916    16.441    14.165    12.086    10.205     8.523     7.038     5.751     4.662     3.772     3.079     2.584     2.287     2.188     2.287     2.584     3.079     3.772     4.662     5.751     7.038     8.523    10.205    12.086    14.165    16.441    18.916    21.588    24.459    27.527    30.793    34.258    37.920    41.780    45.839    50.095    54.549    59.201    64.051    69.099    74.345    79.789    85.431    84.735    81.840    78.951    76.073    73.210    70.365    67.544    64.748    61.983    59.251    56.555    53.898    51.283    48.713    46.190    43.717    41.296    38.928    36.616    34.362    32.168    30.035    27.965    25.960    24.020    22.148    20.344    18.610    16.947    15.357    13.839    12.396    11.028     9.736     8.522     7.385     6.326     5.347     4.448     3.630     2.894     2.239     1.667     1.179     0.774     0.453     0.218     0.067     0.003     0.000     0.000     0.000     0.000     0.000     0.000     0.000     0.000     0.000     0.000     0.000     0.000     0.000     0.000     0.000     0.000     0.000     0.000     0.000     0.000     0.000     0.000     0.000     0.000     0.000     0.000     0.000     0.000     0.000     0.000     0.000     0.000     0.000     0.000     0.000     0.000     0.000     0.000     0.000     0.000     0.000     0.000     0.000     0.000     0.000     0.000     0.000
     0.000     0.000     0.000     0.000     0.000     0.000     0.000     0.000     0.000     0.000     0.000     0.000     0.000     0.000     0.000     0.000     0.000     0.000     0.000     0.000     0.000     0.000     0.000     0.000     0.000     0.000     0.000     0.000     0.000     0.000     0.000     0.000     0.000     0.000     0.000     0.000     0.000     0.000     0.000     0.000     0.000     0.000     0.000     0.000     0.000     0.000     0.000     0.000     0.000     0.032     0.147     0.348     0.632     1.000     1.451     1.984     2.599     3.296     4.073     4.930     5.866     6.880     7.972     9.141    10.386    11.706    13.099    14.567    16.106    17.716    19.396    21.144    22.960    24.841    26.788    28.797    30.868    32.998    35.187    37.432    39.731    42.082    44.484    46.933    49.428    51.966    54.544    57.160    59.810    62.491    65.201    67.935    70.690    73.462    76.247    79.041    81.840    84.638    85.827    80.383    75.137    70.089    65.239    60.587    56.133    51.876    47.818    43.958    40.296    36.831    33.565    30.497    27.626    24.954    22.479    20.202    18.124    16.243    14.561    13.076    11.789    10.700     9.809     9.117     8.622     8.325     8.226     8.325     8.622     9.117     9.809    10.700    11.789    13.076    14.561    16.243    18.124    20.202    22.479    24.954    27.626    30.497    33.565    36.831    40.296    43.958    47.818    51.876    56.133    60.587    65.239    70.089    75.137    80.383    85.827    84.638    81.840    79.041    76.247    73.462    70.690    67.935    65.201    62.491    59.810    57.160    54.544    51.966    49.428    46.933    44.484    42.082    39.731    37.432    35.187    32.998    30.868    28.797    26.788    24.841    22.960    21.144    19.396    17.716    16.106    14.567    13.099    11.706    10.386     9.141     7.972     6.880     5.866     4.930     4.073     3.296     2.599     1.984     1.451     1.000     0.632     0.348     0.147     0.032     0.000     0.000     0.000     0.000     0.000     0.000     0.000     0.000     0.000     0.000     0.000     0.000     0.000     0.000     0.000     0.000     0.000     0.000     0.000     0.000     0.000     0.000     0.000     0.000     0.000     0.000     0.000     0.000     0.000     0.000     0.000     0.000     0.000     0.000     0.000     0.000     0.000     0.000     0.000     0.000     0.000     0.000     0.000     0.000     0.000     0.000     0.000     0.000
     0.000     0.000     0.000     0.000     0.000     0.000     0.000     0.000     0.000     0.000     0.000     0.000     0.000     0.000     0.000     0.000     0.000     0.000     0.000     0.000     0.000     0.000     0.000     0.000     0.000     0.000     0.000     0.000     0.000     0.000     0.000     0.000     0.000     0.000     0.000     0.000     0.000     0.000     0.000     0.000     0.000     0.000     0.000     0.000     0.000     0.000     0.000     0.000     0.000     0.009     0.089     0.253     0.501     0.831     1.244     1.738     2.313     2.969     3.704     4.518     5.411     6.380     7.427     8.549     9.746    11.017    12.362    13.778    15.265    16.821    18.447    20.139    21.898    23.721    25.608    27.556    29.564    31.630    33.754    35.931    38.162    40.443    42.773    45.149    47.569    50.030    52.530    55.066    57.634    60.232    62.856    65.504    68.170    70.853    73.546    76.247    78.951    81.654    84.349    86.619    81.373    76.325    71.475    66.823    62.369    58.112    54.054    50.194    46.532    43.067    39.801    36.732    33.862    31.189    28.715    26.438    24.360    22.479    20.796    19.312    18.025    16.936    16.045    15.352    14.857    14.561    14.462    14.561    14.857    15.352    16.045    16.936    18.025    19.312    20.796    22.479    24.360    26.438    28.715    31.189    33.862    36.732    39.801    43.067    46.532    50.194    54.054    58.112    62.369    66.823    71.475    76.325    81.373    86.619    84.349    81.654    78.951    76.247    73.546    70.853    68.170    65.504    62.856    60.232    57.634    55.066    52.530    50.030    47.569    45.149    42.773    40.443    38.162    35.931    33.754    31.630    29.564    27.556    25.608    23.721    21.898    20.139    18.447    16.821    15.265    13.778    12.362    11.017     9.746     8.549     7.427     6.380     5.411     4.518     3.704     2.969     2.313     1.738     1.244     0.831     0.501     0.253     0.089     0.009     0.000     0.000     0.000     0.000     0.000     0.000     0.000     0.000     0.000     0.000     0.000     0.000     0.000     0.000     0.000     0.000     0.000     0.000     0.000     0.000     0.000     0.000     0.000     0.000     0.000     0.000     0.000     0.000     0.000     0.000     0.000     0.000     0.000     0.000     0.000     0.000     0.000     0.000     0.000     0.000     0.000     0.000     0.000     0.000     0.000     0.000     0.000     0.000
     0.000     0.000     0.000     0.000     0.000     0.000     0.000     0.000     0.000     0.000     0.000     0.000     0.000     0.000     0.000     0.000     0.000     0.000     0.000     0.000     0.000     0.000     0.000     0.000     0.000     0.000     0.000     0.000     0.000     0.000     0.000     0.000     0.000     0.000     0.000     0.000     0.000     0.000     0.000     0.000     0.000     0.000     0.000     0.000     0.000     0.000     0.000     0.000     0.000     0.000     0.045     0.172     0.382     0.675     1.048     1.503     2.037     2.651     3.344     4.115     4.963     5.888     6.888     7.963     9.112    10.334    11.628    12.992    14.427    15.930    17.500    19.136    20.838    22.602    24.428    26.315    28.260    30.263    32.320    34.431    36.593    38.804    41.062    43.365    45.710    48.095    50.516    52.972    55.459    57.975    60.515    63.076    65.656    68.249    70.853    73.462    76.073    78.681    81.282    83.870    86.441    82.759    77.909    73.256    68.802    64.546    60.488    56.628    52.965    49.501    46.235    43.166    40.296    37.623    35.149    32.872    30.793    28.913    27.230    25.745    24.459    23.370    22.479    21.786    21.291    20.994    20.895    20.994    21.291    21.786    22.479    23.370    24.459    25.745    27.230    28.913    30.793    32.872    35.149    37.623    40.296    43.166    46.235    49.501    52.965    56.628    60.488    64.546    68.802    73.256    77.909    82.759    86.441    83.870    81.282    78.681    76.073    73.462    70.853    68.249    65.656    63.076    60.515    57.975    55.459    52.972    50.516    48.095    45.710    43.365    41.062    38.804    36.593    34.431    32.320    30.263    28.260    26.315    24.428    22.602    20.838    19.136    17.500    15.930    14.427    12.992    11.628    10.334     9.112     7.963     6.888     5.888     4.963     4.115     3.344     2.651     2.037     1.503     1.048     0.675     0.382     0.172     0.045     0.000     0.000     0.000     0.000     0.000     0.000     0.000     0.000     0.000     0.000     0.000     0.000     0.000     0.000     0.000     0.000     0.000     0.000     0.000     0.000     0.000     0.000     0.000     0.000     0.000     0.000     0.000     0.000     0.000     0.000     0.000     0.000     0.000     0.000     0.000     0.000     0.000     0.000     0.000     0.000     0.000     0.000     0.000     0.000     0.000     0.000     0.000     0.000     0.000
     0.000     0.000     0.000     0.000     0.000     0.000     0.000     0.000     0.000     0.000     0.000     0.000     0.000     0.000     0.000     0.000     0.000     0.000     0.000     0.000     0.000     0.000     0.000     0.000     0.000     0.000     0.000     0.000     0.000     0.000     0.000     0.000     0.000     0.000     0.000     0.000     0.000     0.000     0.000     0.000     0.000     0.000     0.000     0.000     0.000     0.000     0.000     0.000     0.000     0.000     0.015     0.105     0.277     0.531     0.865     1.279     1.772     2.344     2.994     3.721     4.525     5.404     6.357     7.385     8.485     9.657    10.900    12.213    13.594    15.043    16.558    18.137    19.781    21.486    23.252    25.077    26.959    28.897    30.889    32.932    35.025    37.166    39.353    41.583    43.853    46.162    48.506    50.883    53.290    55.723    58.180    60.657    63.150    65.656    68.170    70.690    73.210    75.726    78.233    80.728    83.204    85.657    84.540    79.888    75.434    71.178    67.120    63.259    59.597    56.133    52.866    49.798    46.927    44.255    41.780    39.504    37.425    35.545    33.862    32.377    31.090    30.002    29.111    28.418    27.923    27.626    27.527    27.626    27.923    28.418    29.111    30.002    31.090    32.377    33.862    35.545    37.425    39.504    41.780    44.255    46.927    49.798    52.866    56.133    59.597    63.259    67.120    71.178    75.434    79.888    84.540    85.657    83.204    80.728    78.233    75.726    73.210    70.690    68.170    65.656    63.150    60.657    58.180    55.723    53.290    50.883    48.506    46.162    43.853    41.583    39.353    37.166    35.025    32.932    30.889    28.897    26.959    25.077    23.252    21.486    19.781    18.137    16.558    15.043    13.594    12.213    10.900     9.657     8.485     7.385     6.357     5.404     4.525     3.721     2.994     2.344     1.772     1.279     0.865     0.531     0.277     0.105     0.015     0.000     0.000     0.000     0.000     0.000     0.000     0.000     0.000     0.000     0.000     0.000     0.000     0.000     0.000     0.000     0.000     0.000     0.000     0.000     0.000     0.000     0.000     0.000     0.000     0.000     0.000     0.000     0.000     0.000     0.000     0.000     0.000     0.000     0.000     0.000     0.000     0.000     0.000     0.000     0.000     0.000     0.000     0.000     0.000     0.000     0.000     0.000     0.000     0.000
     0.000     0.000     0.000     0.000     0.000     0.000     0.000     0.000     0.000     0.000     0.000     0.000     0.000     0.000     0.000     0.000     0.000     0.000     0.000     0.000     0.000     0.000     0.000     0.000     0.000     0.000     0.000     0.000     0.000     0.000     0.000     0.000     0.000     0.000     0.000     0.000     0.000     0.000     0.000     0.000     0.000     0.000     0.000     0.000     0.000     0.000     0.000     0.000     0.000     0.000     0.001     0.053     0.187     0.401     0.695     1.068     1.520     2.049     2.656     3.339     4.097     4.930     5.836     6.815     7.866     8.988    10.180    11.440    12.768    14.162    15.622    17.144    18.730    20.376    22.081    23.844    25.663    27.536    29.462    31.439    33.463    35.534    37.650    39.807    42.003    44.236    46.504    48.802    51.129    53.481    55.856    58.249    60.657    63.076    65.504    67.935    70.365    72.791    75.208    77.610    79.994    82.355    84.686    86.718    82.264    78.008    73.949    70.089    66.427    62.962    59.696    56.628    53.757    51.085    48.610    46.334    44.255    42.374    40.692    39.207    37.920    36.831    35.941    35.248    34.753    34.456    34.357    34.456    34.753    35.248    35.941    36.831    37.920    39.207    40.692    42.374    44.255    46.334    48.610    51.085    53.757    56.628    59.696    62.962    66.427    70.089    73.949    78.008    82.264    86.718    84.686    82.355    79.994    77.610    75.208    72.791    70.365    67.935    65.504    63.076    60.657    58.249    55.856    53.481    51.129    48.802    46.504    44.236    42.003    39.807    37.650    35.534    33.463    31.439    29.462    27.536    25.663    23.844    22.081    20.376    18.730    17.144    15.622    14.162    12.768    11.440    10.180     8.988     7.866     6.815     5.836     4.930     4.097     3.339     2.656     2.049     1.520     1.068     0.695     0.401     0.187     0.053     0.001     0.000     0.000     0.000     0.000     0.000     0.000     0.000     0.000     0.000     0.000     0.000     0.000     0.000     0.000     0.000     0.000     0.000     0.000     0.000     0.000     0.000     0.000     0.000     0.000     0.000     0.000     0.000     0.000     0.000     0.000     0.000     0.000     0.000     0.000     0.000     0.000     0.000     0.000     0.000     0.000     0.000     0.000     0.000     0.000     0.000     0.000     0.000     0.000     0.000
     0.000     0.000     0.000     0.000     0.000     0.000     0.000     0.000     0.000     0.000     0.000     0.000     0.000     0.000     0.000     0.000     0.000     0.000     0.000     0.000     0.000     0.000     0.000     0.000     0.000     0.000     0.000     0.000     0.000     0.000     0.000     0.000     0.000     0.000     0.000     0.000     0.000     0.000     0.000     0.000     0.000     0.000     0.000     0.000     0.000     0.000     0.000     0.000     0.000     0.000     0.000     0.019     0.113     0.288     0.541     0.873     1.282     1.768     2.331     2.969     3.681     4.467     5.326     6.257     7.259     8.330     9.470    10.678    11.952    13.291    14.694    16.160    17.687    19.273    20.918    22.619    24.375    26.184    28.044    29.953    31.909    33.911    35.955    38.040    40.162    42.320    44.511    46.732    48.980    51.252    53.545    55.856    58.180    60.515    62.856    65.201    67.544    69.881    72.209    74.522    76.816    79.087    81.328    83.536    85.705    85.035    80.977    77.117    73.454    69.990    66.724    63.655    60.785    58.112    55.638    53.361    51.283    49.402    47.719    46.235    44.948    43.859    42.968    42.275    41.780    41.483    41.384    41.483    41.780    42.275    42.968    43.859    44.948    46.235    47.719    49.402    51.283    53.361    55.638    58.112    60.785    63.655    66.724    69.990    73.454    77.117    80.977    85.035    85.705    83.536    81.328    79.087    76.816    74.522    72.209    69.881    67.544    65.201    62.856    60.515    58.180    55.856    53.545    51.252    48.980    46.732    44.511    42.320    40.162    38.040    35.955    33.911    31.909    29.953    28.044    26.184    24.375    22.619    20.918    19.273    17.687    16.160    14.694    13.291    11.952    10.678     9.470     8.330     7.259     6.257     5.326     4.467     3.681     2.969     2.331     1.768     1.282     0.873     0.541     0.288     0.113     0.019     0.000     0.000     0.000     0.000     0.000     0.000     0.000     0.000     0.000     0.000     0.000     0.000     0.000     0.000     0.000     0.000     0.000     0.000     0.000     0.000     0.000     0.000     0.000     0.000     0.000     0.000     0.000     0.000     0.000     0.000     0.000     0.000     0.000     0.000     0.000     0.000     0.000     0.000     0.000     0.000     0.000     0.000     0.000     0.000     0.000     0.000     0.000     0.000     0.000     0.000
     0.000     0.000     0.000     0.000     0.000     0.000     0.000     0.000     0.000     0.000     0.000     0.000     0.000     0.000     0.000     0.000     0.000     0.000     0.000     0.000     0.000     0.000     0.000     0.000     0.000     0.000     0.000     0.000     0.000     0.000     0.000     0.000     0.000     0.000     0.000     0.000     0.000     0.000     0.000     0.000     0.000     0.000     0.000     0.000     0.000     0.000     0.000     0.000     0.000     0.000     0.000     0.002     0.057     0.191     0.403     0.693     1.060     1.503     2.021     2.613     3.280     4.019     4.830     5.712     6.663     7.684     8.772     9.927    11.147    12.431    13.778    15.186    16.654    18.181    19.765    21.404    23.097    24.841    26.636    28.478    30.366    32.298    34.272    36.285    38.334    40.418    42.533    44.677    46.847    49.040    51.252    53.481    55.723    57.975    60.232    62.491    64.748    66.999    69.240    71.466    73.673    75.856    78.010    80.131    82.214    84.253    86.244    84.342    80.680    77.216    73.949    70.881    68.010    65.338    62.863    60.587    58.508    56.628    54.945    53.460    52.173    51.085    50.194    49.501    49.006    48.709    48.610    48.709    49.006    49.501    50.194    51.085    52.173    53.460    54.945    56.628    58.508    60.587    62.863    65.338    68.010    70.881    73.949    77.216    80.680    84.342    86.244    84.253    82.214    80.131    78.010    75.856    73.673    71.466    69.240    66.999    64.748    62.491    60.232    57.975    55.723    53.481    51.252    49.040    46.847    44.677    42.533    40.418    38.334    36.285    34.272    32.298    30.366    28.478    26.636    24.841    23.097    21.404    19.765    18.181    16.654    15.186    13.778    12.431    11.147     9.927     8.772     7.684     6.663     5.712     4.830     4.019     3.280     2.613     2.021     1.503     1.060     0.693     0.403     0.191     0.057     0.002     0.000     0.000     0.000     0.000     0.000     0.000     0.000     0.000     0.000     0.000     0.000     0.000     0.000     0.000     0.000     0.000     0.000     0.000     0.000     0.000     0.000     0.000     0.000     0.000     0.000     0.000     0.000     0.000     0.000     0.000     0.000     0.000     0.000     0.000     0.000     0.000     0.000     0.000     0.000     0.000     0.000     0.000     0.000     0.000     0.000     0.000     0.000     0.000     0.000     0.000
     0.000     0.000     0.000     0.000     0.000     0.000     0.000     0.000     0.000     0.000     0.000     0.000     0.000     0.000     0.000     0.000     0.000     0.000     0.000     0.000     0.000     0.000     0.000     0.000     0.000     0.000     0.000     0.000     0.000     0.000     0.000     0.000     0.000     0.000     0.000     0.000     0.000     0.000     0.000     0.000     0.000     0.000     0.000     0.000     0.000     0.000     0.000     0.000     0.000     0.000     0.000     0.000     0.019     0.112     0.283     0.531     0.854     1.253     1.727     2.274     2.894     3.585     4.348     5.181     6.082     7.051     8.087     9.189    10.355    11.584    12.874    14.225    15.635    17.102    18.625    20.202    21.832    23.512    25.241    27.016    28.837    30.700    32.603    34.544    36.521    38.531    40.572    42.640    44.732    46.847    48.980    51.129    53.290    55.459    57.634    59.810    61.983    64.149    66.305    68.446    70.568    72.666    74.736    76.772    78.771    80.728    82.637    84.494    86.293    84.639    81.373    78.305    75.434    72.762    70.287    68.010    65.932    64.051    62.369    60.884    59.597    58.508    57.617    56.925    56.430    56.133    56.034    56.133    56.430    56.925    57.617    58.508    59.597    60.884    62.369    64.051    65.932    68.010    70.287    72.762    75.434    78.305    81.373    84.639    86.293    84.494    82.637    80.728    78.771    76.772    74.736    72.666    70.568    68.446    66.305    64.149    61.983    59.810    57.634    55.459    53.290    51.129    48.980    46.847    44.732    42.640    40.572    38.531    36.521    34.544    32.603    30.700    28.837    27.016    25.241    23.512    21.832    20.202    18.625    17.102    15.635    14.225    12.874    11.584    10.355     9.189     8.087     7.051     6.082     5.181     4.348     3.585     2.894     2.274     1.727     1.253     0.854     0.531     0.283     0.112     0.019     0.000     0.000     0.000     0.000     0.000     0.000     0.000     0.000     0.000     0.000     0.000     0.000     0.000     0.000     0.000     0.000     0.000     0.000     0.000     0.000     0.000     0.000     0.000     0.000     0.000     0.000     0.000     0.000     0.000     0.000     0.000     0.000     0.000     0.000     0.000     0.000     0.000     0.000     0.000     0.000     0.000     0.000     0.000     0.000     0.000     0.000     0.000     0.000     0.000     0.000     0.000
     0.000     0.000     0.000     0.000     0.000     0.000     0.000     0.000     0.000     0.000     0.000     0.000     0.000     0.000     0.000     0.000     0.000     0.000     0.000     0.000     0.000     0.000     0.000     0.000     0.000     0.000     0.000     0.000     0.000     0.000     0.000     0.000     0.000     0.000     0.000     0.000     0.000     0.000     0.000     0.000     0.000     0.000     0.000     0.000     0.000     0.000     0.000     0.000     0.000     0.000     0.000     0.000     0.001     0.053     0.182     0.387     0.668     1.022     1.451     1.952     2.525     3.169     3.883     4.666     5.517     6.435     7.418     8.467     9.578    10.751    11.986    13.279    14.630    16.038    17.500    19.015    20.582    22.198    23.862    25.571    27.324    29.118    30.952    32.822    34.727    36.664    38.630    40.623    42.640    44.677    46.732    48.802    50.883    52.972    55.066    57.160    59.251    61.335    63.408    65.466    67.505    69.520    71.507    73.462    75.380    77.256    79.087    80.866    82.590    84.253    85.852    85.926    83.056    80.383    77.909    75.632    73.553    71.673    69.990    68.505    67.219    66.130    65.239    64.546    64.051    63.754    63.655    63.754    64.051    64.546    65.239    66.130    67.219    68.505    69.990    71.673    73.553    75.632    77.909    80.383    83.056    85.926    85.852    84.253    82.590    80.866    79.087    77.256    75.380    73.462    71.507    69.520    67.505    65.466    63.408    61.335    59.251    57.160    55.066    52.972    50.883    48.802    46.732    44.677    42.640    40.623    38.630    36.664    34.727    32.822    30.952    29.118    27.324    25.571    23.862    22.198    20.582    19.015    17.500    16.038    14.630    13.279    11.986    10.751     9.578     8.467     7.418     6.435     5.517     4.666     3.883     3.169     2.525     1.952     1.451     1.022     0.668     0.387     0.182     0.053     0.001     0.000     0.000     0.000     0.000     0.000     0.000     0.000     0.000     0.000     0.000     0.000     0.000     0.000     0.000     0.000     0.000     0.000     0.000     0.000     0.000     0.000     0.000     0.000     0.000     0.000     0.000     0.000     0.000     0.000     0.000     0.000     0.000     0.000     0.000     0.000     0.000     0.000     0.000     0.000     0.000     0.000     0.000     0.000     0.000     0.000     0.000     0.000     0.000     0.000     0.000     0.000
     0.000     0.000     0.000     0.000     0.000     0.000     0.000     0.000     0.000     0.000     0.000     0.000     0.000     0.000     0.000     0.000     0.000     0.000     0.000     0.000     0.000     0.000     0.000     0.000     0.000     0.000     0.000     0.000     0.000     0.000     0.000     0.000     0.000     0.000     0.000     0.000     0.000     0.000     0.000     0.000     0.000     0.000     0.000     0.000     0.000     0.000     0.000     0.000     0.000     0.000     0.000     0.000     0.000     0.016     0.103     0.265     0.501     0.811     1.194     1.649     2.175     2.771     3.436     4.169     4.970     5.836     6.767     7.762     8.819     9.937    11.114    12.350    13.643    14.991    16.392    17.846    19.350    20.902    22.501    24.144    25.830    27.556    29.320    31.120    32.954    34.819    36.712    38.630    40.572    42.533    44.511    46.504    48.506    50.516    52.530    54.544    56.555    58.558    60.550    62.527    64.486    66.420    68.328    70.203    72.043    73.842    75.596    77.301    78.951    80.544    82.074    83.536    84.928    86.244    85.728    83.452    81.373    79.492    77.810    76.325    75.038    73.949    73.058    72.366    71.871    71.574    71.475    71.574    71.871    72.366    73.058    73.949    75.038    76.325    77.810    79.492    81.373    83.452    85.728    86.244    84.928    83.536    82.074    80.544    78.951    77.301    75.596    73.842    72.043    70.203    68.328    66.420    64.486    62.527    60.550    58.558    56.555    54.544    52.530    50.516    48.506    46.504    44.511    42.533    40.572    38.630    36.712    34.819    32.954    31.120    29.320    27.556    25.830    24.144    22.501    20.902    19.350    17.846    16.392    14.991    13.643    12.350    11.114     9.937     8.819     7.762     6.767     5.836     4.970     4.169     3.436     2.771     2.175     1.649     1.194     0.811     0.501     0.265     0.103     0.016     0.000     0.000     0.000     0.000     0.000     0.000     0.000     0.000     0.000     0.000     0.000     0.000     0.000     0.000     0.000     0.000     0.000     0.000     0.000     0.000     0.000     0.000     0.000     0.000     0.000     0.000     0.000     0.000     0.000     0.000     0.000     0.000     0.000     0.000     0.000     0.000     0.000     0.000     0.000     0.000     0.000     0.000     0.000     0.000     0.000     0.000     0.000     0.000     0.000     0.000     0.000     0.000
     0.000     0.000     0.000     0.000     0.000     0.000     0.000     0.000     0.000     0.000     0.000     0.000     0.000     0.000     0.000     0.000     0.000     0.000     0.000     0.000     0.000     0.000     0.000     0.000     0.000     0.000     0.000     0.000     0.000     0.000     0.000     0.000     0.000     0.000     0.000     0.000     0.000     0.000     0.000     0.000     0.000     0.000     0.000     0.000     0.000     0.000     0.000     0.000     0.000     0.000     0.000     0.000     0.000     0.000     0.045     0.163     0.356     0.621     0.958     1.367     1.845     2.393     3.009     3.693     4.442     5.257     6.135     7.076     8.078     9.141    10.262    11.440    12.675    13.963    15.304    16.696    18.137    19.626    21.160    22.738    24.357    26.016    27.711    29.442    31.205    32.998    34.819    36.664    38.531    40.418    42.320    44.236    46.162    48.095    50.030    51.966    53.898    55.822    57.736    59.634    61.514    63.371    65.201    66.999    68.763    70.487    72.167    73.800    75.380    76.904    78.367    79.766    81.097    82.355    83.536    84.638    85.657    86.589    85.827    84.342    83.056    81.967    81.076    80.383    79.888    79.591    79.492    79.591    79.888    80.383    81.076    81.967    83.056    84.342    85.827    86.589    85.657    84.638    83.536    82.355    81.097    79.766    78.367    76.904    75.380    73.800    72.167    70.487    68.763    66.999    65.201    63.371    61.514    59.634    57.736    55.822    53.898    51.966    50.030    48.095    46.162    44.236    42.320    40.418    38.531    36.664    34.819    32.998    31.205    29.442    27.711    26.016    24.357    22.738    21.160    19.626    18.137    16.696    15.304    13.963    12.675    11.440    10.262     9.141     8.078     7.076     6.135     5.257     4.442     3.693     3.009     2.393     1.845     1.367     0.958     0.621     0.356     0.163     0.045     0.000     0.000     0.000     0.000     0.000     0.000     0.000     0.000     0.000     0.000     0.000     0.000     0.000     0.000     0.000     0.000     0.000     0.000     0.000     0.000     0.000     0.000     0.000     0.000     0.000     0.000     0.000     0.000     0.000     0.000     0.000     0.000     0.000     0.000     0.000     0.000     0.000     0.000     0.000     0.000     0.000     0.000     0.000     0.000     0.000     0.000     0.000     0.000     0.000     0.000     0.000     0.000     0.000
     0.000     0.000     0.000     0.000     0.000     0.000     0.000     0.000     0.000     0.000     0.000     0.000     0.000     0.000     0.000     0.000     0.000     0.000     0.000     0.000     0.000     0.000     0.000     0.000     0.000     0.000     0.000     0.000     0.000     0.000     0.000     0.000     0.000     0.000     0.000     0.000     0.000     0.000     0.000     0.000     0.000     0.000     0.000     0.000     0.000     0.000     0.000     0.000     0.000     0.000     0.000     0.000     0.000     0.000     0.010     0.085     0.233     0.453     0.745     1.107     1.538     2.037     2.604     3.237     3.936     4.698     5.524     6.411     7.359     8.366     9.431    10.552    11.728    12.957    14.238    15.568    16.947    18.373    19.843    21.355    22.908    24.500    26.128    27.789    29.483    31.205    32.954    34.727    36.521    38.334    40.162    42.003    43.853    45.710    47.569    49.428    51.283    53.131    54.967    56.789    58.592    60.373    62.128    63.852    65.542    67.193    68.802    70.365    71.878    73.336    74.736    76.073    77.345    78.547    79.675    80.728    81.700    82.590    83.394    84.109    84.735    85.267    85.705    86.048    86.293    86.441    86.490    86.441    86.293    86.048    85.705    85.267    84.735    84.109    83.394    82.590    81.700    80.728    79.675    78.547    77.345    76.073    74.736    73.336    71.878    70.365    68.802    67.193    65.542    63.852    62.128    60.373    58.592    56.789    54.967    53.131    51.283    49.428    47.569    45.710    43.853    42.003    40.162    38.334    36.521    34.727    32.954    31.205    29.483    27.789    26.128    24.500    22.908    21.355    19.843    18.373    16.947    15.568    14.238    12.957    11.728    10.552     9.431     8.366     7.359     6.411     5.524     4.698     3.936     3.237     2.604     2.037     1.538     1.107     0.745     0.453     0.233     0.085     0.010     0.000     0.000     0.000     0.000     0.000     0.000     0.000     0.000     0.000     0.000     0.000     0.000     0.000     0.000     0.000     0.000     0.000     0.000     0.000     0.000     0.000     0.000     0.000     0.000     0.000     0.000     0.000     0.000     0.000     0.000     0.000     0.000     0.000     0.000     0.000     0.000     0.000     0.000     0.000     0.000     0.000     0.000     0.000     0.000     0.000     0.000     0.000     0.000     0.000     0.000     0.000     0.000     0.000
     0.000     0.000     0.000     0.000     0.000     0.000     0.000     0.000     0.000     0.000     0.000     0.000     0.000     0.000     0.000     0.000     0.000     0.000     0.000     0.000     0.000     0.000     0.000     0.000     0.000     0.000     0.000     0.000     0.000     0.000     0.000     0.000     0.000     0.000     0.000     0.000     0.000     0.000     0.000     0.000     0.000     0.000     0.000     0.000     0.000     0.000     0.000     0.000     0.000     0.000     0.000     0.000     0.000     0.000     0.000     0.032     0.135     0.310     0.555     0.870     1.253     1.704     2.222     2.805     3.453     4.163     4.936     5.770     6.663     7.615     8.623     9.687    10.804    11.974    13.195    14.465    15.782    17.144    18.551    19.999    21.486    23.011    24.571    26.165    27.789    29.442    31.120    32.822    34.544    36.285    38.040    39.807    41.583    43.365    45.149    46.933    48.713    50.486    52.247    53.994    55.723    57.430    59.111    60.763    62.382    63.963    65.504    66.999    68.446    69.841    71.179    72.458    73.673    74.821    75.899    76.904    77.832    78.681    79.448    80.131    80.728    81.236    81.654    81.980    82.214    82.355    82.402    82.355    82.214    81.980    81.654    81.236    80.728    80.131    79.448    78.681    77.832    76.904    75.899    74.821    73.673    72.458    71.179    69.841    68.446    66.999    65.504    63.963    62.382    60.763    59.111    57.430    55.723    53.994    52.247    50.486    48.713    46.933    45.149    43.365    41.583    39.807    38.040    36.285    34.544    32.822    31.120    29.442    27.789    26.165    24.571    23.011    21.486    19.999    18.551    17.144    15.782    14.465    13.195    11.974    10.804     9.687     8.623     7.615     6.663     5.770     4.936     4.163     3.453     2.805     2.222     1.704     1.253     0.870     0.555     0.310     0.135     0.032     0.000     0.000     0.000     0.000     0.000     0.000     0.000     0.000     0.000     0.000     0.000     0.000     0.000     0.000     0.000     0.000     0.000     0.000     0.000     0.000     0.000     0.000     0.000     0.000     0.000     0.000     0.000     0.000     0.000     0.000     0.000     0.000     0.000     0.000     0.000     0.000     0.000     0.000     0.000     0.000     0.000     0.000     0.000     0.000     0.000     0.000     0.000     0.000     0.000     0.000     0.000     0.000     0.000     0.000
     0.000     0.000     0.000     0.000     0.000     0.000     0.000     0.000     0.000     0.000     0.000     0.000     0.000     0.000     0.000     0.000     0.000     0.000     0.000     0.000     0.000     0.000     0.000     0.000     0.000     0.000     0.000     0.000     0.000     0.000     0.000     0.000     0.000     0.000     0.000     0.000     0.000     0.000     0.000     0.000     0.000     0.000     0.000     0.000     0.000     0.000     0.000     0.000     0.000     0.000     0.000     0.000     0.000     0.000     0.000     0.004     0.063     0.192     0.391     0.659     0.994     1.397     1.865     2.398     2.994     3.653     4.373     5.153     5.992     6.888     7.840     8.847     9.906    11.017    12.178    13.388    14.643    15.943    17.286    18.670    20.092    21.552    23.045    24.571    26.128    27.711    29.320    30.952    32.603    34.272    35.955    37.650    39.353    41.062    42.773    44.484    46.190    47.890    49.578    51.252    52.909    54.544    56.154    57.736    59.285    60.799    62.273    63.703    65.087    66.420    67.700    68.921    70.082    71.179    72.209    73.168    74.054    74.864    75.596    76.247    76.816    77.301    77.699    78.010    78.233    78.367    78.412    78.367    78.233    78.010    77.699    77.301    76.816    76.247    75.596    74.864    74.054    73.168    72.209    71.179    70.082    68.921    67.700    66.420    65.087    63.703    62.273    60.799    59.285    57.736    56.154    54.544    52.909    51.252    49.578    47.890    46.190    44.484    42.773    41.062    39.353    37.650    35.955    34.272    32.603    30.952    29.320    27.711    26.128    24.571    23.045    21.552    20.092    18.670    17.286    15.943    14.643    13.388    12.178    11.017     9.906     8.847     7.840     6.888     5.992     5.153     4.373     3.653     2.994     2.398     1.865     1.397     0.994     0.659     0.391     0.192     0.063     0.004     0.000     0.000     0.000     0.000     0.000     0.000     0.000     0.000     0.000     0.000     0.000     0.000     0.000     0.000     0.000     0.000     0.000     0.000     0.000     0.000     0.000     0.000     0.000     0.000     0.000     0.000     0.000     0.000     0.000     0.000     0.000     0.000     0.000     0.000     0.000     0.000     0.000     0.000     0.000     0.000     0.000     0.000     0.000     0.000     0.000     0.000     0.000     0.000     0.000     0.000     0.000     0.000     0.000     0.000
     0.000     0.000     0.000     0.000     0.000     0.000     0.000     0.000     0.000     0.000     0.000     0.000     0.000     0.000     0.000     0.000     0.000     0.000     0.000     0.000     0.000     0.000     0.000     0.000     0.000     0.000     0.000     0.000     0.000     0.000     0.000     0.000     0.000     0.000     0.000     0.000     0.000     0.000     0.000     0.000     0.000     0.000     0.000     0.000     0.000     0.000     0.000     0.000     0.000     0.000     0.000     0.000     0.000     0.000     0.000     0.000     0.017     0.101     0.253     0.474     0.762     1.115     1.534     2.017     2.562     3.169     3.836     4.563     5.347     6.188     7.084     8.034     9.036    10.088    11.190    12.339    13.533    14.771    16.051    17.371    18.730    20.124    21.552    23.011    24.500    26.016    27.556    29.118    30.700    32.298    33.911    35.534    37.166    38.804    40.443    42.082    43.717    45.345    46.962    48.565    50.151    51.717    53.258    54.772    56.254    57.702    59.111    60.479    61.802    63.076    64.299    65.466    66.574    67.622    68.604    69.520    70.365    71.138    71.836    72.458    73.000    73.462    73.842    74.139    74.351    74.479    74.522    74.479    74.351    74.139    73.842    73.462    73.000    72.458    71.836    71.138    70.365    69.520    68.604    67.622    66.574    65.466    64.299    63.076    61.802    60.479    59.111    57.702    56.254    54.772    53.258    51.717    50.151    48.565    46.962    45.345    43.717    42.082    40.443    38.804    37.166    35.534    33.911    32.298    30.700    29.118    27.556    26.016    24.500    23.011    21.552    20.124    18.730    17.371    16.051    14.771    13.533    12.339    11.190    10.088     9.036     8.034     7.084     6.188     5.347     4.563     3.836     3.169     2.562     2.017     1.534     1.115     0.762     0.474     0.253     0.101     0.017     0.000     0.000     0.000     0.000     0.000     0.000     0.000     0.000     0.000     0.000     0.000     0.000     0.000     0.000     0.000     0.000     0.000     0.000     0.000     0.000     0.000     0.000     0.000     0.000     0.000     0.000     0.000     0.000     0.000     0.000     0.000     0.000     0.000     0.000     0.000     0.000     0.000     0.000     0.000     0.000     0.000     0.000     0.000     0.000     0.000     0.000     0.000     0.000     0.000     0.000     0.000     0.000     0.000     0.000     0.000
     0.000     0.000     0.000     0.000     0.000     0.000     0.000     0.000     0.000     0.000     0.000     0.000     0.000     0.000     0.000     0.000     0.000     0.000     0.000     0.000     0.000     0.000     0.000     0.000     0.000     0.000     0.000     0.000     0.000     0.000     0.000     0.000     0.000     0.000     0.000     0.000     0.000     0.000     0.000     0.000     0.000     0.000     0.000     0.000     0.000     0.000     0.000     0.000     0.000     0.000     0.000     0.000     0.000     0.000     0.000     0.000     0.000     0.038     0.144     0.318     0.557     0.862     1.231     1.664     2.158     2.713     3.328     4.001     4.731     5.517     6.357     7.250     8.195     9.189    10.231    11.320    12.454    13.631    14.848    16.106    17.400    18.730    20.092    21.486    22.908    24.357    25.830    27.324    28.837    30.366    31.909    33.463    35.025    36.593    38.162    39.731    41.296    42.854    44.401    45.935    47.453    48.951    50.425    51.872    53.290    54.674    56.021    57.329    58.592    59.810    60.977    62.091    63.150    64.149    65.087    65.961    66.767    67.505    68.170    68.763    69.280    69.720    70.082    70.365    70.568    70.690    70.730    70.690    70.568    70.365    70.082    69.720    69.280    68.763    68.170    67.505    66.767    65.961    65.087    64.149    63.150    62.091    60.977    59.810    58.592    57.329    56.021    54.674    53.290    51.872    50.425    48.951    47.453    45.935    44.401    42.854    41.296    39.731    38.162    36.593    35.025    33.463    31.909    30.366    28.837    27.324    25.830    24.357    22.908    21.486    20.092    18.730    17.400    16.106    14.848    13.631    12.454    11.320    10.231     9.189     8.195     7.250     6.357     5.517     4.731     4.001     3.328     2.713     2.158     1.664     1.231     0.862     0.557     0.318     0.144     0.038     0.000     0.000     0.000     0.000     0.000     0.000     0.000     0.000     0.000     0.000     0.000     0.000     0.000     0.000     0.000     0.000     0.000     0.000     0.000     0.000     0.000     0.000     0.000     0.000     0.000     0.000     0.000     0.000     0.000     0.000     0.000     0.000     0.000     0.000     0.000     0.000     0.000     0.000     0.000     0.000     0.000     0.000     0.000     0.000     0.000     0.000     0.000     0.000     0.000     0.000     0.000     0.000     0.000     0.000     0.000     0.000
     0.000     0.000     0.000     0.000     0.000     0.000     0.000     0.000     0.000     0.000     0.000     0.000     0.000     0.000     0.000     0.000     0.000     0.000     0.000     0.000     0.000     0.000     0.000     0.000     0.000     0.000     0.000     0.000     0.000     0.000     0.000     0.000     0.000     0.000     0.000     0.000     0.000     0.000     0.000     0.000     0.000     0.000     0.000     0.000     0.000     0.000     0.000     0.000     0.000     0.000     0.000     0.000     0.000     0.000     0.000     0.000     0.000     0.005     0.065     0.191     0.382     0.639     0.958     1.340     1.784     2.287     2.849     3.469     4.145     4.876     5.661     6.497     7.385     8.321     9.305    10.334    11.408    12.523    13.680    14.874    16.106    17.371    18.670    19.999    21.355    22.738    24.144    25.571    27.016    28.478    29.953    31.439    32.932    34.431    35.931    37.432    38.928    40.418    41.898    43.365    44.816    46.247    47.656    49.040    50.394    51.717    53.004    54.252    55.459    56.622    57.736    58.800    59.810    60.763    61.658    62.491    63.260    63.963    64.598    65.163    65.656    66.075    66.420    66.690    66.883    66.999    67.038    66.999    66.883    66.690    66.420    66.075    65.656    65.163    64.598    63.963    63.260    62.491    61.658    60.763    59.810    58.800    57.736    56.622    55.459    54.252    53.004    51.717    50.394    49.040    47.656    46.247    44.816    43.365    41.898    40.418    38.928    37.432    35.931    34.431    32.932    31.439    29.953    28.478    27.016    25.571    24.144    22.738    21.355    19.999    18.670    17.371    16.106    14.874    13.680    12.523    11.408    10.334     9.305     8.321     7.385     6.497     5.661     4.876     4.145     3.469     2.849     2.287     1.784     1.340     0.958     0.639     0.382     0.191     0.065     0.005     0.000     0.000     0.000     0.000     0.000     0.000     0.000     0.000     0.000     0.000     0.000     0.000     0.000     0.000     0.000     0.000     0.000     0.000     0.000     0.000     0.000     0.000     0.000     0.000     0.000     0.000     0.000     0.000     0.000     0.000     0.000     0.000     0.000     0.000     0.000     0.000     0.000     0.000     0.000     0.000     0.000     0.000     0.000     0.000     0.000     0.000     0.000     0.000     0.000     0.000     0.000     0.000     0.000     0.000     0.000     0.000
     0.000     0.000     0.000     0.000     0.000     0.000     0.000     0.000     0.000     0.000     0.000     0.000     0.000     0.000     0.000     0.000     0.000     0.000     0.000     0.000     0.000     0.000     0.000     0.000     0.000     0.000     0.000     0.000     0.000     0.000     0.000     0.000     0.000     0.000     0.000     0.000     0.000     0.000     0.000     0.000     0.000     0.000     0.000     0.000     0.000     0.000     0.000     0.000     0.000     0.000     0.000     0.000     0.000     0.000     0.000     0.000     0.000     0.000     0.016     0.095     0.239     0.446     0.716     1.048     1.441     1.892     2.402     2.969     3.591     4.267     4.997     5.777     6.608     7.486     8.412     9.382    10.396    11.451    12.547    13.680    14.848    16.051    17.286    18.551    19.843    21.160    22.501    23.862    25.241    26.636    28.044    29.462    30.889    32.320    33.754    35.187    36.616    38.040    39.453    40.855    42.241    43.608    44.954    46.276    47.569    48.832    50.061    51.252    52.404    53.513    54.577    55.591    56.555    57.464    58.317    59.111    59.845    60.515    61.120    61.658    62.128    62.527    62.856    63.113    63.297    63.408    63.445    63.408    63.297    63.113    62.856    62.527    62.128    61.658    61.120    60.515    59.845    59.111    58.317    57.464    56.555    55.591    54.577    53.513    52.404    51.252    50.061    48.832    47.569    46.276    44.954    43.608    42.241    40.855    39.453    38.040    36.616    35.187    33.754    32.320    30.889    29.462    28.044    26.636    25.241    23.862    22.501    21.160    19.843    18.551    17.286    16.051    14.848    13.680    12.547    11.451    10.396     9.382     8.412     7.486     6.608     5.777     4.997     4.267     3.591     2.969     2.402     1.892     1.441     1.048     0.716     0.446     0.239     0.095     0.016     0.000     0.000     0.000     0.000     0.000     0.000     0.000     0.000     0.000     0.000     0.000     0.000     0.000     0.000     0.000     0.000     0.000     0.000     0.000     0.000     0.000     0.000     0.000     0.000     0.000     0.000     0.000     0.000     0.000     0.000     0.000     0.000     0.000     0.000     0.000     0.000     0.000     0.000     0.000     0.000     0.000     0.000     0.000     0.000     0.000     0.000     0.000     0.000     0.000     0.000     0.000     0.000     0.000     0.000     0.000     0.000     0.000
     0.000     0.000     0.000     0.000     0.000     0.000     0.000     0.000     0.000     0.000     0.000     0.000     0.000     0.000     0.000     0.000     0.000     0.000     0.000     0.000     0.000     0.000     0.000     0.000     0.000     0.000     0.000     0.000     0.000     0.000     0.000     0.000     0.000     0.000     0.000     0.000     0.000     0.000     0.000     0.000     0.000     0.000     0.000     0.000     0.000     0.000     0.000     0.000     0.000     0.000     0.000     0.000     0.000     0.000     0.000     0.000     0.000     0.000     0.000     0.032     0.127     0.286     0.507     0.789     1.130     1.531     1.988     2.502     3.071     3.693     4.367     5.092     5.866     6.687     7.555     8.467     9.421    10.417    11.451    12.523    13.631    14.771    15.943    17.144    18.373    19.626    20.902    22.198    23.512    24.841    26.184    27.536    28.897    30.263    31.630    32.998    34.362    35.721    37.070    38.408    39.731    41.036    42.320    43.581    44.816    46.020    47.193    48.329    49.428    50.486    51.500    52.467    53.386    54.252    55.066    55.822    56.521    57.160    57.736    58.249    58.696    59.077    59.390    59.634    59.810    59.915    59.950    59.915    59.810    59.634    59.390    59.077    58.696    58.249    57.736    57.160    56.521    55.822    55.066    54.252    53.386    52.467    51.500    50.486    49.428    48.329    47.193    46.020    44.816    43.581    42.320    41.036    39.731    38.408    37.070    35.721    34.362    32.998    31.630    30.263    28.897    27.536    26.184    24.841    23.512    22.198    20.902    19.626    18.373    17.144    15.943    14.771    13.631    12.523    11.451    10.417     9.421     8.467     7.555     6.687     5.866     5.092     4.367     3.693     3.071     2.502     1.988     1.531     1.130     0.789     0.507     0.286     0.127     0.032     0.000     0.000     0.000     0.000     0.000     0.000     0.000     0.000     0.000     0.000     0.000     0.000     0.000     0.000     0.000     0.000     0.000     0.000     0.000     0.000     0.000     0.000     0.000     0.000     0.000     0.000     0.000     0.000     0.000     0.000     0.000     0.000     0.000     0.000     0.000     0.000     0.000     0.000     0.000     0.000     0.000     0.000     0.000     0.000     0.000     0.000     0.000     0.000     0.000     0.000     0.000     0.000     0.000     0.000     0.000     0.000     0.000     0.000
     0.000     0.000     0.000     0.000     0.000     0.000     0.000     0.000     0.000     0.000     0.000     0.000     0.000     0.000     0.000     0.000     0.000     0.000     0.000     0.000     0.000     0.000     0.000     0.000     0.000     0.000     0.000     0.000     0.000     0.000     0.000     0.000     0.000     0.000     0.000     0.000     0.000     0.000     0.000     0.000     0.000     0.000     0.000     0.000     0.000     0.000     0.000     0.000     0.000     0.000     0.000     0.000     0.000     0.000     0.000     0.000     0.000     0.000     0.000     0.002     0.050     0.160     0.332     0.563     0.854     1.203     1.609     2.070     2.585     3.153     3.773     4.442     5.160     5.925     6.735     7.589     8.485     9.421    10.396    11.408    12.454    13.533    14.643    15.782    16.947    18.137    19.350    20.582    21.832    23.097    24.375    25.663    26.959    28.260    29.564    30.868    32.168    33.463    34.750    36.025    37.287    38.531    39.756    40.958    42.135    43.284    44.401    45.485    46.532    47.540    48.506    49.428    50.303    51.129    51.904    52.625    53.290    53.898    54.447    54.935    55.361    55.723    56.021    56.254    56.421    56.521    56.555    56.521    56.421    56.254    56.021    55.723    55.361    54.935    54.447    53.898    53.290    52.625    51.904    51.129    50.303    49.428    48.506    47.540    46.532    45.485    44.401    43.284    42.135    40.958    39.756    38.531    37.287    36.025    34.750    33.463    32.168    30.868    29.564    28.260    26.959    25.663    24.375    23.097    21.832    20.582    19.350    18.137    16.947    15.782    14.643    13.533    12.454    11.408    10.396     9.421     8.485     7.589     6.735     5.925     5.160     4.442     3.773     3.153     2.585     2.070     1.609     1.203     0.854     0.563     0.332     0.160     0.050     0.002     0.000     0.000     0.000     0.000     0.000     0.000     0.000     0.000     0.000     0.000     0.000     0.000     0.000     0.000     0.000     0.000     0.000     0.000     0.000     0.000     0.000     0.000     0.000     0.000     0.000     0.000     0.000     0.000     0.000     0.000     0.000     0.000     0.000     0.000     0.000     0.000     0.000     0.000     0.000     0.000     0.000     0.000     0.000     0.000     0.000     0.000     0.000     0.000     0.000     0.000     0.000     0.000     0.000     0.000     0.000     0.000     0.000     0.000
     0.000     0.000     0.000     0.000     0.000     0.000     0.000     0.000     0.000     0.000     0.000     0.000     0.000     0.000     0.000     0.000     0.000     0.000     0.000     0.000     0.000     0.000     0.000     0.000     0.000     0.000     0.000     0.000     0.000     0.000     0.000     0.000     0.000     0.000     0.000     0.000     0.000     0.000     0.000     0.000     0.000     0.000     0.000     0.000     0.000     0.000     0.000     0.000     0.000     0.000     0.000     0.000     0.000     0.000     0.000     0.000     0.000     0.000     0.000     0.000     0.008     0.069     0.192     0.374     0.614     0.912     1.266     1.675     2.137     2.651     3.216     3.831     4.493     5.201     5.955     6.751     7.589     8.467     9.382    10.334    11.320    12.339    13.388    14.465    15.568    16.696    17.846    19.015    20.202    21.404    22.619    23.844    25.077    26.315    27.556    28.797    30.035    31.269    32.494    33.709    34.910    36.096    37.263    38.408    39.529    40.623    41.688    42.720    43.717    44.677    45.597    46.475    47.308    48.095    48.832    49.518    50.151    50.730    51.252    51.717    52.122    52.467    52.751    52.972    53.131    53.226    53.258    53.226    53.131    52.972    52.751    52.467    52.122    51.717    51.252    50.730    50.151    49.518    48.832    48.095    47.308    46.475    45.597    44.677    43.717    42.720    41.688    40.623    39.529    38.408    37.263    36.096    34.910    33.709    32.494    31.269    30.035    28.797    27.556    26.315    25.077    23.844    22.619    21.404    20.202    19.015    17.846    16.696    15.568    14.465    13.388    12.339    11.320    10.334     9.382     8.467     7.589     6.751     5.955     5.201     4.493     3.831     3.216     2.651     2.137     1.675     1.266     0.912     0.614     0.374     0.192     0.069     0.008     0.000     0.000     0.000     0.000     0.000     0.000     0.000     0.000     0.000     0.000     0.000     0.000     0.000     0.000     0.000     0.000     0.000     0.000     0.000     0.000     0.000     0.000     0.000     0.000     0.000     0.000     0.000     0.000     0.000     0.000     0.000     0.000     0.000     0.000     0.000     0.000     0.000     0.000     0.000     0.000     0.000     0.000     0.000     0.000     0.000     0.000     0.000     0.000     0.000     0.000     0.000     0.000     0.000     0.000     0.000     0.000     0.000     0.000     0.000
     0.000     0.000     0.000     0.000     0.000     0.000     0.000     0.000     0.000     0.000     0.000     0.000     0.000     0.000     0.000     0.000     0.000     0.000     0.000     0.000     0.000     0.000     0.000     0.000     0.000     0.000     0.000     0.000     0.000     0.000     0.000     0.000     0.000     0.000     0.000     0.000     0.000     0.000     0.000     0.000     0.000     0.000     0.000     0.000     0.000     0.000     0.000     0.000     0.000     0.000     0.000     0.000     0.000     0.000     0.000     0.000     0.000     0.000     0.000     0.000     0.000     0.016     0.089     0.222     0.412     0.659     0.961     1.317     1.727     2.188     2.699     3.258     3.865     4.518     5.215     5.955     6.735     7.555     8.412     9.305    10.231    11.190    12.178    13.195    14.238    15.304    16.392    17.500    18.625    19.765    20.918    22.081    23.252    24.428    25.608    26.788    27.965    29.138    30.304    31.460    32.603    33.731    34.842    35.931    36.998    38.040    39.053    40.035    40.984    41.898    42.773    43.608    44.401    45.149    45.851    46.504    47.106    47.656    48.153    48.595    48.980    49.308    49.578    49.789    49.940    50.030    50.061    50.030    49.940    49.789    49.578    49.308    48.980    48.595    48.153    47.656    47.106    46.504    45.851    45.149    44.401    43.608    42.773    41.898    40.984    40.035    39.053    38.040    36.998    35.931    34.842    33.731    32.603    31.460    30.304    29.138    27.965    26.788    25.608    24.428    23.252    22.081    20.918    19.765    18.625    17.500    16.392    15.304    14.238    13.195    12.178    11.190    10.231     9.305     8.412     7.555     6.735     5.955     5.215     4.518     3.865     3.258     2.699     2.188     1.727     1.317     0.961     0.659     0.412     0.222     0.089     0.016     0.000     0.000     0.000     0.000     0.000     0.000     0.000     0.000     0.000     0.000     0.000     0.000     0.000     0.000     0.000     0.000     0.000     0.000     0.000     0.000     0.000     0.000     0.000     0.000     0.000     0.000     0.000     0.000     0.000     0.000     0.000     0.000     0.000     0.000     0.000     0.000     0.000     0.000     0.000     0.000     0.000     0.000     0.000     0.000     0.000     0.000     0.000     0.000     0.000     0.000     0.000     0.000     0.000     0.000     0.000     0.000     0.000     0.000     0.000     0.000
     0.000     0.000     0.000     0.000     0.000     0.000     0.000     0.000     0.000     0.000     0.000     0.000     0.000     0.000     0.000     0.000     0.000     0.000     0.000     0.000     0.000     0.000     0.000     0.000     0.000     0.000     0.000     0.000     0.000     0.000     0.000     0.000     0.000     0.000     0.000     0.000     0.000     0.000     0.000     0.000     0.000     0.000     0.000     0.000     0.000     0.000     0.000     0.000     0.000     0.000     0.000     0.000     0.000     0.000     0.000     0.000     0.000     0.000     0.000     0.000     0.000     0.000     0.025     0.108     0.248     0.444     0.695     1.000     1.357     1.765     2.222     2.728     3.280     3.877     4.518     5.201     5.925     6.687     7.486     8.321     9.189    10.088    11.017    11.974    12.957    13.963    14.991    16.038    17.102    18.181    19.273    20.376    21.486    22.602    23.721    24.841    25.960    27.074    28.181    29.280    30.366    31.439    32.494    33.530    34.544    35.534    36.498    37.432    38.334    39.203    40.035    40.829    41.583    42.294    42.961    43.581    44.154    44.677    45.149    45.569    45.935    46.247    46.504    46.704    46.847    46.933    46.962    46.933    46.847    46.704    46.504    46.247    45.935    45.569    45.149    44.677    44.154    43.581    42.961    42.294    41.583    40.829    40.035    39.203    38.334    37.432    36.498    35.534    34.544    33.530    32.494    31.439    30.366    29.280    28.181    27.074    25.960    24.841    23.721    22.602    21.486    20.376    19.273    18.181    17.102    16.038    14.991    13.963    12.957    11.974    11.017    10.088     9.189     8.321     7.486     6.687     5.925     5.201     4.518     3.877     3.280     2.728     2.222     1.765     1.357     1.000     0.695     0.444     0.248     0.108     0.025     0.000     0.000     0.000     0.000     0.000     0.000     0.000     0.000     0.000     0.000     0.000     0.000     0.000     0.000     0.000     0.000     0.000     0.000     0.000     0.000     0.000     0.000     0.000     0.000     0.000     0.000     0.000     0.000     0.000     0.000     0.000     0.000     0.000     0.000     0.000     0.000     0.000     0.000     0.000     0.000     0.000     0.000     0.000     0.000     0.000     0.000     0.000     0.000     0.000     0.000     0.000     0.000     0.000     0.000     0.000     0.000     0.000     0.000     0.000     0.000     0.000
     0.000     0.000     0.000     0.000     0.000     0.000     0.000     0.000     0.000     0.000     0.000     0.000     0.000     0.000     0.000     0.000     0.000     0.000     0.000     0.000     0.000     0.000     0.000     0.000     0.000     0.000     0.000     0.000     0.000     0.000     0.000     0.000     0.000     0.000     0.000     0.000     0.000     0.000     0.000     0.000     0.000     0.000     0.000     0.000     0.000     0.000     0.000     0.000     0.000     0.000     0.000     0.000     0.000     0.000     0.000     0.000     0.000     0.000     0.000     0.000     0.000     0.000     0.000     0.034     0.124     0.270     0.470     0.723     1.028     1.383     1.787     2.239     2.737     3.280     3.865     4.493     5.160     5.866     6.608     7.385     8.195     9.036     9.906    10.804    11.728    12.675    13.643    14.630    15.635    16.654    17.687    18.730    19.781    20.838    21.898    22.960    24.020    25.077    26.128    27.170    28.201    29.219    30.221    31.205    32.168    33.108    34.023    34.910    35.768    36.593    37.383    38.138    38.853    39.529    40.162    40.752    41.296    41.793    42.241    42.640    42.988    43.284    43.527    43.717    43.853    43.935    43.962    43.935    43.853    43.717    43.527    43.284    42.988    42.640    42.241    41.793    41.296    40.752    40.162    39.529    38.853    38.138    37.383    36.593    35.768    34.910    34.023    33.108    32.168    31.205    30.221    29.219    28.201    27.170    26.128    25.077    24.020    22.960    21.898    20.838    19.781    18.730    17.687    16.654    15.635    14.630    13.643    12.675    11.728    10.804     9.906     9.036     8.195     7.385     6.608     5.866     5.160     4.493     3.865     3.280     2.737     2.239     1.787     1.383     1.028     0.723     0.470     0.270     0.124     0.034     0.000     0.000     0.000     0.000     0.000     0.000     0.000     0.000     0.000     0.000     0.000     0.000     0.000     0.000     0.000     0.000     0.000     0.000     0.000     0.000     0.000     0.000     0.000     0.000     0.000     0.000     0.000     0.000     0.000     0.000     0.000     0.000     0.000     0.000     0.000     0.000     0.000     0.000     0.000     0.000     0.000     0.000     0.000     0.000     0.000     0.000     0.000     0.000     0.000     0.000     0.000     0.000     0.000     0.000     0.000     0.000     0.000     0.000     0.000     0.000     0.000     0.000
     0.000     0.000     0.000     0.000     0.000     0.000     0.000     0.000     0.000     0.000     0.000     0.000     0.000     0.000     0.000     0.000     0.000     0.000     0.000     0.000     0.000     0.000     0.000     0.000     0.000     0.000     0.000     0.000     0.000     0.000     0.000     0.000     0.000     0.000     0.000     0.000     0.000     0.000     0.000     0.000     0.000     0.000     0.000     0.000     0.000     0.000     0.000     0.000     0.000     0.000     0.000     0.000     0.000     0.000     0.000     0.000     0.000     0.000     0.000     0.000     0.000     0.000     0.000     0.002     0.042     0.138     0.288     0.489     0.742     1.045     1.397     1.795     2.239     2.728     3.258     3.831     4.442     5.092     5.777     6.497     7.250     8.034     8.847     9.687    10.552    11.440    12.350    13.279    14.225    15.186    16.160    17.144    18.137    19.136    20.139    21.144    22.148    23.148    24.144    25.131    26.109    27.074    28.024    28.957    29.871    30.763    31.630    32.472    33.286    34.068    34.819    35.534    36.214    36.855    37.456    38.015    38.531    39.003    39.428    39.807    40.137    40.418    40.649    40.829    40.958    41.036    41.062    41.036    40.958    40.829    40.649    40.418    40.137    39.807    39.428    39.003    38.531    38.015    37.456    36.855    36.214    35.534    34.819    34.068    33.286    32.472    31.630    30.763    29.871    28.957    28.024    27.074    26.109    25.131    24.144    23.148    22.148    21.144    20.139    19.136    18.137    17.144    16.160    15.186    14.225    13.279    12.350    11.440    10.552     9.687     8.847     8.034     7.250     6.497     5.777     5.092     4.442     3.831     3.258     2.728     2.239     1.795     1.397     1.045     0.742     0.489     0.288     0.138     0.042     0.002     0.000     0.000     0.000     0.000     0.000     0.000     0.000     0.000     0.000     0.000     0.000     0.000     0.000     0.000     0.000     0.000     0.000     0.000     0.000     0.000     0.000     0.000     0.000     0.000     0.000     0.000     0.000     0.000     0.000     0.000     0.000     0.000     0.000     0.000     0.000     0.000     0.000     0.000     0.000     0.000     0.000     0.000     0.000     0.000     0.000     0.000     0.000     0.000     0.000     0.000     0.000     0.000     0.000     0.000     0.000     0.000     0.000     0.000     0.000     0.000     0.000     0.000
     0.000     0.000     0.000     0.000     0.000     0.000     0.000     0.000     0.000     0.000     0.000     0.000     0.000     0.000     0.000     0.000     0.000     0.000     0.000     0.000     0.000     0.000     0.000     0.000     0.000     0.000     0.000     0.000     0.000     0.000     0.000     0.000     0.000     0.000     0.000     0.000     0.000     0.000     0.000     0.000     0.000     0.000     0.000     0.000     0.000     0.000     0.000     0.000     0.000     0.000     0.000     0.000     0.000     0.000     0.000     0.000     0.000     0.000     0.000     0.000     0.000     0.000     0.000     0.000     0.003     0.049     0.148     0.299     0.501     0.752     1.051     1.397     1.787     2.222     2.699     3.216     3.773     4.367     4.997     5.661     6.357     7.084     7.840     8.623     9.431    10.262    11.114    11.986    12.874    13.778    14.694    15.622    16.558    17.500    18.447    19.396    20.344    21.290    22.231    23.166    24.091    25.004    25.904    26.788    27.653    28.498    29.320    30.118    30.889    31.630    32.342    33.020    33.664    34.272    34.842    35.372    35.861    36.308    36.712    37.070    37.383    37.650    37.869    38.040    38.162    38.236    38.260    38.236    38.162    38.040    37.869    37.650    37.383    37.070    36.712    36.308    35.861    35.372    34.842    34.272    33.664    33.020    32.342    31.630    30.889    30.118    29.320    28.498    27.653    26.788    25.904    25.004    24.091    23.166    22.231    21.290    20.344    19.396    18.447    17.500    16.558    15.622    14.694    13.778    12.874    11.986    11.114    10.262     9.431     8.623     7.840     7.084     6.357     5.661     4.997     4.367     3.773     3.216     2.699     2.222     1.787     1.397     1.051     0.752     0.501     0.299     0.148     0.049     0.003     0.000     0.000     0.000     0.000     0.000     0.000     0.000     0.000     0.000     0.000     0.000     0.000     0.000     0.000     0.000     0.000     0.000     0.000     0.000     0.000     0.000     0.000     0.000     0.000     0.000     0.000     0.000     0.000     0.000     0.000     0.000     0.000     0.000     0.000     0.000     0.000     0.000     0.000     0.000     0.000     0.000     0.000     0.000     0.000     0.000     0.000     0.000     0.000     0.000     0.000     0.000     0.000     0.000     0.000     0.000     0.000     0.000     0.000     0.000     0.000     0.000     0.000     0.000
     0.000     0.000     0.000     0.000     0.000     0.000     0.000     0.000     0.000     0.000     0.000     0.000     0.000     0.000     0.000     0.000     0.000     0.000     0.000     0.000     0.000     0.000     0.000     0.000     0.000     0.000     0.000     0.000     0.000     0.000     0.000     0.000     0.000     0.000     0.000     0.000     0.000     0.000     0.000     0.000     0.000     0.000     0.000     0.000     0.000     0.000     0.000     0.000     0.000     0.000     0.000     0.000     0.000     0.000     0.000     0.000     0.000     0.000     0.000     0.000     0.000     0.000     0.000     0.000     0.000     0.005     0.054     0.155     0.305     0.505     0.752     1.045     1.383     1.765     2.188     2.651     3.153     3.693     4.267     4.876     5.517     6.188     6.888     7.615     8.366     9.141     9.937    10.751    11.584    12.431    13.291    14.162    15.043    15.930    16.821    17.716    18.610    19.503    20.391    21.274    22.148    23.011    23.862    24.697    25.516    26.315    27.093    27.848    28.577    29.280    29.953    30.595    31.205    31.780    32.320    32.822    33.286    33.709    34.091    34.431    34.727    34.979    35.187    35.349    35.465    35.534    35.558    35.534    35.465    35.349    35.187    34.979    34.727    34.431    34.091    33.709    33.286    32.822    32.320    31.780    31.205    30.595    29.953    29.280    28.577    27.848    27.093    26.315    25.516    24.697    23.862    23.011    22.148    21.274    20.391    19.503    18.610    17.716    16.821    15.930    15.043    14.162    13.291    12.431    11.584    10.751     9.937     9.141     8.366     7.615     6.888     6.188     5.517     4.876     4.267     3.693     3.153     2.651     2.188     1.765     1.383     1.045     0.752     0.505     0.305     0.155     0.054     0.005     0.000     0.000     0.000     0.000     0.000     0.000     0.000     0.000     0.000     0.000     0.000     0.000     0.000     0.000     0.000     0.000     0.000     0.000     0.000     0.000     0.000     0.000     0.000     0.000     0.000     0.000     0.000     0.000     0.000     0.000     0.000     0.000     0.000     0.000     0.000     0.000     0.000     0.000     0.000     0.000     0.000     0.000     0.000     0.000     0.000     0.000     0.000     0.000     0.000     0.000     0.000     0.000     0.000     0.000     0.000     0.000     0.000     0.000     0.000     0.000     0.000     0.000     0.000     0.000
     0.000     0.000     0.000     0.000     0.000     0.000     0.000     0.000     0.000     0.000     0.000     0.000     0.000     0.000     0.000     0.000     0.000     0.000     0.000     0.000     0.000     0.000     0.000     0.000     0.000     0.000     0.000     0.000     0.000     0.000     0.000     0.000     0.000     0.000     0.000     0.000     0.000     0.000     0.000     0.000     0.000     0.000     0.000     0.000     0.000     0.000     0.000     0.000     0.000     0.000     0.000     0.000     0.000     0.000     0.000     0.000     0.000     0.000     0.000     0.000     0.000     0.000     0.000     0.000     0.000     0.000     0.006     0.057     0.157     0.305     0.501     0.742     1.028     1.357     1.727     2.137     2.585     3.071     3.591     4.145     4.731     5.347     5.992     6.663     7.359     8.078     8.819     9.578    10.355    11.147    11.952    12.768    13.594    14.427    15.265    16.106    16.947    17.788    18.625    19.457    20.281    21.095    21.898    22.687    23.460    24.215    24.950    25.663    26.353    27.016    27.653    28.260    28.837    29.381    29.891    30.366    30.805    31.205    31.566    31.888    32.168    32.407    32.603    32.756    32.866    32.932    32.954    32.932    32.866    32.756    32.603    32.407    32.168    31.888    31.566    31.205    30.805    30.366    29.891    29.381    28.837    28.260    27.653    27.016    26.353    25.663    24.950    24.215    23.460    22.687    21.898    21.095    20.281    19.457    18.625    17.788    16.947    16.106    15.265    14.427    13.594    12.768    11.952    11.147    10.355     9.578     8.819     8.078     7.359     6.663     5.992     5.347     4.731     4.145     3.591     3.071     2.585     2.137     1.727     1.357     1.028     0.742     0.501     0.305     0.157     0.057     0.006     0.000     0.000     0.000     0.000     0.000     0.000     0.000     0.000     0.000     0.000     0.000     0.000     0.000     0.000     0.000     0.000     0.000     0.000     0.000     0.000     0.000     0.000     0.000     0.000     0.000     0.000     0.000     0.000     0.000     0.000     0.000     0.000     0.000     0.000     0.000     0.000     0.000     0.000     0.000     0.000     0.000     0.000     0.000     0.000     0.000     0.000     0.000     0.000     0.000     0.000     0.000     0.000     0.000     0.000     0.000     0.000     0.000     0.000     0.000     0.000     0.000     0.000     0.000     0.000     0.000
     0.000     0.000     0.000     0.000     0.000     0.000     0.000     0.000     0.000     0.000     0.000     0.000     0.000     0.000     0.000     0.000     0.000     0.000     0.000     0.000     0.000     0.000     0.000     0.000     0.000     0.000     0.000     0.000     0.000     0.000     0.000     0.000     0.000     0.000     0.000     0.000     0.000     0.000     0.000     0.000     0.000     0.000     0.000     0.000     0.000     0.000     0.000     0.000     0.000     0.000     0.000     0.000     0.000     0.000     0.000     0.000     0.000     0.000     0.000     0.000     0.000     0.000     0.000     0.000     0.000     0.000     0.000     0.007     0.057     0.155     0.299     0.489     0.723     1.000     1.317     1.675     2.070     2.502     2.969     3.469     4.001     4.563     5.153     5.770     6.411     7.076     7.762     8.467     9.189     9.927    10.678    11.440    12.213    12.992    13.778    14.567    15.357    16.146    16.933    17.716    18.491    19.258    20.014    20.757    21.486    22.198    22.891    23.564    24.215    24.841    25.442    26.016    26.560    27.074    27.556    28.004    28.419    28.797    29.138    29.442    29.707    29.932    30.118    30.263    30.366    30.429    30.449    30.429    30.366    30.263    30.118    29.932    29.707    29.442    29.138    28.797    28.419    28.004    27.556    27.074    26.560    26.016    25.442    24.841    24.215    23.564    22.891    22.198    21.486    20.757    20.014    19.258    18.491    17.716    16.933    16.146    15.357    14.567    13.778    12.992    12.213    11.440    10.678     9.927     9.189     8.467     7.762     7.076     6.411     5.770     5.153     4.563     4.001     3.469     2.969     2.502     2.070     1.675     1.317     1.000     0.723     0.489     0.299     0.155     0.057     0.007     0.000     0.000     0.000     0.000     0.000     0.000     0.000     0.000     0.000     0.000     0.000     0.000     0.000     0.000     0.000     0.000     0.000     0.000     0.000     0.000     0.000     0.000     0.000     0.000     0.000     0.000     0.000     0.000     0.000     0.000     0.000     0.000     0.000     0.000     0.000     0.000     0.000     0.000     0.000     0.000     0.000     0.000     0.000     0.000     0.000     0.000     0.000     0.000     0.000     0.000     0.000     0.000     0.000     0.000     0.000     0.000     0.000     0.000     0.000     0.000     0.000     0.000     0.000     0.000     0.000     0.000
     0.000     0.000     0.000     0.000     0.000     0.000     0.000     0.000     0.000     0.000     0.000     0.000     0.000     0.000     0.000     0.000     0.000     0.000     0.000     0.000     0.000     0.000     0.000     0.000     0.000     0.000     0.000     0.000     0.000     0.000     0.000     0.000     0.000     0.000     0.000     0.000     0.000     0.000     0.000     0.000     0.000     0.000     0.000     0.000     0.000     0.000     0.000     0.000     0.000     0.000     0.000     0.000     0.000     0.000     0.000     0.000     0.000     0.000     0.000     0.000     0.000     0.000     0.000     0.000     0.000     0.000     0.000     0.000     0.006     0.054     0.148     0.288     0.470     0.695     0.961     1.266     1.609     1.988     2.402     2.849     3.328     3.836     4.373     4.936     5.524     6.135     6.767     7.418     8.087     8.772     9.470    10.180    10.900    11.628    12.362    13.099    13.839    14.579    15.317    16.051    16.780    17.500    18.211    18.910    19.595    20.265    20.918    21.552    22.164    22.755    23.321    23.862    24.375    24.859    25.314    25.737    26.128    26.484    26.807    27.093    27.343    27.556    27.731    27.867    27.965    28.024    28.044    28.024    27.965    27.867    27.731    27.556    27.343    27.093    26.807    26.484    26.128    25.737    25.314    24.859    24.375    23.862    23.321    22.755    22.164    21.552    20.918    20.265    19.595    18.910    18.211    17.500    16.780    16.051    15.317    14.579    13.839    13.099    12.362    11.628    10.900    10.180     9.470     8.772     8.087     7.418     6.767     6.135     5.524     4.936     4.373     3.836     3.328     2.849     2.402     1.988     1.609     1.266     0.961     0.695     0.470     0.288     0.148     0.054     0.006     0.000     0.000     0.000     0.000     0.000     0.000     0.000     0.000     0.000     0.000     0.000     0.000     0.000     0.000     0.000     0.000     0.000     0.000     0.000     0.000     0.000     0.000     0.000     0.000     0.000     0.000     0.000     0.000     0.000     0.000     0.000     0.000     0.000     0.000     0.000     0.000     0.000     0.000     0.000     0.000     0.000     0.000     0.000     0.000     0.000     0.000     0.000     0.000     0.000     0.000     0.000     0.000     0.000     0.000     0.000     0.000     0.000     0.000     0.000     0.000     0.000     0.000     0.000     0.000     0.000     0.000     0.000
     0.000     0.000     0.000     0.000     0.000     0.000     0.000     0.000     0.000     0.000     0.000     0.000     0.000     0.000     0.000     0.000     0.000     0.000     0.000     0.000     0.000     0.000     0.000     0.000     0.000     0.000     0.000     0.000     0.000     0.000     0.000     0.000     0.000     0.000     0.000     0.000     0.000     0.000     0.000     0.000     0.000     0.000     0.000     0.000     0.000     0.000     0.000     0.000     0.000     0.000     0.000     0.000     0.000     0.000     0.000     0.000     0.000     0.000     0.000     0.000     0.000     0.000     0.000     0.000     0.000     0.000     0.000     0.000     0.000     0.005     0.049     0.138     0.270     0.444     0.659     0.912     1.203     1.531     1.892     2.287     2.713     3.169     3.653     4.163     4.698     5.257     5.836     6.435     7.051     7.684     8.330     8.988     9.657    10.334    11.017    11.706    12.396    13.088    13.778    14.465    15.147    15.822    16.489    17.144    17.788    18.417    19.030    19.626    20.202    20.757    21.290    21.799    22.282    22.738    23.166    23.564    23.932    24.268    24.571    24.841    25.077    25.277    25.442    25.571    25.663    25.719    25.737    25.719    25.663    25.571    25.442    25.277    25.077    24.841    24.571    24.268    23.932    23.564    23.166    22.738    22.282    21.799    21.290    20.757    20.202    19.626    19.030    18.417    17.788    17.144    16.489    15.822    15.147    14.465    13.778    13.088    12.396    11.706    11.017    10.334     9.657     8.988     8.330     7.684     7.051     6.435     5.836     5.257     4.698     4.163     3.653     3.169     2.713     2.287     1.892     1.531     1.203     0.912     0.659     0.444     0.270     0.138     0.049     0.005     0.000     0.000     0.000     0.000     0.000     0.000     0.000     0.000     0.000     0.000     0.000     0.000     0.000     0.000     0.000     0.000     0.000     0.000     0.000     0.000     0.000     0.000     0.000     0.000     0.000     0.000     0.000     0.000     0.000     0.000     0.000     0.000     0.000     0.000     0.000     0.000     0.000     0.000     0.000     0.000     0.000     0.000     0.000     0.000     0.000     0.000     0.000     0.000     0.000     0.000     0.000     0.000     0.000     0.000     0.000     0.000     0.000     0.000     0.000     0.000     0.000     0.000     0.000     0.000     0.000     0.000     0.000     0.000
     0.000     0.000     0.000     0.000     0.000     0.000     0.000     0.000     0.000     0.000     0.000     0.000     0.000     0.000     0.000     0.000     0.000     0.000     0.000     0.000     0.000     0.000     0.000     0.000     0.000     0.000     0.000     0.000     0.000     0.000     0.000     0.000     0.000     0.000     0.000     0.000     0.000     0.000     0.000     0.000     0.000     0.000     0.000     0.000     0.000     0.000     0.000     0.000     0.000     0.000     0.000     0.000     0.000     0.000     0.000     0.000     0.000     0.000     0.000     0.000     0.000     0.000     0.000     0.000     0.000     0.000     0.000     0.000     0.000     0.000     0.003     0.042     0.124     0.248     0.412     0.614     0.854     1.130     1.441     1.784     2.158     2.562     2.994     3.453     3.936     4.442     4.970     5.517     6.082     6.663     7.259     7.866     8.485     9.112     9.746    10.386    11.028    11.672    12.316    12.957    13.594    14.225    14.848    15.462    16.065    16.654    17.229    17.788    18.329    18.850    19.350    19.827    20.281    20.709    21.112    21.486    21.832    22.148    22.433    22.687    22.908    23.097    23.252    23.373    23.460    23.512    23.529    23.512    23.460    23.373    23.252    23.097    22.908    22.687    22.433    22.148    21.832    21.486    21.112    20.709    20.281    19.827    19.350    18.850    18.329    17.788    17.229    16.654    16.065    15.462    14.848    14.225    13.594    12.957    12.316    11.672    11.028    10.386     9.746     9.112     8.485     7.866     7.259     6.663     6.082     5.517     4.970     4.442     3.936     3.453     2.994     2.562     2.158     1.784     1.441     1.130     0.854     0.614     0.412     0.248     0.124     0.042     0.003     0.000     0.000     0.000     0.000     0.000     0.000     0.000     0.000     0.000     0.000     0.000     0.000     0.000     0.000     0.000     0.000     0.000     0.000     0.000     0.000     0.000     0.000     0.000     0.000     0.000     0.000     0.000     0.000     0.000     0.000     0.000     0.000     0.000     0.000     0.000     0.000     0.000     0.000     0.000     0.000     0.000     0.000     0.000     0.000     0.000     0.000     0.000     0.000     0.000     0.000     0.000     0.000     0.000     0.000     0.000     0.000     0.000     0.000     0.000     0.000     0.000     0.000     0.000     0.000     0.000     0.000     0.000     0.000     0.000
     0.000     0.000     0.000     0.000     0.000     0.000     0.000     0.000     0.000     0.000     0.000     0.000     0.000     0.000     0.000     0.000     0.000     0.000     0.000     0.000     0.000     0.000     0.000     0.000     0.000     0.000     0.000     0.000     0.000     0.000     0.000     0.000     0.000     0.000     0.000     0.000     0.000     0.000     0.000     0.000     0.000     0.000     0.000     0.000     0.000     0.000     0.000     0.000     0.000     0.000     0.000     0.000     0.000     0.000     0.000     0.000     0.000     0.000     0.000     0.000     0.000     0.000     0.000     0.000     0.000     0.000     0.000     0.000     0.000     0.000     0.000     0.002     0.034     0.108     0.222     0.374     0.563     0.789     1.048     1.340     1.664     2.017     2.398     2.805     3.237     3.693     4.169     4.666     5.181     5.712     6.257     6.815     7.385     7.963     8.549     9.141     9.736    10.334    10.932    11.528    12.122    12.710    13.291    13.864    14.427    14.978    15.515    16.038    16.544    17.032    17.500    17.948    18.373    18.775    19.152    19.503    19.827    20.124    20.391    20.630    20.838    21.015    21.160    21.274    21.355    21.404    21.421    21.404    21.355    21.274    21.160    21.015    20.838    20.630    20.391    20.124    19.827    19.503    19.152    18.775    18.373    17.948    17.500    17.032    16.544    16.038    15.515    14.978    14.427    13.864    13.291    12.710    12.122    11.528    10.932    10.334     9.736     9.141     8.549     7.963     7.385     6.815     6.257     5.712     5.181     4.666     4.169     3.693     3.237     2.805     2.398     2.017     1.664     1.340     1.048     0.789     0.563     0.374     0.222     0.108     0.034     0.002     0.000     0.000     0.000     0.000     0.000     0.000     0.000     0.000     0.000     0.000     0.000     0.000     0.000     0.000     0.000     0.000     0.000     0.000     0.000     0.000     0.000     0.000     0.000     0.000     0.000     0.000     0.000     0.000     0.000     0.000     0.000     0.000     0.000     0.000     0.000     0.000     0.000     0.000     0.000     0.000     0.000     0.000     0.000     0.000     0.000     0.000     0.000     0.000     0.000     0.000     0.000     0.000     0.000     0.000     0.000     0.000     0.000     0.000     0.000     0.000     0.000     0.000     0.000     0.000     0.000     0.000     0.000     0.000     0.000     0.000
     0.000     0.000     0.000     0.000     0.000     0.000     0.000     0.000     0.000     0.000     0.000     0.000     0.000     0.000     0.000     0.000     0.000     0.000     0.000     0.000     0.000     0.000     0.000     0.000     0.000     0.000     0.000     0.000     0.000     0.000     0.000     0.000     0.000     0.000     0.000     0.000     0.000     0.000     0.000     0.000     0.000     0.000     0.000     0.000     0.000     0.000     0.000     0.000     0.000     0.000     0.000     0.000     0.000     0.000     0.000     0.000     0.000     0.000     0.000     0.000     0.000     0.000     0.000     0.000     0.000     0.000     0.000     0.000     0.000     0.000     0.000     0.000     0.000     0.025     0.089     0.192     0.332     0.507     0.716     0.958     1.231     1.534     1.865     2.222     2.604     3.009     3.436     3.883     4.348     4.830     5.326     5.836     6.357     6.888     7.427     7.972     8.522     9.074     9.627    10.180    10.730    11.277    11.817    12.350    12.874    13.388    13.889    14.376    14.848    15.304    15.742    16.160    16.558    16.933    17.286    17.615    17.918    18.196    18.447    18.670    18.865    19.030    19.167    19.273    19.350    19.396    19.411    19.396    19.350    19.273    19.167    19.030    18.865    18.670    18.447    18.196    17.918    17.615    17.286    16.933    16.558    16.160    15.742    15.304    14.848    14.376    13.889    13.388    12.874    12.350    11.817    11.277    10.730    10.180     9.627     9.074     8.522     7.972     7.427     6.888     6.357     5.836     5.326     4.830     4.348     3.883     3.436     3.009     2.604     2.222     1.865     1.534     1.231     0.958     0.716     0.507     0.332     0.192     0.089     0.025     0.000     0.000     0.000     0.000     0.000     0.000     0.000     0.000     0.000     0.000     0.000     0.000     0.000     0.000     0.000     0.000     0.000     0.000     0.000     0.000     0.000     0.000     0.000     0.000     0.000     0.000     0.000     0.000     0.000     0.000     0.000     0.000     0.000     0.000     0.000     0.000     0.000     0.000     0.000     0.000     0.000     0.000     0.000     0.000     0.000     0.000     0.000     0.000     0.000     0.000     0.000     0.000     0.000     0.000     0.000     0.000     0.000     0.000     0.000     0.000     0.000     0.000     0.000     0.000     0.000     0.000     0.000     0.000     0.000     0.000     0.000     0.000
     0.000     0.000     0.000     0.000     0.000     0.000     0.000     0.000     0.000     0.000     0.000     0.000     0.000     0.000     0.000     0.000     0.000     0.000     0.000     0.000     0.000     0.000     0.000     0.000     0.000     0.000     0.000     0.000     0.000     0.000     0.000     0.000     0.000     0.000     0.000     0.000     0.000     0.000     0.000     0.000     0.000     0.000     0.000     0.000     0.000     0.000     0.000     0.000     0.000     0.000     0.000     0.000     0.000     0.000     0.000     0.000     0.000     0.000     0.000     0.000     0.000     0.000     0.000     0.000     0.000     0.000     0.000     0.000     0.000     0.000     0.000     0.000     0.000     0.000     0.016     0.069     0.160     0.286     0.446     0.639     0.862     1.115     1.397     1.704     2.037     2.393     2.771     3.169     3.585     4.019     4.467     4.930     5.404     5.888     6.380     6.880     7.385     7.893     8.403     8.913     9.421     9.927    10.427    10.921    11.408    11.884    12.350    12.804    13.243    13.667    14.075    14.465    14.836    15.186    15.515    15.822    16.106    16.365    16.599    16.807    16.989    17.144    17.272    17.371    17.443    17.486    17.500    17.486    17.443    17.371    17.272    17.144    16.989    16.807    16.599    16.365    16.106    15.822    15.515    15.186    14.836    14.465    14.075    13.667    13.243    12.804    12.350    11.884    11.408    10.921    10.427     9.927     9.421     8.913     8.403     7.893     7.385     6.880     6.380     5.888     5.404     4.930     4.467     4.019     3.585     3.169     2.771     2.393     2.037     1.704     1.397     1.115     0.862     0.639     0.446     0.286     0.160     0.069     0.016     0.000     0.000     0.000     0.000     0.000     0.000     0.000     0.000     0.000     0.000     0.000     0.000     0.000     0.000     0.000     0.000     0.000     0.000     0.000     0.000     0.000     0.000     0.000     0.000     0.000     0.000     0.000     0.000     0.000     0.000     0.000     0.000     0.000     0.000     0.000     0.000     0.000     0.000     0.000     0.000     0.000     0.000     0.000     0.000     0.000     0.000     0.000     0.000     0.000     0.000     0.000     0.000     0.000     0.000     0.000     0.000     0.000     0.000     0.000     0.000     0.000     0.000     0.000     0.000     0.000     0.000     0.000     0.000     0.000     0.000     0.000     0.000     0.000
     0.000     0.000     0.000     0.000     0.000     0.000     0.000     0.000     0.000     0.000     0.000     0.000     0.000     0.000     0.000     0.000     0.000     0.000     0.000     0.000     0.000     0.000     0.000     0.000     0.000     0.000     0.000     0.000     0.000     0.000     0.000     0.000     0.000     0.000     0.000     0.000     0.000     0.000     0.000     0.000     0.000     0.000     0.000     0.000     0.000     0.000     0.000     0.000     0.000     0.000     0.000     0.000     0.000     0.000     0.000     0.000     0.000     0.000     0.000     0.000     0.000     0.000     0.000     0.000     0.000     0.000     0.000     0.000     0.000     0.000     0.000     0.000     0.000     0.000     0.000     0.008     0.050     0.127     0.239     0.382     0.557     0.762     0.994     1.253     1.538     1.845     2.175     2.525     2.894     3.280     3.681     4.097     4.525     4.963     5.411     5.866     6.326     6.791     7.259     7.727     8.195     8.660     9.122     9.578    10.027    10.469    10.900    11.320    11.728    12.122    12.500    12.862    13.207    13.533    13.839    14.125    14.389    14.630    14.848    15.043    15.212    15.357    15.476    15.568    15.635    15.675    15.688    15.675    15.635    15.568    15.476    15.357    15.212    15.043    14.848    14.630    14.389    14.125    13.839    13.533    13.207    12.862    12.500    12.122    11.728    11.320    10.900    10.469    10.027     9.578     9.122     8.660     8.195     7.727     7.259     6.791     6.326     5.866     5.411     4.963     4.525     4.097     3.681     3.280     2.894     2.525     2.175     1.845     1.538     1.253     0.994     0.762     0.557     0.382     0.239     0.127     0.050     0.008     0.000     0.000     0.000     0.000     0.000     0.000     0.000     0.000     0.000     0.000     0.000     0.000     0.000     0.000     0.000     0.000     0.000     0.000     0.000     0.000     0.000     0.000     0.000     0.000     0.000     0.000     0.000     0.000     0.000     0.000     0.000     0.000     0.000     0.000     0.000     0.000     0.000     0.000     0.000     0.000     0.000     0.000     0.000     0.000     0.000     0.000     0.000     0.000     0.000     0.000     0.000     0.000     0.000     0.000     0.000     0.000     0.000     0.000     0.000     0.000     0.000     0.000     0.000     0.000     0.000     0.000     0.000     0.000     0.000     0.000     0.000     0.000     0.000     0.000
     0.000     0.000     0.000     0.000     0.000     0.000     0.000     0.000     0.000     0.000     0.000     0.000     0.000     0.000     0.000     0.000     0.000     0.000     0.000     0.000     0.000     0.000     0.000     0.000     0.000     0.000     0.000     0.000     0.000     0.000     0.000     0.000     0.000     0.000     0.000     0.000     0.000     0.000     0.000     0.000     0.000     0.000     0.000     0.000     0.000     0.000     0.000     0.000     0.000     0.000     0.000     0.000     0.000     0.000     0.000     0.000     0.000     0.000     0.000     0.000     0.000     0.000     0.000     0.000     0.000     0.000     0.000     0.000     0.000     0.000     0.000     0.000     0.000     0.000     0.000     0.000     0.002     0.032     0.095     0.191     0.318     0.474     0.659     0.870     1.107     1.367     1.649     1.952     2.274     2.613     2.969     3.339     3.721     4.115     4.518     4.930     5.347     5.770     6.196     6.623     7.051     7.478     7.902     8.321     8.734     9.141     9.539     9.927    10.303    10.667    11.017    11.353    11.672    11.974    12.258    12.523    12.768    12.992    13.195    13.375    13.533    13.667    13.778    13.864    13.926    13.963    13.975    13.963    13.926    13.864    13.778    13.667    13.533    13.375    13.195    12.992    12.768    12.523    12.258    11.974    11.672    11.353    11.017    10.667    10.303     9.927     9.539     9.141     8.734     8.321     7.902     7.478     7.051     6.623     6.196     5.770     5.347     4.930     4.518     4.115     3.721     3.339     2.969     2.613     2.274     1.952     1.649     1.367     1.107     0.870     0.659     0.474     0.318     0.191     0.095     0.032     0.002     0.000     0.000     0.000     0.000     0.000     0.000     0.000     0.000     0.000     0.000     0.000     0.000     0.000     0.000     0.000     0.000     0.000     0.000     0.000     0.000     0.000     0.000     0.000     0.000     0.000     0.000     0.000     0.000     0.000     0.000     0.000     0.000     0.000     0.000     0.000     0.000     0.000     0.000     0.000     0.000     0.000     0.000     0.000     0.000     0.000     0.000     0.000     0.000     0.000     0.000     0.000     0.000     0.000     0.000     0.000     0.000     0.000     0.000     0.000     0.000     0.000     0.000     0.000     0.000     0.000     0.000     0.000     0.000     0.000     0.000     0.000     0.000     0.000     0.000     0.000
[truncated: 55,463 more chars]
