# Supplementary material for: The near-field tsunami generated by the 15 January 2022 eruption of the Hunga Tonga-Hunga Ha’apai volcano and its impact on Tongatapu, Tonga
Source: Sci Rep. 2022 Sep 7;12:15187. doi: 10.1038/s41598-022-19486-w (PMC9452557; doi:10.1038/s41598-022-19486-w)
Supplement: Supplementary file 2 — Supplementary Information 2. [file 41598_2022_19486_MOESM2_ESM.zip › WL_300TNT.asc]

ncols                       252
nrows                       180
xllcorner              -175.427
yllcorner               -20.570
cellsize      0.000277777784504
NODATA_value  -9999
     0.000     0.000     0.000     0.000     0.000     0.000     0.000     0.000     0.000     0.000     0.000     0.000     0.000     0.000     0.000     0.000     0.000     0.000     0.000     0.000     0.000     0.000     0.000     0.000     0.000     0.000     0.000     0.000     0.000     0.000     0.000     0.000     0.000     0.000     0.000     0.000     0.000     0.000     0.000     0.000     0.000     0.000     0.000     0.000     0.000     0.000     0.000     0.000     0.000     0.000     0.000     0.000     0.000     0.000     0.000     0.000     0.000     0.000     0.000     0.000     0.000     0.000     0.000     0.000     0.000     0.000     0.000     0.000     0.000     0.000     0.000     0.000     0.000     0.000     0.000     0.000     0.000     0.000     0.000     0.000     0.000     0.000     0.000     0.000     0.000     0.000     0.000     0.000     0.000     0.000     0.000     0.000     0.000     0.000     0.000     0.000     0.000     0.000     0.000     0.000     0.000     0.000     0.000     0.000     0.000     0.000     0.000     0.000     0.000     0.000     0.000     0.000     0.000     0.000     0.000     0.000     0.000     0.000     0.000     0.000     0.000     0.000     0.000     0.000     0.000     0.000     0.000     0.000     0.000     0.000     0.000     0.000     0.000     0.000     0.000     0.000     0.000     0.000     0.000     0.000     0.000     0.000     0.000     0.000     0.000     0.000     0.000     0.000     0.000     0.000     0.000     0.000     0.000     0.000     0.000     0.000     0.000     0.000     0.000     0.000     0.000     0.000     0.000     0.000     0.000     0.000     0.000     0.000     0.000     0.000     0.000     0.000     0.000     0.000     0.000     0.000     0.000     0.000     0.000     0.000     0.000     0.000     0.000     0.000     0.000     0.000     0.000     0.000     0.000     0.000     0.000     0.000     0.000     0.000     0.000     0.000     0.000     0.000     0.000     0.000     0.000     0.000     0.000     0.000     0.000     0.000     0.000     0.000     0.000     0.000     0.000     0.000     0.000     0.000     0.000     0.000     0.000     0.000     0.000     0.000     0.000     0.000     0.000     0.000     0.000     0.000     0.000     0.000     0.000     0.000     0.000     0.000     0.000     0.000     0.000     0.000     0.000     0.000     0.000     0.000     0.000     0.000     0.000     0.000     0.000     0.000     0.000     0.000     0.000     0.000     0.000     0.000
     0.000     0.000     0.000     0.000     0.000     0.000     0.000     0.000     0.000     0.000     0.000     0.000     0.000     0.000     0.000     0.000     0.000     0.000     0.000     0.000     0.000     0.000     0.000     0.000     0.000     0.000     0.000     0.000     0.000     0.000     0.000     0.000     0.000     0.000     0.000     0.000     0.000     0.000     0.000     0.000     0.000     0.000     0.000     0.000     0.000     0.000     0.000     0.000     0.000     0.000     0.000     0.000     0.000     0.000     0.000     0.000     0.000     0.000     0.000     0.000     0.000     0.000     0.000     0.000     0.000     0.000     0.000     0.000     0.000     0.000     0.000     0.000     0.000     0.000     0.000     0.000     0.000     0.000     0.000     0.000     0.000     0.000     0.000     0.000     0.000     0.000     0.000     0.000     0.000     0.000     0.000     0.000     0.000     0.000     0.000     0.000     0.000     0.000     0.000     0.000     0.000     0.000     0.000     0.000     0.000     0.000     0.000     0.000     0.000     0.000     0.000     0.000     0.000     0.000     0.000     0.000     0.000     0.000     0.000     0.000     0.000     0.000     0.000     0.000     0.000     0.000     0.000     0.000     0.000     0.000     0.000     0.000     0.000     0.000     0.000     0.000     0.000     0.000     0.000     0.000     0.000     0.000     0.000     0.000     0.000     0.000     0.000     0.000     0.000     0.000     0.000     0.000     0.000     0.000     0.000     0.000     0.000     0.000     0.000     0.000     0.000     0.000     0.000     0.000     0.000     0.000     0.000     0.000     0.000     0.000     0.000     0.000     0.000     0.000     0.000     0.000     0.000     0.000     0.000     0.000     0.000     0.000     0.000     0.000     0.000     0.000     0.000     0.000     0.000     0.000     0.000     0.000     0.000     0.000     0.000     0.000     0.000     0.000     0.000     0.000     0.000     0.000     0.000     0.000     0.000     0.000     0.000     0.000     0.000     0.000     0.000     0.000     0.000     0.000     0.000     0.000     0.000     0.000     0.000     0.000     0.000     0.000     0.000     0.000     0.000     0.000     0.000     0.000     0.000     0.000     0.000     0.000     0.000     0.000     0.000     0.000     0.000     0.000     0.000     0.000     0.000     0.000     0.000     0.000     0.000     0.000     0.000     0.000     0.000     0.000     0.000     0.000
     0.000     0.000     0.000     0.000     0.000     0.000     0.000     0.000     0.000     0.000     0.000     0.000     0.000     0.000     0.000     0.000     0.000     0.000     0.000     0.000     0.000     0.000     0.000     0.000     0.000     0.000     0.000     0.000     0.000     0.000     0.000     0.000     0.000     0.000     0.000     0.000     0.000     0.000     0.000     0.000     0.000     0.000     0.000     0.000     0.000     0.000     0.000     0.000     0.000     0.000     0.000     0.000     0.000     0.000     0.000     0.000     0.000     0.000     0.000     0.000     0.000     0.000     0.000     0.000     0.000     0.000     0.000     0.000     0.000     0.000     0.000     0.000     0.000     0.000     0.000     0.000     0.000     0.000     0.000     0.000     0.000     0.000     0.000     0.000     0.000     0.000     0.000     0.000     0.000     0.000     0.000     0.000     0.000     0.000     0.000     0.000     0.000     0.000     0.000     0.000     0.000     0.000     0.000     0.000     0.000     0.000     0.000     0.000     0.000     0.000     0.000     0.000     0.000     0.000     0.001     0.004     0.007     0.012     0.017     0.022     0.027     0.031     0.035     0.038     0.041     0.042     0.043     0.042     0.041     0.038     0.035     0.031     0.027     0.022     0.017     0.012     0.007     0.004     0.001     0.000     0.000     0.000     0.000     0.000     0.000     0.000     0.000     0.000     0.000     0.000     0.000     0.000     0.000     0.000     0.000     0.000     0.000     0.000     0.000     0.000     0.000     0.000     0.000     0.000     0.000     0.000     0.000     0.000     0.000     0.000     0.000     0.000     0.000     0.000     0.000     0.000     0.000     0.000     0.000     0.000     0.000     0.000     0.000     0.000     0.000     0.000     0.000     0.000     0.000     0.000     0.000     0.000     0.000     0.000     0.000     0.000     0.000     0.000     0.000     0.000     0.000     0.000     0.000     0.000     0.000     0.000     0.000     0.000     0.000     0.000     0.000     0.000     0.000     0.000     0.000     0.000     0.000     0.000     0.000     0.000     0.000     0.000     0.000     0.000     0.000     0.000     0.000     0.000     0.000     0.000     0.000     0.000     0.000     0.000     0.000     0.000     0.000     0.000     0.000     0.000     0.000     0.000     0.000     0.000     0.000     0.000     0.000     0.000     0.000     0.000     0.000     0.000
     0.000     0.000     0.000     0.000     0.000     0.000     0.000     0.000     0.000     0.000     0.000     0.000     0.000     0.000     0.000     0.000     0.000     0.000     0.000     0.000     0.000     0.000     0.000     0.000     0.000     0.000     0.000     0.000     0.000     0.000     0.000     0.000     0.000     0.000     0.000     0.000     0.000     0.000     0.000     0.000     0.000     0.000     0.000     0.000     0.000     0.000     0.000     0.000     0.000     0.000     0.000     0.000     0.000     0.000     0.000     0.000     0.000     0.000     0.000     0.000     0.000     0.000     0.000     0.000     0.000     0.000     0.000     0.000     0.000     0.000     0.000     0.000     0.000     0.000     0.000     0.000     0.000     0.000     0.000     0.000     0.000     0.000     0.000     0.000     0.000     0.000     0.000     0.000     0.000     0.000     0.000     0.000     0.000     0.000     0.000     0.000     0.000     0.000     0.000     0.000     0.000     0.000     0.000     0.000     0.000     0.000     0.000     0.000     0.001     0.005     0.012     0.021     0.033     0.046     0.060     0.074     0.089     0.104     0.117     0.130     0.142     0.152     0.161     0.168     0.173     0.176     0.177     0.176     0.173     0.168     0.161     0.152     0.142     0.130     0.117     0.104     0.089     0.074     0.060     0.046     0.033     0.021     0.012     0.005     0.001     0.000     0.000     0.000     0.000     0.000     0.000     0.000     0.000     0.000     0.000     0.000     0.000     0.000     0.000     0.000     0.000     0.000     0.000     0.000     0.000     0.000     0.000     0.000     0.000     0.000     0.000     0.000     0.000     0.000     0.000     0.000     0.000     0.000     0.000     0.000     0.000     0.000     0.000     0.000     0.000     0.000     0.000     0.000     0.000     0.000     0.000     0.000     0.000     0.000     0.000     0.000     0.000     0.000     0.000     0.000     0.000     0.000     0.000     0.000     0.000     0.000     0.000     0.000     0.000     0.000     0.000     0.000     0.000     0.000     0.000     0.000     0.000     0.000     0.000     0.000     0.000     0.000     0.000     0.000     0.000     0.000     0.000     0.000     0.000     0.000     0.000     0.000     0.000     0.000     0.000     0.000     0.000     0.000     0.000     0.000     0.000     0.000     0.000     0.000     0.000     0.000     0.000     0.000     0.000     0.000     0.000     0.000
     0.000     0.000     0.000     0.000     0.000     0.000     0.000     0.000     0.000     0.000     0.000     0.000     0.000     0.000     0.000     0.000     0.000     0.000     0.000     0.000     0.000     0.000     0.000     0.000     0.000     0.000     0.000     0.000     0.000     0.000     0.000     0.000     0.000     0.000     0.000     0.000     0.000     0.000     0.000     0.000     0.000     0.000     0.000     0.000     0.000     0.000     0.000     0.000     0.000     0.000     0.000     0.000     0.000     0.000     0.000     0.000     0.000     0.000     0.000     0.000     0.000     0.000     0.000     0.000     0.000     0.000     0.000     0.000     0.000     0.000     0.000     0.000     0.000     0.000     0.000     0.000     0.000     0.000     0.000     0.000     0.000     0.000     0.000     0.000     0.000     0.000     0.000     0.000     0.000     0.000     0.000     0.000     0.000     0.000     0.000     0.000     0.000     0.000     0.000     0.000     0.000     0.000     0.000     0.000     0.002     0.009     0.021     0.037     0.056     0.078     0.102     0.128     0.154     0.182     0.209     0.236     0.261     0.286     0.309     0.330     0.349     0.365     0.379     0.390     0.397     0.402     0.404     0.402     0.397     0.390     0.379     0.365     0.349     0.330     0.309     0.286     0.261     0.236     0.209     0.182     0.154     0.128     0.102     0.078     0.056     0.037     0.021     0.009     0.002     0.000     0.000     0.000     0.000     0.000     0.000     0.000     0.000     0.000     0.000     0.000     0.000     0.000     0.000     0.000     0.000     0.000     0.000     0.000     0.000     0.000     0.000     0.000     0.000     0.000     0.000     0.000     0.000     0.000     0.000     0.000     0.000     0.000     0.000     0.000     0.000     0.000     0.000     0.000     0.000     0.000     0.000     0.000     0.000     0.000     0.000     0.000     0.000     0.000     0.000     0.000     0.000     0.000     0.000     0.000     0.000     0.000     0.000     0.000     0.000     0.000     0.000     0.000     0.000     0.000     0.000     0.000     0.000     0.000     0.000     0.000     0.000     0.000     0.000     0.000     0.000     0.000     0.000     0.000     0.000     0.000     0.000     0.000     0.000     0.000     0.000     0.000     0.000     0.000     0.000     0.000     0.000     0.000     0.000     0.000     0.000     0.000     0.000     0.000     0.000     0.000     0.000     0.000
     0.000     0.000     0.000     0.000     0.000     0.000     0.000     0.000     0.000     0.000     0.000     0.000     0.000     0.000     0.000     0.000     0.000     0.000     0.000     0.000     0.000     0.000     0.000     0.000     0.000     0.000     0.000     0.000     0.000     0.000     0.000     0.000     0.000     0.000     0.000     0.000     0.000     0.000     0.000     0.000     0.000     0.000     0.000     0.000     0.000     0.000     0.000     0.000     0.000     0.000     0.000     0.000     0.000     0.000     0.000     0.000     0.000     0.000     0.000     0.000     0.000     0.000     0.000     0.000     0.000     0.000     0.000     0.000     0.000     0.000     0.000     0.000     0.000     0.000     0.000     0.000     0.000     0.000     0.000     0.000     0.000     0.000     0.000     0.000     0.000     0.000     0.000     0.000     0.000     0.000     0.000     0.000     0.000     0.000     0.000     0.000     0.000     0.000     0.000     0.000     0.000     0.006     0.019     0.038     0.062     0.091     0.124     0.160     0.199     0.239     0.281     0.323     0.365     0.407     0.448     0.487     0.524     0.559     0.592     0.621     0.647     0.669     0.688     0.703     0.713     0.720     0.722     0.720     0.713     0.703     0.688     0.669     0.647     0.621     0.592     0.559     0.524     0.487     0.448     0.407     0.365     0.323     0.281     0.239     0.199     0.160     0.124     0.091     0.062     0.038     0.019     0.006     0.000     0.000     0.000     0.000     0.000     0.000     0.000     0.000     0.000     0.000     0.000     0.000     0.000     0.000     0.000     0.000     0.000     0.000     0.000     0.000     0.000     0.000     0.000     0.000     0.000     0.000     0.000     0.000     0.000     0.000     0.000     0.000     0.000     0.000     0.000     0.000     0.000     0.000     0.000     0.000     0.000     0.000     0.000     0.000     0.000     0.000     0.000     0.000     0.000     0.000     0.000     0.000     0.000     0.000     0.000     0.000     0.000     0.000     0.000     0.000     0.000     0.000     0.000     0.000     0.000     0.000     0.000     0.000     0.000     0.000     0.000     0.000     0.000     0.000     0.000     0.000     0.000     0.000     0.000     0.000     0.000     0.000     0.000     0.000     0.000     0.000     0.000     0.000     0.000     0.000     0.000     0.000     0.000     0.000     0.000     0.000     0.000     0.000     0.000     0.000
     0.000     0.000     0.000     0.000     0.000     0.000     0.000     0.000     0.000     0.000     0.000     0.000     0.000     0.000     0.000     0.000     0.000     0.000     0.000     0.000     0.000     0.000     0.000     0.000     0.000     0.000     0.000     0.000     0.000     0.000     0.000     0.000     0.000     0.000     0.000     0.000     0.000     0.000     0.000     0.000     0.000     0.000     0.000     0.000     0.000     0.000     0.000     0.000     0.000     0.000     0.000     0.000     0.000     0.000     0.000     0.000     0.000     0.000     0.000     0.000     0.000     0.000     0.000     0.000     0.000     0.000     0.000     0.000     0.000     0.000     0.000     0.000     0.000     0.000     0.000     0.000     0.000     0.000     0.000     0.000     0.000     0.000     0.000     0.000     0.000     0.000     0.000     0.000     0.000     0.000     0.000     0.000     0.000     0.000     0.000     0.000     0.000     0.000     0.008     0.025     0.049     0.081     0.118     0.161     0.209     0.260     0.315     0.371     0.430     0.489     0.548     0.607     0.665     0.722     0.776     0.828     0.878     0.923     0.965     1.003     1.036     1.065     1.089     1.107     1.121     1.129     1.132     1.129     1.121     1.107     1.089     1.065     1.036     1.003     0.965     0.923     0.878     0.828     0.776     0.722     0.665     0.607     0.548     0.489     0.430     0.371     0.315     0.260     0.209     0.161     0.118     0.081     0.049     0.025     0.008     0.000     0.000     0.000     0.000     0.000     0.000     0.000     0.000     0.000     0.000     0.000     0.000     0.000     0.000     0.000     0.000     0.000     0.000     0.000     0.000     0.000     0.000     0.000     0.000     0.000     0.000     0.000     0.000     0.000     0.000     0.000     0.000     0.000     0.000     0.000     0.000     0.000     0.000     0.000     0.000     0.000     0.000     0.000     0.000     0.000     0.000     0.000     0.000     0.000     0.000     0.000     0.000     0.000     0.000     0.000     0.000     0.000     0.000     0.000     0.000     0.000     0.000     0.000     0.000     0.000     0.000     0.000     0.000     0.000     0.000     0.000     0.000     0.000     0.000     0.000     0.000     0.000     0.000     0.000     0.000     0.000     0.000     0.000     0.000     0.000     0.000     0.000     0.000     0.000     0.000     0.000     0.000     0.000     0.000     0.000     0.000     0.000
     0.000     0.000     0.000     0.000     0.000     0.000     0.000     0.000     0.000     0.000     0.000     0.000     0.000     0.000     0.000     0.000     0.000     0.000     0.000     0.000     0.000     0.000     0.000     0.000     0.000     0.000     0.000     0.000     0.000     0.000     0.000     0.000     0.000     0.000     0.000     0.000     0.000     0.000     0.000     0.000     0.000     0.000     0.000     0.000     0.000     0.000     0.000     0.000     0.000     0.000     0.000     0.000     0.000     0.000     0.000     0.000     0.000     0.000     0.000     0.000     0.000     0.000     0.000     0.000     0.000     0.000     0.000     0.000     0.000     0.000     0.000     0.000     0.000     0.000     0.000     0.000     0.000     0.000     0.000     0.000     0.000     0.000     0.000     0.000     0.000     0.000     0.000     0.000     0.000     0.000     0.000     0.000     0.000     0.000     0.000     0.006     0.023     0.050     0.086     0.130     0.182     0.239     0.302     0.370     0.441     0.515     0.592     0.669     0.748     0.826     0.904     0.980     1.055     1.126     1.195     1.260     1.321     1.378     1.430     1.476     1.517     1.552     1.581     1.604     1.620     1.630     1.633     1.630     1.620     1.604     1.581     1.552     1.517     1.476     1.430     1.378     1.321     1.260     1.195     1.126     1.055     0.980     0.904     0.826     0.748     0.669     0.592     0.515     0.441     0.370     0.302     0.239     0.182     0.130     0.086     0.050     0.023     0.006     0.000     0.000     0.000     0.000     0.000     0.000     0.000     0.000     0.000     0.000     0.000     0.000     0.000     0.000     0.000     0.000     0.000     0.000     0.000     0.000     0.000     0.000     0.000     0.000     0.000     0.000     0.000     0.000     0.000     0.000     0.000     0.000     0.000     0.000     0.000     0.000     0.000     0.000     0.000     0.000     0.000     0.000     0.000     0.000     0.000     0.000     0.000     0.000     0.000     0.000     0.000     0.000     0.000     0.000     0.000     0.000     0.000     0.000     0.000     0.000     0.000     0.000     0.000     0.000     0.000     0.000     0.000     0.000     0.000     0.000     0.000     0.000     0.000     0.000     0.000     0.000     0.000     0.000     0.000     0.000     0.000     0.000     0.000     0.000     0.000     0.000     0.000     0.000     0.000     0.000     0.000     0.000     0.000     0.000
     0.000     0.000     0.000     0.000     0.000     0.000     0.000     0.000     0.000     0.000     0.000     0.000     0.000     0.000     0.000     0.000     0.000     0.000     0.000     0.000     0.000     0.000     0.000     0.000     0.000     0.000     0.000     0.000     0.000     0.000     0.000     0.000     0.000     0.000     0.000     0.000     0.000     0.000     0.000     0.000     0.000     0.000     0.000     0.000     0.000     0.000     0.000     0.000     0.000     0.000     0.000     0.000     0.000     0.000     0.000     0.000     0.000     0.000     0.000     0.000     0.000     0.000     0.000     0.000     0.000     0.000     0.000     0.000     0.000     0.000     0.000     0.000     0.000     0.000     0.000     0.000     0.000     0.000     0.000     0.000     0.000     0.000     0.000     0.000     0.000     0.000     0.000     0.000     0.000     0.000     0.000     0.000     0.002     0.015     0.041     0.078     0.125     0.182     0.247     0.319     0.397     0.482     0.571     0.663     0.759     0.856     0.955     1.055     1.154     1.252     1.348     1.442     1.533     1.620     1.703     1.782     1.855     1.923     1.985     2.040     2.089     2.130     2.165     2.192     2.211     2.223     2.227     2.223     2.211     2.192     2.165     2.130     2.089     2.040     1.985     1.923     1.855     1.782     1.703     1.620     1.533     1.442     1.348     1.252     1.154     1.055     0.955     0.856     0.759     0.663     0.571     0.482     0.397     0.319     0.247     0.182     0.125     0.078     0.041     0.015     0.002     0.000     0.000     0.000     0.000     0.000     0.000     0.000     0.000     0.000     0.000     0.000     0.000     0.000     0.000     0.000     0.000     0.000     0.000     0.000     0.000     0.000     0.000     0.000     0.000     0.000     0.000     0.000     0.000     0.000     0.000     0.000     0.000     0.000     0.000     0.000     0.000     0.000     0.000     0.000     0.000     0.000     0.000     0.000     0.000     0.000     0.000     0.000     0.000     0.000     0.000     0.000     0.000     0.000     0.000     0.000     0.000     0.000     0.000     0.000     0.000     0.000     0.000     0.000     0.000     0.000     0.000     0.000     0.000     0.000     0.000     0.000     0.000     0.000     0.000     0.000     0.000     0.000     0.000     0.000     0.000     0.000     0.000     0.000     0.000     0.000     0.000     0.000     0.000     0.000     0.000     0.000
     0.000     0.000     0.000     0.000     0.000     0.000     0.000     0.000     0.000     0.000     0.000     0.000     0.000     0.000     0.000     0.000     0.000     0.000     0.000     0.000     0.000     0.000     0.000     0.000     0.000     0.000     0.000     0.000     0.000     0.000     0.000     0.000     0.000     0.000     0.000     0.000     0.000     0.000     0.000     0.000     0.000     0.000     0.000     0.000     0.000     0.000     0.000     0.000     0.000     0.000     0.000     0.000     0.000     0.000     0.000     0.000     0.000     0.000     0.000     0.000     0.000     0.000     0.000     0.000     0.000     0.000     0.000     0.000     0.000     0.000     0.000     0.000     0.000     0.000     0.000     0.000     0.000     0.000     0.000     0.000     0.000     0.000     0.000     0.000     0.000     0.000     0.000     0.000     0.000     0.000     0.005     0.024     0.058     0.104     0.161     0.230     0.308     0.394     0.489     0.590     0.696     0.808     0.923     1.041     1.162     1.283     1.405     1.526     1.647     1.765     1.880     1.992     2.100     2.203     2.301     2.394     2.480     2.559     2.631     2.695     2.752     2.800     2.840     2.871     2.894     2.907     2.912     2.907     2.894     2.871     2.840     2.800     2.752     2.695     2.631     2.559     2.480     2.394     2.301     2.203     2.100     1.992     1.880     1.765     1.647     1.526     1.405     1.283     1.162     1.041     0.923     0.808     0.696     0.590     0.489     0.394     0.308     0.230     0.161     0.104     0.058     0.024     0.005     0.000     0.000     0.000     0.000     0.000     0.000     0.000     0.000     0.000     0.000     0.000     0.000     0.000     0.000     0.000     0.000     0.000     0.000     0.000     0.000     0.000     0.000     0.000     0.000     0.000     0.000     0.000     0.000     0.000     0.000     0.000     0.000     0.000     0.000     0.000     0.000     0.000     0.000     0.000     0.000     0.000     0.000     0.000     0.000     0.000     0.000     0.000     0.000     0.000     0.000     0.000     0.000     0.000     0.000     0.000     0.000     0.000     0.000     0.000     0.000     0.000     0.000     0.000     0.000     0.000     0.000     0.000     0.000     0.000     0.000     0.000     0.000     0.000     0.000     0.000     0.000     0.000     0.000     0.000     0.000     0.000     0.000     0.000     0.000     0.000     0.000     0.000     0.000     0.000
     0.000     0.000     0.000     0.000     0.000     0.000     0.000     0.000     0.000     0.000     0.000     0.000     0.000     0.000     0.000     0.000     0.000     0.000     0.000     0.000     0.000     0.000     0.000     0.000     0.000     0.000     0.000     0.000     0.000     0.000     0.000     0.000     0.000     0.000     0.000     0.000     0.000     0.000     0.000     0.000     0.000     0.000     0.000     0.000     0.000     0.000     0.000     0.000     0.000     0.000     0.000     0.000     0.000     0.000     0.000     0.000     0.000     0.000     0.000     0.000     0.000     0.000     0.000     0.000     0.000     0.000     0.000     0.000     0.000     0.000     0.000     0.000     0.000     0.000     0.000     0.000     0.000     0.000     0.000     0.000     0.000     0.000     0.000     0.000     0.000     0.000     0.000     0.000     0.007     0.031     0.071     0.124     0.191     0.270     0.361     0.461     0.571     0.688     0.812     0.943     1.078     1.217     1.360     1.504     1.650     1.796     1.941     2.085     2.227     2.365     2.500     2.631     2.756     2.876     2.989     3.095     3.194     3.285     3.368     3.441     3.506     3.561     3.607     3.643     3.668     3.684     3.689     3.684     3.668     3.643     3.607     3.561     3.506     3.441     3.368     3.285     3.194     3.095     2.989     2.876     2.756     2.631     2.500     2.365     2.227     2.085     1.941     1.796     1.650     1.504     1.360     1.217     1.078     0.943     0.812     0.688     0.571     0.461     0.361     0.270     0.191     0.124     0.071     0.031     0.007     0.000     0.000     0.000     0.000     0.000     0.000     0.000     0.000     0.000     0.000     0.000     0.000     0.000     0.000     0.000     0.000     0.000     0.000     0.000     0.000     0.000     0.000     0.000     0.000     0.000     0.000     0.000     0.000     0.000     0.000     0.000     0.000     0.000     0.000     0.000     0.000     0.000     0.000     0.000     0.000     0.000     0.000     0.000     0.000     0.000     0.000     0.000     0.000     0.000     0.000     0.000     0.000     0.000     0.000     0.000     0.000     0.000     0.000     0.000     0.000     0.000     0.000     0.000     0.000     0.000     0.000     0.000     0.000     0.000     0.000     0.000     0.000     0.000     0.000     0.000     0.000     0.000     0.000     0.000     0.000     0.000     0.000     0.000     0.000     0.000     0.000     0.000
     0.000     0.000     0.000     0.000     0.000     0.000     0.000     0.000     0.000     0.000     0.000     0.000     0.000     0.000     0.000     0.000     0.000     0.000     0.000     0.000     0.000     0.000     0.000     0.000     0.000     0.000     0.000     0.000     0.000     0.000     0.000     0.000     0.000     0.000     0.000     0.000     0.000     0.000     0.000     0.000     0.000     0.000     0.000     0.000     0.000     0.000     0.000     0.000     0.000     0.000     0.000     0.000     0.000     0.000     0.000     0.000     0.000     0.000     0.000     0.000     0.000     0.000     0.000     0.000     0.000     0.000     0.000     0.000     0.000     0.000     0.000     0.000     0.000     0.000     0.000     0.000     0.000     0.000     0.000     0.000     0.000     0.000     0.000     0.000     0.000     0.000     0.008     0.034     0.078     0.138     0.212     0.301     0.402     0.515     0.639     0.772     0.914     1.062     1.217     1.378     1.542     1.710     1.880     2.051     2.223     2.394     2.563     2.730     2.894     3.054     3.209     3.358     3.501     3.637     3.766     3.887     3.999     4.102     4.195     4.279     4.352     4.414     4.465     4.505     4.534     4.552     4.557     4.552     4.534     4.505     4.465     4.414     4.352     4.279     4.195     4.102     3.999     3.887     3.766     3.637     3.501     3.358     3.209     3.054     2.894     2.730     2.563     2.394     2.223     2.051     1.880     1.710     1.542     1.378     1.217     1.062     0.914     0.772     0.639     0.515     0.402     0.301     0.212     0.138     0.078     0.034     0.008     0.000     0.000     0.000     0.000     0.000     0.000     0.000     0.000     0.000     0.000     0.000     0.000     0.000     0.000     0.000     0.000     0.000     0.000     0.000     0.000     0.000     0.000     0.000     0.000     0.000     0.000     0.000     0.000     0.000     0.000     0.000     0.000     0.000     0.000     0.000     0.000     0.000     0.000     0.000     0.000     0.000     0.000     0.000     0.000     0.000     0.000     0.000     0.000     0.000     0.000     0.000     0.000     0.000     0.000     0.000     0.000     0.000     0.000     0.000     0.000     0.000     0.000     0.000     0.000     0.000     0.000     0.000     0.000     0.000     0.000     0.000     0.000     0.000     0.000     0.000     0.000     0.000     0.000     0.000     0.000     0.000     0.000     0.000     0.000     0.000
     0.000     0.000     0.000     0.000     0.000     0.000     0.000     0.000     0.000     0.000     0.000     0.000     0.000     0.000     0.000     0.000     0.000     0.000     0.000     0.000     0.000     0.000     0.000     0.000     0.000     0.000     0.000     0.000     0.000     0.000     0.000     0.000     0.000     0.000     0.000     0.000     0.000     0.000     0.000     0.000     0.000     0.000     0.000     0.000     0.000     0.000     0.000     0.000     0.000     0.000     0.000     0.000     0.000     0.000     0.000     0.000     0.000     0.000     0.000     0.000     0.000     0.000     0.000     0.000     0.000     0.000     0.000     0.000     0.000     0.000     0.000     0.000     0.000     0.000     0.000     0.000     0.000     0.000     0.000     0.000     0.000     0.000     0.000     0.000     0.007     0.033     0.079     0.142     0.223     0.319     0.430     0.554     0.690     0.838     0.995     1.162     1.336     1.517     1.703     1.894     2.089     2.286     2.484     2.682     2.880     3.077     3.271     3.461     3.648     3.829     4.004     4.173     4.335     4.488     4.633     4.768     4.894     5.009     5.114     5.207     5.288     5.358     5.415     5.460     5.492     5.511     5.518     5.511     5.492     5.460     5.415     5.358     5.288     5.207     5.114     5.009     4.894     4.768     4.633     4.488     4.335     4.173     4.004     3.829     3.648     3.461     3.271     3.077     2.880     2.682     2.484     2.286     2.089     1.894     1.703     1.517     1.336     1.162     0.995     0.838     0.690     0.554     0.430     0.319     0.223     0.142     0.079     0.033     0.007     0.000     0.000     0.000     0.000     0.000     0.000     0.000     0.000     0.000     0.000     0.000     0.000     0.000     0.000     0.000     0.000     0.000     0.000     0.000     0.000     0.000     0.000     0.000     0.000     0.000     0.000     0.000     0.000     0.000     0.000     0.000     0.000     0.000     0.000     0.000     0.000     0.000     0.000     0.000     0.000     0.000     0.000     0.000     0.000     0.000     0.000     0.000     0.000     0.000     0.000     0.000     0.000     0.000     0.000     0.000     0.000     0.000     0.000     0.000     0.000     0.000     0.000     0.000     0.000     0.000     0.000     0.000     0.000     0.000     0.000     0.000     0.000     0.000     0.000     0.000     0.000     0.000     0.000     0.000     0.000     0.000     0.000     0.000
     0.000     0.000     0.000     0.000     0.000     0.000     0.000     0.000     0.000     0.000     0.000     0.000     0.000     0.000     0.000     0.000     0.000     0.000     0.000     0.000     0.000     0.000     0.000     0.000     0.000     0.000     0.000     0.000     0.000     0.000     0.000     0.000     0.000     0.000     0.000     0.000     0.000     0.000     0.000     0.000     0.000     0.000     0.000     0.000     0.000     0.000     0.000     0.000     0.000     0.000     0.000     0.000     0.000     0.000     0.000     0.000     0.000     0.000     0.000     0.000     0.000     0.000     0.000     0.000     0.000     0.000     0.000     0.000     0.000     0.000     0.000     0.000     0.000     0.000     0.000     0.000     0.000     0.000     0.000     0.000     0.000     0.000     0.004     0.027     0.072     0.138     0.221     0.323     0.441     0.574     0.722     0.882     1.055     1.237     1.430     1.630     1.838     2.051     2.270     2.492     2.717     2.943     3.171     3.397     3.622     3.845     4.064     4.279     4.488     4.692     4.888     5.077     5.257     5.428     5.589     5.739     5.879     6.007     6.123     6.226     6.316     6.393     6.456     6.506     6.541     6.563     6.570     6.563     6.541     6.506     6.456     6.393     6.316     6.226     6.123     6.007     5.879     5.739     5.589     5.428     5.257     5.077     4.888     4.692     4.488     4.279     4.064     3.845     3.622     3.397     3.171     2.943     2.717     2.492     2.270     2.051     1.838     1.630     1.430     1.237     1.055     0.882     0.722     0.574     0.441     0.323     0.221     0.138     0.072     0.027     0.004     0.000     0.000     0.000     0.000     0.000     0.000     0.000     0.000     0.000     0.000     0.000     0.000     0.000     0.000     0.000     0.000     0.000     0.000     0.000     0.000     0.000     0.000     0.000     0.000     0.000     0.000     0.000     0.000     0.000     0.000     0.000     0.000     0.000     0.000     0.000     0.000     0.000     0.000     0.000     0.000     0.000     0.000     0.000     0.000     0.000     0.000     0.000     0.000     0.000     0.000     0.000     0.000     0.000     0.000     0.000     0.000     0.000     0.000     0.000     0.000     0.000     0.000     0.000     0.000     0.000     0.000     0.000     0.000     0.000     0.000     0.000     0.000     0.000     0.000     0.000     0.000     0.000     0.000     0.000     0.000     0.000
     0.000     0.000     0.000     0.000     0.000     0.000     0.000     0.000     0.000     0.000     0.000     0.000     0.000     0.000     0.000     0.000     0.000     0.000     0.000     0.000     0.000     0.000     0.000     0.000     0.000     0.000     0.000     0.000     0.000     0.000     0.000     0.000     0.000     0.000     0.000     0.000     0.000     0.000     0.000     0.000     0.000     0.000     0.000     0.000     0.000     0.000     0.000     0.000     0.000     0.000     0.000     0.000     0.000     0.000     0.000     0.000     0.000     0.000     0.000     0.000     0.000     0.000     0.000     0.000     0.000     0.000     0.000     0.000     0.000     0.000     0.000     0.000     0.000     0.000     0.000     0.000     0.000     0.000     0.000     0.000     0.001     0.019     0.061     0.124     0.209     0.313     0.436     0.576     0.733     0.904     1.089     1.286     1.495     1.714     1.941     2.176     2.418     2.665     2.916     3.171     3.427     3.684     3.940     4.195     4.448     4.697     4.942     5.182     5.415     5.641     5.859     6.068     6.267     6.456     6.634     6.800     6.954     7.095     7.222     7.336     7.435     7.519     7.589     7.643     7.682     7.706     7.714     7.706     7.682     7.643     7.589     7.519     7.435     7.336     7.222     7.095     6.954     6.800     6.634     6.456     6.267     6.068     5.859     5.641     5.415     5.182     4.942     4.697     4.448     4.195     3.940     3.684     3.427     3.171     2.916     2.665     2.418     2.176     1.941     1.714     1.495     1.286     1.089     0.904     0.733     0.576     0.436     0.313     0.209     0.124     0.061     0.019     0.001     0.000     0.000     0.000     0.000     0.000     0.000     0.000     0.000     0.000     0.000     0.000     0.000     0.000     0.000     0.000     0.000     0.000     0.000     0.000     0.000     0.000     0.000     0.000     0.000     0.000     0.000     0.000     0.000     0.000     0.000     0.000     0.000     0.000     0.000     0.000     0.000     0.000     0.000     0.000     0.000     0.000     0.000     0.000     0.000     0.000     0.000     0.000     0.000     0.000     0.000     0.000     0.000     0.000     0.000     0.000     0.000     0.000     0.000     0.000     0.000     0.000     0.000     0.000     0.000     0.000     0.000     0.000     0.000     0.000     0.000     0.000     0.000     0.000     0.000     0.000     0.000     0.000     0.000     0.000
     0.000     0.000     0.000     0.000     0.000     0.000     0.000     0.000     0.000     0.000     0.000     0.000     0.000     0.000     0.000     0.000     0.000     0.000     0.000     0.000     0.000     0.000     0.000     0.000     0.000     0.000     0.000     0.000     0.000     0.000     0.000     0.000     0.000     0.000     0.000     0.000     0.000     0.000     0.000     0.000     0.000     0.000     0.000     0.000     0.000     0.000     0.000     0.000     0.000     0.000     0.000     0.000     0.000     0.000     0.000     0.000     0.000     0.000     0.000     0.000     0.000     0.000     0.000     0.000     0.000     0.000     0.000     0.000     0.000     0.000     0.000     0.000     0.000     0.000     0.000     0.000     0.000     0.000     0.000     0.010     0.044     0.104     0.186     0.290     0.415     0.559     0.722     0.901     1.097     1.307     1.530     1.765     2.011     2.266     2.529     2.800     3.077     3.358     3.643     3.929     4.217     4.505     4.792     5.077     5.358     5.634     5.906     6.171     6.428     6.677     6.917     7.147     7.366     7.574     7.769     7.951     8.119     8.273     8.412     8.537     8.645     8.737     8.813     8.873     8.915     8.941     8.949     8.941     8.915     8.873     8.813     8.737     8.645     8.537     8.412     8.273     8.119     7.951     7.769     7.574     7.366     7.147     6.917     6.677     6.428     6.171     5.906     5.634     5.358     5.077     4.792     4.505     4.217     3.929     3.643     3.358     3.077     2.800     2.529     2.266     2.011     1.765     1.530     1.307     1.097     0.901     0.722     0.559     0.415     0.290     0.186     0.104     0.044     0.010     0.000     0.000     0.000     0.000     0.000     0.000     0.000     0.000     0.000     0.000     0.000     0.000     0.000     0.000     0.000     0.000     0.000     0.000     0.000     0.000     0.000     0.000     0.000     0.000     0.000     0.000     0.000     0.000     0.000     0.000     0.000     0.000     0.000     0.000     0.000     0.000     0.000     0.000     0.000     0.000     0.000     0.000     0.000     0.000     0.000     0.000     0.000     0.000     0.000     0.000     0.000     0.000     0.000     0.000     0.000     0.000     0.000     0.000     0.000     0.000     0.000     0.000     0.000     0.000     0.000     0.000     0.000     0.000     0.000     0.000     0.000     0.000     0.000     0.000     0.000     0.000     0.000     0.000
     0.000     0.000     0.000     0.000     0.000     0.000     0.000     0.000     0.000     0.000     0.000     0.000     0.000     0.000     0.000     0.000     0.000     0.000     0.000     0.000     0.000     0.000     0.000     0.000     0.000     0.000     0.000     0.000     0.000     0.000     0.000     0.000     0.000     0.000     0.000     0.000     0.000     0.000     0.000     0.000     0.000     0.000     0.000     0.000     0.000     0.000     0.000     0.000     0.000     0.000     0.000     0.000     0.000     0.000     0.000     0.000     0.000     0.000     0.000     0.000     0.000     0.000     0.000     0.000     0.000     0.000     0.000     0.000     0.000     0.000     0.000     0.000     0.000     0.000     0.000     0.000     0.000     0.002     0.027     0.078     0.154     0.255     0.379     0.524     0.690     0.875     1.078     1.298     1.533     1.782     2.044     2.317     2.601     2.894     3.194     3.501     3.813     4.129     4.448     4.768     5.089     5.409     5.726     6.041     6.351     6.656     6.954     7.245     7.527     7.800     8.063     8.314     8.553     8.779     8.992     9.191     9.374     9.542     9.693     9.828     9.946    10.046    10.129    10.193    10.240    10.268    10.277    10.268    10.240    10.193    10.129    10.046     9.946     9.828     9.693     9.542     9.374     9.191     8.992     8.779     8.553     8.314     8.063     7.800     7.527     7.245     6.954     6.656     6.351     6.041     5.726     5.409     5.089     4.768     4.448     4.129     3.813     3.501     3.194     2.894     2.601     2.317     2.044     1.782     1.533     1.298     1.078     0.875     0.690     0.524     0.379     0.255     0.154     0.078     0.027     0.002     0.000     0.000     0.000     0.000     0.000     0.000     0.000     0.000     0.000     0.000     0.000     0.000     0.000     0.000     0.000     0.000     0.000     0.000     0.000     0.000     0.000     0.000     0.000     0.000     0.000     0.000     0.000     0.000     0.000     0.000     0.000     0.000     0.000     0.000     0.000     0.000     0.000     0.000     0.000     0.000     0.000     0.000     0.000     0.000     0.000     0.000     0.000     0.000     0.000     0.000     0.000     0.000     0.000     0.000     0.000     0.000     0.000     0.000     0.000     0.000     0.000     0.000     0.000     0.000     0.000     0.000     0.000     0.000     0.000     0.000     0.000     0.000     0.000     0.000     0.000     0.000
     0.000     0.000     0.000     0.000     0.000     0.000     0.000     0.000     0.000     0.000     0.000     0.000     0.000     0.000     0.000     0.000     0.000     0.000     0.000     0.000     0.000     0.000     0.000     0.000     0.000     0.000     0.000     0.000     0.000     0.000     0.000     0.000     0.000     0.000     0.000     0.000     0.000     0.000     0.000     0.000     0.000     0.000     0.000     0.000     0.000     0.000     0.000     0.000     0.000     0.000     0.000     0.000     0.000     0.000     0.000     0.000     0.000     0.000     0.000     0.000     0.000     0.000     0.000     0.000     0.000     0.000     0.000     0.000     0.000     0.000     0.000     0.000     0.000     0.000     0.000     0.000     0.011     0.050     0.117     0.211     0.330     0.473     0.639     0.826     1.034     1.260     1.504     1.765     2.040     2.329     2.631     2.943     3.266     3.597     3.935     4.279     4.627     4.979     5.332     5.687     6.041     6.393     6.742     7.087     7.427     7.761     8.087     8.404     8.712     9.009     9.295     9.568     9.828    10.074    10.305    10.520    10.718    10.900    11.064    11.211    11.338    11.447    11.536    11.606    11.656    11.686    11.696    11.686    11.656    11.606    11.536    11.447    11.338    11.211    11.064    10.900    10.718    10.520    10.305    10.074     9.828     9.568     9.295     9.009     8.712     8.404     8.087     7.761     7.427     7.087     6.742     6.393     6.041     5.687     5.332     4.979     4.627     4.279     3.935     3.597     3.266     2.943     2.631     2.329     2.040     1.765     1.504     1.260     1.034     0.826     0.639     0.473     0.330     0.211     0.117     0.050     0.011     0.000     0.000     0.000     0.000     0.000     0.000     0.000     0.000     0.000     0.000     0.000     0.000     0.000     0.000     0.000     0.000     0.000     0.000     0.000     0.000     0.000     0.000     0.000     0.000     0.000     0.000     0.000     0.000     0.000     0.000     0.000     0.000     0.000     0.000     0.000     0.000     0.000     0.000     0.000     0.000     0.000     0.000     0.000     0.000     0.000     0.000     0.000     0.000     0.000     0.000     0.000     0.000     0.000     0.000     0.000     0.000     0.000     0.000     0.000     0.000     0.000     0.000     0.000     0.000     0.000     0.000     0.000     0.000     0.000     0.000     0.000     0.000     0.000     0.000     0.000
     0.000     0.000     0.000     0.000     0.000     0.000     0.000     0.000     0.000     0.000     0.000     0.000     0.000     0.000     0.000     0.000     0.000     0.000     0.000     0.000     0.000     0.000     0.000     0.000     0.000     0.000     0.000     0.000     0.000     0.000     0.000     0.000     0.000     0.000     0.000     0.000     0.000     0.000     0.000     0.000     0.000     0.000     0.000     0.000     0.000     0.000     0.000     0.000     0.000     0.000     0.000     0.000     0.000     0.000     0.000     0.000     0.000     0.000     0.000     0.000     0.000     0.000     0.000     0.000     0.000     0.000     0.000     0.000     0.000     0.000     0.000     0.000     0.000     0.000     0.001     0.025     0.079     0.161     0.272     0.409     0.571     0.757     0.965     1.195     1.445     1.714     1.999     2.301     2.618     2.948     3.290     3.643     4.004     4.374     4.751     5.132     5.518     5.906     6.295     6.684     7.073     7.458     7.840     8.216     8.586     8.949     9.304     9.648     9.982    10.305    10.614    10.910    11.191    11.457    11.706    11.938    12.153    12.349    12.526    12.684    12.821    12.938    13.035    13.110    13.164    13.196    13.207    13.196    13.164    13.110    13.035    12.938    12.821    12.684    12.526    12.349    12.153    11.938    11.706    11.457    11.191    10.910    10.614    10.305     9.982     9.648     9.304     8.949     8.586     8.216     7.840     7.458     7.073     6.684     6.295     5.906     5.518     5.132     4.751     4.374     4.004     3.643     3.290     2.948     2.618     2.301     1.999     1.714     1.445     1.195     0.965     0.757     0.571     0.409     0.272     0.161     0.079     0.025     0.001     0.000     0.000     0.000     0.000     0.000     0.000     0.000     0.000     0.000     0.000     0.000     0.000     0.000     0.000     0.000     0.000     0.000     0.000     0.000     0.000     0.000     0.000     0.000     0.000     0.000     0.000     0.000     0.000     0.000     0.000     0.000     0.000     0.000     0.000     0.000     0.000     0.000     0.000     0.000     0.000     0.000     0.000     0.000     0.000     0.000     0.000     0.000     0.000     0.000     0.000     0.000     0.000     0.000     0.000     0.000     0.000     0.000     0.000     0.000     0.000     0.000     0.000     0.000     0.000     0.000     0.000     0.000     0.000     0.000     0.000     0.000     0.000     0.000
     0.000     0.000     0.000     0.000     0.000     0.000     0.000     0.000     0.000     0.000     0.000     0.000     0.000     0.000     0.000     0.000     0.000     0.000     0.000     0.000     0.000     0.000     0.000     0.000     0.000     0.000     0.000     0.000     0.000     0.000     0.000     0.000     0.000     0.000     0.000     0.000     0.000     0.000     0.000     0.000     0.000     0.000     0.000     0.000     0.000     0.000     0.000     0.000     0.000     0.000     0.000     0.000     0.000     0.000     0.000     0.000     0.000     0.000     0.000     0.000     0.000     0.000     0.000     0.000     0.000     0.000     0.000     0.000     0.000     0.000     0.000     0.000     0.000     0.006     0.042     0.110     0.208     0.334     0.489     0.669     0.875     1.105     1.357     1.630     1.923     2.234     2.563     2.907     3.266     3.637     4.021     4.414     4.816     5.226     5.641     6.061     6.485     6.910     7.336     7.761     8.184     8.603     9.018     9.427     9.828    10.221    10.605    10.977    11.338    11.686    12.020    12.339    12.642    12.928    13.196    13.446    13.677    13.888    14.078    14.247    14.395    14.521    14.625    14.705    14.763    14.798    14.810    14.798    14.763    14.705    14.625    14.521    14.395    14.247    14.078    13.888    13.677    13.446    13.196    12.928    12.642    12.339    12.020    11.686    11.338    10.977    10.605    10.221     9.828     9.427     9.018     8.603     8.184     7.761     7.336     6.910     6.485     6.061     5.641     5.226     4.816     4.414     4.021     3.637     3.266     2.907     2.563     2.234     1.923     1.630     1.357     1.105     0.875     0.669     0.489     0.334     0.208     0.110     0.042     0.006     0.000     0.000     0.000     0.000     0.000     0.000     0.000     0.000     0.000     0.000     0.000     0.000     0.000     0.000     0.000     0.000     0.000     0.000     0.000     0.000     0.000     0.000     0.000     0.000     0.000     0.000     0.000     0.000     0.000     0.000     0.000     0.000     0.000     0.000     0.000     0.000     0.000     0.000     0.000     0.000     0.000     0.000     0.000     0.000     0.000     0.000     0.000     0.000     0.000     0.000     0.000     0.000     0.000     0.000     0.000     0.000     0.000     0.000     0.000     0.000     0.000     0.000     0.000     0.000     0.000     0.000     0.000     0.000     0.000     0.000     0.000     0.000
     0.000     0.000     0.000     0.000     0.000     0.000     0.000     0.000     0.000     0.000     0.000     0.000     0.000     0.000     0.000     0.000     0.000     0.000     0.000     0.000     0.000     0.000     0.000     0.000     0.000     0.000     0.000     0.000     0.000     0.000     0.000     0.000     0.000     0.000     0.000     0.000     0.000     0.000     0.000     0.000     0.000     0.000     0.000     0.000     0.000     0.000     0.000     0.000     0.000     0.000     0.000     0.000     0.000     0.000     0.000     0.000     0.000     0.000     0.000     0.000     0.000     0.000     0.000     0.000     0.000     0.000     0.000     0.000     0.000     0.000     0.000     0.000     0.014     0.062     0.143     0.255     0.397     0.569     0.768     0.993     1.243     1.517     1.813     2.130     2.467     2.822     3.194     3.582     3.983     4.397     4.822     5.257     5.700     6.150     6.606     7.065     7.527     7.991     8.454     8.915     9.374     9.828    10.277    10.718    11.152    11.576    11.989    12.391    12.779    13.153    13.512    13.854    14.180    14.487    14.775    15.043    15.290    15.516    15.721    15.902    16.060    16.195    16.306    16.392    16.454    16.492    16.504    16.492    16.454    16.392    16.306    16.195    16.060    15.902    15.721    15.516    15.290    15.043    14.775    14.487    14.180    13.854    13.512    13.153    12.779    12.391    11.989    11.576    11.152    10.718    10.277     9.828     9.374     8.915     8.454     7.991     7.527     7.065     6.606     6.150     5.700     5.257     4.822     4.397     3.983     3.582     3.194     2.822     2.467     2.130     1.813     1.517     1.243     0.993     0.768     0.569     0.397     0.255     0.143     0.062     0.014     0.000     0.000     0.000     0.000     0.000     0.000     0.000     0.000     0.000     0.000     0.000     0.000     0.000     0.000     0.000     0.000     0.000     0.000     0.000     0.000     0.000     0.000     0.000     0.000     0.000     0.000     0.000     0.000     0.000     0.000     0.000     0.000     0.000     0.000     0.000     0.000     0.000     0.000     0.000     0.000     0.000     0.000     0.000     0.000     0.000     0.000     0.000     0.000     0.000     0.000     0.000     0.000     0.000     0.000     0.000     0.000     0.000     0.000     0.000     0.000     0.000     0.000     0.000     0.000     0.000     0.000     0.000     0.000     0.000     0.000     0.000
     0.000     0.000     0.000     0.000     0.000     0.000     0.000     0.000     0.000     0.000     0.000     0.000     0.000     0.000     0.000     0.000     0.000     0.000     0.000     0.000     0.000     0.000     0.000     0.000     0.000     0.000     0.000     0.000     0.000     0.000     0.000     0.000     0.000     0.000     0.000     0.000     0.000     0.000     0.000     0.000     0.000     0.000     0.000     0.000     0.000     0.000     0.000     0.000     0.000     0.000     0.000     0.000     0.000     0.000     0.000     0.000     0.000     0.000     0.000     0.000     0.000     0.000     0.000     0.000     0.000     0.000     0.000     0.000     0.000     0.000     0.000     0.024     0.083     0.176     0.302     0.459     0.647     0.863     1.107     1.378     1.673     1.992     2.333     2.695     3.077     3.476     3.892     4.323     4.768     5.226     5.693     6.171     6.656     7.147     7.643     8.143     8.645     9.147     9.648    10.147    10.643    11.132    11.616    12.091    12.558    13.013    13.457    13.888    14.304    14.705    15.090    15.457    15.805    16.134    16.442    16.729    16.993    17.235    17.453    17.647    17.816    17.960    18.079    18.171    18.237    18.277    18.290    18.277    18.237    18.171    18.079    17.960    17.816    17.647    17.453    17.235    16.993    16.729    16.442    16.134    15.805    15.457    15.090    14.705    14.304    13.888    13.457    13.013    12.558    12.091    11.616    11.132    10.643    10.147     9.648     9.147     8.645     8.143     7.643     7.147     6.656     6.171     5.693     5.226     4.768     4.323     3.892     3.476     3.077     2.695     2.333     1.992     1.673     1.378     1.107     0.863     0.647     0.459     0.302     0.176     0.083     0.024     0.000     0.000     0.000     0.000     0.000     0.000     0.000     0.000     0.000     0.000     0.000     0.000     0.000     0.000     0.000     0.000     0.000     0.000     0.000     0.000     0.000     0.000     0.000     0.000     0.000     0.000     0.000     0.000     0.000     0.000     0.000     0.000     0.000     0.000     0.000     0.000     0.000     0.000     0.000     0.000     0.000     0.000     0.000     0.000     0.000     0.000     0.000     0.000     0.000     0.000     0.000     0.000     0.000     0.000     0.000     0.000     0.000     0.000     0.000     0.000     0.000     0.000     0.000     0.000     0.000     0.000     0.000     0.000     0.000     0.000
     0.000     0.000     0.000     0.000     0.000     0.000     0.000     0.000     0.000     0.000     0.000     0.000     0.000     0.000     0.000     0.000     0.000     0.000     0.000     0.000     0.000     0.000     0.000     0.000     0.000     0.000     0.000     0.000     0.000     0.000     0.000     0.000     0.000     0.000     0.000     0.000     0.000     0.000     0.000     0.000     0.000     0.000     0.000     0.000     0.000     0.000     0.000     0.000     0.000     0.000     0.000     0.000     0.000     0.000     0.000     0.000     0.000     0.000     0.000     0.000     0.000     0.000     0.000     0.000     0.000     0.000     0.000     0.000     0.000     0.003     0.035     0.104     0.209     0.347     0.519     0.722     0.955     1.217     1.507     1.824     2.165     2.529     2.916     3.324     3.751     4.195     4.656     5.132     5.621     6.123     6.634     7.155     7.682     8.216     8.754     9.295     9.837    10.379    10.919    11.457    11.989    12.516    13.035    13.545    14.044    14.533    15.008    15.469    15.914    16.343    16.754    17.146    17.518    17.869    18.197    18.503    18.786    19.043    19.276    19.483    19.663    19.816    19.943    20.041    20.112    20.154    20.168    20.154    20.112    20.041    19.943    19.816    19.663    19.483    19.276    19.043    18.786    18.503    18.197    17.869    17.518    17.146    16.754    16.343    15.914    15.469    15.008    14.533    14.044    13.545    13.035    12.516    11.989    11.457    10.919    10.379     9.837     9.295     8.754     8.216     7.682     7.155     6.634     6.123     5.621     5.132     4.656     4.195     3.751     3.324     2.916     2.529     2.165     1.824     1.507     1.217     0.955     0.722     0.519     0.347     0.209     0.104     0.035     0.003     0.000     0.000     0.000     0.000     0.000     0.000     0.000     0.000     0.000     0.000     0.000     0.000     0.000     0.000     0.000     0.000     0.000     0.000     0.000     0.000     0.000     0.000     0.000     0.000     0.000     0.000     0.000     0.000     0.000     0.000     0.000     0.000     0.000     0.000     0.000     0.000     0.000     0.000     0.000     0.000     0.000     0.000     0.000     0.000     0.000     0.000     0.000     0.000     0.000     0.000     0.000     0.000     0.000     0.000     0.000     0.000     0.000     0.000     0.000     0.000     0.000     0.000     0.000     0.000     0.000     0.000     0.000     0.000
     0.000     0.000     0.000     0.000     0.000     0.000     0.000     0.000     0.000     0.000     0.000     0.000     0.000     0.000     0.000     0.000     0.000     0.000     0.000     0.000     0.000     0.000     0.000     0.000     0.000     0.000     0.000     0.000     0.000     0.000     0.000     0.000     0.000     0.000     0.000     0.000     0.000     0.000     0.000     0.000     0.000     0.000     0.000     0.000     0.000     0.000     0.000     0.000     0.000     0.000     0.000     0.000     0.000     0.000     0.000     0.000     0.000     0.000     0.000     0.000     0.000     0.000     0.000     0.000     0.000     0.000     0.000     0.000     0.006     0.046     0.124     0.239     0.390     0.574     0.792     1.041     1.321     1.630     1.967     2.329     2.717     3.128     3.561     4.015     4.488     4.979     5.485     6.007     6.541     7.087     7.643     8.208     8.779     9.356     9.937    10.520    11.103    11.686    12.266    12.842    13.413    13.977    14.533    15.078    15.612    16.134    16.641    17.133    17.608    18.065    18.503    18.921    19.317    19.691    20.041    20.367    20.667    20.942    21.189    21.409    21.601    21.764    21.898    22.003    22.078    22.123    22.138    22.123    22.078    22.003    21.898    21.764    21.601    21.409    21.189    20.942    20.667    20.367    20.041    19.691    19.317    18.921    18.503    18.065    17.608    17.133    16.641    16.134    15.612    15.078    14.533    13.977    13.413    12.842    12.266    11.686    11.103    10.520     9.937     9.356     8.779     8.208     7.643     7.087     6.541     6.007     5.485     4.979     4.488     4.015     3.561     3.128     2.717     2.329     1.967     1.630     1.321     1.041     0.792     0.574     0.390     0.239     0.124     0.046     0.006     0.000     0.000     0.000     0.000     0.000     0.000     0.000     0.000     0.000     0.000     0.000     0.000     0.000     0.000     0.000     0.000     0.000     0.000     0.000     0.000     0.000     0.000     0.000     0.000     0.000     0.000     0.000     0.000     0.000     0.000     0.000     0.000     0.000     0.000     0.000     0.000     0.000     0.000     0.000     0.000     0.000     0.000     0.000     0.000     0.000     0.000     0.000     0.000     0.000     0.000     0.000     0.000     0.000     0.000     0.000     0.000     0.000     0.000     0.000     0.000     0.000     0.000     0.000     0.000     0.000     0.000     0.000
     0.000     0.000     0.000     0.000     0.000     0.000     0.000     0.000     0.000     0.000     0.000     0.000     0.000     0.000     0.000     0.000     0.000     0.000     0.000     0.000     0.000     0.000     0.000     0.000     0.000     0.000     0.000     0.000     0.000     0.000     0.000     0.000     0.000     0.000     0.000     0.000     0.000     0.000     0.000     0.000     0.000     0.000     0.000     0.000     0.000     0.000     0.000     0.000     0.000     0.000     0.000     0.000     0.000     0.000     0.000     0.000     0.000     0.000     0.000     0.000     0.000     0.000     0.000     0.000     0.000     0.000     0.000     0.009     0.056     0.142     0.267     0.428     0.625     0.856     1.121     1.417     1.744     2.100     2.484     2.894     3.329     3.787     4.267     4.768     5.288     5.826     6.379     6.947     7.527     8.119     8.720     9.330     9.946    10.567    11.191    11.817    12.443    13.067    13.688    14.304    14.914    15.516    16.109    16.691    17.261    17.816    18.357    18.880    19.386    19.872    20.338    20.782    21.204    21.601    21.973    22.319    22.638    22.929    23.192    23.425    23.629    23.802    23.945    24.056    24.135    24.183    24.199    24.183    24.135    24.056    23.945    23.802    23.629    23.425    23.192    22.929    22.638    22.319    21.973    21.601    21.204    20.782    20.338    19.872    19.386    18.880    18.357    17.816    17.261    16.691    16.109    15.516    14.914    14.304    13.688    13.067    12.443    11.817    11.191    10.567     9.946     9.330     8.720     8.119     7.527     6.947     6.379     5.826     5.288     4.768     4.267     3.787     3.329     2.894     2.484     2.100     1.744     1.417     1.121     0.856     0.625     0.428     0.267     0.142     0.056     0.009     0.000     0.000     0.000     0.000     0.000     0.000     0.000     0.000     0.000     0.000     0.000     0.000     0.000     0.000     0.000     0.000     0.000     0.000     0.000     0.000     0.000     0.000     0.000     0.000     0.000     0.000     0.000     0.000     0.000     0.000     0.000     0.000     0.000     0.000     0.000     0.000     0.000     0.000     0.000     0.000     0.000     0.000     0.000     0.000     0.000     0.000     0.000     0.000     0.000     0.000     0.000     0.000     0.000     0.000     0.000     0.000     0.000     0.000     0.000     0.000     0.000     0.000     0.000     0.000     0.000     0.000
     0.000     0.000     0.000     0.000     0.000     0.000     0.000     0.000     0.000     0.000     0.000     0.000     0.000     0.000     0.000     0.000     0.000     0.000     0.000     0.000     0.000     0.000     0.000     0.000     0.000     0.000     0.000     0.000     0.000     0.000     0.000     0.000     0.000     0.000     0.000     0.000     0.000     0.000     0.000     0.000     0.000     0.000     0.000     0.000     0.000     0.000     0.000     0.000     0.000     0.000     0.000     0.000     0.000     0.000     0.000     0.000     0.000     0.000     0.000     0.000     0.000     0.000     0.000     0.000     0.000     0.000     0.012     0.064     0.157     0.290     0.461     0.669     0.914     1.192     1.504     1.848     2.223     2.627     3.058     3.516     3.999     4.505     5.034     5.582     6.150     6.735     7.336     7.951     8.578     9.217     9.864    10.520    11.181    11.847    12.516    13.185    13.854    14.521    15.184    15.841    16.492    17.133    17.764    18.383    18.989    19.580    20.154    20.710    21.247    21.764    22.258    22.730    23.176    23.598    23.992    24.359    24.698    25.006    25.285    25.532    25.748    25.932    26.083    26.201    26.285    26.336    26.352    26.336    26.285    26.201    26.083    25.932    25.748    25.532    25.285    25.006    24.698    24.359    23.992    23.598    23.176    22.730    22.258    21.764    21.247    20.710    20.154    19.580    18.989    18.383    17.764    17.133    16.492    15.841    15.184    14.521    13.854    13.185    12.516    11.847    11.181    10.520     9.864     9.217     8.578     7.951     7.336     6.735     6.150     5.582     5.034     4.505     3.999     3.516     3.058     2.627     2.223     1.848     1.504     1.192     0.914     0.669     0.461     0.290     0.157     0.064     0.012     0.000     0.000     0.000     0.000     0.000     0.000     0.000     0.000     0.000     0.000     0.000     0.000     0.000     0.000     0.000     0.000     0.000     0.000     0.000     0.000     0.000     0.000     0.000     0.000     0.000     0.000     0.000     0.000     0.000     0.000     0.000     0.000     0.000     0.000     0.000     0.000     0.000     0.000     0.000     0.000     0.000     0.000     0.000     0.000     0.000     0.000     0.000     0.000     0.000     0.000     0.000     0.000     0.000     0.000     0.000     0.000     0.000     0.000     0.000     0.000     0.000     0.000     0.000     0.000     0.000
     0.000     0.000     0.000     0.000     0.000     0.000     0.000     0.000     0.000     0.000     0.000     0.000     0.000     0.000     0.000     0.000     0.000     0.000     0.000     0.000     0.000     0.000     0.000     0.000     0.000     0.000     0.000     0.000     0.000     0.000     0.000     0.000     0.000     0.000     0.000     0.000     0.000     0.000     0.000     0.000     0.000     0.000     0.000     0.000     0.000     0.000     0.000     0.000     0.000     0.000     0.000     0.000     0.000     0.000     0.000     0.000     0.000     0.000     0.000     0.000     0.000     0.000     0.000     0.000     0.000     0.014     0.071     0.169     0.309     0.489     0.707     0.963     1.254     1.581     1.941     2.333     2.756     3.208     3.689     4.195     4.727     5.282     5.859     6.456     7.073     7.706     8.355     9.018     9.693    10.379    11.074    11.776    12.484    13.196    13.910    14.625    15.338    16.048    16.754    17.453    18.145    18.826    19.497    20.154    20.797    21.424    22.033    22.623    23.192    23.739    24.263    24.762    25.236    25.682    26.100    26.488    26.846    27.173    27.468    27.730    27.958    28.152    28.312    28.437    28.526    28.580    28.597    28.580    28.526    28.437    28.312    28.152    27.958    27.730    27.468    27.173    26.846    26.488    26.100    25.682    25.236    24.762    24.263    23.739    23.192    22.623    22.033    21.424    20.797    20.154    19.497    18.826    18.145    17.453    16.754    16.048    15.338    14.625    13.910    13.196    12.484    11.776    11.074    10.379     9.693     9.018     8.355     7.706     7.073     6.456     5.859     5.282     4.727     4.195     3.689     3.208     2.756     2.333     1.941     1.581     1.254     0.963     0.707     0.489     0.309     0.169     0.071     0.014     0.000     0.000     0.000     0.000     0.000     0.000     0.000     0.000     0.000     0.000     0.000     0.000     0.000     0.000     0.000     0.000     0.000     0.000     0.000     0.000     0.000     0.000     0.000     0.000     0.000     0.000     0.000     0.000     0.000     0.000     0.000     0.000     0.000     0.000     0.000     0.000     0.000     0.000     0.000     0.000     0.000     0.000     0.000     0.000     0.000     0.000     0.000     0.000     0.000     0.000     0.000     0.000     0.000     0.000     0.000     0.000     0.000     0.000     0.000     0.000     0.000     0.000     0.000     0.000
     0.000     0.000     0.000     0.000     0.000     0.000     0.000     0.000     0.000     0.000     0.000     0.000     0.000     0.000     0.000     0.000     0.000     0.000     0.000     0.000     0.000     0.000     0.000     0.000     0.000     0.000     0.000     0.000     0.000     0.000     0.000     0.000     0.000     0.000     0.000     0.000     0.000     0.000     0.000     0.000     0.000     0.000     0.000     0.000     0.000     0.000     0.000     0.000     0.000     0.000     0.000     0.000     0.000     0.000     0.000     0.000     0.000     0.000     0.000     0.000     0.000     0.000     0.000     0.000     0.015     0.074     0.177     0.323     0.510     0.737     1.003     1.307     1.647     2.022     2.430     2.871     3.343     3.845     4.374     4.930     5.511     6.116     6.742     7.389     8.055     8.737     9.435    10.147    10.871    11.606    12.349    13.099    13.854    14.613    15.373    16.134    16.892    17.647    18.397    19.139    19.872    20.595    21.306    22.003    22.684    23.347    23.992    24.617    25.219    25.798    26.352    26.880    27.381    27.853    28.294    28.705    29.084    29.429    29.741    30.017    30.259    30.464    30.633    30.764    30.859    30.915    30.934    30.915    30.859    30.764    30.633    30.464    30.259    30.017    29.741    29.429    29.084    28.705    28.294    27.853    27.381    26.880    26.352    25.798    25.219    24.617    23.992    23.347    22.684    22.003    21.306    20.595    19.872    19.139    18.397    17.647    16.892    16.134    15.373    14.613    13.854    13.099    12.349    11.606    10.871    10.147     9.435     8.737     8.055     7.389     6.742     6.116     5.511     4.930     4.374     3.845     3.343     2.871     2.430     2.022     1.647     1.307     1.003     0.737     0.510     0.323     0.177     0.074     0.015     0.000     0.000     0.000     0.000     0.000     0.000     0.000     0.000     0.000     0.000     0.000     0.000     0.000     0.000     0.000     0.000     0.000     0.000     0.000     0.000     0.000     0.000     0.000     0.000     0.000     0.000     0.000     0.000     0.000     0.000     0.000     0.000     0.000     0.000     0.000     0.000     0.000     0.000     0.000     0.000     0.000     0.000     0.000     0.000     0.000     0.000     0.000     0.000     0.000     0.000     0.000     0.000     0.000     0.000     0.000     0.000     0.000     0.000     0.000     0.000     0.000     0.000     0.000
     0.000     0.000     0.000     0.000     0.000     0.000     0.000     0.000     0.000     0.000     0.000     0.000     0.000     0.000     0.000     0.000     0.000     0.000     0.000     0.000     0.000     0.000     0.000     0.000     0.000     0.000     0.000     0.000     0.000     0.000     0.000     0.000     0.000     0.000     0.000     0.000     0.000     0.000     0.000     0.000     0.000     0.000     0.000     0.000     0.000     0.000     0.000     0.000     0.000     0.000     0.000     0.000     0.000     0.000     0.000     0.000     0.000     0.000     0.000     0.000     0.000     0.000     0.000     0.015     0.076     0.182     0.332     0.524     0.759     1.034     1.348     1.700     2.089     2.513     2.971     3.461     3.983     4.534     5.114     5.720     6.351     7.006     7.682     8.380     9.095     9.828    10.576    11.338    12.112    12.896    13.688    14.487    15.290    16.097    16.905    17.712    18.517    19.317    20.112    20.898    21.675    22.440    23.192    23.929    24.649    25.351    26.032    26.692    27.329    27.941    28.526    29.084    29.612    30.110    30.576    31.010    31.409    31.774    32.103    32.395    32.650    32.866    33.044    33.183    33.283    33.343    33.363    33.343    33.283    33.183    33.044    32.866    32.650    32.395    32.103    31.774    31.409    31.010    30.576    30.110    29.612    29.084    28.526    27.941    27.329    26.692    26.032    25.351    24.649    23.929    23.192    22.440    21.675    20.898    20.112    19.317    18.517    17.712    16.905    16.097    15.290    14.487    13.688    12.896    12.112    11.338    10.576     9.828     9.095     8.380     7.682     7.006     6.351     5.720     5.114     4.534     3.983     3.461     2.971     2.513     2.089     1.700     1.348     1.034     0.759     0.524     0.332     0.182     0.076     0.015     0.000     0.000     0.000     0.000     0.000     0.000     0.000     0.000     0.000     0.000     0.000     0.000     0.000     0.000     0.000     0.000     0.000     0.000     0.000     0.000     0.000     0.000     0.000     0.000     0.000     0.000     0.000     0.000     0.000     0.000     0.000     0.000     0.000     0.000     0.000     0.000     0.000     0.000     0.000     0.000     0.000     0.000     0.000     0.000     0.000     0.000     0.000     0.000     0.000     0.000     0.000     0.000     0.000     0.000     0.000     0.000     0.000     0.000     0.000     0.000     0.000     0.000
     0.000     0.000     0.000     0.000     0.000     0.000     0.000     0.000     0.000     0.000     0.000     0.000     0.000     0.000     0.000     0.000     0.000     0.000     0.000     0.000     0.000     0.000     0.000     0.000     0.000     0.000     0.000     0.000     0.000     0.000     0.000     0.000     0.000     0.000     0.000     0.000     0.000     0.000     0.000     0.000     0.000     0.000     0.000     0.000     0.000     0.000     0.000     0.000     0.000     0.000     0.000     0.000     0.000     0.000     0.000     0.000     0.000     0.000     0.000     0.000     0.000     0.000     0.014     0.074     0.182     0.334     0.532     0.772     1.055     1.378     1.741     2.142     2.580     3.054     3.561     4.102     4.674     5.276     5.906     6.563     7.245     7.951     8.678     9.427    10.193    10.977    11.776    12.589    13.413    14.247    15.090    15.938    16.791    17.647    18.503    19.359    20.211    21.058    21.898    22.730    23.551    24.359    25.154    25.932    26.692    27.433    28.152    28.849    29.520    30.166    30.783    31.371    31.929    32.454    32.945    33.403    33.824    34.208    34.555    34.863    35.131    35.360    35.547    35.694    35.799    35.862    35.883    35.862    35.799    35.694    35.547    35.360    35.131    34.863    34.555    34.208    33.824    33.403    32.945    32.454    31.929    31.371    30.783    30.166    29.520    28.849    28.152    27.433    26.692    25.932    25.154    24.359    23.551    22.730    21.898    21.058    20.211    19.359    18.503    17.647    16.791    15.938    15.090    14.247    13.413    12.589    11.776    10.977    10.193     9.427     8.678     7.951     7.245     6.563     5.906     5.276     4.674     4.102     3.561     3.054     2.580     2.142     1.741     1.378     1.055     0.772     0.532     0.334     0.182     0.074     0.014     0.000     0.000     0.000     0.000     0.000     0.000     0.000     0.000     0.000     0.000     0.000     0.000     0.000     0.000     0.000     0.000     0.000     0.000     0.000     0.000     0.000     0.000     0.000     0.000     0.000     0.000     0.000     0.000     0.000     0.000     0.000     0.000     0.000     0.000     0.000     0.000     0.000     0.000     0.000     0.000     0.000     0.000     0.000     0.000     0.000     0.000     0.000     0.000     0.000     0.000     0.000     0.000     0.000     0.000     0.000     0.000     0.000     0.000     0.000     0.000     0.000
     0.000     0.000     0.000     0.000     0.000     0.000     0.000     0.000     0.000     0.000     0.000     0.000     0.000     0.000     0.000     0.000     0.000     0.000     0.000     0.000     0.000     0.000     0.000     0.000     0.000     0.000     0.000     0.000     0.000     0.000     0.000     0.000     0.000     0.000     0.000     0.000     0.000     0.000     0.000     0.000     0.000     0.000     0.000     0.000     0.000     0.000     0.000     0.000     0.000     0.000     0.000     0.000     0.000     0.000     0.000     0.000     0.000     0.000     0.000     0.000     0.000     0.012     0.071     0.177     0.332     0.532     0.776     1.065     1.396     1.768     2.180     2.631     3.119     3.643     4.201     4.792     5.415     6.068     6.749     7.458     8.192     8.949     9.729    10.529    11.348    12.184    13.035    13.899    14.775    15.660    16.554    17.453    18.357    19.262    20.168    21.072    21.973    22.868    23.755    24.633    25.499    26.352    27.190    28.011    28.813    29.594    30.352    31.086    31.793    32.473    33.124    33.743    34.330    34.884    35.401    35.883    36.327    36.731    37.097    37.421    37.704    37.944    38.142    38.296    38.406    38.473    38.495    38.473    38.406    38.296    38.142    37.944    37.704    37.421    37.097    36.731    36.327    35.883    35.401    34.884    34.330    33.743    33.124    32.473    31.793    31.086    30.352    29.594    28.813    28.011    27.190    26.352    25.499    24.633    23.755    22.868    21.973    21.072    20.168    19.262    18.357    17.453    16.554    15.660    14.775    13.899    13.035    12.184    11.348    10.529     9.729     8.949     8.192     7.458     6.749     6.068     5.415     4.792     4.201     3.643     3.119     2.631     2.180     1.768     1.396     1.065     0.776     0.532     0.332     0.177     0.071     0.012     0.000     0.000     0.000     0.000     0.000     0.000     0.000     0.000     0.000     0.000     0.000     0.000     0.000     0.000     0.000     0.000     0.000     0.000     0.000     0.000     0.000     0.000     0.000     0.000     0.000     0.000     0.000     0.000     0.000     0.000     0.000     0.000     0.000     0.000     0.000     0.000     0.000     0.000     0.000     0.000     0.000     0.000     0.000     0.000     0.000     0.000     0.000     0.000     0.000     0.000     0.000     0.000     0.000     0.000     0.000     0.000     0.000     0.000     0.000     0.000
     0.000     0.000     0.000     0.000     0.000     0.000     0.000     0.000     0.000     0.000     0.000     0.000     0.000     0.000     0.000     0.000     0.000     0.000     0.000     0.000     0.000     0.000     0.000     0.000     0.000     0.000     0.000     0.000     0.000     0.000     0.000     0.000     0.000     0.000     0.000     0.000     0.000     0.000     0.000     0.000     0.000     0.000     0.000     0.000     0.000     0.000     0.000     0.000     0.000     0.000     0.000     0.000     0.000     0.000     0.000     0.000     0.000     0.000     0.000     0.000     0.009     0.064     0.169     0.323     0.524     0.772     1.065     1.402     1.782     2.203     2.665     3.166     3.704     4.279     4.888     5.531     6.205     6.910     7.643     8.404     9.190    10.001    10.833    11.686    12.558    13.446    14.350    15.267    16.195    17.133    18.079    19.030    19.985    20.941    21.898    22.852    23.802    24.746    25.682    26.607    27.520    28.419    29.301    30.166    31.010    31.832    32.630    33.403    34.147    34.863    35.547    36.199    36.817    37.399    37.944    38.451    38.917    39.343    39.727    40.069    40.366    40.619    40.827    40.989    41.105    41.175    41.199    41.175    41.105    40.989    40.827    40.619    40.366    40.069    39.727    39.343    38.917    38.451    37.944    37.399    36.817    36.199    35.547    34.863    34.147    33.403    32.630    31.832    31.010    30.166    29.301    28.419    27.520    26.607    25.682    24.746    23.802    22.852    21.898    20.941    19.985    19.030    18.079    17.133    16.195    15.267    14.350    13.446    12.558    11.686    10.833    10.001     9.190     8.404     7.643     6.910     6.205     5.531     4.888     4.279     3.704     3.166     2.665     2.203     1.782     1.402     1.065     0.772     0.524     0.323     0.169     0.064     0.009     0.000     0.000     0.000     0.000     0.000     0.000     0.000     0.000     0.000     0.000     0.000     0.000     0.000     0.000     0.000     0.000     0.000     0.000     0.000     0.000     0.000     0.000     0.000     0.000     0.000     0.000     0.000     0.000     0.000     0.000     0.000     0.000     0.000     0.000     0.000     0.000     0.000     0.000     0.000     0.000     0.000     0.000     0.000     0.000     0.000     0.000     0.000     0.000     0.000     0.000     0.000     0.000     0.000     0.000     0.000     0.000     0.000     0.000     0.000
     0.000     0.000     0.000     0.000     0.000     0.000     0.000     0.000     0.000     0.000     0.000     0.000     0.000     0.000     0.000     0.000     0.000     0.000     0.000     0.000     0.000     0.000     0.000     0.000     0.000     0.000     0.000     0.000     0.000     0.000     0.000     0.000     0.000     0.000     0.000     0.000     0.000     0.000     0.000     0.000     0.000     0.000     0.000     0.000     0.000     0.000     0.000     0.000     0.000     0.000     0.000     0.000     0.000     0.000     0.000     0.000     0.000     0.000     0.000     0.006     0.056     0.157     0.309     0.510     0.759     1.055     1.396     1.782     2.211     2.682     3.194     3.745     4.335     4.961     5.621     6.316     7.043     7.800     8.586     9.400    10.240    11.103    11.989    12.896    13.821    14.763    15.721    16.691    17.673    18.664    19.663    20.667    21.675    22.684    23.692    24.698    25.698    26.692    27.677    28.651    29.612    30.558    31.486    32.395    33.283    34.147    34.987    35.799    36.582    37.334    38.054    38.739    39.388    40.000    40.573    41.106    41.596    42.044    42.448    42.806    43.119    43.385    43.604    43.774    43.896    43.970    43.994    43.970    43.896    43.774    43.604    43.385    43.119    42.806    42.448    42.044    41.596    41.106    40.573    40.000    39.388    38.739    38.054    37.334    36.582    35.799    34.987    34.147    33.283    32.395    31.486    30.558    29.612    28.651    27.677    26.692    25.698    24.698    23.692    22.684    21.675    20.667    19.663    18.664    17.673    16.691    15.721    14.763    13.821    12.896    11.989    11.103    10.240     9.400     8.586     7.800     7.043     6.316     5.621     4.961     4.335     3.745     3.194     2.682     2.211     1.782     1.396     1.055     0.759     0.510     0.309     0.157     0.056     0.006     0.000     0.000     0.000     0.000     0.000     0.000     0.000     0.000     0.000     0.000     0.000     0.000     0.000     0.000     0.000     0.000     0.000     0.000     0.000     0.000     0.000     0.000     0.000     0.000     0.000     0.000     0.000     0.000     0.000     0.000     0.000     0.000     0.000     0.000     0.000     0.000     0.000     0.000     0.000     0.000     0.000     0.000     0.000     0.000     0.000     0.000     0.000     0.000     0.000     0.000     0.000     0.000     0.000     0.000     0.000     0.000     0.000     0.000
     0.000     0.000     0.000     0.000     0.000     0.000     0.000     0.000     0.000     0.000     0.000     0.000     0.000     0.000     0.000     0.000     0.000     0.000     0.000     0.000     0.000     0.000     0.000     0.000     0.000     0.000     0.000     0.000     0.000     0.000     0.000     0.000     0.000     0.000     0.000     0.000     0.000     0.000     0.000     0.000     0.000     0.000     0.000     0.000     0.000     0.000     0.000     0.000     0.000     0.000     0.000     0.000     0.000     0.000     0.000     0.000     0.000     0.000     0.003     0.046     0.142     0.290     0.489     0.737     1.034     1.378     1.768     2.203     2.682     3.204     3.766     4.369     5.009     5.687     6.400     7.147     7.927     8.737     9.577    10.445    11.338    12.256    13.196    14.157    15.137    16.134    17.146    18.171    19.207    20.253    21.306    22.364    23.425    24.488    25.549    26.607    27.660    28.705    29.741    30.764    31.774    32.768    33.743    34.698    35.631    36.539    37.421    38.274    39.096    39.886    40.642    41.362    42.044    42.687    43.288    43.847    44.363    44.833    45.257    45.634    45.962    46.242    46.471    46.650    46.779    46.856    46.881    46.856    46.779    46.650    46.471    46.242    45.962    45.634    45.257    44.833    44.363    43.847    43.288    42.687    42.044    41.362    40.642    39.886    39.096    38.274    37.421    36.539    35.631    34.698    33.743    32.768    31.774    30.764    29.741    28.705    27.660    26.607    25.549    24.488    23.425    22.364    21.306    20.253    19.207    18.171    17.146    16.134    15.137    14.157    13.196    12.256    11.338    10.445     9.577     8.737     7.927     7.147     6.400     5.687     5.009     4.369     3.766     3.204     2.682     2.203     1.768     1.378     1.034     0.737     0.489     0.290     0.142     0.046     0.003     0.000     0.000     0.000     0.000     0.000     0.000     0.000     0.000     0.000     0.000     0.000     0.000     0.000     0.000     0.000     0.000     0.000     0.000     0.000     0.000     0.000     0.000     0.000     0.000     0.000     0.000     0.000     0.000     0.000     0.000     0.000     0.000     0.000     0.000     0.000     0.000     0.000     0.000     0.000     0.000     0.000     0.000     0.000     0.000     0.000     0.000     0.000     0.000     0.000     0.000     0.000     0.000     0.000     0.000     0.000     0.000     0.000
     0.000     0.000     0.000     0.000     0.000     0.000     0.000     0.000     0.000     0.000     0.000     0.000     0.000     0.000     0.000     0.000     0.000     0.000     0.000     0.000     0.000     0.000     0.000     0.000     0.000     0.000     0.000     0.000     0.000     0.000     0.000     0.000     0.000     0.000     0.000     0.000     0.000     0.000     0.000     0.000     0.000     0.000     0.000     0.000     0.000     0.000     0.000     0.000     0.000     0.000     0.000     0.000     0.000     0.000     0.000     0.000     0.000     0.000     0.035     0.124     0.267     0.461     0.707     1.003     1.348     1.741     2.180     2.665     3.194     3.766     4.380     5.034     5.726     6.456     7.222     8.023     8.856     9.720    10.614    11.536    12.484    13.457    14.452    15.469    16.504    17.556    18.624    19.705    20.797    21.898    23.006    24.120    25.236    26.352    27.468    28.580    29.685    30.783    31.871    32.945    34.006    35.049    36.073    37.075    38.054    39.007    39.932    40.827    41.690    42.519    43.312    44.068    44.783    45.458    46.089    46.676    47.217    47.710    48.155    48.551    48.896    49.189    49.430    49.618    49.752    49.833    49.860    49.833    49.752    49.618    49.430    49.189    48.896    48.551    48.155    47.710    47.217    46.676    46.089    45.458    44.783    44.068    43.312    42.519    41.690    40.827    39.932    39.007    38.054    37.075    36.073    35.049    34.006    32.945    31.871    30.783    29.685    28.580    27.468    26.352    25.236    24.120    23.006    21.898    20.797    19.705    18.624    17.556    16.504    15.469    14.452    13.457    12.484    11.536    10.614     9.720     8.856     8.023     7.222     6.456     5.726     5.034     4.380     3.766     3.194     2.665     2.180     1.741     1.348     1.003     0.707     0.461     0.267     0.124     0.035     0.000     0.000     0.000     0.000     0.000     0.000     0.000     0.000     0.000     0.000     0.000     0.000     0.000     0.000     0.000     0.000     0.000     0.000     0.000     0.000     0.000     0.000     0.000     0.000     0.000     0.000     0.000     0.000     0.000     0.000     0.000     0.000     0.000     0.000     0.000     0.000     0.000     0.000     0.000     0.000     0.000     0.000     0.000     0.000     0.000     0.000     0.000     0.000     0.000     0.000     0.000     0.000     0.000     0.000     0.000     0.000     0.000
     0.000     0.000     0.000     0.000     0.000     0.000     0.000     0.000     0.000     0.000     0.000     0.000     0.000     0.000     0.000     0.000     0.000     0.000     0.000     0.000     0.000     0.000     0.000     0.000     0.000     0.000     0.000     0.000     0.000     0.000     0.000     0.000     0.000     0.000     0.000     0.000     0.000     0.000     0.000     0.000     0.000     0.000     0.000     0.000     0.000     0.000     0.000     0.000     0.000     0.000     0.000     0.000     0.000     0.000     0.000     0.000     0.000     0.024     0.104     0.239     0.428     0.669     0.963     1.307     1.700     2.142     2.631     3.166     3.745     4.369     5.034     5.739     6.485     7.268     8.087     8.941     9.828    10.747    11.696    12.673    13.677    14.705    15.757    16.829    17.921    19.030    20.154    21.291    22.440    23.598    24.762    25.932    27.104    28.277    29.447    30.614    31.774    32.926    34.066    35.194    36.305    37.399    38.473    39.524    40.550    41.549    42.519    43.458    44.363    45.232    46.064    46.856    47.606    48.313    48.975    49.591    50.158    50.676    51.143    51.557    51.919    52.227    52.479    52.677    52.818    52.903    52.931    52.903    52.818    52.677    52.479    52.227    51.919    51.557    51.143    50.676    50.158    49.591    48.975    48.313    47.606    46.856    46.064    45.232    44.363    43.458    42.519    41.549    40.550    39.524    38.473    37.399    36.305    35.194    34.066    32.926    31.774    30.614    29.447    28.277    27.104    25.932    24.762    23.598    22.440    21.291    20.154    19.030    17.921    16.829    15.757    14.705    13.677    12.673    11.696    10.747     9.828     8.941     8.087     7.268     6.485     5.739     5.034     4.369     3.745     3.166     2.631     2.142     1.700     1.307     0.963     0.669     0.428     0.239     0.104     0.024     0.000     0.000     0.000     0.000     0.000     0.000     0.000     0.000     0.000     0.000     0.000     0.000     0.000     0.000     0.000     0.000     0.000     0.000     0.000     0.000     0.000     0.000     0.000     0.000     0.000     0.000     0.000     0.000     0.000     0.000     0.000     0.000     0.000     0.000     0.000     0.000     0.000     0.000     0.000     0.000     0.000     0.000     0.000     0.000     0.000     0.000     0.000     0.000     0.000     0.000     0.000     0.000     0.000     0.000     0.000     0.000
     0.000     0.000     0.000     0.000     0.000     0.000     0.000     0.000     0.000     0.000     0.000     0.000     0.000     0.000     0.000     0.000     0.000     0.000     0.000     0.000     0.000     0.000     0.000     0.000     0.000     0.000     0.000     0.000     0.000     0.000     0.000     0.000     0.000     0.000     0.000     0.000     0.000     0.000     0.000     0.000     0.000     0.000     0.000     0.000     0.000     0.000     0.000     0.000     0.000     0.000     0.000     0.000     0.000     0.000     0.000     0.000     0.014     0.083     0.209     0.390     0.625     0.914     1.254     1.647     2.089     2.580     3.119     3.704     4.335     5.009     5.726     6.485     7.283     8.119     8.992     9.901    10.843    11.817    12.821    13.854    14.914    15.999    17.108    18.237    19.386    20.552    21.734    22.929    24.135    25.351    26.573    27.800    29.029    30.259    31.486    32.709    33.925    35.131    36.327    37.508    38.672    39.818    40.943    42.044    43.119    44.166    45.182    46.165    47.113    48.024    48.896    49.726    50.512    51.253    51.947    52.592    53.187    53.729    54.219    54.653    55.033    55.355    55.620    55.827    55.975    56.064    56.094    56.064    55.975    55.827    55.620    55.355    55.033    54.653    54.219    53.729    53.187    52.592    51.947    51.253    50.512    49.726    48.896    48.024    47.113    46.165    45.182    44.166    43.119    42.044    40.943    39.818    38.672    37.508    36.327    35.131    33.925    32.709    31.486    30.259    29.029    27.800    26.573    25.351    24.135    22.929    21.734    20.552    19.386    18.237    17.108    15.999    14.914    13.854    12.821    11.817    10.843     9.901     8.992     8.119     7.283     6.485     5.726     5.009     4.335     3.704     3.119     2.580     2.089     1.647     1.254     0.914     0.625     0.390     0.209     0.083     0.014     0.000     0.000     0.000     0.000     0.000     0.000     0.000     0.000     0.000     0.000     0.000     0.000     0.000     0.000     0.000     0.000     0.000     0.000     0.000     0.000     0.000     0.000     0.000     0.000     0.000     0.000     0.000     0.000     0.000     0.000     0.000     0.000     0.000     0.000     0.000     0.000     0.000     0.000     0.000     0.000     0.000     0.000     0.000     0.000     0.000     0.000     0.000     0.000     0.000     0.000     0.000     0.000     0.000     0.000     0.000
     0.000     0.000     0.000     0.000     0.000     0.000     0.000     0.000     0.000     0.000     0.000     0.000     0.000     0.000     0.000     0.000     0.000     0.000     0.000     0.000     0.000     0.000     0.000     0.000     0.000     0.000     0.000     0.000     0.000     0.000     0.000     0.000     0.000     0.000     0.000     0.000     0.000     0.000     0.000     0.000     0.000     0.000     0.000     0.000     0.000     0.000     0.000     0.000     0.000     0.000     0.000     0.000     0.000     0.000     0.000     0.006     0.062     0.176     0.347     0.574     0.856     1.192     1.581     2.022     2.513     3.054     3.643     4.279     4.961     5.687     6.456     7.268     8.119     9.009     9.937    10.900    11.898    12.928    13.988    15.078    16.195    17.337    18.503    19.691    20.898    22.123    23.363    24.617    25.882    27.156    28.437    29.722    31.010    32.298    33.583    34.863    36.136    37.399    38.650    39.886    41.106    42.305    43.482    44.635    45.760    46.856    47.919    48.949    49.941    50.895    51.808    52.677    53.500    54.276    55.003    55.679    56.302    56.870    57.383    57.839    58.236    58.574    58.852    59.068    59.224    59.317    59.348    59.317    59.224    59.068    58.852    58.574    58.236    57.839    57.383    56.870    56.302    55.679    55.003    54.276    53.500    52.677    51.808    50.895    49.941    48.949    47.919    46.856    45.760    44.635    43.482    42.305    41.106    39.886    38.650    37.399    36.136    34.863    33.583    32.298    31.010    29.722    28.437    27.156    25.882    24.617    23.363    22.123    20.898    19.691    18.503    17.337    16.195    15.078    13.988    12.928    11.898    10.900     9.937     9.009     8.119     7.268     6.456     5.687     4.961     4.279     3.643     3.054     2.513     2.022     1.581     1.192     0.856     0.574     0.347     0.176     0.062     0.006     0.000     0.000     0.000     0.000     0.000     0.000     0.000     0.000     0.000     0.000     0.000     0.000     0.000     0.000     0.000     0.000     0.000     0.000     0.000     0.000     0.000     0.000     0.000     0.000     0.000     0.000     0.000     0.000     0.000     0.000     0.000     0.000     0.000     0.000     0.000     0.000     0.000     0.000     0.000     0.000     0.000     0.000     0.000     0.000     0.000     0.000     0.000     0.000     0.000     0.000     0.000     0.000     0.000     0.000
     0.000     0.000     0.000     0.000     0.000     0.000     0.000     0.000     0.000     0.000     0.000     0.000     0.000     0.000     0.000     0.000     0.000     0.000     0.000     0.000     0.000     0.000     0.000     0.000     0.000     0.000     0.000     0.000     0.000     0.000     0.000     0.000     0.000     0.000     0.000     0.000     0.000     0.000     0.000     0.000     0.000     0.000     0.000     0.000     0.000     0.000     0.000     0.000     0.000     0.000     0.000     0.000     0.000     0.000     0.001     0.042     0.143     0.302     0.519     0.792     1.121     1.504     1.941     2.430     2.971     3.561     4.201     4.888     5.621     6.400     7.222     8.087     8.992     9.937    10.919    11.938    12.992    14.078    15.196    16.343    17.518    18.718    19.943    21.189    22.455    23.739    25.039    26.352    27.677    29.011    30.352    31.697    33.044    34.392    35.736    37.075    38.406    39.727    41.036    42.329    43.604    44.858    46.089    47.294    48.472    49.618    50.731    51.808    52.846    53.844    54.799    55.709    56.571    57.383    58.144    58.852    59.504    60.099    60.636    61.113    61.529    61.883    62.174    62.401    62.564    62.661    62.694    62.661    62.564    62.401    62.174    61.883    61.529    61.113    60.636    60.099    59.504    58.852    58.144    57.383    56.571    55.709    54.799    53.844    52.846    51.808    50.731    49.618    48.472    47.294    46.089    44.858    43.604    42.329    41.036    39.727    38.406    37.075    35.736    34.392    33.044    31.697    30.352    29.011    27.677    26.352    25.039    23.739    22.455    21.189    19.943    18.718    17.518    16.343    15.196    14.078    12.992    11.938    10.919     9.937     8.992     8.087     7.222     6.400     5.621     4.888     4.201     3.561     2.971     2.430     1.941     1.504     1.121     0.792     0.519     0.302     0.143     0.042     0.001     0.000     0.000     0.000     0.000     0.000     0.000     0.000     0.000     0.000     0.000     0.000     0.000     0.000     0.000     0.000     0.000     0.000     0.000     0.000     0.000     0.000     0.000     0.000     0.000     0.000     0.000     0.000     0.000     0.000     0.000     0.000     0.000     0.000     0.000     0.000     0.000     0.000     0.000     0.000     0.000     0.000     0.000     0.000     0.000     0.000     0.000     0.000     0.000     0.000     0.000     0.000     0.000     0.000
     0.000     0.000     0.000     0.000     0.000     0.000     0.000     0.000     0.000     0.000     0.000     0.000     0.000     0.000     0.000     0.000     0.000     0.000     0.000     0.000     0.000     0.000     0.000     0.000     0.000     0.000     0.000     0.000     0.000     0.000     0.000     0.000     0.000     0.000     0.000     0.000     0.000     0.000     0.000     0.000     0.000     0.000     0.000     0.000     0.000     0.000     0.000     0.000     0.000     0.000     0.000     0.000     0.000     0.000     0.025     0.110     0.255     0.459     0.722     1.041     1.417     1.848     2.333     2.871     3.461     4.102     4.792     5.531     6.316     7.147     8.023     8.941     9.901    10.900    11.938    13.013    14.123    15.267    16.442    17.647    18.880    20.140    21.424    22.730    24.056    25.400    26.761    28.135    29.520    30.915    32.317    33.723    35.131    36.539    37.944    39.343    40.735    42.115    43.482    44.833    46.165    47.476    48.763    50.023    51.253    52.451    53.615    54.741    55.827    56.870    57.869    58.821    59.723    60.573    61.369    62.109    62.792    63.415    63.977    64.477    64.912    65.283    65.587    65.825    65.995    66.098    66.132    66.098    65.995    65.825    65.587    65.283    64.912    64.477    63.977    63.415    62.792    62.109    61.369    60.573    59.723    58.821    57.869    56.870    55.827    54.741    53.615    52.451    51.253    50.023    48.763    47.476    46.165    44.833    43.482    42.115    40.735    39.343    37.944    36.539    35.131    33.723    32.317    30.915    29.520    28.135    26.761    25.400    24.056    22.730    21.424    20.140    18.880    17.647    16.442    15.267    14.123    13.013    11.938    10.900     9.901     8.941     8.023     7.147     6.316     5.531     4.792     4.102     3.461     2.871     2.333     1.848     1.417     1.041     0.722     0.459     0.255     0.110     0.025     0.000     0.000     0.000     0.000     0.000     0.000     0.000     0.000     0.000     0.000     0.000     0.000     0.000     0.000     0.000     0.000     0.000     0.000     0.000     0.000     0.000     0.000     0.000     0.000     0.000     0.000     0.000     0.000     0.000     0.000     0.000     0.000     0.000     0.000     0.000     0.000     0.000     0.000     0.000     0.000     0.000     0.000     0.000     0.000     0.000     0.000     0.000     0.000     0.000     0.000     0.000     0.000     0.000
     0.000     0.000     0.000     0.000     0.000     0.000     0.000     0.000     0.000     0.000     0.000     0.000     0.000     0.000     0.000     0.000     0.000     0.000     0.000     0.000     0.000     0.000     0.000     0.000     0.000     0.000     0.000     0.000     0.000     0.000     0.000     0.000     0.000     0.000     0.000     0.000     0.000     0.000     0.000     0.000     0.000     0.000     0.000     0.000     0.000     0.000     0.000     0.000     0.000     0.000     0.000     0.000     0.000     0.011     0.079     0.208     0.397     0.647     0.955     1.321     1.744     2.223     2.756     3.343     3.983     4.674     5.415     6.205     7.043     7.927     8.856     9.828    10.843    11.898    12.992    14.123    15.290    16.492    17.725    18.989    20.281    21.601    22.945    24.311    25.698    27.104    28.526    29.962    31.409    32.866    34.330    35.799    37.269    38.739    40.206    41.667    43.119    44.560    45.988    47.398    48.789    50.158    51.502    52.818    54.103    55.355    56.571    57.747    58.883    59.973    61.018    62.012    62.955    63.845    64.677    65.452    66.166    66.818    67.406    67.929    68.385    68.773    69.091    69.340    69.518    69.626    69.661    69.626    69.518    69.340    69.091    68.773    68.385    67.929    67.406    66.818    66.166    65.452    64.677    63.845    62.955    62.012    61.018    59.973    58.883    57.747    56.571    55.355    54.103    52.818    51.502    50.158    48.789    47.398    45.988    44.560    43.119    41.667    40.206    38.739    37.269    35.799    34.330    32.866    31.409    29.962    28.526    27.104    25.698    24.311    22.945    21.601    20.281    18.989    17.725    16.492    15.290    14.123    12.992    11.898    10.843     9.828     8.856     7.927     7.043     6.205     5.415     4.674     3.983     3.343     2.756     2.223     1.744     1.321     0.955     0.647     0.397     0.208     0.079     0.011     0.000     0.000     0.000     0.000     0.000     0.000     0.000     0.000     0.000     0.000     0.000     0.000     0.000     0.000     0.000     0.000     0.000     0.000     0.000     0.000     0.000     0.000     0.000     0.000     0.000     0.000     0.000     0.000     0.000     0.000     0.000     0.000     0.000     0.000     0.000     0.000     0.000     0.000     0.000     0.000     0.000     0.000     0.000     0.000     0.000     0.000     0.000     0.000     0.000     0.000     0.000     0.000
     0.000     0.000     0.000     0.000     0.000     0.000     0.000     0.000     0.000     0.000     0.000     0.000     0.000     0.000     0.000     0.000     0.000     0.000     0.000     0.000     0.000     0.000     0.000     0.000     0.000     0.000     0.000     0.000     0.000     0.000     0.000     0.000     0.000     0.000     0.000     0.000     0.000     0.000     0.000     0.000     0.000     0.000     0.000     0.000     0.000     0.000     0.000     0.000     0.000     0.000     0.000     0.000     0.002     0.050     0.161     0.334     0.569     0.863     1.217     1.630     2.100     2.627     3.208     3.845     4.534     5.276     6.068     6.910     7.800     8.737     9.720    10.747    11.817    12.928    14.078    15.267    16.492    17.751    19.043    20.367    21.719    23.099    24.504    25.932    27.381    28.849    30.333    31.832    33.343    34.863    36.390    37.922    39.456    40.989    42.519    44.043    45.558    47.062    48.551    50.023    51.474    52.903    54.305    55.679    57.021    58.328    59.597    60.827    62.012    63.152    64.243    65.283    66.269    67.198    68.069    68.879    69.626    70.308    70.923    71.470    71.947    72.353    72.686    72.947    73.133    73.245    73.283    73.245    73.133    72.947    72.686    72.353    71.947    71.470    70.923    70.308    69.626    68.879    68.069    67.198    66.269    65.283    64.243    63.152    62.012    60.827    59.597    58.328    57.021    55.679    54.305    52.903    51.474    50.023    48.551    47.062    45.558    44.043    42.519    40.989    39.456    37.922    36.390    34.863    33.343    31.832    30.333    28.849    27.381    25.932    24.504    23.099    21.719    20.367    19.043    17.751    16.492    15.267    14.078    12.928    11.817    10.747     9.720     8.737     7.800     6.910     6.068     5.276     4.534     3.845     3.208     2.627     2.100     1.630     1.217     0.863     0.569     0.334     0.161     0.050     0.002     0.000     0.000     0.000     0.000     0.000     0.000     0.000     0.000     0.000     0.000     0.000     0.000     0.000     0.000     0.000     0.000     0.000     0.000     0.000     0.000     0.000     0.000     0.000     0.000     0.000     0.000     0.000     0.000     0.000     0.000     0.000     0.000     0.000     0.000     0.000     0.000     0.000     0.000     0.000     0.000     0.000     0.000     0.000     0.000     0.000     0.000     0.000     0.000     0.000     0.000     0.000
     0.000     0.000     0.000     0.000     0.000     0.000     0.000     0.000     0.000     0.000     0.000     0.000     0.000     0.000     0.000     0.000     0.000     0.000     0.000     0.000     0.000     0.000     0.000     0.000     0.000     0.000     0.000     0.000     0.000     0.000     0.000     0.000     0.000     0.000     0.000     0.000     0.000     0.000     0.000     0.000     0.000     0.000     0.000     0.000     0.000     0.000     0.000     0.000     0.000     0.000     0.000     0.000     0.027     0.117     0.272     0.489     0.768     1.107     1.507     1.967     2.484     3.058     3.689     4.374     5.114     5.906     6.749     7.643     8.586     9.577    10.614    11.696    12.821    13.988    15.196    16.442    17.725    19.043    20.395    21.779    23.192    24.633    26.100    27.590    29.102    30.633    32.181    33.743    35.318    36.903    38.495    40.091    41.690    43.288    44.883    46.471    48.050    49.618    51.170    52.705    54.219    55.709    57.172    58.605    60.005    61.369    62.694    63.977    65.215    66.406    67.545    68.631    69.661    70.633    71.543    72.390    73.171    73.884    74.527    75.099    75.598    76.023    76.372    76.644    76.839    76.957    76.996    76.957    76.839    76.644    76.372    76.023    75.598    75.099    74.527    73.884    73.171    72.390    71.543    70.633    69.661    68.631    67.545    66.406    65.215    63.977    62.694    61.369    60.005    58.605    57.172    55.709    54.219    52.705    51.170    49.618    48.050    46.471    44.883    43.288    41.690    40.091    38.495    36.903    35.318    33.743    32.181    30.633    29.102    27.590    26.100    24.633    23.192    21.779    20.395    19.043    17.725    16.442    15.196    13.988    12.821    11.696    10.614     9.577     8.586     7.643     6.749     5.906     5.114     4.374     3.689     3.058     2.484     1.967     1.507     1.107     0.768     0.489     0.272     0.117     0.027     0.000     0.000     0.000     0.000     0.000     0.000     0.000     0.000     0.000     0.000     0.000     0.000     0.000     0.000     0.000     0.000     0.000     0.000     0.000     0.000     0.000     0.000     0.000     0.000     0.000     0.000     0.000     0.000     0.000     0.000     0.000     0.000     0.000     0.000     0.000     0.000     0.000     0.000     0.000     0.000     0.000     0.000     0.000     0.000     0.000     0.000     0.000     0.000     0.000     0.000     0.000
     0.000     0.000     0.000     0.000     0.000     0.000     0.000     0.000     0.000     0.000     0.000     0.000     0.000     0.000     0.000     0.000     0.000     0.000     0.000     0.000     0.000     0.000     0.000     0.000     0.000     0.000     0.000     0.000     0.000     0.000     0.000     0.000     0.000     0.000     0.000     0.000     0.000     0.000     0.000     0.000     0.000     0.000     0.000     0.000     0.000     0.000     0.000     0.000     0.000     0.000     0.000     0.010     0.078     0.211     0.409     0.669     0.993     1.378     1.824     2.329     2.894     3.516     4.195     4.930     5.720     6.563     7.458     8.404     9.400    10.445    11.536    12.673    13.854    15.078    16.343    17.647    18.989    20.367    21.779    23.223    24.698    26.201    27.730    29.283    30.859    32.454    34.066    35.694    37.334    38.984    40.642    42.305    43.970    45.634    47.294    48.949    50.594    52.227    53.844    55.443    57.021    58.574    60.099    61.593    63.054    64.477    65.859    67.198    68.490    69.733    70.923    72.057    73.133    74.148    75.099    75.984    76.800    77.546    78.219    78.817    79.338    79.783    80.148    80.433    80.637    80.760    80.801    80.760    80.637    80.433    80.148    79.783    79.338    78.817    78.219    77.546    76.800    75.984    75.099    74.148    73.133    72.057    70.923    69.733    68.490    67.198    65.859    64.477    63.054    61.593    60.099    58.574    57.021    55.443    53.844    52.227    50.594    48.949    47.294    45.634    43.970    42.305    40.642    38.984    37.334    35.694    34.066    32.454    30.859    29.283    27.730    26.201    24.698    23.223    21.779    20.367    18.989    17.647    16.343    15.078    13.854    12.673    11.536    10.445     9.400     8.404     7.458     6.563     5.720     4.930     4.195     3.516     2.894     2.329     1.824     1.378     0.993     0.669     0.409     0.211     0.078     0.010     0.000     0.000     0.000     0.000     0.000     0.000     0.000     0.000     0.000     0.000     0.000     0.000     0.000     0.000     0.000     0.000     0.000     0.000     0.000     0.000     0.000     0.000     0.000     0.000     0.000     0.000     0.000     0.000     0.000     0.000     0.000     0.000     0.000     0.000     0.000     0.000     0.000     0.000     0.000     0.000     0.000     0.000     0.000     0.000     0.000     0.000     0.000     0.000     0.000     0.000
     0.000     0.000     0.000     0.000     0.000     0.000     0.000     0.000     0.000     0.000     0.000     0.000     0.000     0.000     0.000     0.000     0.000     0.000     0.000     0.000     0.000     0.000     0.000     0.000     0.000     0.000     0.000     0.000     0.000     0.000     0.000     0.000     0.000     0.000     0.000     0.000     0.000     0.000     0.000     0.000     0.000     0.000     0.000     0.000     0.000     0.000     0.000     0.000     0.000     0.000     0.001     0.044     0.154     0.330     0.571     0.875     1.243     1.673     2.165     2.717     3.329     3.999     4.727     5.511     6.351     7.245     8.192     9.190    10.240    11.338    12.484    13.677    14.914    16.195    17.518    18.880    20.281    21.719    23.192    24.698    26.234    27.800    29.392    31.010    32.650    34.310    35.988    37.682    39.388    41.106    42.830    44.560    46.293    48.024    49.752    51.474    53.187    54.887    56.571    58.236    59.879    61.497    63.086    64.644    66.166    67.650    69.091    70.488    71.836    73.133    74.375    75.560    76.683    77.743    78.737    79.661    80.514    81.294    81.997    82.622    83.168    83.632    84.014    84.312    84.526    84.654    84.697    84.654    84.526    84.312    84.014    83.632    83.168    82.622    81.997    81.294    80.514    79.661    78.737    77.743    76.683    75.560    74.375    73.133    71.836    70.488    69.091    67.650    66.166    64.644    63.086    61.497    59.879    58.236    56.571    54.887    53.187    51.474    49.752    48.024    46.293    44.560    42.830    41.106    39.388    37.682    35.988    34.310    32.650    31.010    29.392    27.800    26.234    24.698    23.192    21.719    20.281    18.880    17.518    16.195    14.914    13.677    12.484    11.338    10.240     9.190     8.192     7.245     6.351     5.511     4.727     3.999     3.329     2.717     2.165     1.673     1.243     0.875     0.571     0.330     0.154     0.044     0.001     0.000     0.000     0.000     0.000     0.000     0.000     0.000     0.000     0.000     0.000     0.000     0.000     0.000     0.000     0.000     0.000     0.000     0.000     0.000     0.000     0.000     0.000     0.000     0.000     0.000     0.000     0.000     0.000     0.000     0.000     0.000     0.000     0.000     0.000     0.000     0.000     0.000     0.000     0.000     0.000     0.000     0.000     0.000     0.000     0.000     0.000     0.000     0.000     0.000
     0.000     0.000     0.000     0.000     0.000     0.000     0.000     0.000     0.000     0.000     0.000     0.000     0.000     0.000     0.000     0.000     0.000     0.000     0.000     0.000     0.000     0.000     0.000     0.000     0.000     0.000     0.000     0.000     0.000     0.000     0.000     0.000     0.000     0.000     0.000     0.000     0.000     0.000     0.000     0.000     0.000     0.000     0.000     0.000     0.000     0.000     0.000     0.000     0.000     0.000     0.019     0.104     0.255     0.473     0.757     1.105     1.517     1.992     2.529     3.128     3.787     4.505     5.282     6.116     7.006     7.951     8.949    10.001    11.103    12.256    13.457    14.705    15.999    17.337    18.718    20.140    21.601    23.099    24.633    26.201    27.800    29.429    31.086    32.768    34.473    36.199    37.944    39.705    41.479    43.264    45.057    46.856    48.657    50.457    52.255    54.046    55.827    57.595    59.348    61.081    62.792    64.477    66.132    67.754    69.340    70.887    72.390    73.846    75.252    76.605    77.901    79.137    80.310    81.417    82.455    83.421    84.312    85.127    85.862    86.516    87.086    87.572    87.971    88.283    88.506    88.641    88.685    88.641    88.506    88.283    87.971    87.572    87.086    86.516    85.862    85.127    84.312    83.421    82.455    81.417    80.310    79.137    77.901    76.605    75.252    73.846    72.390    70.887    69.340    67.754    66.132    64.477    62.792    61.081    59.348    57.595    55.827    54.046    52.255    50.457    48.657    46.856    45.057    43.264    41.479    39.705    37.944    36.199    34.473    32.768    31.086    29.429    27.800    26.201    24.633    23.099    21.601    20.140    18.718    17.337    15.999    14.705    13.457    12.256    11.103    10.001     8.949     7.951     7.006     6.116     5.282     4.505     3.787     3.128     2.529     1.992     1.517     1.105     0.757     0.473     0.255     0.104     0.019     0.000     0.000     0.000     0.000     0.000     0.000     0.000     0.000     0.000     0.000     0.000     0.000     0.000     0.000     0.000     0.000     0.000     0.000     0.000     0.000     0.000     0.000     0.000     0.000     0.000     0.000     0.000     0.000     0.000     0.000     0.000     0.000     0.000     0.000     0.000     0.000     0.000     0.000     0.000     0.000     0.000     0.000     0.000     0.000     0.000     0.000     0.000     0.000     0.000
     0.000     0.000     0.000     0.000     0.000     0.000     0.000     0.000     0.000     0.000     0.000     0.000     0.000     0.000     0.000     0.000     0.000     0.000     0.000     0.000     0.000     0.000     0.000     0.000     0.000     0.000     0.000     0.000     0.000     0.000     0.000     0.000     0.000     0.000     0.000     0.000     0.000     0.000     0.000     0.000     0.000     0.000     0.000     0.000     0.000     0.000     0.000     0.000     0.000     0.004     0.061     0.186     0.379     0.639     0.965     1.357     1.813     2.333     2.916     3.561     4.267     5.034     5.859     6.742     7.682     8.678     9.729    10.833    11.989    13.196    14.452    15.757    17.108    18.503    19.943    21.424    22.945    24.504    26.100    27.730    29.392    31.086    32.807    34.555    36.327    38.120    39.932    41.761    43.604    45.458    47.320    49.189    51.060    52.931    54.799    56.660    58.512    60.351    62.174    63.977    65.757    67.510    69.233    70.923    72.575    74.186    75.752    77.270    78.737    80.148    81.500    82.790    84.014    85.170    86.254    87.262    88.194    89.045    89.813    90.497    90.161    89.152    88.326    87.683    87.225    86.949    86.858    86.949    87.225    87.683    88.326    89.152    90.161    90.497    89.813    89.045    88.194    87.262    86.254    85.170    84.014    82.790    81.500    80.148    78.737    77.270    75.752    74.186    72.575    70.923    69.233    67.510    65.757    63.977    62.174    60.351    58.512    56.660    54.799    52.931    51.060    49.189    47.320    45.458    43.604    41.761    39.932    38.120    36.327    34.555    32.807    31.086    29.392    27.730    26.100    24.504    22.945    21.424    19.943    18.503    17.108    15.757    14.452    13.196    11.989    10.833     9.729     8.678     7.682     6.742     5.859     5.034     4.267     3.561     2.916     2.333     1.813     1.357     0.965     0.639     0.379     0.186     0.061     0.004     0.000     0.000     0.000     0.000     0.000     0.000     0.000     0.000     0.000     0.000     0.000     0.000     0.000     0.000     0.000     0.000     0.000     0.000     0.000     0.000     0.000     0.000     0.000     0.000     0.000     0.000     0.000     0.000     0.000     0.000     0.000     0.000     0.000     0.000     0.000     0.000     0.000     0.000     0.000     0.000     0.000     0.000     0.000     0.000     0.000     0.000     0.000     0.000
     0.000     0.000     0.000     0.000     0.000     0.000     0.000     0.000     0.000     0.000     0.000     0.000     0.000     0.000     0.000     0.000     0.000     0.000     0.000     0.000     0.000     0.000     0.000     0.000     0.000     0.000     0.000     0.000     0.000     0.000     0.000     0.000     0.000     0.000     0.000     0.000     0.000     0.000     0.000     0.000     0.000     0.000     0.000     0.000     0.000     0.000     0.000     0.000     0.000     0.027     0.124     0.290     0.524     0.826     1.195     1.630     2.130     2.695     3.324     4.015     4.768     5.582     6.456     7.389     8.380     9.427    10.529    11.686    12.896    14.157    15.469    16.829    18.237    19.691    21.189    22.730    24.311    25.932    27.590    29.283    31.010    32.768    34.555    36.369    38.208    40.069    41.949    43.847    45.760    47.684    49.618    51.557    53.500    55.443    57.383    59.317    61.241    63.152    65.047    66.921    68.773    70.597    72.390    74.148    75.868    77.546    79.178    80.760    82.288    83.759    85.170    86.516    87.793    89.000    90.131    89.977    88.050    86.307    84.747    83.371    82.178    81.169    80.343    79.701    79.242    78.967    78.875    78.967    79.242    79.701    80.343    81.169    82.178    83.371    84.747    86.307    88.050    89.977    90.131    89.000    87.793    86.516    85.170    83.759    82.288    80.760    79.178    77.546    75.868    74.148    72.390    70.597    68.773    66.921    65.047    63.152    61.241    59.317    57.383    55.443    53.500    51.557    49.618    47.684    45.760    43.847    41.949    40.069    38.208    36.369    34.555    32.768    31.010    29.283    27.590    25.932    24.311    22.730    21.189    19.691    18.237    16.829    15.469    14.157    12.896    11.686    10.529     9.427     8.380     7.389     6.456     5.582     4.768     4.015     3.324     2.695     2.130     1.630     1.195     0.826     0.524     0.290     0.124     0.027     0.000     0.000     0.000     0.000     0.000     0.000     0.000     0.000     0.000     0.000     0.000     0.000     0.000     0.000     0.000     0.000     0.000     0.000     0.000     0.000     0.000     0.000     0.000     0.000     0.000     0.000     0.000     0.000     0.000     0.000     0.000     0.000     0.000     0.000     0.000     0.000     0.000     0.000     0.000     0.000     0.000     0.000     0.000     0.000     0.000     0.000     0.000     0.000
     0.000     0.000     0.000     0.000     0.000     0.000     0.000     0.000     0.000     0.000     0.000     0.000     0.000     0.000     0.000     0.000     0.000     0.000     0.000     0.000     0.000     0.000     0.000     0.000     0.000     0.000     0.000     0.000     0.000     0.000     0.000     0.000     0.000     0.000     0.000     0.000     0.000     0.000     0.000     0.000     0.000     0.000     0.000     0.000     0.000     0.000     0.000     0.000     0.007     0.072     0.209     0.415     0.690     1.034     1.445     1.923     2.467     3.077     3.751     4.488     5.288     6.150     7.073     8.055     9.095    10.193    11.348    12.558    13.821    15.137    16.504    17.921    19.386    20.898    22.455    24.056    25.698    27.381    29.102    30.859    32.650    34.473    36.327    38.208    40.114    42.044    43.994    45.962    47.946    49.941    51.947    53.959    55.975    57.991    60.005    62.012    64.010    65.995    67.964    69.912    71.836    73.733    75.598    77.428    79.218    80.965    82.664    84.312    85.905    87.439    88.910    90.314    89.060    86.582    84.288    82.178    80.251    78.508    76.948    75.572    74.379    73.370    72.544    71.901    71.443    71.167    71.076    71.167    71.443    71.901    72.544    73.370    74.379    75.572    76.948    78.508    80.251    82.178    84.288    86.582    89.060    90.314    88.910    87.439    85.905    84.312    82.664    80.965    79.218    77.428    75.598    73.733    71.836    69.912    67.964    65.995    64.010    62.012    60.005    57.991    55.975    53.959    51.947    49.941    47.946    45.962    43.994    42.044    40.114    38.208    36.327    34.473    32.650    30.859    29.102    27.381    25.698    24.056    22.455    20.898    19.386    17.921    16.504    15.137    13.821    12.558    11.348    10.193     9.095     8.055     7.073     6.150     5.288     4.488     3.751     3.077     2.467     1.923     1.445     1.034     0.690     0.415     0.209     0.072     0.007     0.000     0.000     0.000     0.000     0.000     0.000     0.000     0.000     0.000     0.000     0.000     0.000     0.000     0.000     0.000     0.000     0.000     0.000     0.000     0.000     0.000     0.000     0.000     0.000     0.000     0.000     0.000     0.000     0.000     0.000     0.000     0.000     0.000     0.000     0.000     0.000     0.000     0.000     0.000     0.000     0.000     0.000     0.000     0.000     0.000     0.000     0.000
     0.000     0.000     0.000     0.000     0.000     0.000     0.000     0.000     0.000     0.000     0.000     0.000     0.000     0.000     0.000     0.000     0.000     0.000     0.000     0.000     0.000     0.000     0.000     0.000     0.000     0.000     0.000     0.000     0.000     0.000     0.000     0.000     0.000     0.000     0.000     0.000     0.000     0.000     0.000     0.000     0.000     0.000     0.000     0.000     0.000     0.000     0.000     0.000     0.033     0.138     0.313     0.559     0.875     1.260     1.714     2.234     2.822     3.476     4.195     4.979     5.826     6.735     7.706     8.737     9.828    10.977    12.184    13.446    14.763    16.134    17.556    19.030    20.552    22.123    23.739    25.400    27.104    28.849    30.633    32.454    34.310    36.199    38.120    40.069    42.044    44.043    46.064    48.103    50.158    52.227    54.305    56.391    58.482    60.573    62.661    64.744    66.818    68.879    70.923    72.947    74.946    76.917    78.857    80.760    82.622    84.440    86.210    87.927    89.586    89.977    86.949    84.105    81.444    78.967    76.673    74.562    72.636    70.892    69.332    67.956    66.763    65.754    64.928    64.286    63.827    63.552    63.460    63.552    63.827    64.286    64.928    65.754    66.763    67.956    69.332    70.892    72.636    74.562    76.673    78.967    81.444    84.105    86.949    89.977    89.586    87.927    86.210    84.440    82.622    80.760    78.857    76.917    74.946    72.947    70.923    68.879    66.818    64.744    62.661    60.573    58.482    56.391    54.305    52.227    50.158    48.103    46.064    44.043    42.044    40.069    38.120    36.199    34.310    32.454    30.633    28.849    27.104    25.400    23.739    22.123    20.552    19.030    17.556    16.134    14.763    13.446    12.184    10.977     9.828     8.737     7.706     6.735     5.826     4.979     4.195     3.476     2.822     2.234     1.714     1.260     0.875     0.559     0.313     0.138     0.033     0.000     0.000     0.000     0.000     0.000     0.000     0.000     0.000     0.000     0.000     0.000     0.000     0.000     0.000     0.000     0.000     0.000     0.000     0.000     0.000     0.000     0.000     0.000     0.000     0.000     0.000     0.000     0.000     0.000     0.000     0.000     0.000     0.000     0.000     0.000     0.000     0.000     0.000     0.000     0.000     0.000     0.000     0.000     0.000     0.000     0.000     0.000
     0.000     0.000     0.000     0.000     0.000     0.000     0.000     0.000     0.000     0.000     0.000     0.000     0.000     0.000     0.000     0.000     0.000     0.000     0.000     0.000     0.000     0.000     0.000     0.000     0.000     0.000     0.000     0.000     0.000     0.000     0.000     0.000     0.000     0.000     0.000     0.000     0.000     0.000     0.000     0.000     0.000     0.000     0.000     0.000     0.000     0.000     0.000     0.008     0.079     0.221     0.436     0.722     1.078     1.504     1.999     2.563     3.194     3.892     4.656     5.485     6.379     7.336     8.355     9.435    10.576    11.776    13.035    14.350    15.721    17.146    18.624    20.154    21.734    23.363    25.039    26.761    28.526    30.333    32.181    34.066    35.988    37.944    39.932    41.949    43.994    46.064    48.155    50.267    52.395    54.537    56.690    58.852    61.018    63.185    65.350    67.510    69.661    71.800    73.921    76.023    78.099    80.148    82.163    84.142    86.079    87.971    89.813    89.152    85.757    82.545    79.517    76.673    74.012    71.534    69.241    67.130    65.203    63.460    61.900    60.524    59.331    58.322    57.496    56.853    56.395    56.119    56.028    56.119    56.395    56.853    57.496    58.322    59.331    60.524    61.900    63.460    65.203    67.130    69.241    71.534    74.012    76.673    79.517    82.545    85.757    89.152    89.813    87.971    86.079    84.142    82.163    80.148    78.099    76.023    73.921    71.800    69.661    67.510    65.350    63.185    61.018    58.852    56.690    54.537    52.395    50.267    48.155    46.064    43.994    41.949    39.932    37.944    35.988    34.066    32.181    30.333    28.526    26.761    25.039    23.363    21.734    20.154    18.624    17.146    15.721    14.350    13.035    11.776    10.576     9.435     8.355     7.336     6.379     5.485     4.656     3.892     3.194     2.563     1.999     1.504     1.078     0.722     0.436     0.221     0.079     0.008     0.000     0.000     0.000     0.000     0.000     0.000     0.000     0.000     0.000     0.000     0.000     0.000     0.000     0.000     0.000     0.000     0.000     0.000     0.000     0.000     0.000     0.000     0.000     0.000     0.000     0.000     0.000     0.000     0.000     0.000     0.000     0.000     0.000     0.000     0.000     0.000     0.000     0.000     0.000     0.000     0.000     0.000     0.000     0.000     0.000     0.000
     0.000     0.000     0.000     0.000     0.000     0.000     0.000     0.000     0.000     0.000     0.000     0.000     0.000     0.000     0.000     0.000     0.000     0.000     0.000     0.000     0.000     0.000     0.000     0.000     0.000     0.000     0.000     0.000     0.000     0.000     0.000     0.000     0.000     0.000     0.000     0.000     0.000     0.000     0.000     0.000     0.000     0.000     0.000     0.000     0.000     0.000     0.000     0.034     0.142     0.323     0.576     0.901     1.298     1.765     2.301     2.907     3.582     4.323     5.132     6.007     6.947     7.951     9.018    10.147    11.338    12.589    13.899    15.267    16.691    18.171    19.705    21.291    22.929    24.617    26.352    28.135    29.962    31.832    33.743    35.694    37.682    39.705    41.761    43.847    45.962    48.103    50.267    52.451    54.653    56.870    59.099    61.337    63.580    65.825    68.069    70.308    72.538    74.755    76.957    79.137    81.294    83.421    85.515    87.572    89.586    89.243    85.481    81.903    78.508    75.296    72.268    69.424    66.763    64.286    61.992    59.881    57.955    56.211    54.651    53.275    52.082    51.073    50.247    49.605    49.146    48.871    48.779    48.871    49.146    49.605    50.247    51.073    52.082    53.275    54.651    56.211    57.955    59.881    61.992    64.286    66.763    69.424    72.268    75.296    78.508    81.903    85.481    89.243    89.586    87.572    85.515    83.421    81.294    79.137    76.957    74.755    72.538    70.308    68.069    65.825    63.580    61.337    59.099    56.870    54.653    52.451    50.267    48.103    45.962    43.847    41.761    39.705    37.682    35.694    33.743    31.832    29.962    28.135    26.352    24.617    22.929    21.291    19.705    18.171    16.691    15.267    13.899    12.589    11.338    10.147     9.018     7.951     6.947     6.007     5.132     4.323     3.582     2.907     2.301     1.765     1.298     0.901     0.576     0.323     0.142     0.034     0.000     0.000     0.000     0.000     0.000     0.000     0.000     0.000     0.000     0.000     0.000     0.000     0.000     0.000     0.000     0.000     0.000     0.000     0.000     0.000     0.000     0.000     0.000     0.000     0.000     0.000     0.000     0.000     0.000     0.000     0.000     0.000     0.000     0.000     0.000     0.000     0.000     0.000     0.000     0.000     0.000     0.000     0.000     0.000     0.000     0.000
     0.000     0.000     0.000     0.000     0.000     0.000     0.000     0.000     0.000     0.000     0.000     0.000     0.000     0.000     0.000     0.000     0.000     0.000     0.000     0.000     0.000     0.000     0.000     0.000     0.000     0.000     0.000     0.000     0.000     0.000     0.000     0.000     0.000     0.000     0.000     0.000     0.000     0.000     0.000     0.000     0.000     0.000     0.000     0.000     0.000     0.000     0.007     0.078     0.223     0.441     0.733     1.097     1.533     2.040     2.618     3.266     3.983     4.768     5.621     6.541     7.527     8.578     9.693    10.871    12.112    13.413    14.775    16.195    17.673    19.207    20.797    22.440    24.135    25.882    27.677    29.520    31.409    33.343    35.318    37.334    39.388    41.479    43.604    45.760    47.946    50.158    52.395    54.653    56.931    59.224    61.529    63.844    66.166    68.490    70.814    73.133    75.444    77.743    80.026    82.288    84.526    86.735    88.910    90.253    86.124    82.178    78.416    74.838    71.443    68.231    65.203    62.359    59.698    57.220    54.927    52.816    50.889    49.146    47.586    46.210    45.017    44.008    43.182    42.540    42.081    41.805    41.714    41.805    42.081    42.540    43.182    44.008    45.017    46.210    47.586    49.146    50.889    52.816    54.927    57.220    59.698    62.359    65.203    68.231    71.443    74.838    78.416    82.178    86.124    90.253    88.910    86.735    84.526    82.288    80.026    77.743    75.444    73.133    70.814    68.490    66.166    63.844    61.529    59.224    56.931    54.653    52.395    50.158    47.946    45.760    43.604    41.479    39.388    37.334    35.318    33.343    31.409    29.520    27.677    25.882    24.135    22.440    20.797    19.207    17.673    16.195    14.775    13.413    12.112    10.871     9.693     8.578     7.527     6.541     5.621     4.768     3.983     3.266     2.618     2.040     1.533     1.097     0.733     0.441     0.223     0.078     0.007     0.000     0.000     0.000     0.000     0.000     0.000     0.000     0.000     0.000     0.000     0.000     0.000     0.000     0.000     0.000     0.000     0.000     0.000     0.000     0.000     0.000     0.000     0.000     0.000     0.000     0.000     0.000     0.000     0.000     0.000     0.000     0.000     0.000     0.000     0.000     0.000     0.000     0.000     0.000     0.000     0.000     0.000     0.000     0.000     0.000
     0.000     0.000     0.000     0.000     0.000     0.000     0.000     0.000     0.000     0.000     0.000     0.000     0.000     0.000     0.000     0.000     0.000     0.000     0.000     0.000     0.000     0.000     0.000     0.000     0.000     0.000     0.000     0.000     0.000     0.000     0.000     0.000     0.000     0.000     0.000     0.000     0.000     0.000     0.000     0.000     0.000     0.000     0.000     0.000     0.000     0.000     0.031     0.138     0.319     0.574     0.904     1.307     1.782     2.329     2.948     3.637     4.397     5.226     6.123     7.087     8.119     9.217    10.379    11.606    12.896    14.247    15.660    17.133    18.664    20.253    21.898    23.598    25.351    27.156    29.011    30.915    32.866    34.863    36.903    38.984    41.106    43.264    45.458    47.684    49.941    52.227    54.537    56.870    59.224    61.593    63.977    66.371    68.773    71.178    73.583    75.984    78.378    80.760    83.126    85.472    87.793    90.086    87.683    83.371    79.242    75.296    71.534    67.956    64.561    61.349    58.322    55.477    52.816    50.339    48.045    45.934    44.008    42.264    40.704    39.328    38.135    37.126    36.300    35.658    35.199    34.924    34.832    34.924    35.199    35.658    36.300    37.126    38.135    39.328    40.704    42.264    44.008    45.934    48.045    50.339    52.816    55.477    58.322    61.349    64.561    67.956    71.534    75.296    79.242    83.371    87.683    90.086    87.793    85.472    83.126    80.760    78.378    75.984    73.583    71.178    68.773    66.371    63.977    61.593    59.224    56.870    54.537    52.227    49.941    47.684    45.458    43.264    41.106    38.984    36.903    34.863    32.866    30.915    29.011    27.156    25.351    23.598    21.898    20.253    18.664    17.133    15.660    14.247    12.896    11.606    10.379     9.217     8.119     7.087     6.123     5.226     4.397     3.637     2.948     2.329     1.782     1.307     0.904     0.574     0.319     0.138     0.031     0.000     0.000     0.000     0.000     0.000     0.000     0.000     0.000     0.000     0.000     0.000     0.000     0.000     0.000     0.000     0.000     0.000     0.000     0.000     0.000     0.000     0.000     0.000     0.000     0.000     0.000     0.000     0.000     0.000     0.000     0.000     0.000     0.000     0.000     0.000     0.000     0.000     0.000     0.000     0.000     0.000     0.000     0.000     0.000     0.000
     0.000     0.000     0.000     0.000     0.000     0.000     0.000     0.000     0.000     0.000     0.000     0.000     0.000     0.000     0.000     0.000     0.000     0.000     0.000     0.000     0.000     0.000     0.000     0.000     0.000     0.000     0.000     0.000     0.000     0.000     0.000     0.000     0.000     0.000     0.000     0.000     0.000     0.000     0.000     0.000     0.000     0.000     0.000     0.000     0.000     0.005     0.071     0.212     0.430     0.722     1.089     1.530     2.044     2.631     3.290     4.021     4.822     5.693     6.634     7.643     8.720     9.864    11.074    12.349    13.688    15.090    16.554    18.079    19.663    21.306    23.006    24.762    26.573    28.437    30.352    32.317    34.330    36.390    38.495    40.642    42.830    45.057    47.320    49.618    51.947    54.305    56.690    59.099    61.529    63.977    66.440    68.914    71.397    73.884    76.372    78.857    81.335    83.802    86.254    88.685    90.161    85.481    80.985    76.673    72.544    68.598    64.836    61.258    57.863    54.651    51.623    48.779    46.118    43.641    41.347    39.236    37.309    35.566    34.006    32.630    31.437    30.428    29.602    28.960    28.501    28.226    28.134    28.226    28.501    28.960    29.602    30.428    31.437    32.630    34.006    35.566    37.309    39.236    41.347    43.641    46.118    48.779    51.623    54.651    57.863    61.258    64.836    68.598    72.544    76.673    80.985    85.481    90.161    88.685    86.254    83.802    81.335    78.857    76.372    73.884    71.397    68.914    66.440    63.977    61.529    59.099    56.690    54.305    51.947    49.618    47.320    45.057    42.830    40.642    38.495    36.390    34.330    32.317    30.352    28.437    26.573    24.762    23.006    21.306    19.663    18.079    16.554    15.090    13.688    12.349    11.074     9.864     8.720     7.643     6.634     5.693     4.822     4.021     3.290     2.631     2.044     1.530     1.089     0.722     0.430     0.212     0.071     0.005     0.000     0.000     0.000     0.000     0.000     0.000     0.000     0.000     0.000     0.000     0.000     0.000     0.000     0.000     0.000     0.000     0.000     0.000     0.000     0.000     0.000     0.000     0.000     0.000     0.000     0.000     0.000     0.000     0.000     0.000     0.000     0.000     0.000     0.000     0.000     0.000     0.000     0.000     0.000     0.000     0.000     0.000     0.000     0.000
     0.000     0.000     0.000     0.000     0.000     0.000     0.000     0.000     0.000     0.000     0.000     0.000     0.000     0.000     0.000     0.000     0.000     0.000     0.000     0.000     0.000     0.000     0.000     0.000     0.000     0.000     0.000     0.000     0.000     0.000     0.000     0.000     0.000     0.000     0.000     0.000     0.000     0.000     0.000     0.000     0.000     0.000     0.000     0.000     0.000     0.024     0.124     0.301     0.554     0.882     1.286     1.765     2.317     2.943     3.643     4.414     5.257     6.171     7.155     8.208     9.330    10.520    11.776    13.099    14.487    15.938    17.453    19.030    20.667    22.364    24.120    25.932    27.800    29.722    31.697    33.723    35.799    37.922    40.091    42.305    44.560    46.856    49.189    51.557    53.959    56.391    58.852    61.337    63.844    66.371    68.914    71.470    74.035    76.605    79.178    81.748    84.312    86.866    89.406    88.509    83.646    78.967    74.471    70.158    66.029    62.084    58.322    54.743    51.348    48.137    45.109    42.264    39.603    37.126    34.832    32.722    30.795    29.051    27.492    26.115    24.922    23.913    23.087    22.445    21.986    21.711    21.619    21.711    21.986    22.445    23.087    23.913    24.922    26.115    27.492    29.051    30.795    32.722    34.832    37.126    39.603    42.264    45.109    48.137    51.348    54.743    58.322    62.084    66.029    70.158    74.471    78.967    83.646    88.509    89.406    86.866    84.312    81.748    79.178    76.605    74.035    71.470    68.914    66.371    63.844    61.337    58.852    56.391    53.959    51.557    49.189    46.856    44.560    42.305    40.091    37.922    35.799    33.723    31.697    29.722    27.800    25.932    24.120    22.364    20.667    19.030    17.453    15.938    14.487    13.099    11.776    10.520     9.330     8.208     7.155     6.171     5.257     4.414     3.643     2.943     2.317     1.765     1.286     0.882     0.554     0.301     0.124     0.024     0.000     0.000     0.000     0.000     0.000     0.000     0.000     0.000     0.000     0.000     0.000     0.000     0.000     0.000     0.000     0.000     0.000     0.000     0.000     0.000     0.000     0.000     0.000     0.000     0.000     0.000     0.000     0.000     0.000     0.000     0.000     0.000     0.000     0.000     0.000     0.000     0.000     0.000     0.000     0.000     0.000     0.000     0.000     0.000
     0.000     0.000     0.000     0.000     0.000     0.000     0.000     0.000     0.000     0.000     0.000     0.000     0.000     0.000     0.000     0.000     0.000     0.000     0.000     0.000     0.000     0.000     0.000     0.000     0.000     0.000     0.000     0.000     0.000     0.000     0.000     0.000     0.000     0.000     0.000     0.000     0.000     0.000     0.000     0.000     0.000     0.000     0.000     0.000     0.002     0.058     0.191     0.402     0.690     1.055     1.495     2.011     2.601     3.266     4.004     4.816     5.700     6.656     7.682     8.779     9.946    11.181    12.484    13.854    15.290    16.791    18.357    19.985    21.675    23.425    25.236    27.104    29.029    31.010    33.044    35.131    37.269    39.456    41.690    43.970    46.293    48.657    51.060    53.500    55.975    58.482    61.018    63.580    66.166    68.773    71.397    74.035    76.683    79.338    81.997    84.654    87.307    89.949    87.225    82.178    77.315    72.635    68.139    63.827    59.698    55.752    51.990    48.412    45.017    41.805    38.778    35.933    33.272    30.795    28.501    26.390    24.464    22.720    21.160    19.784    18.591    17.582    16.756    16.114    15.655    15.380    15.288    15.380    15.655    16.114    16.756    17.582    18.591    19.784    21.160    22.720    24.464    26.390    28.501    30.795    33.272    35.933    38.778    41.805    45.017    48.412    51.990    55.752    59.698    63.827    68.139    72.635    77.315    82.178    87.225    89.949    87.307    84.654    81.997    79.338    76.683    74.035    71.397    68.773    66.166    63.580    61.018    58.482    55.975    53.500    51.060    48.657    46.293    43.970    41.690    39.456    37.269    35.131    33.044    31.010    29.029    27.104    25.236    23.425    21.675    19.985    18.357    16.791    15.290    13.854    12.484    11.181     9.946     8.779     7.682     6.656     5.700     4.816     4.004     3.266     2.601     2.011     1.495     1.055     0.690     0.402     0.191     0.058     0.002     0.000     0.000     0.000     0.000     0.000     0.000     0.000     0.000     0.000     0.000     0.000     0.000     0.000     0.000     0.000     0.000     0.000     0.000     0.000     0.000     0.000     0.000     0.000     0.000     0.000     0.000     0.000     0.000     0.000     0.000     0.000     0.000     0.000     0.000     0.000     0.000     0.000     0.000     0.000     0.000     0.000     0.000     0.000
     0.000     0.000     0.000     0.000     0.000     0.000     0.000     0.000     0.000     0.000     0.000     0.000     0.000     0.000     0.000     0.000     0.000     0.000     0.000     0.000     0.000     0.000     0.000     0.000     0.000     0.000     0.000     0.000     0.000     0.000     0.000     0.000     0.000     0.000     0.000     0.000     0.000     0.000     0.000     0.000     0.000     0.000     0.000     0.000     0.015     0.104     0.270     0.515     0.838     1.237     1.714     2.266     2.894     3.597     4.374     5.226     6.150     7.147     8.216     9.356    10.567    11.847    13.196    14.613    16.097    17.647    19.262    20.941    22.684    24.488    26.352    28.277    30.259    32.298    34.392    36.539    38.739    40.989    43.288    45.634    48.024    50.457    52.931    55.443    57.991    60.573    63.185    65.825    68.490    71.178    73.884    76.605    79.338    82.080    84.826    87.572    90.314    86.307    81.077    76.030    71.167    66.488    61.992    57.679    53.550    49.605    45.843    42.264    38.869    35.658    32.630    29.785    27.125    24.647    22.353    20.243    18.316    16.573    15.013    13.636    12.444    11.434    10.608     9.966     9.507     9.232     9.140     9.232     9.507     9.966    10.608    11.434    12.444    13.636    15.013    16.573    18.316    20.243    22.353    24.647    27.125    29.785    32.630    35.658    38.869    42.264    45.843    49.605    53.550    57.679    61.992    66.488    71.167    76.030    81.077    86.307    90.314    87.572    84.826    82.080    79.338    76.605    73.884    71.178    68.490    65.825    63.185    60.573    57.991    55.443    52.931    50.457    48.024    45.634    43.288    40.989    38.739    36.539    34.392    32.298    30.259    28.277    26.352    24.488    22.684    20.941    19.262    17.647    16.097    14.613    13.196    11.847    10.567     9.356     8.216     7.147     6.150     5.226     4.374     3.597     2.894     2.266     1.714     1.237     0.838     0.515     0.270     0.104     0.015     0.000     0.000     0.000     0.000     0.000     0.000     0.000     0.000     0.000     0.000     0.000     0.000     0.000     0.000     0.000     0.000     0.000     0.000     0.000     0.000     0.000     0.000     0.000     0.000     0.000     0.000     0.000     0.000     0.000     0.000     0.000     0.000     0.000     0.000     0.000     0.000     0.000     0.000     0.000     0.000     0.000     0.000     0.000
     0.000     0.000     0.000     0.000     0.000     0.000     0.000     0.000     0.000     0.000     0.000     0.000     0.000     0.000     0.000     0.000     0.000     0.000     0.000     0.000     0.000     0.000     0.000     0.000     0.000     0.000     0.000     0.000     0.000     0.000     0.000     0.000     0.000     0.000     0.000     0.000     0.000     0.000     0.000     0.000     0.000     0.000     0.000     0.000     0.041     0.161     0.361     0.639     0.995     1.430     1.941     2.529     3.194     3.935     4.751     5.641     6.606     7.643     8.754     9.937    11.191    12.516    13.910    15.373    16.905    18.503    20.168    21.898    23.692    25.549    27.468    29.447    31.486    33.583    35.736    37.944    40.206    42.519    44.883    47.294    49.752    52.255    54.799    57.383    60.005    62.661    65.350    68.069    70.814    73.583    76.372    79.178    81.997    84.826    87.660    90.497    85.757    80.343    75.113    70.066    65.203    60.524    56.028    51.715    47.586    43.641    39.879    36.300    32.905    29.694    26.666    23.821    21.160    18.683    16.389    14.279    12.352    10.608     9.049     7.672     6.479     5.470     4.644     4.002     3.543     3.268     3.176     3.268     3.543     4.002     4.644     5.470     6.479     7.672     9.049    10.608    12.352    14.279    16.389    18.683    21.160    23.821    26.666    29.694    32.905    36.300    39.879    43.641    47.586    51.715    56.028    60.524    65.203    70.066    75.113    80.343    85.757    90.497    87.660    84.826    81.997    79.178    76.372    73.583    70.814    68.069    65.350    62.661    60.005    57.383    54.799    52.255    49.752    47.294    44.883    42.519    40.206    37.944    35.736    33.583    31.486    29.447    27.468    25.549    23.692    21.898    20.168    18.503    16.905    15.373    13.910    12.516    11.191     9.937     8.754     7.643     6.606     5.641     4.751     3.935     3.194     2.529     1.941     1.430     0.995     0.639     0.361     0.161     0.041     0.000     0.000     0.000     0.000     0.000     0.000     0.000     0.000     0.000     0.000     0.000     0.000     0.000     0.000     0.000     0.000     0.000     0.000     0.000     0.000     0.000     0.000     0.000     0.000     0.000     0.000     0.000     0.000     0.000     0.000     0.000     0.000     0.000     0.000     0.000     0.000     0.000     0.000     0.000     0.000     0.000     0.000     0.000
     0.000     0.000     0.000     0.000     0.000     0.000     0.000     0.000     0.000     0.000     0.000     0.000     0.000     0.000     0.000     0.000     0.000     0.000     0.000     0.000     0.000     0.000     0.000     0.000     0.000     0.000     0.000     0.000     0.000     0.000     0.000     0.000     0.000     0.000     0.000     0.000     0.000     0.000     0.000     0.000     0.000     0.000     0.000     0.006     0.078     0.230     0.461     0.772     1.162     1.630     2.176     2.800     3.501     4.279     5.132     6.061     7.065     8.143     9.295    10.520    11.817    13.185    14.625    16.134    17.712    19.359    21.072    22.852    24.698    26.607    28.580    30.614    32.709    34.863    37.075    39.343    41.667    44.043    46.471    48.949    51.474    54.046    56.660    59.317    62.012    64.744    67.510    70.308    73.133    75.984    78.857    81.748    84.654    87.572    90.497    85.573    79.976    74.562    69.332    64.286    59.423    54.743    50.247    45.934    41.805    37.860    34.098    30.519    27.124    23.913    20.885    18.041    15.380    12.902    10.608     8.498     6.571     4.828     3.268     1.892     0.699    -0.311    -1.136    -1.779    -2.237    -2.513    -2.604    -2.513    -2.237    -1.779    -1.136    -0.311     0.699     1.892     3.268     4.828     6.571     8.498    10.608    12.902    15.380    18.041    20.885    23.913    27.124    30.519    34.098    37.860    41.805    45.934    50.247    54.743    59.423    64.286    69.332    74.562    79.976    85.573    90.497    87.572    84.654    81.748    78.857    75.984    73.133    70.308    67.510    64.744    62.012    59.317    56.660    54.046    51.474    48.949    46.471    44.043    41.667    39.343    37.075    34.863    32.709    30.614    28.580    26.607    24.698    22.852    21.072    19.359    17.712    16.134    14.625    13.185    11.817    10.520     9.295     8.143     7.065     6.061     5.132     4.279     3.501     2.800     2.176     1.630     1.162     0.772     0.461     0.230     0.078     0.006     0.000     0.000     0.000     0.000     0.000     0.000     0.000     0.000     0.000     0.000     0.000     0.000     0.000     0.000     0.000     0.000     0.000     0.000     0.000     0.000     0.000     0.000     0.000     0.000     0.000     0.000     0.000     0.000     0.000     0.000     0.000     0.000     0.000     0.000     0.000     0.000     0.000     0.000     0.000     0.000     0.000     0.000
     0.000     0.000     0.000     0.000     0.000     0.000     0.000     0.000     0.000     0.000     0.000     0.000     0.000     0.000     0.000     0.000     0.000     0.000     0.000     0.000     0.000     0.000     0.000     0.000     0.000     0.000     0.000     0.000     0.000     0.000     0.000     0.000     0.000     0.000     0.000     0.000     0.000     0.000     0.000     0.000     0.000     0.000     0.000     0.023     0.125     0.308     0.571     0.914     1.336     1.838     2.418     3.077     3.813     4.627     5.518     6.485     7.527     8.645     9.837    11.103    12.443    13.854    15.338    16.892    18.517    20.211    21.973    23.802    25.698    27.660    29.685    31.774    33.925    36.136    38.406    40.735    43.119    45.558    48.050    50.594    53.187    55.827    58.512    61.241    64.010    66.818    69.661    72.538    75.444    78.378    81.335    84.312    87.307    90.314    85.757    79.976    74.379    68.965    63.735    58.689    53.825    49.146    44.650    40.337    36.208    32.263    28.501    24.922    21.527    18.316    15.288    12.444     9.783     7.305     5.011     2.901     0.974    -0.769    -2.329    -3.706    -4.898    -5.908    -6.733    -7.376    -7.835    -8.110    -8.202    -8.110    -7.835    -7.376    -6.733    -5.908    -4.898    -3.706    -2.329    -0.769     0.974     2.901     5.011     7.305     9.783    12.444    15.288    18.316    21.527    24.922    28.501    32.263    36.208    40.337    44.650    49.146    53.825    58.689    63.735    68.965    74.379    79.976    85.757    90.314    87.307    84.312    81.335    78.378    75.444    72.538    69.661    66.818    64.010    61.241    58.512    55.827    53.187    50.594    48.050    45.558    43.119    40.735    38.406    36.136    33.925    31.774    29.685    27.660    25.698    23.802    21.973    20.211    18.517    16.892    15.338    13.854    12.443    11.103     9.837     8.645     7.527     6.485     5.518     4.627     3.813     3.077     2.418     1.838     1.336     0.914     0.571     0.308     0.125     0.023     0.000     0.000     0.000     0.000     0.000     0.000     0.000     0.000     0.000     0.000     0.000     0.000     0.000     0.000     0.000     0.000     0.000     0.000     0.000     0.000     0.000     0.000     0.000     0.000     0.000     0.000     0.000     0.000     0.000     0.000     0.000     0.000     0.000     0.000     0.000     0.000     0.000     0.000     0.000     0.000     0.000     0.000
     0.000     0.000     0.000     0.000     0.000     0.000     0.000     0.000     0.000     0.000     0.000     0.000     0.000     0.000     0.000     0.000     0.000     0.000     0.000     0.000     0.000     0.000     0.000     0.000     0.000     0.000     0.000     0.000     0.000     0.000     0.000     0.000     0.000     0.000     0.000     0.000     0.000     0.000     0.000     0.000     0.000     0.000     0.000     0.050     0.182     0.394     0.688     1.062     1.517     2.051     2.665     3.358     4.129     4.979     5.906     6.910     7.991     9.147    10.379    11.686    13.067    14.521    16.048    17.647    19.317    21.058    22.868    24.746    26.692    28.705    30.783    32.926    35.131    37.399    39.727    42.115    44.560    47.062    49.618    52.227    54.887    57.595    60.351    63.152    65.995    68.879    71.800    74.755    77.743    80.760    83.802    86.866    89.949    86.307    80.343    74.562    68.965    63.552    58.322    53.275    48.412    43.732    39.236    34.924    30.795    26.849    23.087    19.509    16.114    12.902     9.874     7.030     4.369     1.892    -0.402    -2.513    -4.440    -6.183    -7.743    -9.119   -10.312   -11.321   -12.147   -12.789   -13.248   -13.523   -13.615   -13.523   -13.248   -12.789   -12.147   -11.321   -10.312    -9.119    -7.743    -6.183    -4.440    -2.513    -0.402     1.892     4.369     7.030     9.874    12.902    16.114    19.509    23.087    26.849    30.795    34.924    39.236    43.732    48.412    53.275    58.322    63.552    68.965    74.562    80.343    86.307    89.949    86.866    83.802    80.760    77.743    74.755    71.800    68.879    65.995    63.152    60.351    57.595    54.887    52.227    49.618    47.062    44.560    42.115    39.727    37.399    35.131    32.926    30.783    28.705    26.692    24.746    22.868    21.058    19.317    17.647    16.048    14.521    13.067    11.686    10.379     9.147     7.991     6.910     5.906     4.979     4.129     3.358     2.665     2.051     1.517     1.062     0.688     0.394     0.182     0.050     0.000     0.000     0.000     0.000     0.000     0.000     0.000     0.000     0.000     0.000     0.000     0.000     0.000     0.000     0.000     0.000     0.000     0.000     0.000     0.000     0.000     0.000     0.000     0.000     0.000     0.000     0.000     0.000     0.000     0.000     0.000     0.000     0.000     0.000     0.000     0.000     0.000     0.000     0.000     0.000     0.000     0.000
     0.000     0.000     0.000     0.000     0.000     0.000     0.000     0.000     0.000     0.000     0.000     0.000     0.000     0.000     0.000     0.000     0.000     0.000     0.000     0.000     0.000     0.000     0.000     0.000     0.000     0.000     0.000     0.000     0.000     0.000     0.000     0.000     0.000     0.000     0.000     0.000     0.000     0.000     0.000     0.000     0.000     0.000     0.008     0.086     0.247     0.489     0.812     1.217     1.703     2.270     2.916     3.643     4.448     5.332     6.295     7.336     8.454     9.648    10.919    12.266    13.688    15.184    16.754    18.397    20.112    21.898    23.755    25.682    27.677    29.741    31.871    34.066    36.327    38.650    41.036    43.482    45.988    48.551    51.170    53.844    56.571    59.348    62.174    65.047    67.964    70.923    73.921    76.957    80.026    83.126    86.254    89.406    87.225    81.077    75.113    69.332    63.735    58.322    53.091    48.045    43.182    38.502    34.006    29.694    25.565    21.619    17.857    14.279    10.884     7.672     4.644     1.800    -0.861    -3.339    -5.632    -7.743    -9.670   -11.413   -12.973   -14.349   -15.542   -16.551   -17.377   -18.019   -18.478   -18.754   -18.845   -18.754   -18.478   -18.019   -17.377   -16.551   -15.542   -14.349   -12.973   -11.413    -9.670    -7.743    -5.632    -3.339    -0.861     1.800     4.644     7.672    10.884    14.279    17.857    21.619    25.565    29.694    34.006    38.502    43.182    48.045    53.091    58.322    63.735    69.332    75.113    81.077    87.225    89.406    86.254    83.126    80.026    76.957    73.921    70.923    67.964    65.047    62.174    59.348    56.571    53.844    51.170    48.551    45.988    43.482    41.036    38.650    36.327    34.066    31.871    29.741    27.677    25.682    23.755    21.898    20.112    18.397    16.754    15.184    13.688    12.266    10.919     9.648     8.454     7.336     6.295     5.332     4.448     3.643     2.916     2.270     1.703     1.217     0.812     0.489     0.247     0.086     0.008     0.000     0.000     0.000     0.000     0.000     0.000     0.000     0.000     0.000     0.000     0.000     0.000     0.000     0.000     0.000     0.000     0.000     0.000     0.000     0.000     0.000     0.000     0.000     0.000     0.000     0.000     0.000     0.000     0.000     0.000     0.000     0.000     0.000     0.000     0.000     0.000     0.000     0.000     0.000     0.000     0.000
     0.000     0.000     0.000     0.000     0.000     0.000     0.000     0.000     0.000     0.000     0.000     0.000     0.000     0.000     0.000     0.000     0.000     0.000     0.000     0.000     0.000     0.000     0.000     0.000     0.000     0.000     0.000     0.000     0.000     0.000     0.000     0.000     0.000     0.000     0.000     0.000     0.000     0.000     0.000     0.000     0.000     0.000     0.025     0.130     0.319     0.590     0.943     1.378     1.894     2.492     3.171     3.929     4.768     5.687     6.684     7.761     8.915    10.147    11.457    12.842    14.304    15.841    17.453    19.139    20.898    22.730    24.633    26.607    28.651    30.764    32.945    35.194    37.508    39.886    42.329    44.833    47.398    50.023    52.705    55.443    58.236    61.081    63.977    66.921    69.912    72.947    76.023    79.137    82.288    85.472    88.685    88.509    82.178    76.030    70.066    64.286    58.689    53.275    48.045    42.998    38.135    33.456    28.960    24.647    20.518    16.573    12.811     9.232     5.837     2.626    -0.402    -3.247    -5.908    -8.385   -10.679   -12.789   -14.716   -16.460   -18.019   -19.396   -20.589   -21.598   -22.424   -23.066   -23.525   -23.800   -23.892   -23.800   -23.525   -23.066   -22.424   -21.598   -20.589   -19.396   -18.019   -16.460   -14.716   -12.789   -10.679    -8.385    -5.908    -3.247    -0.402     2.626     5.837     9.232    12.811    16.573    20.518    24.647    28.960    33.456    38.135    42.998    48.045    53.275    58.689    64.286    70.066    76.030    82.178    88.509    88.685    85.472    82.288    79.137    76.023    72.947    69.912    66.921    63.977    61.081    58.236    55.443    52.705    50.023    47.398    44.833    42.329    39.886    37.508    35.194    32.945    30.764    28.651    26.607    24.633    22.730    20.898    19.139    17.453    15.841    14.304    12.842    11.457    10.147     8.915     7.761     6.684     5.687     4.768     3.929     3.171     2.492     1.894     1.378     0.943     0.590     0.319     0.130     0.025     0.000     0.000     0.000     0.000     0.000     0.000     0.000     0.000     0.000     0.000     0.000     0.000     0.000     0.000     0.000     0.000     0.000     0.000     0.000     0.000     0.000     0.000     0.000     0.000     0.000     0.000     0.000     0.000     0.000     0.000     0.000     0.000     0.000     0.000     0.000     0.000     0.000     0.000     0.000     0.000     0.000
     0.000     0.000     0.000     0.000     0.000     0.000     0.000     0.000     0.000     0.000     0.000     0.000     0.000     0.000     0.000     0.000     0.000     0.000     0.000     0.000     0.000     0.000     0.000     0.000     0.000     0.000     0.000     0.000     0.000     0.000     0.000     0.000     0.000     0.000     0.000     0.000     0.000     0.000     0.000     0.000     0.000     0.000     0.049     0.182     0.397     0.696     1.078     1.542     2.089     2.717     3.427     4.217     5.089     6.041     7.073     8.184     9.374    10.643    11.989    13.413    14.914    16.492    18.145    19.872    21.675    23.551    25.499    27.520    29.612    31.774    34.006    36.305    38.672    41.106    43.604    46.165    48.789    51.474    54.219    57.021    59.879    62.792    65.757    68.773    71.836    74.946    78.099    81.294    84.526    87.793    90.161    83.646    77.315    71.167    65.203    59.423    53.825    48.412    43.182    38.135    33.272    28.593    24.097    19.784    15.655    11.709     7.947     4.369     0.974    -2.237    -5.265    -8.110   -10.771   -13.248   -15.542   -17.652   -19.579   -21.323   -22.883   -24.259   -25.452   -26.461   -27.287   -27.929   -28.388   -28.663   -28.755   -28.663   -28.388   -27.929   -27.287   -26.461   -25.452   -24.259   -22.883   -21.323   -19.579   -17.652   -15.542   -13.248   -10.771    -8.110    -5.265    -2.237     0.974     4.369     7.947    11.709    15.655    19.784    24.097    28.593    33.272    38.135    43.182    48.412    53.825    59.423    65.203    71.167    77.315    83.646    90.161    87.793    84.526    81.294    78.099    74.946    71.836    68.773    65.757    62.792    59.879    57.021    54.219    51.474    48.789    46.165    43.604    41.106    38.672    36.305    34.006    31.774    29.612    27.520    25.499    23.551    21.675    19.872    18.145    16.492    14.914    13.413    11.989    10.643     9.374     8.184     7.073     6.041     5.089     4.217     3.427     2.717     2.089     1.542     1.078     0.696     0.397     0.182     0.049     0.000     0.000     0.000     0.000     0.000     0.000     0.000     0.000     0.000     0.000     0.000     0.000     0.000     0.000     0.000     0.000     0.000     0.000     0.000     0.000     0.000     0.000     0.000     0.000     0.000     0.000     0.000     0.000     0.000     0.000     0.000     0.000     0.000     0.000     0.000     0.000     0.000     0.000     0.000     0.000     0.000
     0.000     0.000     0.000     0.000     0.000     0.000     0.000     0.000     0.000     0.000     0.000     0.000     0.000     0.000     0.000     0.000     0.000     0.000     0.000     0.000     0.000     0.000     0.000     0.000     0.000     0.000     0.000     0.000     0.000     0.000     0.000     0.000     0.000     0.000     0.000     0.000     0.000     0.000     0.000     0.000     0.000     0.006     0.081     0.239     0.482     0.808     1.217     1.710     2.286     2.943     3.684     4.505     5.409     6.393     7.458     8.603     9.828    11.132    12.516    13.977    15.516    17.133    18.826    20.595    22.440    24.359    26.352    28.419    30.558    32.768    35.049    37.399    39.818    42.305    44.858    47.476    50.158    52.903    55.709    58.574    61.497    64.477    67.510    70.597    73.733    76.917    80.148    83.421    86.735    90.086    85.481    78.967    72.635    66.488    60.524    54.743    49.146    43.732    38.502    33.456    28.593    23.913    19.417    15.104    10.975     7.030     3.268    -0.311    -3.706    -6.917    -9.945   -12.789   -15.450   -17.928   -20.222   -22.332   -24.259   -26.002   -27.562   -28.938   -30.131   -31.141   -31.966   -32.609   -33.067   -33.343   -33.434   -33.343   -33.067   -32.609   -31.966   -31.141   -30.131   -28.938   -27.562   -26.002   -24.259   -22.332   -20.222   -17.928   -15.450   -12.789    -9.945    -6.917    -3.706    -0.311     3.268     7.030    10.975    15.104    19.417    23.913    28.593    33.456    38.502    43.732    49.146    54.743    60.524    66.488    72.635    78.967    85.481    90.086    86.735    83.421    80.148    76.917    73.733    70.597    67.510    64.477    61.497    58.574    55.709    52.903    50.158    47.476    44.858    42.305    39.818    37.399    35.049    32.768    30.558    28.419    26.352    24.359    22.440    20.595    18.826    17.133    15.516    13.977    12.516    11.132     9.828     8.603     7.458     6.393     5.409     4.505     3.684     2.943     2.286     1.710     1.217     0.808     0.482     0.239     0.081     0.006     0.000     0.000     0.000     0.000     0.000     0.000     0.000     0.000     0.000     0.000     0.000     0.000     0.000     0.000     0.000     0.000     0.000     0.000     0.000     0.000     0.000     0.000     0.000     0.000     0.000     0.000     0.000     0.000     0.000     0.000     0.000     0.000     0.000     0.000     0.000     0.000     0.000     0.000     0.000     0.000
     0.000     0.000     0.000     0.000     0.000     0.000     0.000     0.000     0.000     0.000     0.000     0.000     0.000     0.000     0.000     0.000     0.000     0.000     0.000     0.000     0.000     0.000     0.000     0.000     0.000     0.000     0.000     0.000     0.000     0.000     0.000     0.000     0.000     0.000     0.000     0.000     0.000     0.000     0.000     0.000     0.000     0.019     0.118     0.302     0.571     0.923     1.360     1.880     2.484     3.171     3.940     4.792     5.726     6.742     7.840     9.018    10.277    11.616    13.035    14.533    16.109    17.764    19.497    21.306    23.192    25.154    27.190    29.301    31.486    33.743    36.073    38.473    40.943    43.482    46.089    48.763    51.502    54.305    57.172    60.099    63.086    66.132    69.233    72.390    75.598    78.857    82.163    85.515    88.910    87.683    80.985    74.471    68.139    61.992    56.028    50.247    44.650    39.236    34.006    28.960    24.097    19.417    14.921    10.608     6.479     2.534    -1.228    -4.807    -8.202   -11.413   -14.441   -17.285   -19.946   -22.424   -24.718   -26.828   -28.755   -30.498   -32.058   -33.434   -34.627   -35.637   -36.462   -37.105   -37.563   -37.839   -37.931   -37.839   -37.563   -37.105   -36.462   -35.637   -34.627   -33.434   -32.058   -30.498   -28.755   -26.828   -24.718   -22.424   -19.946   -17.285   -14.441   -11.413    -8.202    -4.807    -1.228     2.534     6.479    10.608    14.921    19.417    24.097    28.960    34.006    39.236    44.650    50.247    56.028    61.992    68.139    74.471    80.985    87.683    88.910    85.515    82.163    78.857    75.598    72.390    69.233    66.132    63.086    60.099    57.172    54.305    51.502    48.763    46.089    43.482    40.943    38.473    36.073    33.743    31.486    29.301    27.190    25.154    23.192    21.306    19.497    17.764    16.109    14.533    13.035    11.616    10.277     9.018     7.840     6.742     5.726     4.792     3.940     3.171     2.484     1.880     1.360     0.923     0.571     0.302     0.118     0.019     0.000     0.000     0.000     0.000     0.000     0.000     0.000     0.000     0.000     0.000     0.000     0.000     0.000     0.000     0.000     0.000     0.000     0.000     0.000     0.000     0.000     0.000     0.000     0.000     0.000     0.000     0.000     0.000     0.000     0.000     0.000     0.000     0.000     0.000     0.000     0.000     0.000     0.000     0.000     0.000
     0.000     0.000     0.000     0.000     0.000     0.000     0.000     0.000     0.000     0.000     0.000     0.000     0.000     0.000     0.000     0.000     0.000     0.000     0.000     0.000     0.000     0.000     0.000     0.000     0.000     0.000     0.000     0.000     0.000     0.000     0.000     0.000     0.000     0.000     0.000     0.000     0.000     0.000     0.000     0.000     0.000     0.038     0.161     0.370     0.663     1.041     1.504     2.051     2.682     3.397     4.195     5.077     6.041     7.087     8.216     9.427    10.718    12.091    13.545    15.078    16.691    18.383    20.154    22.003    23.929    25.932    28.011    30.166    32.395    34.698    37.075    39.524    42.044    44.635    47.294    50.023    52.818    55.679    58.605    61.593    64.644    67.754    70.923    74.148    77.428    80.760    84.142    87.572    90.253    83.371    76.673    70.158    63.827    57.679    51.715    45.934    40.337    34.924    29.694    24.647    19.784    15.104    10.608     6.296     2.167    -1.779    -5.541    -9.119   -12.514   -15.726   -18.754   -21.598   -24.259   -26.736   -29.030   -31.141   -33.067   -34.811   -36.371   -37.747   -38.940   -39.949   -40.775   -41.417   -41.876   -42.151   -42.243   -42.151   -41.876   -41.417   -40.775   -39.949   -38.940   -37.747   -36.371   -34.811   -33.067   -31.141   -29.030   -26.736   -24.259   -21.598   -18.754   -15.726   -12.514    -9.119    -5.541    -1.779     2.167     6.296    10.608    15.104    19.784    24.647    29.694    34.924    40.337    45.934    51.715    57.679    63.827    70.158    76.673    83.371    90.253    87.572    84.142    80.760    77.428    74.148    70.923    67.754    64.644    61.593    58.605    55.679    52.818    50.023    47.294    44.635    42.044    39.524    37.075    34.698    32.395    30.166    28.011    25.932    23.929    22.003    20.154    18.383    16.691    15.078    13.545    12.091    10.718     9.427     8.216     7.087     6.041     5.077     4.195     3.397     2.682     2.051     1.504     1.041     0.663     0.370     0.161     0.038     0.000     0.000     0.000     0.000     0.000     0.000     0.000     0.000     0.000     0.000     0.000     0.000     0.000     0.000     0.000     0.000     0.000     0.000     0.000     0.000     0.000     0.000     0.000     0.000     0.000     0.000     0.000     0.000     0.000     0.000     0.000     0.000     0.000     0.000     0.000     0.000     0.000     0.000     0.000     0.000
     0.000     0.000     0.000     0.000     0.000     0.000     0.000     0.000     0.000     0.000     0.000     0.000     0.000     0.000     0.000     0.000     0.000     0.000     0.000     0.000     0.000     0.000     0.000     0.000     0.000     0.000     0.000     0.000     0.000     0.000     0.000     0.000     0.000     0.000     0.000     0.000     0.000     0.000     0.000     0.000     0.002     0.062     0.209     0.441     0.759     1.162     1.650     2.223     2.880     3.622     4.448     5.358     6.351     7.427     8.586     9.828    11.152    12.558    14.044    15.612    17.261    18.989    20.797    22.684    24.649    26.692    28.813    31.010    33.283    35.631    38.054    40.550    43.119    45.760    48.472    51.253    54.103    57.021    60.005    63.054    66.166    69.340    72.575    75.868    79.218    82.622    86.079    89.586    86.124    79.242    72.544    66.029    59.698    53.550    47.586    41.805    36.208    30.795    25.565    20.518    15.655    10.975     6.479     2.167    -1.962    -5.908    -9.670   -13.248   -16.643   -19.855   -22.883   -25.727   -28.388   -30.865   -33.159   -35.270   -37.196   -38.940   -40.500   -41.876   -43.069   -44.078   -44.904   -45.546   -46.005   -46.280   -46.372   -46.280   -46.005   -45.546   -44.904   -44.078   -43.069   -41.876   -40.500   -38.940   -37.196   -35.270   -33.159   -30.865   -28.388   -25.727   -22.883   -19.855   -16.643   -13.248    -9.670    -5.908    -1.962     2.167     6.479    10.975    15.655    20.518    25.565    30.795    36.208    41.805    47.586    53.550    59.698    66.029    72.544    79.242    86.124    89.586    86.079    82.622    79.218    75.868    72.575    69.340    66.166    63.054    60.005    57.021    54.103    51.253    48.472    45.760    43.119    40.550    38.054    35.631    33.283    31.010    28.813    26.692    24.649    22.684    20.797    18.989    17.261    15.612    14.044    12.558    11.152     9.828     8.586     7.427     6.351     5.358     4.448     3.622     2.880     2.223     1.650     1.162     0.759     0.441     0.209     0.062     0.002     0.000     0.000     0.000     0.000     0.000     0.000     0.000     0.000     0.000     0.000     0.000     0.000     0.000     0.000     0.000     0.000     0.000     0.000     0.000     0.000     0.000     0.000     0.000     0.000     0.000     0.000     0.000     0.000     0.000     0.000     0.000     0.000     0.000     0.000     0.000     0.000     0.000     0.000     0.000
     0.000     0.000     0.000     0.000     0.000     0.000     0.000     0.000     0.000     0.000     0.000     0.000     0.000     0.000     0.000     0.000     0.000     0.000     0.000     0.000     0.000     0.000     0.000     0.000     0.000     0.000     0.000     0.000     0.000     0.000     0.000     0.000     0.000     0.000     0.000     0.000     0.000     0.000     0.000     0.000     0.009     0.091     0.260     0.515     0.856     1.283     1.796     2.394     3.077     3.845     4.697     5.634     6.656     7.761     8.949    10.221    11.576    13.013    14.533    16.134    17.816    19.580    21.424    23.347    25.351    27.433    29.594    31.832    34.147    36.539    39.007    41.549    44.166    46.856    49.618    52.451    55.355    58.328    61.369    64.477    67.650    70.887    74.186    77.546    80.965    84.440    87.971    89.243    82.178    75.296    68.598    62.084    55.752    49.605    43.641    37.860    32.263    26.849    21.619    16.573    11.709     7.030     2.534    -1.779    -5.908    -9.853   -13.615   -17.194   -20.589   -23.800   -26.828   -29.672   -32.333   -34.811   -37.105   -39.215   -41.142   -42.885   -44.445   -45.822   -47.014   -48.024   -48.849   -49.492   -49.951   -50.226   -50.318   -50.226   -49.951   -49.492   -48.849   -48.024   -47.014   -45.822   -44.445   -42.885   -41.142   -39.215   -37.105   -34.811   -32.333   -29.672   -26.828   -23.800   -20.589   -17.194   -13.615    -9.853    -5.908    -1.779     2.534     7.030    11.709    16.573    21.619    26.849    32.263    37.860    43.641    49.605    55.752    62.084    68.598    75.296    82.178    89.243    87.971    84.440    80.965    77.546    74.186    70.887    67.650    64.477    61.369    58.328    55.355    52.451    49.618    46.856    44.166    41.549    39.007    36.539    34.147    31.832    29.594    27.433    25.351    23.347    21.424    19.580    17.816    16.134    14.533    13.013    11.576    10.221     8.949     7.761     6.656     5.634     4.697     3.845     3.077     2.394     1.796     1.283     0.856     0.515     0.260     0.091     0.009     0.000     0.000     0.000     0.000     0.000     0.000     0.000     0.000     0.000     0.000     0.000     0.000     0.000     0.000     0.000     0.000     0.000     0.000     0.000     0.000     0.000     0.000     0.000     0.000     0.000     0.000     0.000     0.000     0.000     0.000     0.000     0.000     0.000     0.000     0.000     0.000     0.000     0.000     0.000
     0.000     0.000     0.000     0.000     0.000     0.000     0.000     0.000     0.000     0.000     0.000     0.000     0.000     0.000     0.000     0.000     0.000     0.000     0.000     0.000     0.000     0.000     0.000     0.000     0.000     0.000     0.000     0.000     0.000     0.000     0.000     0.000     0.000     0.000     0.000     0.000     0.000     0.000     0.000     0.000     0.021     0.124     0.315     0.592     0.955     1.405     1.941     2.563     3.271     4.064     4.942     5.906     6.954     8.087     9.304    10.605    11.989    13.457    15.008    16.641    18.357    20.154    22.033    23.992    26.032    28.152    30.352    32.630    34.987    37.421    39.932    42.519    45.182    47.919    50.731    53.615    56.571    59.597    62.694    65.859    69.091    72.390    75.752    79.178    82.664    86.210    89.813    85.481    78.416    71.534    64.836    58.322    51.990    45.843    39.879    34.098    28.501    23.087    17.857    12.811     7.947     3.268    -1.228    -5.541    -9.670   -13.615   -17.377   -20.956   -24.351   -27.562   -30.590   -33.434   -36.095   -38.573   -40.867   -42.977   -44.904   -46.647   -48.207   -49.584   -50.776   -51.786   -52.611   -53.254   -53.713   -53.988   -54.080   -53.988   -53.713   -53.254   -52.611   -51.786   -50.776   -49.584   -48.207   -46.647   -44.904   -42.977   -40.867   -38.573   -36.095   -33.434   -30.590   -27.562   -24.351   -20.956   -17.377   -13.615    -9.670    -5.541    -1.228     3.268     7.947    12.811    17.857    23.087    28.501    34.098    39.879    45.843    51.990    58.322    64.836    71.534    78.416    85.481    89.813    86.210    82.664    79.178    75.752    72.390    69.091    65.859    62.694    59.597    56.571    53.615    50.731    47.919    45.182    42.519    39.932    37.421    34.987    32.630    30.352    28.152    26.032    23.992    22.033    20.154    18.357    16.641    15.008    13.457    11.989    10.605     9.304     8.087     6.954     5.906     4.942     4.064     3.271     2.563     1.941     1.405     0.955     0.592     0.315     0.124     0.021     0.000     0.000     0.000     0.000     0.000     0.000     0.000     0.000     0.000     0.000     0.000     0.000     0.000     0.000     0.000     0.000     0.000     0.000     0.000     0.000     0.000     0.000     0.000     0.000     0.000     0.000     0.000     0.000     0.000     0.000     0.000     0.000     0.000     0.000     0.000     0.000     0.000     0.000     0.000
     0.000     0.000     0.000     0.000     0.000     0.000     0.000     0.000     0.000     0.000     0.000     0.000     0.000     0.000     0.000     0.000     0.000     0.000     0.000     0.000     0.000     0.000     0.000     0.000     0.000     0.000     0.000     0.000     0.000     0.000     0.000     0.000     0.000     0.000     0.000     0.000     0.000     0.000     0.000     0.000     0.037     0.160     0.371     0.669     1.055     1.526     2.085     2.730     3.461     4.279     5.182     6.171     7.245     8.404     9.648    10.977    12.391    13.888    15.469    17.133    18.880    20.710    22.623    24.617    26.692    28.849    31.086    33.403    35.799    38.274    40.827    43.458    46.165    48.949    51.808    54.741    57.747    60.827    63.977    67.198    70.488    73.846    77.270    80.760    84.312    87.927    89.152    81.903    74.838    67.956    61.258    54.743    48.412    42.264    36.300    30.519    24.922    19.509    14.279     9.232     4.369    -0.311    -4.807    -9.119   -13.248   -17.194   -20.956   -24.534   -27.929   -31.141   -34.169   -37.013   -39.674   -42.151   -44.445   -46.556   -48.482   -50.226   -51.786   -53.162   -54.355   -55.364   -56.190   -56.832   -57.291   -57.566   -57.658   -57.566   -57.291   -56.832   -56.190   -55.364   -54.355   -53.162   -51.786   -50.226   -48.482   -46.556   -44.445   -42.151   -39.674   -37.013   -34.169   -31.141   -27.929   -24.534   -20.956   -17.194   -13.248    -9.119    -4.807    -0.311     4.369     9.232    14.279    19.509    24.922    30.519    36.300    42.264    48.412    54.743    61.258    67.956    74.838    81.903    89.152    87.927    84.312    80.760    77.270    73.846    70.488    67.198    63.977    60.827    57.747    54.741    51.808    48.949    46.165    43.458    40.827    38.274    35.799    33.403    31.086    28.849    26.692    24.617    22.623    20.710    18.880    17.133    15.469    13.888    12.391    10.977     9.648     8.404     7.245     6.171     5.182     4.279     3.461     2.730     2.085     1.526     1.055     0.669     0.371     0.160     0.037     0.000     0.000     0.000     0.000     0.000     0.000     0.000     0.000     0.000     0.000     0.000     0.000     0.000     0.000     0.000     0.000     0.000     0.000     0.000     0.000     0.000     0.000     0.000     0.000     0.000     0.000     0.000     0.000     0.000     0.000     0.000     0.000     0.000     0.000     0.000     0.000     0.000     0.000     0.000
     0.000     0.000     0.000     0.000     0.000     0.000     0.000     0.000     0.000     0.000     0.000     0.000     0.000     0.000     0.000     0.000     0.000     0.000     0.000     0.000     0.000     0.000     0.000     0.000     0.000     0.000     0.000     0.000     0.000     0.000     0.000     0.000     0.000     0.000     0.000     0.000     0.000     0.000     0.000     0.001     0.056     0.199     0.430     0.748     1.154     1.647     2.227     2.894     3.648     4.488     5.415     6.428     7.527     8.712     9.982    11.338    12.779    14.304    15.914    17.608    19.386    21.247    23.192    25.219    27.329    29.520    31.793    34.147    36.582    39.096    41.690    44.363    47.113    49.941    52.846    55.827    58.883    62.012    65.215    68.490    71.836    75.252    78.737    82.288    85.905    89.586    85.757    78.508    71.443    64.561    57.863    51.348    45.017    38.869    32.905    27.124    21.527    16.114    10.884     5.837     0.974    -3.706    -8.202   -12.514   -16.643   -20.589   -24.351   -27.929   -31.324   -34.536   -37.563   -40.408   -43.069   -45.546   -47.840   -49.951   -51.877   -53.621   -55.181   -56.557   -57.750   -58.759   -59.585   -60.227   -60.686   -60.961   -61.053   -60.961   -60.686   -60.227   -59.585   -58.759   -57.750   -56.557   -55.181   -53.621   -51.877   -49.951   -47.840   -45.546   -43.069   -40.408   -37.563   -34.536   -31.324   -27.929   -24.351   -20.589   -16.643   -12.514    -8.202    -3.706     0.974     5.837    10.884    16.114    21.527    27.124    32.905    38.869    45.017    51.348    57.863    64.561    71.443    78.508    85.757    89.586    85.905    82.288    78.737    75.252    71.836    68.490    65.215    62.012    58.883    55.827    52.846    49.941    47.113    44.363    41.690    39.096    36.582    34.147    31.793    29.520    27.329    25.219    23.192    21.247    19.386    17.608    15.914    14.304    12.779    11.338     9.982     8.712     7.527     6.428     5.415     4.488     3.648     2.894     2.227     1.647     1.154     0.748     0.430     0.199     0.056     0.001     0.000     0.000     0.000     0.000     0.000     0.000     0.000     0.000     0.000     0.000     0.000     0.000     0.000     0.000     0.000     0.000     0.000     0.000     0.000     0.000     0.000     0.000     0.000     0.000     0.000     0.000     0.000     0.000     0.000     0.000     0.000     0.000     0.000     0.000     0.000     0.000     0.000     0.000
     0.000     0.000     0.000     0.000     0.000     0.000     0.000     0.000     0.000     0.000     0.000     0.000     0.000     0.000     0.000     0.000     0.000     0.000     0.000     0.000     0.000     0.000     0.000     0.000     0.000     0.000     0.000     0.000     0.000     0.000     0.000     0.000     0.000     0.000     0.000     0.000     0.000     0.000     0.000     0.005     0.078     0.239     0.489     0.826     1.252     1.765     2.365     3.054     3.829     4.692     5.641     6.677     7.800     9.009    10.305    11.686    13.153    14.705    16.343    18.065    19.872    21.764    23.739    25.798    27.941    30.166    32.473    34.863    37.334    39.886    42.519    45.232    48.024    50.895    53.844    56.870    59.973    63.152    66.406    69.733    73.133    76.605    80.148    83.759    87.439    89.977    82.545    75.296    68.231    61.349    54.651    48.137    41.805    35.658    29.694    23.913    18.316    12.902     7.672     2.626    -2.237    -6.917   -11.413   -15.726   -19.855   -23.800   -27.562   -31.141   -34.536   -37.747   -40.775   -43.619   -46.280   -48.758   -51.052   -53.162   -55.089   -56.832   -58.392   -59.768   -60.961   -61.971   -62.796   -63.439   -63.897   -64.173   -64.264   -64.173   -63.897   -63.439   -62.796   -61.971   -60.961   -59.768   -58.392   -56.832   -55.089   -53.162   -51.052   -48.758   -46.280   -43.619   -40.775   -37.747   -34.536   -31.141   -27.562   -23.800   -19.855   -15.726   -11.413    -6.917    -2.237     2.626     7.672    12.902    18.316    23.913    29.694    35.658    41.805    48.137    54.651    61.349    68.231    75.296    82.545    89.977    87.439    83.759    80.148    76.605    73.133    69.733    66.406    63.152    59.973    56.870    53.844    50.895    48.024    45.232    42.519    39.886    37.334    34.863    32.473    30.166    27.941    25.798    23.739    21.764    19.872    18.065    16.343    14.705    13.153    11.686    10.305     9.009     7.800     6.677     5.641     4.692     3.829     3.054     2.365     1.765     1.252     0.826     0.489     0.239     0.078     0.005     0.000     0.000     0.000     0.000     0.000     0.000     0.000     0.000     0.000     0.000     0.000     0.000     0.000     0.000     0.000     0.000     0.000     0.000     0.000     0.000     0.000     0.000     0.000     0.000     0.000     0.000     0.000     0.000     0.000     0.000     0.000     0.000     0.000     0.000     0.000     0.000     0.000     0.000
     0.000     0.000     0.000     0.000     0.000     0.000     0.000     0.000     0.000     0.000     0.000     0.000     0.000     0.000     0.000     0.000     0.000     0.000     0.000     0.000     0.000     0.000     0.000     0.000     0.000     0.000     0.000     0.000     0.000     0.000     0.000     0.000     0.000     0.000     0.000     0.000     0.000     0.000     0.000     0.012     0.102     0.281     0.548     0.904     1.348     1.880     2.500     3.209     4.004     4.888     5.859     6.917     8.063     9.295    10.614    12.020    13.512    15.090    16.754    18.503    20.338    22.258    24.263    26.352    28.526    30.783    33.124    35.547    38.054    40.642    43.312    46.064    48.896    51.808    54.799    57.869    61.018    64.243    67.545    70.923    74.375    77.901    81.500    85.170    88.910    86.949    79.517    72.268    65.203    58.322    51.623    45.109    38.778    32.630    26.666    20.885    15.288     9.874     4.644    -0.402    -5.265    -9.945   -14.441   -18.754   -22.883   -26.828   -30.590   -34.169   -37.563   -40.775   -43.803   -46.647   -49.308   -51.786   -54.080   -56.190   -58.117   -59.860   -61.420   -62.796   -63.989   -64.999   -65.824   -66.467   -66.925   -67.201   -67.292   -67.201   -66.925   -66.467   -65.824   -64.999   -63.989   -62.796   -61.420   -59.860   -58.117   -56.190   -54.080   -51.786   -49.308   -46.647   -43.803   -40.775   -37.563   -34.169   -30.590   -26.828   -22.883   -18.754   -14.441    -9.945    -5.265    -0.402     4.644     9.874    15.288    20.885    26.666    32.630    38.778    45.109    51.623    58.322    65.203    72.268    79.517    86.949    88.910    85.170    81.500    77.901    74.375    70.923    67.545    64.243    61.018    57.869    54.799    51.808    48.896    46.064    43.312    40.642    38.054    35.547    33.124    30.783    28.526    26.352    24.263    22.258    20.338    18.503    16.754    15.090    13.512    12.020    10.614     9.295     8.063     6.917     5.859     4.888     4.004     3.209     2.500     1.880     1.348     0.904     0.548     0.281     0.102     0.012     0.000     0.000     0.000     0.000     0.000     0.000     0.000     0.000     0.000     0.000     0.000     0.000     0.000     0.000     0.000     0.000     0.000     0.000     0.000     0.000     0.000     0.000     0.000     0.000     0.000     0.000     0.000     0.000     0.000     0.000     0.000     0.000     0.000     0.000     0.000     0.000     0.000     0.000
     0.000     0.000     0.000     0.000     0.000     0.000     0.000     0.000     0.000     0.000     0.000     0.000     0.000     0.000     0.000     0.000     0.000     0.000     0.000     0.000     0.000     0.000     0.000     0.000     0.000     0.000     0.000     0.000     0.000     0.000     0.000     0.000     0.000     0.000     0.000     0.000     0.000     0.000     0.000     0.021     0.128     0.323     0.607     0.980     1.442     1.992     2.631     3.358     4.173     5.077     6.068     7.147     8.314     9.568    10.910    12.339    13.854    15.457    17.146    18.921    20.782    22.730    24.762    26.880    29.084    31.371    33.743    36.199    38.739    41.362    44.068    46.856    49.726    52.677    55.709    58.821    62.012    65.283    68.631    72.057    75.560    79.137    82.790    86.516    90.314    84.105    76.673    69.424    62.359    55.477    48.779    42.264    35.933    29.785    23.821    18.041    12.444     7.030     1.800    -3.247    -8.110   -12.789   -17.285   -21.598   -25.727   -29.672   -33.434   -37.013   -40.408   -43.619   -46.647   -49.492   -52.153   -54.630   -56.924   -59.034   -60.961   -62.705   -64.264   -65.641   -66.834   -67.843   -68.669   -69.311   -69.770   -70.045   -70.137   -70.045   -69.770   -69.311   -68.669   -67.843   -66.834   -65.641   -64.264   -62.705   -60.961   -59.034   -56.924   -54.630   -52.153   -49.492   -46.647   -43.619   -40.408   -37.013   -33.434   -29.672   -25.727   -21.598   -17.285   -12.789    -8.110    -3.247     1.800     7.030    12.444    18.041    23.821    29.785    35.933    42.264    48.779    55.477    62.359    69.424    76.673    84.105    90.314    86.516    82.790    79.137    75.560    72.057    68.631    65.283    62.012    58.821    55.709    52.677    49.726    46.856    44.068    41.362    38.739    36.199    33.743    31.371    29.084    26.880    24.762    22.730    20.782    18.921    17.146    15.457    13.854    12.339    10.910     9.568     8.314     7.147     6.068     5.077     4.173     3.358     2.631     1.992     1.442     0.980     0.607     0.323     0.128     0.021     0.000     0.000     0.000     0.000     0.000     0.000     0.000     0.000     0.000     0.000     0.000     0.000     0.000     0.000     0.000     0.000     0.000     0.000     0.000     0.000     0.000     0.000     0.000     0.000     0.000     0.000     0.000     0.000     0.000     0.000     0.000     0.000     0.000     0.000     0.000     0.000     0.000     0.000
     0.000     0.000     0.000     0.000     0.000     0.000     0.000     0.000     0.000     0.000     0.000     0.000     0.000     0.000     0.000     0.000     0.000     0.000     0.000     0.000     0.000     0.000     0.000     0.000     0.000     0.000     0.000     0.000     0.000     0.000     0.000     0.000     0.000     0.000     0.000     0.000     0.000     0.000     0.000     0.033     0.154     0.365     0.665     1.055     1.533     2.100     2.756     3.501     4.335     5.257     6.267     7.366     8.553     9.828    11.191    12.642    14.180    15.805    17.518    19.317    21.204    23.176    25.236    27.381    29.612    31.929    34.330    36.817    39.388    42.044    44.783    47.606    50.512    53.500    56.571    59.723    62.955    66.269    69.661    73.133    76.683    80.310    84.014    87.793    89.060    81.444    74.012    66.763    59.698    52.816    46.118    39.603    33.272    27.125    21.160    15.380     9.783     4.369    -0.861    -5.908   -10.771   -15.450   -19.946   -24.259   -28.388   -32.333   -36.095   -39.674   -43.069   -46.280   -49.308   -52.153   -54.814   -57.291   -59.585   -61.695   -63.622   -65.366   -66.925   -68.302   -69.495   -70.504   -71.330   -71.972   -72.431   -72.706   -72.798   -72.706   -72.431   -71.972   -71.330   -70.504   -69.495   -68.302   -66.925   -65.366   -63.622   -61.695   -59.585   -57.291   -54.814   -52.153   -49.308   -46.280   -43.069   -39.674   -36.095   -32.333   -28.388   -24.259   -19.946   -15.450   -10.771    -5.908    -0.861     4.369     9.783    15.380    21.160    27.125    33.272    39.603    46.118    52.816    59.698    66.763    74.012    81.444    89.060    87.793    84.014    80.310    76.683    73.133    69.661    66.269    62.955    59.723    56.571    53.500    50.512    47.606    44.783    42.044    39.388    36.817    34.330    31.929    29.612    27.381    25.236    23.176    21.204    19.317    17.518    15.805    14.180    12.642    11.191     9.828     8.553     7.366     6.267     5.257     4.335     3.501     2.756     2.100     1.533     1.055     0.665     0.365     0.154     0.033     0.000     0.000     0.000     0.000     0.000     0.000     0.000     0.000     0.000     0.000     0.000     0.000     0.000     0.000     0.000     0.000     0.000     0.000     0.000     0.000     0.000     0.000     0.000     0.000     0.000     0.000     0.000     0.000     0.000     0.000     0.000     0.000     0.000     0.000     0.000     0.000     0.000     0.000
     0.000     0.000     0.000     0.000     0.000     0.000     0.000     0.000     0.000     0.000     0.000     0.000     0.000     0.000     0.000     0.000     0.000     0.000     0.000     0.000     0.000     0.000     0.000     0.000     0.000     0.000     0.000     0.000     0.000     0.000     0.000     0.000     0.000     0.000     0.000     0.000     0.000     0.000     0.000     0.046     0.182     0.407     0.722     1.126     1.620     2.203     2.876     3.637     4.488     5.428     6.456     7.574     8.779    10.074    11.457    12.928    14.487    16.134    17.869    19.691    21.601    23.598    25.682    27.853    30.110    32.454    34.884    37.399    40.000    42.687    45.458    48.313    51.253    54.276    57.383    60.573    63.845    67.198    70.633    74.148    77.743    81.417    85.170    89.000    86.582    78.967    71.534    64.286    57.220    50.339    43.641    37.126    30.795    24.647    18.683    12.902     7.305     1.892    -3.339    -8.385   -13.248   -17.928   -22.424   -26.736   -30.865   -34.811   -38.573   -42.151   -45.546   -48.758   -51.786   -54.630   -57.291   -59.768   -62.062   -64.173   -66.100   -67.843   -69.403   -70.779   -71.972   -72.981   -73.807   -74.449   -74.908   -75.183   -75.275   -75.183   -74.908   -74.449   -73.807   -72.981   -71.972   -70.779   -69.403   -67.843   -66.100   -64.173   -62.062   -59.768   -57.291   -54.630   -51.786   -48.758   -45.546   -42.151   -38.573   -34.811   -30.865   -26.736   -22.424   -17.928   -13.248    -8.385    -3.339     1.892     7.305    12.902    18.683    24.647    30.795    37.126    43.641    50.339    57.220    64.286    71.534    78.967    86.582    89.000    85.170    81.417    77.743    74.148    70.633    67.198    63.845    60.573    57.383    54.276    51.253    48.313    45.458    42.687    40.000    37.399    34.884    32.454    30.110    27.853    25.682    23.598    21.601    19.691    17.869    16.134    14.487    12.928    11.457    10.074     8.779     7.574     6.456     5.428     4.488     3.637     2.876     2.203     1.620     1.126     0.722     0.407     0.182     0.046     0.000     0.000     0.000     0.000     0.000     0.000     0.000     0.000     0.000     0.000     0.000     0.000     0.000     0.000     0.000     0.000     0.000     0.000     0.000     0.000     0.000     0.000     0.000     0.000     0.000     0.000     0.000     0.000     0.000     0.000     0.000     0.000     0.000     0.000     0.000     0.000     0.000     0.000
     0.000     0.000     0.000     0.000     0.000     0.000     0.000     0.000     0.000     0.000     0.000     0.000     0.000     0.000     0.000     0.000     0.000     0.000     0.000     0.000     0.000     0.000     0.000     0.000     0.000     0.000     0.000     0.000     0.000     0.000     0.000     0.000     0.000     0.000     0.000     0.000     0.000     0.000     0.001     0.060     0.209     0.448     0.776     1.195     1.703     2.301     2.989     3.766     4.633     5.589     6.634     7.769     8.992    10.305    11.706    13.196    14.775    16.442    18.197    20.041    21.973    23.992    26.100    28.294    30.576    32.945    35.401    37.944    40.573    43.288    46.089    48.975    51.947    55.003    58.144    61.369    64.677    68.069    71.543    75.099    78.737    82.455    86.254    90.131    84.288    76.673    69.241    61.992    54.927    48.045    41.347    34.832    28.501    22.353    16.389    10.608     5.011    -0.402    -5.632   -10.679   -15.542   -20.222   -24.718   -29.030   -33.159   -37.105   -40.867   -44.445   -47.840   -51.052   -54.080   -56.924   -59.585   -62.062   -64.356   -66.467   -68.394   -70.137   -71.697   -73.073   -74.266   -75.275   -76.101   -76.743   -77.202   -77.477   -77.569   -77.477   -77.202   -76.743   -76.101   -75.275   -74.266   -73.073   -71.697   -70.137   -68.394   -66.467   -64.356   -62.062   -59.585   -56.924   -54.080   -51.052   -47.840   -44.445   -40.867   -37.105   -33.159   -29.030   -24.718   -20.222   -15.542   -10.679    -5.632    -0.402     5.011    10.608    16.389    22.353    28.501    34.832    41.347    48.045    54.927    61.992    69.241    76.673    84.288    90.131    86.254    82.455    78.737    75.099    71.543    68.069    64.677    61.369    58.144    55.003    51.947    48.975    46.089    43.288    40.573    37.944    35.401    32.945    30.576    28.294    26.100    23.992    21.973    20.041    18.197    16.442    14.775    13.196    11.706    10.305     8.992     7.769     6.634     5.589     4.633     3.766     2.989     2.301     1.703     1.195     0.776     0.448     0.209     0.060     0.001     0.000     0.000     0.000     0.000     0.000     0.000     0.000     0.000     0.000     0.000     0.000     0.000     0.000     0.000     0.000     0.000     0.000     0.000     0.000     0.000     0.000     0.000     0.000     0.000     0.000     0.000     0.000     0.000     0.000     0.000     0.000     0.000     0.000     0.000     0.000     0.000     0.000
     0.000     0.000     0.000     0.000     0.000     0.000     0.000     0.000     0.000     0.000     0.000     0.000     0.000     0.000     0.000     0.000     0.000     0.000     0.000     0.000     0.000     0.000     0.000     0.000     0.000     0.000     0.000     0.000     0.000     0.000     0.000     0.000     0.000     0.000     0.000     0.000     0.000     0.000     0.004     0.074     0.236     0.487     0.828     1.260     1.782     2.394     3.095     3.887     4.768     5.739     6.800     7.951     9.191    10.520    11.938    13.446    15.043    16.729    18.503    20.367    22.319    24.359    26.488    28.705    31.010    33.403    35.883    38.451    41.106    43.847    46.676    49.591    52.592    55.679    58.852    62.109    65.452    68.879    72.390    75.984    79.661    83.421    87.262    89.977    82.178    74.562    67.130    59.881    52.816    45.934    39.236    32.722    26.390    20.243    14.279     8.498     2.901    -2.513    -7.743   -12.789   -17.652   -22.332   -26.828   -31.141   -35.270   -39.215   -42.977   -46.556   -49.951   -53.162   -56.190   -59.034   -61.695   -64.173   -66.467   -68.577   -70.504   -72.247   -73.807   -75.183   -76.376   -77.386   -78.211   -78.854   -79.312   -79.588   -79.679   -79.588   -79.312   -78.854   -78.211   -77.386   -76.376   -75.183   -73.807   -72.247   -70.504   -68.577   -66.467   -64.173   -61.695   -59.034   -56.190   -53.162   -49.951   -46.556   -42.977   -39.215   -35.270   -31.141   -26.828   -22.332   -17.652   -12.789    -7.743    -2.513     2.901     8.498    14.279    20.243    26.390    32.722    39.236    45.934    52.816    59.881    67.130    74.562    82.178    89.977    87.262    83.421    79.661    75.984    72.390    68.879    65.452    62.109    58.852    55.679    52.592    49.591    46.676    43.847    41.106    38.451    35.883    33.403    31.010    28.705    26.488    24.359    22.319    20.367    18.503    16.729    15.043    13.446    11.938    10.520     9.191     7.951     6.800     5.739     4.768     3.887     3.095     2.394     1.782     1.260     0.828     0.487     0.236     0.074     0.004     0.000     0.000     0.000     0.000     0.000     0.000     0.000     0.000     0.000     0.000     0.000     0.000     0.000     0.000     0.000     0.000     0.000     0.000     0.000     0.000     0.000     0.000     0.000     0.000     0.000     0.000     0.000     0.000     0.000     0.000     0.000     0.000     0.000     0.000     0.000     0.000     0.000
     0.000     0.000     0.000     0.000     0.000     0.000     0.000     0.000     0.000     0.000     0.000     0.000     0.000     0.000     0.000     0.000     0.000     0.000     0.000     0.000     0.000     0.000     0.000     0.000     0.000     0.000     0.000     0.000     0.000     0.000     0.000     0.000     0.000     0.000     0.000     0.000     0.000     0.000     0.007     0.089     0.261     0.524     0.878     1.321     1.855     2.480     3.194     3.999     4.894     5.879     6.954     8.119     9.374    10.718    12.153    13.677    15.290    16.993    18.786    20.667    22.638    24.698    26.846    29.084    31.409    33.824    36.327    38.917    41.596    44.363    47.217    50.158    53.187    56.302    59.504    62.792    66.166    69.626    73.171    76.800    80.514    84.312    88.194    88.050    80.251    72.636    65.203    57.955    50.889    44.008    37.309    30.795    24.464    18.316    12.352     6.571     0.974    -4.440    -9.670   -14.716   -19.579   -24.259   -28.755   -33.067   -37.196   -41.142   -44.904   -48.482   -51.877   -55.089   -58.117   -60.961   -63.622   -66.100   -68.394   -70.504   -72.431   -74.174   -75.734   -77.110   -78.303   -79.312   -80.138   -80.781   -81.239   -81.515   -81.606   -81.515   -81.239   -80.781   -80.138   -79.312   -78.303   -77.110   -75.734   -74.174   -72.431   -70.504   -68.394   -66.100   -63.622   -60.961   -58.117   -55.089   -51.877   -48.482   -44.904   -41.142   -37.196   -33.067   -28.755   -24.259   -19.579   -14.716    -9.670    -4.440     0.974     6.571    12.352    18.316    24.464    30.795    37.309    44.008    50.889    57.955    65.203    72.636    80.251    88.050    88.194    84.312    80.514    76.800    73.171    69.626    66.166    62.792    59.504    56.302    53.187    50.158    47.217    44.363    41.596    38.917    36.327    33.824    31.409    29.084    26.846    24.698    22.638    20.667    18.786    16.993    15.290    13.677    12.153    10.718     9.374     8.119     6.954     5.879     4.894     3.999     3.194     2.480     1.855     1.321     0.878     0.524     0.261     0.089     0.007     0.000     0.000     0.000     0.000     0.000     0.000     0.000     0.000     0.000     0.000     0.000     0.000     0.000     0.000     0.000     0.000     0.000     0.000     0.000     0.000     0.000     0.000     0.000     0.000     0.000     0.000     0.000     0.000     0.000     0.000     0.000     0.000     0.000     0.000     0.000     0.000     0.000
     0.000     0.000     0.000     0.000     0.000     0.000     0.000     0.000     0.000     0.000     0.000     0.000     0.000     0.000     0.000     0.000     0.000     0.000     0.000     0.000     0.000     0.000     0.000     0.000     0.000     0.000     0.000     0.000     0.000     0.000     0.000     0.000     0.000     0.000     0.000     0.000     0.000     0.000     0.012     0.104     0.286     0.559     0.923     1.378     1.923     2.559     3.285     4.102     5.009     6.007     7.095     8.273     9.542    10.900    12.349    13.888    15.516    17.235    19.043    20.942    22.929    25.006    27.173    29.429    31.774    34.208    36.731    39.343    42.044    44.833    47.710    50.676    53.729    56.870    60.099    63.415    66.818    70.308    73.884    77.546    81.294    85.127    89.045    86.307    78.508    70.892    63.460    56.211    49.146    42.264    35.566    29.051    22.720    16.573    10.608     4.828    -0.769    -6.183   -11.413   -16.460   -21.323   -26.002   -30.498   -34.811   -38.940   -42.885   -46.647   -50.226   -53.621   -56.832   -59.860   -62.705   -65.366   -67.843   -70.137   -72.247   -74.174   -75.918   -77.477   -78.854   -80.047   -81.056   -81.882   -82.524   -82.983   -83.258   -83.350   -83.258   -82.983   -82.524   -81.882   -81.056   -80.047   -78.854   -77.477   -75.918   -74.174   -72.247   -70.137   -67.843   -65.366   -62.705   -59.860   -56.832   -53.621   -50.226   -46.647   -42.885   -38.940   -34.811   -30.498   -26.002   -21.323   -16.460   -11.413    -6.183    -0.769     4.828    10.608    16.573    22.720    29.051    35.566    42.264    49.146    56.211    63.460    70.892    78.508    86.307    89.045    85.127    81.294    77.546    73.884    70.308    66.818    63.415    60.099    56.870    53.729    50.676    47.710    44.833    42.044    39.343    36.731    34.208    31.774    29.429    27.173    25.006    22.929    20.942    19.043    17.235    15.516    13.888    12.349    10.900     9.542     8.273     7.095     6.007     5.009     4.102     3.285     2.559     1.923     1.378     0.923     0.559     0.286     0.104     0.012     0.000     0.000     0.000     0.000     0.000     0.000     0.000     0.000     0.000     0.000     0.000     0.000     0.000     0.000     0.000     0.000     0.000     0.000     0.000     0.000     0.000     0.000     0.000     0.000     0.000     0.000     0.000     0.000     0.000     0.000     0.000     0.000     0.000     0.000     0.000     0.000     0.000
     0.000     0.000     0.000     0.000     0.000     0.000     0.000     0.000     0.000     0.000     0.000     0.000     0.000     0.000     0.000     0.000     0.000     0.000     0.000     0.000     0.000     0.000     0.000     0.000     0.000     0.000     0.000     0.000     0.000     0.000     0.000     0.000     0.000     0.000     0.000     0.000     0.000     0.000     0.017     0.117     0.309     0.592     0.965     1.430     1.985     2.631     3.368     4.195     5.114     6.123     7.222     8.412     9.693    11.064    12.526    14.078    15.721    17.453    19.276    21.189    23.192    25.285    27.468    29.741    32.103    34.555    37.097    39.727    42.448    45.257    48.155    51.143    54.219    57.383    60.636    63.977    67.406    70.923    74.527    78.219    81.997    85.862    89.813    84.747    76.948    69.332    61.900    54.651    47.586    40.704    34.006    27.492    21.160    15.013     9.049     3.268    -2.329    -7.743   -12.973   -18.019   -22.883   -27.562   -32.058   -36.371   -40.500   -44.445   -48.207   -51.786   -55.181   -58.392   -61.420   -64.264   -66.925   -69.403   -71.697   -73.807   -75.734   -77.477   -79.037   -80.414   -81.606   -82.616   -83.441   -84.084   -84.543   -84.818   -84.910   -84.818   -84.543   -84.084   -83.441   -82.616   -81.606   -80.414   -79.037   -77.477   -75.734   -73.807   -71.697   -69.403   -66.925   -64.264   -61.420   -58.392   -55.181   -51.786   -48.207   -44.445   -40.500   -36.371   -32.058   -27.562   -22.883   -18.019   -12.973    -7.743    -2.329     3.268     9.049    15.013    21.160    27.492    34.006    40.704    47.586    54.651    61.900    69.332    76.948    84.747    89.813    85.862    81.997    78.219    74.527    70.923    67.406    63.977    60.636    57.383    54.219    51.143    48.155    45.257    42.448    39.727    37.097    34.555    32.103    29.741    27.468    25.285    23.192    21.189    19.276    17.453    15.721    14.078    12.526    11.064     9.693     8.412     7.222     6.123     5.114     4.195     3.368     2.631     1.985     1.430     0.965     0.592     0.309     0.117     0.017     0.000     0.000     0.000     0.000     0.000     0.000     0.000     0.000     0.000     0.000     0.000     0.000     0.000     0.000     0.000     0.000     0.000     0.000     0.000     0.000     0.000     0.000     0.000     0.000     0.000     0.000     0.000     0.000     0.000     0.000     0.000     0.000     0.000     0.000     0.000     0.000     0.000
     0.000     0.000     0.000     0.000     0.000     0.000     0.000     0.000     0.000     0.000     0.000     0.000     0.000     0.000     0.000     0.000     0.000     0.000     0.000     0.000     0.000     0.000     0.000     0.000     0.000     0.000     0.000     0.000     0.000     0.000     0.000     0.000     0.000     0.000     0.000     0.000     0.000     0.000     0.022     0.130     0.330     0.621     1.003     1.476     2.040     2.695     3.441     4.279     5.207     6.226     7.336     8.537     9.828    11.211    12.684    14.247    15.902    17.647    19.483    21.409    23.425    25.532    27.730    30.017    32.395    34.863    37.421    40.069    42.806    45.634    48.551    51.557    54.653    57.839    61.113    64.477    67.929    71.470    75.099    78.817    82.622    86.516    90.497    83.371    75.572    67.956    60.524    53.275    46.210    39.328    32.630    26.115    19.784    13.636     7.672     1.892    -3.706    -9.119   -14.349   -19.396   -24.259   -28.938   -33.434   -37.747   -41.876   -45.822   -49.584   -53.162   -56.557   -59.768   -62.796   -65.641   -68.302   -70.779   -73.073   -75.183   -77.110   -78.854   -80.414   -81.790   -82.983   -83.992   -84.818   -85.460   -85.919   -86.194   -86.286   -86.194   -85.919   -85.460   -84.818   -83.992   -82.983   -81.790   -80.414   -78.854   -77.110   -75.183   -73.073   -70.779   -68.302   -65.641   -62.796   -59.768   -56.557   -53.162   -49.584   -45.822   -41.876   -37.747   -33.434   -28.938   -24.259   -19.396   -14.349    -9.119    -3.706     1.892     7.672    13.636    19.784    26.115    32.630    39.328    46.210    53.275    60.524    67.956    75.572    83.371    90.497    86.516    82.622    78.817    75.099    71.470    67.929    64.477    61.113    57.839    54.653    51.557    48.551    45.634    42.806    40.069    37.421    34.863    32.395    30.017    27.730    25.532    23.425    21.409    19.483    17.647    15.902    14.247    12.684    11.211     9.828     8.537     7.336     6.226     5.207     4.279     3.441     2.695     2.040     1.476     1.003     0.621     0.330     0.130     0.022     0.000     0.000     0.000     0.000     0.000     0.000     0.000     0.000     0.000     0.000     0.000     0.000     0.000     0.000     0.000     0.000     0.000     0.000     0.000     0.000     0.000     0.000     0.000     0.000     0.000     0.000     0.000     0.000     0.000     0.000     0.000     0.000     0.000     0.000     0.000     0.000     0.000
     0.000     0.000     0.000     0.000     0.000     0.000     0.000     0.000     0.000     0.000     0.000     0.000     0.000     0.000     0.000     0.000     0.000     0.000     0.000     0.000     0.000     0.000     0.000     0.000     0.000     0.000     0.000     0.000     0.000     0.000     0.000     0.000     0.000     0.000     0.000     0.000     0.000     0.000     0.027     0.142     0.349     0.647     1.036     1.517     2.089     2.752     3.506     4.352     5.288     6.316     7.435     8.645     9.946    11.338    12.821    14.395    16.060    17.816    19.663    21.601    23.629    25.748    27.958    30.259    32.650    35.131    37.704    40.366    43.119    45.962    48.896    51.919    55.033    58.236    61.529    64.912    68.385    71.947    75.598    79.338    83.168    87.086    90.161    82.178    74.379    66.763    59.331    52.082    45.017    38.135    31.437    24.922    18.591    12.444     6.479     0.699    -4.898   -10.312   -15.542   -20.589   -25.452   -30.131   -34.627   -38.940   -43.069   -47.014   -50.776   -54.355   -57.750   -60.961   -63.989   -66.834   -69.495   -71.972   -74.266   -76.376   -78.303   -80.047   -81.606   -82.983   -84.176   -85.185   -86.011   -86.653   -87.112   -87.387   -87.479   -87.387   -87.112   -86.653   -86.011   -85.185   -84.176   -82.983   -81.606   -80.047   -78.303   -76.376   -74.266   -71.972   -69.495   -66.834   -63.989   -60.961   -57.750   -54.355   -50.776   -47.014   -43.069   -38.940   -34.627   -30.131   -25.452   -20.589   -15.542   -10.312    -4.898     0.699     6.479    12.444    18.591    24.922    31.437    38.135    45.017    52.082    59.331    66.763    74.379    82.178    90.161    87.086    83.168    79.338    75.598    71.947    68.385    64.912    61.529    58.236    55.033    51.919    48.896    45.962    43.119    40.366    37.704    35.131    32.650    30.259    27.958    25.748    23.629    21.601    19.663    17.816    16.060    14.395    12.821    11.338     9.946     8.645     7.435     6.316     5.288     4.352     3.506     2.752     2.089     1.517     1.036     0.647     0.349     0.142     0.027     0.000     0.000     0.000     0.000     0.000     0.000     0.000     0.000     0.000     0.000     0.000     0.000     0.000     0.000     0.000     0.000     0.000     0.000     0.000     0.000     0.000     0.000     0.000     0.000     0.000     0.000     0.000     0.000     0.000     0.000     0.000     0.000     0.000     0.000     0.000     0.000     0.000
     0.000     0.000     0.000     0.000     0.000     0.000     0.000     0.000     0.000     0.000     0.000     0.000     0.000     0.000     0.000     0.000     0.000     0.000     0.000     0.000     0.000     0.000     0.000     0.000     0.000     0.000     0.000     0.000     0.000     0.000     0.000     0.000     0.000     0.000     0.000     0.000     0.000     0.000     0.031     0.152     0.365     0.669     1.065     1.552     2.130     2.800     3.561     4.414     5.358     6.393     7.519     8.737    10.046    11.447    12.938    14.521    16.195    17.960    19.816    21.764    23.802    25.932    28.152    30.464    32.866    35.360    37.944    40.619    43.385    46.242    49.189    52.227    55.355    58.574    61.883    65.283    68.773    72.353    76.023    79.783    83.632    87.572    89.152    81.169    73.370    65.754    58.322    51.073    44.008    37.126    30.428    23.913    17.582    11.434     5.470    -0.311    -5.908   -11.321   -16.551   -21.598   -26.461   -31.141   -35.637   -39.949   -44.078   -48.024   -51.786   -55.364   -58.759   -61.971   -64.999   -67.843   -70.504   -72.981   -75.275   -77.386   -79.312   -81.056   -82.616   -83.992   -85.185   -86.194   -87.020   -87.662   -88.121   -88.396   -88.488   -88.396   -88.121   -87.662   -87.020   -86.194   -85.185   -83.992   -82.616   -81.056   -79.312   -77.386   -75.275   -72.981   -70.504   -67.843   -64.999   -61.971   -58.759   -55.364   -51.786   -48.024   -44.078   -39.949   -35.637   -31.141   -26.461   -21.598   -16.551   -11.321    -5.908    -0.311     5.470    11.434    17.582    23.913    30.428    37.126    44.008    51.073    58.322    65.754    73.370    81.169    89.152    87.572    83.632    79.783    76.023    72.353    68.773    65.283    61.883    58.574    55.355    52.227    49.189    46.242    43.385    40.619    37.944    35.360    32.866    30.464    28.152    25.932    23.802    21.764    19.816    17.960    16.195    14.521    12.938    11.447    10.046     8.737     7.519     6.393     5.358     4.414     3.561     2.800     2.130     1.552     1.065     0.669     0.365     0.152     0.031     0.000     0.000     0.000     0.000     0.000     0.000     0.000     0.000     0.000     0.000     0.000     0.000     0.000     0.000     0.000     0.000     0.000     0.000     0.000     0.000     0.000     0.000     0.000     0.000     0.000     0.000     0.000     0.000     0.000     0.000     0.000     0.000     0.000     0.000     0.000     0.000     0.000
     0.000     0.000     0.000     0.000     0.000     0.000     0.000     0.000     0.000     0.000     0.000     0.000     0.000     0.000     0.000     0.000     0.000     0.000     0.000     0.000     0.000     0.000     0.000     0.000     0.000     0.000     0.000     0.000     0.000     0.000     0.000     0.000     0.000     0.000     0.000     0.000     0.000     0.000     0.035     0.161     0.379     0.688     1.089     1.581     2.165     2.840     3.607     4.465     5.415     6.456     7.589     8.813    10.129    11.536    13.035    14.625    16.306    18.079    19.943    21.898    23.945    26.083    28.312    30.633    33.044    35.547    38.142    40.827    43.604    46.471    49.430    52.479    55.620    58.852    62.174    65.587    69.091    72.686    76.372    80.148    84.014    87.971    88.326    80.343    72.544    64.928    57.496    50.247    43.182    36.300    29.602    23.087    16.756    10.608     4.644    -1.136    -6.733   -12.147   -17.377   -22.424   -27.287   -31.966   -36.462   -40.775   -44.904   -48.849   -52.611   -56.190   -59.585   -62.796   -65.824   -68.669   -71.330   -73.807   -76.101   -78.211   -80.138   -81.882   -83.441   -84.818   -86.011   -87.020   -87.846   -88.488   -88.947   -89.222   -89.314   -89.222   -88.947   -88.488   -87.846   -87.020   -86.011   -84.818   -83.441   -81.882   -80.138   -78.211   -76.101   -73.807   -71.330   -68.669   -65.824   -62.796   -59.585   -56.190   -52.611   -48.849   -44.904   -40.775   -36.462   -31.966   -27.287   -22.424   -17.377   -12.147    -6.733    -1.136     4.644    10.608    16.756    23.087    29.602    36.300    43.182    50.247    57.496    64.928    72.544    80.343    88.326    87.971    84.014    80.148    76.372    72.686    69.091    65.587    62.174    58.852    55.620    52.479    49.430    46.471    43.604    40.827    38.142    35.547    33.044    30.633    28.312    26.083    23.945    21.898    19.943    18.079    16.306    14.625    13.035    11.536    10.129     8.813     7.589     6.456     5.415     4.465     3.607     2.840     2.165     1.581     1.089     0.688     0.379     0.161     0.035     0.000     0.000     0.000     0.000     0.000     0.000     0.000     0.000     0.000     0.000     0.000     0.000     0.000     0.000     0.000     0.000     0.000     0.000     0.000     0.000     0.000     0.000     0.000     0.000     0.000     0.000     0.000     0.000     0.000     0.000     0.000     0.000     0.000     0.000     0.000     0.000     0.000
     0.000     0.000     0.000     0.000     0.000     0.000     0.000     0.000     0.000     0.000     0.000     0.000     0.000     0.000     0.000     0.000     0.000     0.000     0.000     0.000     0.000     0.000     0.000     0.000     0.000     0.000     0.000     0.000     0.000     0.000     0.000     0.000     0.000     0.000     0.000     0.000     0.000     0.000     0.038     0.168     0.390     0.703     1.107     1.604     2.192     2.871     3.643     4.505     5.460     6.506     7.643     8.873    10.193    11.606    13.110    14.705    16.392    18.171    20.041    22.003    24.056    26.201    28.437    30.764    33.183    35.694    38.296    40.989    43.774    46.650    49.618    52.677    55.827    59.068    62.401    65.825    69.340    72.947    76.644    80.433    84.312    88.283    87.683    79.701    71.901    64.286    56.853    49.605    42.540    35.658    28.960    22.445    16.114     9.966     4.002    -1.779    -7.376   -12.789   -18.019   -23.066   -27.929   -32.609   -37.105   -41.417   -45.546   -49.492   -53.254   -56.832   -60.227   -63.439   -66.467   -69.311   -71.972   -74.449   -76.743   -78.854   -80.781   -82.524   -84.084   -85.460   -86.653   -87.662   -88.488   -89.130   -89.589   -89.864   -89.956   -89.864   -89.589   -89.130   -88.488   -87.662   -86.653   -85.460   -84.084   -82.524   -80.781   -78.854   -76.743   -74.449   -71.972   -69.311   -66.467   -63.439   -60.227   -56.832   -53.254   -49.492   -45.546   -41.417   -37.105   -32.609   -27.929   -23.066   -18.019   -12.789    -7.376    -1.779     4.002     9.966    16.114    22.445    28.960    35.658    42.540    49.605    56.853    64.286    71.901    79.701    87.683    88.283    84.312    80.433    76.644    72.947    69.340    65.825    62.401    59.068    55.827    52.677    49.618    46.650    43.774    40.989    38.296    35.694    33.183    30.764    28.437    26.201    24.056    22.003    20.041    18.171    16.392    14.705    13.110    11.606    10.193     8.873     7.643     6.506     5.460     4.505     3.643     2.871     2.192     1.604     1.107     0.703     0.390     0.168     0.038     0.000     0.000     0.000     0.000     0.000     0.000     0.000     0.000     0.000     0.000     0.000     0.000     0.000     0.000     0.000     0.000     0.000     0.000     0.000     0.000     0.000     0.000     0.000     0.000     0.000     0.000     0.000     0.000     0.000     0.000     0.000     0.000     0.000     0.000     0.000     0.000     0.000
     0.000     0.000     0.000     0.000     0.000     0.000     0.000     0.000     0.000     0.000     0.000     0.000     0.000     0.000     0.000     0.000     0.000     0.000     0.000     0.000     0.000     0.000     0.000     0.000     0.000     0.000     0.000     0.000     0.000     0.000     0.000     0.000     0.000     0.000     0.000     0.000     0.000     0.000     0.041     0.173     0.397     0.713     1.121     1.620     2.211     2.894     3.668     4.534     5.492     6.541     7.682     8.915    10.240    11.656    13.164    14.763    16.454    18.237    20.112    22.078    24.135    26.285    28.526    30.859    33.283    35.799    38.406    41.105    43.896    46.779    49.752    52.818    55.975    59.224    62.564    65.995    69.518    73.133    76.839    80.637    84.526    88.506    87.225    79.242    71.443    63.827    56.395    49.146    42.081    35.199    28.501    21.986    15.655     9.507     3.543    -2.237    -7.835   -13.248   -18.478   -23.525   -28.388   -33.067   -37.563   -41.876   -46.005   -49.951   -53.713   -57.291   -60.686   -63.897   -66.925   -69.770   -72.431   -74.908   -77.202   -79.312   -81.239   -82.983   -84.543   -85.919   -87.112   -88.121   -88.947   -89.589   -90.048   -90.323   -90.415   -90.323   -90.048   -89.589   -88.947   -88.121   -87.112   -85.919   -84.543   -82.983   -81.239   -79.312   -77.202   -74.908   -72.431   -69.770   -66.925   -63.897   -60.686   -57.291   -53.713   -49.951   -46.005   -41.876   -37.563   -33.067   -28.388   -23.525   -18.478   -13.248    -7.835    -2.237     3.543     9.507    15.655    21.986    28.501    35.199    42.081    49.146    56.395    63.827    71.443    79.242    87.225    88.506    84.526    80.637    76.839    73.133    69.518    65.995    62.564    59.224    55.975    52.818    49.752    46.779    43.896    41.105    38.406    35.799    33.283    30.859    28.526    26.285    24.135    22.078    20.112    18.237    16.454    14.763    13.164    11.656    10.240     8.915     7.682     6.541     5.492     4.534     3.668     2.894     2.211     1.620     1.121     0.713     0.397     0.173     0.041     0.000     0.000     0.000     0.000     0.000     0.000     0.000     0.000     0.000     0.000     0.000     0.000     0.000     0.000     0.000     0.000     0.000     0.000     0.000     0.000     0.000     0.000     0.000     0.000     0.000     0.000     0.000     0.000     0.000     0.000     0.000     0.000     0.000     0.000     0.000     0.000     0.000
     0.000     0.000     0.000     0.000     0.000     0.000     0.000     0.000     0.000     0.000     0.000     0.000     0.000     0.000     0.000     0.000     0.000     0.000     0.000     0.000     0.000     0.000     0.000     0.000     0.000     0.000     0.000     0.000     0.000     0.000     0.000     0.000     0.000     0.000     0.000     0.000     0.000     0.000     0.042     0.176     0.402     0.720     1.129     1.630     2.223     2.907     3.684     4.552     5.511     6.563     7.706     8.941    10.268    11.686    13.196    14.798    16.492    18.277    20.154    22.123    24.183    26.336    28.580    30.915    33.343    35.862    38.473    41.175    43.970    46.856    49.833    52.903    56.064    59.317    62.661    66.098    69.626    73.245    76.957    80.760    84.654    88.641    86.949    78.967    71.167    63.552    56.119    48.871    41.805    34.924    28.226    21.711    15.380     9.232     3.268    -2.513    -8.110   -13.523   -18.754   -23.800   -28.663   -33.343   -37.839   -42.151   -46.280   -50.226   -53.988   -57.566   -60.961   -64.173   -67.201   -70.045   -72.706   -75.183   -77.477   -79.588   -81.515   -83.258   -84.818   -86.194   -87.387   -88.396   -89.222   -89.864   -90.323   -90.598   -90.690   -90.598   -90.323   -89.864   -89.222   -88.396   -87.387   -86.194   -84.818   -83.258   -81.515   -79.588   -77.477   -75.183   -72.706   -70.045   -67.201   -64.173   -60.961   -57.566   -53.988   -50.226   -46.280   -42.151   -37.839   -33.343   -28.663   -23.800   -18.754   -13.523    -8.110    -2.513     3.268     9.232    15.380    21.711    28.226    34.924    41.805    48.871    56.119    63.552    71.167    78.967    86.949    88.641    84.654    80.760    76.957    73.245    69.626    66.098    62.661    59.317    56.064    52.903    49.833    46.856    43.970    41.175    38.473    35.862    33.343    30.915    28.580    26.336    24.183    22.123    20.154    18.277    16.492    14.798    13.196    11.686    10.268     8.941     7.706     6.563     5.511     4.552     3.684     2.907     2.223     1.630     1.129     0.720     0.402     0.176     0.042     0.000     0.000     0.000     0.000     0.000     0.000     0.000     0.000     0.000     0.000     0.000     0.000     0.000     0.000     0.000     0.000     0.000     0.000     0.000     0.000     0.000     0.000     0.000     0.000     0.000     0.000     0.000     0.000     0.000     0.000     0.000     0.000     0.000     0.000     0.000     0.000     0.000
     0.000     0.000     0.000     0.000     0.000     0.000     0.000     0.000     0.000     0.000     0.000     0.000     0.000     0.000     0.000     0.000     0.000     0.000     0.000     0.000     0.000     0.000     0.000     0.000     0.000     0.000     0.000     0.000     0.000     0.000     0.000     0.000     0.000     0.000     0.000     0.000     0.000     0.000     0.043     0.177     0.404     0.722     1.132     1.633     2.227     2.912     3.689     4.557     5.518     6.570     7.714     8.949    10.277    11.696    13.207    14.810    16.504    18.290    20.168    22.138    24.199    26.352    28.597    30.934    33.363    35.883    38.495    41.199    43.994    46.881    49.860    52.931    56.094    59.348    62.694    66.132    69.661    73.283    76.996    80.801    84.697    88.685    86.858    78.875    71.076    63.460    56.028    48.779    41.714    34.832    28.134    21.619    15.288     9.140     3.176    -2.604    -8.202   -13.615   -18.845   -23.892   -28.755   -33.434   -37.931   -42.243   -46.372   -50.318   -54.080   -57.658   -61.053   -64.264   -67.292   -70.137   -72.798   -75.275   -77.569   -79.679   -81.606   -83.350   -84.910   -86.286   -87.479   -88.488   -89.314   -89.956   -90.415   -90.690   -90.782   -90.690   -90.415   -89.956   -89.314   -88.488   -87.479   -86.286   -84.910   -83.350   -81.606   -79.679   -77.569   -75.275   -72.798   -70.137   -67.292   -64.264   -61.053   -57.658   -54.080   -50.318   -46.372   -42.243   -37.931   -33.434   -28.755   -23.892   -18.845   -13.615    -8.202    -2.604     3.176     9.140    15.288    21.619    28.134    34.832    41.714    48.779    56.028    63.460    71.076    78.875    86.858    88.685    84.697    80.801    76.996    73.283    69.661    66.132    62.694    59.348    56.094    52.931    49.860    46.881    43.994    41.199    38.495    35.883    33.363    30.934    28.597    26.352    24.199    22.138    20.168    18.290    16.504    14.810    13.207    11.696    10.277     8.949     7.714     6.570     5.518     4.557     3.689     2.912     2.227     1.633     1.132     0.722     0.404     0.177     0.043     0.000     0.000     0.000     0.000     0.000     0.000     0.000     0.000     0.000     0.000     0.000     0.000     0.000     0.000     0.000     0.000     0.000     0.000     0.000     0.000     0.000     0.000     0.000     0.000     0.000     0.000     0.000     0.000     0.000     0.000     0.000     0.000     0.000     0.000     0.000     0.000     0.000
     0.000     0.000     0.000     0.000     0.000     0.000     0.000     0.000     0.000     0.000     0.000     0.000     0.000     0.000     0.000     0.000     0.000     0.000     0.000     0.000     0.000     0.000     0.000     0.000     0.000     0.000     0.000     0.000     0.000     0.000     0.000     0.000     0.000     0.000     0.000     0.000     0.000     0.000     0.042     0.176     0.402     0.720     1.129     1.630     2.223     2.907     3.684     4.552     5.511     6.563     7.706     8.941    10.268    11.686    13.196    14.798    16.492    18.277    20.154    22.123    24.183    26.336    28.580    30.915    33.343    35.862    38.473    41.175    43.970    46.856    49.833    52.903    56.064    59.317    62.661    66.098    69.626    73.245    76.957    80.760    84.654    88.641    86.949    78.967    71.167    63.552    56.119    48.871    41.805    34.924    28.226    21.711    15.380     9.232     3.268    -2.513    -8.110   -13.523   -18.754   -23.800   -28.663   -33.343   -37.839   -42.151   -46.280   -50.226   -53.988   -57.566   -60.961   -64.173   -67.201   -70.045   -72.706   -75.183   -77.477   -79.588   -81.515   -83.258   -84.818   -86.194   -87.387   -88.396   -89.222   -89.864   -90.323   -90.598   -90.690   -90.598   -90.323   -89.864   -89.222   -88.396   -87.387   -86.194   -84.818   -83.258   -81.515   -79.588   -77.477   -75.183   -72.706   -70.045   -67.201   -64.173   -60.961   -57.566   -53.988   -50.226   -46.280   -42.151   -37.839   -33.343   -28.663   -23.800   -18.754   -13.523    -8.110    -2.513     3.268     9.232    15.380    21.711    28.226    34.924    41.805    48.871    56.119    63.552    71.167    78.967    86.949    88.641    84.654    80.760    76.957    73.245    69.626    66.098    62.661    59.317    56.064    52.903    49.833    46.856    43.970    41.175    38.473    35.862    33.343    30.915    28.580    26.336    24.183    22.123    20.154    18.277    16.492    14.798    13.196    11.686    10.268     8.941     7.706     6.563     5.511     4.552     3.684     2.907     2.223     1.630     1.129     0.720     0.402     0.176     0.042     0.000     0.000     0.000     0.000     0.000     0.000     0.000     0.000     0.000     0.000     0.000     0.000     0.000     0.000     0.000     0.000     0.000     0.000     0.000     0.000     0.000     0.000     0.000     0.000     0.000     0.000     0.000     0.000     0.000     0.000     0.000     0.000     0.000     0.000     0.000     0.000     0.000
     0.000     0.000     0.000     0.000     0.000     0.000     0.000     0.000     0.000     0.000     0.000     0.000     0.000     0.000     0.000     0.000     0.000     0.000     0.000     0.000     0.000     0.000     0.000     0.000     0.000     0.000     0.000     0.000     0.000     0.000     0.000     0.000     0.000     0.000     0.000     0.000     0.000     0.000     0.041     0.173     0.397     0.713     1.121     1.620     2.211     2.894     3.668     4.534     5.492     6.541     7.682     8.915    10.240    11.656    13.164    14.763    16.454    18.237    20.112    22.078    24.135    26.285    28.526    30.859    33.283    35.799    38.406    41.105    43.896    46.779    49.752    52.818    55.975    59.224    62.564    65.995    69.518    73.133    76.839    80.637    84.526    88.506    87.225    79.242    71.443    63.827    56.395    49.146    42.081    35.199    28.501    21.986    15.655     9.507     3.543    -2.237    -7.835   -13.248   -18.478   -23.525   -28.388   -33.067   -37.563   -41.876   -46.005   -49.951   -53.713   -57.291   -60.686   -63.897   -66.925   -69.770   -72.431   -74.908   -77.202   -79.312   -81.239   -82.983   -84.543   -85.919   -87.112   -88.121   -88.947   -89.589   -90.048   -90.323   -90.415   -90.323   -90.048   -89.589   -88.947   -88.121   -87.112   -85.919   -84.543   -82.983   -81.239   -79.312   -77.202   -74.908   -72.431   -69.770   -66.925   -63.897   -60.686   -57.291   -53.713   -49.951   -46.005   -41.876   -37.563   -33.067   -28.388   -23.525   -18.478   -13.248    -7.835    -2.237     3.543     9.507    15.655    21.986    28.501    35.199    42.081    49.146    56.395    63.827    71.443    79.242    87.225    88.506    84.526    80.637    76.839    73.133    69.518    65.995    62.564    59.224    55.975    52.818    49.752    46.779    43.896    41.105    38.406    35.799    33.283    30.859    28.526    26.285    24.135    22.078    20.112    18.237    16.454    14.763    13.164    11.656    10.240     8.915     7.682     6.541     5.492     4.534     3.668     2.894     2.211     1.620     1.121     0.713     0.397     0.173     0.041     0.000     0.000     0.000     0.000     0.000     0.000     0.000     0.000     0.000     0.000     0.000     0.000     0.000     0.000     0.000     0.000     0.000     0.000     0.000     0.000     0.000     0.000     0.000     0.000     0.000     0.000     0.000     0.000     0.000     0.000     0.000     0.000     0.000     0.000     0.000     0.000     0.000
     0.000     0.000     0.000     0.000     0.000     0.000     0.000     0.000     0.000     0.000     0.000     0.000     0.000     0.000     0.000     0.000     0.000     0.000     0.000     0.000     0.000     0.000     0.000     0.000     0.000     0.000     0.000     0.000     0.000     0.000     0.000     0.000     0.000     0.000     0.000     0.000     0.000     0.000     0.038     0.168     0.390     0.703     1.107     1.604     2.192     2.871     3.643     4.505     5.460     6.506     7.643     8.873    10.193    11.606    13.110    14.705    16.392    18.171    20.041    22.003    24.056    26.201    28.437    30.764    33.183    35.694    38.296    40.989    43.774    46.650    49.618    52.677    55.827    59.068    62.401    65.825    69.340    72.947    76.644    80.433    84.312    88.283    87.683    79.701    71.901    64.286    56.853    49.605    42.540    35.658    28.960    22.445    16.114     9.966     4.002    -1.779    -7.376   -12.789   -18.019   -23.066   -27.929   -32.609   -37.105   -41.417   -45.546   -49.492   -53.254   -56.832   -60.227   -63.439   -66.467   -69.311   -71.972   -74.449   -76.743   -78.854   -80.781   -82.524   -84.084   -85.460   -86.653   -87.662   -88.488   -89.130   -89.589   -89.864   -89.956   -89.864   -89.589   -89.130   -88.488   -87.662   -86.653   -85.460   -84.084   -82.524   -80.781   -78.854   -76.743   -74.449   -71.972   -69.311   -66.467   -63.439   -60.227   -56.832   -53.254   -49.492   -45.546   -41.417   -37.105   -32.609   -27.929   -23.066   -18.019   -12.789    -7.376    -1.779     4.002     9.966    16.114    22.445    28.960    35.658    42.540    49.605    56.853    64.286    71.901    79.701    87.683    88.283    84.312    80.433    76.644    72.947    69.340    65.825    62.401    59.068    55.827    52.677    49.618    46.650    43.774    40.989    38.296    35.694    33.183    30.764    28.437    26.201    24.056    22.003    20.041    18.171    16.392    14.705    13.110    11.606    10.193     8.873     7.643     6.506     5.460     4.505     3.643     2.871     2.192     1.604     1.107     0.703     0.390     0.168     0.038     0.000     0.000     0.000     0.000     0.000     0.000     0.000     0.000     0.000     0.000     0.000     0.000     0.000     0.000     0.000     0.000     0.000     0.000     0.000     0.000     0.000     0.000     0.000     0.000     0.000     0.000     0.000     0.000     0.000     0.000     0.000     0.000     0.000     0.000     0.000     0.000     0.000
     0.000     0.000     0.000     0.000     0.000     0.000     0.000     0.000     0.000     0.000     0.000     0.000     0.000     0.000     0.000     0.000     0.000     0.000     0.000     0.000     0.000     0.000     0.000     0.000     0.000     0.000     0.000     0.000     0.000     0.000     0.000     0.000     0.000     0.000     0.000     0.000     0.000     0.000     0.035     0.161     0.379     0.688     1.089     1.581     2.165     2.840     3.607     4.465     5.415     6.456     7.589     8.813    10.129    11.536    13.035    14.625    16.306    18.079    19.943    21.898    23.945    26.083    28.312    30.633    33.044    35.547    38.142    40.827    43.604    46.471    49.430    52.479    55.620    58.852    62.174    65.587    69.091    72.686    76.372    80.148    84.014    87.971    88.326    80.343    72.544    64.928    57.496    50.247    43.182    36.300    29.602    23.087    16.756    10.608     4.644    -1.136    -6.733   -12.147   -17.377   -22.424   -27.287   -31.966   -36.462   -40.775   -44.904   -48.849   -52.611   -56.190   -59.585   -62.796   -65.824   -68.669   -71.330   -73.807   -76.101   -78.211   -80.138   -81.882   -83.441   -84.818   -86.011   -87.020   -87.846   -88.488   -88.947   -89.222   -89.314   -89.222   -88.947   -88.488   -87.846   -87.020   -86.011   -84.818   -83.441   -81.882   -80.138   -78.211   -76.101   -73.807   -71.330   -68.669   -65.824   -62.796   -59.585   -56.190   -52.611   -48.849   -44.904   -40.775   -36.462   -31.966   -27.287   -22.424   -17.377   -12.147    -6.733    -1.136     4.644    10.608    16.756    23.087    29.602    36.300    43.182    50.247    57.496    64.928    72.544    80.343    88.326    87.971    84.014    80.148    76.372    72.686    69.091    65.587    62.174    58.852    55.620    52.479    49.430    46.471    43.604    40.827    38.142    35.547    33.044    30.633    28.312    26.083    23.945    21.898    19.943    18.079    16.306    14.625    13.035    11.536    10.129     8.813     7.589     6.456     5.415     4.465     3.607     2.840     2.165     1.581     1.089     0.688     0.379     0.161     0.035     0.000     0.000     0.000     0.000     0.000     0.000     0.000     0.000     0.000     0.000     0.000     0.000     0.000     0.000     0.000     0.000     0.000     0.000     0.000     0.000     0.000     0.000     0.000     0.000     0.000     0.000     0.000     0.000     0.000     0.000     0.000     0.000     0.000     0.000     0.000     0.000     0.000
     0.000     0.000     0.000     0.000     0.000     0.000     0.000     0.000     0.000     0.000     0.000     0.000     0.000     0.000     0.000     0.000     0.000     0.000     0.000     0.000     0.000     0.000     0.000     0.000     0.000     0.000     0.000     0.000     0.000     0.000     0.000     0.000     0.000     0.000     0.000     0.000     0.000     0.000     0.031     0.152     0.365     0.669     1.065     1.552     2.130     2.800     3.561     4.414     5.358     6.393     7.519     8.737    10.046    11.447    12.938    14.521    16.195    17.960    19.816    21.764    23.802    25.932    28.152    30.464    32.866    35.360    37.944    40.619    43.385    46.242    49.189    52.227    55.355    58.574    61.883    65.283    68.773    72.353    76.023    79.783    83.632    87.572    89.152    81.169    73.370    65.754    58.322    51.073    44.008    37.126    30.428    23.913    17.582    11.434     5.470    -0.311    -5.908   -11.321   -16.551   -21.598   -26.461   -31.141   -35.637   -39.949   -44.078   -48.024   -51.786   -55.364   -58.759   -61.971   -64.999   -67.843   -70.504   -72.981   -75.275   -77.386   -79.312   -81.056   -82.616   -83.992   -85.185   -86.194   -87.020   -87.662   -88.121   -88.396   -88.488   -88.396   -88.121   -87.662   -87.020   -86.194   -85.185   -83.992   -82.616   -81.056   -79.312   -77.386   -75.275   -72.981   -70.504   -67.843   -64.999   -61.971   -58.759   -55.364   -51.786   -48.024   -44.078   -39.949   -35.637   -31.141   -26.461   -21.598   -16.551   -11.321    -5.908    -0.311     5.470    11.434    17.582    23.913    30.428    37.126    44.008    51.073    58.322    65.754    73.370    81.169    89.152    87.572    83.632    79.783    76.023    72.353    68.773    65.283    61.883    58.574    55.355    52.227    49.189    46.242    43.385    40.619    37.944    35.360    32.866    30.464    28.152    25.932    23.802    21.764    19.816    17.960    16.195    14.521    12.938    11.447    10.046     8.737     7.519     6.393     5.358     4.414     3.561     2.800     2.130     1.552     1.065     0.669     0.365     0.152     0.031     0.000     0.000     0.000     0.000     0.000     0.000     0.000     0.000     0.000     0.000     0.000     0.000     0.000     0.000     0.000     0.000     0.000     0.000     0.000     0.000     0.000     0.000     0.000     0.000     0.000     0.000     0.000     0.000     0.000     0.000     0.000     0.000     0.000     0.000     0.000     0.000     0.000
     0.000     0.000     0.000     0.000     0.000     0.000     0.000     0.000     0.000     0.000     0.000     0.000     0.000     0.000     0.000     0.000     0.000     0.000     0.000     0.000     0.000     0.000     0.000     0.000     0.000     0.000     0.000     0.000     0.000     0.000     0.000     0.000     0.000     0.000     0.000     0.000     0.000     0.000     0.027     0.142     0.349     0.647     1.036     1.517     2.089     2.752     3.506     4.352     5.288     6.316     7.435     8.645     9.946    11.338    12.821    14.395    16.060    17.816    19.663    21.601    23.629    25.748    27.958    30.259    32.650    35.131    37.704    40.366    43.119    45.962    48.896    51.919    55.033    58.236    61.529    64.912    68.385    71.947    75.598    79.338    83.168    87.086    90.161    82.178    74.379    66.763    59.331    52.082    45.017    38.135    31.437    24.922    18.591    12.444     6.479     0.699    -4.898   -10.312   -15.542   -20.589   -25.452   -30.131   -34.627   -38.940   -43.069   -47.014   -50.776   -54.355   -57.750   -60.961   -63.989   -66.834   -69.495   -71.972   -74.266   -76.376   -78.303   -80.047   -81.606   -82.983   -84.176   -85.185   -86.011   -86.653   -87.112   -87.387   -87.479   -87.387   -87.112   -86.653   -86.011   -85.185   -84.176   -82.983   -81.606   -80.047   -78.303   -76.376   -74.266   -71.972   -69.495   -66.834   -63.989   -60.961   -57.750   -54.355   -50.776   -47.014   -43.069   -38.940   -34.627   -30.131   -25.452   -20.589   -15.542   -10.312    -4.898     0.699     6.479    12.444    18.591    24.922    31.437    38.135    45.017    52.082    59.331    66.763    74.379    82.178    90.161    87.086    83.168    79.338    75.598    71.947    68.385    64.912    61.529    58.236    55.033    51.919    48.896    45.962    43.119    40.366    37.704    35.131    32.650    30.259    27.958    25.748    23.629    21.601    19.663    17.816    16.060    14.395    12.821    11.338     9.946     8.645     7.435     6.316     5.288     4.352     3.506     2.752     2.089     1.517     1.036     0.647     0.349     0.142     0.027     0.000     0.000     0.000     0.000     0.000     0.000     0.000     0.000     0.000     0.000     0.000     0.000     0.000     0.000     0.000     0.000     0.000     0.000     0.000     0.000     0.000     0.000     0.000     0.000     0.000     0.000     0.000     0.000     0.000     0.000     0.000     0.000     0.000     0.000     0.000     0.000     0.000
     0.000     0.000     0.000     0.000     0.000     0.000     0.000     0.000     0.000     0.000     0.000     0.000     0.000     0.000     0.000     0.000     0.000     0.000     0.000     0.000     0.000     0.000     0.000     0.000     0.000     0.000     0.000     0.000     0.000     0.000     0.000     0.000     0.000     0.000     0.000     0.000     0.000     0.000     0.022     0.130     0.330     0.621     1.003     1.476     2.040     2.695     3.441     4.279     5.207     6.226     7.336     8.537     9.828    11.211    12.684    14.247    15.902    17.647    19.483    21.409    23.425    25.532    27.730    30.017    32.395    34.863    37.421    40.069    42.806    45.634    48.551    51.557    54.653    57.839    61.113    64.477    67.929    71.470    75.099    78.817    82.622    86.516    90.497    83.371    75.572    67.956    60.524    53.275    46.210    39.328    32.630    26.115    19.784    13.636     7.672     1.892    -3.706    -9.119   -14.349   -19.396   -24.259   -28.938   -33.434   -37.747   -41.876   -45.822   -49.584   -53.162   -56.557   -59.768   -62.796   -65.641   -68.302   -70.779   -73.073   -75.183   -77.110   -78.854   -80.414   -81.790   -82.983   -83.992   -84.818   -85.460   -85.919   -86.194   -86.286   -86.194   -85.919   -85.460   -84.818   -83.992   -82.983   -81.790   -80.414   -78.854   -77.110   -75.183   -73.073   -70.779   -68.302   -65.641   -62.796   -59.768   -56.557   -53.162   -49.584   -45.822   -41.876   -37.747   -33.434   -28.938   -24.259   -19.396   -14.349    -9.119    -3.706     1.892     7.672    13.636    19.784    26.115    32.630    39.328    46.210    53.275    60.524    67.956    75.572    83.371    90.497    86.516    82.622    78.817    75.099    71.470    67.929    64.477    61.113    57.839    54.653    51.557    48.551    45.634    42.806    40.069    37.421    34.863    32.395    30.017    27.730    25.532    23.425    21.409    19.483    17.647    15.902    14.247    12.684    11.211     9.828     8.537     7.336     6.226     5.207     4.279     3.441     2.695     2.040     1.476     1.003     0.621     0.330     0.130     0.022     0.000     0.000     0.000     0.000     0.000     0.000     0.000     0.000     0.000     0.000     0.000     0.000     0.000     0.000     0.000     0.000     0.000     0.000     0.000     0.000     0.000     0.000     0.000     0.000     0.000     0.000     0.000     0.000     0.000     0.000     0.000     0.000     0.000     0.000     0.000     0.000     0.000
     0.000     0.000     0.000     0.000     0.000     0.000     0.000     0.000     0.000     0.000     0.000     0.000     0.000     0.000     0.000     0.000     0.000     0.000     0.000     0.000     0.000     0.000     0.000     0.000     0.000     0.000     0.000     0.000     0.000     0.000     0.000     0.000     0.000     0.000     0.000     0.000     0.000     0.000     0.017     0.117     0.309     0.592     0.965     1.430     1.985     2.631     3.368     4.195     5.114     6.123     7.222     8.412     9.693    11.064    12.526    14.078    15.721    17.453    19.276    21.189    23.192    25.285    27.468    29.741    32.103    34.555    37.097    39.727    42.448    45.257    48.155    51.143    54.219    57.383    60.636    63.977    67.406    70.923    74.527    78.219    81.997    85.862    89.813    84.747    76.948    69.332    61.900    54.651    47.586    40.704    34.006    27.492    21.160    15.013     9.049     3.268    -2.329    -7.743   -12.973   -18.019   -22.883   -27.562   -32.058   -36.371   -40.500   -44.445   -48.207   -51.786   -55.181   -58.392   -61.420   -64.264   -66.925   -69.403   -71.697   -73.807   -75.734   -77.477   -79.037   -80.414   -81.606   -82.616   -83.441   -84.084   -84.543   -84.818   -84.910   -84.818   -84.543   -84.084   -83.441   -82.616   -81.606   -80.414   -79.037   -77.477   -75.734   -73.807   -71.697   -69.403   -66.925   -64.264   -61.420   -58.392   -55.181   -51.786   -48.207   -44.445   -40.500   -36.371   -32.058   -27.562   -22.883   -18.019   -12.973    -7.743    -2.329     3.268     9.049    15.013    21.160    27.492    34.006    40.704    47.586    54.651    61.900    69.332    76.948    84.747    89.813    85.862    81.997    78.219    74.527    70.923    67.406    63.977    60.636    57.383    54.219    51.143    48.155    45.257    42.448    39.727    37.097    34.555    32.103    29.741    27.468    25.285    23.192    21.189    19.276    17.453    15.721    14.078    12.526    11.064     9.693     8.412     7.222     6.123     5.114     4.195     3.368     2.631     1.985     1.430     0.965     0.592     0.309     0.117     0.017     0.000     0.000     0.000     0.000     0.000     0.000     0.000     0.000     0.000     0.000     0.000     0.000     0.000     0.000     0.000     0.000     0.000     0.000     0.000     0.000     0.000     0.000     0.000     0.000     0.000     0.000     0.000     0.000     0.000     0.000     0.000     0.000     0.000     0.000     0.000     0.000     0.000
     0.000     0.000     0.000     0.000     0.000     0.000     0.000     0.000     0.000     0.000     0.000     0.000     0.000     0.000     0.000     0.000     0.000     0.000     0.000     0.000     0.000     0.000     0.000     0.000     0.000     0.000     0.000     0.000     0.000     0.000     0.000     0.000     0.000     0.000     0.000     0.000     0.000     0.000     0.012     0.104     0.286     0.559     0.923     1.378     1.923     2.559     3.285     4.102     5.009     6.007     7.095     8.273     9.542    10.900    12.349    13.888    15.516    17.235    19.043    20.942    22.929    25.006    27.173    29.429    31.774    34.208    36.731    39.343    42.044    44.833    47.710    50.676    53.729    56.870    60.099    63.415    66.818    70.308    73.884    77.546    81.294    85.127    89.045    86.307    78.508    70.892    63.460    56.211    49.146    42.264    35.566    29.051    22.720    16.573    10.608     4.828    -0.769    -6.183   -11.413   -16.460   -21.323   -26.002   -30.498   -34.811   -38.940   -42.885   -46.647   -50.226   -53.621   -56.832   -59.860   -62.705   -65.366   -67.843   -70.137   -72.247   -74.174   -75.918   -77.477   -78.854   -80.047   -81.056   -81.882   -82.524   -82.983   -83.258   -83.350   -83.258   -82.983   -82.524   -81.882   -81.056   -80.047   -78.854   -77.477   -75.918   -74.174   -72.247   -70.137   -67.843   -65.366   -62.705   -59.860   -56.832   -53.621   -50.226   -46.647   -42.885   -38.940   -34.811   -30.498   -26.002   -21.323   -16.460   -11.413    -6.183    -0.769     4.828    10.608    16.573    22.720    29.051    35.566    42.264    49.146    56.211    63.460    70.892    78.508    86.307    89.045    85.127    81.294    77.546    73.884    70.308    66.818    63.415    60.099    56.870    53.729    50.676    47.710    44.833    42.044    39.343    36.731    34.208    31.774    29.429    27.173    25.006    22.929    20.942    19.043    17.235    15.516    13.888    12.349    10.900     9.542     8.273     7.095     6.007     5.009     4.102     3.285     2.559     1.923     1.378     0.923     0.559     0.286     0.104     0.012     0.000     0.000     0.000     0.000     0.000     0.000     0.000     0.000     0.000     0.000     0.000     0.000     0.000     0.000     0.000     0.000     0.000     0.000     0.000     0.000     0.000     0.000     0.000     0.000     0.000     0.000     0.000     0.000     0.000     0.000     0.000     0.000     0.000     0.000     0.000     0.000     0.000
     0.000     0.000     0.000     0.000     0.000     0.000     0.000     0.000     0.000     0.000     0.000     0.000     0.000     0.000     0.000     0.000     0.000     0.000     0.000     0.000     0.000     0.000     0.000     0.000     0.000     0.000     0.000     0.000     0.000     0.000     0.000     0.000     0.000     0.000     0.000     0.000     0.000     0.000     0.007     0.089     0.261     0.524     0.878     1.321     1.855     2.480     3.194     3.999     4.894     5.879     6.954     8.119     9.374    10.718    12.153    13.677    15.290    16.993    18.786    20.667    22.638    24.698    26.846    29.084    31.409    33.824    36.327    38.917    41.596    44.363    47.217    50.158    53.187    56.302    59.504    62.792    66.166    69.626    73.171    76.800    80.514    84.312    88.194    88.050    80.251    72.636    65.203    57.955    50.889    44.008    37.309    30.795    24.464    18.316    12.352     6.571     0.974    -4.440    -9.670   -14.716   -19.579   -24.259   -28.755   -33.067   -37.196   -41.142   -44.904   -48.482   -51.877   -55.089   -58.117   -60.961   -63.622   -66.100   -68.394   -70.504   -72.431   -74.174   -75.734   -77.110   -78.303   -79.312   -80.138   -80.781   -81.239   -81.515   -81.606   -81.515   -81.239   -80.781   -80.138   -79.312   -78.303   -77.110   -75.734   -74.174   -72.431   -70.504   -68.394   -66.100   -63.622   -60.961   -58.117   -55.089   -51.877   -48.482   -44.904   -41.142   -37.196   -33.067   -28.755   -24.259   -19.579   -14.716    -9.670    -4.440     0.974     6.571    12.352    18.316    24.464    30.795    37.309    44.008    50.889    57.955    65.203    72.636    80.251    88.050    88.194    84.312    80.514    76.800    73.171    69.626    66.166    62.792    59.504    56.302    53.187    50.158    47.217    44.363    41.596    38.917    36.327    33.824    31.409    29.084    26.846    24.698    22.638    20.667    18.786    16.993    15.290    13.677    12.153    10.718     9.374     8.119     6.954     5.879     4.894     3.999     3.194     2.480     1.855     1.321     0.878     0.524     0.261     0.089     0.007     0.000     0.000     0.000     0.000     0.000     0.000     0.000     0.000     0.000     0.000     0.000     0.000     0.000     0.000     0.000     0.000     0.000     0.000     0.000     0.000     0.000     0.000     0.000     0.000     0.000     0.000     0.000     0.000     0.000     0.000     0.000     0.000     0.000     0.000     0.000     0.000     0.000
     0.000     0.000     0.000     0.000     0.000     0.000     0.000     0.000     0.000     0.000     0.000     0.000     0.000     0.000     0.000     0.000     0.000     0.000     0.000     0.000     0.000     0.000     0.000     0.000     0.000     0.000     0.000     0.000     0.000     0.000     0.000     0.000     0.000     0.000     0.000     0.000     0.000     0.000     0.004     0.074     0.236     0.487     0.828     1.260     1.782     2.394     3.095     3.887     4.768     5.739     6.800     7.951     9.191    10.520    11.938    13.446    15.043    16.729    18.503    20.367    22.319    24.359    26.488    28.705    31.010    33.403    35.883    38.451    41.106    43.847    46.676    49.591    52.592    55.679    58.852    62.109    65.452    68.879    72.390    75.984    79.661    83.421    87.262    89.977    82.178    74.562    67.130    59.881    52.816    45.934    39.236    32.722    26.390    20.243    14.279     8.498     2.901    -2.513    -7.743   -12.789   -17.652   -22.332   -26.828   -31.141   -35.270   -39.215   -42.977   -46.556   -49.951   -53.162   -56.190   -59.034   -61.695   -64.173   -66.467   -68.577   -70.504   -72.247   -73.807   -75.183   -76.376   -77.386   -78.211   -78.854   -79.312   -79.588   -79.679   -79.588   -79.312   -78.854   -78.211   -77.386   -76.376   -75.183   -73.807   -72.247   -70.504   -68.577   -66.467   -64.173   -61.695   -59.034   -56.190   -53.162   -49.951   -46.556   -42.977   -39.215   -35.270   -31.141   -26.828   -22.332   -17.652   -12.789    -7.743    -2.513     2.901     8.498    14.279    20.243    26.390    32.722    39.236    45.934    52.816    59.881    67.130    74.562    82.178    89.977    87.262    83.421    79.661    75.984    72.390    68.879    65.452    62.109    58.852    55.679    52.592    49.591    46.676    43.847    41.106    38.451    35.883    33.403    31.010    28.705    26.488    24.359    22.319    20.367    18.503    16.729    15.043    13.446    11.938    10.520     9.191     7.951     6.800     5.739     4.768     3.887     3.095     2.394     1.782     1.260     0.828     0.487     0.236     0.074     0.004     0.000     0.000     0.000     0.000     0.000     0.000     0.000     0.000     0.000     0.000     0.000     0.000     0.000     0.000     0.000     0.000     0.000     0.000     0.000     0.000     0.000     0.000     0.000     0.000     0.000     0.000     0.000     0.000     0.000     0.000     0.000     0.000     0.000     0.000     0.000     0.000     0.000
     0.000     0.000     0.000     0.000     0.000     0.000     0.000     0.000     0.000     0.000     0.000     0.000     0.000     0.000     0.000     0.000     0.000     0.000     0.000     0.000     0.000     0.000     0.000     0.000     0.000     0.000     0.000     0.000     0.000     0.000     0.000     0.000     0.000     0.000     0.000     0.000     0.000     0.000     0.001     0.060     0.209     0.448     0.776     1.195     1.703     2.301     2.989     3.766     4.633     5.589     6.634     7.769     8.992    10.305    11.706    13.196    14.775    16.442    18.197    20.041    21.973    23.992    26.100    28.294    30.576    32.945    35.401    37.944    40.573    43.288    46.089    48.975    51.947    55.003    58.144    61.369    64.677    68.069    71.543    75.099    78.737    82.455    86.254    90.131    84.288    76.673    69.241    61.992    54.927    48.045    41.347    34.832    28.501    22.353    16.389    10.608     5.011    -0.402    -5.632   -10.679   -15.542   -20.222   -24.718   -29.030   -33.159   -37.105   -40.867   -44.445   -47.840   -51.052   -54.080   -56.924   -59.585   -62.062   -64.356   -66.467   -68.394   -70.137   -71.697   -73.073   -74.266   -75.275   -76.101   -76.743   -77.202   -77.477   -77.569   -77.477   -77.202   -76.743   -76.101   -75.275   -74.266   -73.073   -71.697   -70.137   -68.394   -66.467   -64.356   -62.062   -59.585   -56.924   -54.080   -51.052   -47.840   -44.445   -40.867   -37.105   -33.159   -29.030   -24.718   -20.222   -15.542   -10.679    -5.632    -0.402     5.011    10.608    16.389    22.353    28.501    34.832    41.347    48.045    54.927    61.992    69.241    76.673    84.288    90.131    86.254    82.455    78.737    75.099    71.543    68.069    64.677    61.369    58.144    55.003    51.947    48.975    46.089    43.288    40.573    37.944    35.401    32.945    30.576    28.294    26.100    23.992    21.973    20.041    18.197    16.442    14.775    13.196    11.706    10.305     8.992     7.769     6.634     5.589     4.633     3.766     2.989     2.301     1.703     1.195     0.776     0.448     0.209     0.060     0.001     0.000     0.000     0.000     0.000     0.000     0.000     0.000     0.000     0.000     0.000     0.000     0.000     0.000     0.000     0.000     0.000     0.000     0.000     0.000     0.000     0.000     0.000     0.000     0.000     0.000     0.000     0.000     0.000     0.000     0.000     0.000     0.000     0.000     0.000     0.000     0.000     0.000
     0.000     0.000     0.000     0.000     0.000     0.000     0.000     0.000     0.000     0.000     0.000     0.000     0.000     0.000     0.000     0.000     0.000     0.000     0.000     0.000     0.000     0.000     0.000     0.000     0.000     0.000     0.000     0.000     0.000     0.000     0.000     0.000     0.000     0.000     0.000     0.000     0.000     0.000     0.000     0.046     0.182     0.407     0.722     1.126     1.620     2.203     2.876     3.637     4.488     5.428     6.456     7.574     8.779    10.074    11.457    12.928    14.487    16.134    17.869    19.691    21.601    23.598    25.682    27.853    30.110    32.454    34.884    37.399    40.000    42.687    45.458    48.313    51.253    54.276    57.383    60.573    63.845    67.198    70.633    74.148    77.743    81.417    85.170    89.000    86.582    78.967    71.534    64.286    57.220    50.339    43.641    37.126    30.795    24.647    18.683    12.902     7.305     1.892    -3.339    -8.385   -13.248   -17.928   -22.424   -26.736   -30.865   -34.811   -38.573   -42.151   -45.546   -48.758   -51.786   -54.630   -57.291   -59.768   -62.062   -64.173   -66.100   -67.843   -69.403   -70.779   -71.972   -72.981   -73.807   -74.449   -74.908   -75.183   -75.275   -75.183   -74.908   -74.449   -73.807   -72.981   -71.972   -70.779   -69.403   -67.843   -66.100   -64.173   -62.062   -59.768   -57.291   -54.630   -51.786   -48.758   -45.546   -42.151   -38.573   -34.811   -30.865   -26.736   -22.424   -17.928   -13.248    -8.385    -3.339     1.892     7.305    12.902    18.683    24.647    30.795    37.126    43.641    50.339    57.220    64.286    71.534    78.967    86.582    89.000    85.170    81.417    77.743    74.148    70.633    67.198    63.845    60.573    57.383    54.276    51.253    48.313    45.458    42.687    40.000    37.399    34.884    32.454    30.110    27.853    25.682    23.598    21.601    19.691    17.869    16.134    14.487    12.928    11.457    10.074     8.779     7.574     6.456     5.428     4.488     3.637     2.876     2.203     1.620     1.126     0.722     0.407     0.182     0.046     0.000     0.000     0.000     0.000     0.000     0.000     0.000     0.000     0.000     0.000     0.000     0.000     0.000     0.000     0.000     0.000     0.000     0.000     0.000     0.000     0.000     0.000     0.000     0.000     0.000     0.000     0.000     0.000     0.000     0.000     0.000     0.000     0.000     0.000     0.000     0.000     0.000     0.000
     0.000     0.000     0.000     0.000     0.000     0.000     0.000     0.000     0.000     0.000     0.000     0.000     0.000     0.000     0.000     0.000     0.000     0.000     0.000     0.000     0.000     0.000     0.000     0.000     0.000     0.000     0.000     0.000     0.000     0.000     0.000     0.000     0.000     0.000     0.000     0.000     0.000     0.000     0.000     0.033     0.154     0.365     0.665     1.055     1.533     2.100     2.756     3.501     4.335     5.257     6.267     7.366     8.553     9.828    11.191    12.642    14.180    15.805    17.518    19.317    21.204    23.176    25.236    27.381    29.612    31.929    34.330    36.817    39.388    42.044    44.783    47.606    50.512    53.500    56.571    59.723    62.955    66.269    69.661    73.133    76.683    80.310    84.014    87.793    89.060    81.444    74.012    66.763    59.698    52.816    46.118    39.603    33.272    27.125    21.160    15.380     9.783     4.369    -0.861    -5.908   -10.771   -15.450   -19.946   -24.259   -28.388   -32.333   -36.095   -39.674   -43.069   -46.280   -49.308   -52.153   -54.814   -57.291   -59.585   -61.695   -63.622   -65.366   -66.925   -68.302   -69.495   -70.504   -71.330   -71.972   -72.431   -72.706   -72.798   -72.706   -72.431   -71.972   -71.330   -70.504   -69.495   -68.302   -66.925   -65.366   -63.622   -61.695   -59.585   -57.291   -54.814   -52.153   -49.308   -46.280   -43.069   -39.674   -36.095   -32.333   -28.388   -24.259   -19.946   -15.450   -10.771    -5.908    -0.861     4.369     9.783    15.380    21.160    27.125    33.272    39.603    46.118    52.816    59.698    66.763    74.012    81.444    89.060    87.793    84.014    80.310    76.683    73.133    69.661    66.269    62.955    59.723    56.571    53.500    50.512    47.606    44.783    42.044    39.388    36.817    34.330    31.929    29.612    27.381    25.236    23.176    21.204    19.317    17.518    15.805    14.180    12.642    11.191     9.828     8.553     7.366     6.267     5.257     4.335     3.501     2.756     2.100     1.533     1.055     0.665     0.365     0.154     0.033     0.000     0.000     0.000     0.000     0.000     0.000     0.000     0.000     0.000     0.000     0.000     0.000     0.000     0.000     0.000     0.000     0.000     0.000     0.000     0.000     0.000     0.000     0.000     0.000     0.000     0.000     0.000     0.000     0.000     0.000     0.000     0.000     0.000     0.000     0.000     0.000     0.000     0.000
     0.000     0.000     0.000     0.000     0.000     0.000     0.000     0.000     0.000     0.000     0.000     0.000     0.000     0.000     0.000     0.000     0.000     0.000     0.000     0.000     0.000     0.000     0.000     0.000     0.000     0.000     0.000     0.000     0.000     0.000     0.000     0.000     0.000     0.000     0.000     0.000     0.000     0.000     0.000     0.021     0.128     0.323     0.607     0.980     1.442     1.992     2.631     3.358     4.173     5.077     6.068     7.147     8.314     9.568    10.910    12.339    13.854    15.457    17.146    18.921    20.782    22.730    24.762    26.880    29.084    31.371    33.743    36.199    38.739    41.362    44.068    46.856    49.726    52.677    55.709    58.821    62.012    65.283    68.631    72.057    75.560    79.137    82.790    86.516    90.314    84.105    76.673    69.424    62.359    55.477    48.779    42.264    35.933    29.785    23.821    18.041    12.444     7.030     1.800    -3.247    -8.110   -12.789   -17.285   -21.598   -25.727   -29.672   -33.434   -37.013   -40.408   -43.619   -46.647   -49.492   -52.153   -54.630   -56.924   -59.034   -60.961   -62.705   -64.264   -65.641   -66.834   -67.843   -68.669   -69.311   -69.770   -70.045   -70.137   -70.045   -69.770   -69.311   -68.669   -67.843   -66.834   -65.641   -64.264   -62.705   -60.961   -59.034   -56.924   -54.630   -52.153   -49.492   -46.647   -43.619   -40.408   -37.013   -33.434   -29.672   -25.727   -21.598   -17.285   -12.789    -8.110    -3.247     1.800     7.030    12.444    18.041    23.821    29.785    35.933    42.264    48.779    55.477    62.359    69.424    76.673    84.105    90.314    86.516    82.790    79.137    75.560    72.057    68.631    65.283    62.012    58.821    55.709    52.677    49.726    46.856    44.068    41.362    38.739    36.199    33.743    31.371    29.084    26.880    24.762    22.730    20.782    18.921    17.146    15.457    13.854    12.339    10.910     9.568     8.314     7.147     6.068     5.077     4.173     3.358     2.631     1.992     1.442     0.980     0.607     0.323     0.128     0.021     0.000     0.000     0.000     0.000     0.000     0.000     0.000     0.000     0.000     0.000     0.000     0.000     0.000     0.000     0.000     0.000     0.000     0.000     0.000     0.000     0.000     0.000     0.000     0.000     0.000     0.000     0.000     0.000     0.000     0.000     0.000     0.000     0.000     0.000     0.000     0.000     0.000     0.000
     0.000     0.000     0.000     0.000     0.000     0.000     0.000     0.000     0.000     0.000     0.000     0.000     0.000     0.000     0.000     0.000     0.000     0.000     0.000     0.000     0.000     0.000     0.000     0.000     0.000     0.000     0.000     0.000     0.000     0.000     0.000     0.000     0.000     0.000     0.000     0.000     0.000     0.000     0.000     0.012     0.102     0.281     0.548     0.904     1.348     1.880     2.500     3.209     4.004     4.888     5.859     6.917     8.063     9.295    10.614    12.020    13.512    15.090    16.754    18.503    20.338    22.258    24.263    26.352    28.526    30.783    33.124    35.547    38.054    40.642    43.312    46.064    48.896    51.808    54.799    57.869    61.018    64.243    67.545    70.923    74.375    77.901    81.500    85.170    88.910    86.949    79.517    72.268    65.203    58.322    51.623    45.109    38.778    32.630    26.666    20.885    15.288     9.874     4.644    -0.402    -5.265    -9.945   -14.441   -18.754   -22.883   -26.828   -30.590   -34.169   -37.563   -40.775   -43.803   -46.647   -49.308   -51.786   -54.080   -56.190   -58.117   -59.860   -61.420   -62.796   -63.989   -64.999   -65.824   -66.467   -66.925   -67.201   -67.292   -67.201   -66.925   -66.467   -65.824   -64.999   -63.989   -62.796   -61.420   -59.860   -58.117   -56.190   -54.080   -51.786   -49.308   -46.647   -43.803   -40.775   -37.563   -34.169   -30.590   -26.828   -22.883   -18.754   -14.441    -9.945    -5.265    -0.402     4.644     9.874    15.288    20.885    26.666    32.630    38.778    45.109    51.623    58.322    65.203    72.268    79.517    86.949    88.910    85.170    81.500    77.901    74.375    70.923    67.545    64.243    61.018    57.869    54.799    51.808    48.896    46.064    43.312    40.642    38.054    35.547    33.124    30.783    28.526    26.352    24.263    22.258    20.338    18.503    16.754    15.090    13.512    12.020    10.614     9.295     8.063     6.917     5.859     4.888     4.004     3.209     2.500     1.880     1.348     0.904     0.548     0.281     0.102     0.012     0.000     0.000     0.000     0.000     0.000     0.000     0.000     0.000     0.000     0.000     0.000     0.000     0.000     0.000     0.000     0.000     0.000     0.000     0.000     0.000     0.000     0.000     0.000     0.000     0.000     0.000     0.000     0.000     0.000     0.000     0.000     0.000     0.000     0.000     0.000     0.000     0.000     0.000
     0.000     0.000     0.000     0.000     0.000     0.000     0.000     0.000     0.000     0.000     0.000     0.000     0.000     0.000     0.000     0.000     0.000     0.000     0.000     0.000     0.000     0.000     0.000     0.000     0.000     0.000     0.000     0.000     0.000     0.000     0.000     0.000     0.000     0.000     0.000     0.000     0.000     0.000     0.000     0.005     0.078     0.239     0.489     0.826     1.252     1.765     2.365     3.054     3.829     4.692     5.641     6.677     7.800     9.009    10.305    11.686    13.153    14.705    16.343    18.065    19.872    21.764    23.739    25.798    27.941    30.166    32.473    34.863    37.334    39.886    42.519    45.232    48.024    50.895    53.844    56.870    59.973    63.152    66.406    69.733    73.133    76.605    80.148    83.759    87.439    89.977    82.545    75.296    68.231    61.349    54.651    48.137    41.805    35.658    29.694    23.913    18.316    12.902     7.672     2.626    -2.237    -6.917   -11.413   -15.726   -19.855   -23.800   -27.562   -31.141   -34.536   -37.747   -40.775   -43.619   -46.280   -48.758   -51.052   -53.162   -55.089   -56.832   -58.392   -59.768   -60.961   -61.971   -62.796   -63.439   -63.897   -64.173   -64.264   -64.173   -63.897   -63.439   -62.796   -61.971   -60.961   -59.768   -58.392   -56.832   -55.089   -53.162   -51.052   -48.758   -46.280   -43.619   -40.775   -37.747   -34.536   -31.141   -27.562   -23.800   -19.855   -15.726   -11.413    -6.917    -2.237     2.626     7.672    12.902    18.316    23.913    29.694    35.658    41.805    48.137    54.651    61.349    68.231    75.296    82.545    89.977    87.439    83.759    80.148    76.605    73.133    69.733    66.406    63.152    59.973    56.870    53.844    50.895    48.024    45.232    42.519    39.886    37.334    34.863    32.473    30.166    27.941    25.798    23.739    21.764    19.872    18.065    16.343    14.705    13.153    11.686    10.305     9.009     7.800     6.677     5.641     4.692     3.829     3.054     2.365     1.765     1.252     0.826     0.489     0.239     0.078     0.005     0.000     0.000     0.000     0.000     0.000     0.000     0.000     0.000     0.000     0.000     0.000     0.000     0.000     0.000     0.000     0.000     0.000     0.000     0.000     0.000     0.000     0.000     0.000     0.000     0.000     0.000     0.000     0.000     0.000     0.000     0.000     0.000     0.000     0.000     0.000     0.000     0.000     0.000
     0.000     0.000     0.000     0.000     0.000     0.000     0.000     0.000     0.000     0.000     0.000     0.000     0.000     0.000     0.000     0.000     0.000     0.000     0.000     0.000     0.000     0.000     0.000     0.000     0.000     0.000     0.000     0.000     0.000     0.000     0.000     0.000     0.000     0.000     0.000     0.000     0.000     0.000     0.000     0.001     0.056     0.199     0.430     0.748     1.154     1.647     2.227     2.894     3.648     4.488     5.415     6.428     7.527     8.712     9.982    11.338    12.779    14.304    15.914    17.608    19.386    21.247    23.192    25.219    27.329    29.520    31.793    34.147    36.582    39.096    41.690    44.363    47.113    49.941    52.846    55.827    58.883    62.012    65.215    68.490    71.836    75.252    78.737    82.288    85.905    89.586    85.757    78.508    71.443    64.561    57.863    51.348    45.017    38.869    32.905    27.124    21.527    16.114    10.884     5.837     0.974    -3.706    -8.202   -12.514   -16.643   -20.589   -24.351   -27.929   -31.324   -34.536   -37.563   -40.408   -43.069   -45.546   -47.840   -49.951   -51.877   -53.621   -55.181   -56.557   -57.750   -58.759   -59.585   -60.227   -60.686   -60.961   -61.053   -60.961   -60.686   -60.227   -59.585   -58.759   -57.750   -56.557   -55.181   -53.621   -51.877   -49.951   -47.840   -45.546   -43.069   -40.408   -37.563   -34.536   -31.324   -27.929   -24.351   -20.589   -16.643   -12.514    -8.202    -3.706     0.974     5.837    10.884    16.114    21.527    27.124    32.905    38.869    45.017    51.348    57.863    64.561    71.443    78.508    85.757    89.586    85.905    82.288    78.737    75.252    71.836    68.490    65.215    62.012    58.883    55.827    52.846    49.941    47.113    44.363    41.690    39.096    36.582    34.147    31.793    29.520    27.329    25.219    23.192    21.247    19.386    17.608    15.914    14.304    12.779    11.338     9.982     8.712     7.527     6.428     5.415     4.488     3.648     2.894     2.227     1.647     1.154     0.748     0.430     0.199     0.056     0.001     0.000     0.000     0.000     0.000     0.000     0.000     0.000     0.000     0.000     0.000     0.000     0.000     0.000     0.000     0.000     0.000     0.000     0.000     0.000     0.000     0.000     0.000     0.000     0.000     0.000     0.000     0.000     0.000     0.000     0.000     0.000     0.000     0.000     0.000     0.000     0.000     0.000     0.000
     0.000     0.000     0.000     0.000     0.000     0.000     0.000     0.000     0.000     0.000     0.000     0.000     0.000     0.000     0.000     0.000     0.000     0.000     0.000     0.000     0.000     0.000     0.000     0.000     0.000     0.000     0.000     0.000     0.000     0.000     0.000     0.000     0.000     0.000     0.000     0.000     0.000     0.000     0.000     0.000     0.037     0.160     0.371     0.669     1.055     1.526     2.085     2.730     3.461     4.279     5.182     6.171     7.245     8.404     9.648    10.977    12.391    13.888    15.469    17.133    18.880    20.710    22.623    24.617    26.692    28.849    31.086    33.403    35.799    38.274    40.827    43.458    46.165    48.949    51.808    54.741    57.747    60.827    63.977    67.198    70.488    73.846    77.270    80.760    84.312    87.927    89.152    81.903    74.838    67.956    61.258    54.743    48.412    42.264    36.300    30.519    24.922    19.509    14.279     9.232     4.369    -0.311    -4.807    -9.119   -13.248   -17.194   -20.956   -24.534   -27.929   -31.141   -34.169   -37.013   -39.674   -42.151   -44.445   -46.556   -48.482   -50.226   -51.786   -53.162   -54.355   -55.364   -56.190   -56.832   -57.291   -57.566   -57.658   -57.566   -57.291   -56.832   -56.190   -55.364   -54.355   -53.162   -51.786   -50.226   -48.482   -46.556   -44.445   -42.151   -39.674   -37.013   -34.169   -31.141   -27.929   -24.534   -20.956   -17.194   -13.248    -9.119    -4.807    -0.311     4.369     9.232    14.279    19.509    24.922    30.519    36.300    42.264    48.412    54.743    61.258    67.956    74.838    81.903    89.152    87.927    84.312    80.760    77.270    73.846    70.488    67.198    63.977    60.827    57.747    54.741    51.808    48.949    46.165    43.458    40.827    38.274    35.799    33.403    31.086    28.849    26.692    24.617    22.623    20.710    18.880    17.133    15.469    13.888    12.391    10.977     9.648     8.404     7.245     6.171     5.182     4.279     3.461     2.730     2.085     1.526     1.055     0.669     0.371     0.160     0.037     0.000     0.000     0.000     0.000     0.000     0.000     0.000     0.000     0.000     0.000     0.000     0.000     0.000     0.000     0.000     0.000     0.000     0.000     0.000     0.000     0.000     0.000     0.000     0.000     0.000     0.000     0.000     0.000     0.000     0.000     0.000     0.000     0.000     0.000     0.000     0.000     0.000     0.000     0.000
     0.000     0.000     0.000     0.000     0.000     0.000     0.000     0.000     0.000     0.000     0.000     0.000     0.000     0.000     0.000     0.000     0.000     0.000     0.000     0.000     0.000     0.000     0.000     0.000     0.000     0.000     0.000     0.000     0.000     0.000     0.000     0.000     0.000     0.000     0.000     0.000     0.000     0.000     0.000     0.000     0.021     0.124     0.315     0.592     0.955     1.405     1.941     2.563     3.271     4.064     4.942     5.906     6.954     8.087     9.304    10.605    11.989    13.457    15.008    16.641    18.357    20.154    22.033    23.992    26.032    28.152    30.352    32.630    34.987    37.421    39.932    42.519    45.182    47.919    50.731    53.615    56.571    59.597    62.694    65.859    69.091    72.390    75.752    79.178    82.664    86.210    89.813    85.481    78.416    71.534    64.836    58.322    51.990    45.843    39.879    34.098    28.501    23.087    17.857    12.811     7.947     3.268    -1.228    -5.541    -9.670   -13.615   -17.377   -20.956   -24.351   -27.562   -30.590   -33.434   -36.095   -38.573   -40.867   -42.977   -44.904   -46.647   -48.207   -49.584   -50.776   -51.786   -52.611   -53.254   -53.713   -53.988   -54.080   -53.988   -53.713   -53.254   -52.611   -51.786   -50.776   -49.584   -48.207   -46.647   -44.904   -42.977   -40.867   -38.573   -36.095   -33.434   -30.590   -27.562   -24.351   -20.956   -17.377   -13.615    -9.670    -5.541    -1.228     3.268     7.947    12.811    17.857    23.087    28.501    34.098    39.879    45.843    51.990    58.322    64.836    71.534    78.416    85.481    89.813    86.210    82.664    79.178    75.752    72.390    69.091    65.859    62.694    59.597    56.571    53.615    50.731    47.919    45.182    42.519    39.932    37.421    34.987    32.630    30.352    28.152    26.032    23.992    22.033    20.154    18.357    16.641    15.008    13.457    11.989    10.605     9.304     8.087     6.954     5.906     4.942     4.064     3.271     2.563     1.941     1.405     0.955     0.592     0.315     0.124     0.021     0.000     0.000     0.000     0.000     0.000     0.000     0.000     0.000     0.000     0.000     0.000     0.000     0.000     0.000     0.000     0.000     0.000     0.000     0.000     0.000     0.000     0.000     0.000     0.000     0.000     0.000     0.000     0.000     0.000     0.000     0.000     0.000     0.000     0.000     0.000     0.000     0.000     0.000     0.000
     0.000     0.000     0.000     0.000     0.000     0.000     0.000     0.000     0.000     0.000     0.000     0.000     0.000     0.000     0.000     0.000     0.000     0.000     0.000     0.000     0.000     0.000     0.000     0.000     0.000     0.000     0.000     0.000     0.000     0.000     0.000     0.000     0.000     0.000     0.000     0.000     0.000     0.000     0.000     0.000     0.009     0.091     0.260     0.515     0.856     1.283     1.796     2.394     3.077     3.845     4.697     5.634     6.656     7.761     8.949    10.221    11.576    13.013    14.533    16.134    17.816    19.580    21.424    23.347    25.351    27.433    29.594    31.832    34.147    36.539    39.007    41.549    44.166    46.856    49.618    52.451    55.355    58.328    61.369    64.477    67.650    70.887    74.186    77.546    80.965    84.440    87.971    89.243    82.178    75.296    68.598    62.084    55.752    49.605    43.641    37.860    32.263    26.849    21.619    16.573    11.709     7.030     2.534    -1.779    -5.908    -9.853   -13.615   -17.194   -20.589   -23.800   -26.828   -29.672   -32.333   -34.811   -37.105   -39.215   -41.142   -42.885   -44.445   -45.822   -47.014   -48.024   -48.849   -49.492   -49.951   -50.226   -50.318   -50.226   -49.951   -49.492   -48.849   -48.024   -47.014   -45.822   -44.445   -42.885   -41.142   -39.215   -37.105   -34.811   -32.333   -29.672   -26.828   -23.800   -20.589   -17.194   -13.615    -9.853    -5.908    -1.779     2.534     7.030    11.709    16.573    21.619    26.849    32.263    37.860    43.641    49.605    55.752    62.084    68.598    75.296    82.178    89.243    87.971    84.440    80.965    77.546    74.186    70.887    67.650    64.477    61.369    58.328    55.355    52.451    49.618    46.856    44.166    41.549    39.007    36.539    34.147    31.832    29.594    27.433    25.351    23.347    21.424    19.580    17.816    16.134    14.533    13.013    11.576    10.221     8.949     7.761     6.656     5.634     4.697     3.845     3.077     2.394     1.796     1.283     0.856     0.515     0.260     0.091     0.009     0.000     0.000     0.000     0.000     0.000     0.000     0.000     0.000     0.000     0.000     0.000     0.000     0.000     0.000     0.000     0.000     0.000     0.000     0.000     0.000     0.000     0.000     0.000     0.000     0.000     0.000     0.000     0.000     0.000     0.000     0.000     0.000     0.000     0.000     0.000     0.000     0.000     0.000     0.000
     0.000     0.000     0.000     0.000     0.000     0.000     0.000     0.000     0.000     0.000     0.000     0.000     0.000     0.000     0.000     0.000     0.000     0.000     0.000     0.000     0.000     0.000     0.000     0.000     0.000     0.000     0.000     0.000     0.000     0.000     0.000     0.000     0.000     0.000     0.000     0.000     0.000     0.000     0.000     0.000     0.002     0.062     0.209     0.441     0.759     1.162     1.650     2.223     2.880     3.622     4.448     5.358     6.351     7.427     8.586     9.828    11.152    12.558    14.044    15.612    17.261    18.989    20.797    22.684    24.649    26.692    28.813    31.010    33.283    35.631    38.054    40.550    43.119    45.760    48.472    51.253    54.103    57.021    60.005    63.054    66.166    69.340    72.575    75.868    79.218    82.622    86.079    89.586    86.124    79.242    72.544    66.029    59.698    53.550    47.586    41.805    36.208    30.795    25.565    20.518    15.655    10.975     6.479     2.167    -1.962    -5.908    -9.670   -13.248   -16.643   -19.855   -22.883   -25.727   -28.388   -30.865   -33.159   -35.270   -37.196   -38.940   -40.500   -41.876   -43.069   -44.078   -44.904   -45.546   -46.005   -46.280   -46.372   -46.280   -46.005   -45.546   -44.904   -44.078   -43.069   -41.876   -40.500   -38.940   -37.196   -35.270   -33.159   -30.865   -28.388   -25.727   -22.883   -19.855   -16.643   -13.248    -9.670    -5.908    -1.962     2.167     6.479    10.975    15.655    20.518    25.565    30.795    36.208    41.805    47.586    53.550    59.698    66.029    72.544    79.242    86.124    89.586    86.079    82.622    79.218    75.868    72.575    69.340    66.166    63.054    60.005    57.021    54.103    51.253    48.472    45.760    43.119    40.550    38.054    35.631    33.283    31.010    28.813    26.692    24.649    22.684    20.797    18.989    17.261    15.612    14.044    12.558    11.152     9.828     8.586     7.427     6.351     5.358     4.448     3.622     2.880     2.223     1.650     1.162     0.759     0.441     0.209     0.062     0.002     0.000     0.000     0.000     0.000     0.000     0.000     0.000     0.000     0.000     0.000     0.000     0.000     0.000     0.000     0.000     0.000     0.000     0.000     0.000     0.000     0.000     0.000     0.000     0.000     0.000     0.000     0.000     0.000     0.000     0.000     0.000     0.000     0.000     0.000     0.000     0.000     0.000     0.000     0.000
     0.000     0.000     0.000     0.000     0.000     0.000     0.000     0.000     0.000     0.000     0.000     0.000     0.000     0.000     0.000     0.000     0.000     0.000     0.000     0.000     0.000     0.000     0.000     0.000     0.000     0.000     0.000     0.000     0.000     0.000     0.000     0.000     0.000     0.000     0.000     0.000     0.000     0.000     0.000     0.000     0.000     0.038     0.161     0.370     0.663     1.041     1.504     2.051     2.682     3.397     4.195     5.077     6.041     7.087     8.216     9.427    10.718    12.091    13.545    15.078    16.691    18.383    20.154    22.003    23.929    25.932    28.011    30.166    32.395    34.698    37.075    39.524    42.044    44.635    47.294    50.023    52.818    55.679    58.605    61.593    64.644    67.754    70.923    74.148    77.428    80.760    84.142    87.572    90.253    83.371    76.673    70.158    63.827    57.679    51.715    45.934    40.337    34.924    29.694    24.647    19.784    15.104    10.608     6.296     2.167    -1.779    -5.541    -9.119   -12.514   -15.726   -18.754   -21.598   -24.259   -26.736   -29.030   -31.141   -33.067   -34.811   -36.371   -37.747   -38.940   -39.949   -40.775   -41.417   -41.876   -42.151   -42.243   -42.151   -41.876   -41.417   -40.775   -39.949   -38.940   -37.747   -36.371   -34.811   -33.067   -31.141   -29.030   -26.736   -24.259   -21.598   -18.754   -15.726   -12.514    -9.119    -5.541    -1.779     2.167     6.296    10.608    15.104    19.784    24.647    29.694    34.924    40.337    45.934    51.715    57.679    63.827    70.158    76.673    83.371    90.253    87.572    84.142    80.760    77.428    74.148    70.923    67.754    64.644    61.593    58.605    55.679    52.818    50.023    47.294    44.635    42.044    39.524    37.075    34.698    32.395    30.166    28.011    25.932    23.929    22.003    20.154    18.383    16.691    15.078    13.545    12.091    10.718     9.427     8.216     7.087     6.041     5.077     4.195     3.397     2.682     2.051     1.504     1.041     0.663     0.370     0.161     0.038     0.000     0.000     0.000     0.000     0.000     0.000     0.000     0.000     0.000     0.000     0.000     0.000     0.000     0.000     0.000     0.000     0.000     0.000     0.000     0.000     0.000     0.000     0.000     0.000     0.000     0.000     0.000     0.000     0.000     0.000     0.000     0.000     0.000     0.000     0.000     0.000     0.000     0.000     0.000     0.000
     0.000     0.000     0.000     0.000     0.000     0.000     0.000     0.000     0.000     0.000     0.000     0.000     0.000     0.000     0.000     0.000     0.000     0.000     0.000     0.000     0.000     0.000     0.000     0.000     0.000     0.000     0.000     0.000     0.000     0.000     0.000     0.000     0.000     0.000     0.000     0.000     0.000     0.000     0.000     0.000     0.000     0.019     0.118     0.302     0.571     0.923     1.360     1.880     2.484     3.171     3.940     4.792     5.726     6.742     7.840     9.018    10.277    11.616    13.035    14.533    16.109    17.764    19.497    21.306    23.192    25.154    27.190    29.301    31.486    33.743    36.073    38.473    40.943    43.482    46.089    48.763    51.502    54.305    57.172    60.099    63.086    66.132    69.233    72.390    75.598    78.857    82.163    85.515    88.910    87.683    80.985    74.471    68.139    61.992    56.028    50.247    44.650    39.236    34.006    28.960    24.097    19.417    14.921    10.608     6.479     2.534    -1.228    -4.807    -8.202   -11.413   -14.441   -17.285   -19.946   -22.424   -24.718   -26.828   -28.755   -30.498   -32.058   -33.434   -34.627   -35.637   -36.462   -37.105   -37.563   -37.839   -37.931   -37.839   -37.563   -37.105   -36.462   -35.637   -34.627   -33.434   -32.058   -30.498   -28.755   -26.828   -24.718   -22.424   -19.946   -17.285   -14.441   -11.413    -8.202    -4.807    -1.228     2.534     6.479    10.608    14.921    19.417    24.097    28.960    34.006    39.236    44.650    50.247    56.028    61.992    68.139    74.471    80.985    87.683    88.910    85.515    82.163    78.857    75.598    72.390    69.233    66.132    63.086    60.099    57.172    54.305    51.502    48.763    46.089    43.482    40.943    38.473    36.073    33.743    31.486    29.301    27.190    25.154    23.192    21.306    19.497    17.764    16.109    14.533    13.035    11.616    10.277     9.018     7.840     6.742     5.726     4.792     3.940     3.171     2.484     1.880     1.360     0.923     0.571     0.302     0.118     0.019     0.000     0.000     0.000     0.000     0.000     0.000     0.000     0.000     0.000     0.000     0.000     0.000     0.000     0.000     0.000     0.000     0.000     0.000     0.000     0.000     0.000     0.000     0.000     0.000     0.000     0.000     0.000     0.000     0.000     0.000     0.000     0.000     0.000     0.000     0.000     0.000     0.000     0.000     0.000     0.000
     0.000     0.000     0.000     0.000     0.000     0.000     0.000     0.000     0.000     0.000     0.000     0.000     0.000     0.000     0.000     0.000     0.000     0.000     0.000     0.000     0.000     0.000     0.000     0.000     0.000     0.000     0.000     0.000     0.000     0.000     0.000     0.000     0.000     0.000     0.000     0.000     0.000     0.000     0.000     0.000     0.000     0.006     0.081     0.239     0.482     0.808     1.217     1.710     2.286     2.943     3.684     4.505     5.409     6.393     7.458     8.603     9.828    11.132    12.516    13.977    15.516    17.133    18.826    20.595    22.440    24.359    26.352    28.419    30.558    32.768    35.049    37.399    39.818    42.305    44.858    47.476    50.158    52.903    55.709    58.574    61.497    64.477    67.510    70.597    73.733    76.917    80.148    83.421    86.735    90.086    85.481    78.967    72.635    66.488    60.524    54.743    49.146    43.732    38.502    33.456    28.593    23.913    19.417    15.104    10.975     7.030     3.268    -0.311    -3.706    -6.917    -9.945   -12.789   -15.450   -17.928   -20.222   -22.332   -24.259   -26.002   -27.562   -28.938   -30.131   -31.141   -31.966   -32.609   -33.067   -33.343   -33.434   -33.343   -33.067   -32.609   -31.966   -31.141   -30.131   -28.938   -27.562   -26.002   -24.259   -22.332   -20.222   -17.928   -15.450   -12.789    -9.945    -6.917    -3.706    -0.311     3.268     7.030    10.975    15.104    19.417    23.913    28.593    33.456    38.502    43.732    49.146    54.743    60.524    66.488    72.635    78.967    85.481    90.086    86.735    83.421    80.148    76.917    73.733    70.597    67.510    64.477    61.497    58.574    55.709    52.903    50.158    47.476    44.858    42.305    39.818    37.399    35.049    32.768    30.558    28.419    26.352    24.359    22.440    20.595    18.826    17.133    15.516    13.977    12.516    11.132     9.828     8.603     7.458     6.393     5.409     4.505     3.684     2.943     2.286     1.710     1.217     0.808     0.482     0.239     0.081     0.006     0.000     0.000     0.000     0.000     0.000     0.000     0.000     0.000     0.000     0.000     0.000     0.000     0.000     0.000     0.000     0.000     0.000     0.000     0.000     0.000     0.000     0.000     0.000     0.000     0.000     0.000     0.000     0.000     0.000     0.000     0.000     0.000     0.000     0.000     0.000     0.000     0.000     0.000     0.000     0.000
     0.000     0.000     0.000     0.000     0.000     0.000     0.000     0.000     0.000     0.000     0.000     0.000     0.000     0.000     0.000     0.000     0.000     0.000     0.000     0.000     0.000     0.000     0.000     0.000     0.000     0.000     0.000     0.000     0.000     0.000     0.000     0.000     0.000     0.000     0.000     0.000     0.000     0.000     0.000     0.000     0.000     0.000     0.049     0.182     0.397     0.696     1.078     1.542     2.089     2.717     3.427     4.217     5.089     6.041     7.073     8.184     9.374    10.643    11.989    13.413    14.914    16.492    18.145    19.872    21.675    23.551    25.499    27.520    29.612    31.774    34.006    36.305    38.672    41.106    43.604    46.165    48.789    51.474    54.219    57.021    59.879    62.792    65.757    68.773    71.836    74.946    78.099    81.294    84.526    87.793    90.161    83.646    77.315    71.167    65.203    59.423    53.825    48.412    43.182    38.135    33.272    28.593    24.097    19.784    15.655    11.709     7.947     4.369     0.974    -2.237    -5.265    -8.110   -10.771   -13.248   -15.542   -17.652   -19.579   -21.323   -22.883   -24.259   -25.452   -26.461   -27.287   -27.929   -28.388   -28.663   -28.755   -28.663   -28.388   -27.929   -27.287   -26.461   -25.452   -24.259   -22.883   -21.323   -19.579   -17.652   -15.542   -13.248   -10.771    -8.110    -5.265    -2.237     0.974     4.369     7.947    11.709    15.655    19.784    24.097    28.593    33.272    38.135    43.182    48.412    53.825    59.423    65.203    71.167    77.315    83.646    90.161    87.793    84.526    81.294    78.099    74.946    71.836    68.773    65.757    62.792    59.879    57.021    54.219    51.474    48.789    46.165    43.604    41.106    38.672    36.305    34.006    31.774    29.612    27.520    25.499    23.551    21.675    19.872    18.145    16.492    14.914    13.413    11.989    10.643     9.374     8.184     7.073     6.041     5.089     4.217     3.427     2.717     2.089     1.542     1.078     0.696     0.397     0.182     0.049     0.000     0.000     0.000     0.000     0.000     0.000     0.000     0.000     0.000     0.000     0.000     0.000     0.000     0.000     0.000     0.000     0.000     0.000     0.000     0.000     0.000     0.000     0.000     0.000     0.000     0.000     0.000     0.000     0.000     0.000     0.000     0.000     0.000     0.000     0.000     0.000     0.000     0.000     0.000     0.000     0.000
     0.000     0.000     0.000     0.000     0.000     0.000     0.000     0.000     0.000     0.000     0.000     0.000     0.000     0.000     0.000     0.000     0.000     0.000     0.000     0.000     0.000     0.000     0.000     0.000     0.000     0.000     0.000     0.000     0.000     0.000     0.000     0.000     0.000     0.000     0.000     0.000     0.000     0.000     0.000     0.000     0.000     0.000     0.025     0.130     0.319     0.590     0.943     1.378     1.894     2.492     3.171     3.929     4.768     5.687     6.684     7.761     8.915    10.147    11.457    12.842    14.304    15.841    17.453    19.139    20.898    22.730    24.633    26.607    28.651    30.764    32.945    35.194    37.508    39.886    42.329    44.833    47.398    50.023    52.705    55.443    58.236    61.081    63.977    66.921    69.912    72.947    76.023    79.137    82.288    85.472    88.685    88.509    82.178    76.030    70.066    64.286    58.689    53.275    48.045    42.998    38.135    33.456    28.960    24.647    20.518    16.573    12.811     9.232     5.837     2.626    -0.402    -3.247    -5.908    -8.385   -10.679   -12.789   -14.716   -16.460   -18.019   -19.396   -20.589   -21.598   -22.424   -23.066   -23.525   -23.800   -23.892   -23.800   -23.525   -23.066   -22.424   -21.598   -20.589   -19.396   -18.019   -16.460   -14.716   -12.789   -10.679    -8.385    -5.908    -3.247    -0.402     2.626     5.837     9.232    12.811    16.573    20.518    24.647    28.960    33.456    38.135    42.998    48.045    53.275    58.689    64.286    70.066    76.030    82.178    88.509    88.685    85.472    82.288    79.137    76.023    72.947    69.912    66.921    63.977    61.081    58.236    55.443    52.705    50.023    47.398    44.833    42.329    39.886    37.508    35.194    32.945    30.764    28.651    26.607    24.633    22.730    20.898    19.139    17.453    15.841    14.304    12.842    11.457    10.147     8.915     7.761     6.684     5.687     4.768     3.929     3.171     2.492     1.894     1.378     0.943     0.590     0.319     0.130     0.025     0.000     0.000     0.000     0.000     0.000     0.000     0.000     0.000     0.000     0.000     0.000     0.000     0.000     0.000     0.000     0.000     0.000     0.000     0.000     0.000     0.000     0.000     0.000     0.000     0.000     0.000     0.000     0.000     0.000     0.000     0.000     0.000     0.000     0.000     0.000     0.000     0.000     0.000     0.000     0.000     0.000
     0.000     0.000     0.000     0.000     0.000     0.000     0.000     0.000     0.000     0.000     0.000     0.000     0.000     0.000     0.000     0.000     0.000     0.000     0.000     0.000     0.000     0.000     0.000     0.000     0.000     0.000     0.000     0.000     0.000     0.000     0.000     0.000     0.000     0.000     0.000     0.000     0.000     0.000     0.000     0.000     0.000     0.000     0.008     0.086     0.247     0.489     0.812     1.217     1.703     2.270     2.916     3.643     4.448     5.332     6.295     7.336     8.454     9.648    10.919    12.266    13.688    15.184    16.754    18.397    20.112    21.898    23.755    25.682    27.677    29.741    31.871    34.066    36.327    38.650    41.036    43.482    45.988    48.551    51.170    53.844    56.571    59.348    62.174    65.047    67.964    70.923    73.921    76.957    80.026    83.126    86.254    89.406    87.225    81.077    75.113    69.332    63.735    58.322    53.091    48.045    43.182    38.502    34.006    29.694    25.565    21.619    17.857    14.279    10.884     7.672     4.644     1.800    -0.861    -3.339    -5.632    -7.743    -9.670   -11.413   -12.973   -14.349   -15.542   -16.551   -17.377   -18.019   -18.478   -18.754   -18.845   -18.754   -18.478   -18.019   -17.377   -16.551   -15.542   -14.349   -12.973   -11.413    -9.670    -7.743    -5.632    -3.339    -0.861     1.800     4.644     7.672    10.884    14.279    17.857    21.619    25.565    29.694    34.006    38.502    43.182    48.045    53.091    58.322    63.735    69.332    75.113    81.077    87.225    89.406    86.254    83.126    80.026    76.957    73.921    70.923    67.964    65.047    62.174    59.348    56.571    53.844    51.170    48.551    45.988    43.482    41.036    38.650    36.327    34.066    31.871    29.741    27.677    25.682    23.755    21.898    20.112    18.397    16.754    15.184    13.688    12.266    10.919     9.648     8.454     7.336     6.295     5.332     4.448     3.643     2.916     2.270     1.703     1.217     0.812     0.489     0.247     0.086     0.008     0.000     0.000     0.000     0.000     0.000     0.000     0.000     0.000     0.000     0.000     0.000     0.000     0.000     0.000     0.000     0.000     0.000     0.000     0.000     0.000     0.000     0.000     0.000     0.000     0.000     0.000     0.000     0.000     0.000     0.000     0.000     0.000     0.000     0.000     0.000     0.000     0.000     0.000     0.000     0.000     0.000
     0.000     0.000     0.000     0.000     0.000     0.000     0.000     0.000     0.000     0.000     0.000     0.000     0.000     0.000     0.000     0.000     0.000     0.000     0.000     0.000     0.000     0.000     0.000     0.000     0.000     0.000     0.000     0.000     0.000     0.000     0.000     0.000     0.000     0.000     0.000     0.000     0.000     0.000     0.000     0.000     0.000     0.000     0.000     0.050     0.182     0.394     0.688     1.062     1.517     2.051     2.665     3.358     4.129     4.979     5.906     6.910     7.991     9.147    10.379    11.686    13.067    14.521    16.048    17.647    19.317    21.058    22.868    24.746    26.692    28.705    30.783    32.926    35.131    37.399    39.727    42.115    44.560    47.062    49.618    52.227    54.887    57.595    60.351    63.152    65.995    68.879    71.800    74.755    77.743    80.760    83.802    86.866    89.949    86.307    80.343    74.562    68.965    63.552    58.322    53.275    48.412    43.732    39.236    34.924    30.795    26.849    23.087    19.509    16.114    12.902     9.874     7.030     4.369     1.892    -0.402    -2.513    -4.440    -6.183    -7.743    -9.119   -10.312   -11.321   -12.147   -12.789   -13.248   -13.523   -13.615   -13.523   -13.248   -12.789   -12.147   -11.321   -10.312    -9.119    -7.743    -6.183    -4.440    -2.513    -0.402     1.892     4.369     7.030     9.874    12.902    16.114    19.509    23.087    26.849    30.795    34.924    39.236    43.732    48.412    53.275    58.322    63.552    68.965    74.562    80.343    86.307    89.949    86.866    83.802    80.760    77.743    74.755    71.800    68.879    65.995    63.152    60.351    57.595    54.887    52.227    49.618    47.062    44.560    42.115    39.727    37.399    35.131    32.926    30.783    28.705    26.692    24.746    22.868    21.058    19.317    17.647    16.048    14.521    13.067    11.686    10.379     9.147     7.991     6.910     5.906     4.979     4.129     3.358     2.665     2.051     1.517     1.062     0.688     0.394     0.182     0.050     0.000     0.000     0.000     0.000     0.000     0.000     0.000     0.000     0.000     0.000     0.000     0.000     0.000     0.000     0.000     0.000     0.000     0.000     0.000     0.000     0.000     0.000     0.000     0.000     0.000     0.000     0.000     0.000     0.000     0.000     0.000     0.000     0.000     0.000     0.000     0.000     0.000     0.000     0.000     0.000     0.000     0.000
     0.000     0.000     0.000     0.000     0.000     0.000     0.000     0.000     0.000     0.000     0.000     0.000     0.000     0.000     0.000     0.000     0.000     0.000     0.000     0.000     0.000     0.000     0.000     0.000     0.000     0.000     0.000     0.000     0.000     0.000     0.000     0.000     0.000     0.000     0.000     0.000     0.000     0.000     0.000     0.000     0.000     0.000     0.000     0.023     0.125     0.308     0.571     0.914     1.336     1.838     2.418     3.077     3.813     4.627     5.518     6.485     7.527     8.645     9.837    11.103    12.443    13.854    15.338    16.892    18.517    20.211    21.973    23.802    25.698    27.660    29.685    31.774    33.925    36.136    38.406    40.735    43.119    45.558    48.050    50.594    53.187    55.827    58.512    61.241    64.010    66.818    69.661    72.538    75.444    78.378    81.335    84.312    87.307    90.314    85.757    79.976    74.379    68.965    63.735    58.689    53.825    49.146    44.650    40.337    36.208    32.263    28.501    24.922    21.527    18.316    15.288    12.444     9.783     7.305     5.011     2.901     0.974    -0.769    -2.329    -3.706    -4.898    -5.908    -6.733    -7.376    -7.835    -8.110    -8.202    -8.110    -7.835    -7.376    -6.733    -5.908    -4.898    -3.706    -2.329    -0.769     0.974     2.901     5.011     7.305     9.783    12.444    15.288    18.316    21.527    24.922    28.501    32.263    36.208    40.337    44.650    49.146    53.825    58.689    63.735    68.965    74.379    79.976    85.757    90.314    87.307    84.312    81.335    78.378    75.444    72.538    69.661    66.818    64.010    61.241    58.512    55.827    53.187    50.594    48.050    45.558    43.119    40.735    38.406    36.136    33.925    31.774    29.685    27.660    25.698    23.802    21.973    20.211    18.517    16.892    15.338    13.854    12.443    11.103     9.837     8.645     7.527     6.485     5.518     4.627     3.813     3.077     2.418     1.838     1.336     0.914     0.571     0.308     0.125     0.023     0.000     0.000     0.000     0.000     0.000     0.000     0.000     0.000     0.000     0.000     0.000     0.000     0.000     0.000     0.000     0.000     0.000     0.000     0.000     0.000     0.000     0.000     0.000     0.000     0.000     0.000     0.000     0.000     0.000     0.000     0.000     0.000     0.000     0.000     0.000     0.000     0.000     0.000     0.000     0.000     0.000     0.000
     0.000     0.000     0.000     0.000     0.000     0.000     0.000     0.000     0.000     0.000     0.000     0.000     0.000     0.000     0.000     0.000     0.000     0.000     0.000     0.000     0.000     0.000     0.000     0.000     0.000     0.000     0.000     0.000     0.000     0.000     0.000     0.000     0.000     0.000     0.000     0.000     0.000     0.000     0.000     0.000     0.000     0.000     0.000     0.006     0.078     0.230     0.461     0.772     1.162     1.630     2.176     2.800     3.501     4.279     5.132     6.061     7.065     8.143     9.295    10.520    11.817    13.185    14.625    16.134    17.712    19.359    21.072    22.852    24.698    26.607    28.580    30.614    32.709    34.863    37.075    39.343    41.667    44.043    46.471    48.949    51.474    54.046    56.660    59.317    62.012    64.744    67.510    70.308    73.133    75.984    78.857    81.748    84.654    87.572    90.497    85.573    79.976    74.562    69.332    64.286    59.423    54.743    50.247    45.934    41.805    37.860    34.098    30.519    27.124    23.913    20.885    18.041    15.380    12.902    10.608     8.498     6.571     4.828     3.268     1.892     0.699    -0.311    -1.136    -1.779    -2.237    -2.513    -2.604    -2.513    -2.237    -1.779    -1.136    -0.311     0.699     1.892     3.268     4.828     6.571     8.498    10.608    12.902    15.380    18.041    20.885    23.913    27.124    30.519    34.098    37.860    41.805    45.934    50.247    54.743    59.423    64.286    69.332    74.562    79.976    85.573    90.497    87.572    84.654    81.748    78.857    75.984    73.133    70.308    67.510    64.744    62.012    59.317    56.660    54.046    51.474    48.949    46.471    44.043    41.667    39.343    37.075    34.863    32.709    30.614    28.580    26.607    24.698    22.852    21.072    19.359    17.712    16.134    14.625    13.185    11.817    10.520     9.295     8.143     7.065     6.061     5.132     4.279     3.501     2.800     2.176     1.630     1.162     0.772     0.461     0.230     0.078     0.006     0.000     0.000     0.000     0.000     0.000     0.000     0.000     0.000     0.000     0.000     0.000     0.000     0.000     0.000     0.000     0.000     0.000     0.000     0.000     0.000     0.000     0.000     0.000     0.000     0.000     0.000     0.000     0.000     0.000     0.000     0.000     0.000     0.000     0.000     0.000     0.000     0.000     0.000     0.000     0.000     0.000     0.000
     0.000     0.000     0.000     0.000     0.000     0.000     0.000     0.000     0.000     0.000     0.000     0.000     0.000     0.000     0.000     0.000     0.000     0.000     0.000     0.000     0.000     0.000     0.000     0.000     0.000     0.000     0.000     0.000     0.000     0.000     0.000     0.000     0.000     0.000     0.000     0.000     0.000     0.000     0.000     0.000     0.000     0.000     0.000     0.000     0.041     0.161     0.361     0.639     0.995     1.430     1.941     2.529     3.194     3.935     4.751     5.641     6.606     7.643     8.754     9.937    11.191    12.516    13.910    15.373    16.905    18.503    20.168    21.898    23.692    25.549    27.468    29.447    31.486    33.583    35.736    37.944    40.206    42.519    44.883    47.294    49.752    52.255    54.799    57.383    60.005    62.661    65.350    68.069    70.814    73.583    76.372    79.178    81.997    84.826    87.660    90.497    85.757    80.343    75.113    70.066    65.203    60.524    56.028    51.715    47.586    43.641    39.879    36.300    32.905    29.694    26.666    23.821    21.160    18.683    16.389    14.279    12.352    10.608     9.049     7.672     6.479     5.470     4.644     4.002     3.543     3.268     3.176     3.268     3.543     4.002     4.644     5.470     6.479     7.672     9.049    10.608    12.352    14.279    16.389    18.683    21.160    23.821    26.666    29.694    32.905    36.300    39.879    43.641    47.586    51.715    56.028    60.524    65.203    70.066    75.113    80.343    85.757    90.497    87.660    84.826    81.997    79.178    76.372    73.583    70.814    68.069    65.350    62.661    60.005    57.383    54.799    52.255    49.752    47.294    44.883    42.519    40.206    37.944    35.736    33.583    31.486    29.447    27.468    25.549    23.692    21.898    20.168    18.503    16.905    15.373    13.910    12.516    11.191     9.937     8.754     7.643     6.606     5.641     4.751     3.935     3.194     2.529     1.941     1.430     0.995     0.639     0.361     0.161     0.041     0.000     0.000     0.000     0.000     0.000     0.000     0.000     0.000     0.000     0.000     0.000     0.000     0.000     0.000     0.000     0.000     0.000     0.000     0.000     0.000     0.000     0.000     0.000     0.000     0.000     0.000     0.000     0.000     0.000     0.000     0.000     0.000     0.000     0.000     0.000     0.000     0.000     0.000     0.000     0.000     0.000     0.000     0.000
     0.000     0.000     0.000     0.000     0.000     0.000     0.000     0.000     0.000     0.000     0.000     0.000     0.000     0.000     0.000     0.000     0.000     0.000     0.000     0.000     0.000     0.000     0.000     0.000     0.000     0.000     0.000     0.000     0.000     0.000     0.000     0.000     0.000     0.000     0.000     0.000     0.000     0.000     0.000     0.000     0.000     0.000     0.000     0.000     0.015     0.104     0.270     0.515     0.838     1.237     1.714     2.266     2.894     3.597     4.374     5.226     6.150     7.147     8.216     9.356    10.567    11.847    13.196    14.613    16.097    17.647    19.262    20.941    22.684    24.488    26.352    28.277    30.259    32.298    34.392    36.539    38.739    40.989    43.288    45.634    48.024    50.457    52.931    55.443    57.991    60.573    63.185    65.825    68.490    71.178    73.884    76.605    79.338    82.080    84.826    87.572    90.314    86.307    81.077    76.030    71.167    66.488    61.992    57.679    53.550    49.605    45.843    42.264    38.869    35.658    32.630    29.785    27.125    24.647    22.353    20.243    18.316    16.573    15.013    13.636    12.444    11.434    10.608     9.966     9.507     9.232     9.140     9.232     9.507     9.966    10.608    11.434    12.444    13.636    15.013    16.573    18.316    20.243    22.353    24.647    27.125    29.785    32.630    35.658    38.869    42.264    45.843    49.605    53.550    57.679    61.992    66.488    71.167    76.030    81.077    86.307    90.314    87.572    84.826    82.080    79.338    76.605    73.884    71.178    68.490    65.825    63.185    60.573    57.991    55.443    52.931    50.457    48.024    45.634    43.288    40.989    38.739    36.539    34.392    32.298    30.259    28.277    26.352    24.488    22.684    20.941    19.262    17.647    16.097    14.613    13.196    11.847    10.567     9.356     8.216     7.147     6.150     5.226     4.374     3.597     2.894     2.266     1.714     1.237     0.838     0.515     0.270     0.104     0.015     0.000     0.000     0.000     0.000     0.000     0.000     0.000     0.000     0.000     0.000     0.000     0.000     0.000     0.000     0.000     0.000     0.000     0.000     0.000     0.000     0.000     0.000     0.000     0.000     0.000     0.000     0.000     0.000     0.000     0.000     0.000     0.000     0.000     0.000     0.000     0.000     0.000     0.000     0.000     0.000     0.000     0.000     0.000
     0.000     0.000     0.000     0.000     0.000     0.000     0.000     0.000     0.000     0.000     0.000     0.000     0.000     0.000     0.000     0.000     0.000     0.000     0.000     0.000     0.000     0.000     0.000     0.000     0.000     0.000     0.000     0.000     0.000     0.000     0.000     0.000     0.000     0.000     0.000     0.000     0.000     0.000     0.000     0.000     0.000     0.000     0.000     0.000     0.002     0.058     0.191     0.402     0.690     1.055     1.495     2.011     2.601     3.266     4.004     4.816     5.700     6.656     7.682     8.779     9.946    11.181    12.484    13.854    15.290    16.791    18.357    19.985    21.675    23.425    25.236    27.104    29.029    31.010    33.044    35.131    37.269    39.456    41.690    43.970    46.293    48.657    51.060    53.500    55.975    58.482    61.018    63.580    66.166    68.773    71.397    74.035    76.683    79.338    81.997    84.654    87.307    89.949    87.225    82.178    77.315    72.635    68.139    63.827    59.698    55.752    51.990    48.412    45.017    41.805    38.778    35.933    33.272    30.795    28.501    26.390    24.464    22.720    21.160    19.784    18.591    17.582    16.756    16.114    15.655    15.380    15.288    15.380    15.655    16.114    16.756    17.582    18.591    19.784    21.160    22.720    24.464    26.390    28.501    30.795    33.272    35.933    38.778    41.805    45.017    48.412    51.990    55.752    59.698    63.827    68.139    72.635    77.315    82.178    87.225    89.949    87.307    84.654    81.997    79.338    76.683    74.035    71.397    68.773    66.166    63.580    61.018    58.482    55.975    53.500    51.060    48.657    46.293    43.970    41.690    39.456    37.269    35.131    33.044    31.010    29.029    27.104    25.236    23.425    21.675    19.985    18.357    16.791    15.290    13.854    12.484    11.181     9.946     8.779     7.682     6.656     5.700     4.816     4.004     3.266     2.601     2.011     1.495     1.055     0.690     0.402     0.191     0.058     0.002     0.000     0.000     0.000     0.000     0.000     0.000     0.000     0.000     0.000     0.000     0.000     0.000     0.000     0.000     0.000     0.000     0.000     0.000     0.000     0.000     0.000     0.000     0.000     0.000     0.000     0.000     0.000     0.000     0.000     0.000     0.000     0.000     0.000     0.000     0.000     0.000     0.000     0.000     0.000     0.000     0.000     0.000     0.000
     0.000     0.000     0.000     0.000     0.000     0.000     0.000     0.000     0.000     0.000     0.000     0.000     0.000     0.000     0.000     0.000     0.000     0.000     0.000     0.000     0.000     0.000     0.000     0.000     0.000     0.000     0.000     0.000     0.000     0.000     0.000     0.000     0.000     0.000     0.000     0.000     0.000     0.000     0.000     0.000     0.000     0.000     0.000     0.000     0.000     0.024     0.124     0.301     0.554     0.882     1.286     1.765     2.317     2.943     3.643     4.414     5.257     6.171     7.155     8.208     9.330    10.520    11.776    13.099    14.487    15.938    17.453    19.030    20.667    22.364    24.120    25.932    27.800    29.722    31.697    33.723    35.799    37.922    40.091    42.305    44.560    46.856    49.189    51.557    53.959    56.391    58.852    61.337    63.844    66.371    68.914    71.470    74.035    76.605    79.178    81.748    84.312    86.866    89.406    88.509    83.646    78.967    74.471    70.158    66.029    62.084    58.322    54.743    51.348    48.137    45.109    42.264    39.603    37.126    34.832    32.722    30.795    29.051    27.492    26.115    24.922    23.913    23.087    22.445    21.986    21.711    21.619    21.711    21.986    22.445    23.087    23.913    24.922    26.115    27.492    29.051    30.795    32.722    34.832    37.126    39.603    42.264    45.109    48.137    51.348    54.743    58.322    62.084    66.029    70.158    74.471    78.967    83.646    88.509    89.406    86.866    84.312    81.748    79.178    76.605    74.035    71.470    68.914    66.371    63.844    61.337    58.852    56.391    53.959    51.557    49.189    46.856    44.560    42.305    40.091    37.922    35.799    33.723    31.697    29.722    27.800    25.932    24.120    22.364    20.667    19.030    17.453    15.938    14.487    13.099    11.776    10.520     9.330     8.208     7.155     6.171     5.257     4.414     3.643     2.943     2.317     1.765     1.286     0.882     0.554     0.301     0.124     0.024     0.000     0.000     0.000     0.000     0.000     0.000     0.000     0.000     0.000     0.000     0.000     0.000     0.000     0.000     0.000     0.000     0.000     0.000     0.000     0.000     0.000     0.000     0.000     0.000     0.000     0.000     0.000     0.000     0.000     0.000     0.000     0.000     0.000     0.000     0.000     0.000     0.000     0.000     0.000     0.000     0.000     0.000     0.000     0.000
     0.000     0.000     0.000     0.000     0.000     0.000     0.000     0.000     0.000     0.000     0.000     0.000     0.000     0.000     0.000     0.000     0.000     0.000     0.000     0.000     0.000     0.000     0.000     0.000     0.000     0.000     0.000     0.000     0.000     0.000     0.000     0.000     0.000     0.000     0.000     0.000     0.000     0.000     0.000     0.000     0.000     0.000     0.000     0.000     0.000     0.005     0.071     0.212     0.430     0.722     1.089     1.530     2.044     2.631     3.290     4.021     4.822     5.693     6.634     7.643     8.720     9.864    11.074    12.349    13.688    15.090    16.554    18.079    19.663    21.306    23.006    24.762    26.573    28.437    30.352    32.317    34.330    36.390    38.495    40.642    42.830    45.057    47.320    49.618    51.947    54.305    56.690    59.099    61.529    63.977    66.440    68.914    71.397    73.884    76.372    78.857    81.335    83.802    86.254    88.685    90.161    85.481    80.985    76.673    72.544    68.598    64.836    61.258    57.863    54.651    51.623    48.779    46.118    43.641    41.347    39.236    37.309    35.566    34.006    32.630    31.437    30.428    29.602    28.960    28.501    28.226    28.134    28.226    28.501    28.960    29.602    30.428    31.437    32.630    34.006    35.566    37.309    39.236    41.347    43.641    46.118    48.779    51.623    54.651    57.863    61.258    64.836    68.598    72.544    76.673    80.985    85.481    90.161    88.685    86.254    83.802    81.335    78.857    76.372    73.884    71.397    68.914    66.440    63.977    61.529    59.099    56.690    54.305    51.947    49.618    47.320    45.057    42.830    40.642    38.495    36.390    34.330    32.317    30.352    28.437    26.573    24.762    23.006    21.306    19.663    18.079    16.554    15.090    13.688    12.349    11.074     9.864     8.720     7.643     6.634     5.693     4.822     4.021     3.290     2.631     2.044     1.530     1.089     0.722     0.430     0.212     0.071     0.005     0.000     0.000     0.000     0.000     0.000     0.000     0.000     0.000     0.000     0.000     0.000     0.000     0.000     0.000     0.000     0.000     0.000     0.000     0.000     0.000     0.000     0.000     0.000     0.000     0.000     0.000     0.000     0.000     0.000     0.000     0.000     0.000     0.000     0.000     0.000     0.000     0.000     0.000     0.000     0.000     0.000     0.000     0.000     0.000
     0.000     0.000     0.000     0.000     0.000     0.000     0.000     0.000     0.000     0.000     0.000     0.000     0.000     0.000     0.000     0.000     0.000     0.000     0.000     0.000     0.000     0.000     0.000     0.000     0.000     0.000     0.000     0.000     0.000     0.000     0.000     0.000     0.000     0.000     0.000     0.000     0.000     0.000     0.000     0.000     0.000     0.000     0.000     0.000     0.000     0.000     0.031     0.138     0.319     0.574     0.904     1.307     1.782     2.329     2.948     3.637     4.397     5.226     6.123     7.087     8.119     9.217    10.379    11.606    12.896    14.247    15.660    17.133    18.664    20.253    21.898    23.598    25.351    27.156    29.011    30.915    32.866    34.863    36.903    38.984    41.106    43.264    45.458    47.684    49.941    52.227    54.537    56.870    59.224    61.593    63.977    66.371    68.773    71.178    73.583    75.984    78.378    80.760    83.126    85.472    87.793    90.086    87.683    83.371    79.242    75.296    71.534    67.956    64.561    61.349    58.322    55.477    52.816    50.339    48.045    45.934    44.008    42.264    40.704    39.328    38.135    37.126    36.300    35.658    35.199    34.924    34.832    34.924    35.199    35.658    36.300    37.126    38.135    39.328    40.704    42.264    44.008    45.934    48.045    50.339    52.816    55.477    58.322    61.349    64.561    67.956    71.534    75.296    79.242    83.371    87.683    90.086    87.793    85.472    83.126    80.760    78.378    75.984    73.583    71.178    68.773    66.371    63.977    61.593    59.224    56.870    54.537    52.227    49.941    47.684    45.458    43.264    41.106    38.984    36.903    34.863    32.866    30.915    29.011    27.156    25.351    23.598    21.898    20.253    18.664    17.133    15.660    14.247    12.896    11.606    10.379     9.217     8.119     7.087     6.123     5.226     4.397     3.637     2.948     2.329     1.782     1.307     0.904     0.574     0.319     0.138     0.031     0.000     0.000     0.000     0.000     0.000     0.000     0.000     0.000     0.000     0.000     0.000     0.000     0.000     0.000     0.000     0.000     0.000     0.000     0.000     0.000     0.000     0.000     0.000     0.000     0.000     0.000     0.000     0.000     0.000     0.000     0.000     0.000     0.000     0.000     0.000     0.000     0.000     0.000     0.000     0.000     0.000     0.000     0.000     0.000     0.000
     0.000     0.000     0.000     0.000     0.000     0.000     0.000     0.000     0.000     0.000     0.000     0.000     0.000     0.000     0.000     0.000     0.000     0.000     0.000     0.000     0.000     0.000     0.000     0.000     0.000     0.000     0.000     0.000     0.000     0.000     0.000     0.000     0.000     0.000     0.000     0.000     0.000     0.000     0.000     0.000     0.000     0.000     0.000     0.000     0.000     0.000     0.007     0.078     0.223     0.441     0.733     1.097     1.533     2.040     2.618     3.266     3.983     4.768     5.621     6.541     7.527     8.578     9.693    10.871    12.112    13.413    14.775    16.195    17.673    19.207    20.797    22.440    24.135    25.882    27.677    29.520    31.409    33.343    35.318    37.334    39.388    41.479    43.604    45.760    47.946    50.158    52.395    54.653    56.931    59.224    61.529    63.844    66.166    68.490    70.814    73.133    75.444    77.743    80.026    82.288    84.526    86.735    88.910    90.253    86.124    82.178    78.416    74.838    71.443    68.231    65.203    62.359    59.698    57.220    54.927    52.816    50.889    49.146    47.586    46.210    45.017    44.008    43.182    42.540    42.081    41.805    41.714    41.805    42.081    42.540    43.182    44.008    45.017    46.210    47.586    49.146    50.889    52.816    54.927    57.220    59.698    62.359    65.203    68.231    71.443    74.838    78.416    82.178    86.124    90.253    88.910    86.735    84.526    82.288    80.026    77.743    75.444    73.133    70.814    68.490    66.166    63.844    61.529    59.224    56.931    54.653    52.395    50.158    47.946    45.760    43.604    41.479    39.388    37.334    35.318    33.343    31.409    29.520    27.677    25.882    24.135    22.440    20.797    19.207    17.673    16.195    14.775    13.413    12.112    10.871     9.693     8.578     7.527     6.541     5.621     4.768     3.983     3.266     2.618     2.040     1.533     1.097     0.733     0.441     0.223     0.078     0.007     0.000     0.000     0.000     0.000     0.000     0.000     0.000     0.000     0.000     0.000     0.000     0.000     0.000     0.000     0.000     0.000     0.000     0.000     0.000     0.000     0.000     0.000     0.000     0.000     0.000     0.000     0.000     0.000     0.000     0.000     0.000     0.000     0.000     0.000     0.000     0.000     0.000     0.000     0.000     0.000     0.000     0.000     0.000     0.000     0.000
     0.000     0.000     0.000     0.000     0.000     0.000     0.000     0.000     0.000     0.000     0.000     0.000     0.000     0.000     0.000     0.000     0.000     0.000     0.000     0.000     0.000     0.000     0.000     0.000     0.000     0.000     0.000     0.000     0.000     0.000     0.000     0.000     0.000     0.000     0.000     0.000     0.000     0.000     0.000     0.000     0.000     0.000     0.000     0.000     0.000     0.000     0.000     0.034     0.142     0.323     0.576     0.901     1.298     1.765     2.301     2.907     3.582     4.323     5.132     6.007     6.947     7.951     9.018    10.147    11.338    12.589    13.899    15.267    16.691    18.171    19.705    21.291    22.929    24.617    26.352    28.135    29.962    31.832    33.743    35.694    37.682    39.705    41.761    43.847    45.962    48.103    50.267    52.451    54.653    56.870    59.099    61.337    63.580    65.825    68.069    70.308    72.538    74.755    76.957    79.137    81.294    83.421    85.515    87.572    89.586    89.243    85.481    81.903    78.508    75.296    72.268    69.424    66.763    64.286    61.992    59.881    57.955    56.211    54.651    53.275    52.082    51.073    50.247    49.605    49.146    48.871    48.779    48.871    49.146    49.605    50.247    51.073    52.082    53.275    54.651    56.211    57.955    59.881    61.992    64.286    66.763    69.424    72.268    75.296    78.508    81.903    85.481    89.243    89.586    87.572    85.515    83.421    81.294    79.137    76.957    74.755    72.538    70.308    68.069    65.825    63.580    61.337    59.099    56.870    54.653    52.451    50.267    48.103    45.962    43.847    41.761    39.705    37.682    35.694    33.743    31.832    29.962    28.135    26.352    24.617    22.929    21.291    19.705    18.171    16.691    15.267    13.899    12.589    11.338    10.147     9.018     7.951     6.947     6.007     5.132     4.323     3.582     2.907     2.301     1.765     1.298     0.901     0.576     0.323     0.142     0.034     0.000     0.000     0.000     0.000     0.000     0.000     0.000     0.000     0.000     0.000     0.000     0.000     0.000     0.000     0.000     0.000     0.000     0.000     0.000     0.000     0.000     0.000     0.000     0.000     0.000     0.000     0.000     0.000     0.000     0.000     0.000     0.000     0.000     0.000     0.000     0.000     0.000     0.000     0.000     0.000     0.000     0.000     0.000     0.000     0.000     0.000
     0.000     0.000     0.000     0.000     0.000     0.000     0.000     0.000     0.000     0.000     0.000     0.000     0.000     0.000     0.000     0.000     0.000     0.000     0.000     0.000     0.000     0.000     0.000     0.000     0.000     0.000     0.000     0.000     0.000     0.000     0.000     0.000     0.000     0.000     0.000     0.000     0.000     0.000     0.000     0.000     0.000     0.000     0.000     0.000     0.000     0.000     0.000     0.008     0.079     0.221     0.436     0.722     1.078     1.504     1.999     2.563     3.194     3.892     4.656     5.485     6.379     7.336     8.355     9.435    10.576    11.776    13.035    14.350    15.721    17.146    18.624    20.154    21.734    23.363    25.039    26.761    28.526    30.333    32.181    34.066    35.988    37.944    39.932    41.949    43.994    46.064    48.155    50.267    52.395    54.537    56.690    58.852    61.018    63.185    65.350    67.510    69.661    71.800    73.921    76.023    78.099    80.148    82.163    84.142    86.079    87.971    89.813    89.152    85.757    82.545    79.517    76.673    74.012    71.534    69.241    67.130    65.203    63.460    61.900    60.524    59.331    58.322    57.496    56.853    56.395    56.119    56.028    56.119    56.395    56.853    57.496    58.322    59.331    60.524    61.900    63.460    65.203    67.130    69.241    71.534    74.012    76.673    79.517    82.545    85.757    89.152    89.813    87.971    86.079    84.142    82.163    80.148    78.099    76.023    73.921    71.800    69.661    67.510    65.350    63.185    61.018    58.852    56.690    54.537    52.395    50.267    48.155    46.064    43.994    41.949    39.932    37.944    35.988    34.066    32.181    30.333    28.526    26.761    25.039    23.363    21.734    20.154    18.624    17.146    15.721    14.350    13.035    11.776    10.576     9.435     8.355     7.336     6.379     5.485     4.656     3.892     3.194     2.563     1.999     1.504     1.078     0.722     0.436     0.221     0.079     0.008     0.000     0.000     0.000     0.000     0.000     0.000     0.000     0.000     0.000     0.000     0.000     0.000     0.000     0.000     0.000     0.000     0.000     0.000     0.000     0.000     0.000     0.000     0.000     0.000     0.000     0.000     0.000     0.000     0.000     0.000     0.000     0.000     0.000     0.000     0.000     0.000     0.000     0.000     0.000     0.000     0.000     0.000     0.000     0.000     0.000     0.000
     0.000     0.000     0.000     0.000     0.000     0.000     0.000     0.000     0.000     0.000     0.000     0.000     0.000     0.000     0.000     0.000     0.000     0.000     0.000     0.000     0.000     0.000     0.000     0.000     0.000     0.000     0.000     0.000     0.000     0.000     0.000     0.000     0.000     0.000     0.000     0.000     0.000     0.000     0.000     0.000     0.000     0.000     0.000     0.000     0.000     0.000     0.000     0.000     0.033     0.138     0.313     0.559     0.875     1.260     1.714     2.234     2.822     3.476     4.195     4.979     5.826     6.735     7.706     8.737     9.828    10.977    12.184    13.446    14.763    16.134    17.556    19.030    20.552    22.123    23.739    25.400    27.104    28.849    30.633    32.454    34.310    36.199    38.120    40.069    42.044    44.043    46.064    48.103    50.158    52.227    54.305    56.391    58.482    60.573    62.661    64.744    66.818    68.879    70.923    72.947    74.946    76.917    78.857    80.760    82.622    84.440    86.210    87.927    89.586    89.977    86.949    84.105    81.444    78.967    76.673    74.562    72.636    70.892    69.332    67.956    66.763    65.754    64.928    64.286    63.827    63.552    63.460    63.552    63.827    64.286    64.928    65.754    66.763    67.956    69.332    70.892    72.636    74.562    76.673    78.967    81.444    84.105    86.949    89.977    89.586    87.927    86.210    84.440    82.622    80.760    78.857    76.917    74.946    72.947    70.923    68.879    66.818    64.744    62.661    60.573    58.482    56.391    54.305    52.227    50.158    48.103    46.064    44.043    42.044    40.069    38.120    36.199    34.310    32.454    30.633    28.849    27.104    25.400    23.739    22.123    20.552    19.030    17.556    16.134    14.763    13.446    12.184    10.977     9.828     8.737     7.706     6.735     5.826     4.979     4.195     3.476     2.822     2.234     1.714     1.260     0.875     0.559     0.313     0.138     0.033     0.000     0.000     0.000     0.000     0.000     0.000     0.000     0.000     0.000     0.000     0.000     0.000     0.000     0.000     0.000     0.000     0.000     0.000     0.000     0.000     0.000     0.000     0.000     0.000     0.000     0.000     0.000     0.000     0.000     0.000     0.000     0.000     0.000     0.000     0.000     0.000     0.000     0.000     0.000     0.000     0.000     0.000     0.000     0.000     0.000     0.000     0.000
     0.000     0.000     0.000     0.000     0.000     0.000     0.000     0.000     0.000     0.000     0.000     0.000     0.000     0.000     0.000     0.000     0.000     0.000     0.000     0.000     0.000     0.000     0.000     0.000     0.000     0.000     0.000     0.000     0.000     0.000     0.000     0.000     0.000     0.000     0.000     0.000     0.000     0.000     0.000     0.000     0.000     0.000     0.000     0.000     0.000     0.000     0.000     0.000     0.007     0.072     0.209     0.415     0.690     1.034     1.445     1.923     2.467     3.077     3.751     4.488     5.288     6.150     7.073     8.055     9.095    10.193    11.348    12.558    13.821    15.137    16.504    17.921    19.386    20.898    22.455    24.056    25.698    27.381    29.102    30.859    32.650    34.473    36.327    38.208    40.114    42.044    43.994    45.962    47.946    49.941    51.947    53.959    55.975    57.991    60.005    62.012    64.010    65.995    67.964    69.912    71.836    73.733    75.598    77.428    79.218    80.965    82.664    84.312    85.905    87.439    88.910    90.314    89.060    86.582    84.288    82.178    80.251    78.508    76.948    75.572    74.379    73.370    72.544    71.901    71.443    71.167    71.076    71.167    71.443    71.901    72.544    73.370    74.379    75.572    76.948    78.508    80.251    82.178    84.288    86.582    89.060    90.314    88.910    87.439    85.905    84.312    82.664    80.965    79.218    77.428    75.598    73.733    71.836    69.912    67.964    65.995    64.010    62.012    60.005    57.991    55.975    53.959    51.947    49.941    47.946    45.962    43.994    42.044    40.114    38.208    36.327    34.473    32.650    30.859    29.102    27.381    25.698    24.056    22.455    20.898    19.386    17.921    16.504    15.137    13.821    12.558    11.348    10.193     9.095     8.055     7.073     6.150     5.288     4.488     3.751     3.077     2.467     1.923     1.445     1.034     0.690     0.415     0.209     0.072     0.007     0.000     0.000     0.000     0.000     0.000     0.000     0.000     0.000     0.000     0.000     0.000     0.000     0.000     0.000     0.000     0.000     0.000     0.000     0.000     0.000     0.000     0.000     0.000     0.000     0.000     0.000     0.000     0.000     0.000     0.000     0.000     0.000     0.000     0.000     0.000     0.000     0.000     0.000     0.000     0.000     0.000     0.000     0.000     0.000     0.000     0.000     0.000
     0.000     0.000     0.000     0.000     0.000     0.000     0.000     0.000     0.000     0.000     0.000     0.000     0.000     0.000     0.000     0.000     0.000     0.000     0.000     0.000     0.000     0.000     0.000     0.000     0.000     0.000     0.000     0.000     0.000     0.000     0.000     0.000     0.000     0.000     0.000     0.000     0.000     0.000     0.000     0.000     0.000     0.000     0.000     0.000     0.000     0.000     0.000     0.000     0.000     0.027     0.124     0.290     0.524     0.826     1.195     1.630     2.130     2.695     3.324     4.015     4.768     5.582     6.456     7.389     8.380     9.427    10.529    11.686    12.896    14.157    15.469    16.829    18.237    19.691    21.189    22.730    24.311    25.932    27.590    29.283    31.010    32.768    34.555    36.369    38.208    40.069    41.949    43.847    45.760    47.684    49.618    51.557    53.500    55.443    57.383    59.317    61.241    63.152    65.047    66.921    68.773    70.597    72.390    74.148    75.868    77.546    79.178    80.760    82.288    83.759    85.170    86.516    87.793    89.000    90.131    89.977    88.050    86.307    84.747    83.371    82.178    81.169    80.343    79.701    79.242    78.967    78.875    78.967    79.242    79.701    80.343    81.169    82.178    83.371    84.747    86.307    88.050    89.977    90.131    89.000    87.793    86.516    85.170    83.759    82.288    80.760    79.178    77.546    75.868    74.148    72.390    70.597    68.773    66.921    65.047    63.152    61.241    59.317    57.383    55.443    53.500    51.557    49.618    47.684    45.760    43.847    41.949    40.069    38.208    36.369    34.555    32.768    31.010    29.283    27.590    25.932    24.311    22.730    21.189    19.691    18.237    16.829    15.469    14.157    12.896    11.686    10.529     9.427     8.380     7.389     6.456     5.582     4.768     4.015     3.324     2.695     2.130     1.630     1.195     0.826     0.524     0.290     0.124     0.027     0.000     0.000     0.000     0.000     0.000     0.000     0.000     0.000     0.000     0.000     0.000     0.000     0.000     0.000     0.000     0.000     0.000     0.000     0.000     0.000     0.000     0.000     0.000     0.000     0.000     0.000     0.000     0.000     0.000     0.000     0.000     0.000     0.000     0.000     0.000     0.000     0.000     0.000     0.000     0.000     0.000     0.000     0.000     0.000     0.000     0.000     0.000     0.000
     0.000     0.000     0.000     0.000     0.000     0.000     0.000     0.000     0.000     0.000     0.000     0.000     0.000     0.000     0.000     0.000     0.000     0.000     0.000     0.000     0.000     0.000     0.000     0.000     0.000     0.000     0.000     0.000     0.000     0.000     0.000     0.000     0.000     0.000     0.000     0.000     0.000     0.000     0.000     0.000     0.000     0.000     0.000     0.000     0.000     0.000     0.000     0.000     0.000     0.004     0.061     0.186     0.379     0.639     0.965     1.357     1.813     2.333     2.916     3.561     4.267     5.034     5.859     6.742     7.682     8.678     9.729    10.833    11.989    13.196    14.452    15.757    17.108    18.503    19.943    21.424    22.945    24.504    26.100    27.730    29.392    31.086    32.807    34.555    36.327    38.120    39.932    41.761    43.604    45.458    47.320    49.189    51.060    52.931    54.799    56.660    58.512    60.351    62.174    63.977    65.757    67.510    69.233    70.923    72.575    74.186    75.752    77.270    78.737    80.148    81.500    82.790    84.014    85.170    86.254    87.262    88.194    89.045    89.813    90.497    90.161    89.152    88.326    87.683    87.225    86.949    86.858    86.949    87.225    87.683    88.326    89.152    90.161    90.497    89.813    89.045    88.194    87.262    86.254    85.170    84.014    82.790    81.500    80.148    78.737    77.270    75.752    74.186    72.575    70.923    69.233    67.510    65.757    63.977    62.174    60.351    58.512    56.660    54.799    52.931    51.060    49.189    47.320    45.458    43.604    41.761    39.932    38.120    36.327    34.555    32.807    31.086    29.392    27.730    26.100    24.504    22.945    21.424    19.943    18.503    17.108    15.757    14.452    13.196    11.989    10.833     9.729     8.678     7.682     6.742     5.859     5.034     4.267     3.561     2.916     2.333     1.813     1.357     0.965     0.639     0.379     0.186     0.061     0.004     0.000     0.000     0.000     0.000     0.000     0.000     0.000     0.000     0.000     0.000     0.000     0.000     0.000     0.000     0.000     0.000     0.000     0.000     0.000     0.000     0.000     0.000     0.000     0.000     0.000     0.000     0.000     0.000     0.000     0.000     0.000     0.000     0.000     0.000     0.000     0.000     0.000     0.000     0.000     0.000     0.000     0.000     0.000     0.000     0.000     0.000     0.000     0.000
     0.000     0.000     0.000     0.000     0.000     0.000     0.000     0.000     0.000     0.000     0.000     0.000     0.000     0.000     0.000     0.000     0.000     0.000     0.000     0.000     0.000     0.000     0.000     0.000     0.000     0.000     0.000     0.000     0.000     0.000     0.000     0.000     0.000     0.000     0.000     0.000     0.000     0.000     0.000     0.000     0.000     0.000     0.000     0.000     0.000     0.000     0.000     0.000     0.000     0.000     0.019     0.104     0.255     0.473     0.757     1.105     1.517     1.992     2.529     3.128     3.787     4.505     5.282     6.116     7.006     7.951     8.949    10.001    11.103    12.256    13.457    14.705    15.999    17.337    18.718    20.140    21.601    23.099    24.633    26.201    27.800    29.429    31.086    32.768    34.473    36.199    37.944    39.705    41.479    43.264    45.057    46.856    48.657    50.457    52.255    54.046    55.827    57.595    59.348    61.081    62.792    64.477    66.132    67.754    69.340    70.887    72.390    73.846    75.252    76.605    77.901    79.137    80.310    81.417    82.455    83.421    84.312    85.127    85.862    86.516    87.086    87.572    87.971    88.283    88.506    88.641    88.685    88.641    88.506    88.283    87.971    87.572    87.086    86.516    85.862    85.127    84.312    83.421    82.455    81.417    80.310    79.137    77.901    76.605    75.252    73.846    72.390    70.887    69.340    67.754    66.132    64.477    62.792    61.081    59.348    57.595    55.827    54.046    52.255    50.457    48.657    46.856    45.057    43.264    41.479    39.705    37.944    36.199    34.473    32.768    31.086    29.429    27.800    26.201    24.633    23.099    21.601    20.140    18.718    17.337    15.999    14.705    13.457    12.256    11.103    10.001     8.949     7.951     7.006     6.116     5.282     4.505     3.787     3.128     2.529     1.992     1.517     1.105     0.757     0.473     0.255     0.104     0.019     0.000     0.000     0.000     0.000     0.000     0.000     0.000     0.000     0.000     0.000     0.000     0.000     0.000     0.000     0.000     0.000     0.000     0.000     0.000     0.000     0.000     0.000     0.000     0.000     0.000     0.000     0.000     0.000     0.000     0.000     0.000     0.000     0.000     0.000     0.000     0.000     0.000     0.000     0.000     0.000     0.000     0.000     0.000     0.000     0.000     0.000     0.000     0.000     0.000
     0.000     0.000     0.000     0.000     0.000     0.000     0.000     0.000     0.000     0.000     0.000     0.000     0.000     0.000     0.000     0.000     0.000     0.000     0.000     0.000     0.000     0.000     0.000     0.000     0.000     0.000     0.000     0.000     0.000     0.000     0.000     0.000     0.000     0.000     0.000     0.000     0.000     0.000     0.000     0.000     0.000     0.000     0.000     0.000     0.000     0.000     0.000     0.000     0.000     0.000     0.001     0.044     0.154     0.330     0.571     0.875     1.243     1.673     2.165     2.717     3.329     3.999     4.727     5.511     6.351     7.245     8.192     9.190    10.240    11.338    12.484    13.677    14.914    16.195    17.518    18.880    20.281    21.719    23.192    24.698    26.234    27.800    29.392    31.010    32.650    34.310    35.988    37.682    39.388    41.106    42.830    44.560    46.293    48.024    49.752    51.474    53.187    54.887    56.571    58.236    59.879    61.497    63.086    64.644    66.166    67.650    69.091    70.488    71.836    73.133    74.375    75.560    76.683    77.743    78.737    79.661    80.514    81.294    81.997    82.622    83.168    83.632    84.014    84.312    84.526    84.654    84.697    84.654    84.526    84.312    84.014    83.632    83.168    82.622    81.997    81.294    80.514    79.661    78.737    77.743    76.683    75.560    74.375    73.133    71.836    70.488    69.091    67.650    66.166    64.644    63.086    61.497    59.879    58.236    56.571    54.887    53.187    51.474    49.752    48.024    46.293    44.560    42.830    41.106    39.388    37.682    35.988    34.310    32.650    31.010    29.392    27.800    26.234    24.698    23.192    21.719    20.281    18.880    17.518    16.195    14.914    13.677    12.484    11.338    10.240     9.190     8.192     7.245     6.351     5.511     4.727     3.999     3.329     2.717     2.165     1.673     1.243     0.875     0.571     0.330     0.154     0.044     0.001     0.000     0.000     0.000     0.000     0.000     0.000     0.000     0.000     0.000     0.000     0.000     0.000     0.000     0.000     0.000     0.000     0.000     0.000     0.000     0.000     0.000     0.000     0.000     0.000     0.000     0.000     0.000     0.000     0.000     0.000     0.000     0.000     0.000     0.000     0.000     0.000     0.000     0.000     0.000     0.000     0.000     0.000     0.000     0.000     0.000     0.000     0.000     0.000     0.000
     0.000     0.000     0.000     0.000     0.000     0.000     0.000     0.000     0.000     0.000     0.000     0.000     0.000     0.000     0.000     0.000     0.000     0.000     0.000     0.000     0.000     0.000     0.000     0.000     0.000     0.000     0.000     0.000     0.000     0.000     0.000     0.000     0.000     0.000     0.000     0.000     0.000     0.000     0.000     0.000     0.000     0.000     0.000     0.000     0.000     0.000     0.000     0.000     0.000     0.000     0.000     0.010     0.078     0.211     0.409     0.669     0.993     1.378     1.824     2.329     2.894     3.516     4.195     4.930     5.720     6.563     7.458     8.404     9.400    10.445    11.536    12.673    13.854    15.078    16.343    17.647    18.989    20.367    21.779    23.223    24.698    26.201    27.730    29.283    30.859    32.454    34.066    35.694    37.334    38.984    40.642    42.305    43.970    45.634    47.294    48.949    50.594    52.227    53.844    55.443    57.021    58.574    60.099    61.593    63.054    64.477    65.859    67.198    68.490    69.733    70.923    72.057    73.133    74.148    75.099    75.984    76.800    77.546    78.219    78.817    79.338    79.783    80.148    80.433    80.637    80.760    80.801    80.760    80.637    80.433    80.148    79.783    79.338    78.817    78.219    77.546    76.800    75.984    75.099    74.148    73.133    72.057    70.923    69.733    68.490    67.198    65.859    64.477    63.054    61.593    60.099    58.574    57.021    55.443    53.844    52.227    50.594    48.949    47.294    45.634    43.970    42.305    40.642    38.984    37.334    35.694    34.066    32.454    30.859    29.283    27.730    26.201    24.698    23.223    21.779    20.367    18.989    17.647    16.343    15.078    13.854    12.673    11.536    10.445     9.400     8.404     7.458     6.563     5.720     4.930     4.195     3.516     2.894     2.329     1.824     1.378     0.993     0.669     0.409     0.211     0.078     0.010     0.000     0.000     0.000     0.000     0.000     0.000     0.000     0.000     0.000     0.000     0.000     0.000     0.000     0.000     0.000     0.000     0.000     0.000     0.000     0.000     0.000     0.000     0.000     0.000     0.000     0.000     0.000     0.000     0.000     0.000     0.000     0.000     0.000     0.000     0.000     0.000     0.000     0.000     0.000     0.000     0.000     0.000     0.000     0.000     0.000     0.000     0.000     0.000     0.000     0.000
     0.000     0.000     0.000     0.000     0.000     0.000     0.000     0.000     0.000     0.000     0.000     0.000     0.000     0.000     0.000     0.000     0.000     0.000     0.000     0.000     0.000     0.000     0.000     0.000     0.000     0.000     0.000     0.000     0.000     0.000     0.000     0.000     0.000     0.000     0.000     0.000     0.000     0.000     0.000     0.000     0.000     0.000     0.000     0.000     0.000     0.000     0.000     0.000     0.000     0.000     0.000     0.000     0.027     0.117     0.272     0.489     0.768     1.107     1.507     1.967     2.484     3.058     3.689     4.374     5.114     5.906     6.749     7.643     8.586     9.577    10.614    11.696    12.821    13.988    15.196    16.442    17.725    19.043    20.395    21.779    23.192    24.633    26.100    27.590    29.102    30.633    32.181    33.743    35.318    36.903    38.495    40.091    41.690    43.288    44.883    46.471    48.050    49.618    51.170    52.705    54.219    55.709    57.172    58.605    60.005    61.369    62.694    63.977    65.215    66.406    67.545    68.631    69.661    70.633    71.543    72.390    73.171    73.884    74.527    75.099    75.598    76.023    76.372    76.644    76.839    76.957    76.996    76.957    76.839    76.644    76.372    76.023    75.598    75.099    74.527    73.884    73.171    72.390    71.543    70.633    69.661    68.631    67.545    66.406    65.215    63.977    62.694    61.369    60.005    58.605    57.172    55.709    54.219    52.705    51.170    49.618    48.050    46.471    44.883    43.288    41.690    40.091    38.495    36.903    35.318    33.743    32.181    30.633    29.102    27.590    26.100    24.633    23.192    21.779    20.395    19.043    17.725    16.442    15.196    13.988    12.821    11.696    10.614     9.577     8.586     7.643     6.749     5.906     5.114     4.374     3.689     3.058     2.484     1.967     1.507     1.107     0.768     0.489     0.272     0.117     0.027     0.000     0.000     0.000     0.000     0.000     0.000     0.000     0.000     0.000     0.000     0.000     0.000     0.000     0.000     0.000     0.000     0.000     0.000     0.000     0.000     0.000     0.000     0.000     0.000     0.000     0.000     0.000     0.000     0.000     0.000     0.000     0.000     0.000     0.000     0.000     0.000     0.000     0.000     0.000     0.000     0.000     0.000     0.000     0.000     0.000     0.000     0.000     0.000     0.000     0.000     0.000
     0.000     0.000     0.000     0.000     0.000     0.000     0.000     0.000     0.000     0.000     0.000     0.000     0.000     0.000     0.000     0.000     0.000     0.000     0.000     0.000     0.000     0.000     0.000     0.000     0.000     0.000     0.000     0.000     0.000     0.000     0.000     0.000     0.000     0.000     0.000     0.000     0.000     0.000     0.000     0.000     0.000     0.000     0.000     0.000     0.000     0.000     0.000     0.000     0.000     0.000     0.000     0.000     0.002     0.050     0.161     0.334     0.569     0.863     1.217     1.630     2.100     2.627     3.208     3.845     4.534     5.276     6.068     6.910     7.800     8.737     9.720    10.747    11.817    12.928    14.078    15.267    16.492    17.751    19.043    20.367    21.719    23.099    24.504    25.932    27.381    28.849    30.333    31.832    33.343    34.863    36.390    37.922    39.456    40.989    42.519    44.043    45.558    47.062    48.551    50.023    51.474    52.903    54.305    55.679    57.021    58.328    59.597    60.827    62.012    63.152    64.243    65.283    66.269    67.198    68.069    68.879    69.626    70.308    70.923    71.470    71.947    72.353    72.686    72.947    73.133    73.245    73.283    73.245    73.133    72.947    72.686    72.353    71.947    71.470    70.923    70.308    69.626    68.879    68.069    67.198    66.269    65.283    64.243    63.152    62.012    60.827    59.597    58.328    57.021    55.679    54.305    52.903    51.474    50.023    48.551    47.062    45.558    44.043    42.519    40.989    39.456    37.922    36.390    34.863    33.343    31.832    30.333    28.849    27.381    25.932    24.504    23.099    21.719    20.367    19.043    17.751    16.492    15.267    14.078    12.928    11.817    10.747     9.720     8.737     7.800     6.910     6.068     5.276     4.534     3.845     3.208     2.627     2.100     1.630     1.217     0.863     0.569     0.334     0.161     0.050     0.002     0.000     0.000     0.000     0.000     0.000     0.000     0.000     0.000     0.000     0.000     0.000     0.000     0.000     0.000     0.000     0.000     0.000     0.000     0.000     0.000     0.000     0.000     0.000     0.000     0.000     0.000     0.000     0.000     0.000     0.000     0.000     0.000     0.000     0.000     0.000     0.000     0.000     0.000     0.000     0.000     0.000     0.000     0.000     0.000     0.000     0.000     0.000     0.000     0.000     0.000     0.000
     0.000     0.000     0.000     0.000     0.000     0.000     0.000     0.000     0.000     0.000     0.000     0.000     0.000     0.000     0.000     0.000     0.000     0.000     0.000     0.000     0.000     0.000     0.000     0.000     0.000     0.000     0.000     0.000     0.000     0.000     0.000     0.000     0.000     0.000     0.000     0.000     0.000     0.000     0.000     0.000     0.000     0.000     0.000     0.000     0.000     0.000     0.000     0.000     0.000     0.000     0.000     0.000     0.000     0.011     0.079     0.208     0.397     0.647     0.955     1.321     1.744     2.223     2.756     3.343     3.983     4.674     5.415     6.205     7.043     7.927     8.856     9.828    10.843    11.898    12.992    14.123    15.290    16.492    17.725    18.989    20.281    21.601    22.945    24.311    25.698    27.104    28.526    29.962    31.409    32.866    34.330    35.799    37.269    38.739    40.206    41.667    43.119    44.560    45.988    47.398    48.789    50.158    51.502    52.818    54.103    55.355    56.571    57.747    58.883    59.973    61.018    62.012    62.955    63.845    64.677    65.452    66.166    66.818    67.406    67.929    68.385    68.773    69.091    69.340    69.518    69.626    69.661    69.626    69.518    69.340    69.091    68.773    68.385    67.929    67.406    66.818    66.166    65.452    64.677    63.845    62.955    62.012    61.018    59.973    58.883    57.747    56.571    55.355    54.103    52.818    51.502    50.158    48.789    47.398    45.988    44.560    43.119    41.667    40.206    38.739    37.269    35.799    34.330    32.866    31.409    29.962    28.526    27.104    25.698    24.311    22.945    21.601    20.281    18.989    17.725    16.492    15.290    14.123    12.992    11.898    10.843     9.828     8.856     7.927     7.043     6.205     5.415     4.674     3.983     3.343     2.756     2.223     1.744     1.321     0.955     0.647     0.397     0.208     0.079     0.011     0.000     0.000     0.000     0.000     0.000     0.000     0.000     0.000     0.000     0.000     0.000     0.000     0.000     0.000     0.000     0.000     0.000     0.000     0.000     0.000     0.000     0.000     0.000     0.000     0.000     0.000     0.000     0.000     0.000     0.000     0.000     0.000     0.000     0.000     0.000     0.000     0.000     0.000     0.000     0.000     0.000     0.000     0.000     0.000     0.000     0.000     0.000     0.000     0.000     0.000     0.000     0.000
     0.000     0.000     0.000     0.000     0.000     0.000     0.000     0.000     0.000     0.000     0.000     0.000     0.000     0.000     0.000     0.000     0.000     0.000     0.000     0.000     0.000     0.000     0.000     0.000     0.000     0.000     0.000     0.000     0.000     0.000     0.000     0.000     0.000     0.000     0.000     0.000     0.000     0.000     0.000     0.000     0.000     0.000     0.000     0.000     0.000     0.000     0.000     0.000     0.000     0.000     0.000     0.000     0.000     0.000     0.025     0.110     0.255     0.459     0.722     1.041     1.417     1.848     2.333     2.871     3.461     4.102     4.792     5.531     6.316     7.147     8.023     8.941     9.901    10.900    11.938    13.013    14.123    15.267    16.442    17.647    18.880    20.140    21.424    22.730    24.056    25.400    26.761    28.135    29.520    30.915    32.317    33.723    35.131    36.539    37.944    39.343    40.735    42.115    43.482    44.833    46.165    47.476    48.763    50.023    51.253    52.451    53.615    54.741    55.827    56.870    57.869    58.821    59.723    60.573    61.369    62.109    62.792    63.415    63.977    64.477    64.912    65.283    65.587    65.825    65.995    66.098    66.132    66.098    65.995    65.825    65.587    65.283    64.912    64.477    63.977    63.415    62.792    62.109    61.369    60.573    59.723    58.821    57.869    56.870    55.827    54.741    53.615    52.451    51.253    50.023    48.763    47.476    46.165    44.833    43.482    42.115    40.735    39.343    37.944    36.539    35.131    33.723    32.317    30.915    29.520    28.135    26.761    25.400    24.056    22.730    21.424    20.140    18.880    17.647    16.442    15.267    14.123    13.013    11.938    10.900     9.901     8.941     8.023     7.147     6.316     5.531     4.792     4.102     3.461     2.871     2.333     1.848     1.417     1.041     0.722     0.459     0.255     0.110     0.025     0.000     0.000     0.000     0.000     0.000     0.000     0.000     0.000     0.000     0.000     0.000     0.000     0.000     0.000     0.000     0.000     0.000     0.000     0.000     0.000     0.000     0.000     0.000     0.000     0.000     0.000     0.000     0.000     0.000     0.000     0.000     0.000     0.000     0.000     0.000     0.000     0.000     0.000     0.000     0.000     0.000     0.000     0.000     0.000     0.000     0.000     0.000     0.000     0.000     0.000     0.000     0.000     0.000
     0.000     0.000     0.000     0.000     0.000     0.000     0.000     0.000     0.000     0.000     0.000     0.000     0.000     0.000     0.000     0.000     0.000     0.000     0.000     0.000     0.000     0.000     0.000     0.000     0.000     0.000     0.000     0.000     0.000     0.000     0.000     0.000     0.000     0.000     0.000     0.000     0.000     0.000     0.000     0.000     0.000     0.000     0.000     0.000     0.000     0.000     0.000     0.000     0.000     0.000     0.000     0.000     0.000     0.000     0.001     0.042     0.143     0.302     0.519     0.792     1.121     1.504     1.941     2.430     2.971     3.561     4.201     4.888     5.621     6.400     7.222     8.087     8.992     9.937    10.919    11.938    12.992    14.078    15.196    16.343    17.518    18.718    19.943    21.189    22.455    23.739    25.039    26.352    27.677    29.011    30.352    31.697    33.044    34.392    35.736    37.075    38.406    39.727    41.036    42.329    43.604    44.858    46.089    47.294    48.472    49.618    50.731    51.808    52.846    53.844    54.799    55.709    56.571    57.383    58.144    58.852    59.504    60.099    60.636    61.113    61.529    61.883    62.174    62.401    62.564    62.661    62.694    62.661    62.564    62.401    62.174    61.883    61.529    61.113    60.636    60.099    59.504    58.852    58.144    57.383    56.571    55.709    54.799    53.844    52.846    51.808    50.731    49.618    48.472    47.294    46.089    44.858    43.604    42.329    41.036    39.727    38.406    37.075    35.736    34.392    33.044    31.697    30.352    29.011    27.677    26.352    25.039    23.739    22.455    21.189    19.943    18.718    17.518    16.343    15.196    14.078    12.992    11.938    10.919     9.937     8.992     8.087     7.222     6.400     5.621     4.888     4.201     3.561     2.971     2.430     1.941     1.504     1.121     0.792     0.519     0.302     0.143     0.042     0.001     0.000     0.000     0.000     0.000     0.000     0.000     0.000     0.000     0.000     0.000     0.000     0.000     0.000     0.000     0.000     0.000     0.000     0.000     0.000     0.000     0.000     0.000     0.000     0.000     0.000     0.000     0.000     0.000     0.000     0.000     0.000     0.000     0.000     0.000     0.000     0.000     0.000     0.000     0.000     0.000     0.000     0.000     0.000     0.000     0.000     0.000     0.000     0.000     0.000     0.000     0.000     0.000     0.000
     0.000     0.000     0.000     0.000     0.000     0.000     0.000     0.000     0.000     0.000     0.000     0.000     0.000     0.000     0.000     0.000     0.000     0.000     0.000     0.000     0.000     0.000     0.000     0.000     0.000     0.000     0.000     0.000     0.000     0.000     0.000     0.000     0.000     0.000     0.000     0.000     0.000     0.000     0.000     0.000     0.000     0.000     0.000     0.000     0.000     0.000     0.000     0.000     0.000     0.000     0.000     0.000     0.000     0.000     0.000     0.006     0.062     0.176     0.347     0.574     0.856     1.192     1.581     2.022     2.513     3.054     3.643     4.279     4.961     5.687     6.456     7.268     8.119     9.009     9.937    10.900    11.898    12.928    13.988    15.078    16.195    17.337    18.503    19.691    20.898    22.123    23.363    24.617    25.882    27.156    28.437    29.722    31.010    32.298    33.583    34.863    36.136    37.399    38.650    39.886    41.106    42.305    43.482    44.635    45.760    46.856    47.919    48.949    49.941    50.895    51.808    52.677    53.500    54.276    55.003    55.679    56.302    56.870    57.383    57.839    58.236    58.574    58.852    59.068    59.224    59.317    59.348    59.317    59.224    59.068    58.852    58.574    58.236    57.839    57.383    56.870    56.302    55.679    55.003    54.276    53.500    52.677    51.808    50.895    49.941    48.949    47.919    46.856    45.760    44.635    43.482    42.305    41.106    39.886    38.650    37.399    36.136    34.863    33.583    32.298    31.010    29.722    28.437    27.156    25.882    24.617    23.363    22.123    20.898    19.691    18.503    17.337    16.195    15.078    13.988    12.928    11.898    10.900     9.937     9.009     8.119     7.268     6.456     5.687     4.961     4.279     3.643     3.054     2.513     2.022     1.581     1.192     0.856     0.574     0.347     0.176     0.062     0.006     0.000     0.000     0.000     0.000     0.000     0.000     0.000     0.000     0.000     0.000     0.000     0.000     0.000     0.000     0.000     0.000     0.000     0.000     0.000     0.000     0.000     0.000     0.000     0.000     0.000     0.000     0.000     0.000     0.000     0.000     0.000     0.000     0.000     0.000     0.000     0.000     0.000     0.000     0.000     0.000     0.000     0.000     0.000     0.000     0.000     0.000     0.000     0.000     0.000     0.000     0.000     0.000     0.000     0.000
     0.000     0.000     0.000     0.000     0.000     0.000     0.000     0.000     0.000     0.000     0.000     0.000     0.000     0.000     0.000     0.000     0.000     0.000     0.000     0.000     0.000     0.000     0.000     0.000     0.000     0.000     0.000     0.000     0.000     0.000     0.000     0.000     0.000     0.000     0.000     0.000     0.000     0.000     0.000     0.000     0.000     0.000     0.000     0.000     0.000     0.000     0.000     0.000     0.000     0.000     0.000     0.000     0.000     0.000     0.000     0.000     0.014     0.083     0.209     0.390     0.625     0.914     1.254     1.647     2.089     2.580     3.119     3.704     4.335     5.009     5.726     6.485     7.283     8.119     8.992     9.901    10.843    11.817    12.821    13.854    14.914    15.999    17.108    18.237    19.386    20.552    21.734    22.929    24.135    25.351    26.573    27.800    29.029    30.259    31.486    32.709    33.925    35.131    36.327    37.508    38.672    39.818    40.943    42.044    43.119    44.166    45.182    46.165    47.113    48.024    48.896    49.726    50.512    51.253    51.947    52.592    53.187    53.729    54.219    54.653    55.033    55.355    55.620    55.827    55.975    56.064    56.094    56.064    55.975    55.827    55.620    55.355    55.033    54.653    54.219    53.729    53.187    52.592    51.947    51.253    50.512    49.726    48.896    48.024    47.113    46.165    45.182    44.166    43.119    42.044    40.943    39.818    38.672    37.508    36.327    35.131    33.925    32.709    31.486    30.259    29.029    27.800    26.573    25.351    24.135    22.929    21.734    20.552    19.386    18.237    17.108    15.999    14.914    13.854    12.821    11.817    10.843     9.901     8.992     8.119     7.283     6.485     5.726     5.009     4.335     3.704     3.119     2.580     2.089     1.647     1.254     0.914     0.625     0.390     0.209     0.083     0.014     0.000     0.000     0.000     0.000     0.000     0.000     0.000     0.000     0.000     0.000     0.000     0.000     0.000     0.000     0.000     0.000     0.000     0.000     0.000     0.000     0.000     0.000     0.000     0.000     0.000     0.000     0.000     0.000     0.000     0.000     0.000     0.000     0.000     0.000     0.000     0.000     0.000     0.000     0.000     0.000     0.000     0.000     0.000     0.000     0.000     0.000     0.000     0.000     0.000     0.000     0.000     0.000     0.000     0.000     0.000
     0.000     0.000     0.000     0.000     0.000     0.000     0.000     0.000     0.000     0.000     0.000     0.000     0.000     0.000     0.000     0.000     0.000     0.000     0.000     0.000     0.000     0.000     0.000     0.000     0.000     0.000     0.000     0.000     0.000     0.000     0.000     0.000     0.000     0.000     0.000     0.000     0.000     0.000     0.000     0.000     0.000     0.000     0.000     0.000     0.000     0.000     0.000     0.000     0.000     0.000     0.000     0.000     0.000     0.000     0.000     0.000     0.000     0.024     0.104     0.239     0.428     0.669     0.963     1.307     1.700     2.142     2.631     3.166     3.745     4.369     5.034     5.739     6.485     7.268     8.087     8.941     9.828    10.747    11.696    12.673    13.677    14.705    15.757    16.829    17.921    19.030    20.154    21.291    22.440    23.598    24.762    25.932    27.104    28.277    29.447    30.614    31.774    32.926    34.066    35.194    36.305    37.399    38.473    39.524    40.550    41.549    42.519    43.458    44.363    45.232    46.064    46.856    47.606    48.313    48.975    49.591    50.158    50.676    51.143    51.557    51.919    52.227    52.479    52.677    52.818    52.903    52.931    52.903    52.818    52.677    52.479    52.227    51.919    51.557    51.143    50.676    50.158    49.591    48.975    48.313    47.606    46.856    46.064    45.232    44.363    43.458    42.519    41.549    40.550    39.524    38.473    37.399    36.305    35.194    34.066    32.926    31.774    30.614    29.447    28.277    27.104    25.932    24.762    23.598    22.440    21.291    20.154    19.030    17.921    16.829    15.757    14.705    13.677    12.673    11.696    10.747     9.828     8.941     8.087     7.268     6.485     5.739     5.034     4.369     3.745     3.166     2.631     2.142     1.700     1.307     0.963     0.669     0.428     0.239     0.104     0.024     0.000     0.000     0.000     0.000     0.000     0.000     0.000     0.000     0.000     0.000     0.000     0.000     0.000     0.000     0.000     0.000     0.000     0.000     0.000     0.000     0.000     0.000     0.000     0.000     0.000     0.000     0.000     0.000     0.000     0.000     0.000     0.000     0.000     0.000     0.000     0.000     0.000     0.000     0.000     0.000     0.000     0.000     0.000     0.000     0.000     0.000     0.000     0.000     0.000     0.000     0.000     0.000     0.000     0.000     0.000     0.000
     0.000     0.000     0.000     0.000     0.000     0.000     0.000     0.000     0.000     0.000     0.000     0.000     0.000     0.000     0.000     0.000     0.000     0.000     0.000     0.000     0.000     0.000     0.000     0.000     0.000     0.000     0.000     0.000     0.000     0.000     0.000     0.000     0.000     0.000     0.000     0.000     0.000     0.000     0.000     0.000     0.000     0.000     0.000     0.000     0.000     0.000     0.000     0.000     0.000     0.000     0.000     0.000     0.000     0.000     0.000     0.000     0.000     0.000     0.035     0.124     0.267     0.461     0.707     1.003     1.348     1.741     2.180     2.665     3.194     3.766     4.380     5.034     5.726     6.456     7.222     8.023     8.856     9.720    10.614    11.536    12.484    13.457    14.452    15.469    16.504    17.556    18.624    19.705    20.797    21.898    23.006    24.120    25.236    26.352    27.468    28.580    29.685    30.783    31.871    32.945    34.006    35.049    36.073    37.075    38.054    39.007    39.932    40.827    41.690    42.519    43.312    44.068    44.783    45.458    46.089    46.676    47.217    47.710    48.155    48.551    48.896    49.189    49.430    49.618    49.752    49.833    49.860    49.833    49.752    49.618    49.430    49.189    48.896    48.551    48.155    47.710    47.217    46.676    46.089    45.458    44.783    44.068    43.312    42.519    41.690    40.827    39.932    39.007    38.054    37.075    36.073    35.049    34.006    32.945    31.871    30.783    29.685    28.580    27.468    26.352    25.236    24.120    23.006    21.898    20.797    19.705    18.624    17.556    16.504    15.469    14.452    13.457    12.484    11.536    10.614     9.720     8.856     8.023     7.222     6.456     5.726     5.034     4.380     3.766     3.194     2.665     2.180     1.741     1.348     1.003     0.707     0.461     0.267     0.124     0.035     0.000     0.000     0.000     0.000     0.000     0.000     0.000     0.000     0.000     0.000     0.000     0.000     0.000     0.000     0.000     0.000     0.000     0.000     0.000     0.000     0.000     0.000     0.000     0.000     0.000     0.000     0.000     0.000     0.000     0.000     0.000     0.000     0.000     0.000     0.000     0.000     0.000     0.000     0.000     0.000     0.000     0.000     0.000     0.000     0.000     0.000     0.000     0.000     0.000     0.000     0.000     0.000     0.000     0.000     0.000     0.000     0.000
     0.000     0.000     0.000     0.000     0.000     0.000     0.000     0.000     0.000     0.000     0.000     0.000     0.000     0.000     0.000     0.000     0.000     0.000     0.000     0.000     0.000     0.000     0.000     0.000     0.000     0.000     0.000     0.000     0.000     0.000     0.000     0.000     0.000     0.000     0.000     0.000     0.000     0.000     0.000     0.000     0.000     0.000     0.000     0.000     0.000     0.000     0.000     0.000     0.000     0.000     0.000     0.000     0.000     0.000     0.000     0.000     0.000     0.000     0.003     0.046     0.142     0.290     0.489     0.737     1.034     1.378     1.768     2.203     2.682     3.204     3.766     4.369     5.009     5.687     6.400     7.147     7.927     8.737     9.577    10.445    11.338    12.256    13.196    14.157    15.137    16.134    17.146    18.171    19.207    20.253    21.306    22.364    23.425    24.488    25.549    26.607    27.660    28.705    29.741    30.764    31.774    32.768    33.743    34.698    35.631    36.539    37.421    38.274    39.096    39.886    40.642    41.362    42.044    42.687    43.288    43.847    44.363    44.833    45.257    45.634    45.962    46.242    46.471    46.650    46.779    46.856    46.881    46.856    46.779    46.650    46.471    46.242    45.962    45.634    45.257    44.833    44.363    43.847    43.288    42.687    42.044    41.362    40.642    39.886    39.096    38.274    37.421    36.539    35.631    34.698    33.743    32.768    31.774    30.764    29.741    28.705    27.660    26.607    25.549    24.488    23.425    22.364    21.306    20.253    19.207    18.171    17.146    16.134    15.137    14.157    13.196    12.256    11.338    10.445     9.577     8.737     7.927     7.147     6.400     5.687     5.009     4.369     3.766     3.204     2.682     2.203     1.768     1.378     1.034     0.737     0.489     0.290     0.142     0.046     0.003     0.000     0.000     0.000     0.000     0.000     0.000     0.000     0.000     0.000     0.000     0.000     0.000     0.000     0.000     0.000     0.000     0.000     0.000     0.000     0.000     0.000     0.000     0.000     0.000     0.000     0.000     0.000     0.000     0.000     0.000     0.000     0.000     0.000     0.000     0.000     0.000     0.000     0.000     0.000     0.000     0.000     0.000     0.000     0.000     0.000     0.000     0.000     0.000     0.000     0.000     0.000     0.000     0.000     0.000     0.000     0.000     0.000
     0.000     0.000     0.000     0.000     0.000     0.000     0.000     0.000     0.000     0.000     0.000     0.000     0.000     0.000     0.000     0.000     0.000     0.000     0.000     0.000     0.000     0.000     0.000     0.000     0.000     0.000     0.000     0.000     0.000     0.000     0.000     0.000     0.000     0.000     0.000     0.000     0.000     0.000     0.000     0.000     0.000     0.000     0.000     0.000     0.000     0.000     0.000     0.000     0.000     0.000     0.000     0.000     0.000     0.000     0.000     0.000     0.000     0.000     0.000     0.006     0.056     0.157     0.309     0.510     0.759     1.055     1.396     1.782     2.211     2.682     3.194     3.745     4.335     4.961     5.621     6.316     7.043     7.800     8.586     9.400    10.240    11.103    11.989    12.896    13.821    14.763    15.721    16.691    17.673    18.664    19.663    20.667    21.675    22.684    23.692    24.698    25.698    26.692    27.677    28.651    29.612    30.558    31.486    32.395    33.283    34.147    34.987    35.799    36.582    37.334    38.054    38.739    39.388    40.000    40.573    41.106    41.596    42.044    42.448    42.806    43.119    43.385    43.604    43.774    43.896    43.970    43.994    43.970    43.896    43.774    43.604    43.385    43.119    42.806    42.448    42.044    41.596    41.106    40.573    40.000    39.388    38.739    38.054    37.334    36.582    35.799    34.987    34.147    33.283    32.395    31.486    30.558    29.612    28.651    27.677    26.692    25.698    24.698    23.692    22.684    21.675    20.667    19.663    18.664    17.673    16.691    15.721    14.763    13.821    12.896    11.989    11.103    10.240     9.400     8.586     7.800     7.043     6.316     5.621     4.961     4.335     3.745     3.194     2.682     2.211     1.782     1.396     1.055     0.759     0.510     0.309     0.157     0.056     0.006     0.000     0.000     0.000     0.000     0.000     0.000     0.000     0.000     0.000     0.000     0.000     0.000     0.000     0.000     0.000     0.000     0.000     0.000     0.000     0.000     0.000     0.000     0.000     0.000     0.000     0.000     0.000     0.000     0.000     0.000     0.000     0.000     0.000     0.000     0.000     0.000     0.000     0.000     0.000     0.000     0.000     0.000     0.000     0.000     0.000     0.000     0.000     0.000     0.000     0.000     0.000     0.000     0.000     0.000     0.000     0.000     0.000     0.000
     0.000     0.000     0.000     0.000     0.000     0.000     0.000     0.000     0.000     0.000     0.000     0.000     0.000     0.000     0.000     0.000     0.000     0.000     0.000     0.000     0.000     0.000     0.000     0.000     0.000     0.000     0.000     0.000     0.000     0.000     0.000     0.000     0.000     0.000     0.000     0.000     0.000     0.000     0.000     0.000     0.000     0.000     0.000     0.000     0.000     0.000     0.000     0.000     0.000     0.000     0.000     0.000     0.000     0.000     0.000     0.000     0.000     0.000     0.000     0.000     0.009     0.064     0.169     0.323     0.524     0.772     1.065     1.402     1.782     2.203     2.665     3.166     3.704     4.279     4.888     5.531     6.205     6.910     7.643     8.404     9.190    10.001    10.833    11.686    12.558    13.446    14.350    15.267    16.195    17.133    18.079    19.030    19.985    20.941    21.898    22.852    23.802    24.746    25.682    26.607    27.520    28.419    29.301    30.166    31.010    31.832    32.630    33.403    34.147    34.863    35.547    36.199    36.817    37.399    37.944    38.451    38.917    39.343    39.727    40.069    40.366    40.619    40.827    40.989    41.105    41.175    41.199    41.175    41.105    40.989    40.827    40.619    40.366    40.069    39.727    39.343    38.917    38.451    37.944    37.399    36.817    36.199    35.547    34.863    34.147    33.403    32.630    31.832    31.010    30.166    29.301    28.419    27.520    26.607    25.682    24.746    23.802    22.852    21.898    20.941    19.985    19.030    18.079    17.133    16.195    15.267    14.350    13.446    12.558    11.686    10.833    10.001     9.190     8.404     7.643     6.910     6.205     5.531     4.888     4.279     3.704     3.166     2.665     2.203     1.782     1.402     1.065     0.772     0.524     0.323     0.169     0.064     0.009     0.000     0.000     0.000     0.000     0.000     0.000     0.000     0.000     0.000     0.000     0.000     0.000     0.000     0.000     0.000     0.000     0.000     0.000     0.000     0.000     0.000     0.000     0.000     0.000     0.000     0.000     0.000     0.000     0.000     0.000     0.000     0.000     0.000     0.000     0.000     0.000     0.000     0.000     0.000     0.000     0.000     0.000     0.000     0.000     0.000     0.000     0.000     0.000     0.000     0.000     0.000     0.000     0.000     0.000     0.000     0.000     0.000     0.000     0.000
     0.000     0.000     0.000     0.000     0.000     0.000     0.000     0.000     0.000     0.000     0.000     0.000     0.000     0.000     0.000     0.000     0.000     0.000     0.000     0.000     0.000     0.000     0.000     0.000     0.000     0.000     0.000     0.000     0.000     0.000     0.000     0.000     0.000     0.000     0.000     0.000     0.000     0.000     0.000     0.000     0.000     0.000     0.000     0.000     0.000     0.000     0.000     0.000     0.000     0.000     0.000     0.000     0.000     0.000     0.000     0.000     0.000     0.000     0.000     0.000     0.000     0.012     0.071     0.177     0.332     0.532     0.776     1.065     1.396     1.768     2.180     2.631     3.119     3.643     4.201     4.792     5.415     6.068     6.749     7.458     8.192     8.949     9.729    10.529    11.348    12.184    13.035    13.899    14.775    15.660    16.554    17.453    18.357    19.262    20.168    21.072    21.973    22.868    23.755    24.633    25.499    26.352    27.190    28.011    28.813    29.594    30.352    31.086    31.793    32.473    33.124    33.743    34.330    34.884    35.401    35.883    36.327    36.731    37.097    37.421    37.704    37.944    38.142    38.296    38.406    38.473    38.495    38.473    38.406    38.296    38.142    37.944    37.704    37.421    37.097    36.731    36.327    35.883    35.401    34.884    34.330    33.743    33.124    32.473    31.793    31.086    30.352    29.594    28.813    28.011    27.190    26.352    25.499    24.633    23.755    22.868    21.973    21.072    20.168    19.262    18.357    17.453    16.554    15.660    14.775    13.899    13.035    12.184    11.348    10.529     9.729     8.949     8.192     7.458     6.749     6.068     5.415     4.792     4.201     3.643     3.119     2.631     2.180     1.768     1.396     1.065     0.776     0.532     0.332     0.177     0.071     0.012     0.000     0.000     0.000     0.000     0.000     0.000     0.000     0.000     0.000     0.000     0.000     0.000     0.000     0.000     0.000     0.000     0.000     0.000     0.000     0.000     0.000     0.000     0.000     0.000     0.000     0.000     0.000     0.000     0.000     0.000     0.000     0.000     0.000     0.000     0.000     0.000     0.000     0.000     0.000     0.000     0.000     0.000     0.000     0.000     0.000     0.000     0.000     0.000     0.000     0.000     0.000     0.000     0.000     0.000     0.000     0.000     0.000     0.000     0.000     0.000
     0.000     0.000     0.000     0.000     0.000     0.000     0.000     0.000     0.000     0.000     0.000     0.000     0.000     0.000     0.000     0.000     0.000     0.000     0.000     0.000     0.000     0.000     0.000     0.000     0.000     0.000     0.000     0.000     0.000     0.000     0.000     0.000     0.000     0.000     0.000     0.000     0.000     0.000     0.000     0.000     0.000     0.000     0.000     0.000     0.000     0.000     0.000     0.000     0.000     0.000     0.000     0.000     0.000     0.000     0.000     0.000     0.000     0.000     0.000     0.000     0.000     0.000     0.014     0.074     0.182     0.334     0.532     0.772     1.055     1.378     1.741     2.142     2.580     3.054     3.561     4.102     4.674     5.276     5.906     6.563     7.245     7.951     8.678     9.427    10.193    10.977    11.776    12.589    13.413    14.247    15.090    15.938    16.791    17.647    18.503    19.359    20.211    21.058    21.898    22.730    23.551    24.359    25.154    25.932    26.692    27.433    28.152    28.849    29.520    30.166    30.783    31.371    31.929    32.454    32.945    33.403    33.824    34.208    34.555    34.863    35.131    35.360    35.547    35.694    35.799    35.862    35.883    35.862    35.799    35.694    35.547    35.360    35.131    34.863    34.555    34.208    33.824    33.403    32.945    32.454    31.929    31.371    30.783    30.166    29.520    28.849    28.152    27.433    26.692    25.932    25.154    24.359    23.551    22.730    21.898    21.058    20.211    19.359    18.503    17.647    16.791    15.938    15.090    14.247    13.413    12.589    11.776    10.977    10.193     9.427     8.678     7.951     7.245     6.563     5.906     5.276     4.674     4.102     3.561     3.054     2.580     2.142     1.741     1.378     1.055     0.772     0.532     0.334     0.182     0.074     0.014     0.000     0.000     0.000     0.000     0.000     0.000     0.000     0.000     0.000     0.000     0.000     0.000     0.000     0.000     0.000     0.000     0.000     0.000     0.000     0.000     0.000     0.000     0.000     0.000     0.000     0.000     0.000     0.000     0.000     0.000     0.000     0.000     0.000     0.000     0.000     0.000     0.000     0.000     0.000     0.000     0.000     0.000     0.000     0.000     0.000     0.000     0.000     0.000     0.000     0.000     0.000     0.000     0.000     0.000     0.000     0.000     0.000     0.000     0.000     0.000     0.000
     0.000     0.000     0.000     0.000     0.000     0.000     0.000     0.000     0.000     0.000     0.000     0.000     0.000     0.000     0.000     0.000     0.000     0.000     0.000     0.000     0.000     0.000     0.000     0.000     0.000     0.000     0.000     0.000     0.000     0.000     0.000     0.000     0.000     0.000     0.000     0.000     0.000     0.000     0.000     0.000     0.000     0.000     0.000     0.000     0.000     0.000     0.000     0.000     0.000     0.000     0.000     0.000     0.000     0.000     0.000     0.000     0.000     0.000     0.000     0.000     0.000     0.000     0.000     0.015     0.076     0.182     0.332     0.524     0.759     1.034     1.348     1.700     2.089     2.513     2.971     3.461     3.983     4.534     5.114     5.720     6.351     7.006     7.682     8.380     9.095     9.828    10.576    11.338    12.112    12.896    13.688    14.487    15.290    16.097    16.905    17.712    18.517    19.317    20.112    20.898    21.675    22.440    23.192    23.929    24.649    25.351    26.032    26.692    27.329    27.941    28.526    29.084    29.612    30.110    30.576    31.010    31.409    31.774    32.103    32.395    32.650    32.866    33.044    33.183    33.283    33.343    33.363    33.343    33.283    33.183    33.044    32.866    32.650    32.395    32.103    31.774    31.409    31.010    30.576    30.110    29.612    29.084    28.526    27.941    27.329    26.692    26.032    25.351    24.649    23.929    23.192    22.440    21.675    20.898    20.112    19.317    18.517    17.712    16.905    16.097    15.290    14.487    13.688    12.896    12.112    11.338    10.576     9.828     9.095     8.380     7.682     7.006     6.351     5.720     5.114     4.534     3.983     3.461     2.971     2.513     2.089     1.700     1.348     1.034     0.759     0.524     0.332     0.182     0.076     0.015     0.000     0.000     0.000     0.000     0.000     0.000     0.000     0.000     0.000     0.000     0.000     0.000     0.000     0.000     0.000     0.000     0.000     0.000     0.000     0.000     0.000     0.000     0.000     0.000     0.000     0.000     0.000     0.000     0.000     0.000     0.000     0.000     0.000     0.000     0.000     0.000     0.000     0.000     0.000     0.000     0.000     0.000     0.000     0.000     0.000     0.000     0.000     0.000     0.000     0.000     0.000     0.000     0.000     0.000     0.000     0.000     0.000     0.000     0.000     0.000     0.000     0.000
     0.000     0.000     0.000     0.000     0.000     0.000     0.000     0.000     0.000     0.000     0.000     0.000     0.000     0.000     0.000     0.000     0.000     0.000     0.000     0.000     0.000     0.000     0.000     0.000     0.000     0.000     0.000     0.000     0.000     0.000     0.000     0.000     0.000     0.000     0.000     0.000     0.000     0.000     0.000     0.000     0.000     0.000     0.000     0.000     0.000     0.000     0.000     0.000     0.000     0.000     0.000     0.000     0.000     0.000     0.000     0.000     0.000     0.000     0.000     0.000     0.000     0.000     0.000     0.000     0.015     0.074     0.177     0.323     0.510     0.737     1.003     1.307     1.647     2.022     2.430     2.871     3.343     3.845     4.374     4.930     5.511     6.116     6.742     7.389     8.055     8.737     9.435    10.147    10.871    11.606    12.349    13.099    13.854    14.613    15.373    16.134    16.892    17.647    18.397    19.139    19.872    20.595    21.306    22.003    22.684    23.347    23.992    24.617    25.219    25.798    26.352    26.880    27.381    27.853    28.294    28.705    29.084    29.429    29.741    30.017    30.259    30.464    30.633    30.764    30.859    30.915    30.934    30.915    30.859    30.764    30.633    30.464    30.259    30.017    29.741    29.429    29.084    28.705    28.294    27.853    27.381    26.880    26.352    25.798    25.219    24.617    23.992    23.347    22.684    22.003    21.306    20.595    19.872    19.139    18.397    17.647    16.892    16.134    15.373    14.613    13.854    13.099    12.349    11.606    10.871    10.147     9.435     8.737     8.055     7.389     6.742     6.116     5.511     4.930     4.374     3.845     3.343     2.871     2.430     2.022     1.647     1.307     1.003     0.737     0.510     0.323     0.177     0.074     0.015     0.000     0.000     0.000     0.000     0.000     0.000     0.000     0.000     0.000     0.000     0.000     0.000     0.000     0.000     0.000     0.000     0.000     0.000     0.000     0.000     0.000     0.000     0.000     0.000     0.000     0.000     0.000     0.000     0.000     0.000     0.000     0.000     0.000     0.000     0.000     0.000     0.000     0.000     0.000     0.000     0.000     0.000     0.000     0.000     0.000     0.000     0.000     0.000     0.000     0.000     0.000     0.000     0.000     0.000     0.000     0.000     0.000     0.000     0.000     0.000     0.000     0.000     0.000
     0.000     0.000     0.000     0.000     0.000     0.000     0.000     0.000     0.000     0.000     0.000     0.000     0.000     0.000     0.000     0.000     0.000     0.000     0.000     0.000     0.000     0.000     0.000     0.000     0.000     0.000     0.000     0.000     0.000     0.000     0.000     0.000     0.000     0.000     0.000     0.000     0.000     0.000     0.000     0.000     0.000     0.000     0.000     0.000     0.000     0.000     0.000     0.000     0.000     0.000     0.000     0.000     0.000     0.000     0.000     0.000     0.000     0.000     0.000     0.000     0.000     0.000     0.000     0.000     0.000     0.014     0.071     0.169     0.309     0.489     0.707     0.963     1.254     1.581     1.941     2.333     2.756     3.208     3.689     4.195     4.727     5.282     5.859     6.456     7.073     7.706     8.355     9.018     9.693    10.379    11.074    11.776    12.484    13.196    13.910    14.625    15.338    16.048    16.754    17.453    18.145    18.826    19.497    20.154    20.797    21.424    22.033    22.623    23.192    23.739    24.263    24.762    25.236    25.682    26.100    26.488    26.846    27.173    27.468    27.730    27.958    28.152    28.312    28.437    28.526    28.580    28.597    28.580    28.526    28.437    28.312    28.152    27.958    27.730    27.468    27.173    26.846    26.488    26.100    25.682    25.236    24.762    24.263    23.739    23.192    22.623    22.033    21.424    20.797    20.154    19.497    18.826    18.145    17.453    16.754    16.048    15.338    14.625    13.910    13.196    12.484    11.776    11.074    10.379     9.693     9.018     8.355     7.706     7.073     6.456     5.859     5.282     4.727     4.195     3.689     3.208     2.756     2.333     1.941     1.581     1.254     0.963     0.707     0.489     0.309     0.169     0.071     0.014     0.000     0.000     0.000     0.000     0.000     0.000     0.000     0.000     0.000     0.000     0.000     0.000     0.000     0.000     0.000     0.000     0.000     0.000     0.000     0.000     0.000     0.000     0.000     0.000     0.000     0.000     0.000     0.000     0.000     0.000     0.000     0.000     0.000     0.000     0.000     0.000     0.000     0.000     0.000     0.000     0.000     0.000     0.000     0.000     0.000     0.000     0.000     0.000     0.000     0.000     0.000     0.000     0.000     0.000     0.000     0.000     0.000     0.000     0.000     0.000     0.000     0.000     0.000     0.000
     0.000     0.000     0.000     0.000     0.000     0.000     0.000     0.000     0.000     0.000     0.000     0.000     0.000     0.000     0.000     0.000     0.000     0.000     0.000     0.000     0.000     0.000     0.000     0.000     0.000     0.000     0.000     0.000     0.000     0.000     0.000     0.000     0.000     0.000     0.000     0.000     0.000     0.000     0.000     0.000     0.000     0.000     0.000     0.000     0.000     0.000     0.000     0.000     0.000     0.000     0.000     0.000     0.000     0.000     0.000     0.000     0.000     0.000     0.000     0.000     0.000     0.000     0.000     0.000     0.000     0.000     0.012     0.064     0.157     0.290     0.461     0.669     0.914     1.192     1.504     1.848     2.223     2.627     3.058     3.516     3.999     4.505     5.034     5.582     6.150     6.735     7.336     7.951     8.578     9.217     9.864    10.520    11.181    11.847    12.516    13.185    13.854    14.521    15.184    15.841    16.492    17.133    17.764    18.383    18.989    19.580    20.154    20.710    21.247    21.764    22.258    22.730    23.176    23.598    23.992    24.359    24.698    25.006    25.285    25.532    25.748    25.932    26.083    26.201    26.285    26.336    26.352    26.336    26.285    26.201    26.083    25.932    25.748    25.532    25.285    25.006    24.698    24.359    23.992    23.598    23.176    22.730    22.258    21.764    21.247    20.710    20.154    19.580    18.989    18.383    17.764    17.133    16.492    15.841    15.184    14.521    13.854    13.185    12.516    11.847    11.181    10.520     9.864     9.217     8.578     7.951     7.336     6.735     6.150     5.582     5.034     4.505     3.999     3.516     3.058     2.627     2.223     1.848     1.504     1.192     0.914     0.669     0.461     0.290     0.157     0.064     0.012     0.000     0.000     0.000     0.000     0.000     0.000     0.000     0.000     0.000     0.000     0.000     0.000     0.000     0.000     0.000     0.000     0.000     0.000     0.000     0.000     0.000     0.000     0.000     0.000     0.000     0.000     0.000     0.000     0.000     0.000     0.000     0.000     0.000     0.000     0.000     0.000     0.000     0.000     0.000     0.000     0.000     0.000     0.000     0.000     0.000     0.000     0.000     0.000     0.000     0.000     0.000     0.000     0.000     0.000     0.000     0.000     0.000     0.000     0.000     0.000     0.000     0.000     0.000     0.000     0.000
     0.000     0.000     0.000     0.000     0.000     0.000     0.000     0.000     0.000     0.000     0.000     0.000     0.000     0.000     0.000     0.000     0.000     0.000     0.000     0.000     0.000     0.000     0.000     0.000     0.000     0.000     0.000     0.000     0.000     0.000     0.000     0.000     0.000     0.000     0.000     0.000     0.000     0.000     0.000     0.000     0.000     0.000     0.000     0.000     0.000     0.000     0.000     0.000     0.000     0.000     0.000     0.000     0.000     0.000     0.000     0.000     0.000     0.000     0.000     0.000     0.000     0.000     0.000     0.000     0.000     0.000     0.000     0.009     0.056     0.142     0.267     0.428     0.625     0.856     1.121     1.417     1.744     2.100     2.484     2.894     3.329     3.787     4.267     4.768     5.288     5.826     6.379     6.947     7.527     8.119     8.720     9.330     9.946    10.567    11.191    11.817    12.443    13.067    13.688    14.304    14.914    15.516    16.109    16.691    17.261    17.816    18.357    18.880    19.386    19.872    20.338    20.782    21.204    21.601    21.973    22.319    22.638    22.929    23.192    23.425    23.629    23.802    23.945    24.056    24.135    24.183    24.199    24.183    24.135    24.056    23.945    23.802    23.629    23.425    23.192    22.929    22.638    22.319    21.973    21.601    21.204    20.782    20.338    19.872    19.386    18.880    18.357    17.816    17.261    16.691    16.109    15.516    14.914    14.304    13.688    13.067    12.443    11.817    11.191    10.567     9.946     9.330     8.720     8.119     7.527     6.947     6.379     5.826     5.288     4.768     4.267     3.787     3.329     2.894     2.484     2.100     1.744     1.417     1.121     0.856     0.625     0.428     0.267     0.142     0.056     0.009     0.000     0.000     0.000     0.000     0.000     0.000     0.000     0.000     0.000     0.000     0.000     0.000     0.000     0.000     0.000     0.000     0.000     0.000     0.000     0.000     0.000     0.000     0.000     0.000     0.000     0.000     0.000     0.000     0.000     0.000     0.000     0.000     0.000     0.000     0.000     0.000     0.000     0.000     0.000     0.000     0.000     0.000     0.000     0.000     0.000     0.000     0.000     0.000     0.000     0.000     0.000     0.000     0.000     0.000     0.000     0.000     0.000     0.000     0.000     0.000     0.000     0.000     0.000     0.000     0.000     0.000
     0.000     0.000     0.000     0.000     0.000     0.000     0.000     0.000     0.000     0.000     0.000     0.000     0.000     0.000     0.000     0.000     0.000     0.000     0.000     0.000     0.000     0.000     0.000     0.000     0.000     0.000     0.000     0.000     0.000     0.000     0.000     0.000     0.000     0.000     0.000     0.000     0.000     0.000     0.000     0.000     0.000     0.000     0.000     0.000     0.000     0.000     0.000     0.000     0.000     0.000     0.000     0.000     0.000     0.000     0.000     0.000     0.000     0.000     0.000     0.000     0.000     0.000     0.000     0.000     0.000     0.000     0.000     0.000     0.006     0.046     0.124     0.239     0.390     0.574     0.792     1.041     1.321     1.630     1.967     2.329     2.717     3.128     3.561     4.015     4.488     4.979     5.485     6.007     6.541     7.087     7.643     8.208     8.779     9.356     9.937    10.520    11.103    11.686    12.266    12.842    13.413    13.977    14.533    15.078    15.612    16.134    16.641    17.133    17.608    18.065    18.503    18.921    19.317    19.691    20.041    20.367    20.667    20.942    21.189    21.409    21.601    21.764    21.898    22.003    22.078    22.123    22.138    22.123    22.078    22.003    21.898    21.764    21.601    21.409    21.189    20.942    20.667    20.367    20.041    19.691    19.317    18.921    18.503    18.065    17.608    17.133    16.641    16.134    15.612    15.078    14.533    13.977    13.413    12.842    12.266    11.686    11.103    10.520     9.937     9.356     8.779     8.208     7.643     7.087     6.541     6.007     5.485     4.979     4.488     4.015     3.561     3.128     2.717     2.329     1.967     1.630     1.321     1.041     0.792     0.574     0.390     0.239     0.124     0.046     0.006     0.000     0.000     0.000     0.000     0.000     0.000     0.000     0.000     0.000     0.000     0.000     0.000     0.000     0.000     0.000     0.000     0.000     0.000     0.000     0.000     0.000     0.000     0.000     0.000     0.000     0.000     0.000     0.000     0.000     0.000     0.000     0.000     0.000     0.000     0.000     0.000     0.000     0.000     0.000     0.000     0.000     0.000     0.000     0.000     0.000     0.000     0.000     0.000     0.000     0.000     0.000     0.000     0.000     0.000     0.000     0.000     0.000     0.000     0.000     0.000     0.000     0.000     0.000     0.000     0.000     0.000     0.000
[truncated: 55,463 more chars]
