# Supplementary material for: The near-field tsunami generated by the 15 January 2022 eruption of the Hunga Tonga-Hunga Ha’apai volcano and its impact on Tongatapu, Tonga
Source: Sci Rep. 2022 Sep 7;12:15187. doi: 10.1038/s41598-022-19486-w (PMC9452557; doi:10.1038/s41598-022-19486-w)
Supplement: Supplementary file 2 — Supplementary Information 2. [file 41598_2022_19486_MOESM2_ESM.zip › WL_350TNT.asc]

ncols                       252
nrows                       180
xllcorner              -175.427
yllcorner               -20.570
cellsize      0.000277777784504
NODATA_value  -9999
     0.000     0.000     0.000     0.000     0.000     0.000     0.000     0.000     0.000     0.000     0.000     0.000     0.000     0.000     0.000     0.000     0.000     0.000     0.000     0.000     0.000     0.000     0.000     0.000     0.000     0.000     0.000     0.000     0.000     0.000     0.000     0.000     0.000     0.000     0.000     0.000     0.000     0.000     0.000     0.000     0.000     0.000     0.000     0.000     0.000     0.000     0.000     0.000     0.000     0.000     0.000     0.000     0.000     0.000     0.000     0.000     0.000     0.000     0.000     0.000     0.000     0.000     0.000     0.000     0.000     0.000     0.000     0.000     0.000     0.000     0.000     0.000     0.000     0.000     0.000     0.000     0.000     0.000     0.000     0.000     0.000     0.000     0.000     0.000     0.000     0.000     0.000     0.000     0.000     0.000     0.000     0.000     0.000     0.000     0.000     0.000     0.000     0.000     0.000     0.000     0.000     0.001     0.008     0.020     0.037     0.058     0.082     0.109     0.139     0.170     0.202     0.235     0.268     0.301     0.333     0.364     0.394     0.422     0.447     0.471     0.491     0.509     0.524     0.536     0.544     0.549     0.551     0.549     0.544     0.536     0.524     0.509     0.491     0.471     0.447     0.422     0.394     0.364     0.333     0.301     0.268     0.235     0.202     0.170     0.139     0.109     0.082     0.058     0.037     0.020     0.008     0.001     0.000     0.000     0.000     0.000     0.000     0.000     0.000     0.000     0.000     0.000     0.000     0.000     0.000     0.000     0.000     0.000     0.000     0.000     0.000     0.000     0.000     0.000     0.000     0.000     0.000     0.000     0.000     0.000     0.000     0.000     0.000     0.000     0.000     0.000     0.000     0.000     0.000     0.000     0.000     0.000     0.000     0.000     0.000     0.000     0.000     0.000     0.000     0.000     0.000     0.000     0.000     0.000     0.000     0.000     0.000     0.000     0.000     0.000     0.000     0.000     0.000     0.000     0.000     0.000     0.000     0.000     0.000     0.000     0.000     0.000     0.000     0.000     0.000     0.000     0.000     0.000     0.000     0.000     0.000     0.000     0.000     0.000     0.000     0.000     0.000     0.000     0.000     0.000     0.000     0.000     0.000     0.000     0.000     0.000     0.000     0.000     0.000     0.000     0.000     0.000
     0.000     0.000     0.000     0.000     0.000     0.000     0.000     0.000     0.000     0.000     0.000     0.000     0.000     0.000     0.000     0.000     0.000     0.000     0.000     0.000     0.000     0.000     0.000     0.000     0.000     0.000     0.000     0.000     0.000     0.000     0.000     0.000     0.000     0.000     0.000     0.000     0.000     0.000     0.000     0.000     0.000     0.000     0.000     0.000     0.000     0.000     0.000     0.000     0.000     0.000     0.000     0.000     0.000     0.000     0.000     0.000     0.000     0.000     0.000     0.000     0.000     0.000     0.000     0.000     0.000     0.000     0.000     0.000     0.000     0.000     0.000     0.000     0.000     0.000     0.000     0.000     0.000     0.000     0.000     0.000     0.000     0.000     0.000     0.000     0.000     0.000     0.000     0.000     0.000     0.000     0.000     0.000     0.000     0.000     0.000     0.000     0.000     0.000     0.003     0.014     0.032     0.055     0.084     0.118     0.155     0.196     0.240     0.285     0.332     0.379     0.428     0.475     0.522     0.568     0.613     0.655     0.695     0.732     0.766     0.797     0.824     0.848     0.867     0.882     0.893     0.900     0.902     0.900     0.893     0.882     0.867     0.848     0.824     0.797     0.766     0.732     0.695     0.655     0.613     0.568     0.522     0.475     0.428     0.379     0.332     0.285     0.240     0.196     0.155     0.118     0.084     0.055     0.032     0.014     0.003     0.000     0.000     0.000     0.000     0.000     0.000     0.000     0.000     0.000     0.000     0.000     0.000     0.000     0.000     0.000     0.000     0.000     0.000     0.000     0.000     0.000     0.000     0.000     0.000     0.000     0.000     0.000     0.000     0.000     0.000     0.000     0.000     0.000     0.000     0.000     0.000     0.000     0.000     0.000     0.000     0.000     0.000     0.000     0.000     0.000     0.000     0.000     0.000     0.000     0.000     0.000     0.000     0.000     0.000     0.000     0.000     0.000     0.000     0.000     0.000     0.000     0.000     0.000     0.000     0.000     0.000     0.000     0.000     0.000     0.000     0.000     0.000     0.000     0.000     0.000     0.000     0.000     0.000     0.000     0.000     0.000     0.000     0.000     0.000     0.000     0.000     0.000     0.000     0.000     0.000     0.000     0.000     0.000     0.000     0.000     0.000     0.000
     0.000     0.000     0.000     0.000     0.000     0.000     0.000     0.000     0.000     0.000     0.000     0.000     0.000     0.000     0.000     0.000     0.000     0.000     0.000     0.000     0.000     0.000     0.000     0.000     0.000     0.000     0.000     0.000     0.000     0.000     0.000     0.000     0.000     0.000     0.000     0.000     0.000     0.000     0.000     0.000     0.000     0.000     0.000     0.000     0.000     0.000     0.000     0.000     0.000     0.000     0.000     0.000     0.000     0.000     0.000     0.000     0.000     0.000     0.000     0.000     0.000     0.000     0.000     0.000     0.000     0.000     0.000     0.000     0.000     0.000     0.000     0.000     0.000     0.000     0.000     0.000     0.000     0.000     0.000     0.000     0.000     0.000     0.000     0.000     0.000     0.000     0.000     0.000     0.000     0.000     0.000     0.000     0.000     0.000     0.000     0.003     0.016     0.037     0.065     0.101     0.142     0.189     0.241     0.296     0.355     0.416     0.478     0.543     0.607     0.672     0.736     0.799     0.861     0.920     0.977     1.031     1.081     1.128     1.171     1.209     1.243     1.272     1.296     1.315     1.328     1.336     1.339     1.336     1.328     1.315     1.296     1.272     1.243     1.209     1.171     1.128     1.081     1.031     0.977     0.920     0.861     0.799     0.736     0.672     0.607     0.543     0.478     0.416     0.355     0.296     0.241     0.189     0.142     0.101     0.065     0.037     0.016     0.003     0.000     0.000     0.000     0.000     0.000     0.000     0.000     0.000     0.000     0.000     0.000     0.000     0.000     0.000     0.000     0.000     0.000     0.000     0.000     0.000     0.000     0.000     0.000     0.000     0.000     0.000     0.000     0.000     0.000     0.000     0.000     0.000     0.000     0.000     0.000     0.000     0.000     0.000     0.000     0.000     0.000     0.000     0.000     0.000     0.000     0.000     0.000     0.000     0.000     0.000     0.000     0.000     0.000     0.000     0.000     0.000     0.000     0.000     0.000     0.000     0.000     0.000     0.000     0.000     0.000     0.000     0.000     0.000     0.000     0.000     0.000     0.000     0.000     0.000     0.000     0.000     0.000     0.000     0.000     0.000     0.000     0.000     0.000     0.000     0.000     0.000     0.000     0.000     0.000     0.000     0.000     0.000     0.000     0.000
     0.000     0.000     0.000     0.000     0.000     0.000     0.000     0.000     0.000     0.000     0.000     0.000     0.000     0.000     0.000     0.000     0.000     0.000     0.000     0.000     0.000     0.000     0.000     0.000     0.000     0.000     0.000     0.000     0.000     0.000     0.000     0.000     0.000     0.000     0.000     0.000     0.000     0.000     0.000     0.000     0.000     0.000     0.000     0.000     0.000     0.000     0.000     0.000     0.000     0.000     0.000     0.000     0.000     0.000     0.000     0.000     0.000     0.000     0.000     0.000     0.000     0.000     0.000     0.000     0.000     0.000     0.000     0.000     0.000     0.000     0.000     0.000     0.000     0.000     0.000     0.000     0.000     0.000     0.000     0.000     0.000     0.000     0.000     0.000     0.000     0.000     0.000     0.000     0.000     0.000     0.000     0.000     0.001     0.012     0.033     0.064     0.104     0.151     0.205     0.266     0.332     0.402     0.477     0.555     0.635     0.716     0.799     0.882     0.965     1.047     1.128     1.206     1.283     1.356     1.425     1.491     1.552     1.609     1.660     1.707     1.747     1.782     1.811     1.833     1.849     1.859     1.862     1.859     1.849     1.833     1.811     1.782     1.747     1.707     1.660     1.609     1.552     1.491     1.425     1.356     1.283     1.206     1.128     1.047     0.965     0.882     0.799     0.716     0.635     0.555     0.477     0.402     0.332     0.266     0.205     0.151     0.104     0.064     0.033     0.012     0.001     0.000     0.000     0.000     0.000     0.000     0.000     0.000     0.000     0.000     0.000     0.000     0.000     0.000     0.000     0.000     0.000     0.000     0.000     0.000     0.000     0.000     0.000     0.000     0.000     0.000     0.000     0.000     0.000     0.000     0.000     0.000     0.000     0.000     0.000     0.000     0.000     0.000     0.000     0.000     0.000     0.000     0.000     0.000     0.000     0.000     0.000     0.000     0.000     0.000     0.000     0.000     0.000     0.000     0.000     0.000     0.000     0.000     0.000     0.000     0.000     0.000     0.000     0.000     0.000     0.000     0.000     0.000     0.000     0.000     0.000     0.000     0.000     0.000     0.000     0.000     0.000     0.000     0.000     0.000     0.000     0.000     0.000     0.000     0.000     0.000     0.000     0.000     0.000     0.000     0.000     0.000
     0.000     0.000     0.000     0.000     0.000     0.000     0.000     0.000     0.000     0.000     0.000     0.000     0.000     0.000     0.000     0.000     0.000     0.000     0.000     0.000     0.000     0.000     0.000     0.000     0.000     0.000     0.000     0.000     0.000     0.000     0.000     0.000     0.000     0.000     0.000     0.000     0.000     0.000     0.000     0.000     0.000     0.000     0.000     0.000     0.000     0.000     0.000     0.000     0.000     0.000     0.000     0.000     0.000     0.000     0.000     0.000     0.000     0.000     0.000     0.000     0.000     0.000     0.000     0.000     0.000     0.000     0.000     0.000     0.000     0.000     0.000     0.000     0.000     0.000     0.000     0.000     0.000     0.000     0.000     0.000     0.000     0.000     0.000     0.000     0.000     0.000     0.000     0.000     0.000     0.000     0.005     0.023     0.052     0.092     0.142     0.201     0.268     0.342     0.423     0.509     0.600     0.695     0.793     0.893     0.995     1.098     1.201     1.304     1.406     1.505     1.603     1.697     1.788     1.875     1.958     2.036     2.108     2.175     2.235     2.290     2.337     2.378     2.411     2.438     2.456     2.468     2.472     2.468     2.456     2.438     2.411     2.378     2.337     2.290     2.235     2.175     2.108     2.036     1.958     1.875     1.788     1.697     1.603     1.505     1.406     1.304     1.201     1.098     0.995     0.893     0.793     0.695     0.600     0.509     0.423     0.342     0.268     0.201     0.142     0.092     0.052     0.023     0.005     0.000     0.000     0.000     0.000     0.000     0.000     0.000     0.000     0.000     0.000     0.000     0.000     0.000     0.000     0.000     0.000     0.000     0.000     0.000     0.000     0.000     0.000     0.000     0.000     0.000     0.000     0.000     0.000     0.000     0.000     0.000     0.000     0.000     0.000     0.000     0.000     0.000     0.000     0.000     0.000     0.000     0.000     0.000     0.000     0.000     0.000     0.000     0.000     0.000     0.000     0.000     0.000     0.000     0.000     0.000     0.000     0.000     0.000     0.000     0.000     0.000     0.000     0.000     0.000     0.000     0.000     0.000     0.000     0.000     0.000     0.000     0.000     0.000     0.000     0.000     0.000     0.000     0.000     0.000     0.000     0.000     0.000     0.000     0.000     0.000     0.000     0.000     0.000     0.000
     0.000     0.000     0.000     0.000     0.000     0.000     0.000     0.000     0.000     0.000     0.000     0.000     0.000     0.000     0.000     0.000     0.000     0.000     0.000     0.000     0.000     0.000     0.000     0.000     0.000     0.000     0.000     0.000     0.000     0.000     0.000     0.000     0.000     0.000     0.000     0.000     0.000     0.000     0.000     0.000     0.000     0.000     0.000     0.000     0.000     0.000     0.000     0.000     0.000     0.000     0.000     0.000     0.000     0.000     0.000     0.000     0.000     0.000     0.000     0.000     0.000     0.000     0.000     0.000     0.000     0.000     0.000     0.000     0.000     0.000     0.000     0.000     0.000     0.000     0.000     0.000     0.000     0.000     0.000     0.000     0.000     0.000     0.000     0.000     0.000     0.000     0.000     0.000     0.010     0.033     0.069     0.118     0.177     0.247     0.327     0.414     0.509     0.611     0.718     0.831     0.947     1.067     1.189     1.312     1.436     1.561     1.685     1.807     1.928     2.046     2.161     2.271     2.378     2.479     2.575     2.665     2.749     2.826     2.896     2.958     3.013     3.059     3.098     3.128     3.149     3.162     3.167     3.162     3.149     3.128     3.098     3.059     3.013     2.958     2.896     2.826     2.749     2.665     2.575     2.479     2.378     2.271     2.161     2.046     1.928     1.807     1.685     1.561     1.436     1.312     1.189     1.067     0.947     0.831     0.718     0.611     0.509     0.414     0.327     0.247     0.177     0.118     0.069     0.033     0.010     0.000     0.000     0.000     0.000     0.000     0.000     0.000     0.000     0.000     0.000     0.000     0.000     0.000     0.000     0.000     0.000     0.000     0.000     0.000     0.000     0.000     0.000     0.000     0.000     0.000     0.000     0.000     0.000     0.000     0.000     0.000     0.000     0.000     0.000     0.000     0.000     0.000     0.000     0.000     0.000     0.000     0.000     0.000     0.000     0.000     0.000     0.000     0.000     0.000     0.000     0.000     0.000     0.000     0.000     0.000     0.000     0.000     0.000     0.000     0.000     0.000     0.000     0.000     0.000     0.000     0.000     0.000     0.000     0.000     0.000     0.000     0.000     0.000     0.000     0.000     0.000     0.000     0.000     0.000     0.000     0.000     0.000     0.000     0.000     0.000     0.000     0.000
     0.000     0.000     0.000     0.000     0.000     0.000     0.000     0.000     0.000     0.000     0.000     0.000     0.000     0.000     0.000     0.000     0.000     0.000     0.000     0.000     0.000     0.000     0.000     0.000     0.000     0.000     0.000     0.000     0.000     0.000     0.000     0.000     0.000     0.000     0.000     0.000     0.000     0.000     0.000     0.000     0.000     0.000     0.000     0.000     0.000     0.000     0.000     0.000     0.000     0.000     0.000     0.000     0.000     0.000     0.000     0.000     0.000     0.000     0.000     0.000     0.000     0.000     0.000     0.000     0.000     0.000     0.000     0.000     0.000     0.000     0.000     0.000     0.000     0.000     0.000     0.000     0.000     0.000     0.000     0.000     0.000     0.000     0.000     0.000     0.000     0.000     0.013     0.040     0.082     0.138     0.206     0.286     0.377     0.477     0.586     0.703     0.826     0.956     1.091     1.230     1.372     1.517     1.663     1.811     1.958     2.105     2.250     2.393     2.533     2.669     2.801     2.929     3.051     3.167     3.276     3.379     3.474     3.562     3.641     3.712     3.774     3.827     3.870     3.904     3.929     3.943     3.948     3.943     3.929     3.904     3.870     3.827     3.774     3.712     3.641     3.562     3.474     3.379     3.276     3.167     3.051     2.929     2.801     2.669     2.533     2.393     2.250     2.105     1.958     1.811     1.663     1.517     1.372     1.230     1.091     0.956     0.826     0.703     0.586     0.477     0.377     0.286     0.206     0.138     0.082     0.040     0.013     0.000     0.000     0.000     0.000     0.000     0.000     0.000     0.000     0.000     0.000     0.000     0.000     0.000     0.000     0.000     0.000     0.000     0.000     0.000     0.000     0.000     0.000     0.000     0.000     0.000     0.000     0.000     0.000     0.000     0.000     0.000     0.000     0.000     0.000     0.000     0.000     0.000     0.000     0.000     0.000     0.000     0.000     0.000     0.000     0.000     0.000     0.000     0.000     0.000     0.000     0.000     0.000     0.000     0.000     0.000     0.000     0.000     0.000     0.000     0.000     0.000     0.000     0.000     0.000     0.000     0.000     0.000     0.000     0.000     0.000     0.000     0.000     0.000     0.000     0.000     0.000     0.000     0.000     0.000     0.000     0.000     0.000     0.000     0.000     0.000
     0.000     0.000     0.000     0.000     0.000     0.000     0.000     0.000     0.000     0.000     0.000     0.000     0.000     0.000     0.000     0.000     0.000     0.000     0.000     0.000     0.000     0.000     0.000     0.000     0.000     0.000     0.000     0.000     0.000     0.000     0.000     0.000     0.000     0.000     0.000     0.000     0.000     0.000     0.000     0.000     0.000     0.000     0.000     0.000     0.000     0.000     0.000     0.000     0.000     0.000     0.000     0.000     0.000     0.000     0.000     0.000     0.000     0.000     0.000     0.000     0.000     0.000     0.000     0.000     0.000     0.000     0.000     0.000     0.000     0.000     0.000     0.000     0.000     0.000     0.000     0.000     0.000     0.000     0.000     0.000     0.000     0.000     0.000     0.000     0.013     0.043     0.090     0.151     0.226     0.315     0.416     0.527     0.649     0.781     0.920     1.067     1.219     1.378     1.540     1.707     1.875     2.046     2.217     2.389     2.560     2.729     2.896     3.059     3.219     3.375     3.525     3.669     3.807     3.938     4.062     4.177     4.285     4.383     4.472     4.551     4.620     4.679     4.728     4.766     4.794     4.810     4.816     4.810     4.794     4.766     4.728     4.679     4.620     4.551     4.472     4.383     4.285     4.177     4.062     3.938     3.807     3.669     3.525     3.375     3.219     3.059     2.896     2.729     2.560     2.389     2.217     2.046     1.875     1.707     1.540     1.378     1.219     1.067     0.920     0.781     0.649     0.527     0.416     0.315     0.226     0.151     0.090     0.043     0.013     0.000     0.000     0.000     0.000     0.000     0.000     0.000     0.000     0.000     0.000     0.000     0.000     0.000     0.000     0.000     0.000     0.000     0.000     0.000     0.000     0.000     0.000     0.000     0.000     0.000     0.000     0.000     0.000     0.000     0.000     0.000     0.000     0.000     0.000     0.000     0.000     0.000     0.000     0.000     0.000     0.000     0.000     0.000     0.000     0.000     0.000     0.000     0.000     0.000     0.000     0.000     0.000     0.000     0.000     0.000     0.000     0.000     0.000     0.000     0.000     0.000     0.000     0.000     0.000     0.000     0.000     0.000     0.000     0.000     0.000     0.000     0.000     0.000     0.000     0.000     0.000     0.000     0.000     0.000     0.000     0.000     0.000     0.000
     0.000     0.000     0.000     0.000     0.000     0.000     0.000     0.000     0.000     0.000     0.000     0.000     0.000     0.000     0.000     0.000     0.000     0.000     0.000     0.000     0.000     0.000     0.000     0.000     0.000     0.000     0.000     0.000     0.000     0.000     0.000     0.000     0.000     0.000     0.000     0.000     0.000     0.000     0.000     0.000     0.000     0.000     0.000     0.000     0.000     0.000     0.000     0.000     0.000     0.000     0.000     0.000     0.000     0.000     0.000     0.000     0.000     0.000     0.000     0.000     0.000     0.000     0.000     0.000     0.000     0.000     0.000     0.000     0.000     0.000     0.000     0.000     0.000     0.000     0.000     0.000     0.000     0.000     0.000     0.000     0.000     0.000     0.012     0.042     0.090     0.155     0.236     0.332     0.441     0.563     0.697     0.841     0.995     1.158     1.328     1.505     1.688     1.875     2.067     2.261     2.456     2.653     2.850     3.046     3.241     3.433     3.622     3.807     3.987     4.162     4.331     4.493     4.647     4.794     4.931     5.060     5.179     5.289     5.388     5.476     5.553     5.618     5.672     5.714     5.745     5.763     5.769     5.763     5.745     5.714     5.672     5.618     5.553     5.476     5.388     5.289     5.179     5.060     4.931     4.794     4.647     4.493     4.331     4.162     3.987     3.807     3.622     3.433     3.241     3.046     2.850     2.653     2.456     2.261     2.067     1.875     1.688     1.505     1.328     1.158     0.995     0.841     0.697     0.563     0.441     0.332     0.236     0.155     0.090     0.042     0.012     0.000     0.000     0.000     0.000     0.000     0.000     0.000     0.000     0.000     0.000     0.000     0.000     0.000     0.000     0.000     0.000     0.000     0.000     0.000     0.000     0.000     0.000     0.000     0.000     0.000     0.000     0.000     0.000     0.000     0.000     0.000     0.000     0.000     0.000     0.000     0.000     0.000     0.000     0.000     0.000     0.000     0.000     0.000     0.000     0.000     0.000     0.000     0.000     0.000     0.000     0.000     0.000     0.000     0.000     0.000     0.000     0.000     0.000     0.000     0.000     0.000     0.000     0.000     0.000     0.000     0.000     0.000     0.000     0.000     0.000     0.000     0.000     0.000     0.000     0.000     0.000     0.000     0.000     0.000     0.000     0.000
     0.000     0.000     0.000     0.000     0.000     0.000     0.000     0.000     0.000     0.000     0.000     0.000     0.000     0.000     0.000     0.000     0.000     0.000     0.000     0.000     0.000     0.000     0.000     0.000     0.000     0.000     0.000     0.000     0.000     0.000     0.000     0.000     0.000     0.000     0.000     0.000     0.000     0.000     0.000     0.000     0.000     0.000     0.000     0.000     0.000     0.000     0.000     0.000     0.000     0.000     0.000     0.000     0.000     0.000     0.000     0.000     0.000     0.000     0.000     0.000     0.000     0.000     0.000     0.000     0.000     0.000     0.000     0.000     0.000     0.000     0.000     0.000     0.000     0.000     0.000     0.000     0.000     0.000     0.000     0.000     0.008     0.036     0.084     0.151     0.235     0.336     0.452     0.582     0.726     0.882     1.050     1.227     1.414     1.609     1.811     2.019     2.232     2.449     2.669     2.891     3.115     3.339     3.562     3.783     4.002     4.218     4.430     4.636     4.837     5.032     5.220     5.399     5.570     5.733     5.885     6.027     6.159     6.280     6.389     6.486     6.570     6.643     6.702     6.748     6.782     6.802     6.808     6.802     6.782     6.748     6.702     6.643     6.570     6.486     6.389     6.280     6.159     6.027     5.885     5.733     5.570     5.399     5.220     5.032     4.837     4.636     4.430     4.218     4.002     3.783     3.562     3.339     3.115     2.891     2.669     2.449     2.232     2.019     1.811     1.609     1.414     1.227     1.050     0.882     0.726     0.582     0.452     0.336     0.235     0.151     0.084     0.036     0.008     0.000     0.000     0.000     0.000     0.000     0.000     0.000     0.000     0.000     0.000     0.000     0.000     0.000     0.000     0.000     0.000     0.000     0.000     0.000     0.000     0.000     0.000     0.000     0.000     0.000     0.000     0.000     0.000     0.000     0.000     0.000     0.000     0.000     0.000     0.000     0.000     0.000     0.000     0.000     0.000     0.000     0.000     0.000     0.000     0.000     0.000     0.000     0.000     0.000     0.000     0.000     0.000     0.000     0.000     0.000     0.000     0.000     0.000     0.000     0.000     0.000     0.000     0.000     0.000     0.000     0.000     0.000     0.000     0.000     0.000     0.000     0.000     0.000     0.000     0.000     0.000     0.000     0.000     0.000
     0.000     0.000     0.000     0.000     0.000     0.000     0.000     0.000     0.000     0.000     0.000     0.000     0.000     0.000     0.000     0.000     0.000     0.000     0.000     0.000     0.000     0.000     0.000     0.000     0.000     0.000     0.000     0.000     0.000     0.000     0.000     0.000     0.000     0.000     0.000     0.000     0.000     0.000     0.000     0.000     0.000     0.000     0.000     0.000     0.000     0.000     0.000     0.000     0.000     0.000     0.000     0.000     0.000     0.000     0.000     0.000     0.000     0.000     0.000     0.000     0.000     0.000     0.000     0.000     0.000     0.000     0.000     0.000     0.000     0.000     0.000     0.000     0.000     0.000     0.000     0.000     0.000     0.000     0.003     0.027     0.072     0.138     0.223     0.327     0.447     0.584     0.736     0.902     1.081     1.272     1.474     1.685     1.905     2.132     2.367     2.606     2.850     3.098     3.348     3.599     3.851     4.102     4.352     4.599     4.843     5.083     5.318     5.547     5.769     5.984     6.191     6.389     6.577     6.755     6.923     7.079     7.223     7.355     7.475     7.581     7.674     7.753     7.818     7.868     7.905     7.927     7.934     7.927     7.905     7.868     7.818     7.753     7.674     7.581     7.475     7.355     7.223     7.079     6.923     6.755     6.577     6.389     6.191     5.984     5.769     5.547     5.318     5.083     4.843     4.599     4.352     4.102     3.851     3.599     3.348     3.098     2.850     2.606     2.367     2.132     1.905     1.685     1.474     1.272     1.081     0.902     0.736     0.584     0.447     0.327     0.223     0.138     0.072     0.027     0.003     0.000     0.000     0.000     0.000     0.000     0.000     0.000     0.000     0.000     0.000     0.000     0.000     0.000     0.000     0.000     0.000     0.000     0.000     0.000     0.000     0.000     0.000     0.000     0.000     0.000     0.000     0.000     0.000     0.000     0.000     0.000     0.000     0.000     0.000     0.000     0.000     0.000     0.000     0.000     0.000     0.000     0.000     0.000     0.000     0.000     0.000     0.000     0.000     0.000     0.000     0.000     0.000     0.000     0.000     0.000     0.000     0.000     0.000     0.000     0.000     0.000     0.000     0.000     0.000     0.000     0.000     0.000     0.000     0.000     0.000     0.000     0.000     0.000     0.000     0.000     0.000     0.000
     0.000     0.000     0.000     0.000     0.000     0.000     0.000     0.000     0.000     0.000     0.000     0.000     0.000     0.000     0.000     0.000     0.000     0.000     0.000     0.000     0.000     0.000     0.000     0.000     0.000     0.000     0.000     0.000     0.000     0.000     0.000     0.000     0.000     0.000     0.000     0.000     0.000     0.000     0.000     0.000     0.000     0.000     0.000     0.000     0.000     0.000     0.000     0.000     0.000     0.000     0.000     0.000     0.000     0.000     0.000     0.000     0.000     0.000     0.000     0.000     0.000     0.000     0.000     0.000     0.000     0.000     0.000     0.000     0.000     0.000     0.000     0.000     0.000     0.000     0.000     0.000     0.000     0.016     0.056     0.118     0.201     0.305     0.428     0.568     0.726     0.900     1.088     1.291     1.505     1.732     1.968     2.214     2.468     2.729     2.996     3.268     3.543     3.822     4.102     4.383     4.663     4.943     5.220     5.493     5.763     6.027     6.286     6.538     6.782     7.017     7.244     7.460     7.666     7.861     8.044     8.214     8.372     8.516     8.646     8.761     8.862     8.948     9.019     9.074     9.114     9.138     9.146     9.138     9.114     9.074     9.019     8.948     8.862     8.761     8.646     8.516     8.372     8.214     8.044     7.861     7.666     7.460     7.244     7.017     6.782     6.538     6.286     6.027     5.763     5.493     5.220     4.943     4.663     4.383     4.102     3.822     3.543     3.268     2.996     2.729     2.468     2.214     1.968     1.732     1.505     1.291     1.088     0.900     0.726     0.568     0.428     0.305     0.201     0.118     0.056     0.016     0.000     0.000     0.000     0.000     0.000     0.000     0.000     0.000     0.000     0.000     0.000     0.000     0.000     0.000     0.000     0.000     0.000     0.000     0.000     0.000     0.000     0.000     0.000     0.000     0.000     0.000     0.000     0.000     0.000     0.000     0.000     0.000     0.000     0.000     0.000     0.000     0.000     0.000     0.000     0.000     0.000     0.000     0.000     0.000     0.000     0.000     0.000     0.000     0.000     0.000     0.000     0.000     0.000     0.000     0.000     0.000     0.000     0.000     0.000     0.000     0.000     0.000     0.000     0.000     0.000     0.000     0.000     0.000     0.000     0.000     0.000     0.000     0.000     0.000     0.000     0.000
     0.000     0.000     0.000     0.000     0.000     0.000     0.000     0.000     0.000     0.000     0.000     0.000     0.000     0.000     0.000     0.000     0.000     0.000     0.000     0.000     0.000     0.000     0.000     0.000     0.000     0.000     0.000     0.000     0.000     0.000     0.000     0.000     0.000     0.000     0.000     0.000     0.000     0.000     0.000     0.000     0.000     0.000     0.000     0.000     0.000     0.000     0.000     0.000     0.000     0.000     0.000     0.000     0.000     0.000     0.000     0.000     0.000     0.000     0.000     0.000     0.000     0.000     0.000     0.000     0.000     0.000     0.000     0.000     0.000     0.000     0.000     0.000     0.000     0.000     0.000     0.006     0.037     0.092     0.171     0.272     0.394     0.536     0.697     0.876     1.071     1.283     1.508     1.747     1.998     2.261     2.533     2.814     3.102     3.397     3.698     4.002     4.310     4.620     4.931     5.243     5.553     5.861     6.165     6.466     6.762     7.051     7.334     7.609     7.876     8.133     8.379     8.615     8.839     9.051     9.249     9.434     9.605     9.761     9.902    10.027    10.137    10.230    10.306    10.366    10.409    10.435    10.443    10.435    10.409    10.366    10.306    10.230    10.137    10.027     9.902     9.761     9.605     9.434     9.249     9.051     8.839     8.615     8.379     8.133     7.876     7.609     7.334     7.051     6.762     6.466     6.165     5.861     5.553     5.243     4.931     4.620     4.310     4.002     3.698     3.397     3.102     2.814     2.533     2.261     1.998     1.747     1.508     1.283     1.071     0.876     0.697     0.536     0.394     0.272     0.171     0.092     0.037     0.006     0.000     0.000     0.000     0.000     0.000     0.000     0.000     0.000     0.000     0.000     0.000     0.000     0.000     0.000     0.000     0.000     0.000     0.000     0.000     0.000     0.000     0.000     0.000     0.000     0.000     0.000     0.000     0.000     0.000     0.000     0.000     0.000     0.000     0.000     0.000     0.000     0.000     0.000     0.000     0.000     0.000     0.000     0.000     0.000     0.000     0.000     0.000     0.000     0.000     0.000     0.000     0.000     0.000     0.000     0.000     0.000     0.000     0.000     0.000     0.000     0.000     0.000     0.000     0.000     0.000     0.000     0.000     0.000     0.000     0.000     0.000     0.000     0.000     0.000
     0.000     0.000     0.000     0.000     0.000     0.000     0.000     0.000     0.000     0.000     0.000     0.000     0.000     0.000     0.000     0.000     0.000     0.000     0.000     0.000     0.000     0.000     0.000     0.000     0.000     0.000     0.000     0.000     0.000     0.000     0.000     0.000     0.000     0.000     0.000     0.000     0.000     0.000     0.000     0.000     0.000     0.000     0.000     0.000     0.000     0.000     0.000     0.000     0.000     0.000     0.000     0.000     0.000     0.000     0.000     0.000     0.000     0.000     0.000     0.000     0.000     0.000     0.000     0.000     0.000     0.000     0.000     0.000     0.000     0.000     0.000     0.000     0.000     0.000     0.019     0.064     0.135     0.230     0.348     0.488     0.649     0.831     1.031     1.248     1.482     1.732     1.995     2.271     2.560     2.858     3.167     3.483     3.807     4.137     4.472     4.810     5.151     5.493     5.836     6.178     6.518     6.855     7.189     7.517     7.839     8.155     8.463     8.761     9.051     9.329     9.597     9.852    10.094    10.323    10.538    10.738    10.922    11.091    11.243    11.378    11.496    11.597    11.679    11.744    11.790    11.818    11.827    11.818    11.790    11.744    11.679    11.597    11.496    11.378    11.243    11.091    10.922    10.738    10.538    10.323    10.094     9.852     9.597     9.329     9.051     8.761     8.463     8.155     7.839     7.517     7.189     6.855     6.518     6.178     5.836     5.493     5.151     4.810     4.472     4.137     3.807     3.483     3.167     2.858     2.560     2.271     1.995     1.732     1.482     1.248     1.031     0.831     0.649     0.488     0.348     0.230     0.135     0.064     0.019     0.000     0.000     0.000     0.000     0.000     0.000     0.000     0.000     0.000     0.000     0.000     0.000     0.000     0.000     0.000     0.000     0.000     0.000     0.000     0.000     0.000     0.000     0.000     0.000     0.000     0.000     0.000     0.000     0.000     0.000     0.000     0.000     0.000     0.000     0.000     0.000     0.000     0.000     0.000     0.000     0.000     0.000     0.000     0.000     0.000     0.000     0.000     0.000     0.000     0.000     0.000     0.000     0.000     0.000     0.000     0.000     0.000     0.000     0.000     0.000     0.000     0.000     0.000     0.000     0.000     0.000     0.000     0.000     0.000     0.000     0.000     0.000     0.000
     0.000     0.000     0.000     0.000     0.000     0.000     0.000     0.000     0.000     0.000     0.000     0.000     0.000     0.000     0.000     0.000     0.000     0.000     0.000     0.000     0.000     0.000     0.000     0.000     0.000     0.000     0.000     0.000     0.000     0.000     0.000     0.000     0.000     0.000     0.000     0.000     0.000     0.000     0.000     0.000     0.000     0.000     0.000     0.000     0.000     0.000     0.000     0.000     0.000     0.000     0.000     0.000     0.000     0.000     0.000     0.000     0.000     0.000     0.000     0.000     0.000     0.000     0.000     0.000     0.000     0.000     0.000     0.000     0.000     0.000     0.000     0.000     0.005     0.037     0.096     0.181     0.292     0.428     0.586     0.766     0.968     1.188     1.428     1.685     1.958     2.246     2.548     2.863     3.189     3.525     3.870     4.223     4.583     4.948     5.318     5.690     6.065     6.440     6.815     7.189     7.560     7.927     8.289     8.646     8.995     9.337     9.670     9.994    10.306    10.607    10.896    11.171    11.433    11.679    11.911    12.126    12.324    12.506    12.669    12.815    12.942    13.049    13.138    13.207    13.257    13.287    13.297    13.287    13.257    13.207    13.138    13.049    12.942    12.815    12.669    12.506    12.324    12.126    11.911    11.679    11.433    11.171    10.896    10.607    10.306     9.994     9.670     9.337     8.995     8.646     8.289     7.927     7.560     7.189     6.815     6.440     6.065     5.690     5.318     4.948     4.583     4.223     3.870     3.525     3.189     2.863     2.548     2.246     1.958     1.685     1.428     1.188     0.968     0.766     0.586     0.428     0.292     0.181     0.096     0.037     0.005     0.000     0.000     0.000     0.000     0.000     0.000     0.000     0.000     0.000     0.000     0.000     0.000     0.000     0.000     0.000     0.000     0.000     0.000     0.000     0.000     0.000     0.000     0.000     0.000     0.000     0.000     0.000     0.000     0.000     0.000     0.000     0.000     0.000     0.000     0.000     0.000     0.000     0.000     0.000     0.000     0.000     0.000     0.000     0.000     0.000     0.000     0.000     0.000     0.000     0.000     0.000     0.000     0.000     0.000     0.000     0.000     0.000     0.000     0.000     0.000     0.000     0.000     0.000     0.000     0.000     0.000     0.000     0.000     0.000     0.000     0.000
     0.000     0.000     0.000     0.000     0.000     0.000     0.000     0.000     0.000     0.000     0.000     0.000     0.000     0.000     0.000     0.000     0.000     0.000     0.000     0.000     0.000     0.000     0.000     0.000     0.000     0.000     0.000     0.000     0.000     0.000     0.000     0.000     0.000     0.000     0.000     0.000     0.000     0.000     0.000     0.000     0.000     0.000     0.000     0.000     0.000     0.000     0.000     0.000     0.000     0.000     0.000     0.000     0.000     0.000     0.000     0.000     0.000     0.000     0.000     0.000     0.000     0.000     0.000     0.000     0.000     0.000     0.000     0.000     0.000     0.000     0.000     0.014     0.058     0.131     0.231     0.357     0.509     0.685     0.885     1.106     1.347     1.609     1.888     2.185     2.498     2.826     3.167     3.520     3.885     4.259     4.642     5.032     5.429     5.830     6.235     6.643     7.051     7.460     7.868     8.274     8.676     9.074     9.467     9.852    10.230    10.599    10.958    11.306    11.643    11.967    12.277    12.573    12.854    13.118    13.367    13.598    13.810    14.005    14.180    14.336    14.472    14.588    14.683    14.757    14.810    14.842    14.853    14.842    14.810    14.757    14.683    14.588    14.472    14.336    14.180    14.005    13.810    13.598    13.367    13.118    12.854    12.573    12.277    11.967    11.643    11.306    10.958    10.599    10.230     9.852     9.467     9.074     8.676     8.274     7.868     7.460     7.051     6.643     6.235     5.830     5.429     5.032     4.642     4.259     3.885     3.520     3.167     2.826     2.498     2.185     1.888     1.609     1.347     1.106     0.885     0.685     0.509     0.357     0.231     0.131     0.058     0.014     0.000     0.000     0.000     0.000     0.000     0.000     0.000     0.000     0.000     0.000     0.000     0.000     0.000     0.000     0.000     0.000     0.000     0.000     0.000     0.000     0.000     0.000     0.000     0.000     0.000     0.000     0.000     0.000     0.000     0.000     0.000     0.000     0.000     0.000     0.000     0.000     0.000     0.000     0.000     0.000     0.000     0.000     0.000     0.000     0.000     0.000     0.000     0.000     0.000     0.000     0.000     0.000     0.000     0.000     0.000     0.000     0.000     0.000     0.000     0.000     0.000     0.000     0.000     0.000     0.000     0.000     0.000     0.000     0.000     0.000
     0.000     0.000     0.000     0.000     0.000     0.000     0.000     0.000     0.000     0.000     0.000     0.000     0.000     0.000     0.000     0.000     0.000     0.000     0.000     0.000     0.000     0.000     0.000     0.000     0.000     0.000     0.000     0.000     0.000     0.000     0.000     0.000     0.000     0.000     0.000     0.000     0.000     0.000     0.000     0.000     0.000     0.000     0.000     0.000     0.000     0.000     0.000     0.000     0.000     0.000     0.000     0.000     0.000     0.000     0.000     0.000     0.000     0.000     0.000     0.000     0.000     0.000     0.000     0.000     0.000     0.000     0.000     0.000     0.000     0.001     0.026     0.082     0.167     0.281     0.423     0.591     0.785     1.002     1.243     1.505     1.788     2.091     2.411     2.749     3.102     3.470     3.851     4.244     4.647     5.060     5.481     5.910     6.344     6.782     7.223     7.666     8.110     8.554     8.995     9.434     9.869    10.298    10.721    11.136    11.542    11.939    12.324    12.698    13.059    13.407    13.739    14.056    14.357    14.640    14.906    15.153    15.381    15.589    15.776    15.943    16.088    16.212    16.313    16.392    16.449    16.483    16.495    16.483    16.449    16.392    16.313    16.212    16.088    15.943    15.776    15.589    15.381    15.153    14.906    14.640    14.357    14.056    13.739    13.407    13.059    12.698    12.324    11.939    11.542    11.136    10.721    10.298     9.869     9.434     8.995     8.554     8.110     7.666     7.223     6.782     6.344     5.910     5.481     5.060     4.647     4.244     3.851     3.470     3.102     2.749     2.411     2.091     1.788     1.505     1.243     1.002     0.785     0.591     0.423     0.281     0.167     0.082     0.026     0.001     0.000     0.000     0.000     0.000     0.000     0.000     0.000     0.000     0.000     0.000     0.000     0.000     0.000     0.000     0.000     0.000     0.000     0.000     0.000     0.000     0.000     0.000     0.000     0.000     0.000     0.000     0.000     0.000     0.000     0.000     0.000     0.000     0.000     0.000     0.000     0.000     0.000     0.000     0.000     0.000     0.000     0.000     0.000     0.000     0.000     0.000     0.000     0.000     0.000     0.000     0.000     0.000     0.000     0.000     0.000     0.000     0.000     0.000     0.000     0.000     0.000     0.000     0.000     0.000     0.000     0.000     0.000     0.000
     0.000     0.000     0.000     0.000     0.000     0.000     0.000     0.000     0.000     0.000     0.000     0.000     0.000     0.000     0.000     0.000     0.000     0.000     0.000     0.000     0.000     0.000     0.000     0.000     0.000     0.000     0.000     0.000     0.000     0.000     0.000     0.000     0.000     0.000     0.000     0.000     0.000     0.000     0.000     0.000     0.000     0.000     0.000     0.000     0.000     0.000     0.000     0.000     0.000     0.000     0.000     0.000     0.000     0.000     0.000     0.000     0.000     0.000     0.000     0.000     0.000     0.000     0.000     0.000     0.000     0.000     0.000     0.000     0.005     0.040     0.107     0.204     0.332     0.488     0.672     0.882     1.118     1.378     1.660     1.965     2.290     2.634     2.996     3.375     3.769     4.177     4.599     5.032     5.476     5.928     6.389     6.855     7.327     7.803     8.282     8.761     9.241     9.720    10.196    10.668    11.136    11.597    12.051    12.496    12.932    13.357    13.770    14.170    14.556    14.927    15.283    15.622    15.943    16.245    16.529    16.792    17.035    17.257    17.457    17.634    17.789    17.921    18.029    18.114    18.174    18.211    18.223    18.211    18.174    18.114    18.029    17.921    17.789    17.634    17.457    17.257    17.035    16.792    16.529    16.245    15.943    15.622    15.283    14.927    14.556    14.170    13.770    13.357    12.932    12.496    12.051    11.597    11.136    10.668    10.196     9.720     9.241     8.761     8.282     7.803     7.327     6.855     6.389     5.928     5.476     5.032     4.599     4.177     3.769     3.375     2.996     2.634     2.290     1.965     1.660     1.378     1.118     0.882     0.672     0.488     0.332     0.204     0.107     0.040     0.005     0.000     0.000     0.000     0.000     0.000     0.000     0.000     0.000     0.000     0.000     0.000     0.000     0.000     0.000     0.000     0.000     0.000     0.000     0.000     0.000     0.000     0.000     0.000     0.000     0.000     0.000     0.000     0.000     0.000     0.000     0.000     0.000     0.000     0.000     0.000     0.000     0.000     0.000     0.000     0.000     0.000     0.000     0.000     0.000     0.000     0.000     0.000     0.000     0.000     0.000     0.000     0.000     0.000     0.000     0.000     0.000     0.000     0.000     0.000     0.000     0.000     0.000     0.000     0.000     0.000     0.000     0.000
     0.000     0.000     0.000     0.000     0.000     0.000     0.000     0.000     0.000     0.000     0.000     0.000     0.000     0.000     0.000     0.000     0.000     0.000     0.000     0.000     0.000     0.000     0.000     0.000     0.000     0.000     0.000     0.000     0.000     0.000     0.000     0.000     0.000     0.000     0.000     0.000     0.000     0.000     0.000     0.000     0.000     0.000     0.000     0.000     0.000     0.000     0.000     0.000     0.000     0.000     0.000     0.000     0.000     0.000     0.000     0.000     0.000     0.000     0.000     0.000     0.000     0.000     0.000     0.000     0.000     0.000     0.000     0.010     0.054     0.131     0.241     0.381     0.551     0.750     0.977     1.230     1.508     1.811     2.136     2.483     2.850     3.237     3.641     4.062     4.498     4.948     5.411     5.885     6.369     6.862     7.362     7.868     8.379     8.894     9.410     9.927    10.443    10.958    11.469    11.976    12.477    12.971    13.457    13.933    14.399    14.853    15.294    15.721    16.133    16.529    16.908    17.269    17.611    17.933    18.235    18.515    18.774    19.010    19.222    19.411    19.576    19.716    19.831    19.921    19.985    20.024    20.037    20.024    19.985    19.921    19.831    19.716    19.576    19.411    19.222    19.010    18.774    18.515    18.235    17.933    17.611    17.269    16.908    16.529    16.133    15.721    15.294    14.853    14.399    13.933    13.457    12.971    12.477    11.976    11.469    10.958    10.443     9.927     9.410     8.894     8.379     7.868     7.362     6.862     6.369     5.885     5.411     4.948     4.498     4.062     3.641     3.237     2.850     2.483     2.136     1.811     1.508     1.230     0.977     0.750     0.551     0.381     0.241     0.131     0.054     0.010     0.000     0.000     0.000     0.000     0.000     0.000     0.000     0.000     0.000     0.000     0.000     0.000     0.000     0.000     0.000     0.000     0.000     0.000     0.000     0.000     0.000     0.000     0.000     0.000     0.000     0.000     0.000     0.000     0.000     0.000     0.000     0.000     0.000     0.000     0.000     0.000     0.000     0.000     0.000     0.000     0.000     0.000     0.000     0.000     0.000     0.000     0.000     0.000     0.000     0.000     0.000     0.000     0.000     0.000     0.000     0.000     0.000     0.000     0.000     0.000     0.000     0.000     0.000     0.000     0.000     0.000
     0.000     0.000     0.000     0.000     0.000     0.000     0.000     0.000     0.000     0.000     0.000     0.000     0.000     0.000     0.000     0.000     0.000     0.000     0.000     0.000     0.000     0.000     0.000     0.000     0.000     0.000     0.000     0.000     0.000     0.000     0.000     0.000     0.000     0.000     0.000     0.000     0.000     0.000     0.000     0.000     0.000     0.000     0.000     0.000     0.000     0.000     0.000     0.000     0.000     0.000     0.000     0.000     0.000     0.000     0.000     0.000     0.000     0.000     0.000     0.000     0.000     0.000     0.000     0.000     0.000     0.000     0.017     0.069     0.155     0.275     0.428     0.611     0.824     1.067     1.336     1.633     1.955     2.300     2.669     3.059     3.470     3.899     4.346     4.810     5.289     5.781     6.286     6.802     7.327     7.861     8.402     8.948     9.499    10.052    10.607    11.162    11.716    12.267    12.815    13.357    13.892    14.420    14.938    15.446    15.943    16.426    16.896    17.351    17.789    18.210    18.613    18.997    19.361    19.703    20.024    20.322    20.596    20.847    21.072    21.273    21.448    21.596    21.719    21.814    21.882    21.923    21.937    21.923    21.882    21.814    21.719    21.596    21.448    21.273    21.072    20.847    20.596    20.322    20.024    19.703    19.361    18.997    18.613    18.210    17.789    17.351    16.896    16.426    15.943    15.446    14.938    14.420    13.892    13.357    12.815    12.267    11.716    11.162    10.607    10.052     9.499     8.948     8.402     7.861     7.327     6.802     6.286     5.781     5.289     4.810     4.346     3.899     3.470     3.059     2.669     2.300     1.955     1.633     1.336     1.067     0.824     0.611     0.428     0.275     0.155     0.069     0.017     0.000     0.000     0.000     0.000     0.000     0.000     0.000     0.000     0.000     0.000     0.000     0.000     0.000     0.000     0.000     0.000     0.000     0.000     0.000     0.000     0.000     0.000     0.000     0.000     0.000     0.000     0.000     0.000     0.000     0.000     0.000     0.000     0.000     0.000     0.000     0.000     0.000     0.000     0.000     0.000     0.000     0.000     0.000     0.000     0.000     0.000     0.000     0.000     0.000     0.000     0.000     0.000     0.000     0.000     0.000     0.000     0.000     0.000     0.000     0.000     0.000     0.000     0.000     0.000     0.000
     0.000     0.000     0.000     0.000     0.000     0.000     0.000     0.000     0.000     0.000     0.000     0.000     0.000     0.000     0.000     0.000     0.000     0.000     0.000     0.000     0.000     0.000     0.000     0.000     0.000     0.000     0.000     0.000     0.000     0.000     0.000     0.000     0.000     0.000     0.000     0.000     0.000     0.000     0.000     0.000     0.000     0.000     0.000     0.000     0.000     0.000     0.000     0.000     0.000     0.000     0.000     0.000     0.000     0.000     0.000     0.000     0.000     0.000     0.000     0.000     0.000     0.000     0.000     0.000     0.000     0.023     0.082     0.177     0.307     0.471     0.666     0.893     1.150     1.436     1.750     2.091     2.456     2.846     3.259     3.693     4.147     4.620     5.111     5.618     6.140     6.676     7.223     7.781     8.349     8.925     9.507    10.094    10.686    11.279    11.873    12.467    13.059    13.648    14.232    14.810    15.381    15.943    16.495    17.035    17.563    18.077    18.577    19.060    19.525    19.972    20.400    20.807    21.193    21.556    21.896    22.212    22.503    22.768    23.007    23.220    23.405    23.562    23.692    23.793    23.865    23.908    23.923    23.908    23.865    23.793    23.692    23.562    23.405    23.220    23.007    22.768    22.503    22.212    21.896    21.556    21.193    20.807    20.400    19.972    19.525    19.060    18.577    18.077    17.563    17.035    16.495    15.943    15.381    14.810    14.232    13.648    13.059    12.467    11.873    11.279    10.686    10.094     9.507     8.925     8.349     7.781     7.223     6.676     6.140     5.618     5.111     4.620     4.147     3.693     3.259     2.846     2.456     2.091     1.750     1.436     1.150     0.893     0.666     0.471     0.307     0.177     0.082     0.023     0.000     0.000     0.000     0.000     0.000     0.000     0.000     0.000     0.000     0.000     0.000     0.000     0.000     0.000     0.000     0.000     0.000     0.000     0.000     0.000     0.000     0.000     0.000     0.000     0.000     0.000     0.000     0.000     0.000     0.000     0.000     0.000     0.000     0.000     0.000     0.000     0.000     0.000     0.000     0.000     0.000     0.000     0.000     0.000     0.000     0.000     0.000     0.000     0.000     0.000     0.000     0.000     0.000     0.000     0.000     0.000     0.000     0.000     0.000     0.000     0.000     0.000     0.000     0.000
     0.000     0.000     0.000     0.000     0.000     0.000     0.000     0.000     0.000     0.000     0.000     0.000     0.000     0.000     0.000     0.000     0.000     0.000     0.000     0.000     0.000     0.000     0.000     0.000     0.000     0.000     0.000     0.000     0.000     0.000     0.000     0.000     0.000     0.000     0.000     0.000     0.000     0.000     0.000     0.000     0.000     0.000     0.000     0.000     0.000     0.000     0.000     0.000     0.000     0.000     0.000     0.000     0.000     0.000     0.000     0.000     0.000     0.000     0.000     0.000     0.000     0.000     0.000     0.001     0.029     0.094     0.197     0.336     0.509     0.716     0.956     1.227     1.529     1.859     2.217     2.602     3.013     3.447     3.904     4.383     4.882     5.399     5.934     6.486     7.051     7.631     8.222     8.823     9.434    10.052    10.677    11.306    11.939    12.573    13.207    13.841    14.472    15.099    15.721    16.336    16.942    17.540    18.126    18.700    19.260    19.805    20.335    20.847    21.340    21.814    22.267    22.698    23.106    23.491    23.851    24.185    24.493    24.774    25.027    25.251    25.447    25.614    25.751    25.857    25.934    25.980    25.995    25.980    25.934    25.857    25.751    25.614    25.447    25.251    25.027    24.774    24.493    24.185    23.851    23.491    23.106    22.698    22.267    21.814    21.340    20.847    20.335    19.805    19.260    18.700    18.126    17.540    16.942    16.336    15.721    15.099    14.472    13.841    13.207    12.573    11.939    11.306    10.677    10.052     9.434     8.823     8.222     7.631     7.051     6.486     5.934     5.399     4.882     4.383     3.904     3.447     3.013     2.602     2.217     1.859     1.529     1.227     0.956     0.716     0.509     0.336     0.197     0.094     0.029     0.001     0.000     0.000     0.000     0.000     0.000     0.000     0.000     0.000     0.000     0.000     0.000     0.000     0.000     0.000     0.000     0.000     0.000     0.000     0.000     0.000     0.000     0.000     0.000     0.000     0.000     0.000     0.000     0.000     0.000     0.000     0.000     0.000     0.000     0.000     0.000     0.000     0.000     0.000     0.000     0.000     0.000     0.000     0.000     0.000     0.000     0.000     0.000     0.000     0.000     0.000     0.000     0.000     0.000     0.000     0.000     0.000     0.000     0.000     0.000     0.000     0.000     0.000
     0.000     0.000     0.000     0.000     0.000     0.000     0.000     0.000     0.000     0.000     0.000     0.000     0.000     0.000     0.000     0.000     0.000     0.000     0.000     0.000     0.000     0.000     0.000     0.000     0.000     0.000     0.000     0.000     0.000     0.000     0.000     0.000     0.000     0.000     0.000     0.000     0.000     0.000     0.000     0.000     0.000     0.000     0.000     0.000     0.000     0.000     0.000     0.000     0.000     0.000     0.000     0.000     0.000     0.000     0.000     0.000     0.000     0.000     0.000     0.000     0.000     0.000     0.002     0.033     0.104     0.214     0.360     0.543     0.760     1.012     1.296     1.612     1.958     2.333     2.737     3.167     3.622     4.102     4.604     5.128     5.672     6.235     6.815     7.411     8.022     8.646     9.281     9.927    10.581    11.243    11.911    12.582    13.257    13.933    14.609    15.283    15.954    16.620    17.280    17.933    18.577    19.210    19.831    20.439    21.032    21.610    22.170    22.712    23.234    23.735    24.214    24.670    25.101    25.508    25.888    26.241    26.567    26.863    27.131    27.368    27.575    27.751    27.895    28.008    28.089    28.137    28.153    28.137    28.089    28.008    27.895    27.751    27.575    27.368    27.131    26.863    26.567    26.241    25.888    25.508    25.101    24.670    24.214    23.735    23.234    22.712    22.170    21.610    21.032    20.439    19.831    19.210    18.577    17.933    17.280    16.620    15.954    15.283    14.609    13.933    13.257    12.582    11.911    11.243    10.581     9.927     9.281     8.646     8.022     7.411     6.815     6.235     5.672     5.128     4.604     4.102     3.622     3.167     2.737     2.333     1.958     1.612     1.296     1.012     0.760     0.543     0.360     0.214     0.104     0.033     0.002     0.000     0.000     0.000     0.000     0.000     0.000     0.000     0.000     0.000     0.000     0.000     0.000     0.000     0.000     0.000     0.000     0.000     0.000     0.000     0.000     0.000     0.000     0.000     0.000     0.000     0.000     0.000     0.000     0.000     0.000     0.000     0.000     0.000     0.000     0.000     0.000     0.000     0.000     0.000     0.000     0.000     0.000     0.000     0.000     0.000     0.000     0.000     0.000     0.000     0.000     0.000     0.000     0.000     0.000     0.000     0.000     0.000     0.000     0.000     0.000     0.000
     0.000     0.000     0.000     0.000     0.000     0.000     0.000     0.000     0.000     0.000     0.000     0.000     0.000     0.000     0.000     0.000     0.000     0.000     0.000     0.000     0.000     0.000     0.000     0.000     0.000     0.000     0.000     0.000     0.000     0.000     0.000     0.000     0.000     0.000     0.000     0.000     0.000     0.000     0.000     0.000     0.000     0.000     0.000     0.000     0.000     0.000     0.000     0.000     0.000     0.000     0.000     0.000     0.000     0.000     0.000     0.000     0.000     0.000     0.000     0.000     0.000     0.002     0.037     0.112     0.226     0.379     0.570     0.797     1.059     1.356     1.685     2.046     2.438     2.858     3.307     3.783     4.285     4.810     5.358     5.928     6.518     7.127     7.753     8.394     9.051     9.720    10.400    11.091    11.790    12.496    13.207    13.923    14.640    15.359    16.077    16.792    17.504    18.211    18.910    19.601    20.283    20.953    21.610    22.253    22.880    23.491    24.083    24.655    25.206    25.735    26.241    26.722    27.178    27.607    28.008    28.381    28.724    29.037    29.319    29.569    29.788    29.973    30.126    30.244    30.330    30.381    30.398    30.381    30.330    30.244    30.126    29.973    29.788    29.569    29.319    29.037    28.724    28.381    28.008    27.607    27.178    26.722    26.241    25.735    25.206    24.655    24.083    23.491    22.880    22.253    21.610    20.953    20.283    19.601    18.910    18.211    17.504    16.792    16.077    15.359    14.640    13.923    13.207    12.496    11.790    11.091    10.400     9.720     9.051     8.394     7.753     7.127     6.518     5.928     5.358     4.810     4.285     3.783     3.307     2.858     2.438     2.046     1.685     1.356     1.059     0.797     0.570     0.379     0.226     0.112     0.037     0.002     0.000     0.000     0.000     0.000     0.000     0.000     0.000     0.000     0.000     0.000     0.000     0.000     0.000     0.000     0.000     0.000     0.000     0.000     0.000     0.000     0.000     0.000     0.000     0.000     0.000     0.000     0.000     0.000     0.000     0.000     0.000     0.000     0.000     0.000     0.000     0.000     0.000     0.000     0.000     0.000     0.000     0.000     0.000     0.000     0.000     0.000     0.000     0.000     0.000     0.000     0.000     0.000     0.000     0.000     0.000     0.000     0.000     0.000     0.000     0.000
     0.000     0.000     0.000     0.000     0.000     0.000     0.000     0.000     0.000     0.000     0.000     0.000     0.000     0.000     0.000     0.000     0.000     0.000     0.000     0.000     0.000     0.000     0.000     0.000     0.000     0.000     0.000     0.000     0.000     0.000     0.000     0.000     0.000     0.000     0.000     0.000     0.000     0.000     0.000     0.000     0.000     0.000     0.000     0.000     0.000     0.000     0.000     0.000     0.000     0.000     0.000     0.000     0.000     0.000     0.000     0.000     0.000     0.000     0.000     0.000     0.002     0.038     0.116     0.235     0.394     0.591     0.826     1.098     1.406     1.747     2.122     2.529     2.966     3.433     3.929     4.451     4.998     5.570     6.165     6.782     7.418     8.073     8.746     9.434    10.137    10.852    11.579    12.315    13.059    13.810    14.567    15.326    16.088    16.850    17.611    18.369    19.122    19.869    20.609    21.340    22.060    22.768    23.462    24.141    24.803    25.447    26.072    26.676    27.257    27.815    28.348    28.855    29.336    29.788    30.210    30.603    30.965    31.295    31.592    31.855    32.085    32.281    32.441    32.567    32.656    32.710    32.728    32.710    32.656    32.567    32.441    32.281    32.085    31.855    31.592    31.295    30.965    30.603    30.210    29.788    29.336    28.855    28.348    27.815    27.257    26.676    26.072    25.447    24.803    24.141    23.462    22.768    22.060    21.340    20.609    19.869    19.122    18.369    17.611    16.850    16.088    15.326    14.567    13.810    13.059    12.315    11.579    10.852    10.137     9.434     8.746     8.073     7.418     6.782     6.165     5.570     4.998     4.451     3.929     3.433     2.966     2.529     2.122     1.747     1.406     1.098     0.826     0.591     0.394     0.235     0.116     0.038     0.002     0.000     0.000     0.000     0.000     0.000     0.000     0.000     0.000     0.000     0.000     0.000     0.000     0.000     0.000     0.000     0.000     0.000     0.000     0.000     0.000     0.000     0.000     0.000     0.000     0.000     0.000     0.000     0.000     0.000     0.000     0.000     0.000     0.000     0.000     0.000     0.000     0.000     0.000     0.000     0.000     0.000     0.000     0.000     0.000     0.000     0.000     0.000     0.000     0.000     0.000     0.000     0.000     0.000     0.000     0.000     0.000     0.000     0.000     0.000
     0.000     0.000     0.000     0.000     0.000     0.000     0.000     0.000     0.000     0.000     0.000     0.000     0.000     0.000     0.000     0.000     0.000     0.000     0.000     0.000     0.000     0.000     0.000     0.000     0.000     0.000     0.000     0.000     0.000     0.000     0.000     0.000     0.000     0.000     0.000     0.000     0.000     0.000     0.000     0.000     0.000     0.000     0.000     0.000     0.000     0.000     0.000     0.000     0.000     0.000     0.000     0.000     0.000     0.000     0.000     0.000     0.000     0.000     0.000     0.002     0.038     0.118     0.240     0.402     0.605     0.848     1.128     1.445     1.798     2.185     2.606     3.059     3.543     4.057     4.599     5.168     5.763     6.382     7.024     7.688     8.372     9.074     9.794    10.529    11.279    12.041    12.815    13.598    14.388    15.185    15.987    16.792    17.599    18.405    19.210    20.011    20.807    21.596    22.378    23.149    23.908    24.655    25.387    26.103    26.801    27.479    28.137    28.773    29.386    29.973    30.535    31.069    31.574    32.050    32.495    32.908    33.289    33.636    33.949    34.226    34.468    34.674    34.843    34.975    35.069    35.126    35.145    35.126    35.069    34.975    34.843    34.674    34.468    34.226    33.949    33.636    33.289    32.908    32.495    32.050    31.574    31.069    30.535    29.973    29.386    28.773    28.137    27.479    26.801    26.103    25.387    24.655    23.908    23.149    22.378    21.596    20.807    20.011    19.210    18.405    17.599    16.792    15.987    15.185    14.388    13.598    12.815    12.041    11.279    10.529     9.794     9.074     8.372     7.688     7.024     6.382     5.763     5.168     4.599     4.057     3.543     3.059     2.606     2.185     1.798     1.445     1.128     0.848     0.605     0.402     0.240     0.118     0.038     0.002     0.000     0.000     0.000     0.000     0.000     0.000     0.000     0.000     0.000     0.000     0.000     0.000     0.000     0.000     0.000     0.000     0.000     0.000     0.000     0.000     0.000     0.000     0.000     0.000     0.000     0.000     0.000     0.000     0.000     0.000     0.000     0.000     0.000     0.000     0.000     0.000     0.000     0.000     0.000     0.000     0.000     0.000     0.000     0.000     0.000     0.000     0.000     0.000     0.000     0.000     0.000     0.000     0.000     0.000     0.000     0.000     0.000     0.000
     0.000     0.000     0.000     0.000     0.000     0.000     0.000     0.000     0.000     0.000     0.000     0.000     0.000     0.000     0.000     0.000     0.000     0.000     0.000     0.000     0.000     0.000     0.000     0.000     0.000     0.000     0.000     0.000     0.000     0.000     0.000     0.000     0.000     0.000     0.000     0.000     0.000     0.000     0.000     0.000     0.000     0.000     0.000     0.000     0.000     0.000     0.000     0.000     0.000     0.000     0.000     0.000     0.000     0.000     0.000     0.000     0.000     0.000     0.002     0.037     0.116     0.240     0.405     0.613     0.861     1.148     1.474     1.836     2.235     2.669     3.136     3.636     4.167     4.728     5.318     5.934     6.577     7.244     7.934     8.646     9.378    10.128    10.896    11.679    12.477    13.287    14.108    14.938    15.776    16.620    17.469    18.320    19.172    20.024    20.873    21.719    22.558    23.391    24.214    25.027    25.827    26.613    27.384    28.137    28.872    29.586    30.278    30.947    31.592    32.210    32.800    33.362    33.893    34.394    34.862    35.296    35.696    36.061    36.390    36.682    36.936    37.152    37.330    37.468    37.568    37.627    37.647    37.627    37.568    37.468    37.330    37.152    36.936    36.682    36.390    36.061    35.696    35.296    34.862    34.394    33.893    33.362    32.800    32.210    31.592    30.947    30.278    29.586    28.872    28.137    27.384    26.613    25.827    25.027    24.214    23.391    22.558    21.719    20.873    20.024    19.172    18.320    17.469    16.620    15.776    14.938    14.108    13.287    12.477    11.679    10.896    10.128     9.378     8.646     7.934     7.244     6.577     5.934     5.318     4.728     4.167     3.636     3.136     2.669     2.235     1.836     1.474     1.148     0.861     0.613     0.405     0.240     0.116     0.037     0.002     0.000     0.000     0.000     0.000     0.000     0.000     0.000     0.000     0.000     0.000     0.000     0.000     0.000     0.000     0.000     0.000     0.000     0.000     0.000     0.000     0.000     0.000     0.000     0.000     0.000     0.000     0.000     0.000     0.000     0.000     0.000     0.000     0.000     0.000     0.000     0.000     0.000     0.000     0.000     0.000     0.000     0.000     0.000     0.000     0.000     0.000     0.000     0.000     0.000     0.000     0.000     0.000     0.000     0.000     0.000     0.000     0.000
     0.000     0.000     0.000     0.000     0.000     0.000     0.000     0.000     0.000     0.000     0.000     0.000     0.000     0.000     0.000     0.000     0.000     0.000     0.000     0.000     0.000     0.000     0.000     0.000     0.000     0.000     0.000     0.000     0.000     0.000     0.000     0.000     0.000     0.000     0.000     0.000     0.000     0.000     0.000     0.000     0.000     0.000     0.000     0.000     0.000     0.000     0.000     0.000     0.000     0.000     0.000     0.000     0.000     0.000     0.000     0.000     0.000     0.001     0.033     0.112     0.235     0.402     0.613     0.865     1.158     1.491     1.862     2.271     2.717     3.197     3.712     4.259     4.837     5.446     6.084     6.748     7.439     8.155     8.894     9.654    10.435    11.234    12.051    12.883    13.729    14.588    15.457    16.336    17.222    18.114    19.010    19.908    20.807    21.705    22.600    23.491    24.375    25.251    26.118    26.973    27.815    28.642    29.452    30.244    31.017    31.767    32.495    33.198    33.875    34.524    35.145    35.735    36.293    36.819    37.310    37.767    38.187    38.570    38.915    39.222    39.489    39.716    39.903    40.048    40.152    40.215    40.236    40.215    40.152    40.048    39.903    39.716    39.489    39.222    38.915    38.570    38.187    37.767    37.310    36.819    36.293    35.735    35.145    34.524    33.875    33.198    32.495    31.767    31.017    30.244    29.452    28.642    27.815    26.973    26.118    25.251    24.375    23.491    22.600    21.705    20.807    19.908    19.010    18.114    17.222    16.336    15.457    14.588    13.729    12.883    12.051    11.234    10.435     9.654     8.894     8.155     7.439     6.748     6.084     5.446     4.837     4.259     3.712     3.197     2.717     2.271     1.862     1.491     1.158     0.865     0.613     0.402     0.235     0.112     0.033     0.001     0.000     0.000     0.000     0.000     0.000     0.000     0.000     0.000     0.000     0.000     0.000     0.000     0.000     0.000     0.000     0.000     0.000     0.000     0.000     0.000     0.000     0.000     0.000     0.000     0.000     0.000     0.000     0.000     0.000     0.000     0.000     0.000     0.000     0.000     0.000     0.000     0.000     0.000     0.000     0.000     0.000     0.000     0.000     0.000     0.000     0.000     0.000     0.000     0.000     0.000     0.000     0.000     0.000     0.000     0.000     0.000
     0.000     0.000     0.000     0.000     0.000     0.000     0.000     0.000     0.000     0.000     0.000     0.000     0.000     0.000     0.000     0.000     0.000     0.000     0.000     0.000     0.000     0.000     0.000     0.000     0.000     0.000     0.000     0.000     0.000     0.000     0.000     0.000     0.000     0.000     0.000     0.000     0.000     0.000     0.000     0.000     0.000     0.000     0.000     0.000     0.000     0.000     0.000     0.000     0.000     0.000     0.000     0.000     0.000     0.000     0.000     0.000     0.000     0.029     0.104     0.226     0.394     0.605     0.861     1.158     1.497     1.875     2.293     2.749     3.241     3.769     4.331     4.926     5.553     6.210     6.896     7.609     8.349     9.114     9.902    10.712    11.542    12.391    13.257    14.139    15.035    15.943    16.862    17.789    18.724    19.665    20.609    21.556    22.503    23.448    24.390    25.327    26.257    27.178    28.089    28.987    29.872    30.741    31.592    32.424    33.234    34.023    34.787    35.525    36.235    36.917    37.568    38.187    38.773    39.325    39.840    40.319    40.760    41.163    41.525    41.847    42.127    42.365    42.561    42.713    42.823    42.888    42.910    42.888    42.823    42.713    42.561    42.365    42.127    41.847    41.525    41.163    40.760    40.319    39.840    39.325    38.773    38.187    37.568    36.917    36.235    35.525    34.787    34.023    33.234    32.424    31.592    30.741    29.872    28.987    28.089    27.178    26.257    25.327    24.390    23.448    22.503    21.556    20.609    19.665    18.724    17.789    16.862    15.943    15.035    14.139    13.257    12.391    11.542    10.712     9.902     9.114     8.349     7.609     6.896     6.210     5.553     4.926     4.331     3.769     3.241     2.749     2.293     1.875     1.497     1.158     0.861     0.605     0.394     0.226     0.104     0.029     0.000     0.000     0.000     0.000     0.000     0.000     0.000     0.000     0.000     0.000     0.000     0.000     0.000     0.000     0.000     0.000     0.000     0.000     0.000     0.000     0.000     0.000     0.000     0.000     0.000     0.000     0.000     0.000     0.000     0.000     0.000     0.000     0.000     0.000     0.000     0.000     0.000     0.000     0.000     0.000     0.000     0.000     0.000     0.000     0.000     0.000     0.000     0.000     0.000     0.000     0.000     0.000     0.000     0.000     0.000     0.000
     0.000     0.000     0.000     0.000     0.000     0.000     0.000     0.000     0.000     0.000     0.000     0.000     0.000     0.000     0.000     0.000     0.000     0.000     0.000     0.000     0.000     0.000     0.000     0.000     0.000     0.000     0.000     0.000     0.000     0.000     0.000     0.000     0.000     0.000     0.000     0.000     0.000     0.000     0.000     0.000     0.000     0.000     0.000     0.000     0.000     0.000     0.000     0.000     0.000     0.000     0.000     0.000     0.000     0.000     0.000     0.000     0.023     0.094     0.214     0.379     0.591     0.848     1.148     1.491     1.875     2.300     2.765     3.268     3.807     4.383     4.993     5.636     6.311     7.017     7.753     8.516     9.305    10.120    10.958    11.818    12.698    13.598    14.514    15.446    16.392    17.351    18.320    19.298    20.283    21.273    22.267    23.262    24.258    25.251    26.241    27.225    28.202    29.169    30.125    31.069    31.997    32.908    33.801    34.674    35.524    36.351    37.152    37.926    38.671    39.386    40.069    40.718    41.333    41.911    42.452    42.954    43.417    43.838    44.218    44.556    44.849    45.099    45.305    45.465    45.579    45.648    45.671    45.648    45.579    45.465    45.305    45.099    44.849    44.556    44.218    43.838    43.417    42.954    42.452    41.911    41.333    40.718    40.069    39.386    38.671    37.926    37.152    36.351    35.524    34.674    33.801    32.908    31.997    31.069    30.125    29.169    28.202    27.225    26.241    25.251    24.258    23.262    22.267    21.273    20.283    19.298    18.320    17.351    16.392    15.446    14.514    13.598    12.698    11.818    10.958    10.120     9.305     8.516     7.753     7.017     6.311     5.636     4.993     4.383     3.807     3.268     2.765     2.300     1.875     1.491     1.148     0.848     0.591     0.379     0.214     0.094     0.023     0.000     0.000     0.000     0.000     0.000     0.000     0.000     0.000     0.000     0.000     0.000     0.000     0.000     0.000     0.000     0.000     0.000     0.000     0.000     0.000     0.000     0.000     0.000     0.000     0.000     0.000     0.000     0.000     0.000     0.000     0.000     0.000     0.000     0.000     0.000     0.000     0.000     0.000     0.000     0.000     0.000     0.000     0.000     0.000     0.000     0.000     0.000     0.000     0.000     0.000     0.000     0.000     0.000     0.000     0.000
     0.000     0.000     0.000     0.000     0.000     0.000     0.000     0.000     0.000     0.000     0.000     0.000     0.000     0.000     0.000     0.000     0.000     0.000     0.000     0.000     0.000     0.000     0.000     0.000     0.000     0.000     0.000     0.000     0.000     0.000     0.000     0.000     0.000     0.000     0.000     0.000     0.000     0.000     0.000     0.000     0.000     0.000     0.000     0.000     0.000     0.000     0.000     0.000     0.000     0.000     0.000     0.000     0.000     0.000     0.000     0.017     0.082     0.197     0.360     0.570     0.826     1.128     1.474     1.862     2.293     2.765     3.276     3.827     4.414     5.038     5.696     6.389     7.113     7.868     8.653     9.467    10.306    11.171    12.060    12.971    13.902    14.853    15.820    16.804    17.801    18.811    19.831    20.860    21.896    22.937    23.981    25.027    26.072    27.115    28.153    29.186    30.210    31.225    32.227    33.216    34.189    35.145    36.081    36.995    37.886    38.753    39.592    40.403    41.184    41.933    42.648    43.328    43.972    44.578    45.145    45.671    46.156    46.597    46.996    47.349    47.657    47.919    48.134    48.301    48.422    48.494    48.518    48.494    48.422    48.301    48.134    47.919    47.657    47.349    46.996    46.597    46.156    45.671    45.145    44.578    43.972    43.328    42.648    41.933    41.184    40.403    39.592    38.753    37.886    36.995    36.081    35.145    34.189    33.216    32.227    31.225    30.210    29.186    28.153    27.115    26.072    25.027    23.981    22.937    21.896    20.860    19.831    18.811    17.801    16.804    15.820    14.853    13.902    12.971    12.060    11.171    10.306     9.467     8.653     7.868     7.113     6.389     5.696     5.038     4.414     3.827     3.276     2.765     2.293     1.862     1.474     1.128     0.826     0.570     0.360     0.197     0.082     0.017     0.000     0.000     0.000     0.000     0.000     0.000     0.000     0.000     0.000     0.000     0.000     0.000     0.000     0.000     0.000     0.000     0.000     0.000     0.000     0.000     0.000     0.000     0.000     0.000     0.000     0.000     0.000     0.000     0.000     0.000     0.000     0.000     0.000     0.000     0.000     0.000     0.000     0.000     0.000     0.000     0.000     0.000     0.000     0.000     0.000     0.000     0.000     0.000     0.000     0.000     0.000     0.000     0.000     0.000
     0.000     0.000     0.000     0.000     0.000     0.000     0.000     0.000     0.000     0.000     0.000     0.000     0.000     0.000     0.000     0.000     0.000     0.000     0.000     0.000     0.000     0.000     0.000     0.000     0.000     0.000     0.000     0.000     0.000     0.000     0.000     0.000     0.000     0.000     0.000     0.000     0.000     0.000     0.000     0.000     0.000     0.000     0.000     0.000     0.000     0.000     0.000     0.000     0.000     0.000     0.000     0.000     0.000     0.000     0.010     0.069     0.177     0.336     0.543     0.797     1.098     1.445     1.836     2.271     2.749     3.268     3.827     4.424     5.060     5.733     6.440     7.182     7.956     8.761     9.597    10.461    11.351    12.267    13.207    14.170    15.153    16.155    17.175    18.210    19.260    20.322    21.394    22.475    23.562    24.655    25.751    26.848    27.944    29.037    30.125    31.207    32.281    33.344    34.394    35.429    36.448    37.449    38.429    39.386    40.319    41.226    42.105    42.954    43.772    44.556    45.305    46.017    46.691    47.325    47.919    48.470    48.977    49.440    49.857    50.227    50.549    50.823    51.048    51.224    51.350    51.425    51.451    51.425    51.350    51.224    51.048    50.823    50.549    50.227    49.857    49.440    48.977    48.470    47.919    47.325    46.691    46.017    45.305    44.556    43.772    42.954    42.105    41.226    40.319    39.386    38.429    37.449    36.448    35.429    34.394    33.344    32.281    31.207    30.125    29.037    27.944    26.848    25.751    24.655    23.562    22.475    21.394    20.322    19.260    18.210    17.175    16.155    15.153    14.170    13.207    12.267    11.351    10.461     9.597     8.761     7.956     7.182     6.440     5.733     5.060     4.424     3.827     3.268     2.749     2.271     1.836     1.445     1.098     0.797     0.543     0.336     0.177     0.069     0.010     0.000     0.000     0.000     0.000     0.000     0.000     0.000     0.000     0.000     0.000     0.000     0.000     0.000     0.000     0.000     0.000     0.000     0.000     0.000     0.000     0.000     0.000     0.000     0.000     0.000     0.000     0.000     0.000     0.000     0.000     0.000     0.000     0.000     0.000     0.000     0.000     0.000     0.000     0.000     0.000     0.000     0.000     0.000     0.000     0.000     0.000     0.000     0.000     0.000     0.000     0.000     0.000     0.000
     0.000     0.000     0.000     0.000     0.000     0.000     0.000     0.000     0.000     0.000     0.000     0.000     0.000     0.000     0.000     0.000     0.000     0.000     0.000     0.000     0.000     0.000     0.000     0.000     0.000     0.000     0.000     0.000     0.000     0.000     0.000     0.000     0.000     0.000     0.000     0.000     0.000     0.000     0.000     0.000     0.000     0.000     0.000     0.000     0.000     0.000     0.000     0.000     0.000     0.000     0.000     0.000     0.000     0.005     0.054     0.155     0.307     0.509     0.760     1.059     1.406     1.798     2.235     2.717     3.241     3.807     4.414     5.060     5.745     6.466     7.223     8.015     8.839     9.695    10.581    11.496    12.439    13.407    14.399    15.413    16.449    17.504    18.577    19.665    20.767    21.882    23.007    24.141    25.281    26.427    27.575    28.724    29.872    31.017    32.156    33.289    34.412    35.525    36.623    37.707    38.773    39.820    40.845    41.847    42.823    43.772    44.691    45.579    46.434    47.255    48.038    48.783    49.489    50.152    50.773    51.350    51.881    52.365    52.801    53.188    53.526    53.813    54.049    54.232    54.364    54.443    54.470    54.443    54.364    54.232    54.049    53.813    53.526    53.188    52.801    52.365    51.881    51.350    50.773    50.152    49.489    48.783    48.038    47.255    46.434    45.579    44.691    43.772    42.823    41.847    40.845    39.820    38.773    37.707    36.623    35.525    34.412    33.289    32.156    31.017    29.872    28.724    27.575    26.427    25.281    24.141    23.007    21.882    20.767    19.665    18.577    17.504    16.449    15.413    14.399    13.407    12.439    11.496    10.581     9.695     8.839     8.015     7.223     6.466     5.745     5.060     4.414     3.807     3.241     2.717     2.235     1.798     1.406     1.059     0.760     0.509     0.307     0.155     0.054     0.005     0.000     0.000     0.000     0.000     0.000     0.000     0.000     0.000     0.000     0.000     0.000     0.000     0.000     0.000     0.000     0.000     0.000     0.000     0.000     0.000     0.000     0.000     0.000     0.000     0.000     0.000     0.000     0.000     0.000     0.000     0.000     0.000     0.000     0.000     0.000     0.000     0.000     0.000     0.000     0.000     0.000     0.000     0.000     0.000     0.000     0.000     0.000     0.000     0.000     0.000     0.000     0.000
     0.000     0.000     0.000     0.000     0.000     0.000     0.000     0.000     0.000     0.000     0.000     0.000     0.000     0.000     0.000     0.000     0.000     0.000     0.000     0.000     0.000     0.000     0.000     0.000     0.000     0.000     0.000     0.000     0.000     0.000     0.000     0.000     0.000     0.000     0.000     0.000     0.000     0.000     0.000     0.000     0.000     0.000     0.000     0.000     0.000     0.000     0.000     0.000     0.000     0.000     0.000     0.000     0.001     0.040     0.131     0.275     0.471     0.716     1.012     1.356     1.747     2.185     2.669     3.197     3.769     4.383     5.038     5.733     6.466     7.237     8.044     8.886     9.761    10.668    11.606    12.573    13.567    14.588    15.633    16.700    17.789    18.898    20.024    21.166    22.322    23.491    24.670    25.857    27.052    28.251    29.452    30.655    31.855    33.053    34.245    35.429    36.604    37.767    38.915    40.048    41.163    42.257    43.328    44.375    45.396    46.388    47.349    48.278    49.171    50.029    50.848    51.627    52.365    53.059    53.708    54.311    54.867    55.373    55.829    56.234    56.587    56.888    57.134    57.326    57.464    57.547    57.575    57.547    57.464    57.326    57.134    56.888    56.587    56.234    55.829    55.373    54.867    54.311    53.708    53.059    52.365    51.627    50.848    50.029    49.171    48.278    47.349    46.388    45.396    44.375    43.328    42.257    41.163    40.048    38.915    37.767    36.604    35.429    34.245    33.053    31.855    30.655    29.452    28.251    27.052    25.857    24.670    23.491    22.322    21.166    20.024    18.898    17.789    16.700    15.633    14.588    13.567    12.573    11.606    10.668     9.761     8.886     8.044     7.237     6.466     5.733     5.038     4.383     3.769     3.197     2.669     2.185     1.747     1.356     1.012     0.716     0.471     0.275     0.131     0.040     0.001     0.000     0.000     0.000     0.000     0.000     0.000     0.000     0.000     0.000     0.000     0.000     0.000     0.000     0.000     0.000     0.000     0.000     0.000     0.000     0.000     0.000     0.000     0.000     0.000     0.000     0.000     0.000     0.000     0.000     0.000     0.000     0.000     0.000     0.000     0.000     0.000     0.000     0.000     0.000     0.000     0.000     0.000     0.000     0.000     0.000     0.000     0.000     0.000     0.000     0.000     0.000
     0.000     0.000     0.000     0.000     0.000     0.000     0.000     0.000     0.000     0.000     0.000     0.000     0.000     0.000     0.000     0.000     0.000     0.000     0.000     0.000     0.000     0.000     0.000     0.000     0.000     0.000     0.000     0.000     0.000     0.000     0.000     0.000     0.000     0.000     0.000     0.000     0.000     0.000     0.000     0.000     0.000     0.000     0.000     0.000     0.000     0.000     0.000     0.000     0.000     0.000     0.000     0.000     0.026     0.107     0.241     0.428     0.666     0.956     1.296     1.685     2.122     2.606     3.136     3.712     4.331     4.993     5.696     6.440     7.223     8.044     8.901     9.794    10.721    11.679    12.669    13.689    14.736    15.809    16.908    18.029    19.172    20.335    21.515    22.712    23.923    25.146    26.380    27.623    28.872    30.126    31.382    32.638    33.893    35.145    36.390    37.627    38.854    40.069    41.269    42.452    43.616    44.759    45.878    46.972    48.038    49.074    50.078    51.048    51.982    52.878    53.735    54.549    55.320    56.045    56.724    57.354    57.934    58.464    58.941    59.364    59.733    60.047    60.305    60.506    60.650    60.737    60.766    60.737    60.650    60.506    60.305    60.047    59.733    59.364    58.941    58.464    57.934    57.354    56.724    56.045    55.320    54.549    53.735    52.878    51.982    51.048    50.078    49.074    48.038    46.972    45.878    44.759    43.616    42.452    41.269    40.069    38.854    37.627    36.390    35.145    33.893    32.638    31.382    30.126    28.872    27.623    26.380    25.146    23.923    22.712    21.515    20.335    19.172    18.029    16.908    15.809    14.736    13.689    12.669    11.679    10.721     9.794     8.901     8.044     7.223     6.440     5.696     4.993     4.331     3.712     3.136     2.606     2.122     1.685     1.296     0.956     0.666     0.428     0.241     0.107     0.026     0.000     0.000     0.000     0.000     0.000     0.000     0.000     0.000     0.000     0.000     0.000     0.000     0.000     0.000     0.000     0.000     0.000     0.000     0.000     0.000     0.000     0.000     0.000     0.000     0.000     0.000     0.000     0.000     0.000     0.000     0.000     0.000     0.000     0.000     0.000     0.000     0.000     0.000     0.000     0.000     0.000     0.000     0.000     0.000     0.000     0.000     0.000     0.000     0.000     0.000     0.000
     0.000     0.000     0.000     0.000     0.000     0.000     0.000     0.000     0.000     0.000     0.000     0.000     0.000     0.000     0.000     0.000     0.000     0.000     0.000     0.000     0.000     0.000     0.000     0.000     0.000     0.000     0.000     0.000     0.000     0.000     0.000     0.000     0.000     0.000     0.000     0.000     0.000     0.000     0.000     0.000     0.000     0.000     0.000     0.000     0.000     0.000     0.000     0.000     0.000     0.000     0.000     0.014     0.082     0.204     0.381     0.611     0.893     1.227     1.612     2.046     2.529     3.059     3.636     4.259     4.926     5.636     6.389     7.182     8.015     8.886     9.794    10.738    11.716    12.727    13.770    14.842    15.943    17.070    18.223    19.399    20.596    21.814    23.050    24.302    25.568    26.848    28.137    29.436    30.741    32.050    33.362    34.674    35.984    37.290    38.590    39.882    41.163    42.430    43.683    44.918    46.132    47.325    48.494    49.636    50.748    51.830    52.878    53.891    54.867    55.802    56.696    57.547    58.352    59.110    59.819    60.477    61.084    61.637    62.135    62.578    62.964    63.292    63.561    63.771    63.922    64.012    64.043    64.012    63.922    63.771    63.561    63.292    62.964    62.578    62.135    61.637    61.084    60.477    59.819    59.110    58.352    57.547    56.696    55.802    54.867    53.891    52.878    51.830    50.748    49.636    48.494    47.325    46.132    44.918    43.683    42.430    41.163    39.882    38.590    37.290    35.984    34.674    33.362    32.050    30.741    29.436    28.137    26.848    25.568    24.302    23.050    21.814    20.596    19.399    18.223    17.070    15.943    14.842    13.770    12.727    11.716    10.738     9.794     8.886     8.015     7.182     6.389     5.636     4.926     4.259     3.636     3.059     2.529     2.046     1.612     1.227     0.893     0.611     0.381     0.204     0.082     0.014     0.000     0.000     0.000     0.000     0.000     0.000     0.000     0.000     0.000     0.000     0.000     0.000     0.000     0.000     0.000     0.000     0.000     0.000     0.000     0.000     0.000     0.000     0.000     0.000     0.000     0.000     0.000     0.000     0.000     0.000     0.000     0.000     0.000     0.000     0.000     0.000     0.000     0.000     0.000     0.000     0.000     0.000     0.000     0.000     0.000     0.000     0.000     0.000     0.000     0.000
     0.000     0.000     0.000     0.000     0.000     0.000     0.000     0.000     0.000     0.000     0.000     0.000     0.000     0.000     0.000     0.000     0.000     0.000     0.000     0.000     0.000     0.000     0.000     0.000     0.000     0.000     0.000     0.000     0.000     0.000     0.000     0.000     0.000     0.000     0.000     0.000     0.000     0.000     0.000     0.000     0.000     0.000     0.000     0.000     0.000     0.000     0.000     0.000     0.000     0.000     0.005     0.058     0.167     0.332     0.551     0.824     1.150     1.529     1.958     2.438     2.966     3.543     4.167     4.837     5.553     6.311     7.113     7.956     8.839     9.761    10.721    11.716    12.747    13.810    14.906    16.032    17.187    18.369    19.576    20.807    22.060    23.334    24.625    25.934    27.257    28.593    29.939    31.295    32.656    34.023    35.391    36.760    38.127    39.489    40.845    42.192    43.527    44.849    46.156    47.444    48.711    49.955    51.174    52.365    53.526    54.655    55.749    56.806    57.823    58.800    59.733    60.621    61.462    62.253    62.994    63.681    64.315    64.892    65.413    65.876    66.279    66.621    66.903    67.122    67.280    67.374    67.406    67.374    67.280    67.122    66.903    66.621    66.279    65.876    65.413    64.892    64.315    63.681    62.994    62.253    61.462    60.621    59.733    58.800    57.823    56.806    55.749    54.655    53.526    52.365    51.174    49.955    48.711    47.444    46.156    44.849    43.527    42.192    40.845    39.489    38.127    36.760    35.391    34.023    32.656    31.295    29.939    28.593    27.257    25.934    24.625    23.334    22.060    20.807    19.576    18.369    17.187    16.032    14.906    13.810    12.747    11.716    10.721     9.761     8.839     7.956     7.113     6.311     5.553     4.837     4.167     3.543     2.966     2.438     1.958     1.529     1.150     0.824     0.551     0.332     0.167     0.058     0.005     0.000     0.000     0.000     0.000     0.000     0.000     0.000     0.000     0.000     0.000     0.000     0.000     0.000     0.000     0.000     0.000     0.000     0.000     0.000     0.000     0.000     0.000     0.000     0.000     0.000     0.000     0.000     0.000     0.000     0.000     0.000     0.000     0.000     0.000     0.000     0.000     0.000     0.000     0.000     0.000     0.000     0.000     0.000     0.000     0.000     0.000     0.000     0.000     0.000
     0.000     0.000     0.000     0.000     0.000     0.000     0.000     0.000     0.000     0.000     0.000     0.000     0.000     0.000     0.000     0.000     0.000     0.000     0.000     0.000     0.000     0.000     0.000     0.000     0.000     0.000     0.000     0.000     0.000     0.000     0.000     0.000     0.000     0.000     0.000     0.000     0.000     0.000     0.000     0.000     0.000     0.000     0.000     0.000     0.000     0.000     0.000     0.000     0.000     0.000     0.037     0.131     0.281     0.488     0.750     1.067     1.436     1.859     2.333     2.858     3.433     4.057     4.728     5.446     6.210     7.017     7.868     8.761     9.695    10.668    11.679    12.727    13.810    14.927    16.077    17.257    18.466    19.703    20.966    22.253    23.562    24.892    26.241    27.607    28.987    30.381    31.785    33.198    34.618    36.042    37.468    38.895    40.319    41.739    43.152    44.556    45.948    47.325    48.687    50.029    51.350    52.647    53.918    55.159    56.370    57.547    58.688    59.790    60.852    61.871    62.845    63.771    64.649    65.475    66.247    66.965    67.627    68.230    68.774    69.257    69.678    70.035    70.329    70.559    70.723    70.822    70.855    70.822    70.723    70.559    70.329    70.035    69.678    69.257    68.774    68.230    67.627    66.965    66.247    65.475    64.649    63.771    62.845    61.871    60.852    59.790    58.688    57.547    56.370    55.159    53.918    52.647    51.350    50.029    48.687    47.325    45.948    44.556    43.152    41.739    40.319    38.895    37.468    36.042    34.618    33.198    31.785    30.381    28.987    27.607    26.241    24.892    23.562    22.253    20.966    19.703    18.466    17.257    16.077    14.927    13.810    12.727    11.679    10.668     9.695     8.761     7.868     7.017     6.210     5.446     4.728     4.057     3.433     2.858     2.333     1.859     1.436     1.067     0.750     0.488     0.281     0.131     0.037     0.000     0.000     0.000     0.000     0.000     0.000     0.000     0.000     0.000     0.000     0.000     0.000     0.000     0.000     0.000     0.000     0.000     0.000     0.000     0.000     0.000     0.000     0.000     0.000     0.000     0.000     0.000     0.000     0.000     0.000     0.000     0.000     0.000     0.000     0.000     0.000     0.000     0.000     0.000     0.000     0.000     0.000     0.000     0.000     0.000     0.000     0.000     0.000     0.000
     0.000     0.000     0.000     0.000     0.000     0.000     0.000     0.000     0.000     0.000     0.000     0.000     0.000     0.000     0.000     0.000     0.000     0.000     0.000     0.000     0.000     0.000     0.000     0.000     0.000     0.000     0.000     0.000     0.000     0.000     0.000     0.000     0.000     0.000     0.000     0.000     0.000     0.000     0.000     0.000     0.000     0.000     0.000     0.000     0.000     0.000     0.000     0.000     0.000     0.019     0.096     0.231     0.423     0.672     0.977     1.336     1.750     2.217     2.737     3.307     3.929     4.599     5.318     6.084     6.896     7.753     8.653     9.597    10.581    11.606    12.669    13.770    14.906    16.077    17.280    18.515    19.780    21.072    22.391    23.735    25.101    26.489    27.895    29.319    30.758    32.210    33.673    35.145    36.623    38.107    39.592    41.078    42.561    44.039    45.510    46.972    48.422    49.857    51.274    52.673    54.049    55.400    56.724    58.018    59.279    60.506    61.695    62.845    63.952    65.015    66.030    66.997    67.912    68.774    69.580    70.330    71.020    71.650    72.217    72.721    73.161    73.534    73.841    74.081    74.253    74.356    74.390    74.356    74.253    74.081    73.841    73.534    73.161    72.721    72.217    71.650    71.020    70.330    69.580    68.774    67.912    66.997    66.030    65.015    63.952    62.845    61.695    60.506    59.279    58.018    56.724    55.400    54.049    52.673    51.274    49.857    48.422    46.972    45.510    44.039    42.561    41.078    39.592    38.107    36.623    35.145    33.673    32.210    30.758    29.319    27.895    26.489    25.101    23.735    22.391    21.072    19.780    18.515    17.280    16.077    14.906    13.770    12.669    11.606    10.581     9.597     8.653     7.753     6.896     6.084     5.318     4.599     3.929     3.307     2.737     2.217     1.750     1.336     0.977     0.672     0.423     0.231     0.096     0.019     0.000     0.000     0.000     0.000     0.000     0.000     0.000     0.000     0.000     0.000     0.000     0.000     0.000     0.000     0.000     0.000     0.000     0.000     0.000     0.000     0.000     0.000     0.000     0.000     0.000     0.000     0.000     0.000     0.000     0.000     0.000     0.000     0.000     0.000     0.000     0.000     0.000     0.000     0.000     0.000     0.000     0.000     0.000     0.000     0.000     0.000     0.000     0.000
     0.000     0.000     0.000     0.000     0.000     0.000     0.000     0.000     0.000     0.000     0.000     0.000     0.000     0.000     0.000     0.000     0.000     0.000     0.000     0.000     0.000     0.000     0.000     0.000     0.000     0.000     0.000     0.000     0.000     0.000     0.000     0.000     0.000     0.000     0.000     0.000     0.000     0.000     0.000     0.000     0.000     0.000     0.000     0.000     0.000     0.000     0.000     0.000     0.006     0.064     0.181     0.357     0.591     0.882     1.230     1.633     2.091     2.602     3.167     3.783     4.451     5.168     5.934     6.748     7.609     8.516     9.467    10.461    11.496    12.573    13.689    14.842    16.032    17.257    18.515    19.805    21.126    22.475    23.851    25.251    26.676    28.121    29.586    31.069    32.567    34.078    35.601    37.133    38.671    40.215    41.761    43.306    44.849    46.388    47.919    49.440    50.948    52.442    53.918    55.373    56.806    58.213    59.591    60.939    62.253    63.531    64.770    65.968    67.122    68.230    69.289    70.297    71.251    72.150    72.991    73.773    74.493    75.151    75.743    76.269    76.728    77.118    77.439    77.689    77.868    77.976    78.011    77.976    77.868    77.689    77.439    77.118    76.728    76.269    75.743    75.151    74.493    73.773    72.991    72.150    71.251    70.297    69.289    68.230    67.122    65.968    64.770    63.531    62.253    60.939    59.591    58.213    56.806    55.373    53.918    52.442    50.948    49.440    47.919    46.388    44.849    43.306    41.761    40.215    38.671    37.133    35.601    34.078    32.567    31.069    29.586    28.121    26.676    25.251    23.851    22.475    21.126    19.805    18.515    17.257    16.032    14.842    13.689    12.573    11.496    10.461     9.467     8.516     7.609     6.748     5.934     5.168     4.451     3.783     3.167     2.602     2.091     1.633     1.230     0.882     0.591     0.357     0.181     0.064     0.006     0.000     0.000     0.000     0.000     0.000     0.000     0.000     0.000     0.000     0.000     0.000     0.000     0.000     0.000     0.000     0.000     0.000     0.000     0.000     0.000     0.000     0.000     0.000     0.000     0.000     0.000     0.000     0.000     0.000     0.000     0.000     0.000     0.000     0.000     0.000     0.000     0.000     0.000     0.000     0.000     0.000     0.000     0.000     0.000     0.000     0.000     0.000
     0.000     0.000     0.000     0.000     0.000     0.000     0.000     0.000     0.000     0.000     0.000     0.000     0.000     0.000     0.000     0.000     0.000     0.000     0.000     0.000     0.000     0.000     0.000     0.000     0.000     0.000     0.000     0.000     0.000     0.000     0.000     0.000     0.000     0.000     0.000     0.000     0.000     0.000     0.000     0.000     0.000     0.000     0.000     0.000     0.000     0.000     0.000     0.000     0.037     0.135     0.292     0.509     0.785     1.118     1.508     1.955     2.456     3.013     3.622     4.285     4.998     5.763     6.577     7.439     8.349     9.305    10.306    11.351    12.439    13.567    14.736    15.943    17.187    18.466    19.780    21.126    22.503    23.908    25.342    26.801    28.283    29.788    31.312    32.854    34.412    35.984    37.568    39.160    40.760    42.365    43.972    45.579    47.184    48.783    50.375    51.957    53.526    55.079    56.615    58.129    59.620    61.084    62.519    63.922    65.290    66.621    67.912    69.160    70.362    71.517    72.620    73.671    74.666    75.603    76.481    77.296    78.047    78.733    79.351    79.900    80.379    80.786    81.121    81.382    81.569    81.681    81.719    81.681    81.569    81.382    81.121    80.786    80.379    79.900    79.351    78.733    78.047    77.296    76.481    75.603    74.666    73.671    72.620    71.517    70.362    69.160    67.912    66.621    65.290    63.922    62.519    61.084    59.620    58.129    56.615    55.079    53.526    51.957    50.375    48.783    47.184    45.579    43.972    42.365    40.760    39.160    37.568    35.984    34.412    32.854    31.312    29.788    28.283    26.801    25.342    23.908    22.503    21.126    19.780    18.466    17.187    15.943    14.736    13.567    12.439    11.351    10.306     9.305     8.349     7.439     6.577     5.763     4.998     4.285     3.622     3.013     2.456     1.955     1.508     1.118     0.785     0.509     0.292     0.135     0.037     0.000     0.000     0.000     0.000     0.000     0.000     0.000     0.000     0.000     0.000     0.000     0.000     0.000     0.000     0.000     0.000     0.000     0.000     0.000     0.000     0.000     0.000     0.000     0.000     0.000     0.000     0.000     0.000     0.000     0.000     0.000     0.000     0.000     0.000     0.000     0.000     0.000     0.000     0.000     0.000     0.000     0.000     0.000     0.000     0.000     0.000     0.000
     0.000     0.000     0.000     0.000     0.000     0.000     0.000     0.000     0.000     0.000     0.000     0.000     0.000     0.000     0.000     0.000     0.000     0.000     0.000     0.000     0.000     0.000     0.000     0.000     0.000     0.000     0.000     0.000     0.000     0.000     0.000     0.000     0.000     0.000     0.000     0.000     0.000     0.000     0.000     0.000     0.000     0.000     0.000     0.000     0.000     0.000     0.000     0.016     0.092     0.230     0.428     0.685     1.002     1.378     1.811     2.300     2.846     3.447     4.102     4.810     5.570     6.382     7.244     8.155     9.114    10.120    11.171    12.267    13.407    14.588    15.809    17.070    18.369    19.703    21.072    22.475    23.908    25.372    26.863    28.381    29.922    31.487    33.071    34.674    36.293    37.926    39.572    41.226    42.888    44.556    46.225    47.895    49.562    51.224    52.878    54.522    56.153    57.768    59.364    60.939    62.489    64.012    65.505    66.965    68.390    69.775    71.119    72.418    73.671    74.873    76.023    77.118    78.155    79.132    80.047    80.898    81.681    82.396    83.041    83.614    84.114    84.539    84.888    85.161    85.356    85.473    85.512    85.473    85.356    85.161    84.888    84.539    84.114    83.614    83.041    82.396    81.681    80.898    80.047    79.132    78.155    77.118    76.023    74.873    73.671    72.418    71.119    69.775    68.390    66.965    65.505    64.012    62.489    60.939    59.364    57.768    56.153    54.522    52.878    51.224    49.562    47.895    46.225    44.556    42.888    41.226    39.572    37.926    36.293    34.674    33.071    31.487    29.922    28.381    26.863    25.372    23.908    22.475    21.072    19.703    18.369    17.070    15.809    14.588    13.407    12.267    11.171    10.120     9.114     8.155     7.244     6.382     5.570     4.810     4.102     3.447     2.846     2.300     1.811     1.378     1.002     0.685     0.428     0.230     0.092     0.016     0.000     0.000     0.000     0.000     0.000     0.000     0.000     0.000     0.000     0.000     0.000     0.000     0.000     0.000     0.000     0.000     0.000     0.000     0.000     0.000     0.000     0.000     0.000     0.000     0.000     0.000     0.000     0.000     0.000     0.000     0.000     0.000     0.000     0.000     0.000     0.000     0.000     0.000     0.000     0.000     0.000     0.000     0.000     0.000     0.000     0.000
     0.000     0.000     0.000     0.000     0.000     0.000     0.000     0.000     0.000     0.000     0.000     0.000     0.000     0.000     0.000     0.000     0.000     0.000     0.000     0.000     0.000     0.000     0.000     0.000     0.000     0.000     0.000     0.000     0.000     0.000     0.000     0.000     0.000     0.000     0.000     0.000     0.000     0.000     0.000     0.000     0.000     0.000     0.000     0.000     0.000     0.000     0.003     0.056     0.171     0.348     0.586     0.885     1.243     1.660     2.136     2.669     3.259     3.904     4.604     5.358     6.165     7.024     7.934     8.894     9.902    10.958    12.060    13.207    14.399    15.633    16.908    18.223    19.576    20.966    22.391    23.851    25.342    26.863    28.413    29.990    31.592    33.216    34.862    36.526    38.207    39.903    41.610    43.328    45.054    46.785    48.518    50.251    51.982    53.708    55.427    57.134    58.828    60.506    62.165    63.802    65.413    66.997    68.549    70.068    71.550    72.991    74.390    75.743    77.047    78.299    79.497    80.638    81.719    82.737    83.691    84.578    85.395    86.141    86.813    87.411    87.932    88.376    88.740    89.025    89.228    89.351    89.392    89.351    89.228    89.025    88.740    88.376    87.932    87.411    86.813    86.141    85.395    84.578    83.691    82.737    81.719    80.638    79.497    78.299    77.047    75.743    74.390    72.991    71.550    70.068    68.549    66.997    65.413    63.802    62.165    60.506    58.828    57.134    55.427    53.708    51.982    50.251    48.518    46.785    45.054    43.328    41.610    39.903    38.207    36.526    34.862    33.216    31.592    29.990    28.413    26.863    25.342    23.851    22.391    20.966    19.576    18.223    16.908    15.633    14.399    13.207    12.060    10.958     9.902     8.894     7.934     7.024     6.165     5.358     4.604     3.904     3.259     2.669     2.136     1.660     1.243     0.885     0.586     0.348     0.171     0.056     0.003     0.000     0.000     0.000     0.000     0.000     0.000     0.000     0.000     0.000     0.000     0.000     0.000     0.000     0.000     0.000     0.000     0.000     0.000     0.000     0.000     0.000     0.000     0.000     0.000     0.000     0.000     0.000     0.000     0.000     0.000     0.000     0.000     0.000     0.000     0.000     0.000     0.000     0.000     0.000     0.000     0.000     0.000     0.000     0.000     0.000
     0.000     0.000     0.000     0.000     0.000     0.000     0.000     0.000     0.000     0.000     0.000     0.000     0.000     0.000     0.000     0.000     0.000     0.000     0.000     0.000     0.000     0.000     0.000     0.000     0.000     0.000     0.000     0.000     0.000     0.000     0.000     0.000     0.000     0.000     0.000     0.000     0.000     0.000     0.000     0.000     0.000     0.000     0.000     0.000     0.000     0.000     0.027     0.118     0.272     0.488     0.766     1.106     1.505     1.965     2.483     3.059     3.693     4.383     5.128     5.928     6.782     7.688     8.646     9.654    10.712    11.818    12.971    14.170    15.413    16.700    18.029    19.399    20.807    22.253    23.735    25.251    26.801    28.381    29.990    31.627    33.289    34.975    36.682    38.408    40.152    41.911    43.683    45.465    47.255    49.050    50.848    52.647    54.443    56.234    58.018    59.790    61.549    63.292    65.015    66.715    68.390    70.035    71.650    73.229    74.769    76.269    77.725    79.132    80.490    81.794    83.041    84.230    85.356    86.417    87.411    88.336    89.188    89.966    90.667    91.291    91.835    92.297    92.677    92.974    93.187    93.315    93.357    93.315    93.187    92.974    92.677    92.297    91.835    91.291    90.667    89.966    89.188    88.336    87.411    86.417    85.356    84.230    83.041    81.794    80.490    79.132    77.725    76.269    74.769    73.229    71.650    70.035    68.390    66.715    65.015    63.292    61.549    59.790    58.018    56.234    54.443    52.647    50.848    49.050    47.255    45.465    43.683    41.911    40.152    38.408    36.682    34.975    33.289    31.627    29.990    28.381    26.801    25.251    23.735    22.253    20.807    19.399    18.029    16.700    15.413    14.170    12.971    11.818    10.712     9.654     8.646     7.688     6.782     5.928     5.128     4.383     3.693     3.059     2.483     1.965     1.505     1.106     0.766     0.488     0.272     0.118     0.027     0.000     0.000     0.000     0.000     0.000     0.000     0.000     0.000     0.000     0.000     0.000     0.000     0.000     0.000     0.000     0.000     0.000     0.000     0.000     0.000     0.000     0.000     0.000     0.000     0.000     0.000     0.000     0.000     0.000     0.000     0.000     0.000     0.000     0.000     0.000     0.000     0.000     0.000     0.000     0.000     0.000     0.000     0.000     0.000     0.000
     0.000     0.000     0.000     0.000     0.000     0.000     0.000     0.000     0.000     0.000     0.000     0.000     0.000     0.000     0.000     0.000     0.000     0.000     0.000     0.000     0.000     0.000     0.000     0.000     0.000     0.000     0.000     0.000     0.000     0.000     0.000     0.000     0.000     0.000     0.000     0.000     0.000     0.000     0.000     0.000     0.000     0.000     0.000     0.000     0.000     0.008     0.072     0.201     0.394     0.649     0.968     1.347     1.788     2.290     2.850     3.470     4.147     4.882     5.672     6.518     7.418     8.372     9.378    10.435    11.542    12.698    13.902    15.153    16.449    17.789    19.172    20.596    22.060    23.562    25.101    26.676    28.283    29.922    31.592    33.289    35.012    36.760    38.530    40.319    42.127    43.950    45.786    47.633    49.489    51.350    53.214    55.079    56.942    58.800    60.650    62.489    64.315    66.123    67.912    69.678    71.417    73.127    74.804    76.445    78.047    79.607    81.121    82.586    83.998    85.356    86.655    87.892    89.065    90.171    91.207    92.171    93.059    93.870    93.408    92.117    90.998    90.051    89.277    88.674    88.244    87.986    87.900    87.986    88.244    88.674    89.277    90.051    90.998    92.117    93.408    93.870    93.059    92.171    91.207    90.171    89.065    87.892    86.655    85.356    83.998    82.586    81.121    79.607    78.047    76.445    74.804    73.127    71.417    69.678    67.912    66.123    64.315    62.489    60.650    58.800    56.942    55.079    53.214    51.350    49.489    47.633    45.786    43.950    42.127    40.319    38.530    36.760    35.012    33.289    31.592    29.922    28.283    26.676    25.101    23.562    22.060    20.596    19.172    17.789    16.449    15.153    13.902    12.698    11.542    10.435     9.378     8.372     7.418     6.518     5.672     4.882     4.147     3.470     2.850     2.290     1.788     1.347     0.968     0.649     0.394     0.201     0.072     0.008     0.000     0.000     0.000     0.000     0.000     0.000     0.000     0.000     0.000     0.000     0.000     0.000     0.000     0.000     0.000     0.000     0.000     0.000     0.000     0.000     0.000     0.000     0.000     0.000     0.000     0.000     0.000     0.000     0.000     0.000     0.000     0.000     0.000     0.000     0.000     0.000     0.000     0.000     0.000     0.000     0.000     0.000     0.000     0.000
     0.000     0.000     0.000     0.000     0.000     0.000     0.000     0.000     0.000     0.000     0.000     0.000     0.000     0.000     0.000     0.000     0.000     0.000     0.000     0.000     0.000     0.000     0.000     0.000     0.000     0.000     0.000     0.000     0.000     0.000     0.000     0.000     0.000     0.000     0.000     0.000     0.000     0.000     0.000     0.000     0.000     0.000     0.000     0.000     0.000     0.036     0.138     0.305     0.536     0.831     1.188     1.609     2.091     2.634     3.237     3.899     4.620     5.399     6.235     7.127     8.073     9.074    10.128    11.234    12.391    13.598    14.853    16.155    17.504    18.898    20.335    21.814    23.334    24.892    26.489    28.121    29.788    31.487    33.216    34.975    36.760    38.570    40.403    42.257    44.129    46.017    47.919    49.832    51.754    53.682    55.614    57.547    59.478    61.404    63.322    65.229    67.122    68.999    70.855    72.688    74.493    76.269    78.011    79.717    81.382    83.003    84.578    86.101    87.571    88.984    90.336    91.625    92.847    93.999    92.461    90.482    88.674    87.039    85.576    84.285    83.167    82.220    81.445    80.843    80.413    80.154    80.068    80.154    80.413    80.843    81.445    82.220    83.167    84.285    85.576    87.039    88.674    90.482    92.461    93.999    92.847    91.625    90.336    88.984    87.571    86.101    84.578    83.003    81.382    79.717    78.011    76.269    74.493    72.688    70.855    68.999    67.122    65.229    63.322    61.404    59.478    57.547    55.614    53.682    51.754    49.832    47.919    46.017    44.129    42.257    40.403    38.570    36.760    34.975    33.216    31.487    29.788    28.121    26.489    24.892    23.334    21.814    20.335    18.898    17.504    16.155    14.853    13.598    12.391    11.234    10.128     9.074     8.073     7.127     6.235     5.399     4.620     3.899     3.237     2.634     2.091     1.609     1.188     0.831     0.536     0.305     0.138     0.036     0.000     0.000     0.000     0.000     0.000     0.000     0.000     0.000     0.000     0.000     0.000     0.000     0.000     0.000     0.000     0.000     0.000     0.000     0.000     0.000     0.000     0.000     0.000     0.000     0.000     0.000     0.000     0.000     0.000     0.000     0.000     0.000     0.000     0.000     0.000     0.000     0.000     0.000     0.000     0.000     0.000     0.000     0.000     0.000
     0.000     0.000     0.000     0.000     0.000     0.000     0.000     0.000     0.000     0.000     0.000     0.000     0.000     0.000     0.000     0.000     0.000     0.000     0.000     0.000     0.000     0.000     0.000     0.000     0.000     0.000     0.000     0.000     0.000     0.000     0.000     0.000     0.000     0.000     0.000     0.000     0.000     0.000     0.000     0.000     0.000     0.000     0.000     0.000     0.012     0.084     0.223     0.428     0.697     1.031     1.428     1.888     2.411     2.996     3.641     4.346     5.111     5.934     6.815     7.753     8.746     9.794    10.896    12.051    13.257    14.514    15.820    17.175    18.577    20.024    21.515    23.050    24.625    26.241    27.895    29.586    31.312    33.071    34.862    36.682    38.530    40.403    42.300    44.218    46.156    48.110    50.078    52.059    54.049    56.045    58.046    60.047    62.047    64.043    66.030    68.007    69.970    71.916    73.841    75.743    77.617    79.461    81.270    83.041    84.772    86.457    88.093    89.678    91.207    92.677    94.085    91.773    89.277    86.953    84.802    82.822    81.015    79.380    77.917    76.626    75.507    74.561    73.786    73.184    72.753    72.495    72.409    72.495    72.753    73.184    73.786    74.561    75.507    76.626    77.917    79.380    81.015    82.822    84.802    86.953    89.277    91.773    94.085    92.677    91.207    89.678    88.093    86.457    84.772    83.041    81.270    79.461    77.617    75.743    73.841    71.916    69.970    68.007    66.030    64.043    62.047    60.047    58.046    56.045    54.049    52.059    50.078    48.110    46.156    44.218    42.300    40.403    38.530    36.682    34.862    33.071    31.312    29.586    27.895    26.241    24.625    23.050    21.515    20.024    18.577    17.175    15.820    14.514    13.257    12.051    10.896     9.794     8.746     7.753     6.815     5.934     5.111     4.346     3.641     2.996     2.411     1.888     1.428     1.031     0.697     0.428     0.223     0.084     0.012     0.000     0.000     0.000     0.000     0.000     0.000     0.000     0.000     0.000     0.000     0.000     0.000     0.000     0.000     0.000     0.000     0.000     0.000     0.000     0.000     0.000     0.000     0.000     0.000     0.000     0.000     0.000     0.000     0.000     0.000     0.000     0.000     0.000     0.000     0.000     0.000     0.000     0.000     0.000     0.000     0.000     0.000     0.000
     0.000     0.000     0.000     0.000     0.000     0.000     0.000     0.000     0.000     0.000     0.000     0.000     0.000     0.000     0.000     0.000     0.000     0.000     0.000     0.000     0.000     0.000     0.000     0.000     0.000     0.000     0.000     0.000     0.000     0.000     0.000     0.000     0.000     0.000     0.000     0.000     0.000     0.000     0.000     0.000     0.000     0.000     0.000     0.000     0.042     0.151     0.327     0.568     0.876     1.248     1.685     2.185     2.749     3.375     4.062     4.810     5.618     6.486     7.411     8.394     9.434    10.529    11.679    12.883    14.139    15.446    16.804    18.210    19.665    21.166    22.712    24.302    25.934    27.607    29.319    31.069    32.854    34.674    36.526    38.408    40.319    42.257    44.218    46.202    48.206    50.227    52.263    54.311    56.370    58.436    60.506    62.578    64.649    66.715    68.774    70.822    72.856    74.873    76.870    78.842    80.786    82.699    84.578    86.417    88.214    89.966    91.667    93.315    92.805    89.793    86.953    84.285    81.790    79.466    77.314    75.335    73.528    71.893    70.430    69.139    68.020    67.073    66.299    65.696    65.266    65.008    64.922    65.008    65.266    65.696    66.299    67.073    68.020    69.139    70.430    71.893    73.528    75.335    77.314    79.466    81.790    84.285    86.953    89.793    92.805    93.315    91.667    89.966    88.214    86.417    84.578    82.699    80.786    78.842    76.870    74.873    72.856    70.822    68.774    66.715    64.649    62.578    60.506    58.436    56.370    54.311    52.263    50.227    48.206    46.202    44.218    42.257    40.319    38.408    36.526    34.674    32.854    31.069    29.319    27.607    25.934    24.302    22.712    21.166    19.665    18.210    16.804    15.446    14.139    12.883    11.679    10.529     9.434     8.394     7.411     6.486     5.618     4.810     4.062     3.375     2.749     2.185     1.685     1.248     0.876     0.568     0.327     0.151     0.042     0.000     0.000     0.000     0.000     0.000     0.000     0.000     0.000     0.000     0.000     0.000     0.000     0.000     0.000     0.000     0.000     0.000     0.000     0.000     0.000     0.000     0.000     0.000     0.000     0.000     0.000     0.000     0.000     0.000     0.000     0.000     0.000     0.000     0.000     0.000     0.000     0.000     0.000     0.000     0.000     0.000     0.000     0.000
     0.000     0.000     0.000     0.000     0.000     0.000     0.000     0.000     0.000     0.000     0.000     0.000     0.000     0.000     0.000     0.000     0.000     0.000     0.000     0.000     0.000     0.000     0.000     0.000     0.000     0.000     0.000     0.000     0.000     0.000     0.000     0.000     0.000     0.000     0.000     0.000     0.000     0.000     0.000     0.000     0.000     0.000     0.000     0.013     0.090     0.235     0.447     0.726     1.071     1.482     1.958     2.498     3.102     3.769     4.498     5.289     6.140     7.051     8.022     9.051    10.137    11.279    12.477    13.729    15.035    16.392    17.801    19.260    20.767    22.322    23.923    25.568    27.257    28.987    30.758    32.567    34.412    36.293    38.207    40.152    42.127    44.129    46.156    48.206    50.276    52.365    54.470    56.587    58.716    60.852    62.994    65.137    67.280    69.418    71.550    73.671    75.778    77.868    79.937    81.982    83.998    85.983    87.932    89.842    91.709    93.528    92.031    88.674    85.490    82.478    79.638    76.970    74.474    72.151    69.999    68.020    66.213    64.578    63.115    61.824    60.705    59.758    58.984    58.381    57.951    57.693    57.607    57.693    57.951    58.381    58.984    59.758    60.705    61.824    63.115    64.578    66.213    68.020    69.999    72.151    74.474    76.970    79.638    82.478    85.490    88.674    92.031    93.528    91.709    89.842    87.932    85.983    83.998    81.982    79.937    77.868    75.778    73.671    71.550    69.418    67.280    65.137    62.994    60.852    58.716    56.587    54.470    52.365    50.276    48.206    46.156    44.129    42.127    40.152    38.207    36.293    34.412    32.567    30.758    28.987    27.257    25.568    23.923    22.322    20.767    19.260    17.801    16.392    15.035    13.729    12.477    11.279    10.137     9.051     8.022     7.051     6.140     5.289     4.498     3.769     3.102     2.498     1.958     1.482     1.071     0.726     0.447     0.235     0.090     0.013     0.000     0.000     0.000     0.000     0.000     0.000     0.000     0.000     0.000     0.000     0.000     0.000     0.000     0.000     0.000     0.000     0.000     0.000     0.000     0.000     0.000     0.000     0.000     0.000     0.000     0.000     0.000     0.000     0.000     0.000     0.000     0.000     0.000     0.000     0.000     0.000     0.000     0.000     0.000     0.000     0.000     0.000
     0.000     0.000     0.000     0.000     0.000     0.000     0.000     0.000     0.000     0.000     0.000     0.000     0.000     0.000     0.000     0.000     0.000     0.000     0.000     0.000     0.000     0.000     0.000     0.000     0.000     0.000     0.000     0.000     0.000     0.000     0.000     0.000     0.000     0.000     0.000     0.000     0.000     0.000     0.000     0.000     0.000     0.000     0.000     0.043     0.155     0.336     0.584     0.900     1.283     1.732     2.246     2.826     3.470     4.177     4.948     5.781     6.676     7.631     8.646     9.720    10.852    12.041    13.287    14.588    15.943    17.351    18.811    20.322    21.882    23.491    25.146    26.848    28.593    30.381    32.210    34.078    35.984    37.926    39.903    41.911    43.950    46.017    48.110    50.227    52.365    54.522    56.696    58.884    61.084    63.292    65.505    67.722    69.938    72.150    74.356    76.551    78.733    80.898    83.041    85.161    87.251    89.310    91.332    93.315    92.117    88.416    84.888    81.531    78.347    75.335    72.495    69.827    67.332    65.008    62.856    60.877    59.070    57.435    55.972    54.681    53.562    52.615    51.841    51.238    50.808    50.550    50.464    50.550    50.808    51.238    51.841    52.615    53.562    54.681    55.972    57.435    59.070    60.877    62.856    65.008    67.332    69.827    72.495    75.335    78.347    81.531    84.888    88.416    92.117    93.315    91.332    89.310    87.251    85.161    83.041    80.898    78.733    76.551    74.356    72.150    69.938    67.722    65.505    63.292    61.084    58.884    56.696    54.522    52.365    50.227    48.110    46.017    43.950    41.911    39.903    37.926    35.984    34.078    32.210    30.381    28.593    26.848    25.146    23.491    21.882    20.322    18.811    17.351    15.943    14.588    13.287    12.041    10.852     9.720     8.646     7.631     6.676     5.781     4.948     4.177     3.470     2.826     2.246     1.732     1.283     0.900     0.584     0.336     0.155     0.043     0.000     0.000     0.000     0.000     0.000     0.000     0.000     0.000     0.000     0.000     0.000     0.000     0.000     0.000     0.000     0.000     0.000     0.000     0.000     0.000     0.000     0.000     0.000     0.000     0.000     0.000     0.000     0.000     0.000     0.000     0.000     0.000     0.000     0.000     0.000     0.000     0.000     0.000     0.000     0.000     0.000     0.000
     0.000     0.000     0.000     0.000     0.000     0.000     0.000     0.000     0.000     0.000     0.000     0.000     0.000     0.000     0.000     0.000     0.000     0.000     0.000     0.000     0.000     0.000     0.000     0.000     0.000     0.000     0.000     0.000     0.000     0.000     0.000     0.000     0.000     0.000     0.000     0.000     0.000     0.000     0.000     0.000     0.000     0.000     0.013     0.090     0.236     0.452     0.736     1.088     1.508     1.995     2.548     3.167     3.851     4.599     5.411     6.286     7.223     8.222     9.281    10.400    11.579    12.815    14.108    15.457    16.862    18.320    19.831    21.394    23.007    24.670    26.380    28.137    29.939    31.785    33.673    35.601    37.568    39.572    41.610    43.683    45.786    47.919    50.078    52.263    54.470    56.696    58.941    61.200    63.471    65.752    68.039    70.329    72.620    74.908    77.189    79.461    81.719    83.960    86.180    88.376    90.543    92.677    93.063    89.019    85.146    81.445    77.917    74.561    71.376    68.364    65.524    62.856    60.361    58.037    55.885    53.906    52.099    50.464    49.001    47.710    46.591    45.644    44.870    44.267    43.837    43.579    43.493    43.579    43.837    44.267    44.870    45.644    46.591    47.710    49.001    50.464    52.099    53.906    55.885    58.037    60.361    62.856    65.524    68.364    71.376    74.561    77.917    81.445    85.146    89.019    93.063    92.677    90.543    88.376    86.180    83.960    81.719    79.461    77.189    74.908    72.620    70.329    68.039    65.752    63.471    61.200    58.941    56.696    54.470    52.263    50.078    47.919    45.786    43.683    41.610    39.572    37.568    35.601    33.673    31.785    29.939    28.137    26.380    24.670    23.007    21.394    19.831    18.320    16.862    15.457    14.108    12.815    11.579    10.400     9.281     8.222     7.223     6.286     5.411     4.599     3.851     3.167     2.548     1.995     1.508     1.088     0.736     0.452     0.236     0.090     0.013     0.000     0.000     0.000     0.000     0.000     0.000     0.000     0.000     0.000     0.000     0.000     0.000     0.000     0.000     0.000     0.000     0.000     0.000     0.000     0.000     0.000     0.000     0.000     0.000     0.000     0.000     0.000     0.000     0.000     0.000     0.000     0.000     0.000     0.000     0.000     0.000     0.000     0.000     0.000     0.000     0.000
     0.000     0.000     0.000     0.000     0.000     0.000     0.000     0.000     0.000     0.000     0.000     0.000     0.000     0.000     0.000     0.000     0.000     0.000     0.000     0.000     0.000     0.000     0.000     0.000     0.000     0.000     0.000     0.000     0.000     0.000     0.000     0.000     0.000     0.000     0.000     0.000     0.000     0.000     0.000     0.000     0.000     0.000     0.040     0.151     0.332     0.582     0.902     1.291     1.747     2.271     2.863     3.520     4.244     5.032     5.885     6.802     7.781     8.823     9.927    11.091    12.315    13.598    14.938    16.336    17.789    19.298    20.860    22.475    24.141    25.857    27.623    29.436    31.295    33.198    35.145    37.133    39.160    41.226    43.328    45.465    47.633    49.832    52.059    54.311    56.587    58.884    61.200    63.531    65.876    68.230    70.592    72.958    75.324    77.689    80.047    82.396    84.733    87.052    89.351    91.625    93.870    90.482    86.265    82.220    78.347    74.647    71.118    67.762    64.578    61.565    58.725    56.058    53.562    51.238    49.087    47.107    45.300    43.665    42.202    40.911    39.792    38.846    38.071    37.469    37.038    36.780    36.694    36.780    37.038    37.469    38.071    38.846    39.792    40.911    42.202    43.665    45.300    47.107    49.087    51.238    53.562    56.058    58.725    61.565    64.578    67.762    71.118    74.647    78.347    82.220    86.265    90.482    93.870    91.625    89.351    87.052    84.733    82.396    80.047    77.689    75.324    72.958    70.592    68.230    65.876    63.531    61.200    58.884    56.587    54.311    52.059    49.832    47.633    45.465    43.328    41.226    39.160    37.133    35.145    33.198    31.295    29.436    27.623    25.857    24.141    22.475    20.860    19.298    17.789    16.336    14.938    13.598    12.315    11.091     9.927     8.823     7.781     6.802     5.885     5.032     4.244     3.520     2.863     2.271     1.747     1.291     0.902     0.582     0.332     0.151     0.040     0.000     0.000     0.000     0.000     0.000     0.000     0.000     0.000     0.000     0.000     0.000     0.000     0.000     0.000     0.000     0.000     0.000     0.000     0.000     0.000     0.000     0.000     0.000     0.000     0.000     0.000     0.000     0.000     0.000     0.000     0.000     0.000     0.000     0.000     0.000     0.000     0.000     0.000     0.000     0.000     0.000
     0.000     0.000     0.000     0.000     0.000     0.000     0.000     0.000     0.000     0.000     0.000     0.000     0.000     0.000     0.000     0.000     0.000     0.000     0.000     0.000     0.000     0.000     0.000     0.000     0.000     0.000     0.000     0.000     0.000     0.000     0.000     0.000     0.000     0.000     0.000     0.000     0.000     0.000     0.000     0.000     0.000     0.010     0.082     0.226     0.441     0.726     1.081     1.505     1.998     2.560     3.189     3.885     4.647     5.476     6.369     7.327     8.349     9.434    10.581    11.790    13.059    14.388    15.776    17.222    18.724    20.283    21.896    23.562    25.281    27.052    28.872    30.741    32.656    34.618    36.623    38.671    40.760    42.888    45.054    47.255    49.489    51.754    54.049    56.370    58.716    61.084    63.471    65.876    68.294    70.723    73.161    75.603    78.047    80.490    82.927    85.356    87.772    90.171    92.551    92.805    88.244    83.855    79.638    75.593    71.721    68.020    64.492    61.135    57.951    54.939    52.099    49.431    46.935    44.612    42.460    40.481    38.673    37.038    35.575    34.284    33.166    32.219    31.444    30.842    30.412    30.154    30.067    30.154    30.412    30.842    31.444    32.219    33.166    34.284    35.575    37.038    38.673    40.481    42.460    44.612    46.935    49.431    52.099    54.939    57.951    61.135    64.492    68.020    71.721    75.593    79.638    83.855    88.244    92.805    92.551    90.171    87.772    85.356    82.927    80.490    78.047    75.603    73.161    70.723    68.294    65.876    63.471    61.084    58.716    56.370    54.049    51.754    49.489    47.255    45.054    42.888    40.760    38.671    36.623    34.618    32.656    30.741    28.872    27.052    25.281    23.562    21.896    20.283    18.724    17.222    15.776    14.388    13.059    11.790    10.581     9.434     8.349     7.327     6.369     5.476     4.647     3.885     3.189     2.560     1.998     1.505     1.081     0.726     0.441     0.226     0.082     0.010     0.000     0.000     0.000     0.000     0.000     0.000     0.000     0.000     0.000     0.000     0.000     0.000     0.000     0.000     0.000     0.000     0.000     0.000     0.000     0.000     0.000     0.000     0.000     0.000     0.000     0.000     0.000     0.000     0.000     0.000     0.000     0.000     0.000     0.000     0.000     0.000     0.000     0.000     0.000     0.000
     0.000     0.000     0.000     0.000     0.000     0.000     0.000     0.000     0.000     0.000     0.000     0.000     0.000     0.000     0.000     0.000     0.000     0.000     0.000     0.000     0.000     0.000     0.000     0.000     0.000     0.000     0.000     0.000     0.000     0.000     0.000     0.000     0.000     0.000     0.000     0.000     0.000     0.000     0.000     0.000     0.000     0.033     0.138     0.315     0.563     0.882     1.272     1.732     2.261     2.858     3.525     4.259     5.060     5.928     6.862     7.861     8.925    10.052    11.243    12.496    13.810    15.185    16.620    18.114    19.665    21.273    22.937    24.655    26.427    28.251    30.126    32.050    34.023    36.042    38.107    40.215    42.365    44.556    46.785    49.050    51.350    53.682    56.045    58.436    60.852    63.292    65.752    68.230    70.723    73.229    75.743    78.263    80.786    83.308    85.826    88.336    90.833    93.315    91.084    86.351    81.790    77.401    73.184    69.139    65.266    61.565    58.037    54.681    51.496    48.484    45.644    42.976    40.481    38.157    36.006    34.026    32.219    30.584    29.121    27.830    26.711    25.764    24.990    24.387    23.957    23.699    23.613    23.699    23.957    24.387    24.990    25.764    26.711    27.830    29.121    30.584    32.219    34.026    36.006    38.157    40.481    42.976    45.644    48.484    51.496    54.681    58.037    61.565    65.266    69.139    73.184    77.401    81.790    86.351    91.084    93.315    90.833    88.336    85.826    83.308    80.786    78.263    75.743    73.229    70.723    68.230    65.752    63.292    60.852    58.436    56.045    53.682    51.350    49.050    46.785    44.556    42.365    40.215    38.107    36.042    34.023    32.050    30.126    28.251    26.427    24.655    22.937    21.273    19.665    18.114    16.620    15.185    13.810    12.496    11.243    10.052     8.925     7.861     6.862     5.928     5.060     4.259     3.525     2.858     2.261     1.732     1.272     0.882     0.563     0.315     0.138     0.033     0.000     0.000     0.000     0.000     0.000     0.000     0.000     0.000     0.000     0.000     0.000     0.000     0.000     0.000     0.000     0.000     0.000     0.000     0.000     0.000     0.000     0.000     0.000     0.000     0.000     0.000     0.000     0.000     0.000     0.000     0.000     0.000     0.000     0.000     0.000     0.000     0.000     0.000     0.000     0.000
     0.000     0.000     0.000     0.000     0.000     0.000     0.000     0.000     0.000     0.000     0.000     0.000     0.000     0.000     0.000     0.000     0.000     0.000     0.000     0.000     0.000     0.000     0.000     0.000     0.000     0.000     0.000     0.000     0.000     0.000     0.000     0.000     0.000     0.000     0.000     0.000     0.000     0.000     0.000     0.000     0.005     0.069     0.206     0.416     0.697     1.050     1.474     1.968     2.533     3.167     3.870     4.642     5.481     6.389     7.362     8.402     9.507    10.677    11.911    13.207    14.567    15.987    17.469    19.010    20.609    22.267    23.981    25.751    27.575    29.452    31.382    33.362    35.391    37.468    39.592    41.761    43.972    46.225    48.518    50.848    53.214    55.614    58.046    60.506    62.994    65.505    68.039    70.592    73.161    75.743    78.335    80.935    83.538    86.141    88.740    91.332    93.913    89.707    84.802    80.068    75.507    71.118    66.901    62.856    58.984    55.283    51.755    48.398    45.214    42.202    39.362    36.694    34.198    31.875    29.723    27.744    25.937    24.301    22.838    21.547    20.429    19.482    18.707    18.105    17.675    17.417    17.331    17.417    17.675    18.105    18.707    19.482    20.429    21.547    22.838    24.301    25.937    27.744    29.723    31.875    34.198    36.694    39.362    42.202    45.214    48.398    51.755    55.283    58.984    62.856    66.901    71.118    75.507    80.068    84.802    89.707    93.913    91.332    88.740    86.141    83.538    80.935    78.335    75.743    73.161    70.592    68.039    65.505    62.994    60.506    58.046    55.614    53.214    50.848    48.518    46.225    43.972    41.761    39.592    37.468    35.391    33.362    31.382    29.452    27.575    25.751    23.981    22.267    20.609    19.010    17.469    15.987    14.567    13.207    11.911    10.677     9.507     8.402     7.362     6.389     5.481     4.642     3.870     3.167     2.533     1.968     1.474     1.050     0.697     0.416     0.206     0.069     0.005     0.000     0.000     0.000     0.000     0.000     0.000     0.000     0.000     0.000     0.000     0.000     0.000     0.000     0.000     0.000     0.000     0.000     0.000     0.000     0.000     0.000     0.000     0.000     0.000     0.000     0.000     0.000     0.000     0.000     0.000     0.000     0.000     0.000     0.000     0.000     0.000     0.000     0.000     0.000
     0.000     0.000     0.000     0.000     0.000     0.000     0.000     0.000     0.000     0.000     0.000     0.000     0.000     0.000     0.000     0.000     0.000     0.000     0.000     0.000     0.000     0.000     0.000     0.000     0.000     0.000     0.000     0.000     0.000     0.000     0.000     0.000     0.000     0.000     0.000     0.000     0.000     0.000     0.000     0.000     0.023     0.118     0.286     0.527     0.841     1.227     1.685     2.214     2.814     3.483     4.223     5.032     5.910     6.855     7.868     8.948    10.094    11.306    12.582    13.923    15.326    16.792    18.320    19.908    21.556    23.262    25.027    26.848    28.724    30.655    32.638    34.674    36.760    38.895    41.078    43.306    45.579    47.895    50.251    52.647    55.079    57.547    60.047    62.578    65.137    67.722    70.329    72.958    75.603    78.263    80.935    83.614    86.299    88.984    91.667    93.924    88.674    83.597    78.691    73.958    69.397    65.008    60.791    56.746    52.873    49.173    45.644    42.288    39.104    36.092    33.252    30.584    28.088    25.764    23.613    21.634    19.826    18.191    16.728    15.437    14.318    13.372    12.597    11.995    11.564    11.306    11.220    11.306    11.564    11.995    12.597    13.372    14.318    15.437    16.728    18.191    19.826    21.634    23.613    25.764    28.088    30.584    33.252    36.092    39.104    42.288    45.644    49.173    52.873    56.746    60.791    65.008    69.397    73.958    78.691    83.597    88.674    93.924    91.667    88.984    86.299    83.614    80.935    78.263    75.603    72.958    70.329    67.722    65.137    62.578    60.047    57.547    55.079    52.647    50.251    47.895    45.579    43.306    41.078    38.895    36.760    34.674    32.638    30.655    28.724    26.848    25.027    23.262    21.556    19.908    18.320    16.792    15.326    13.923    12.582    11.306    10.094     8.948     7.868     6.855     5.910     5.032     4.223     3.483     2.814     2.214     1.685     1.227     0.841     0.527     0.286     0.118     0.023     0.000     0.000     0.000     0.000     0.000     0.000     0.000     0.000     0.000     0.000     0.000     0.000     0.000     0.000     0.000     0.000     0.000     0.000     0.000     0.000     0.000     0.000     0.000     0.000     0.000     0.000     0.000     0.000     0.000     0.000     0.000     0.000     0.000     0.000     0.000     0.000     0.000     0.000     0.000
     0.000     0.000     0.000     0.000     0.000     0.000     0.000     0.000     0.000     0.000     0.000     0.000     0.000     0.000     0.000     0.000     0.000     0.000     0.000     0.000     0.000     0.000     0.000     0.000     0.000     0.000     0.000     0.000     0.000     0.000     0.000     0.000     0.000     0.000     0.000     0.000     0.000     0.000     0.000     0.001     0.052     0.177     0.377     0.649     0.995     1.414     1.905     2.468     3.102     3.807     4.583     5.429     6.344     7.327     8.379     9.499    10.686    11.939    13.257    14.640    16.088    17.599    19.172    20.807    22.503    24.258    26.072    27.944    29.872    31.855    33.893    35.984    38.127    40.319    42.561    44.849    47.184    49.562    51.982    54.443    56.942    59.478    62.047    64.649    67.280    69.938    72.620    75.324    78.047    80.786    83.538    86.299    89.065    91.835    93.408    87.986    82.736    77.659    72.753    68.020    63.459    59.070    54.853    50.808    46.935    43.235    39.706    36.350    33.166    30.153    27.314    24.646    22.150    19.826    17.675    15.695    13.888    12.253    10.790     9.499     8.380     7.434     6.659     6.057     5.626     5.368     5.282     5.368     5.626     6.057     6.659     7.434     8.380     9.499    10.790    12.253    13.888    15.695    17.675    19.826    22.150    24.646    27.314    30.153    33.166    36.350    39.706    43.235    46.935    50.808    54.853    59.070    63.459    68.020    72.753    77.659    82.736    87.986    93.408    91.835    89.065    86.299    83.538    80.786    78.047    75.324    72.620    69.938    67.280    64.649    62.047    59.478    56.942    54.443    51.982    49.562    47.184    44.849    42.561    40.319    38.127    35.984    33.893    31.855    29.872    27.944    26.072    24.258    22.503    20.807    19.172    17.599    16.088    14.640    13.257    11.939    10.686     9.499     8.379     7.327     6.344     5.429     4.583     3.807     3.102     2.468     1.905     1.414     0.995     0.649     0.377     0.177     0.052     0.001     0.000     0.000     0.000     0.000     0.000     0.000     0.000     0.000     0.000     0.000     0.000     0.000     0.000     0.000     0.000     0.000     0.000     0.000     0.000     0.000     0.000     0.000     0.000     0.000     0.000     0.000     0.000     0.000     0.000     0.000     0.000     0.000     0.000     0.000     0.000     0.000     0.000     0.000
     0.000     0.000     0.000     0.000     0.000     0.000     0.000     0.000     0.000     0.000     0.000     0.000     0.000     0.000     0.000     0.000     0.000     0.000     0.000     0.000     0.000     0.000     0.000     0.000     0.000     0.000     0.000     0.000     0.000     0.000     0.000     0.000     0.000     0.000     0.000     0.000     0.000     0.000     0.000     0.012     0.092     0.247     0.477     0.781     1.158     1.609     2.132     2.729     3.397     4.137     4.948     5.830     6.782     7.803     8.894    10.052    11.279    12.573    13.933    15.359    16.850    18.405    20.024    21.705    23.448    25.251    27.115    29.037    31.017    33.053    35.145    37.290    39.489    41.739    44.039    46.388    48.783    51.224    53.708    56.234    58.800    61.404    64.043    66.715    69.418    72.150    74.908    77.689    80.490    83.308    86.141    88.984    91.835    93.236    87.642    82.220    76.970    71.893    66.987    62.254    57.693    53.304    49.087    45.042    41.169    37.469    33.940    30.584    27.400    24.387    21.547    18.880    16.384    14.060    11.909     9.929     8.122     6.487     5.024     3.733     2.614     1.668     0.893     0.291    -0.140    -0.398    -0.484    -0.398    -0.140     0.291     0.893     1.668     2.614     3.733     5.024     6.487     8.122     9.929    11.909    14.060    16.384    18.880    21.547    24.387    27.400    30.584    33.940    37.469    41.169    45.042    49.087    53.304    57.693    62.254    66.987    71.893    76.970    82.220    87.642    93.236    91.835    88.984    86.141    83.308    80.490    77.689    74.908    72.150    69.418    66.715    64.043    61.404    58.800    56.234    53.708    51.224    48.783    46.388    44.039    41.739    39.489    37.290    35.145    33.053    31.017    29.037    27.115    25.251    23.448    21.705    20.024    18.405    16.850    15.359    13.933    12.573    11.279    10.052     8.894     7.803     6.782     5.830     4.948     4.137     3.397     2.729     2.132     1.609     1.158     0.781     0.477     0.247     0.092     0.012     0.000     0.000     0.000     0.000     0.000     0.000     0.000     0.000     0.000     0.000     0.000     0.000     0.000     0.000     0.000     0.000     0.000     0.000     0.000     0.000     0.000     0.000     0.000     0.000     0.000     0.000     0.000     0.000     0.000     0.000     0.000     0.000     0.000     0.000     0.000     0.000     0.000     0.000
     0.000     0.000     0.000     0.000     0.000     0.000     0.000     0.000     0.000     0.000     0.000     0.000     0.000     0.000     0.000     0.000     0.000     0.000     0.000     0.000     0.000     0.000     0.000     0.000     0.000     0.000     0.000     0.000     0.000     0.000     0.000     0.000     0.000     0.000     0.000     0.000     0.000     0.000     0.000     0.033     0.142     0.327     0.586     0.920     1.328     1.811     2.367     2.996     3.698     4.472     5.318     6.235     7.223     8.282     9.410    10.607    11.873    13.207    14.609    16.077    17.611    19.210    20.873    22.600    24.390    26.241    28.153    30.125    32.156    34.245    36.390    38.590    40.845    43.152    45.510    47.919    50.375    52.878    55.427    58.018    60.650    63.322    66.030    68.774    71.550    74.356    77.189    80.047    82.927    85.826    88.740    91.667    93.408    87.642    82.048    76.626    71.376    66.299    61.393    56.660    52.099    47.710    43.493    39.448    35.575    31.875    28.346    24.990    21.806    18.794    15.954    13.286    10.790     8.466     6.315     4.335     2.528     0.893    -0.570    -1.861    -2.980    -3.926    -4.701    -5.303    -5.734    -5.992    -6.078    -5.992    -5.734    -5.303    -4.701    -3.926    -2.980    -1.861    -0.570     0.893     2.528     4.335     6.315     8.466    10.790    13.286    15.954    18.794    21.806    24.990    28.346    31.875    35.575    39.448    43.493    47.710    52.099    56.660    61.393    66.299    71.376    76.626    82.048    87.642    93.408    91.667    88.740    85.826    82.927    80.047    77.189    74.356    71.550    68.774    66.030    63.322    60.650    58.018    55.427    52.878    50.375    47.919    45.510    43.152    40.845    38.590    36.390    34.245    32.156    30.125    28.153    26.241    24.390    22.600    20.873    19.210    17.611    16.077    14.609    13.207    11.873    10.607     9.410     8.282     7.223     6.235     5.318     4.472     3.698     2.996     2.367     1.811     1.328     0.920     0.586     0.327     0.142     0.033     0.000     0.000     0.000     0.000     0.000     0.000     0.000     0.000     0.000     0.000     0.000     0.000     0.000     0.000     0.000     0.000     0.000     0.000     0.000     0.000     0.000     0.000     0.000     0.000     0.000     0.000     0.000     0.000     0.000     0.000     0.000     0.000     0.000     0.000     0.000     0.000     0.000     0.000
     0.000     0.000     0.000     0.000     0.000     0.000     0.000     0.000     0.000     0.000     0.000     0.000     0.000     0.000     0.000     0.000     0.000     0.000     0.000     0.000     0.000     0.000     0.000     0.000     0.000     0.000     0.000     0.000     0.000     0.000     0.000     0.000     0.000     0.000     0.000     0.000     0.000     0.000     0.003     0.064     0.201     0.414     0.703     1.067     1.505     2.019     2.606     3.268     4.002     4.810     5.690     6.643     7.666     8.761     9.927    11.162    12.467    13.841    15.283    16.792    18.369    20.011    21.719    23.491    25.327    27.225    29.186    31.207    33.289    35.429    37.627    39.882    42.192    44.556    46.972    49.440    51.957    54.522    57.134    59.790    62.489    65.229    68.007    70.822    73.671    76.551    79.461    82.396    85.356    88.336    91.332    93.924    87.986    82.220    76.626    71.204    65.955    60.877    55.972    51.238    46.677    42.288    38.071    34.026    30.154    26.453    22.924    19.568    16.384    13.372    10.532     7.864     5.368     3.045     0.893    -1.086    -2.894    -4.529    -5.992    -7.283    -8.401    -9.348   -10.123   -10.725   -11.155   -11.414   -11.500   -11.414   -11.155   -10.725   -10.123    -9.348    -8.401    -7.283    -5.992    -4.529    -2.894    -1.086     0.893     3.045     5.368     7.864    10.532    13.372    16.384    19.568    22.924    26.453    30.154    34.026    38.071    42.288    46.677    51.238    55.972    60.877    65.955    71.204    76.626    82.220    87.986    93.924    91.332    88.336    85.356    82.396    79.461    76.551    73.671    70.822    68.007    65.229    62.489    59.790    57.134    54.522    51.957    49.440    46.972    44.556    42.192    39.882    37.627    35.429    33.289    31.207    29.186    27.225    25.327    23.491    21.719    20.011    18.369    16.792    15.283    13.841    12.467    11.162     9.927     8.761     7.666     6.643     5.690     4.810     4.002     3.268     2.606     2.019     1.505     1.067     0.703     0.414     0.201     0.064     0.003     0.000     0.000     0.000     0.000     0.000     0.000     0.000     0.000     0.000     0.000     0.000     0.000     0.000     0.000     0.000     0.000     0.000     0.000     0.000     0.000     0.000     0.000     0.000     0.000     0.000     0.000     0.000     0.000     0.000     0.000     0.000     0.000     0.000     0.000     0.000     0.000     0.000
     0.000     0.000     0.000     0.000     0.000     0.000     0.000     0.000     0.000     0.000     0.000     0.000     0.000     0.000     0.000     0.000     0.000     0.000     0.000     0.000     0.000     0.000     0.000     0.000     0.000     0.000     0.000     0.000     0.000     0.000     0.000     0.000     0.000     0.000     0.000     0.000     0.000     0.000     0.016     0.104     0.268     0.509     0.826     1.219     1.688     2.232     2.850     3.543     4.310     5.151     6.065     7.051     8.110     9.241    10.443    11.716    13.059    14.472    15.954    17.504    19.122    20.807    22.558    24.375    26.257    28.202    30.210    32.281    34.412    36.604    38.854    41.163    43.527    45.948    48.422    50.948    53.526    56.153    58.828    61.549    64.315    67.122    69.970    72.856    75.778    78.733    81.719    84.733    87.772    90.833    93.913    88.674    82.736    76.970    71.376    65.955    60.705    55.627    50.722    45.989    41.427    37.038    32.821    28.777    24.904    21.203    17.675    14.318    11.134     8.122     5.282     2.614     0.118    -2.205    -4.357    -6.336    -8.143    -9.778   -11.241   -12.532   -13.651   -14.598   -15.372   -15.975   -16.405   -16.663   -16.749   -16.663   -16.405   -15.975   -15.372   -14.598   -13.651   -12.532   -11.241    -9.778    -8.143    -6.336    -4.357    -2.205     0.118     2.614     5.282     8.122    11.134    14.318    17.675    21.203    24.904    28.777    32.821    37.038    41.427    45.989    50.722    55.627    60.705    65.955    71.376    76.970    82.736    88.674    93.913    90.833    87.772    84.733    81.719    78.733    75.778    72.856    69.970    67.122    64.315    61.549    58.828    56.153    53.526    50.948    48.422    45.948    43.527    41.163    38.854    36.604    34.412    32.281    30.210    28.202    26.257    24.375    22.558    20.807    19.122    17.504    15.954    14.472    13.059    11.716    10.443     9.241     8.110     7.051     6.065     5.151     4.310     3.543     2.850     2.232     1.688     1.219     0.826     0.509     0.268     0.104     0.016     0.000     0.000     0.000     0.000     0.000     0.000     0.000     0.000     0.000     0.000     0.000     0.000     0.000     0.000     0.000     0.000     0.000     0.000     0.000     0.000     0.000     0.000     0.000     0.000     0.000     0.000     0.000     0.000     0.000     0.000     0.000     0.000     0.000     0.000     0.000     0.000     0.000
     0.000     0.000     0.000     0.000     0.000     0.000     0.000     0.000     0.000     0.000     0.000     0.000     0.000     0.000     0.000     0.000     0.000     0.000     0.000     0.000     0.000     0.000     0.000     0.000     0.000     0.000     0.000     0.000     0.000     0.000     0.000     0.000     0.000     0.000     0.000     0.000     0.000     0.000     0.037     0.151     0.342     0.611     0.956     1.378     1.875     2.449     3.098     3.822     4.620     5.493     6.440     7.460     8.554     9.720    10.958    12.267    13.648    15.099    16.620    18.211    19.869    21.596    23.391    25.251    27.178    29.169    31.225    33.344    35.525    37.767    40.069    42.430    44.849    47.325    49.857    52.442    55.079    57.768    60.506    63.292    66.123    68.999    71.916    74.873    77.868    80.898    83.960    87.052    90.171    93.315    89.707    83.597    77.659    71.893    66.299    60.877    55.627    50.550    45.644    40.911    36.350    31.961    27.744    23.699    19.826    16.126    12.597     9.241     6.057     3.045     0.205    -2.463    -4.959    -7.283    -9.434   -11.414   -13.221   -14.856   -16.319   -17.610   -18.729   -19.675   -20.450   -21.052   -21.483   -21.741   -21.827   -21.741   -21.483   -21.052   -20.450   -19.675   -18.729   -17.610   -16.319   -14.856   -13.221   -11.414    -9.434    -7.283    -4.959    -2.463     0.205     3.045     6.057     9.241    12.597    16.126    19.826    23.699    27.744    31.961    36.350    40.911    45.644    50.550    55.627    60.877    66.299    71.893    77.659    83.597    89.707    93.315    90.171    87.052    83.960    80.898    77.868    74.873    71.916    68.999    66.123    63.292    60.506    57.768    55.079    52.442    49.857    47.325    44.849    42.430    40.069    37.767    35.525    33.344    31.225    29.169    27.178    25.251    23.391    21.596    19.869    18.211    16.620    15.099    13.648    12.267    10.958     9.720     8.554     7.460     6.440     5.493     4.620     3.822     3.098     2.449     1.875     1.378     0.956     0.611     0.342     0.151     0.037     0.000     0.000     0.000     0.000     0.000     0.000     0.000     0.000     0.000     0.000     0.000     0.000     0.000     0.000     0.000     0.000     0.000     0.000     0.000     0.000     0.000     0.000     0.000     0.000     0.000     0.000     0.000     0.000     0.000     0.000     0.000     0.000     0.000     0.000     0.000     0.000     0.000
     0.000     0.000     0.000     0.000     0.000     0.000     0.000     0.000     0.000     0.000     0.000     0.000     0.000     0.000     0.000     0.000     0.000     0.000     0.000     0.000     0.000     0.000     0.000     0.000     0.000     0.000     0.000     0.000     0.000     0.000     0.000     0.000     0.000     0.000     0.000     0.000     0.000     0.003     0.065     0.205     0.423     0.718     1.091     1.540     2.067     2.669     3.348     4.102     4.931     5.836     6.815     7.868     8.995    10.196    11.469    12.815    14.232    15.721    17.280    18.910    20.609    22.378    24.214    26.118    28.089    30.125    32.227    34.394    36.623    38.915    41.269    43.683    46.156    48.687    51.274    53.918    56.615    59.364    62.165    65.015    67.912    70.855    73.841    76.870    79.937    83.041    86.180    89.351    92.551    91.084    84.802    78.691    72.753    66.987    61.393    55.972    50.722    45.644    40.739    36.006    31.444    27.055    22.838    18.794    14.921    11.220     7.692     4.335     1.151    -1.861    -4.701    -7.369    -9.864   -12.188   -14.340   -16.319   -18.126   -19.761   -21.224   -22.515   -23.634   -24.581   -25.355   -25.958   -26.388   -26.646   -26.732   -26.646   -26.388   -25.958   -25.355   -24.581   -23.634   -22.515   -21.224   -19.761   -18.126   -16.319   -14.340   -12.188    -9.864    -7.369    -4.701    -1.861     1.151     4.335     7.692    11.220    14.921    18.794    22.838    27.055    31.444    36.006    40.739    45.644    50.722    55.972    61.393    66.987    72.753    78.691    84.802    91.084    92.551    89.351    86.180    83.041    79.937    76.870    73.841    70.855    67.912    65.015    62.165    59.364    56.615    53.918    51.274    48.687    46.156    43.683    41.269    38.915    36.623    34.394    32.227    30.125    28.089    26.118    24.214    22.378    20.609    18.910    17.280    15.721    14.232    12.815    11.469    10.196     8.995     7.868     6.815     5.836     4.931     4.102     3.348     2.669     2.067     1.540     1.091     0.718     0.423     0.205     0.065     0.003     0.000     0.000     0.000     0.000     0.000     0.000     0.000     0.000     0.000     0.000     0.000     0.000     0.000     0.000     0.000     0.000     0.000     0.000     0.000     0.000     0.000     0.000     0.000     0.000     0.000     0.000     0.000     0.000     0.000     0.000     0.000     0.000     0.000     0.000     0.000     0.000
     0.000     0.000     0.000     0.000     0.000     0.000     0.000     0.000     0.000     0.000     0.000     0.000     0.000     0.000     0.000     0.000     0.000     0.000     0.000     0.000     0.000     0.000     0.000     0.000     0.000     0.000     0.000     0.000     0.000     0.000     0.000     0.000     0.000     0.000     0.000     0.000     0.000     0.014     0.101     0.266     0.509     0.831     1.230     1.707     2.261     2.891     3.599     4.383     5.243     6.178     7.189     8.274     9.434    10.668    11.976    13.357    14.810    16.336    17.933    19.601    21.340    23.149    25.027    26.973    28.987    31.069    33.216    35.429    37.707    40.048    42.452    44.918    47.444    50.029    52.673    55.373    58.129    60.939    63.802    66.715    69.678    72.688    75.743    78.842    81.982    85.161    88.376    91.625    92.805    86.351    80.068    73.958    68.020    62.254    56.660    51.238    45.989    40.911    36.006    31.272    26.711    22.322    18.105    14.060    10.188     6.487     2.958    -0.398    -3.582    -6.594    -9.434   -12.102   -14.598   -16.921   -19.073   -21.052   -22.860   -24.495   -25.958   -27.249   -28.367   -29.314   -30.089   -30.691   -31.121   -31.380   -31.466   -31.380   -31.121   -30.691   -30.089   -29.314   -28.367   -27.249   -25.958   -24.495   -22.860   -21.052   -19.073   -16.921   -14.598   -12.102    -9.434    -6.594    -3.582    -0.398     2.958     6.487    10.188    14.060    18.105    22.322    26.711    31.272    36.006    40.911    45.989    51.238    56.660    62.254    68.020    73.958    80.068    86.351    92.805    91.625    88.376    85.161    81.982    78.842    75.743    72.688    69.678    66.715    63.802    60.939    58.129    55.373    52.673    50.029    47.444    44.918    42.452    40.048    37.707    35.429    33.216    31.069    28.987    26.973    25.027    23.149    21.340    19.601    17.933    16.336    14.810    13.357    11.976    10.668     9.434     8.274     7.189     6.178     5.243     4.383     3.599     2.891     2.261     1.707     1.230     0.831     0.509     0.266     0.101     0.014     0.000     0.000     0.000     0.000     0.000     0.000     0.000     0.000     0.000     0.000     0.000     0.000     0.000     0.000     0.000     0.000     0.000     0.000     0.000     0.000     0.000     0.000     0.000     0.000     0.000     0.000     0.000     0.000     0.000     0.000     0.000     0.000     0.000     0.000     0.000     0.000
     0.000     0.000     0.000     0.000     0.000     0.000     0.000     0.000     0.000     0.000     0.000     0.000     0.000     0.000     0.000     0.000     0.000     0.000     0.000     0.000     0.000     0.000     0.000     0.000     0.000     0.000     0.000     0.000     0.000     0.000     0.000     0.000     0.000     0.000     0.000     0.000     0.000     0.032     0.142     0.332     0.600     0.947     1.372     1.875     2.456     3.115     3.851     4.663     5.553     6.518     7.560     8.676     9.869    11.136    12.477    13.892    15.381    16.942    18.577    20.283    22.060    23.908    25.827    27.815    29.872    31.997    34.189    36.448    38.773    41.163    43.616    46.132    48.711    51.350    54.049    56.806    59.620    62.489    65.413    68.390    71.417    74.493    77.617    80.786    83.998    87.251    90.543    93.870    88.244    81.790    75.507    69.397    63.459    57.693    52.099    46.677    41.427    36.350    31.444    26.711    22.150    17.761    13.544     9.499     5.626     1.926    -1.603    -4.959    -8.143   -11.155   -13.995   -16.663   -19.159   -21.483   -23.634   -25.614   -27.421   -29.056   -30.519   -31.810   -32.929   -33.875   -34.650   -35.252   -35.683   -35.941   -36.027   -35.941   -35.683   -35.252   -34.650   -33.875   -32.929   -31.810   -30.519   -29.056   -27.421   -25.614   -23.634   -21.483   -19.159   -16.663   -13.995   -11.155    -8.143    -4.959    -1.603     1.926     5.626     9.499    13.544    17.761    22.150    26.711    31.444    36.350    41.427    46.677    52.099    57.693    63.459    69.397    75.507    81.790    88.244    93.870    90.543    87.251    83.998    80.786    77.617    74.493    71.417    68.390    65.413    62.489    59.620    56.806    54.049    51.350    48.711    46.132    43.616    41.163    38.773    36.448    34.189    31.997    29.872    27.815    25.827    23.908    22.060    20.283    18.577    16.942    15.381    13.892    12.477    11.136     9.869     8.676     7.560     6.518     5.553     4.663     3.851     3.115     2.456     1.875     1.372     0.947     0.600     0.332     0.142     0.032     0.000     0.000     0.000     0.000     0.000     0.000     0.000     0.000     0.000     0.000     0.000     0.000     0.000     0.000     0.000     0.000     0.000     0.000     0.000     0.000     0.000     0.000     0.000     0.000     0.000     0.000     0.000     0.000     0.000     0.000     0.000     0.000     0.000     0.000     0.000     0.000
     0.000     0.000     0.000     0.000     0.000     0.000     0.000     0.000     0.000     0.000     0.000     0.000     0.000     0.000     0.000     0.000     0.000     0.000     0.000     0.000     0.000     0.000     0.000     0.000     0.000     0.000     0.000     0.000     0.000     0.000     0.000     0.000     0.000     0.000     0.000     0.000     0.001     0.055     0.189     0.402     0.695     1.067     1.517     2.046     2.653     3.339     4.102     4.943     5.861     6.855     7.927     9.074    10.298    11.597    12.971    14.420    15.943    17.540    19.210    20.953    22.768    24.655    26.613    28.642    30.741    32.908    35.145    37.449    39.820    42.257    44.759    47.325    49.955    52.647    55.400    58.213    61.084    64.012    66.997    70.035    73.127    76.269    79.461    82.699    85.983    89.310    92.677    90.482    83.855    77.401    71.118    65.008    59.070    53.304    47.710    42.288    37.038    31.961    27.055    22.322    17.761    13.372     9.155     5.110     1.237    -2.463    -5.992    -9.348   -12.532   -15.544   -18.384   -21.052   -23.548   -25.872   -28.023   -30.003   -31.810   -33.445   -34.908   -36.199   -37.318   -38.264   -39.039   -39.641   -40.072   -40.330   -40.416   -40.330   -40.072   -39.641   -39.039   -38.264   -37.318   -36.199   -34.908   -33.445   -31.810   -30.003   -28.023   -25.872   -23.548   -21.052   -18.384   -15.544   -12.532    -9.348    -5.992    -2.463     1.237     5.110     9.155    13.372    17.761    22.322    27.055    31.961    37.038    42.288    47.710    53.304    59.070    65.008    71.118    77.401    83.855    90.482    92.677    89.310    85.983    82.699    79.461    76.269    73.127    70.035    66.997    64.012    61.084    58.213    55.400    52.647    49.955    47.325    44.759    42.257    39.820    37.449    35.145    32.908    30.741    28.642    26.613    24.655    22.768    20.953    19.210    17.540    15.943    14.420    12.971    11.597    10.298     9.074     7.927     6.855     5.861     4.943     4.102     3.339     2.653     2.046     1.517     1.067     0.695     0.402     0.189     0.055     0.001     0.000     0.000     0.000     0.000     0.000     0.000     0.000     0.000     0.000     0.000     0.000     0.000     0.000     0.000     0.000     0.000     0.000     0.000     0.000     0.000     0.000     0.000     0.000     0.000     0.000     0.000     0.000     0.000     0.000     0.000     0.000     0.000     0.000     0.000     0.000
     0.000     0.000     0.000     0.000     0.000     0.000     0.000     0.000     0.000     0.000     0.000     0.000     0.000     0.000     0.000     0.000     0.000     0.000     0.000     0.000     0.000     0.000     0.000     0.000     0.000     0.000     0.000     0.000     0.000     0.000     0.000     0.000     0.000     0.000     0.000     0.000     0.008     0.084     0.241     0.477     0.793     1.189     1.663     2.217     2.850     3.562     4.352     5.220     6.165     7.189     8.289     9.467    10.721    12.051    13.457    14.938    16.495    18.126    19.831    21.610    23.462    25.387    27.384    29.452    31.592    33.801    36.081    38.429    40.845    43.328    45.878    48.494    51.174    53.918    56.724    59.591    62.519    65.505    68.549    71.650    74.804    78.011    81.270    84.578    87.932    91.332    93.063    86.265    79.638    73.184    66.901    60.791    54.853    49.087    43.493    38.071    32.821    27.744    22.838    18.105    13.544     9.155     4.938     0.893    -2.980    -6.680   -10.209   -13.565   -16.749   -19.761   -22.601   -25.269   -27.765   -30.089   -32.240   -34.220   -36.027   -37.662   -39.125   -40.416   -41.535   -42.481   -43.256   -43.858   -44.289   -44.547   -44.633   -44.547   -44.289   -43.858   -43.256   -42.481   -41.535   -40.416   -39.125   -37.662   -36.027   -34.220   -32.240   -30.089   -27.765   -25.269   -22.601   -19.761   -16.749   -13.565   -10.209    -6.680    -2.980     0.893     4.938     9.155    13.544    18.105    22.838    27.744    32.821    38.071    43.493    49.087    54.853    60.791    66.901    73.184    79.638    86.265    93.063    91.332    87.932    84.578    81.270    78.011    74.804    71.650    68.549    65.505    62.519    59.591    56.724    53.918    51.174    48.494    45.878    43.328    40.845    38.429    36.081    33.801    31.592    29.452    27.384    25.387    23.462    21.610    19.831    18.126    16.495    14.938    13.457    12.051    10.721     9.467     8.289     7.189     6.165     5.220     4.352     3.562     2.850     2.217     1.663     1.189     0.793     0.477     0.241     0.084     0.008     0.000     0.000     0.000     0.000     0.000     0.000     0.000     0.000     0.000     0.000     0.000     0.000     0.000     0.000     0.000     0.000     0.000     0.000     0.000     0.000     0.000     0.000     0.000     0.000     0.000     0.000     0.000     0.000     0.000     0.000     0.000     0.000     0.000     0.000     0.000
     0.000     0.000     0.000     0.000     0.000     0.000     0.000     0.000     0.000     0.000     0.000     0.000     0.000     0.000     0.000     0.000     0.000     0.000     0.000     0.000     0.000     0.000     0.000     0.000     0.000     0.000     0.000     0.000     0.000     0.000     0.000     0.000     0.000     0.000     0.000     0.000     0.020     0.118     0.296     0.555     0.893     1.312     1.811     2.389     3.046     3.783     4.599     5.493     6.466     7.517     8.646     9.852    11.136    12.496    13.933    15.446    17.035    18.700    20.439    22.253    24.141    26.103    28.137    30.244    32.424    34.674    36.995    39.386    41.847    44.375    46.972    49.636    52.365    55.159    58.018    60.939    63.922    66.965    70.068    73.229    76.445    79.717    83.041    86.417    89.842    93.315    89.019    82.220    75.593    69.139    62.856    56.746    50.808    45.042    39.448    34.026    28.777    23.699    18.794    14.060     9.499     5.110     0.893    -3.152    -7.024   -10.725   -14.254   -17.610   -20.794   -23.806   -26.646   -29.314   -31.810   -34.133   -36.285   -38.264   -40.072   -41.707   -43.170   -44.461   -45.579   -46.526   -47.301   -47.903   -48.333   -48.592   -48.678   -48.592   -48.333   -47.903   -47.301   -46.526   -45.579   -44.461   -43.170   -41.707   -40.072   -38.264   -36.285   -34.133   -31.810   -29.314   -26.646   -23.806   -20.794   -17.610   -14.254   -10.725    -7.024    -3.152     0.893     5.110     9.499    14.060    18.794    23.699    28.777    34.026    39.448    45.042    50.808    56.746    62.856    69.139    75.593    82.220    89.019    93.315    89.842    86.417    83.041    79.717    76.445    73.229    70.068    66.965    63.922    60.939    58.018    55.159    52.365    49.636    46.972    44.375    41.847    39.386    36.995    34.674    32.424    30.244    28.137    26.103    24.141    22.253    20.439    18.700    17.035    15.446    13.933    12.496    11.136     9.852     8.646     7.517     6.466     5.493     4.599     3.783     3.046     2.389     1.811     1.312     0.893     0.555     0.296     0.118     0.020     0.000     0.000     0.000     0.000     0.000     0.000     0.000     0.000     0.000     0.000     0.000     0.000     0.000     0.000     0.000     0.000     0.000     0.000     0.000     0.000     0.000     0.000     0.000     0.000     0.000     0.000     0.000     0.000     0.000     0.000     0.000     0.000     0.000     0.000     0.000
     0.000     0.000     0.000     0.000     0.000     0.000     0.000     0.000     0.000     0.000     0.000     0.000     0.000     0.000     0.000     0.000     0.000     0.000     0.000     0.000     0.000     0.000     0.000     0.000     0.000     0.000     0.000     0.000     0.000     0.000     0.000     0.000     0.000     0.000     0.000     0.000     0.037     0.155     0.355     0.635     0.995     1.436     1.958     2.560     3.241     4.002     4.843     5.763     6.762     7.839     8.995    10.230    11.542    12.932    14.399    15.943    17.563    19.260    21.032    22.880    24.803    26.801    28.872    31.017    33.234    35.524    37.886    40.319    42.823    45.396    48.038    50.748    53.526    56.370    59.279    62.253    65.290    68.390    71.550    74.769    78.047    81.382    84.772    88.214    91.709    92.117    85.146    78.347    71.721    65.266    58.984    52.873    46.935    41.169    35.575    30.154    24.904    19.826    14.921    10.188     5.626     1.237    -2.980    -7.024   -10.897   -14.598   -18.126   -21.483   -24.667   -27.679   -30.519   -33.187   -35.683   -38.006   -40.158   -42.137   -43.944   -45.579   -47.042   -48.333   -49.452   -50.399   -51.173   -51.776   -52.206   -52.464   -52.550   -52.464   -52.206   -51.776   -51.173   -50.399   -49.452   -48.333   -47.042   -45.579   -43.944   -42.137   -40.158   -38.006   -35.683   -33.187   -30.519   -27.679   -24.667   -21.483   -18.126   -14.598   -10.897    -7.024    -2.980     1.237     5.626    10.188    14.921    19.826    24.904    30.154    35.575    41.169    46.935    52.873    58.984    65.266    71.721    78.347    85.146    92.117    91.709    88.214    84.772    81.382    78.047    74.769    71.550    68.390    65.290    62.253    59.279    56.370    53.526    50.748    48.038    45.396    42.823    40.319    37.886    35.524    33.234    31.017    28.872    26.801    24.803    22.880    21.032    19.260    17.563    15.943    14.399    12.932    11.542    10.230     8.995     7.839     6.762     5.763     4.843     4.002     3.241     2.560     1.958     1.436     0.995     0.635     0.355     0.155     0.037     0.000     0.000     0.000     0.000     0.000     0.000     0.000     0.000     0.000     0.000     0.000     0.000     0.000     0.000     0.000     0.000     0.000     0.000     0.000     0.000     0.000     0.000     0.000     0.000     0.000     0.000     0.000     0.000     0.000     0.000     0.000     0.000     0.000     0.000     0.000
     0.000     0.000     0.000     0.000     0.000     0.000     0.000     0.000     0.000     0.000     0.000     0.000     0.000     0.000     0.000     0.000     0.000     0.000     0.000     0.000     0.000     0.000     0.000     0.000     0.000     0.000     0.000     0.000     0.000     0.000     0.000     0.000     0.000     0.000     0.000     0.002     0.058     0.196     0.416     0.716     1.098     1.561     2.105     2.729     3.433     4.218     5.083     6.027     7.051     8.155     9.337    10.599    11.939    13.357    14.853    16.426    18.077    19.805    21.610    23.491    25.447    27.479    29.586    31.767    34.023    36.351    38.753    41.226    43.772    46.388    49.074    51.830    54.655    57.547    60.506    63.531    66.621    69.775    72.991    76.269    79.607    83.003    86.457    89.966    93.528    88.416    81.445    74.647    68.020    61.565    55.283    49.173    43.235    37.469    31.875    26.453    21.203    16.126    11.220     6.487     1.926    -2.463    -6.680   -10.725   -14.598   -18.298   -21.827   -25.183   -28.367   -31.380   -34.220   -36.887   -39.383   -41.707   -43.858   -45.838   -47.645   -49.280   -50.743   -52.034   -53.153   -54.099   -54.874   -55.476   -55.907   -56.165   -56.251   -56.165   -55.907   -55.476   -54.874   -54.099   -53.153   -52.034   -50.743   -49.280   -47.645   -45.838   -43.858   -41.707   -39.383   -36.887   -34.220   -31.380   -28.367   -25.183   -21.827   -18.298   -14.598   -10.725    -6.680    -2.463     1.926     6.487    11.220    16.126    21.203    26.453    31.875    37.469    43.235    49.173    55.283    61.565    68.020    74.647    81.445    88.416    93.528    89.966    86.457    83.003    79.607    76.269    72.991    69.775    66.621    63.531    60.506    57.547    54.655    51.830    49.074    46.388    43.772    41.226    38.753    36.351    34.023    31.767    29.586    27.479    25.447    23.491    21.610    19.805    18.077    16.426    14.853    13.357    11.939    10.599     9.337     8.155     7.051     6.027     5.083     4.218     3.433     2.729     2.105     1.561     1.098     0.716     0.416     0.196     0.058     0.002     0.000     0.000     0.000     0.000     0.000     0.000     0.000     0.000     0.000     0.000     0.000     0.000     0.000     0.000     0.000     0.000     0.000     0.000     0.000     0.000     0.000     0.000     0.000     0.000     0.000     0.000     0.000     0.000     0.000     0.000     0.000     0.000     0.000     0.000
     0.000     0.000     0.000     0.000     0.000     0.000     0.000     0.000     0.000     0.000     0.000     0.000     0.000     0.000     0.000     0.000     0.000     0.000     0.000     0.000     0.000     0.000     0.000     0.000     0.000     0.000     0.000     0.000     0.000     0.000     0.000     0.000     0.000     0.000     0.000     0.007     0.082     0.240     0.478     0.799     1.201     1.685     2.250     2.896     3.622     4.430     5.318     6.286     7.334     8.463     9.670    10.958    12.324    13.770    15.294    16.896    18.577    20.335    22.170    24.083    26.072    28.137    30.278    32.495    34.787    37.152    39.592    42.105    44.691    47.349    50.078    52.878    55.749    58.688    61.695    64.770    67.912    71.119    74.390    77.725    81.121    84.578    88.093    91.667    92.031    84.888    77.917    71.118    64.492    58.037    51.755    45.644    39.706    33.940    28.346    22.924    17.675    12.597     7.692     2.958    -1.603    -5.992   -10.209   -14.254   -18.126   -21.827   -25.355   -28.712   -31.896   -34.908   -37.748   -40.416   -42.912   -45.235   -47.387   -49.366   -51.173   -52.809   -54.272   -55.562   -56.681   -57.628   -58.402   -59.005   -59.435   -59.693   -59.779   -59.693   -59.435   -59.005   -58.402   -57.628   -56.681   -55.562   -54.272   -52.809   -51.173   -49.366   -47.387   -45.235   -42.912   -40.416   -37.748   -34.908   -31.896   -28.712   -25.355   -21.827   -18.126   -14.254   -10.209    -5.992    -1.603     2.958     7.692    12.597    17.675    22.924    28.346    33.940    39.706    45.644    51.755    58.037    64.492    71.118    77.917    84.888    92.031    91.667    88.093    84.578    81.121    77.725    74.390    71.119    67.912    64.770    61.695    58.688    55.749    52.878    50.078    47.349    44.691    42.105    39.592    37.152    34.787    32.495    30.278    28.137    26.072    24.083    22.170    20.335    18.577    16.896    15.294    13.770    12.324    10.958     9.670     8.463     7.334     6.286     5.318     4.430     3.622     2.896     2.250     1.685     1.201     0.799     0.478     0.240     0.082     0.007     0.000     0.000     0.000     0.000     0.000     0.000     0.000     0.000     0.000     0.000     0.000     0.000     0.000     0.000     0.000     0.000     0.000     0.000     0.000     0.000     0.000     0.000     0.000     0.000     0.000     0.000     0.000     0.000     0.000     0.000     0.000     0.000     0.000     0.000
     0.000     0.000     0.000     0.000     0.000     0.000     0.000     0.000     0.000     0.000     0.000     0.000     0.000     0.000     0.000     0.000     0.000     0.000     0.000     0.000     0.000     0.000     0.000     0.000     0.000     0.000     0.000     0.000     0.000     0.000     0.000     0.000     0.000     0.000     0.000     0.016     0.109     0.285     0.543     0.882     1.304     1.807     2.393     3.059     3.807     4.636     5.547     6.538     7.609     8.761     9.994    11.306    12.698    14.170    15.721    17.351    19.060    20.847    22.712    24.655    26.676    28.773    30.947    33.198    35.525    37.926    40.403    42.954    45.579    48.278    51.048    53.891    56.806    59.790    62.845    65.968    69.160    72.418    75.743    79.132    82.586    86.101    89.678    93.315    88.674    81.531    74.561    67.762    61.135    54.681    48.398    42.288    36.350    30.584    24.990    19.568    14.318     9.241     4.335    -0.398    -4.959    -9.348   -13.565   -17.610   -21.483   -25.183   -28.712   -32.068   -35.252   -38.264   -41.104   -43.772   -46.268   -48.592   -50.743   -52.722   -54.530   -56.165   -57.628   -58.919   -60.038   -60.984   -61.759   -62.361   -62.791   -63.050   -63.136   -63.050   -62.791   -62.361   -61.759   -60.984   -60.038   -58.919   -57.628   -56.165   -54.530   -52.722   -50.743   -48.592   -46.268   -43.772   -41.104   -38.264   -35.252   -32.068   -28.712   -25.183   -21.483   -17.610   -13.565    -9.348    -4.959    -0.398     4.335     9.241    14.318    19.568    24.990    30.584    36.350    42.288    48.398    54.681    61.135    67.762    74.561    81.531    88.674    93.315    89.678    86.101    82.586    79.132    75.743    72.418    69.160    65.968    62.845    59.790    56.806    53.891    51.048    48.278    45.579    42.954    40.403    37.926    35.525    33.198    30.947    28.773    26.676    24.655    22.712    20.847    19.060    17.351    15.721    14.170    12.698    11.306     9.994     8.761     7.609     6.538     5.547     4.636     3.807     3.059     2.393     1.807     1.304     0.882     0.543     0.285     0.109     0.016     0.000     0.000     0.000     0.000     0.000     0.000     0.000     0.000     0.000     0.000     0.000     0.000     0.000     0.000     0.000     0.000     0.000     0.000     0.000     0.000     0.000     0.000     0.000     0.000     0.000     0.000     0.000     0.000     0.000     0.000     0.000     0.000     0.000     0.000
     0.000     0.000     0.000     0.000     0.000     0.000     0.000     0.000     0.000     0.000     0.000     0.000     0.000     0.000     0.000     0.000     0.000     0.000     0.000     0.000     0.000     0.000     0.000     0.000     0.000     0.000     0.000     0.000     0.000     0.000     0.000     0.000     0.000     0.000     0.000     0.029     0.139     0.332     0.607     0.965     1.406     1.928     2.533     3.219     3.987     4.837     5.769     6.782     7.876     9.051    10.306    11.643    13.059    14.556    16.133    17.789    19.525    21.340    23.234    25.206    27.257    29.386    31.592    33.875    36.235    38.671    41.184    43.772    46.434    49.171    51.982    54.867    57.823    60.852    63.952    67.122    70.362    73.671    77.047    80.490    83.998    87.571    91.207    92.805    85.490    78.347    71.376    64.578    57.951    51.496    45.214    39.104    33.166    27.400    21.806    16.384    11.134     6.057     1.151    -3.582    -8.143   -12.532   -16.749   -20.794   -24.667   -28.367   -31.896   -35.252   -38.436   -41.449   -44.289   -46.956   -49.452   -51.776   -53.927   -55.907   -57.714   -59.349   -60.812   -62.103   -63.222   -64.168   -64.943   -65.545   -65.976   -66.234   -66.320   -66.234   -65.976   -65.545   -64.943   -64.168   -63.222   -62.103   -60.812   -59.349   -57.714   -55.907   -53.927   -51.776   -49.452   -46.956   -44.289   -41.449   -38.436   -35.252   -31.896   -28.367   -24.667   -20.794   -16.749   -12.532    -8.143    -3.582     1.151     6.057    11.134    16.384    21.806    27.400    33.166    39.104    45.214    51.496    57.951    64.578    71.376    78.347    85.490    92.805    91.207    87.571    83.998    80.490    77.047    73.671    70.362    67.122    63.952    60.852    57.823    54.867    51.982    49.171    46.434    43.772    41.184    38.671    36.235    33.875    31.592    29.386    27.257    25.206    23.234    21.340    19.525    17.789    16.133    14.556    13.059    11.643    10.306     9.051     7.876     6.782     5.769     4.837     3.987     3.219     2.533     1.928     1.406     0.965     0.607     0.332     0.139     0.029     0.000     0.000     0.000     0.000     0.000     0.000     0.000     0.000     0.000     0.000     0.000     0.000     0.000     0.000     0.000     0.000     0.000     0.000     0.000     0.000     0.000     0.000     0.000     0.000     0.000     0.000     0.000     0.000     0.000     0.000     0.000     0.000     0.000     0.000
     0.000     0.000     0.000     0.000     0.000     0.000     0.000     0.000     0.000     0.000     0.000     0.000     0.000     0.000     0.000     0.000     0.000     0.000     0.000     0.000     0.000     0.000     0.000     0.000     0.000     0.000     0.000     0.000     0.000     0.000     0.000     0.000     0.000     0.000     0.000     0.043     0.170     0.379     0.672     1.047     1.505     2.046     2.669     3.375     4.162     5.032     5.984     7.017     8.133     9.329    10.607    11.967    13.407    14.927    16.529    18.210    19.972    21.814    23.735    25.735    27.815    29.973    32.210    34.524    36.917    39.386    41.933    44.556    47.255    50.029    52.878    55.802    58.800    61.871    65.015    68.230    71.517    74.873    78.299    81.794    85.356    88.984    92.677    89.793    82.478    75.335    68.364    61.565    54.939    48.484    42.202    36.092    30.153    24.387    18.794    13.372     8.122     3.045    -1.861    -6.594   -11.155   -15.544   -19.761   -23.806   -27.679   -31.380   -34.908   -38.264   -41.449   -44.461   -47.301   -49.969   -52.464   -54.788   -56.939   -58.919   -60.726   -62.361   -63.824   -65.115   -66.234   -67.181   -67.955   -68.558   -68.988   -69.246   -69.332   -69.246   -68.988   -68.558   -67.955   -67.181   -66.234   -65.115   -63.824   -62.361   -60.726   -58.919   -56.939   -54.788   -52.464   -49.969   -47.301   -44.461   -41.449   -38.264   -34.908   -31.380   -27.679   -23.806   -19.761   -15.544   -11.155    -6.594    -1.861     3.045     8.122    13.372    18.794    24.387    30.153    36.092    42.202    48.484    54.939    61.565    68.364    75.335    82.478    89.793    92.677    88.984    85.356    81.794    78.299    74.873    71.517    68.230    65.015    61.871    58.800    55.802    52.878    50.029    47.255    44.556    41.933    39.386    36.917    34.524    32.210    29.973    27.815    25.735    23.735    21.814    19.972    18.210    16.529    14.927    13.407    11.967    10.607     9.329     8.133     7.017     5.984     5.032     4.162     3.375     2.669     2.046     1.505     1.047     0.672     0.379     0.170     0.043     0.000     0.000     0.000     0.000     0.000     0.000     0.000     0.000     0.000     0.000     0.000     0.000     0.000     0.000     0.000     0.000     0.000     0.000     0.000     0.000     0.000     0.000     0.000     0.000     0.000     0.000     0.000     0.000     0.000     0.000     0.000     0.000     0.000     0.000
     0.000     0.000     0.000     0.000     0.000     0.000     0.000     0.000     0.000     0.000     0.000     0.000     0.000     0.000     0.000     0.000     0.000     0.000     0.000     0.000     0.000     0.000     0.000     0.000     0.000     0.000     0.000     0.000     0.000     0.000     0.000     0.000     0.000     0.000     0.002     0.060     0.202     0.428     0.736     1.128     1.603     2.161     2.801     3.525     4.331     5.220     6.191     7.244     8.379     9.597    10.896    12.277    13.739    15.283    16.908    18.613    20.400    22.267    24.214    26.241    28.348    30.535    32.800    35.145    37.568    40.069    42.648    45.305    48.038    50.848    53.735    56.696    59.733    62.845    66.030    69.289    72.620    76.023    79.497    83.041    86.655    90.336    94.085    86.953    79.638    72.495    65.524    58.725    52.099    45.644    39.362    33.252    27.314    21.547    15.954    10.532     5.282     0.205    -4.701    -9.434   -13.995   -18.384   -22.601   -26.646   -30.519   -34.220   -37.748   -41.104   -44.289   -47.301   -50.141   -52.809   -55.304   -57.628   -59.779   -61.759   -63.566   -65.201   -66.664   -67.955   -69.074   -70.021   -70.795   -71.398   -71.828   -72.086   -72.172   -72.086   -71.828   -71.398   -70.795   -70.021   -69.074   -67.955   -66.664   -65.201   -63.566   -61.759   -59.779   -57.628   -55.304   -52.809   -50.141   -47.301   -44.289   -41.104   -37.748   -34.220   -30.519   -26.646   -22.601   -18.384   -13.995    -9.434    -4.701     0.205     5.282    10.532    15.954    21.547    27.314    33.252    39.362    45.644    52.099    58.725    65.524    72.495    79.638    86.953    94.085    90.336    86.655    83.041    79.497    76.023    72.620    69.289    66.030    62.845    59.733    56.696    53.735    50.848    48.038    45.305    42.648    40.069    37.568    35.145    32.800    30.535    28.348    26.241    24.214    22.267    20.400    18.613    16.908    15.283    13.739    12.277    10.896     9.597     8.379     7.244     6.191     5.220     4.331     3.525     2.801     2.161     1.603     1.128     0.736     0.428     0.202     0.060     0.002     0.000     0.000     0.000     0.000     0.000     0.000     0.000     0.000     0.000     0.000     0.000     0.000     0.000     0.000     0.000     0.000     0.000     0.000     0.000     0.000     0.000     0.000     0.000     0.000     0.000     0.000     0.000     0.000     0.000     0.000     0.000     0.000     0.000
     0.000     0.000     0.000     0.000     0.000     0.000     0.000     0.000     0.000     0.000     0.000     0.000     0.000     0.000     0.000     0.000     0.000     0.000     0.000     0.000     0.000     0.000     0.000     0.000     0.000     0.000     0.000     0.000     0.000     0.000     0.000     0.000     0.000     0.000     0.006     0.079     0.235     0.475     0.799     1.206     1.697     2.271     2.929     3.669     4.493     5.399     6.389     7.460     8.615     9.852    11.171    12.573    14.056    15.622    17.269    18.997    20.807    22.698    24.670    26.722    28.855    31.069    33.362    35.735    38.187    40.718    43.328    46.017    48.783    51.627    54.549    57.547    60.621    63.771    66.997    70.297    73.671    77.118    80.638    84.230    87.892    91.625    91.773    84.285    76.970    69.827    62.856    56.058    49.431    42.976    36.694    30.584    24.646    18.880    13.286     7.864     2.614    -2.463    -7.369   -12.102   -16.663   -21.052   -25.269   -29.314   -33.187   -36.887   -40.416   -43.772   -46.956   -49.969   -52.809   -55.476   -57.972   -60.296   -62.447   -64.427   -66.234   -67.869   -69.332   -70.623   -71.742   -72.688   -73.463   -74.065   -74.496   -74.754   -74.840   -74.754   -74.496   -74.065   -73.463   -72.688   -71.742   -70.623   -69.332   -67.869   -66.234   -64.427   -62.447   -60.296   -57.972   -55.476   -52.809   -49.969   -46.956   -43.772   -40.416   -36.887   -33.187   -29.314   -25.269   -21.052   -16.663   -12.102    -7.369    -2.463     2.614     7.864    13.286    18.880    24.646    30.584    36.694    42.976    49.431    56.058    62.856    69.827    76.970    84.285    91.773    91.625    87.892    84.230    80.638    77.118    73.671    70.297    66.997    63.771    60.621    57.547    54.549    51.627    48.783    46.017    43.328    40.718    38.187    35.735    33.362    31.069    28.855    26.722    24.670    22.698    20.807    18.997    17.269    15.622    14.056    12.573    11.171     9.852     8.615     7.460     6.389     5.399     4.493     3.669     2.929     2.271     1.697     1.206     0.799     0.475     0.235     0.079     0.006     0.000     0.000     0.000     0.000     0.000     0.000     0.000     0.000     0.000     0.000     0.000     0.000     0.000     0.000     0.000     0.000     0.000     0.000     0.000     0.000     0.000     0.000     0.000     0.000     0.000     0.000     0.000     0.000     0.000     0.000     0.000     0.000     0.000
     0.000     0.000     0.000     0.000     0.000     0.000     0.000     0.000     0.000     0.000     0.000     0.000     0.000     0.000     0.000     0.000     0.000     0.000     0.000     0.000     0.000     0.000     0.000     0.000     0.000     0.000     0.000     0.000     0.000     0.000     0.000     0.000     0.000     0.000     0.012     0.098     0.268     0.522     0.861     1.283     1.788     2.378     3.051     3.807     4.647     5.570     6.577     7.666     8.839    10.094    11.433    12.854    14.357    15.943    17.611    19.361    21.193    23.106    25.101    27.178    29.336    31.574    33.893    36.293    38.773    41.333    43.972    46.691    49.489    52.365    55.320    58.352    61.462    64.649    67.912    71.251    74.666    78.155    81.719    85.356    89.065    92.847    89.277    81.790    74.474    67.332    60.361    53.562    46.935    40.481    34.198    28.088    22.150    16.384    10.790     5.368     0.118    -4.959    -9.864   -14.598   -19.159   -23.548   -27.765   -31.810   -35.683   -39.383   -42.912   -46.268   -49.452   -52.464   -55.304   -57.972   -60.468   -62.792   -64.943   -66.922   -68.730   -70.365   -71.828   -73.119   -74.238   -75.184   -75.959   -76.561   -76.991   -77.250   -77.336   -77.250   -76.991   -76.561   -75.959   -75.184   -74.238   -73.119   -71.828   -70.365   -68.730   -66.922   -64.943   -62.792   -60.468   -57.972   -55.304   -52.464   -49.452   -46.268   -42.912   -39.383   -35.683   -31.810   -27.765   -23.548   -19.159   -14.598    -9.864    -4.959     0.118     5.368    10.790    16.384    22.150    28.088    34.198    40.481    46.935    53.562    60.361    67.332    74.474    81.790    89.277    92.847    89.065    85.356    81.719    78.155    74.666    71.251    67.912    64.649    61.462    58.352    55.320    52.365    49.489    46.691    43.972    41.333    38.773    36.293    33.893    31.574    29.336    27.178    25.101    23.106    21.193    19.361    17.611    15.943    14.357    12.854    11.433    10.094     8.839     7.666     6.577     5.570     4.647     3.807     3.051     2.378     1.788     1.283     0.861     0.522     0.268     0.098     0.012     0.000     0.000     0.000     0.000     0.000     0.000     0.000     0.000     0.000     0.000     0.000     0.000     0.000     0.000     0.000     0.000     0.000     0.000     0.000     0.000     0.000     0.000     0.000     0.000     0.000     0.000     0.000     0.000     0.000     0.000     0.000     0.000     0.000
     0.000     0.000     0.000     0.000     0.000     0.000     0.000     0.000     0.000     0.000     0.000     0.000     0.000     0.000     0.000     0.000     0.000     0.000     0.000     0.000     0.000     0.000     0.000     0.000     0.000     0.000     0.000     0.000     0.000     0.000     0.000     0.000     0.000     0.000     0.019     0.118     0.301     0.568     0.920     1.356     1.875     2.479     3.167     3.938     4.794     5.733     6.755     7.861     9.051    10.323    11.679    13.118    14.640    16.245    17.933    19.703    21.556    23.491    25.508    27.607    29.788    32.050    34.394    36.819    39.325    41.911    44.578    47.325    50.152    53.059    56.045    59.110    62.253    65.475    68.774    72.150    75.603    79.132    82.737    86.417    90.171    93.999    86.953    79.466    72.151    65.008    58.037    51.238    44.612    38.157    31.875    25.764    19.826    14.060     8.466     3.045    -2.205    -7.283   -12.188   -16.921   -21.483   -25.872   -30.089   -34.133   -38.006   -41.707   -45.235   -48.592   -51.776   -54.788   -57.628   -60.296   -62.792   -65.115   -67.267   -69.246   -71.053   -72.688   -74.151   -75.442   -76.561   -77.508   -78.282   -78.885   -79.315   -79.573   -79.659   -79.573   -79.315   -78.885   -78.282   -77.508   -76.561   -75.442   -74.151   -72.688   -71.053   -69.246   -67.267   -65.115   -62.792   -60.296   -57.628   -54.788   -51.776   -48.592   -45.235   -41.707   -38.006   -34.133   -30.089   -25.872   -21.483   -16.921   -12.188    -7.283    -2.205     3.045     8.466    14.060    19.826    25.764    31.875    38.157    44.612    51.238    58.037    65.008    72.151    79.466    86.953    93.999    90.171    86.417    82.737    79.132    75.603    72.150    68.774    65.475    62.253    59.110    56.045    53.059    50.152    47.325    44.578    41.911    39.325    36.819    34.394    32.050    29.788    27.607    25.508    23.491    21.556    19.703    17.933    16.245    14.640    13.118    11.679    10.323     9.051     7.861     6.755     5.733     4.794     3.938     3.167     2.479     1.875     1.356     0.920     0.568     0.301     0.118     0.019     0.000     0.000     0.000     0.000     0.000     0.000     0.000     0.000     0.000     0.000     0.000     0.000     0.000     0.000     0.000     0.000     0.000     0.000     0.000     0.000     0.000     0.000     0.000     0.000     0.000     0.000     0.000     0.000     0.000     0.000     0.000     0.000     0.000
     0.000     0.000     0.000     0.000     0.000     0.000     0.000     0.000     0.000     0.000     0.000     0.000     0.000     0.000     0.000     0.000     0.000     0.000     0.000     0.000     0.000     0.000     0.000     0.000     0.000     0.000     0.000     0.000     0.000     0.000     0.000     0.000     0.000     0.000     0.028     0.138     0.333     0.613     0.977     1.425     1.958     2.575     3.276     4.062     4.931     5.885     6.923     8.044     9.249    10.538    11.911    13.367    14.906    16.529    18.235    20.024    21.896    23.851    25.888    28.008    30.210    32.495    34.862    37.310    39.840    42.452    45.145    47.919    50.773    53.708    56.724    59.819    62.994    66.247    69.580    72.991    76.481    80.047    83.691    87.411    91.207    92.461    84.802    77.314    69.999    62.856    55.885    49.087    42.460    36.006    29.723    23.613    17.675    11.909     6.315     0.893    -4.357    -9.434   -14.340   -19.073   -23.634   -28.023   -32.240   -36.285   -40.158   -43.858   -47.387   -50.743   -53.927   -56.939   -59.779   -62.447   -64.943   -67.267   -69.418   -71.398   -73.205   -74.840   -76.303   -77.594   -78.713   -79.659   -80.434   -81.036   -81.467   -81.725   -81.811   -81.725   -81.467   -81.036   -80.434   -79.659   -78.713   -77.594   -76.303   -74.840   -73.205   -71.398   -69.418   -67.267   -64.943   -62.447   -59.779   -56.939   -53.927   -50.743   -47.387   -43.858   -40.158   -36.285   -32.240   -28.023   -23.634   -19.073   -14.340    -9.434    -4.357     0.893     6.315    11.909    17.675    23.613    29.723    36.006    42.460    49.087    55.885    62.856    69.999    77.314    84.802    92.461    91.207    87.411    83.691    80.047    76.481    72.991    69.580    66.247    62.994    59.819    56.724    53.708    50.773    47.919    45.145    42.452    39.840    37.310    34.862    32.495    30.210    28.008    25.888    23.851    21.896    20.024    18.235    16.529    14.906    13.367    11.911    10.538     9.249     8.044     6.923     5.885     4.931     4.062     3.276     2.575     1.958     1.425     0.977     0.613     0.333     0.138     0.028     0.000     0.000     0.000     0.000     0.000     0.000     0.000     0.000     0.000     0.000     0.000     0.000     0.000     0.000     0.000     0.000     0.000     0.000     0.000     0.000     0.000     0.000     0.000     0.000     0.000     0.000     0.000     0.000     0.000     0.000     0.000     0.000     0.000
     0.000     0.000     0.000     0.000     0.000     0.000     0.000     0.000     0.000     0.000     0.000     0.000     0.000     0.000     0.000     0.000     0.000     0.000     0.000     0.000     0.000     0.000     0.000     0.000     0.000     0.000     0.000     0.000     0.000     0.000     0.000     0.000     0.000     0.000     0.037     0.158     0.364     0.655     1.031     1.491     2.036     2.665     3.379     4.177     5.060     6.027     7.079     8.214     9.434    10.738    12.126    13.598    15.153    16.792    18.515    20.322    22.212    24.185    26.241    28.381    30.603    32.908    35.296    37.767    40.319    42.954    45.671    48.470    51.350    54.311    57.354    60.477    63.681    66.965    70.330    73.773    77.296    80.898    84.578    88.336    92.171    90.482    82.822    75.335    68.020    60.877    53.906    47.107    40.481    34.026    27.744    21.634    15.695     9.929     4.335    -1.086    -6.336   -11.414   -16.319   -21.052   -25.614   -30.003   -34.220   -38.264   -42.137   -45.838   -49.366   -52.722   -55.907   -58.919   -61.759   -64.427   -66.922   -69.246   -71.398   -73.377   -75.184   -76.819   -78.282   -79.573   -80.692   -81.639   -82.413   -83.016   -83.446   -83.704   -83.790   -83.704   -83.446   -83.016   -82.413   -81.639   -80.692   -79.573   -78.282   -76.819   -75.184   -73.377   -71.398   -69.246   -66.922   -64.427   -61.759   -58.919   -55.907   -52.722   -49.366   -45.838   -42.137   -38.264   -34.220   -30.003   -25.614   -21.052   -16.319   -11.414    -6.336    -1.086     4.335     9.929    15.695    21.634    27.744    34.026    40.481    47.107    53.906    60.877    68.020    75.335    82.822    90.482    92.171    88.336    84.578    80.898    77.296    73.773    70.330    66.965    63.681    60.477    57.354    54.311    51.350    48.470    45.671    42.954    40.319    37.767    35.296    32.908    30.603    28.381    26.241    24.185    22.212    20.322    18.515    16.792    15.153    13.598    12.126    10.738     9.434     8.214     7.079     6.027     5.060     4.177     3.379     2.665     2.036     1.491     1.031     0.655     0.364     0.158     0.037     0.000     0.000     0.000     0.000     0.000     0.000     0.000     0.000     0.000     0.000     0.000     0.000     0.000     0.000     0.000     0.000     0.000     0.000     0.000     0.000     0.000     0.000     0.000     0.000     0.000     0.000     0.000     0.000     0.000     0.000     0.000     0.000     0.000
     0.000     0.000     0.000     0.000     0.000     0.000     0.000     0.000     0.000     0.000     0.000     0.000     0.000     0.000     0.000     0.000     0.000     0.000     0.000     0.000     0.000     0.000     0.000     0.000     0.000     0.000     0.000     0.000     0.000     0.000     0.000     0.000     0.000     0.000     0.046     0.177     0.394     0.695     1.081     1.552     2.108     2.749     3.474     4.285     5.179     6.159     7.223     8.372     9.605    10.922    12.324    13.810    15.381    17.035    18.774    20.596    22.503    24.493    26.567    28.724    30.965    33.289    35.696    38.187    40.760    43.417    46.156    48.977    51.881    54.867    57.934    61.084    64.315    67.627    71.020    74.493    78.047    81.681    85.395    89.188    93.059    88.674    81.015    73.528    66.213    59.070    52.099    45.300    38.673    32.219    25.937    19.826    13.888     8.122     2.528    -2.894    -8.143   -13.221   -18.126   -22.860   -27.421   -31.810   -36.027   -40.072   -43.944   -47.645   -51.173   -54.530   -57.714   -60.726   -63.566   -66.234   -68.730   -71.053   -73.205   -75.184   -76.991   -78.627   -80.090   -81.380   -82.499   -83.446   -84.220   -84.823   -85.253   -85.511   -85.597   -85.511   -85.253   -84.823   -84.220   -83.446   -82.499   -81.380   -80.090   -78.627   -76.991   -75.184   -73.205   -71.053   -68.730   -66.234   -63.566   -60.726   -57.714   -54.530   -51.173   -47.645   -43.944   -40.072   -36.027   -31.810   -27.421   -22.860   -18.126   -13.221    -8.143    -2.894     2.528     8.122    13.888    19.826    25.937    32.219    38.673    45.300    52.099    59.070    66.213    73.528    81.015    88.674    93.059    89.188    85.395    81.681    78.047    74.493    71.020    67.627    64.315    61.084    57.934    54.867    51.881    48.977    46.156    43.417    40.760    38.187    35.696    33.289    30.965    28.724    26.567    24.493    22.503    20.596    18.774    17.035    15.381    13.810    12.324    10.922     9.605     8.372     7.223     6.159     5.179     4.285     3.474     2.749     2.108     1.552     1.081     0.695     0.394     0.177     0.046     0.000     0.000     0.000     0.000     0.000     0.000     0.000     0.000     0.000     0.000     0.000     0.000     0.000     0.000     0.000     0.000     0.000     0.000     0.000     0.000     0.000     0.000     0.000     0.000     0.000     0.000     0.000     0.000     0.000     0.000     0.000     0.000     0.000
     0.000     0.000     0.000     0.000     0.000     0.000     0.000     0.000     0.000     0.000     0.000     0.000     0.000     0.000     0.000     0.000     0.000     0.000     0.000     0.000     0.000     0.000     0.000     0.000     0.000     0.000     0.000     0.000     0.000     0.000     0.000     0.000     0.000     0.001     0.056     0.196     0.422     0.732     1.128     1.609     2.175     2.826     3.562     4.383     5.289     6.280     7.355     8.516     9.761    11.091    12.506    14.005    15.589    17.257    19.010    20.847    22.768    24.774    26.863    29.037    31.295    33.636    36.061    38.570    41.163    43.838    46.597    49.440    52.365    55.373    58.464    61.637    64.892    68.230    71.650    75.151    78.733    82.396    86.141    89.966    93.870    87.039    79.380    71.893    64.578    57.435    50.464    43.665    37.038    30.584    24.301    18.191    12.253     6.487     0.893    -4.529    -9.778   -14.856   -19.761   -24.495   -29.056   -33.445   -37.662   -41.707   -45.579   -49.280   -52.809   -56.165   -59.349   -62.361   -65.201   -67.869   -70.365   -72.688   -74.840   -76.819   -78.627   -80.262   -81.725   -83.016   -84.134   -85.081   -85.856   -86.458   -86.888   -87.147   -87.233   -87.147   -86.888   -86.458   -85.856   -85.081   -84.134   -83.016   -81.725   -80.262   -78.627   -76.819   -74.840   -72.688   -70.365   -67.869   -65.201   -62.361   -59.349   -56.165   -52.809   -49.280   -45.579   -41.707   -37.662   -33.445   -29.056   -24.495   -19.761   -14.856    -9.778    -4.529     0.893     6.487    12.253    18.191    24.301    30.584    37.038    43.665    50.464    57.435    64.578    71.893    79.380    87.039    93.870    89.966    86.141    82.396    78.733    75.151    71.650    68.230    64.892    61.637    58.464    55.373    52.365    49.440    46.597    43.838    41.163    38.570    36.061    33.636    31.295    29.037    26.863    24.774    22.768    20.847    19.010    17.257    15.589    14.005    12.506    11.091     9.761     8.516     7.355     6.280     5.289     4.383     3.562     2.826     2.175     1.609     1.128     0.732     0.422     0.196     0.056     0.001     0.000     0.000     0.000     0.000     0.000     0.000     0.000     0.000     0.000     0.000     0.000     0.000     0.000     0.000     0.000     0.000     0.000     0.000     0.000     0.000     0.000     0.000     0.000     0.000     0.000     0.000     0.000     0.000     0.000     0.000     0.000     0.000
     0.000     0.000     0.000     0.000     0.000     0.000     0.000     0.000     0.000     0.000     0.000     0.000     0.000     0.000     0.000     0.000     0.000     0.000     0.000     0.000     0.000     0.000     0.000     0.000     0.000     0.000     0.000     0.000     0.000     0.000     0.000     0.000     0.000     0.002     0.065     0.214     0.447     0.766     1.171     1.660     2.235     2.896     3.641     4.472     5.388     6.389     7.475     8.646     9.902    11.243    12.669    14.180    15.776    17.457    19.222    21.072    23.007    25.027    27.131    29.319    31.592    33.949    36.390    38.915    41.525    44.218    46.996    49.857    52.801    55.829    58.941    62.135    65.413    68.774    72.217    75.743    79.351    83.041    86.813    90.667    93.408    85.576    77.917    70.430    63.115    55.972    49.001    42.202    35.575    29.121    22.838    16.728    10.790     5.024    -0.570    -5.992   -11.241   -16.319   -21.224   -25.958   -30.519   -34.908   -39.125   -43.170   -47.042   -50.743   -54.272   -57.628   -60.812   -63.824   -66.664   -69.332   -71.828   -74.151   -76.303   -78.282   -80.090   -81.725   -83.188   -84.479   -85.597   -86.544   -87.319   -87.921   -88.351   -88.610   -88.696   -88.610   -88.351   -87.921   -87.319   -86.544   -85.597   -84.479   -83.188   -81.725   -80.090   -78.282   -76.303   -74.151   -71.828   -69.332   -66.664   -63.824   -60.812   -57.628   -54.272   -50.743   -47.042   -43.170   -39.125   -34.908   -30.519   -25.958   -21.224   -16.319   -11.241    -5.992    -0.570     5.024    10.790    16.728    22.838    29.121    35.575    42.202    49.001    55.972    63.115    70.430    77.917    85.576    93.408    90.667    86.813    83.041    79.351    75.743    72.217    68.774    65.413    62.135    58.941    55.829    52.801    49.857    46.996    44.218    41.525    38.915    36.390    33.949    31.592    29.319    27.131    25.027    23.007    21.072    19.222    17.457    15.776    14.180    12.669    11.243     9.902     8.646     7.475     6.389     5.388     4.472     3.641     2.896     2.235     1.660     1.171     0.766     0.447     0.214     0.065     0.002     0.000     0.000     0.000     0.000     0.000     0.000     0.000     0.000     0.000     0.000     0.000     0.000     0.000     0.000     0.000     0.000     0.000     0.000     0.000     0.000     0.000     0.000     0.000     0.000     0.000     0.000     0.000     0.000     0.000     0.000     0.000     0.000
     0.000     0.000     0.000     0.000     0.000     0.000     0.000     0.000     0.000     0.000     0.000     0.000     0.000     0.000     0.000     0.000     0.000     0.000     0.000     0.000     0.000     0.000     0.000     0.000     0.000     0.000     0.000     0.000     0.000     0.000     0.000     0.000     0.000     0.004     0.074     0.230     0.471     0.797     1.209     1.707     2.290     2.958     3.712     4.551     5.476     6.486     7.581     8.761    10.027    11.378    12.815    14.336    15.943    17.634    19.411    21.273    23.220    25.251    27.368    29.569    31.855    34.226    36.682    39.222    41.847    44.556    47.349    50.227    53.188    56.234    59.364    62.578    65.876    69.257    72.721    76.269    79.900    83.614    87.411    91.291    92.117    84.285    76.626    69.139    61.824    54.681    47.710    40.911    34.284    27.830    21.547    15.437     9.499     3.733    -1.861    -7.283   -12.532   -17.610   -22.515   -27.249   -31.810   -36.199   -40.416   -44.461   -48.333   -52.034   -55.562   -58.919   -62.103   -65.115   -67.955   -70.623   -73.119   -75.442   -77.594   -79.573   -81.380   -83.016   -84.479   -85.770   -86.888   -87.835   -88.610   -89.212   -89.642   -89.900   -89.987   -89.900   -89.642   -89.212   -88.610   -87.835   -86.888   -85.770   -84.479   -83.016   -81.380   -79.573   -77.594   -75.442   -73.119   -70.623   -67.955   -65.115   -62.103   -58.919   -55.562   -52.034   -48.333   -44.461   -40.416   -36.199   -31.810   -27.249   -22.515   -17.610   -12.532    -7.283    -1.861     3.733     9.499    15.437    21.547    27.830    34.284    40.911    47.710    54.681    61.824    69.139    76.626    84.285    92.117    91.291    87.411    83.614    79.900    76.269    72.721    69.257    65.876    62.578    59.364    56.234    53.188    50.227    47.349    44.556    41.847    39.222    36.682    34.226    31.855    29.569    27.368    25.251    23.220    21.273    19.411    17.634    15.943    14.336    12.815    11.378    10.027     8.761     7.581     6.486     5.476     4.551     3.712     2.958     2.290     1.707     1.209     0.797     0.471     0.230     0.074     0.004     0.000     0.000     0.000     0.000     0.000     0.000     0.000     0.000     0.000     0.000     0.000     0.000     0.000     0.000     0.000     0.000     0.000     0.000     0.000     0.000     0.000     0.000     0.000     0.000     0.000     0.000     0.000     0.000     0.000     0.000     0.000     0.000
     0.000     0.000     0.000     0.000     0.000     0.000     0.000     0.000     0.000     0.000     0.000     0.000     0.000     0.000     0.000     0.000     0.000     0.000     0.000     0.000     0.000     0.000     0.000     0.000     0.000     0.000     0.000     0.000     0.000     0.000     0.000     0.000     0.000     0.006     0.082     0.244     0.491     0.824     1.243     1.747     2.337     3.013     3.774     4.620     5.553     6.570     7.674     8.862    10.137    11.496    12.942    14.472    16.088    17.789    19.576    21.448    23.405    25.447    27.575    29.788    32.085    34.468    36.936    39.489    42.127    44.849    47.657    50.549    53.526    56.587    59.733    62.964    66.279    69.678    73.161    76.728    80.379    84.114    87.932    91.835    90.998    83.167    75.507    68.020    60.705    53.562    46.591    39.792    33.166    26.711    20.429    14.318     8.380     2.614    -2.980    -8.401   -13.651   -18.729   -23.634   -28.367   -32.929   -37.318   -41.535   -45.579   -49.452   -53.153   -56.681   -60.038   -63.222   -66.234   -69.074   -71.742   -74.238   -76.561   -78.713   -80.692   -82.499   -84.134   -85.597   -86.888   -88.007   -88.954   -89.728   -90.331   -90.761   -91.019   -91.105   -91.019   -90.761   -90.331   -89.728   -88.954   -88.007   -86.888   -85.597   -84.134   -82.499   -80.692   -78.713   -76.561   -74.238   -71.742   -69.074   -66.234   -63.222   -60.038   -56.681   -53.153   -49.452   -45.579   -41.535   -37.318   -32.929   -28.367   -23.634   -18.729   -13.651    -8.401    -2.980     2.614     8.380    14.318    20.429    26.711    33.166    39.792    46.591    53.562    60.705    68.020    75.507    83.167    90.998    91.835    87.932    84.114    80.379    76.728    73.161    69.678    66.279    62.964    59.733    56.587    53.526    50.549    47.657    44.849    42.127    39.489    36.936    34.468    32.085    29.788    27.575    25.447    23.405    21.448    19.576    17.789    16.088    14.472    12.942    11.496    10.137     8.862     7.674     6.570     5.553     4.620     3.774     3.013     2.337     1.747     1.243     0.824     0.491     0.244     0.082     0.006     0.000     0.000     0.000     0.000     0.000     0.000     0.000     0.000     0.000     0.000     0.000     0.000     0.000     0.000     0.000     0.000     0.000     0.000     0.000     0.000     0.000     0.000     0.000     0.000     0.000     0.000     0.000     0.000     0.000     0.000     0.000     0.000
     0.000     0.000     0.000     0.000     0.000     0.000     0.000     0.000     0.000     0.000     0.000     0.000     0.000     0.000     0.000     0.000     0.000     0.000     0.000     0.000     0.000     0.000     0.000     0.000     0.000     0.000     0.000     0.000     0.000     0.000     0.000     0.000     0.000     0.008     0.090     0.256     0.509     0.848     1.272     1.782     2.378     3.059     3.827     4.679     5.618     6.643     7.753     8.948    10.230    11.597    13.049    14.588    16.212    17.921    19.716    21.596    23.562    25.614    27.751    29.973    32.281    34.674    37.152    39.716    42.365    45.099    47.919    50.823    53.813    56.888    60.047    63.292    66.621    70.035    73.534    77.118    80.786    84.539    88.376    92.297    90.051    82.220    74.561    67.073    59.758    52.615    45.644    38.846    32.219    25.764    19.482    13.372     7.434     1.668    -3.926    -9.348   -14.598   -19.675   -24.581   -29.314   -33.875   -38.264   -42.481   -46.526   -50.399   -54.099   -57.628   -60.984   -64.168   -67.181   -70.021   -72.688   -75.184   -77.508   -79.659   -81.639   -83.446   -85.081   -86.544   -87.835   -88.954   -89.900   -90.675   -91.277   -91.708   -91.966   -92.052   -91.966   -91.708   -91.277   -90.675   -89.900   -88.954   -87.835   -86.544   -85.081   -83.446   -81.639   -79.659   -77.508   -75.184   -72.688   -70.021   -67.181   -64.168   -60.984   -57.628   -54.099   -50.399   -46.526   -42.481   -38.264   -33.875   -29.314   -24.581   -19.675   -14.598    -9.348    -3.926     1.668     7.434    13.372    19.482    25.764    32.219    38.846    45.644    52.615    59.758    67.073    74.561    82.220    90.051    92.297    88.376    84.539    80.786    77.118    73.534    70.035    66.621    63.292    60.047    56.888    53.813    50.823    47.919    45.099    42.365    39.716    37.152    34.674    32.281    29.973    27.751    25.614    23.562    21.596    19.716    17.921    16.212    14.588    13.049    11.597    10.230     8.948     7.753     6.643     5.618     4.679     3.827     3.059     2.378     1.782     1.272     0.848     0.509     0.256     0.090     0.008     0.000     0.000     0.000     0.000     0.000     0.000     0.000     0.000     0.000     0.000     0.000     0.000     0.000     0.000     0.000     0.000     0.000     0.000     0.000     0.000     0.000     0.000     0.000     0.000     0.000     0.000     0.000     0.000     0.000     0.000     0.000     0.000
     0.000     0.000     0.000     0.000     0.000     0.000     0.000     0.000     0.000     0.000     0.000     0.000     0.000     0.000     0.000     0.000     0.000     0.000     0.000     0.000     0.000     0.000     0.000     0.000     0.000     0.000     0.000     0.000     0.000     0.000     0.000     0.000     0.000     0.010     0.096     0.267     0.524     0.867     1.296     1.811     2.411     3.098     3.870     4.728     5.672     6.702     7.818     9.019    10.306    11.679    13.138    14.683    16.313    18.029    19.831    21.719    23.692    25.751    27.895    30.126    32.441    34.843    37.330    39.903    42.561    45.305    48.134    51.048    54.049    57.134    60.305    63.561    66.903    70.329    73.841    77.439    81.121    84.888    88.740    92.677    89.277    81.445    73.786    66.299    58.984    51.841    44.870    38.071    31.444    24.990    18.707    12.597     6.659     0.893    -4.701   -10.123   -15.372   -20.450   -25.355   -30.089   -34.650   -39.039   -43.256   -47.301   -51.173   -54.874   -58.402   -61.759   -64.943   -67.955   -70.795   -73.463   -75.959   -78.282   -80.434   -82.413   -84.220   -85.856   -87.319   -88.610   -89.728   -90.675   -91.450   -92.052   -92.482   -92.740   -92.826   -92.740   -92.482   -92.052   -91.450   -90.675   -89.728   -88.610   -87.319   -85.856   -84.220   -82.413   -80.434   -78.282   -75.959   -73.463   -70.795   -67.955   -64.943   -61.759   -58.402   -54.874   -51.173   -47.301   -43.256   -39.039   -34.650   -30.089   -25.355   -20.450   -15.372   -10.123    -4.701     0.893     6.659    12.597    18.707    24.990    31.444    38.071    44.870    51.841    58.984    66.299    73.786    81.445    89.277    92.677    88.740    84.888    81.121    77.439    73.841    70.329    66.903    63.561    60.305    57.134    54.049    51.048    48.134    45.305    42.561    39.903    37.330    34.843    32.441    30.126    27.895    25.751    23.692    21.719    19.831    18.029    16.313    14.683    13.138    11.679    10.306     9.019     7.818     6.702     5.672     4.728     3.870     3.098     2.411     1.811     1.296     0.867     0.524     0.267     0.096     0.010     0.000     0.000     0.000     0.000     0.000     0.000     0.000     0.000     0.000     0.000     0.000     0.000     0.000     0.000     0.000     0.000     0.000     0.000     0.000     0.000     0.000     0.000     0.000     0.000     0.000     0.000     0.000     0.000     0.000     0.000     0.000     0.000
     0.000     0.000     0.000     0.000     0.000     0.000     0.000     0.000     0.000     0.000     0.000     0.000     0.000     0.000     0.000     0.000     0.000     0.000     0.000     0.000     0.000     0.000     0.000     0.000     0.000     0.000     0.000     0.000     0.000     0.000     0.000     0.000     0.000     0.012     0.101     0.275     0.536     0.882     1.315     1.833     2.438     3.128     3.904     4.766     5.714     6.748     7.868     9.074    10.366    11.744    13.207    14.757    16.392    18.114    19.921    21.814    23.793    25.857    28.008    30.244    32.567    34.975    37.468    40.048    42.713    45.465    48.301    51.224    54.232    57.326    60.506    63.771    67.122    70.559    74.081    77.689    81.382    85.161    89.025    92.974    88.674    80.843    73.184    65.696    58.381    51.238    44.267    37.469    30.842    24.387    18.105    11.995     6.057     0.291    -5.303   -10.725   -15.975   -21.052   -25.958   -30.691   -35.252   -39.641   -43.858   -47.903   -51.776   -55.476   -59.005   -62.361   -65.545   -68.558   -71.398   -74.065   -76.561   -78.885   -81.036   -83.016   -84.823   -86.458   -87.921   -89.212   -90.331   -91.277   -92.052   -92.654   -93.085   -93.343   -93.429   -93.343   -93.085   -92.654   -92.052   -91.277   -90.331   -89.212   -87.921   -86.458   -84.823   -83.016   -81.036   -78.885   -76.561   -74.065   -71.398   -68.558   -65.545   -62.361   -59.005   -55.476   -51.776   -47.903   -43.858   -39.641   -35.252   -30.691   -25.958   -21.052   -15.975   -10.725    -5.303     0.291     6.057    11.995    18.105    24.387    30.842    37.469    44.267    51.238    58.381    65.696    73.184    80.843    88.674    92.974    89.025    85.161    81.382    77.689    74.081    70.559    67.122    63.771    60.506    57.326    54.232    51.224    48.301    45.465    42.713    40.048    37.468    34.975    32.567    30.244    28.008    25.857    23.793    21.814    19.921    18.114    16.392    14.757    13.207    11.744    10.366     9.074     7.868     6.748     5.714     4.766     3.904     3.128     2.438     1.833     1.315     0.882     0.536     0.275     0.101     0.012     0.000     0.000     0.000     0.000     0.000     0.000     0.000     0.000     0.000     0.000     0.000     0.000     0.000     0.000     0.000     0.000     0.000     0.000     0.000     0.000     0.000     0.000     0.000     0.000     0.000     0.000     0.000     0.000     0.000     0.000     0.000     0.000
     0.000     0.000     0.000     0.000     0.000     0.000     0.000     0.000     0.000     0.000     0.000     0.000     0.000     0.000     0.000     0.000     0.000     0.000     0.000     0.000     0.000     0.000     0.000     0.000     0.000     0.000     0.000     0.000     0.000     0.000     0.000     0.000     0.000     0.013     0.104     0.281     0.544     0.893     1.328     1.849     2.456     3.149     3.929     4.794     5.745     6.782     7.905     9.114    10.409    11.790    13.257    14.810    16.449    18.174    19.985    21.882    23.865    25.934    28.089    30.330    32.656    35.069    37.568    40.152    42.823    45.579    48.422    51.350    54.364    57.464    60.650    63.922    67.280    70.723    74.253    77.868    81.569    85.356    89.228    93.187    88.244    80.413    72.753    65.266    57.951    50.808    43.837    37.038    30.412    23.957    17.675    11.564     5.626    -0.140    -5.734   -11.155   -16.405   -21.483   -26.388   -31.121   -35.683   -40.072   -44.289   -48.333   -52.206   -55.907   -59.435   -62.791   -65.976   -68.988   -71.828   -74.496   -76.991   -79.315   -81.467   -83.446   -85.253   -86.888   -88.351   -89.642   -90.761   -91.708   -92.482   -93.085   -93.515   -93.773   -93.859   -93.773   -93.515   -93.085   -92.482   -91.708   -90.761   -89.642   -88.351   -86.888   -85.253   -83.446   -81.467   -79.315   -76.991   -74.496   -71.828   -68.988   -65.976   -62.791   -59.435   -55.907   -52.206   -48.333   -44.289   -40.072   -35.683   -31.121   -26.388   -21.483   -16.405   -11.155    -5.734    -0.140     5.626    11.564    17.675    23.957    30.412    37.038    43.837    50.808    57.951    65.266    72.753    80.413    88.244    93.187    89.228    85.356    81.569    77.868    74.253    70.723    67.280    63.922    60.650    57.464    54.364    51.350    48.422    45.579    42.823    40.152    37.568    35.069    32.656    30.330    28.089    25.934    23.865    21.882    19.985    18.174    16.449    14.810    13.257    11.790    10.409     9.114     7.905     6.782     5.745     4.794     3.929     3.149     2.456     1.849     1.328     0.893     0.544     0.281     0.104     0.013     0.000     0.000     0.000     0.000     0.000     0.000     0.000     0.000     0.000     0.000     0.000     0.000     0.000     0.000     0.000     0.000     0.000     0.000     0.000     0.000     0.000     0.000     0.000     0.000     0.000     0.000     0.000     0.000     0.000     0.000     0.000     0.000
     0.000     0.000     0.000     0.000     0.000     0.000     0.000     0.000     0.000     0.000     0.000     0.000     0.000     0.000     0.000     0.000     0.000     0.000     0.000     0.000     0.000     0.000     0.000     0.000     0.000     0.000     0.000     0.000     0.000     0.000     0.000     0.000     0.000     0.014     0.107     0.285     0.549     0.900     1.336     1.859     2.468     3.162     3.943     4.810     5.763     6.802     7.927     9.138    10.435    11.818    13.287    14.842    16.483    18.211    20.024    21.923    23.908    25.980    28.137    30.381    32.710    35.126    37.627    40.215    42.888    45.648    48.494    51.425    54.443    57.547    60.737    64.012    67.374    70.822    74.356    77.976    81.681    85.473    89.351    93.315    87.986    80.154    72.495    65.008    57.693    50.550    43.579    36.780    30.154    23.699    17.417    11.306     5.368    -0.398    -5.992   -11.414   -16.663   -21.741   -26.646   -31.380   -35.941   -40.330   -44.547   -48.592   -52.464   -56.165   -59.693   -63.050   -66.234   -69.246   -72.086   -74.754   -77.250   -79.573   -81.725   -83.704   -85.511   -87.147   -88.610   -89.900   -91.019   -91.966   -92.740   -93.343   -93.773   -94.031   -94.117   -94.031   -93.773   -93.343   -92.740   -91.966   -91.019   -89.900   -88.610   -87.147   -85.511   -83.704   -81.725   -79.573   -77.250   -74.754   -72.086   -69.246   -66.234   -63.050   -59.693   -56.165   -52.464   -48.592   -44.547   -40.330   -35.941   -31.380   -26.646   -21.741   -16.663   -11.414    -5.992    -0.398     5.368    11.306    17.417    23.699    30.154    36.780    43.579    50.550    57.693    65.008    72.495    80.154    87.986    93.315    89.351    85.473    81.681    77.976    74.356    70.822    67.374    64.012    60.737    57.547    54.443    51.425    48.494    45.648    42.888    40.215    37.627    35.126    32.710    30.381    28.137    25.980    23.908    21.923    20.024    18.211    16.483    14.842    13.287    11.818    10.435     9.138     7.927     6.802     5.763     4.810     3.943     3.162     2.468     1.859     1.336     0.900     0.549     0.285     0.107     0.014     0.000     0.000     0.000     0.000     0.000     0.000     0.000     0.000     0.000     0.000     0.000     0.000     0.000     0.000     0.000     0.000     0.000     0.000     0.000     0.000     0.000     0.000     0.000     0.000     0.000     0.000     0.000     0.000     0.000     0.000     0.000     0.000
     0.000     0.000     0.000     0.000     0.000     0.000     0.000     0.000     0.000     0.000     0.000     0.000     0.000     0.000     0.000     0.000     0.000     0.000     0.000     0.000     0.000     0.000     0.000     0.000     0.000     0.000     0.000     0.000     0.000     0.000     0.000     0.000     0.000     0.014     0.107     0.286     0.551     0.902     1.339     1.862     2.472     3.167     3.948     4.816     5.769     6.808     7.934     9.146    10.443    11.827    13.297    14.853    16.495    18.223    20.037    21.937    23.923    25.995    28.153    30.398    32.728    35.145    37.647    40.236    42.910    45.671    48.518    51.451    54.470    57.575    60.766    64.043    67.406    70.855    74.390    78.011    81.719    85.512    89.392    93.357    87.900    80.068    72.409    64.922    57.607    50.464    43.493    36.694    30.067    23.613    17.331    11.220     5.282    -0.484    -6.078   -11.500   -16.749   -21.827   -26.732   -31.466   -36.027   -40.416   -44.633   -48.678   -52.550   -56.251   -59.779   -63.136   -66.320   -69.332   -72.172   -74.840   -77.336   -79.659   -81.811   -83.790   -85.597   -87.233   -88.696   -89.987   -91.105   -92.052   -92.826   -93.429   -93.859   -94.117   -94.203   -94.117   -93.859   -93.429   -92.826   -92.052   -91.105   -89.987   -88.696   -87.233   -85.597   -83.790   -81.811   -79.659   -77.336   -74.840   -72.172   -69.332   -66.320   -63.136   -59.779   -56.251   -52.550   -48.678   -44.633   -40.416   -36.027   -31.466   -26.732   -21.827   -16.749   -11.500    -6.078    -0.484     5.282    11.220    17.331    23.613    30.067    36.694    43.493    50.464    57.607    64.922    72.409    80.068    87.900    93.357    89.392    85.512    81.719    78.011    74.390    70.855    67.406    64.043    60.766    57.575    54.470    51.451    48.518    45.671    42.910    40.236    37.647    35.145    32.728    30.398    28.153    25.995    23.923    21.937    20.037    18.223    16.495    14.853    13.297    11.827    10.443     9.146     7.934     6.808     5.769     4.816     3.948     3.167     2.472     1.862     1.339     0.902     0.551     0.286     0.107     0.014     0.000     0.000     0.000     0.000     0.000     0.000     0.000     0.000     0.000     0.000     0.000     0.000     0.000     0.000     0.000     0.000     0.000     0.000     0.000     0.000     0.000     0.000     0.000     0.000     0.000     0.000     0.000     0.000     0.000     0.000     0.000     0.000
     0.000     0.000     0.000     0.000     0.000     0.000     0.000     0.000     0.000     0.000     0.000     0.000     0.000     0.000     0.000     0.000     0.000     0.000     0.000     0.000     0.000     0.000     0.000     0.000     0.000     0.000     0.000     0.000     0.000     0.000     0.000     0.000     0.000     0.014     0.107     0.285     0.549     0.900     1.336     1.859     2.468     3.162     3.943     4.810     5.763     6.802     7.927     9.138    10.435    11.818    13.287    14.842    16.483    18.211    20.024    21.923    23.908    25.980    28.137    30.381    32.710    35.126    37.627    40.215    42.888    45.648    48.494    51.425    54.443    57.547    60.737    64.012    67.374    70.822    74.356    77.976    81.681    85.473    89.351    93.315    87.986    80.154    72.495    65.008    57.693    50.550    43.579    36.780    30.154    23.699    17.417    11.306     5.368    -0.398    -5.992   -11.414   -16.663   -21.741   -26.646   -31.380   -35.941   -40.330   -44.547   -48.592   -52.464   -56.165   -59.693   -63.050   -66.234   -69.246   -72.086   -74.754   -77.250   -79.573   -81.725   -83.704   -85.511   -87.147   -88.610   -89.900   -91.019   -91.966   -92.740   -93.343   -93.773   -94.031   -94.117   -94.031   -93.773   -93.343   -92.740   -91.966   -91.019   -89.900   -88.610   -87.147   -85.511   -83.704   -81.725   -79.573   -77.250   -74.754   -72.086   -69.246   -66.234   -63.050   -59.693   -56.165   -52.464   -48.592   -44.547   -40.330   -35.941   -31.380   -26.646   -21.741   -16.663   -11.414    -5.992    -0.398     5.368    11.306    17.417    23.699    30.154    36.780    43.579    50.550    57.693    65.008    72.495    80.154    87.986    93.315    89.351    85.473    81.681    77.976    74.356    70.822    67.374    64.012    60.737    57.547    54.443    51.425    48.494    45.648    42.888    40.215    37.627    35.126    32.710    30.381    28.137    25.980    23.908    21.923    20.024    18.211    16.483    14.842    13.287    11.818    10.435     9.138     7.927     6.802     5.763     4.810     3.943     3.162     2.468     1.859     1.336     0.900     0.549     0.285     0.107     0.014     0.000     0.000     0.000     0.000     0.000     0.000     0.000     0.000     0.000     0.000     0.000     0.000     0.000     0.000     0.000     0.000     0.000     0.000     0.000     0.000     0.000     0.000     0.000     0.000     0.000     0.000     0.000     0.000     0.000     0.000     0.000     0.000
     0.000     0.000     0.000     0.000     0.000     0.000     0.000     0.000     0.000     0.000     0.000     0.000     0.000     0.000     0.000     0.000     0.000     0.000     0.000     0.000     0.000     0.000     0.000     0.000     0.000     0.000     0.000     0.000     0.000     0.000     0.000     0.000     0.000     0.013     0.104     0.281     0.544     0.893     1.328     1.849     2.456     3.149     3.929     4.794     5.745     6.782     7.905     9.114    10.409    11.790    13.257    14.810    16.449    18.174    19.985    21.882    23.865    25.934    28.089    30.330    32.656    35.069    37.568    40.152    42.823    45.579    48.422    51.350    54.364    57.464    60.650    63.922    67.280    70.723    74.253    77.868    81.569    85.356    89.228    93.187    88.244    80.413    72.753    65.266    57.951    50.808    43.837    37.038    30.412    23.957    17.675    11.564     5.626    -0.140    -5.734   -11.155   -16.405   -21.483   -26.388   -31.121   -35.683   -40.072   -44.289   -48.333   -52.206   -55.907   -59.435   -62.791   -65.976   -68.988   -71.828   -74.496   -76.991   -79.315   -81.467   -83.446   -85.253   -86.888   -88.351   -89.642   -90.761   -91.708   -92.482   -93.085   -93.515   -93.773   -93.859   -93.773   -93.515   -93.085   -92.482   -91.708   -90.761   -89.642   -88.351   -86.888   -85.253   -83.446   -81.467   -79.315   -76.991   -74.496   -71.828   -68.988   -65.976   -62.791   -59.435   -55.907   -52.206   -48.333   -44.289   -40.072   -35.683   -31.121   -26.388   -21.483   -16.405   -11.155    -5.734    -0.140     5.626    11.564    17.675    23.957    30.412    37.038    43.837    50.808    57.951    65.266    72.753    80.413    88.244    93.187    89.228    85.356    81.569    77.868    74.253    70.723    67.280    63.922    60.650    57.464    54.364    51.350    48.422    45.579    42.823    40.152    37.568    35.069    32.656    30.330    28.089    25.934    23.865    21.882    19.985    18.174    16.449    14.810    13.257    11.790    10.409     9.114     7.905     6.782     5.745     4.794     3.929     3.149     2.456     1.849     1.328     0.893     0.544     0.281     0.104     0.013     0.000     0.000     0.000     0.000     0.000     0.000     0.000     0.000     0.000     0.000     0.000     0.000     0.000     0.000     0.000     0.000     0.000     0.000     0.000     0.000     0.000     0.000     0.000     0.000     0.000     0.000     0.000     0.000     0.000     0.000     0.000     0.000
     0.000     0.000     0.000     0.000     0.000     0.000     0.000     0.000     0.000     0.000     0.000     0.000     0.000     0.000     0.000     0.000     0.000     0.000     0.000     0.000     0.000     0.000     0.000     0.000     0.000     0.000     0.000     0.000     0.000     0.000     0.000     0.000     0.000     0.012     0.101     0.275     0.536     0.882     1.315     1.833     2.438     3.128     3.904     4.766     5.714     6.748     7.868     9.074    10.366    11.744    13.207    14.757    16.392    18.114    19.921    21.814    23.793    25.857    28.008    30.244    32.567    34.975    37.468    40.048    42.713    45.465    48.301    51.224    54.232    57.326    60.506    63.771    67.122    70.559    74.081    77.689    81.382    85.161    89.025    92.974    88.674    80.843    73.184    65.696    58.381    51.238    44.267    37.469    30.842    24.387    18.105    11.995     6.057     0.291    -5.303   -10.725   -15.975   -21.052   -25.958   -30.691   -35.252   -39.641   -43.858   -47.903   -51.776   -55.476   -59.005   -62.361   -65.545   -68.558   -71.398   -74.065   -76.561   -78.885   -81.036   -83.016   -84.823   -86.458   -87.921   -89.212   -90.331   -91.277   -92.052   -92.654   -93.085   -93.343   -93.429   -93.343   -93.085   -92.654   -92.052   -91.277   -90.331   -89.212   -87.921   -86.458   -84.823   -83.016   -81.036   -78.885   -76.561   -74.065   -71.398   -68.558   -65.545   -62.361   -59.005   -55.476   -51.776   -47.903   -43.858   -39.641   -35.252   -30.691   -25.958   -21.052   -15.975   -10.725    -5.303     0.291     6.057    11.995    18.105    24.387    30.842    37.469    44.267    51.238    58.381    65.696    73.184    80.843    88.674    92.974    89.025    85.161    81.382    77.689    74.081    70.559    67.122    63.771    60.506    57.326    54.232    51.224    48.301    45.465    42.713    40.048    37.468    34.975    32.567    30.244    28.008    25.857    23.793    21.814    19.921    18.114    16.392    14.757    13.207    11.744    10.366     9.074     7.868     6.748     5.714     4.766     3.904     3.128     2.438     1.833     1.315     0.882     0.536     0.275     0.101     0.012     0.000     0.000     0.000     0.000     0.000     0.000     0.000     0.000     0.000     0.000     0.000     0.000     0.000     0.000     0.000     0.000     0.000     0.000     0.000     0.000     0.000     0.000     0.000     0.000     0.000     0.000     0.000     0.000     0.000     0.000     0.000     0.000
     0.000     0.000     0.000     0.000     0.000     0.000     0.000     0.000     0.000     0.000     0.000     0.000     0.000     0.000     0.000     0.000     0.000     0.000     0.000     0.000     0.000     0.000     0.000     0.000     0.000     0.000     0.000     0.000     0.000     0.000     0.000     0.000     0.000     0.010     0.096     0.267     0.524     0.867     1.296     1.811     2.411     3.098     3.870     4.728     5.672     6.702     7.818     9.019    10.306    11.679    13.138    14.683    16.313    18.029    19.831    21.719    23.692    25.751    27.895    30.126    32.441    34.843    37.330    39.903    42.561    45.305    48.134    51.048    54.049    57.134    60.305    63.561    66.903    70.329    73.841    77.439    81.121    84.888    88.740    92.677    89.277    81.445    73.786    66.299    58.984    51.841    44.870    38.071    31.444    24.990    18.707    12.597     6.659     0.893    -4.701   -10.123   -15.372   -20.450   -25.355   -30.089   -34.650   -39.039   -43.256   -47.301   -51.173   -54.874   -58.402   -61.759   -64.943   -67.955   -70.795   -73.463   -75.959   -78.282   -80.434   -82.413   -84.220   -85.856   -87.319   -88.610   -89.728   -90.675   -91.450   -92.052   -92.482   -92.740   -92.826   -92.740   -92.482   -92.052   -91.450   -90.675   -89.728   -88.610   -87.319   -85.856   -84.220   -82.413   -80.434   -78.282   -75.959   -73.463   -70.795   -67.955   -64.943   -61.759   -58.402   -54.874   -51.173   -47.301   -43.256   -39.039   -34.650   -30.089   -25.355   -20.450   -15.372   -10.123    -4.701     0.893     6.659    12.597    18.707    24.990    31.444    38.071    44.870    51.841    58.984    66.299    73.786    81.445    89.277    92.677    88.740    84.888    81.121    77.439    73.841    70.329    66.903    63.561    60.305    57.134    54.049    51.048    48.134    45.305    42.561    39.903    37.330    34.843    32.441    30.126    27.895    25.751    23.692    21.719    19.831    18.029    16.313    14.683    13.138    11.679    10.306     9.019     7.818     6.702     5.672     4.728     3.870     3.098     2.411     1.811     1.296     0.867     0.524     0.267     0.096     0.010     0.000     0.000     0.000     0.000     0.000     0.000     0.000     0.000     0.000     0.000     0.000     0.000     0.000     0.000     0.000     0.000     0.000     0.000     0.000     0.000     0.000     0.000     0.000     0.000     0.000     0.000     0.000     0.000     0.000     0.000     0.000     0.000
     0.000     0.000     0.000     0.000     0.000     0.000     0.000     0.000     0.000     0.000     0.000     0.000     0.000     0.000     0.000     0.000     0.000     0.000     0.000     0.000     0.000     0.000     0.000     0.000     0.000     0.000     0.000     0.000     0.000     0.000     0.000     0.000     0.000     0.008     0.090     0.256     0.509     0.848     1.272     1.782     2.378     3.059     3.827     4.679     5.618     6.643     7.753     8.948    10.230    11.597    13.049    14.588    16.212    17.921    19.716    21.596    23.562    25.614    27.751    29.973    32.281    34.674    37.152    39.716    42.365    45.099    47.919    50.823    53.813    56.888    60.047    63.292    66.621    70.035    73.534    77.118    80.786    84.539    88.376    92.297    90.051    82.220    74.561    67.073    59.758    52.615    45.644    38.846    32.219    25.764    19.482    13.372     7.434     1.668    -3.926    -9.348   -14.598   -19.675   -24.581   -29.314   -33.875   -38.264   -42.481   -46.526   -50.399   -54.099   -57.628   -60.984   -64.168   -67.181   -70.021   -72.688   -75.184   -77.508   -79.659   -81.639   -83.446   -85.081   -86.544   -87.835   -88.954   -89.900   -90.675   -91.277   -91.708   -91.966   -92.052   -91.966   -91.708   -91.277   -90.675   -89.900   -88.954   -87.835   -86.544   -85.081   -83.446   -81.639   -79.659   -77.508   -75.184   -72.688   -70.021   -67.181   -64.168   -60.984   -57.628   -54.099   -50.399   -46.526   -42.481   -38.264   -33.875   -29.314   -24.581   -19.675   -14.598    -9.348    -3.926     1.668     7.434    13.372    19.482    25.764    32.219    38.846    45.644    52.615    59.758    67.073    74.561    82.220    90.051    92.297    88.376    84.539    80.786    77.118    73.534    70.035    66.621    63.292    60.047    56.888    53.813    50.823    47.919    45.099    42.365    39.716    37.152    34.674    32.281    29.973    27.751    25.614    23.562    21.596    19.716    17.921    16.212    14.588    13.049    11.597    10.230     8.948     7.753     6.643     5.618     4.679     3.827     3.059     2.378     1.782     1.272     0.848     0.509     0.256     0.090     0.008     0.000     0.000     0.000     0.000     0.000     0.000     0.000     0.000     0.000     0.000     0.000     0.000     0.000     0.000     0.000     0.000     0.000     0.000     0.000     0.000     0.000     0.000     0.000     0.000     0.000     0.000     0.000     0.000     0.000     0.000     0.000     0.000
     0.000     0.000     0.000     0.000     0.000     0.000     0.000     0.000     0.000     0.000     0.000     0.000     0.000     0.000     0.000     0.000     0.000     0.000     0.000     0.000     0.000     0.000     0.000     0.000     0.000     0.000     0.000     0.000     0.000     0.000     0.000     0.000     0.000     0.006     0.082     0.244     0.491     0.824     1.243     1.747     2.337     3.013     3.774     4.620     5.553     6.570     7.674     8.862    10.137    11.496    12.942    14.472    16.088    17.789    19.576    21.448    23.405    25.447    27.575    29.788    32.085    34.468    36.936    39.489    42.127    44.849    47.657    50.549    53.526    56.587    59.733    62.964    66.279    69.678    73.161    76.728    80.379    84.114    87.932    91.835    90.998    83.167    75.507    68.020    60.705    53.562    46.591    39.792    33.166    26.711    20.429    14.318     8.380     2.614    -2.980    -8.401   -13.651   -18.729   -23.634   -28.367   -32.929   -37.318   -41.535   -45.579   -49.452   -53.153   -56.681   -60.038   -63.222   -66.234   -69.074   -71.742   -74.238   -76.561   -78.713   -80.692   -82.499   -84.134   -85.597   -86.888   -88.007   -88.954   -89.728   -90.331   -90.761   -91.019   -91.105   -91.019   -90.761   -90.331   -89.728   -88.954   -88.007   -86.888   -85.597   -84.134   -82.499   -80.692   -78.713   -76.561   -74.238   -71.742   -69.074   -66.234   -63.222   -60.038   -56.681   -53.153   -49.452   -45.579   -41.535   -37.318   -32.929   -28.367   -23.634   -18.729   -13.651    -8.401    -2.980     2.614     8.380    14.318    20.429    26.711    33.166    39.792    46.591    53.562    60.705    68.020    75.507    83.167    90.998    91.835    87.932    84.114    80.379    76.728    73.161    69.678    66.279    62.964    59.733    56.587    53.526    50.549    47.657    44.849    42.127    39.489    36.936    34.468    32.085    29.788    27.575    25.447    23.405    21.448    19.576    17.789    16.088    14.472    12.942    11.496    10.137     8.862     7.674     6.570     5.553     4.620     3.774     3.013     2.337     1.747     1.243     0.824     0.491     0.244     0.082     0.006     0.000     0.000     0.000     0.000     0.000     0.000     0.000     0.000     0.000     0.000     0.000     0.000     0.000     0.000     0.000     0.000     0.000     0.000     0.000     0.000     0.000     0.000     0.000     0.000     0.000     0.000     0.000     0.000     0.000     0.000     0.000     0.000
     0.000     0.000     0.000     0.000     0.000     0.000     0.000     0.000     0.000     0.000     0.000     0.000     0.000     0.000     0.000     0.000     0.000     0.000     0.000     0.000     0.000     0.000     0.000     0.000     0.000     0.000     0.000     0.000     0.000     0.000     0.000     0.000     0.000     0.004     0.074     0.230     0.471     0.797     1.209     1.707     2.290     2.958     3.712     4.551     5.476     6.486     7.581     8.761    10.027    11.378    12.815    14.336    15.943    17.634    19.411    21.273    23.220    25.251    27.368    29.569    31.855    34.226    36.682    39.222    41.847    44.556    47.349    50.227    53.188    56.234    59.364    62.578    65.876    69.257    72.721    76.269    79.900    83.614    87.411    91.291    92.117    84.285    76.626    69.139    61.824    54.681    47.710    40.911    34.284    27.830    21.547    15.437     9.499     3.733    -1.861    -7.283   -12.532   -17.610   -22.515   -27.249   -31.810   -36.199   -40.416   -44.461   -48.333   -52.034   -55.562   -58.919   -62.103   -65.115   -67.955   -70.623   -73.119   -75.442   -77.594   -79.573   -81.380   -83.016   -84.479   -85.770   -86.888   -87.835   -88.610   -89.212   -89.642   -89.900   -89.987   -89.900   -89.642   -89.212   -88.610   -87.835   -86.888   -85.770   -84.479   -83.016   -81.380   -79.573   -77.594   -75.442   -73.119   -70.623   -67.955   -65.115   -62.103   -58.919   -55.562   -52.034   -48.333   -44.461   -40.416   -36.199   -31.810   -27.249   -22.515   -17.610   -12.532    -7.283    -1.861     3.733     9.499    15.437    21.547    27.830    34.284    40.911    47.710    54.681    61.824    69.139    76.626    84.285    92.117    91.291    87.411    83.614    79.900    76.269    72.721    69.257    65.876    62.578    59.364    56.234    53.188    50.227    47.349    44.556    41.847    39.222    36.682    34.226    31.855    29.569    27.368    25.251    23.220    21.273    19.411    17.634    15.943    14.336    12.815    11.378    10.027     8.761     7.581     6.486     5.476     4.551     3.712     2.958     2.290     1.707     1.209     0.797     0.471     0.230     0.074     0.004     0.000     0.000     0.000     0.000     0.000     0.000     0.000     0.000     0.000     0.000     0.000     0.000     0.000     0.000     0.000     0.000     0.000     0.000     0.000     0.000     0.000     0.000     0.000     0.000     0.000     0.000     0.000     0.000     0.000     0.000     0.000     0.000
     0.000     0.000     0.000     0.000     0.000     0.000     0.000     0.000     0.000     0.000     0.000     0.000     0.000     0.000     0.000     0.000     0.000     0.000     0.000     0.000     0.000     0.000     0.000     0.000     0.000     0.000     0.000     0.000     0.000     0.000     0.000     0.000     0.000     0.002     0.065     0.214     0.447     0.766     1.171     1.660     2.235     2.896     3.641     4.472     5.388     6.389     7.475     8.646     9.902    11.243    12.669    14.180    15.776    17.457    19.222    21.072    23.007    25.027    27.131    29.319    31.592    33.949    36.390    38.915    41.525    44.218    46.996    49.857    52.801    55.829    58.941    62.135    65.413    68.774    72.217    75.743    79.351    83.041    86.813    90.667    93.408    85.576    77.917    70.430    63.115    55.972    49.001    42.202    35.575    29.121    22.838    16.728    10.790     5.024    -0.570    -5.992   -11.241   -16.319   -21.224   -25.958   -30.519   -34.908   -39.125   -43.170   -47.042   -50.743   -54.272   -57.628   -60.812   -63.824   -66.664   -69.332   -71.828   -74.151   -76.303   -78.282   -80.090   -81.725   -83.188   -84.479   -85.597   -86.544   -87.319   -87.921   -88.351   -88.610   -88.696   -88.610   -88.351   -87.921   -87.319   -86.544   -85.597   -84.479   -83.188   -81.725   -80.090   -78.282   -76.303   -74.151   -71.828   -69.332   -66.664   -63.824   -60.812   -57.628   -54.272   -50.743   -47.042   -43.170   -39.125   -34.908   -30.519   -25.958   -21.224   -16.319   -11.241    -5.992    -0.570     5.024    10.790    16.728    22.838    29.121    35.575    42.202    49.001    55.972    63.115    70.430    77.917    85.576    93.408    90.667    86.813    83.041    79.351    75.743    72.217    68.774    65.413    62.135    58.941    55.829    52.801    49.857    46.996    44.218    41.525    38.915    36.390    33.949    31.592    29.319    27.131    25.027    23.007    21.072    19.222    17.457    15.776    14.180    12.669    11.243     9.902     8.646     7.475     6.389     5.388     4.472     3.641     2.896     2.235     1.660     1.171     0.766     0.447     0.214     0.065     0.002     0.000     0.000     0.000     0.000     0.000     0.000     0.000     0.000     0.000     0.000     0.000     0.000     0.000     0.000     0.000     0.000     0.000     0.000     0.000     0.000     0.000     0.000     0.000     0.000     0.000     0.000     0.000     0.000     0.000     0.000     0.000     0.000
     0.000     0.000     0.000     0.000     0.000     0.000     0.000     0.000     0.000     0.000     0.000     0.000     0.000     0.000     0.000     0.000     0.000     0.000     0.000     0.000     0.000     0.000     0.000     0.000     0.000     0.000     0.000     0.000     0.000     0.000     0.000     0.000     0.000     0.001     0.056     0.196     0.422     0.732     1.128     1.609     2.175     2.826     3.562     4.383     5.289     6.280     7.355     8.516     9.761    11.091    12.506    14.005    15.589    17.257    19.010    20.847    22.768    24.774    26.863    29.037    31.295    33.636    36.061    38.570    41.163    43.838    46.597    49.440    52.365    55.373    58.464    61.637    64.892    68.230    71.650    75.151    78.733    82.396    86.141    89.966    93.870    87.039    79.380    71.893    64.578    57.435    50.464    43.665    37.038    30.584    24.301    18.191    12.253     6.487     0.893    -4.529    -9.778   -14.856   -19.761   -24.495   -29.056   -33.445   -37.662   -41.707   -45.579   -49.280   -52.809   -56.165   -59.349   -62.361   -65.201   -67.869   -70.365   -72.688   -74.840   -76.819   -78.627   -80.262   -81.725   -83.016   -84.134   -85.081   -85.856   -86.458   -86.888   -87.147   -87.233   -87.147   -86.888   -86.458   -85.856   -85.081   -84.134   -83.016   -81.725   -80.262   -78.627   -76.819   -74.840   -72.688   -70.365   -67.869   -65.201   -62.361   -59.349   -56.165   -52.809   -49.280   -45.579   -41.707   -37.662   -33.445   -29.056   -24.495   -19.761   -14.856    -9.778    -4.529     0.893     6.487    12.253    18.191    24.301    30.584    37.038    43.665    50.464    57.435    64.578    71.893    79.380    87.039    93.870    89.966    86.141    82.396    78.733    75.151    71.650    68.230    64.892    61.637    58.464    55.373    52.365    49.440    46.597    43.838    41.163    38.570    36.061    33.636    31.295    29.037    26.863    24.774    22.768    20.847    19.010    17.257    15.589    14.005    12.506    11.091     9.761     8.516     7.355     6.280     5.289     4.383     3.562     2.826     2.175     1.609     1.128     0.732     0.422     0.196     0.056     0.001     0.000     0.000     0.000     0.000     0.000     0.000     0.000     0.000     0.000     0.000     0.000     0.000     0.000     0.000     0.000     0.000     0.000     0.000     0.000     0.000     0.000     0.000     0.000     0.000     0.000     0.000     0.000     0.000     0.000     0.000     0.000     0.000
     0.000     0.000     0.000     0.000     0.000     0.000     0.000     0.000     0.000     0.000     0.000     0.000     0.000     0.000     0.000     0.000     0.000     0.000     0.000     0.000     0.000     0.000     0.000     0.000     0.000     0.000     0.000     0.000     0.000     0.000     0.000     0.000     0.000     0.000     0.046     0.177     0.394     0.695     1.081     1.552     2.108     2.749     3.474     4.285     5.179     6.159     7.223     8.372     9.605    10.922    12.324    13.810    15.381    17.035    18.774    20.596    22.503    24.493    26.567    28.724    30.965    33.289    35.696    38.187    40.760    43.417    46.156    48.977    51.881    54.867    57.934    61.084    64.315    67.627    71.020    74.493    78.047    81.681    85.395    89.188    93.059    88.674    81.015    73.528    66.213    59.070    52.099    45.300    38.673    32.219    25.937    19.826    13.888     8.122     2.528    -2.894    -8.143   -13.221   -18.126   -22.860   -27.421   -31.810   -36.027   -40.072   -43.944   -47.645   -51.173   -54.530   -57.714   -60.726   -63.566   -66.234   -68.730   -71.053   -73.205   -75.184   -76.991   -78.627   -80.090   -81.380   -82.499   -83.446   -84.220   -84.823   -85.253   -85.511   -85.597   -85.511   -85.253   -84.823   -84.220   -83.446   -82.499   -81.380   -80.090   -78.627   -76.991   -75.184   -73.205   -71.053   -68.730   -66.234   -63.566   -60.726   -57.714   -54.530   -51.173   -47.645   -43.944   -40.072   -36.027   -31.810   -27.421   -22.860   -18.126   -13.221    -8.143    -2.894     2.528     8.122    13.888    19.826    25.937    32.219    38.673    45.300    52.099    59.070    66.213    73.528    81.015    88.674    93.059    89.188    85.395    81.681    78.047    74.493    71.020    67.627    64.315    61.084    57.934    54.867    51.881    48.977    46.156    43.417    40.760    38.187    35.696    33.289    30.965    28.724    26.567    24.493    22.503    20.596    18.774    17.035    15.381    13.810    12.324    10.922     9.605     8.372     7.223     6.159     5.179     4.285     3.474     2.749     2.108     1.552     1.081     0.695     0.394     0.177     0.046     0.000     0.000     0.000     0.000     0.000     0.000     0.000     0.000     0.000     0.000     0.000     0.000     0.000     0.000     0.000     0.000     0.000     0.000     0.000     0.000     0.000     0.000     0.000     0.000     0.000     0.000     0.000     0.000     0.000     0.000     0.000     0.000     0.000
     0.000     0.000     0.000     0.000     0.000     0.000     0.000     0.000     0.000     0.000     0.000     0.000     0.000     0.000     0.000     0.000     0.000     0.000     0.000     0.000     0.000     0.000     0.000     0.000     0.000     0.000     0.000     0.000     0.000     0.000     0.000     0.000     0.000     0.000     0.037     0.158     0.364     0.655     1.031     1.491     2.036     2.665     3.379     4.177     5.060     6.027     7.079     8.214     9.434    10.738    12.126    13.598    15.153    16.792    18.515    20.322    22.212    24.185    26.241    28.381    30.603    32.908    35.296    37.767    40.319    42.954    45.671    48.470    51.350    54.311    57.354    60.477    63.681    66.965    70.330    73.773    77.296    80.898    84.578    88.336    92.171    90.482    82.822    75.335    68.020    60.877    53.906    47.107    40.481    34.026    27.744    21.634    15.695     9.929     4.335    -1.086    -6.336   -11.414   -16.319   -21.052   -25.614   -30.003   -34.220   -38.264   -42.137   -45.838   -49.366   -52.722   -55.907   -58.919   -61.759   -64.427   -66.922   -69.246   -71.398   -73.377   -75.184   -76.819   -78.282   -79.573   -80.692   -81.639   -82.413   -83.016   -83.446   -83.704   -83.790   -83.704   -83.446   -83.016   -82.413   -81.639   -80.692   -79.573   -78.282   -76.819   -75.184   -73.377   -71.398   -69.246   -66.922   -64.427   -61.759   -58.919   -55.907   -52.722   -49.366   -45.838   -42.137   -38.264   -34.220   -30.003   -25.614   -21.052   -16.319   -11.414    -6.336    -1.086     4.335     9.929    15.695    21.634    27.744    34.026    40.481    47.107    53.906    60.877    68.020    75.335    82.822    90.482    92.171    88.336    84.578    80.898    77.296    73.773    70.330    66.965    63.681    60.477    57.354    54.311    51.350    48.470    45.671    42.954    40.319    37.767    35.296    32.908    30.603    28.381    26.241    24.185    22.212    20.322    18.515    16.792    15.153    13.598    12.126    10.738     9.434     8.214     7.079     6.027     5.060     4.177     3.379     2.665     2.036     1.491     1.031     0.655     0.364     0.158     0.037     0.000     0.000     0.000     0.000     0.000     0.000     0.000     0.000     0.000     0.000     0.000     0.000     0.000     0.000     0.000     0.000     0.000     0.000     0.000     0.000     0.000     0.000     0.000     0.000     0.000     0.000     0.000     0.000     0.000     0.000     0.000     0.000     0.000
     0.000     0.000     0.000     0.000     0.000     0.000     0.000     0.000     0.000     0.000     0.000     0.000     0.000     0.000     0.000     0.000     0.000     0.000     0.000     0.000     0.000     0.000     0.000     0.000     0.000     0.000     0.000     0.000     0.000     0.000     0.000     0.000     0.000     0.000     0.028     0.138     0.333     0.613     0.977     1.425     1.958     2.575     3.276     4.062     4.931     5.885     6.923     8.044     9.249    10.538    11.911    13.367    14.906    16.529    18.235    20.024    21.896    23.851    25.888    28.008    30.210    32.495    34.862    37.310    39.840    42.452    45.145    47.919    50.773    53.708    56.724    59.819    62.994    66.247    69.580    72.991    76.481    80.047    83.691    87.411    91.207    92.461    84.802    77.314    69.999    62.856    55.885    49.087    42.460    36.006    29.723    23.613    17.675    11.909     6.315     0.893    -4.357    -9.434   -14.340   -19.073   -23.634   -28.023   -32.240   -36.285   -40.158   -43.858   -47.387   -50.743   -53.927   -56.939   -59.779   -62.447   -64.943   -67.267   -69.418   -71.398   -73.205   -74.840   -76.303   -77.594   -78.713   -79.659   -80.434   -81.036   -81.467   -81.725   -81.811   -81.725   -81.467   -81.036   -80.434   -79.659   -78.713   -77.594   -76.303   -74.840   -73.205   -71.398   -69.418   -67.267   -64.943   -62.447   -59.779   -56.939   -53.927   -50.743   -47.387   -43.858   -40.158   -36.285   -32.240   -28.023   -23.634   -19.073   -14.340    -9.434    -4.357     0.893     6.315    11.909    17.675    23.613    29.723    36.006    42.460    49.087    55.885    62.856    69.999    77.314    84.802    92.461    91.207    87.411    83.691    80.047    76.481    72.991    69.580    66.247    62.994    59.819    56.724    53.708    50.773    47.919    45.145    42.452    39.840    37.310    34.862    32.495    30.210    28.008    25.888    23.851    21.896    20.024    18.235    16.529    14.906    13.367    11.911    10.538     9.249     8.044     6.923     5.885     4.931     4.062     3.276     2.575     1.958     1.425     0.977     0.613     0.333     0.138     0.028     0.000     0.000     0.000     0.000     0.000     0.000     0.000     0.000     0.000     0.000     0.000     0.000     0.000     0.000     0.000     0.000     0.000     0.000     0.000     0.000     0.000     0.000     0.000     0.000     0.000     0.000     0.000     0.000     0.000     0.000     0.000     0.000     0.000
     0.000     0.000     0.000     0.000     0.000     0.000     0.000     0.000     0.000     0.000     0.000     0.000     0.000     0.000     0.000     0.000     0.000     0.000     0.000     0.000     0.000     0.000     0.000     0.000     0.000     0.000     0.000     0.000     0.000     0.000     0.000     0.000     0.000     0.000     0.019     0.118     0.301     0.568     0.920     1.356     1.875     2.479     3.167     3.938     4.794     5.733     6.755     7.861     9.051    10.323    11.679    13.118    14.640    16.245    17.933    19.703    21.556    23.491    25.508    27.607    29.788    32.050    34.394    36.819    39.325    41.911    44.578    47.325    50.152    53.059    56.045    59.110    62.253    65.475    68.774    72.150    75.603    79.132    82.737    86.417    90.171    93.999    86.953    79.466    72.151    65.008    58.037    51.238    44.612    38.157    31.875    25.764    19.826    14.060     8.466     3.045    -2.205    -7.283   -12.188   -16.921   -21.483   -25.872   -30.089   -34.133   -38.006   -41.707   -45.235   -48.592   -51.776   -54.788   -57.628   -60.296   -62.792   -65.115   -67.267   -69.246   -71.053   -72.688   -74.151   -75.442   -76.561   -77.508   -78.282   -78.885   -79.315   -79.573   -79.659   -79.573   -79.315   -78.885   -78.282   -77.508   -76.561   -75.442   -74.151   -72.688   -71.053   -69.246   -67.267   -65.115   -62.792   -60.296   -57.628   -54.788   -51.776   -48.592   -45.235   -41.707   -38.006   -34.133   -30.089   -25.872   -21.483   -16.921   -12.188    -7.283    -2.205     3.045     8.466    14.060    19.826    25.764    31.875    38.157    44.612    51.238    58.037    65.008    72.151    79.466    86.953    93.999    90.171    86.417    82.737    79.132    75.603    72.150    68.774    65.475    62.253    59.110    56.045    53.059    50.152    47.325    44.578    41.911    39.325    36.819    34.394    32.050    29.788    27.607    25.508    23.491    21.556    19.703    17.933    16.245    14.640    13.118    11.679    10.323     9.051     7.861     6.755     5.733     4.794     3.938     3.167     2.479     1.875     1.356     0.920     0.568     0.301     0.118     0.019     0.000     0.000     0.000     0.000     0.000     0.000     0.000     0.000     0.000     0.000     0.000     0.000     0.000     0.000     0.000     0.000     0.000     0.000     0.000     0.000     0.000     0.000     0.000     0.000     0.000     0.000     0.000     0.000     0.000     0.000     0.000     0.000     0.000
     0.000     0.000     0.000     0.000     0.000     0.000     0.000     0.000     0.000     0.000     0.000     0.000     0.000     0.000     0.000     0.000     0.000     0.000     0.000     0.000     0.000     0.000     0.000     0.000     0.000     0.000     0.000     0.000     0.000     0.000     0.000     0.000     0.000     0.000     0.012     0.098     0.268     0.522     0.861     1.283     1.788     2.378     3.051     3.807     4.647     5.570     6.577     7.666     8.839    10.094    11.433    12.854    14.357    15.943    17.611    19.361    21.193    23.106    25.101    27.178    29.336    31.574    33.893    36.293    38.773    41.333    43.972    46.691    49.489    52.365    55.320    58.352    61.462    64.649    67.912    71.251    74.666    78.155    81.719    85.356    89.065    92.847    89.277    81.790    74.474    67.332    60.361    53.562    46.935    40.481    34.198    28.088    22.150    16.384    10.790     5.368     0.118    -4.959    -9.864   -14.598   -19.159   -23.548   -27.765   -31.810   -35.683   -39.383   -42.912   -46.268   -49.452   -52.464   -55.304   -57.972   -60.468   -62.792   -64.943   -66.922   -68.730   -70.365   -71.828   -73.119   -74.238   -75.184   -75.959   -76.561   -76.991   -77.250   -77.336   -77.250   -76.991   -76.561   -75.959   -75.184   -74.238   -73.119   -71.828   -70.365   -68.730   -66.922   -64.943   -62.792   -60.468   -57.972   -55.304   -52.464   -49.452   -46.268   -42.912   -39.383   -35.683   -31.810   -27.765   -23.548   -19.159   -14.598    -9.864    -4.959     0.118     5.368    10.790    16.384    22.150    28.088    34.198    40.481    46.935    53.562    60.361    67.332    74.474    81.790    89.277    92.847    89.065    85.356    81.719    78.155    74.666    71.251    67.912    64.649    61.462    58.352    55.320    52.365    49.489    46.691    43.972    41.333    38.773    36.293    33.893    31.574    29.336    27.178    25.101    23.106    21.193    19.361    17.611    15.943    14.357    12.854    11.433    10.094     8.839     7.666     6.577     5.570     4.647     3.807     3.051     2.378     1.788     1.283     0.861     0.522     0.268     0.098     0.012     0.000     0.000     0.000     0.000     0.000     0.000     0.000     0.000     0.000     0.000     0.000     0.000     0.000     0.000     0.000     0.000     0.000     0.000     0.000     0.000     0.000     0.000     0.000     0.000     0.000     0.000     0.000     0.000     0.000     0.000     0.000     0.000     0.000
     0.000     0.000     0.000     0.000     0.000     0.000     0.000     0.000     0.000     0.000     0.000     0.000     0.000     0.000     0.000     0.000     0.000     0.000     0.000     0.000     0.000     0.000     0.000     0.000     0.000     0.000     0.000     0.000     0.000     0.000     0.000     0.000     0.000     0.000     0.006     0.079     0.235     0.475     0.799     1.206     1.697     2.271     2.929     3.669     4.493     5.399     6.389     7.460     8.615     9.852    11.171    12.573    14.056    15.622    17.269    18.997    20.807    22.698    24.670    26.722    28.855    31.069    33.362    35.735    38.187    40.718    43.328    46.017    48.783    51.627    54.549    57.547    60.621    63.771    66.997    70.297    73.671    77.118    80.638    84.230    87.892    91.625    91.773    84.285    76.970    69.827    62.856    56.058    49.431    42.976    36.694    30.584    24.646    18.880    13.286     7.864     2.614    -2.463    -7.369   -12.102   -16.663   -21.052   -25.269   -29.314   -33.187   -36.887   -40.416   -43.772   -46.956   -49.969   -52.809   -55.476   -57.972   -60.296   -62.447   -64.427   -66.234   -67.869   -69.332   -70.623   -71.742   -72.688   -73.463   -74.065   -74.496   -74.754   -74.840   -74.754   -74.496   -74.065   -73.463   -72.688   -71.742   -70.623   -69.332   -67.869   -66.234   -64.427   -62.447   -60.296   -57.972   -55.476   -52.809   -49.969   -46.956   -43.772   -40.416   -36.887   -33.187   -29.314   -25.269   -21.052   -16.663   -12.102    -7.369    -2.463     2.614     7.864    13.286    18.880    24.646    30.584    36.694    42.976    49.431    56.058    62.856    69.827    76.970    84.285    91.773    91.625    87.892    84.230    80.638    77.118    73.671    70.297    66.997    63.771    60.621    57.547    54.549    51.627    48.783    46.017    43.328    40.718    38.187    35.735    33.362    31.069    28.855    26.722    24.670    22.698    20.807    18.997    17.269    15.622    14.056    12.573    11.171     9.852     8.615     7.460     6.389     5.399     4.493     3.669     2.929     2.271     1.697     1.206     0.799     0.475     0.235     0.079     0.006     0.000     0.000     0.000     0.000     0.000     0.000     0.000     0.000     0.000     0.000     0.000     0.000     0.000     0.000     0.000     0.000     0.000     0.000     0.000     0.000     0.000     0.000     0.000     0.000     0.000     0.000     0.000     0.000     0.000     0.000     0.000     0.000     0.000
     0.000     0.000     0.000     0.000     0.000     0.000     0.000     0.000     0.000     0.000     0.000     0.000     0.000     0.000     0.000     0.000     0.000     0.000     0.000     0.000     0.000     0.000     0.000     0.000     0.000     0.000     0.000     0.000     0.000     0.000     0.000     0.000     0.000     0.000     0.002     0.060     0.202     0.428     0.736     1.128     1.603     2.161     2.801     3.525     4.331     5.220     6.191     7.244     8.379     9.597    10.896    12.277    13.739    15.283    16.908    18.613    20.400    22.267    24.214    26.241    28.348    30.535    32.800    35.145    37.568    40.069    42.648    45.305    48.038    50.848    53.735    56.696    59.733    62.845    66.030    69.289    72.620    76.023    79.497    83.041    86.655    90.336    94.085    86.953    79.638    72.495    65.524    58.725    52.099    45.644    39.362    33.252    27.314    21.547    15.954    10.532     5.282     0.205    -4.701    -9.434   -13.995   -18.384   -22.601   -26.646   -30.519   -34.220   -37.748   -41.104   -44.289   -47.301   -50.141   -52.809   -55.304   -57.628   -59.779   -61.759   -63.566   -65.201   -66.664   -67.955   -69.074   -70.021   -70.795   -71.398   -71.828   -72.086   -72.172   -72.086   -71.828   -71.398   -70.795   -70.021   -69.074   -67.955   -66.664   -65.201   -63.566   -61.759   -59.779   -57.628   -55.304   -52.809   -50.141   -47.301   -44.289   -41.104   -37.748   -34.220   -30.519   -26.646   -22.601   -18.384   -13.995    -9.434    -4.701     0.205     5.282    10.532    15.954    21.547    27.314    33.252    39.362    45.644    52.099    58.725    65.524    72.495    79.638    86.953    94.085    90.336    86.655    83.041    79.497    76.023    72.620    69.289    66.030    62.845    59.733    56.696    53.735    50.848    48.038    45.305    42.648    40.069    37.568    35.145    32.800    30.535    28.348    26.241    24.214    22.267    20.400    18.613    16.908    15.283    13.739    12.277    10.896     9.597     8.379     7.244     6.191     5.220     4.331     3.525     2.801     2.161     1.603     1.128     0.736     0.428     0.202     0.060     0.002     0.000     0.000     0.000     0.000     0.000     0.000     0.000     0.000     0.000     0.000     0.000     0.000     0.000     0.000     0.000     0.000     0.000     0.000     0.000     0.000     0.000     0.000     0.000     0.000     0.000     0.000     0.000     0.000     0.000     0.000     0.000     0.000     0.000
     0.000     0.000     0.000     0.000     0.000     0.000     0.000     0.000     0.000     0.000     0.000     0.000     0.000     0.000     0.000     0.000     0.000     0.000     0.000     0.000     0.000     0.000     0.000     0.000     0.000     0.000     0.000     0.000     0.000     0.000     0.000     0.000     0.000     0.000     0.000     0.043     0.170     0.379     0.672     1.047     1.505     2.046     2.669     3.375     4.162     5.032     5.984     7.017     8.133     9.329    10.607    11.967    13.407    14.927    16.529    18.210    19.972    21.814    23.735    25.735    27.815    29.973    32.210    34.524    36.917    39.386    41.933    44.556    47.255    50.029    52.878    55.802    58.800    61.871    65.015    68.230    71.517    74.873    78.299    81.794    85.356    88.984    92.677    89.793    82.478    75.335    68.364    61.565    54.939    48.484    42.202    36.092    30.153    24.387    18.794    13.372     8.122     3.045    -1.861    -6.594   -11.155   -15.544   -19.761   -23.806   -27.679   -31.380   -34.908   -38.264   -41.449   -44.461   -47.301   -49.969   -52.464   -54.788   -56.939   -58.919   -60.726   -62.361   -63.824   -65.115   -66.234   -67.181   -67.955   -68.558   -68.988   -69.246   -69.332   -69.246   -68.988   -68.558   -67.955   -67.181   -66.234   -65.115   -63.824   -62.361   -60.726   -58.919   -56.939   -54.788   -52.464   -49.969   -47.301   -44.461   -41.449   -38.264   -34.908   -31.380   -27.679   -23.806   -19.761   -15.544   -11.155    -6.594    -1.861     3.045     8.122    13.372    18.794    24.387    30.153    36.092    42.202    48.484    54.939    61.565    68.364    75.335    82.478    89.793    92.677    88.984    85.356    81.794    78.299    74.873    71.517    68.230    65.015    61.871    58.800    55.802    52.878    50.029    47.255    44.556    41.933    39.386    36.917    34.524    32.210    29.973    27.815    25.735    23.735    21.814    19.972    18.210    16.529    14.927    13.407    11.967    10.607     9.329     8.133     7.017     5.984     5.032     4.162     3.375     2.669     2.046     1.505     1.047     0.672     0.379     0.170     0.043     0.000     0.000     0.000     0.000     0.000     0.000     0.000     0.000     0.000     0.000     0.000     0.000     0.000     0.000     0.000     0.000     0.000     0.000     0.000     0.000     0.000     0.000     0.000     0.000     0.000     0.000     0.000     0.000     0.000     0.000     0.000     0.000     0.000     0.000
     0.000     0.000     0.000     0.000     0.000     0.000     0.000     0.000     0.000     0.000     0.000     0.000     0.000     0.000     0.000     0.000     0.000     0.000     0.000     0.000     0.000     0.000     0.000     0.000     0.000     0.000     0.000     0.000     0.000     0.000     0.000     0.000     0.000     0.000     0.000     0.029     0.139     0.332     0.607     0.965     1.406     1.928     2.533     3.219     3.987     4.837     5.769     6.782     7.876     9.051    10.306    11.643    13.059    14.556    16.133    17.789    19.525    21.340    23.234    25.206    27.257    29.386    31.592    33.875    36.235    38.671    41.184    43.772    46.434    49.171    51.982    54.867    57.823    60.852    63.952    67.122    70.362    73.671    77.047    80.490    83.998    87.571    91.207    92.805    85.490    78.347    71.376    64.578    57.951    51.496    45.214    39.104    33.166    27.400    21.806    16.384    11.134     6.057     1.151    -3.582    -8.143   -12.532   -16.749   -20.794   -24.667   -28.367   -31.896   -35.252   -38.436   -41.449   -44.289   -46.956   -49.452   -51.776   -53.927   -55.907   -57.714   -59.349   -60.812   -62.103   -63.222   -64.168   -64.943   -65.545   -65.976   -66.234   -66.320   -66.234   -65.976   -65.545   -64.943   -64.168   -63.222   -62.103   -60.812   -59.349   -57.714   -55.907   -53.927   -51.776   -49.452   -46.956   -44.289   -41.449   -38.436   -35.252   -31.896   -28.367   -24.667   -20.794   -16.749   -12.532    -8.143    -3.582     1.151     6.057    11.134    16.384    21.806    27.400    33.166    39.104    45.214    51.496    57.951    64.578    71.376    78.347    85.490    92.805    91.207    87.571    83.998    80.490    77.047    73.671    70.362    67.122    63.952    60.852    57.823    54.867    51.982    49.171    46.434    43.772    41.184    38.671    36.235    33.875    31.592    29.386    27.257    25.206    23.234    21.340    19.525    17.789    16.133    14.556    13.059    11.643    10.306     9.051     7.876     6.782     5.769     4.837     3.987     3.219     2.533     1.928     1.406     0.965     0.607     0.332     0.139     0.029     0.000     0.000     0.000     0.000     0.000     0.000     0.000     0.000     0.000     0.000     0.000     0.000     0.000     0.000     0.000     0.000     0.000     0.000     0.000     0.000     0.000     0.000     0.000     0.000     0.000     0.000     0.000     0.000     0.000     0.000     0.000     0.000     0.000     0.000
     0.000     0.000     0.000     0.000     0.000     0.000     0.000     0.000     0.000     0.000     0.000     0.000     0.000     0.000     0.000     0.000     0.000     0.000     0.000     0.000     0.000     0.000     0.000     0.000     0.000     0.000     0.000     0.000     0.000     0.000     0.000     0.000     0.000     0.000     0.000     0.016     0.109     0.285     0.543     0.882     1.304     1.807     2.393     3.059     3.807     4.636     5.547     6.538     7.609     8.761     9.994    11.306    12.698    14.170    15.721    17.351    19.060    20.847    22.712    24.655    26.676    28.773    30.947    33.198    35.525    37.926    40.403    42.954    45.579    48.278    51.048    53.891    56.806    59.790    62.845    65.968    69.160    72.418    75.743    79.132    82.586    86.101    89.678    93.315    88.674    81.531    74.561    67.762    61.135    54.681    48.398    42.288    36.350    30.584    24.990    19.568    14.318     9.241     4.335    -0.398    -4.959    -9.348   -13.565   -17.610   -21.483   -25.183   -28.712   -32.068   -35.252   -38.264   -41.104   -43.772   -46.268   -48.592   -50.743   -52.722   -54.530   -56.165   -57.628   -58.919   -60.038   -60.984   -61.759   -62.361   -62.791   -63.050   -63.136   -63.050   -62.791   -62.361   -61.759   -60.984   -60.038   -58.919   -57.628   -56.165   -54.530   -52.722   -50.743   -48.592   -46.268   -43.772   -41.104   -38.264   -35.252   -32.068   -28.712   -25.183   -21.483   -17.610   -13.565    -9.348    -4.959    -0.398     4.335     9.241    14.318    19.568    24.990    30.584    36.350    42.288    48.398    54.681    61.135    67.762    74.561    81.531    88.674    93.315    89.678    86.101    82.586    79.132    75.743    72.418    69.160    65.968    62.845    59.790    56.806    53.891    51.048    48.278    45.579    42.954    40.403    37.926    35.525    33.198    30.947    28.773    26.676    24.655    22.712    20.847    19.060    17.351    15.721    14.170    12.698    11.306     9.994     8.761     7.609     6.538     5.547     4.636     3.807     3.059     2.393     1.807     1.304     0.882     0.543     0.285     0.109     0.016     0.000     0.000     0.000     0.000     0.000     0.000     0.000     0.000     0.000     0.000     0.000     0.000     0.000     0.000     0.000     0.000     0.000     0.000     0.000     0.000     0.000     0.000     0.000     0.000     0.000     0.000     0.000     0.000     0.000     0.000     0.000     0.000     0.000     0.000
     0.000     0.000     0.000     0.000     0.000     0.000     0.000     0.000     0.000     0.000     0.000     0.000     0.000     0.000     0.000     0.000     0.000     0.000     0.000     0.000     0.000     0.000     0.000     0.000     0.000     0.000     0.000     0.000     0.000     0.000     0.000     0.000     0.000     0.000     0.000     0.007     0.082     0.240     0.478     0.799     1.201     1.685     2.250     2.896     3.622     4.430     5.318     6.286     7.334     8.463     9.670    10.958    12.324    13.770    15.294    16.896    18.577    20.335    22.170    24.083    26.072    28.137    30.278    32.495    34.787    37.152    39.592    42.105    44.691    47.349    50.078    52.878    55.749    58.688    61.695    64.770    67.912    71.119    74.390    77.725    81.121    84.578    88.093    91.667    92.031    84.888    77.917    71.118    64.492    58.037    51.755    45.644    39.706    33.940    28.346    22.924    17.675    12.597     7.692     2.958    -1.603    -5.992   -10.209   -14.254   -18.126   -21.827   -25.355   -28.712   -31.896   -34.908   -37.748   -40.416   -42.912   -45.235   -47.387   -49.366   -51.173   -52.809   -54.272   -55.562   -56.681   -57.628   -58.402   -59.005   -59.435   -59.693   -59.779   -59.693   -59.435   -59.005   -58.402   -57.628   -56.681   -55.562   -54.272   -52.809   -51.173   -49.366   -47.387   -45.235   -42.912   -40.416   -37.748   -34.908   -31.896   -28.712   -25.355   -21.827   -18.126   -14.254   -10.209    -5.992    -1.603     2.958     7.692    12.597    17.675    22.924    28.346    33.940    39.706    45.644    51.755    58.037    64.492    71.118    77.917    84.888    92.031    91.667    88.093    84.578    81.121    77.725    74.390    71.119    67.912    64.770    61.695    58.688    55.749    52.878    50.078    47.349    44.691    42.105    39.592    37.152    34.787    32.495    30.278    28.137    26.072    24.083    22.170    20.335    18.577    16.896    15.294    13.770    12.324    10.958     9.670     8.463     7.334     6.286     5.318     4.430     3.622     2.896     2.250     1.685     1.201     0.799     0.478     0.240     0.082     0.007     0.000     0.000     0.000     0.000     0.000     0.000     0.000     0.000     0.000     0.000     0.000     0.000     0.000     0.000     0.000     0.000     0.000     0.000     0.000     0.000     0.000     0.000     0.000     0.000     0.000     0.000     0.000     0.000     0.000     0.000     0.000     0.000     0.000     0.000
     0.000     0.000     0.000     0.000     0.000     0.000     0.000     0.000     0.000     0.000     0.000     0.000     0.000     0.000     0.000     0.000     0.000     0.000     0.000     0.000     0.000     0.000     0.000     0.000     0.000     0.000     0.000     0.000     0.000     0.000     0.000     0.000     0.000     0.000     0.000     0.002     0.058     0.196     0.416     0.716     1.098     1.561     2.105     2.729     3.433     4.218     5.083     6.027     7.051     8.155     9.337    10.599    11.939    13.357    14.853    16.426    18.077    19.805    21.610    23.491    25.447    27.479    29.586    31.767    34.023    36.351    38.753    41.226    43.772    46.388    49.074    51.830    54.655    57.547    60.506    63.531    66.621    69.775    72.991    76.269    79.607    83.003    86.457    89.966    93.528    88.416    81.445    74.647    68.020    61.565    55.283    49.173    43.235    37.469    31.875    26.453    21.203    16.126    11.220     6.487     1.926    -2.463    -6.680   -10.725   -14.598   -18.298   -21.827   -25.183   -28.367   -31.380   -34.220   -36.887   -39.383   -41.707   -43.858   -45.838   -47.645   -49.280   -50.743   -52.034   -53.153   -54.099   -54.874   -55.476   -55.907   -56.165   -56.251   -56.165   -55.907   -55.476   -54.874   -54.099   -53.153   -52.034   -50.743   -49.280   -47.645   -45.838   -43.858   -41.707   -39.383   -36.887   -34.220   -31.380   -28.367   -25.183   -21.827   -18.298   -14.598   -10.725    -6.680    -2.463     1.926     6.487    11.220    16.126    21.203    26.453    31.875    37.469    43.235    49.173    55.283    61.565    68.020    74.647    81.445    88.416    93.528    89.966    86.457    83.003    79.607    76.269    72.991    69.775    66.621    63.531    60.506    57.547    54.655    51.830    49.074    46.388    43.772    41.226    38.753    36.351    34.023    31.767    29.586    27.479    25.447    23.491    21.610    19.805    18.077    16.426    14.853    13.357    11.939    10.599     9.337     8.155     7.051     6.027     5.083     4.218     3.433     2.729     2.105     1.561     1.098     0.716     0.416     0.196     0.058     0.002     0.000     0.000     0.000     0.000     0.000     0.000     0.000     0.000     0.000     0.000     0.000     0.000     0.000     0.000     0.000     0.000     0.000     0.000     0.000     0.000     0.000     0.000     0.000     0.000     0.000     0.000     0.000     0.000     0.000     0.000     0.000     0.000     0.000     0.000
     0.000     0.000     0.000     0.000     0.000     0.000     0.000     0.000     0.000     0.000     0.000     0.000     0.000     0.000     0.000     0.000     0.000     0.000     0.000     0.000     0.000     0.000     0.000     0.000     0.000     0.000     0.000     0.000     0.000     0.000     0.000     0.000     0.000     0.000     0.000     0.000     0.037     0.155     0.355     0.635     0.995     1.436     1.958     2.560     3.241     4.002     4.843     5.763     6.762     7.839     8.995    10.230    11.542    12.932    14.399    15.943    17.563    19.260    21.032    22.880    24.803    26.801    28.872    31.017    33.234    35.524    37.886    40.319    42.823    45.396    48.038    50.748    53.526    56.370    59.279    62.253    65.290    68.390    71.550    74.769    78.047    81.382    84.772    88.214    91.709    92.117    85.146    78.347    71.721    65.266    58.984    52.873    46.935    41.169    35.575    30.154    24.904    19.826    14.921    10.188     5.626     1.237    -2.980    -7.024   -10.897   -14.598   -18.126   -21.483   -24.667   -27.679   -30.519   -33.187   -35.683   -38.006   -40.158   -42.137   -43.944   -45.579   -47.042   -48.333   -49.452   -50.399   -51.173   -51.776   -52.206   -52.464   -52.550   -52.464   -52.206   -51.776   -51.173   -50.399   -49.452   -48.333   -47.042   -45.579   -43.944   -42.137   -40.158   -38.006   -35.683   -33.187   -30.519   -27.679   -24.667   -21.483   -18.126   -14.598   -10.897    -7.024    -2.980     1.237     5.626    10.188    14.921    19.826    24.904    30.154    35.575    41.169    46.935    52.873    58.984    65.266    71.721    78.347    85.146    92.117    91.709    88.214    84.772    81.382    78.047    74.769    71.550    68.390    65.290    62.253    59.279    56.370    53.526    50.748    48.038    45.396    42.823    40.319    37.886    35.524    33.234    31.017    28.872    26.801    24.803    22.880    21.032    19.260    17.563    15.943    14.399    12.932    11.542    10.230     8.995     7.839     6.762     5.763     4.843     4.002     3.241     2.560     1.958     1.436     0.995     0.635     0.355     0.155     0.037     0.000     0.000     0.000     0.000     0.000     0.000     0.000     0.000     0.000     0.000     0.000     0.000     0.000     0.000     0.000     0.000     0.000     0.000     0.000     0.000     0.000     0.000     0.000     0.000     0.000     0.000     0.000     0.000     0.000     0.000     0.000     0.000     0.000     0.000     0.000
     0.000     0.000     0.000     0.000     0.000     0.000     0.000     0.000     0.000     0.000     0.000     0.000     0.000     0.000     0.000     0.000     0.000     0.000     0.000     0.000     0.000     0.000     0.000     0.000     0.000     0.000     0.000     0.000     0.000     0.000     0.000     0.000     0.000     0.000     0.000     0.000     0.020     0.118     0.296     0.555     0.893     1.312     1.811     2.389     3.046     3.783     4.599     5.493     6.466     7.517     8.646     9.852    11.136    12.496    13.933    15.446    17.035    18.700    20.439    22.253    24.141    26.103    28.137    30.244    32.424    34.674    36.995    39.386    41.847    44.375    46.972    49.636    52.365    55.159    58.018    60.939    63.922    66.965    70.068    73.229    76.445    79.717    83.041    86.417    89.842    93.315    89.019    82.220    75.593    69.139    62.856    56.746    50.808    45.042    39.448    34.026    28.777    23.699    18.794    14.060     9.499     5.110     0.893    -3.152    -7.024   -10.725   -14.254   -17.610   -20.794   -23.806   -26.646   -29.314   -31.810   -34.133   -36.285   -38.264   -40.072   -41.707   -43.170   -44.461   -45.579   -46.526   -47.301   -47.903   -48.333   -48.592   -48.678   -48.592   -48.333   -47.903   -47.301   -46.526   -45.579   -44.461   -43.170   -41.707   -40.072   -38.264   -36.285   -34.133   -31.810   -29.314   -26.646   -23.806   -20.794   -17.610   -14.254   -10.725    -7.024    -3.152     0.893     5.110     9.499    14.060    18.794    23.699    28.777    34.026    39.448    45.042    50.808    56.746    62.856    69.139    75.593    82.220    89.019    93.315    89.842    86.417    83.041    79.717    76.445    73.229    70.068    66.965    63.922    60.939    58.018    55.159    52.365    49.636    46.972    44.375    41.847    39.386    36.995    34.674    32.424    30.244    28.137    26.103    24.141    22.253    20.439    18.700    17.035    15.446    13.933    12.496    11.136     9.852     8.646     7.517     6.466     5.493     4.599     3.783     3.046     2.389     1.811     1.312     0.893     0.555     0.296     0.118     0.020     0.000     0.000     0.000     0.000     0.000     0.000     0.000     0.000     0.000     0.000     0.000     0.000     0.000     0.000     0.000     0.000     0.000     0.000     0.000     0.000     0.000     0.000     0.000     0.000     0.000     0.000     0.000     0.000     0.000     0.000     0.000     0.000     0.000     0.000     0.000
     0.000     0.000     0.000     0.000     0.000     0.000     0.000     0.000     0.000     0.000     0.000     0.000     0.000     0.000     0.000     0.000     0.000     0.000     0.000     0.000     0.000     0.000     0.000     0.000     0.000     0.000     0.000     0.000     0.000     0.000     0.000     0.000     0.000     0.000     0.000     0.000     0.008     0.084     0.241     0.477     0.793     1.189     1.663     2.217     2.850     3.562     4.352     5.220     6.165     7.189     8.289     9.467    10.721    12.051    13.457    14.938    16.495    18.126    19.831    21.610    23.462    25.387    27.384    29.452    31.592    33.801    36.081    38.429    40.845    43.328    45.878    48.494    51.174    53.918    56.724    59.591    62.519    65.505    68.549    71.650    74.804    78.011    81.270    84.578    87.932    91.332    93.063    86.265    79.638    73.184    66.901    60.791    54.853    49.087    43.493    38.071    32.821    27.744    22.838    18.105    13.544     9.155     4.938     0.893    -2.980    -6.680   -10.209   -13.565   -16.749   -19.761   -22.601   -25.269   -27.765   -30.089   -32.240   -34.220   -36.027   -37.662   -39.125   -40.416   -41.535   -42.481   -43.256   -43.858   -44.289   -44.547   -44.633   -44.547   -44.289   -43.858   -43.256   -42.481   -41.535   -40.416   -39.125   -37.662   -36.027   -34.220   -32.240   -30.089   -27.765   -25.269   -22.601   -19.761   -16.749   -13.565   -10.209    -6.680    -2.980     0.893     4.938     9.155    13.544    18.105    22.838    27.744    32.821    38.071    43.493    49.087    54.853    60.791    66.901    73.184    79.638    86.265    93.063    91.332    87.932    84.578    81.270    78.011    74.804    71.650    68.549    65.505    62.519    59.591    56.724    53.918    51.174    48.494    45.878    43.328    40.845    38.429    36.081    33.801    31.592    29.452    27.384    25.387    23.462    21.610    19.831    18.126    16.495    14.938    13.457    12.051    10.721     9.467     8.289     7.189     6.165     5.220     4.352     3.562     2.850     2.217     1.663     1.189     0.793     0.477     0.241     0.084     0.008     0.000     0.000     0.000     0.000     0.000     0.000     0.000     0.000     0.000     0.000     0.000     0.000     0.000     0.000     0.000     0.000     0.000     0.000     0.000     0.000     0.000     0.000     0.000     0.000     0.000     0.000     0.000     0.000     0.000     0.000     0.000     0.000     0.000     0.000     0.000
     0.000     0.000     0.000     0.000     0.000     0.000     0.000     0.000     0.000     0.000     0.000     0.000     0.000     0.000     0.000     0.000     0.000     0.000     0.000     0.000     0.000     0.000     0.000     0.000     0.000     0.000     0.000     0.000     0.000     0.000     0.000     0.000     0.000     0.000     0.000     0.000     0.001     0.055     0.189     0.402     0.695     1.067     1.517     2.046     2.653     3.339     4.102     4.943     5.861     6.855     7.927     9.074    10.298    11.597    12.971    14.420    15.943    17.540    19.210    20.953    22.768    24.655    26.613    28.642    30.741    32.908    35.145    37.449    39.820    42.257    44.759    47.325    49.955    52.647    55.400    58.213    61.084    64.012    66.997    70.035    73.127    76.269    79.461    82.699    85.983    89.310    92.677    90.482    83.855    77.401    71.118    65.008    59.070    53.304    47.710    42.288    37.038    31.961    27.055    22.322    17.761    13.372     9.155     5.110     1.237    -2.463    -5.992    -9.348   -12.532   -15.544   -18.384   -21.052   -23.548   -25.872   -28.023   -30.003   -31.810   -33.445   -34.908   -36.199   -37.318   -38.264   -39.039   -39.641   -40.072   -40.330   -40.416   -40.330   -40.072   -39.641   -39.039   -38.264   -37.318   -36.199   -34.908   -33.445   -31.810   -30.003   -28.023   -25.872   -23.548   -21.052   -18.384   -15.544   -12.532    -9.348    -5.992    -2.463     1.237     5.110     9.155    13.372    17.761    22.322    27.055    31.961    37.038    42.288    47.710    53.304    59.070    65.008    71.118    77.401    83.855    90.482    92.677    89.310    85.983    82.699    79.461    76.269    73.127    70.035    66.997    64.012    61.084    58.213    55.400    52.647    49.955    47.325    44.759    42.257    39.820    37.449    35.145    32.908    30.741    28.642    26.613    24.655    22.768    20.953    19.210    17.540    15.943    14.420    12.971    11.597    10.298     9.074     7.927     6.855     5.861     4.943     4.102     3.339     2.653     2.046     1.517     1.067     0.695     0.402     0.189     0.055     0.001     0.000     0.000     0.000     0.000     0.000     0.000     0.000     0.000     0.000     0.000     0.000     0.000     0.000     0.000     0.000     0.000     0.000     0.000     0.000     0.000     0.000     0.000     0.000     0.000     0.000     0.000     0.000     0.000     0.000     0.000     0.000     0.000     0.000     0.000     0.000
     0.000     0.000     0.000     0.000     0.000     0.000     0.000     0.000     0.000     0.000     0.000     0.000     0.000     0.000     0.000     0.000     0.000     0.000     0.000     0.000     0.000     0.000     0.000     0.000     0.000     0.000     0.000     0.000     0.000     0.000     0.000     0.000     0.000     0.000     0.000     0.000     0.000     0.032     0.142     0.332     0.600     0.947     1.372     1.875     2.456     3.115     3.851     4.663     5.553     6.518     7.560     8.676     9.869    11.136    12.477    13.892    15.381    16.942    18.577    20.283    22.060    23.908    25.827    27.815    29.872    31.997    34.189    36.448    38.773    41.163    43.616    46.132    48.711    51.350    54.049    56.806    59.620    62.489    65.413    68.390    71.417    74.493    77.617    80.786    83.998    87.251    90.543    93.870    88.244    81.790    75.507    69.397    63.459    57.693    52.099    46.677    41.427    36.350    31.444    26.711    22.150    17.761    13.544     9.499     5.626     1.926    -1.603    -4.959    -8.143   -11.155   -13.995   -16.663   -19.159   -21.483   -23.634   -25.614   -27.421   -29.056   -30.519   -31.810   -32.929   -33.875   -34.650   -35.252   -35.683   -35.941   -36.027   -35.941   -35.683   -35.252   -34.650   -33.875   -32.929   -31.810   -30.519   -29.056   -27.421   -25.614   -23.634   -21.483   -19.159   -16.663   -13.995   -11.155    -8.143    -4.959    -1.603     1.926     5.626     9.499    13.544    17.761    22.150    26.711    31.444    36.350    41.427    46.677    52.099    57.693    63.459    69.397    75.507    81.790    88.244    93.870    90.543    87.251    83.998    80.786    77.617    74.493    71.417    68.390    65.413    62.489    59.620    56.806    54.049    51.350    48.711    46.132    43.616    41.163    38.773    36.448    34.189    31.997    29.872    27.815    25.827    23.908    22.060    20.283    18.577    16.942    15.381    13.892    12.477    11.136     9.869     8.676     7.560     6.518     5.553     4.663     3.851     3.115     2.456     1.875     1.372     0.947     0.600     0.332     0.142     0.032     0.000     0.000     0.000     0.000     0.000     0.000     0.000     0.000     0.000     0.000     0.000     0.000     0.000     0.000     0.000     0.000     0.000     0.000     0.000     0.000     0.000     0.000     0.000     0.000     0.000     0.000     0.000     0.000     0.000     0.000     0.000     0.000     0.000     0.000     0.000     0.000
     0.000     0.000     0.000     0.000     0.000     0.000     0.000     0.000     0.000     0.000     0.000     0.000     0.000     0.000     0.000     0.000     0.000     0.000     0.000     0.000     0.000     0.000     0.000     0.000     0.000     0.000     0.000     0.000     0.000     0.000     0.000     0.000     0.000     0.000     0.000     0.000     0.000     0.014     0.101     0.266     0.509     0.831     1.230     1.707     2.261     2.891     3.599     4.383     5.243     6.178     7.189     8.274     9.434    10.668    11.976    13.357    14.810    16.336    17.933    19.601    21.340    23.149    25.027    26.973    28.987    31.069    33.216    35.429    37.707    40.048    42.452    44.918    47.444    50.029    52.673    55.373    58.129    60.939    63.802    66.715    69.678    72.688    75.743    78.842    81.982    85.161    88.376    91.625    92.805    86.351    80.068    73.958    68.020    62.254    56.660    51.238    45.989    40.911    36.006    31.272    26.711    22.322    18.105    14.060    10.188     6.487     2.958    -0.398    -3.582    -6.594    -9.434   -12.102   -14.598   -16.921   -19.073   -21.052   -22.860   -24.495   -25.958   -27.249   -28.367   -29.314   -30.089   -30.691   -31.121   -31.380   -31.466   -31.380   -31.121   -30.691   -30.089   -29.314   -28.367   -27.249   -25.958   -24.495   -22.860   -21.052   -19.073   -16.921   -14.598   -12.102    -9.434    -6.594    -3.582    -0.398     2.958     6.487    10.188    14.060    18.105    22.322    26.711    31.272    36.006    40.911    45.989    51.238    56.660    62.254    68.020    73.958    80.068    86.351    92.805    91.625    88.376    85.161    81.982    78.842    75.743    72.688    69.678    66.715    63.802    60.939    58.129    55.373    52.673    50.029    47.444    44.918    42.452    40.048    37.707    35.429    33.216    31.069    28.987    26.973    25.027    23.149    21.340    19.601    17.933    16.336    14.810    13.357    11.976    10.668     9.434     8.274     7.189     6.178     5.243     4.383     3.599     2.891     2.261     1.707     1.230     0.831     0.509     0.266     0.101     0.014     0.000     0.000     0.000     0.000     0.000     0.000     0.000     0.000     0.000     0.000     0.000     0.000     0.000     0.000     0.000     0.000     0.000     0.000     0.000     0.000     0.000     0.000     0.000     0.000     0.000     0.000     0.000     0.000     0.000     0.000     0.000     0.000     0.000     0.000     0.000     0.000
     0.000     0.000     0.000     0.000     0.000     0.000     0.000     0.000     0.000     0.000     0.000     0.000     0.000     0.000     0.000     0.000     0.000     0.000     0.000     0.000     0.000     0.000     0.000     0.000     0.000     0.000     0.000     0.000     0.000     0.000     0.000     0.000     0.000     0.000     0.000     0.000     0.000     0.003     0.065     0.205     0.423     0.718     1.091     1.540     2.067     2.669     3.348     4.102     4.931     5.836     6.815     7.868     8.995    10.196    11.469    12.815    14.232    15.721    17.280    18.910    20.609    22.378    24.214    26.118    28.089    30.125    32.227    34.394    36.623    38.915    41.269    43.683    46.156    48.687    51.274    53.918    56.615    59.364    62.165    65.015    67.912    70.855    73.841    76.870    79.937    83.041    86.180    89.351    92.551    91.084    84.802    78.691    72.753    66.987    61.393    55.972    50.722    45.644    40.739    36.006    31.444    27.055    22.838    18.794    14.921    11.220     7.692     4.335     1.151    -1.861    -4.701    -7.369    -9.864   -12.188   -14.340   -16.319   -18.126   -19.761   -21.224   -22.515   -23.634   -24.581   -25.355   -25.958   -26.388   -26.646   -26.732   -26.646   -26.388   -25.958   -25.355   -24.581   -23.634   -22.515   -21.224   -19.761   -18.126   -16.319   -14.340   -12.188    -9.864    -7.369    -4.701    -1.861     1.151     4.335     7.692    11.220    14.921    18.794    22.838    27.055    31.444    36.006    40.739    45.644    50.722    55.972    61.393    66.987    72.753    78.691    84.802    91.084    92.551    89.351    86.180    83.041    79.937    76.870    73.841    70.855    67.912    65.015    62.165    59.364    56.615    53.918    51.274    48.687    46.156    43.683    41.269    38.915    36.623    34.394    32.227    30.125    28.089    26.118    24.214    22.378    20.609    18.910    17.280    15.721    14.232    12.815    11.469    10.196     8.995     7.868     6.815     5.836     4.931     4.102     3.348     2.669     2.067     1.540     1.091     0.718     0.423     0.205     0.065     0.003     0.000     0.000     0.000     0.000     0.000     0.000     0.000     0.000     0.000     0.000     0.000     0.000     0.000     0.000     0.000     0.000     0.000     0.000     0.000     0.000     0.000     0.000     0.000     0.000     0.000     0.000     0.000     0.000     0.000     0.000     0.000     0.000     0.000     0.000     0.000     0.000
     0.000     0.000     0.000     0.000     0.000     0.000     0.000     0.000     0.000     0.000     0.000     0.000     0.000     0.000     0.000     0.000     0.000     0.000     0.000     0.000     0.000     0.000     0.000     0.000     0.000     0.000     0.000     0.000     0.000     0.000     0.000     0.000     0.000     0.000     0.000     0.000     0.000     0.000     0.037     0.151     0.342     0.611     0.956     1.378     1.875     2.449     3.098     3.822     4.620     5.493     6.440     7.460     8.554     9.720    10.958    12.267    13.648    15.099    16.620    18.211    19.869    21.596    23.391    25.251    27.178    29.169    31.225    33.344    35.525    37.767    40.069    42.430    44.849    47.325    49.857    52.442    55.079    57.768    60.506    63.292    66.123    68.999    71.916    74.873    77.868    80.898    83.960    87.052    90.171    93.315    89.707    83.597    77.659    71.893    66.299    60.877    55.627    50.550    45.644    40.911    36.350    31.961    27.744    23.699    19.826    16.126    12.597     9.241     6.057     3.045     0.205    -2.463    -4.959    -7.283    -9.434   -11.414   -13.221   -14.856   -16.319   -17.610   -18.729   -19.675   -20.450   -21.052   -21.483   -21.741   -21.827   -21.741   -21.483   -21.052   -20.450   -19.675   -18.729   -17.610   -16.319   -14.856   -13.221   -11.414    -9.434    -7.283    -4.959    -2.463     0.205     3.045     6.057     9.241    12.597    16.126    19.826    23.699    27.744    31.961    36.350    40.911    45.644    50.550    55.627    60.877    66.299    71.893    77.659    83.597    89.707    93.315    90.171    87.052    83.960    80.898    77.868    74.873    71.916    68.999    66.123    63.292    60.506    57.768    55.079    52.442    49.857    47.325    44.849    42.430    40.069    37.767    35.525    33.344    31.225    29.169    27.178    25.251    23.391    21.596    19.869    18.211    16.620    15.099    13.648    12.267    10.958     9.720     8.554     7.460     6.440     5.493     4.620     3.822     3.098     2.449     1.875     1.378     0.956     0.611     0.342     0.151     0.037     0.000     0.000     0.000     0.000     0.000     0.000     0.000     0.000     0.000     0.000     0.000     0.000     0.000     0.000     0.000     0.000     0.000     0.000     0.000     0.000     0.000     0.000     0.000     0.000     0.000     0.000     0.000     0.000     0.000     0.000     0.000     0.000     0.000     0.000     0.000     0.000     0.000
     0.000     0.000     0.000     0.000     0.000     0.000     0.000     0.000     0.000     0.000     0.000     0.000     0.000     0.000     0.000     0.000     0.000     0.000     0.000     0.000     0.000     0.000     0.000     0.000     0.000     0.000     0.000     0.000     0.000     0.000     0.000     0.000     0.000     0.000     0.000     0.000     0.000     0.000     0.016     0.104     0.268     0.509     0.826     1.219     1.688     2.232     2.850     3.543     4.310     5.151     6.065     7.051     8.110     9.241    10.443    11.716    13.059    14.472    15.954    17.504    19.122    20.807    22.558    24.375    26.257    28.202    30.210    32.281    34.412    36.604    38.854    41.163    43.527    45.948    48.422    50.948    53.526    56.153    58.828    61.549    64.315    67.122    69.970    72.856    75.778    78.733    81.719    84.733    87.772    90.833    93.913    88.674    82.736    76.970    71.376    65.955    60.705    55.627    50.722    45.989    41.427    37.038    32.821    28.777    24.904    21.203    17.675    14.318    11.134     8.122     5.282     2.614     0.118    -2.205    -4.357    -6.336    -8.143    -9.778   -11.241   -12.532   -13.651   -14.598   -15.372   -15.975   -16.405   -16.663   -16.749   -16.663   -16.405   -15.975   -15.372   -14.598   -13.651   -12.532   -11.241    -9.778    -8.143    -6.336    -4.357    -2.205     0.118     2.614     5.282     8.122    11.134    14.318    17.675    21.203    24.904    28.777    32.821    37.038    41.427    45.989    50.722    55.627    60.705    65.955    71.376    76.970    82.736    88.674    93.913    90.833    87.772    84.733    81.719    78.733    75.778    72.856    69.970    67.122    64.315    61.549    58.828    56.153    53.526    50.948    48.422    45.948    43.527    41.163    38.854    36.604    34.412    32.281    30.210    28.202    26.257    24.375    22.558    20.807    19.122    17.504    15.954    14.472    13.059    11.716    10.443     9.241     8.110     7.051     6.065     5.151     4.310     3.543     2.850     2.232     1.688     1.219     0.826     0.509     0.268     0.104     0.016     0.000     0.000     0.000     0.000     0.000     0.000     0.000     0.000     0.000     0.000     0.000     0.000     0.000     0.000     0.000     0.000     0.000     0.000     0.000     0.000     0.000     0.000     0.000     0.000     0.000     0.000     0.000     0.000     0.000     0.000     0.000     0.000     0.000     0.000     0.000     0.000     0.000
     0.000     0.000     0.000     0.000     0.000     0.000     0.000     0.000     0.000     0.000     0.000     0.000     0.000     0.000     0.000     0.000     0.000     0.000     0.000     0.000     0.000     0.000     0.000     0.000     0.000     0.000     0.000     0.000     0.000     0.000     0.000     0.000     0.000     0.000     0.000     0.000     0.000     0.000     0.003     0.064     0.201     0.414     0.703     1.067     1.505     2.019     2.606     3.268     4.002     4.810     5.690     6.643     7.666     8.761     9.927    11.162    12.467    13.841    15.283    16.792    18.369    20.011    21.719    23.491    25.327    27.225    29.186    31.207    33.289    35.429    37.627    39.882    42.192    44.556    46.972    49.440    51.957    54.522    57.134    59.790    62.489    65.229    68.007    70.822    73.671    76.551    79.461    82.396    85.356    88.336    91.332    93.924    87.986    82.220    76.626    71.204    65.955    60.877    55.972    51.238    46.677    42.288    38.071    34.026    30.154    26.453    22.924    19.568    16.384    13.372    10.532     7.864     5.368     3.045     0.893    -1.086    -2.894    -4.529    -5.992    -7.283    -8.401    -9.348   -10.123   -10.725   -11.155   -11.414   -11.500   -11.414   -11.155   -10.725   -10.123    -9.348    -8.401    -7.283    -5.992    -4.529    -2.894    -1.086     0.893     3.045     5.368     7.864    10.532    13.372    16.384    19.568    22.924    26.453    30.154    34.026    38.071    42.288    46.677    51.238    55.972    60.877    65.955    71.204    76.626    82.220    87.986    93.924    91.332    88.336    85.356    82.396    79.461    76.551    73.671    70.822    68.007    65.229    62.489    59.790    57.134    54.522    51.957    49.440    46.972    44.556    42.192    39.882    37.627    35.429    33.289    31.207    29.186    27.225    25.327    23.491    21.719    20.011    18.369    16.792    15.283    13.841    12.467    11.162     9.927     8.761     7.666     6.643     5.690     4.810     4.002     3.268     2.606     2.019     1.505     1.067     0.703     0.414     0.201     0.064     0.003     0.000     0.000     0.000     0.000     0.000     0.000     0.000     0.000     0.000     0.000     0.000     0.000     0.000     0.000     0.000     0.000     0.000     0.000     0.000     0.000     0.000     0.000     0.000     0.000     0.000     0.000     0.000     0.000     0.000     0.000     0.000     0.000     0.000     0.000     0.000     0.000     0.000
     0.000     0.000     0.000     0.000     0.000     0.000     0.000     0.000     0.000     0.000     0.000     0.000     0.000     0.000     0.000     0.000     0.000     0.000     0.000     0.000     0.000     0.000     0.000     0.000     0.000     0.000     0.000     0.000     0.000     0.000     0.000     0.000     0.000     0.000     0.000     0.000     0.000     0.000     0.000     0.033     0.142     0.327     0.586     0.920     1.328     1.811     2.367     2.996     3.698     4.472     5.318     6.235     7.223     8.282     9.410    10.607    11.873    13.207    14.609    16.077    17.611    19.210    20.873    22.600    24.390    26.241    28.153    30.125    32.156    34.245    36.390    38.590    40.845    43.152    45.510    47.919    50.375    52.878    55.427    58.018    60.650    63.322    66.030    68.774    71.550    74.356    77.189    80.047    82.927    85.826    88.740    91.667    93.408    87.642    82.048    76.626    71.376    66.299    61.393    56.660    52.099    47.710    43.493    39.448    35.575    31.875    28.346    24.990    21.806    18.794    15.954    13.286    10.790     8.466     6.315     4.335     2.528     0.893    -0.570    -1.861    -2.980    -3.926    -4.701    -5.303    -5.734    -5.992    -6.078    -5.992    -5.734    -5.303    -4.701    -3.926    -2.980    -1.861    -0.570     0.893     2.528     4.335     6.315     8.466    10.790    13.286    15.954    18.794    21.806    24.990    28.346    31.875    35.575    39.448    43.493    47.710    52.099    56.660    61.393    66.299    71.376    76.626    82.048    87.642    93.408    91.667    88.740    85.826    82.927    80.047    77.189    74.356    71.550    68.774    66.030    63.322    60.650    58.018    55.427    52.878    50.375    47.919    45.510    43.152    40.845    38.590    36.390    34.245    32.156    30.125    28.153    26.241    24.390    22.600    20.873    19.210    17.611    16.077    14.609    13.207    11.873    10.607     9.410     8.282     7.223     6.235     5.318     4.472     3.698     2.996     2.367     1.811     1.328     0.920     0.586     0.327     0.142     0.033     0.000     0.000     0.000     0.000     0.000     0.000     0.000     0.000     0.000     0.000     0.000     0.000     0.000     0.000     0.000     0.000     0.000     0.000     0.000     0.000     0.000     0.000     0.000     0.000     0.000     0.000     0.000     0.000     0.000     0.000     0.000     0.000     0.000     0.000     0.000     0.000     0.000     0.000
     0.000     0.000     0.000     0.000     0.000     0.000     0.000     0.000     0.000     0.000     0.000     0.000     0.000     0.000     0.000     0.000     0.000     0.000     0.000     0.000     0.000     0.000     0.000     0.000     0.000     0.000     0.000     0.000     0.000     0.000     0.000     0.000     0.000     0.000     0.000     0.000     0.000     0.000     0.000     0.012     0.092     0.247     0.477     0.781     1.158     1.609     2.132     2.729     3.397     4.137     4.948     5.830     6.782     7.803     8.894    10.052    11.279    12.573    13.933    15.359    16.850    18.405    20.024    21.705    23.448    25.251    27.115    29.037    31.017    33.053    35.145    37.290    39.489    41.739    44.039    46.388    48.783    51.224    53.708    56.234    58.800    61.404    64.043    66.715    69.418    72.150    74.908    77.689    80.490    83.308    86.141    88.984    91.835    93.236    87.642    82.220    76.970    71.893    66.987    62.254    57.693    53.304    49.087    45.042    41.169    37.469    33.940    30.584    27.400    24.387    21.547    18.880    16.384    14.060    11.909     9.929     8.122     6.487     5.024     3.733     2.614     1.668     0.893     0.291    -0.140    -0.398    -0.484    -0.398    -0.140     0.291     0.893     1.668     2.614     3.733     5.024     6.487     8.122     9.929    11.909    14.060    16.384    18.880    21.547    24.387    27.400    30.584    33.940    37.469    41.169    45.042    49.087    53.304    57.693    62.254    66.987    71.893    76.970    82.220    87.642    93.236    91.835    88.984    86.141    83.308    80.490    77.689    74.908    72.150    69.418    66.715    64.043    61.404    58.800    56.234    53.708    51.224    48.783    46.388    44.039    41.739    39.489    37.290    35.145    33.053    31.017    29.037    27.115    25.251    23.448    21.705    20.024    18.405    16.850    15.359    13.933    12.573    11.279    10.052     8.894     7.803     6.782     5.830     4.948     4.137     3.397     2.729     2.132     1.609     1.158     0.781     0.477     0.247     0.092     0.012     0.000     0.000     0.000     0.000     0.000     0.000     0.000     0.000     0.000     0.000     0.000     0.000     0.000     0.000     0.000     0.000     0.000     0.000     0.000     0.000     0.000     0.000     0.000     0.000     0.000     0.000     0.000     0.000     0.000     0.000     0.000     0.000     0.000     0.000     0.000     0.000     0.000     0.000
     0.000     0.000     0.000     0.000     0.000     0.000     0.000     0.000     0.000     0.000     0.000     0.000     0.000     0.000     0.000     0.000     0.000     0.000     0.000     0.000     0.000     0.000     0.000     0.000     0.000     0.000     0.000     0.000     0.000     0.000     0.000     0.000     0.000     0.000     0.000     0.000     0.000     0.000     0.000     0.001     0.052     0.177     0.377     0.649     0.995     1.414     1.905     2.468     3.102     3.807     4.583     5.429     6.344     7.327     8.379     9.499    10.686    11.939    13.257    14.640    16.088    17.599    19.172    20.807    22.503    24.258    26.072    27.944    29.872    31.855    33.893    35.984    38.127    40.319    42.561    44.849    47.184    49.562    51.982    54.443    56.942    59.478    62.047    64.649    67.280    69.938    72.620    75.324    78.047    80.786    83.538    86.299    89.065    91.835    93.408    87.986    82.736    77.659    72.753    68.020    63.459    59.070    54.853    50.808    46.935    43.235    39.706    36.350    33.166    30.153    27.314    24.646    22.150    19.826    17.675    15.695    13.888    12.253    10.790     9.499     8.380     7.434     6.659     6.057     5.626     5.368     5.282     5.368     5.626     6.057     6.659     7.434     8.380     9.499    10.790    12.253    13.888    15.695    17.675    19.826    22.150    24.646    27.314    30.153    33.166    36.350    39.706    43.235    46.935    50.808    54.853    59.070    63.459    68.020    72.753    77.659    82.736    87.986    93.408    91.835    89.065    86.299    83.538    80.786    78.047    75.324    72.620    69.938    67.280    64.649    62.047    59.478    56.942    54.443    51.982    49.562    47.184    44.849    42.561    40.319    38.127    35.984    33.893    31.855    29.872    27.944    26.072    24.258    22.503    20.807    19.172    17.599    16.088    14.640    13.257    11.939    10.686     9.499     8.379     7.327     6.344     5.429     4.583     3.807     3.102     2.468     1.905     1.414     0.995     0.649     0.377     0.177     0.052     0.001     0.000     0.000     0.000     0.000     0.000     0.000     0.000     0.000     0.000     0.000     0.000     0.000     0.000     0.000     0.000     0.000     0.000     0.000     0.000     0.000     0.000     0.000     0.000     0.000     0.000     0.000     0.000     0.000     0.000     0.000     0.000     0.000     0.000     0.000     0.000     0.000     0.000     0.000
     0.000     0.000     0.000     0.000     0.000     0.000     0.000     0.000     0.000     0.000     0.000     0.000     0.000     0.000     0.000     0.000     0.000     0.000     0.000     0.000     0.000     0.000     0.000     0.000     0.000     0.000     0.000     0.000     0.000     0.000     0.000     0.000     0.000     0.000     0.000     0.000     0.000     0.000     0.000     0.000     0.023     0.118     0.286     0.527     0.841     1.227     1.685     2.214     2.814     3.483     4.223     5.032     5.910     6.855     7.868     8.948    10.094    11.306    12.582    13.923    15.326    16.792    18.320    19.908    21.556    23.262    25.027    26.848    28.724    30.655    32.638    34.674    36.760    38.895    41.078    43.306    45.579    47.895    50.251    52.647    55.079    57.547    60.047    62.578    65.137    67.722    70.329    72.958    75.603    78.263    80.935    83.614    86.299    88.984    91.667    93.924    88.674    83.597    78.691    73.958    69.397    65.008    60.791    56.746    52.873    49.173    45.644    42.288    39.104    36.092    33.252    30.584    28.088    25.764    23.613    21.634    19.826    18.191    16.728    15.437    14.318    13.372    12.597    11.995    11.564    11.306    11.220    11.306    11.564    11.995    12.597    13.372    14.318    15.437    16.728    18.191    19.826    21.634    23.613    25.764    28.088    30.584    33.252    36.092    39.104    42.288    45.644    49.173    52.873    56.746    60.791    65.008    69.397    73.958    78.691    83.597    88.674    93.924    91.667    88.984    86.299    83.614    80.935    78.263    75.603    72.958    70.329    67.722    65.137    62.578    60.047    57.547    55.079    52.647    50.251    47.895    45.579    43.306    41.078    38.895    36.760    34.674    32.638    30.655    28.724    26.848    25.027    23.262    21.556    19.908    18.320    16.792    15.326    13.923    12.582    11.306    10.094     8.948     7.868     6.855     5.910     5.032     4.223     3.483     2.814     2.214     1.685     1.227     0.841     0.527     0.286     0.118     0.023     0.000     0.000     0.000     0.000     0.000     0.000     0.000     0.000     0.000     0.000     0.000     0.000     0.000     0.000     0.000     0.000     0.000     0.000     0.000     0.000     0.000     0.000     0.000     0.000     0.000     0.000     0.000     0.000     0.000     0.000     0.000     0.000     0.000     0.000     0.000     0.000     0.000     0.000     0.000
     0.000     0.000     0.000     0.000     0.000     0.000     0.000     0.000     0.000     0.000     0.000     0.000     0.000     0.000     0.000     0.000     0.000     0.000     0.000     0.000     0.000     0.000     0.000     0.000     0.000     0.000     0.000     0.000     0.000     0.000     0.000     0.000     0.000     0.000     0.000     0.000     0.000     0.000     0.000     0.000     0.005     0.069     0.206     0.416     0.697     1.050     1.474     1.968     2.533     3.167     3.870     4.642     5.481     6.389     7.362     8.402     9.507    10.677    11.911    13.207    14.567    15.987    17.469    19.010    20.609    22.267    23.981    25.751    27.575    29.452    31.382    33.362    35.391    37.468    39.592    41.761    43.972    46.225    48.518    50.848    53.214    55.614    58.046    60.506    62.994    65.505    68.039    70.592    73.161    75.743    78.335    80.935    83.538    86.141    88.740    91.332    93.913    89.707    84.802    80.068    75.507    71.118    66.901    62.856    58.984    55.283    51.755    48.398    45.214    42.202    39.362    36.694    34.198    31.875    29.723    27.744    25.937    24.301    22.838    21.547    20.429    19.482    18.707    18.105    17.675    17.417    17.331    17.417    17.675    18.105    18.707    19.482    20.429    21.547    22.838    24.301    25.937    27.744    29.723    31.875    34.198    36.694    39.362    42.202    45.214    48.398    51.755    55.283    58.984    62.856    66.901    71.118    75.507    80.068    84.802    89.707    93.913    91.332    88.740    86.141    83.538    80.935    78.335    75.743    73.161    70.592    68.039    65.505    62.994    60.506    58.046    55.614    53.214    50.848    48.518    46.225    43.972    41.761    39.592    37.468    35.391    33.362    31.382    29.452    27.575    25.751    23.981    22.267    20.609    19.010    17.469    15.987    14.567    13.207    11.911    10.677     9.507     8.402     7.362     6.389     5.481     4.642     3.870     3.167     2.533     1.968     1.474     1.050     0.697     0.416     0.206     0.069     0.005     0.000     0.000     0.000     0.000     0.000     0.000     0.000     0.000     0.000     0.000     0.000     0.000     0.000     0.000     0.000     0.000     0.000     0.000     0.000     0.000     0.000     0.000     0.000     0.000     0.000     0.000     0.000     0.000     0.000     0.000     0.000     0.000     0.000     0.000     0.000     0.000     0.000     0.000     0.000
     0.000     0.000     0.000     0.000     0.000     0.000     0.000     0.000     0.000     0.000     0.000     0.000     0.000     0.000     0.000     0.000     0.000     0.000     0.000     0.000     0.000     0.000     0.000     0.000     0.000     0.000     0.000     0.000     0.000     0.000     0.000     0.000     0.000     0.000     0.000     0.000     0.000     0.000     0.000     0.000     0.000     0.033     0.138     0.315     0.563     0.882     1.272     1.732     2.261     2.858     3.525     4.259     5.060     5.928     6.862     7.861     8.925    10.052    11.243    12.496    13.810    15.185    16.620    18.114    19.665    21.273    22.937    24.655    26.427    28.251    30.126    32.050    34.023    36.042    38.107    40.215    42.365    44.556    46.785    49.050    51.350    53.682    56.045    58.436    60.852    63.292    65.752    68.230    70.723    73.229    75.743    78.263    80.786    83.308    85.826    88.336    90.833    93.315    91.084    86.351    81.790    77.401    73.184    69.139    65.266    61.565    58.037    54.681    51.496    48.484    45.644    42.976    40.481    38.157    36.006    34.026    32.219    30.584    29.121    27.830    26.711    25.764    24.990    24.387    23.957    23.699    23.613    23.699    23.957    24.387    24.990    25.764    26.711    27.830    29.121    30.584    32.219    34.026    36.006    38.157    40.481    42.976    45.644    48.484    51.496    54.681    58.037    61.565    65.266    69.139    73.184    77.401    81.790    86.351    91.084    93.315    90.833    88.336    85.826    83.308    80.786    78.263    75.743    73.229    70.723    68.230    65.752    63.292    60.852    58.436    56.045    53.682    51.350    49.050    46.785    44.556    42.365    40.215    38.107    36.042    34.023    32.050    30.126    28.251    26.427    24.655    22.937    21.273    19.665    18.114    16.620    15.185    13.810    12.496    11.243    10.052     8.925     7.861     6.862     5.928     5.060     4.259     3.525     2.858     2.261     1.732     1.272     0.882     0.563     0.315     0.138     0.033     0.000     0.000     0.000     0.000     0.000     0.000     0.000     0.000     0.000     0.000     0.000     0.000     0.000     0.000     0.000     0.000     0.000     0.000     0.000     0.000     0.000     0.000     0.000     0.000     0.000     0.000     0.000     0.000     0.000     0.000     0.000     0.000     0.000     0.000     0.000     0.000     0.000     0.000     0.000     0.000
     0.000     0.000     0.000     0.000     0.000     0.000     0.000     0.000     0.000     0.000     0.000     0.000     0.000     0.000     0.000     0.000     0.000     0.000     0.000     0.000     0.000     0.000     0.000     0.000     0.000     0.000     0.000     0.000     0.000     0.000     0.000     0.000     0.000     0.000     0.000     0.000     0.000     0.000     0.000     0.000     0.000     0.010     0.082     0.226     0.441     0.726     1.081     1.505     1.998     2.560     3.189     3.885     4.647     5.476     6.369     7.327     8.349     9.434    10.581    11.790    13.059    14.388    15.776    17.222    18.724    20.283    21.896    23.562    25.281    27.052    28.872    30.741    32.656    34.618    36.623    38.671    40.760    42.888    45.054    47.255    49.489    51.754    54.049    56.370    58.716    61.084    63.471    65.876    68.294    70.723    73.161    75.603    78.047    80.490    82.927    85.356    87.772    90.171    92.551    92.805    88.244    83.855    79.638    75.593    71.721    68.020    64.492    61.135    57.951    54.939    52.099    49.431    46.935    44.612    42.460    40.481    38.673    37.038    35.575    34.284    33.166    32.219    31.444    30.842    30.412    30.154    30.067    30.154    30.412    30.842    31.444    32.219    33.166    34.284    35.575    37.038    38.673    40.481    42.460    44.612    46.935    49.431    52.099    54.939    57.951    61.135    64.492    68.020    71.721    75.593    79.638    83.855    88.244    92.805    92.551    90.171    87.772    85.356    82.927    80.490    78.047    75.603    73.161    70.723    68.294    65.876    63.471    61.084    58.716    56.370    54.049    51.754    49.489    47.255    45.054    42.888    40.760    38.671    36.623    34.618    32.656    30.741    28.872    27.052    25.281    23.562    21.896    20.283    18.724    17.222    15.776    14.388    13.059    11.790    10.581     9.434     8.349     7.327     6.369     5.476     4.647     3.885     3.189     2.560     1.998     1.505     1.081     0.726     0.441     0.226     0.082     0.010     0.000     0.000     0.000     0.000     0.000     0.000     0.000     0.000     0.000     0.000     0.000     0.000     0.000     0.000     0.000     0.000     0.000     0.000     0.000     0.000     0.000     0.000     0.000     0.000     0.000     0.000     0.000     0.000     0.000     0.000     0.000     0.000     0.000     0.000     0.000     0.000     0.000     0.000     0.000     0.000
     0.000     0.000     0.000     0.000     0.000     0.000     0.000     0.000     0.000     0.000     0.000     0.000     0.000     0.000     0.000     0.000     0.000     0.000     0.000     0.000     0.000     0.000     0.000     0.000     0.000     0.000     0.000     0.000     0.000     0.000     0.000     0.000     0.000     0.000     0.000     0.000     0.000     0.000     0.000     0.000     0.000     0.000     0.040     0.151     0.332     0.582     0.902     1.291     1.747     2.271     2.863     3.520     4.244     5.032     5.885     6.802     7.781     8.823     9.927    11.091    12.315    13.598    14.938    16.336    17.789    19.298    20.860    22.475    24.141    25.857    27.623    29.436    31.295    33.198    35.145    37.133    39.160    41.226    43.328    45.465    47.633    49.832    52.059    54.311    56.587    58.884    61.200    63.531    65.876    68.230    70.592    72.958    75.324    77.689    80.047    82.396    84.733    87.052    89.351    91.625    93.870    90.482    86.265    82.220    78.347    74.647    71.118    67.762    64.578    61.565    58.725    56.058    53.562    51.238    49.087    47.107    45.300    43.665    42.202    40.911    39.792    38.846    38.071    37.469    37.038    36.780    36.694    36.780    37.038    37.469    38.071    38.846    39.792    40.911    42.202    43.665    45.300    47.107    49.087    51.238    53.562    56.058    58.725    61.565    64.578    67.762    71.118    74.647    78.347    82.220    86.265    90.482    93.870    91.625    89.351    87.052    84.733    82.396    80.047    77.689    75.324    72.958    70.592    68.230    65.876    63.531    61.200    58.884    56.587    54.311    52.059    49.832    47.633    45.465    43.328    41.226    39.160    37.133    35.145    33.198    31.295    29.436    27.623    25.857    24.141    22.475    20.860    19.298    17.789    16.336    14.938    13.598    12.315    11.091     9.927     8.823     7.781     6.802     5.885     5.032     4.244     3.520     2.863     2.271     1.747     1.291     0.902     0.582     0.332     0.151     0.040     0.000     0.000     0.000     0.000     0.000     0.000     0.000     0.000     0.000     0.000     0.000     0.000     0.000     0.000     0.000     0.000     0.000     0.000     0.000     0.000     0.000     0.000     0.000     0.000     0.000     0.000     0.000     0.000     0.000     0.000     0.000     0.000     0.000     0.000     0.000     0.000     0.000     0.000     0.000     0.000     0.000
     0.000     0.000     0.000     0.000     0.000     0.000     0.000     0.000     0.000     0.000     0.000     0.000     0.000     0.000     0.000     0.000     0.000     0.000     0.000     0.000     0.000     0.000     0.000     0.000     0.000     0.000     0.000     0.000     0.000     0.000     0.000     0.000     0.000     0.000     0.000     0.000     0.000     0.000     0.000     0.000     0.000     0.000     0.013     0.090     0.236     0.452     0.736     1.088     1.508     1.995     2.548     3.167     3.851     4.599     5.411     6.286     7.223     8.222     9.281    10.400    11.579    12.815    14.108    15.457    16.862    18.320    19.831    21.394    23.007    24.670    26.380    28.137    29.939    31.785    33.673    35.601    37.568    39.572    41.610    43.683    45.786    47.919    50.078    52.263    54.470    56.696    58.941    61.200    63.471    65.752    68.039    70.329    72.620    74.908    77.189    79.461    81.719    83.960    86.180    88.376    90.543    92.677    93.063    89.019    85.146    81.445    77.917    74.561    71.376    68.364    65.524    62.856    60.361    58.037    55.885    53.906    52.099    50.464    49.001    47.710    46.591    45.644    44.870    44.267    43.837    43.579    43.493    43.579    43.837    44.267    44.870    45.644    46.591    47.710    49.001    50.464    52.099    53.906    55.885    58.037    60.361    62.856    65.524    68.364    71.376    74.561    77.917    81.445    85.146    89.019    93.063    92.677    90.543    88.376    86.180    83.960    81.719    79.461    77.189    74.908    72.620    70.329    68.039    65.752    63.471    61.200    58.941    56.696    54.470    52.263    50.078    47.919    45.786    43.683    41.610    39.572    37.568    35.601    33.673    31.785    29.939    28.137    26.380    24.670    23.007    21.394    19.831    18.320    16.862    15.457    14.108    12.815    11.579    10.400     9.281     8.222     7.223     6.286     5.411     4.599     3.851     3.167     2.548     1.995     1.508     1.088     0.736     0.452     0.236     0.090     0.013     0.000     0.000     0.000     0.000     0.000     0.000     0.000     0.000     0.000     0.000     0.000     0.000     0.000     0.000     0.000     0.000     0.000     0.000     0.000     0.000     0.000     0.000     0.000     0.000     0.000     0.000     0.000     0.000     0.000     0.000     0.000     0.000     0.000     0.000     0.000     0.000     0.000     0.000     0.000     0.000     0.000
     0.000     0.000     0.000     0.000     0.000     0.000     0.000     0.000     0.000     0.000     0.000     0.000     0.000     0.000     0.000     0.000     0.000     0.000     0.000     0.000     0.000     0.000     0.000     0.000     0.000     0.000     0.000     0.000     0.000     0.000     0.000     0.000     0.000     0.000     0.000     0.000     0.000     0.000     0.000     0.000     0.000     0.000     0.000     0.043     0.155     0.336     0.584     0.900     1.283     1.732     2.246     2.826     3.470     4.177     4.948     5.781     6.676     7.631     8.646     9.720    10.852    12.041    13.287    14.588    15.943    17.351    18.811    20.322    21.882    23.491    25.146    26.848    28.593    30.381    32.210    34.078    35.984    37.926    39.903    41.911    43.950    46.017    48.110    50.227    52.365    54.522    56.696    58.884    61.084    63.292    65.505    67.722    69.938    72.150    74.356    76.551    78.733    80.898    83.041    85.161    87.251    89.310    91.332    93.315    92.117    88.416    84.888    81.531    78.347    75.335    72.495    69.827    67.332    65.008    62.856    60.877    59.070    57.435    55.972    54.681    53.562    52.615    51.841    51.238    50.808    50.550    50.464    50.550    50.808    51.238    51.841    52.615    53.562    54.681    55.972    57.435    59.070    60.877    62.856    65.008    67.332    69.827    72.495    75.335    78.347    81.531    84.888    88.416    92.117    93.315    91.332    89.310    87.251    85.161    83.041    80.898    78.733    76.551    74.356    72.150    69.938    67.722    65.505    63.292    61.084    58.884    56.696    54.522    52.365    50.227    48.110    46.017    43.950    41.911    39.903    37.926    35.984    34.078    32.210    30.381    28.593    26.848    25.146    23.491    21.882    20.322    18.811    17.351    15.943    14.588    13.287    12.041    10.852     9.720     8.646     7.631     6.676     5.781     4.948     4.177     3.470     2.826     2.246     1.732     1.283     0.900     0.584     0.336     0.155     0.043     0.000     0.000     0.000     0.000     0.000     0.000     0.000     0.000     0.000     0.000     0.000     0.000     0.000     0.000     0.000     0.000     0.000     0.000     0.000     0.000     0.000     0.000     0.000     0.000     0.000     0.000     0.000     0.000     0.000     0.000     0.000     0.000     0.000     0.000     0.000     0.000     0.000     0.000     0.000     0.000     0.000     0.000
     0.000     0.000     0.000     0.000     0.000     0.000     0.000     0.000     0.000     0.000     0.000     0.000     0.000     0.000     0.000     0.000     0.000     0.000     0.000     0.000     0.000     0.000     0.000     0.000     0.000     0.000     0.000     0.000     0.000     0.000     0.000     0.000     0.000     0.000     0.000     0.000     0.000     0.000     0.000     0.000     0.000     0.000     0.000     0.013     0.090     0.235     0.447     0.726     1.071     1.482     1.958     2.498     3.102     3.769     4.498     5.289     6.140     7.051     8.022     9.051    10.137    11.279    12.477    13.729    15.035    16.392    17.801    19.260    20.767    22.322    23.923    25.568    27.257    28.987    30.758    32.567    34.412    36.293    38.207    40.152    42.127    44.129    46.156    48.206    50.276    52.365    54.470    56.587    58.716    60.852    62.994    65.137    67.280    69.418    71.550    73.671    75.778    77.868    79.937    81.982    83.998    85.983    87.932    89.842    91.709    93.528    92.031    88.674    85.490    82.478    79.638    76.970    74.474    72.151    69.999    68.020    66.213    64.578    63.115    61.824    60.705    59.758    58.984    58.381    57.951    57.693    57.607    57.693    57.951    58.381    58.984    59.758    60.705    61.824    63.115    64.578    66.213    68.020    69.999    72.151    74.474    76.970    79.638    82.478    85.490    88.674    92.031    93.528    91.709    89.842    87.932    85.983    83.998    81.982    79.937    77.868    75.778    73.671    71.550    69.418    67.280    65.137    62.994    60.852    58.716    56.587    54.470    52.365    50.276    48.206    46.156    44.129    42.127    40.152    38.207    36.293    34.412    32.567    30.758    28.987    27.257    25.568    23.923    22.322    20.767    19.260    17.801    16.392    15.035    13.729    12.477    11.279    10.137     9.051     8.022     7.051     6.140     5.289     4.498     3.769     3.102     2.498     1.958     1.482     1.071     0.726     0.447     0.235     0.090     0.013     0.000     0.000     0.000     0.000     0.000     0.000     0.000     0.000     0.000     0.000     0.000     0.000     0.000     0.000     0.000     0.000     0.000     0.000     0.000     0.000     0.000     0.000     0.000     0.000     0.000     0.000     0.000     0.000     0.000     0.000     0.000     0.000     0.000     0.000     0.000     0.000     0.000     0.000     0.000     0.000     0.000     0.000
     0.000     0.000     0.000     0.000     0.000     0.000     0.000     0.000     0.000     0.000     0.000     0.000     0.000     0.000     0.000     0.000     0.000     0.000     0.000     0.000     0.000     0.000     0.000     0.000     0.000     0.000     0.000     0.000     0.000     0.000     0.000     0.000     0.000     0.000     0.000     0.000     0.000     0.000     0.000     0.000     0.000     0.000     0.000     0.000     0.042     0.151     0.327     0.568     0.876     1.248     1.685     2.185     2.749     3.375     4.062     4.810     5.618     6.486     7.411     8.394     9.434    10.529    11.679    12.883    14.139    15.446    16.804    18.210    19.665    21.166    22.712    24.302    25.934    27.607    29.319    31.069    32.854    34.674    36.526    38.408    40.319    42.257    44.218    46.202    48.206    50.227    52.263    54.311    56.370    58.436    60.506    62.578    64.649    66.715    68.774    70.822    72.856    74.873    76.870    78.842    80.786    82.699    84.578    86.417    88.214    89.966    91.667    93.315    92.805    89.793    86.953    84.285    81.790    79.466    77.314    75.335    73.528    71.893    70.430    69.139    68.020    67.073    66.299    65.696    65.266    65.008    64.922    65.008    65.266    65.696    66.299    67.073    68.020    69.139    70.430    71.893    73.528    75.335    77.314    79.466    81.790    84.285    86.953    89.793    92.805    93.315    91.667    89.966    88.214    86.417    84.578    82.699    80.786    78.842    76.870    74.873    72.856    70.822    68.774    66.715    64.649    62.578    60.506    58.436    56.370    54.311    52.263    50.227    48.206    46.202    44.218    42.257    40.319    38.408    36.526    34.674    32.854    31.069    29.319    27.607    25.934    24.302    22.712    21.166    19.665    18.210    16.804    15.446    14.139    12.883    11.679    10.529     9.434     8.394     7.411     6.486     5.618     4.810     4.062     3.375     2.749     2.185     1.685     1.248     0.876     0.568     0.327     0.151     0.042     0.000     0.000     0.000     0.000     0.000     0.000     0.000     0.000     0.000     0.000     0.000     0.000     0.000     0.000     0.000     0.000     0.000     0.000     0.000     0.000     0.000     0.000     0.000     0.000     0.000     0.000     0.000     0.000     0.000     0.000     0.000     0.000     0.000     0.000     0.000     0.000     0.000     0.000     0.000     0.000     0.000     0.000     0.000
     0.000     0.000     0.000     0.000     0.000     0.000     0.000     0.000     0.000     0.000     0.000     0.000     0.000     0.000     0.000     0.000     0.000     0.000     0.000     0.000     0.000     0.000     0.000     0.000     0.000     0.000     0.000     0.000     0.000     0.000     0.000     0.000     0.000     0.000     0.000     0.000     0.000     0.000     0.000     0.000     0.000     0.000     0.000     0.000     0.012     0.084     0.223     0.428     0.697     1.031     1.428     1.888     2.411     2.996     3.641     4.346     5.111     5.934     6.815     7.753     8.746     9.794    10.896    12.051    13.257    14.514    15.820    17.175    18.577    20.024    21.515    23.050    24.625    26.241    27.895    29.586    31.312    33.071    34.862    36.682    38.530    40.403    42.300    44.218    46.156    48.110    50.078    52.059    54.049    56.045    58.046    60.047    62.047    64.043    66.030    68.007    69.970    71.916    73.841    75.743    77.617    79.461    81.270    83.041    84.772    86.457    88.093    89.678    91.207    92.677    94.085    91.773    89.277    86.953    84.802    82.822    81.015    79.380    77.917    76.626    75.507    74.561    73.786    73.184    72.753    72.495    72.409    72.495    72.753    73.184    73.786    74.561    75.507    76.626    77.917    79.380    81.015    82.822    84.802    86.953    89.277    91.773    94.085    92.677    91.207    89.678    88.093    86.457    84.772    83.041    81.270    79.461    77.617    75.743    73.841    71.916    69.970    68.007    66.030    64.043    62.047    60.047    58.046    56.045    54.049    52.059    50.078    48.110    46.156    44.218    42.300    40.403    38.530    36.682    34.862    33.071    31.312    29.586    27.895    26.241    24.625    23.050    21.515    20.024    18.577    17.175    15.820    14.514    13.257    12.051    10.896     9.794     8.746     7.753     6.815     5.934     5.111     4.346     3.641     2.996     2.411     1.888     1.428     1.031     0.697     0.428     0.223     0.084     0.012     0.000     0.000     0.000     0.000     0.000     0.000     0.000     0.000     0.000     0.000     0.000     0.000     0.000     0.000     0.000     0.000     0.000     0.000     0.000     0.000     0.000     0.000     0.000     0.000     0.000     0.000     0.000     0.000     0.000     0.000     0.000     0.000     0.000     0.000     0.000     0.000     0.000     0.000     0.000     0.000     0.000     0.000     0.000
     0.000     0.000     0.000     0.000     0.000     0.000     0.000     0.000     0.000     0.000     0.000     0.000     0.000     0.000     0.000     0.000     0.000     0.000     0.000     0.000     0.000     0.000     0.000     0.000     0.000     0.000     0.000     0.000     0.000     0.000     0.000     0.000     0.000     0.000     0.000     0.000     0.000     0.000     0.000     0.000     0.000     0.000     0.000     0.000     0.000     0.036     0.138     0.305     0.536     0.831     1.188     1.609     2.091     2.634     3.237     3.899     4.620     5.399     6.235     7.127     8.073     9.074    10.128    11.234    12.391    13.598    14.853    16.155    17.504    18.898    20.335    21.814    23.334    24.892    26.489    28.121    29.788    31.487    33.216    34.975    36.760    38.570    40.403    42.257    44.129    46.017    47.919    49.832    51.754    53.682    55.614    57.547    59.478    61.404    63.322    65.229    67.122    68.999    70.855    72.688    74.493    76.269    78.011    79.717    81.382    83.003    84.578    86.101    87.571    88.984    90.336    91.625    92.847    93.999    92.461    90.482    88.674    87.039    85.576    84.285    83.167    82.220    81.445    80.843    80.413    80.154    80.068    80.154    80.413    80.843    81.445    82.220    83.167    84.285    85.576    87.039    88.674    90.482    92.461    93.999    92.847    91.625    90.336    88.984    87.571    86.101    84.578    83.003    81.382    79.717    78.011    76.269    74.493    72.688    70.855    68.999    67.122    65.229    63.322    61.404    59.478    57.547    55.614    53.682    51.754    49.832    47.919    46.017    44.129    42.257    40.403    38.570    36.760    34.975    33.216    31.487    29.788    28.121    26.489    24.892    23.334    21.814    20.335    18.898    17.504    16.155    14.853    13.598    12.391    11.234    10.128     9.074     8.073     7.127     6.235     5.399     4.620     3.899     3.237     2.634     2.091     1.609     1.188     0.831     0.536     0.305     0.138     0.036     0.000     0.000     0.000     0.000     0.000     0.000     0.000     0.000     0.000     0.000     0.000     0.000     0.000     0.000     0.000     0.000     0.000     0.000     0.000     0.000     0.000     0.000     0.000     0.000     0.000     0.000     0.000     0.000     0.000     0.000     0.000     0.000     0.000     0.000     0.000     0.000     0.000     0.000     0.000     0.000     0.000     0.000     0.000     0.000
     0.000     0.000     0.000     0.000     0.000     0.000     0.000     0.000     0.000     0.000     0.000     0.000     0.000     0.000     0.000     0.000     0.000     0.000     0.000     0.000     0.000     0.000     0.000     0.000     0.000     0.000     0.000     0.000     0.000     0.000     0.000     0.000     0.000     0.000     0.000     0.000     0.000     0.000     0.000     0.000     0.000     0.000     0.000     0.000     0.000     0.008     0.072     0.201     0.394     0.649     0.968     1.347     1.788     2.290     2.850     3.470     4.147     4.882     5.672     6.518     7.418     8.372     9.378    10.435    11.542    12.698    13.902    15.153    16.449    17.789    19.172    20.596    22.060    23.562    25.101    26.676    28.283    29.922    31.592    33.289    35.012    36.760    38.530    40.319    42.127    43.950    45.786    47.633    49.489    51.350    53.214    55.079    56.942    58.800    60.650    62.489    64.315    66.123    67.912    69.678    71.417    73.127    74.804    76.445    78.047    79.607    81.121    82.586    83.998    85.356    86.655    87.892    89.065    90.171    91.207    92.171    93.059    93.870    93.408    92.117    90.998    90.051    89.277    88.674    88.244    87.986    87.900    87.986    88.244    88.674    89.277    90.051    90.998    92.117    93.408    93.870    93.059    92.171    91.207    90.171    89.065    87.892    86.655    85.356    83.998    82.586    81.121    79.607    78.047    76.445    74.804    73.127    71.417    69.678    67.912    66.123    64.315    62.489    60.650    58.800    56.942    55.079    53.214    51.350    49.489    47.633    45.786    43.950    42.127    40.319    38.530    36.760    35.012    33.289    31.592    29.922    28.283    26.676    25.101    23.562    22.060    20.596    19.172    17.789    16.449    15.153    13.902    12.698    11.542    10.435     9.378     8.372     7.418     6.518     5.672     4.882     4.147     3.470     2.850     2.290     1.788     1.347     0.968     0.649     0.394     0.201     0.072     0.008     0.000     0.000     0.000     0.000     0.000     0.000     0.000     0.000     0.000     0.000     0.000     0.000     0.000     0.000     0.000     0.000     0.000     0.000     0.000     0.000     0.000     0.000     0.000     0.000     0.000     0.000     0.000     0.000     0.000     0.000     0.000     0.000     0.000     0.000     0.000     0.000     0.000     0.000     0.000     0.000     0.000     0.000     0.000     0.000
     0.000     0.000     0.000     0.000     0.000     0.000     0.000     0.000     0.000     0.000     0.000     0.000     0.000     0.000     0.000     0.000     0.000     0.000     0.000     0.000     0.000     0.000     0.000     0.000     0.000     0.000     0.000     0.000     0.000     0.000     0.000     0.000     0.000     0.000     0.000     0.000     0.000     0.000     0.000     0.000     0.000     0.000     0.000     0.000     0.000     0.000     0.027     0.118     0.272     0.488     0.766     1.106     1.505     1.965     2.483     3.059     3.693     4.383     5.128     5.928     6.782     7.688     8.646     9.654    10.712    11.818    12.971    14.170    15.413    16.700    18.029    19.399    20.807    22.253    23.735    25.251    26.801    28.381    29.990    31.627    33.289    34.975    36.682    38.408    40.152    41.911    43.683    45.465    47.255    49.050    50.848    52.647    54.443    56.234    58.018    59.790    61.549    63.292    65.015    66.715    68.390    70.035    71.650    73.229    74.769    76.269    77.725    79.132    80.490    81.794    83.041    84.230    85.356    86.417    87.411    88.336    89.188    89.966    90.667    91.291    91.835    92.297    92.677    92.974    93.187    93.315    93.357    93.315    93.187    92.974    92.677    92.297    91.835    91.291    90.667    89.966    89.188    88.336    87.411    86.417    85.356    84.230    83.041    81.794    80.490    79.132    77.725    76.269    74.769    73.229    71.650    70.035    68.390    66.715    65.015    63.292    61.549    59.790    58.018    56.234    54.443    52.647    50.848    49.050    47.255    45.465    43.683    41.911    40.152    38.408    36.682    34.975    33.289    31.627    29.990    28.381    26.801    25.251    23.735    22.253    20.807    19.399    18.029    16.700    15.413    14.170    12.971    11.818    10.712     9.654     8.646     7.688     6.782     5.928     5.128     4.383     3.693     3.059     2.483     1.965     1.505     1.106     0.766     0.488     0.272     0.118     0.027     0.000     0.000     0.000     0.000     0.000     0.000     0.000     0.000     0.000     0.000     0.000     0.000     0.000     0.000     0.000     0.000     0.000     0.000     0.000     0.000     0.000     0.000     0.000     0.000     0.000     0.000     0.000     0.000     0.000     0.000     0.000     0.000     0.000     0.000     0.000     0.000     0.000     0.000     0.000     0.000     0.000     0.000     0.000     0.000     0.000
     0.000     0.000     0.000     0.000     0.000     0.000     0.000     0.000     0.000     0.000     0.000     0.000     0.000     0.000     0.000     0.000     0.000     0.000     0.000     0.000     0.000     0.000     0.000     0.000     0.000     0.000     0.000     0.000     0.000     0.000     0.000     0.000     0.000     0.000     0.000     0.000     0.000     0.000     0.000     0.000     0.000     0.000     0.000     0.000     0.000     0.000     0.003     0.056     0.171     0.348     0.586     0.885     1.243     1.660     2.136     2.669     3.259     3.904     4.604     5.358     6.165     7.024     7.934     8.894     9.902    10.958    12.060    13.207    14.399    15.633    16.908    18.223    19.576    20.966    22.391    23.851    25.342    26.863    28.413    29.990    31.592    33.216    34.862    36.526    38.207    39.903    41.610    43.328    45.054    46.785    48.518    50.251    51.982    53.708    55.427    57.134    58.828    60.506    62.165    63.802    65.413    66.997    68.549    70.068    71.550    72.991    74.390    75.743    77.047    78.299    79.497    80.638    81.719    82.737    83.691    84.578    85.395    86.141    86.813    87.411    87.932    88.376    88.740    89.025    89.228    89.351    89.392    89.351    89.228    89.025    88.740    88.376    87.932    87.411    86.813    86.141    85.395    84.578    83.691    82.737    81.719    80.638    79.497    78.299    77.047    75.743    74.390    72.991    71.550    70.068    68.549    66.997    65.413    63.802    62.165    60.506    58.828    57.134    55.427    53.708    51.982    50.251    48.518    46.785    45.054    43.328    41.610    39.903    38.207    36.526    34.862    33.216    31.592    29.990    28.413    26.863    25.342    23.851    22.391    20.966    19.576    18.223    16.908    15.633    14.399    13.207    12.060    10.958     9.902     8.894     7.934     7.024     6.165     5.358     4.604     3.904     3.259     2.669     2.136     1.660     1.243     0.885     0.586     0.348     0.171     0.056     0.003     0.000     0.000     0.000     0.000     0.000     0.000     0.000     0.000     0.000     0.000     0.000     0.000     0.000     0.000     0.000     0.000     0.000     0.000     0.000     0.000     0.000     0.000     0.000     0.000     0.000     0.000     0.000     0.000     0.000     0.000     0.000     0.000     0.000     0.000     0.000     0.000     0.000     0.000     0.000     0.000     0.000     0.000     0.000     0.000     0.000
     0.000     0.000     0.000     0.000     0.000     0.000     0.000     0.000     0.000     0.000     0.000     0.000     0.000     0.000     0.000     0.000     0.000     0.000     0.000     0.000     0.000     0.000     0.000     0.000     0.000     0.000     0.000     0.000     0.000     0.000     0.000     0.000     0.000     0.000     0.000     0.000     0.000     0.000     0.000     0.000     0.000     0.000     0.000     0.000     0.000     0.000     0.000     0.016     0.092     0.230     0.428     0.685     1.002     1.378     1.811     2.300     2.846     3.447     4.102     4.810     5.570     6.382     7.244     8.155     9.114    10.120    11.171    12.267    13.407    14.588    15.809    17.070    18.369    19.703    21.072    22.475    23.908    25.372    26.863    28.381    29.922    31.487    33.071    34.674    36.293    37.926    39.572    41.226    42.888    44.556    46.225    47.895    49.562    51.224    52.878    54.522    56.153    57.768    59.364    60.939    62.489    64.012    65.505    66.965    68.390    69.775    71.119    72.418    73.671    74.873    76.023    77.118    78.155    79.132    80.047    80.898    81.681    82.396    83.041    83.614    84.114    84.539    84.888    85.161    85.356    85.473    85.512    85.473    85.356    85.161    84.888    84.539    84.114    83.614    83.041    82.396    81.681    80.898    80.047    79.132    78.155    77.118    76.023    74.873    73.671    72.418    71.119    69.775    68.390    66.965    65.505    64.012    62.489    60.939    59.364    57.768    56.153    54.522    52.878    51.224    49.562    47.895    46.225    44.556    42.888    41.226    39.572    37.926    36.293    34.674    33.071    31.487    29.922    28.381    26.863    25.372    23.908    22.475    21.072    19.703    18.369    17.070    15.809    14.588    13.407    12.267    11.171    10.120     9.114     8.155     7.244     6.382     5.570     4.810     4.102     3.447     2.846     2.300     1.811     1.378     1.002     0.685     0.428     0.230     0.092     0.016     0.000     0.000     0.000     0.000     0.000     0.000     0.000     0.000     0.000     0.000     0.000     0.000     0.000     0.000     0.000     0.000     0.000     0.000     0.000     0.000     0.000     0.000     0.000     0.000     0.000     0.000     0.000     0.000     0.000     0.000     0.000     0.000     0.000     0.000     0.000     0.000     0.000     0.000     0.000     0.000     0.000     0.000     0.000     0.000     0.000     0.000
     0.000     0.000     0.000     0.000     0.000     0.000     0.000     0.000     0.000     0.000     0.000     0.000     0.000     0.000     0.000     0.000     0.000     0.000     0.000     0.000     0.000     0.000     0.000     0.000     0.000     0.000     0.000     0.000     0.000     0.000     0.000     0.000     0.000     0.000     0.000     0.000     0.000     0.000     0.000     0.000     0.000     0.000     0.000     0.000     0.000     0.000     0.000     0.000     0.037     0.135     0.292     0.509     0.785     1.118     1.508     1.955     2.456     3.013     3.622     4.285     4.998     5.763     6.577     7.439     8.349     9.305    10.306    11.351    12.439    13.567    14.736    15.943    17.187    18.466    19.780    21.126    22.503    23.908    25.342    26.801    28.283    29.788    31.312    32.854    34.412    35.984    37.568    39.160    40.760    42.365    43.972    45.579    47.184    48.783    50.375    51.957    53.526    55.079    56.615    58.129    59.620    61.084    62.519    63.922    65.290    66.621    67.912    69.160    70.362    71.517    72.620    73.671    74.666    75.603    76.481    77.296    78.047    78.733    79.351    79.900    80.379    80.786    81.121    81.382    81.569    81.681    81.719    81.681    81.569    81.382    81.121    80.786    80.379    79.900    79.351    78.733    78.047    77.296    76.481    75.603    74.666    73.671    72.620    71.517    70.362    69.160    67.912    66.621    65.290    63.922    62.519    61.084    59.620    58.129    56.615    55.079    53.526    51.957    50.375    48.783    47.184    45.579    43.972    42.365    40.760    39.160    37.568    35.984    34.412    32.854    31.312    29.788    28.283    26.801    25.342    23.908    22.503    21.126    19.780    18.466    17.187    15.943    14.736    13.567    12.439    11.351    10.306     9.305     8.349     7.439     6.577     5.763     4.998     4.285     3.622     3.013     2.456     1.955     1.508     1.118     0.785     0.509     0.292     0.135     0.037     0.000     0.000     0.000     0.000     0.000     0.000     0.000     0.000     0.000     0.000     0.000     0.000     0.000     0.000     0.000     0.000     0.000     0.000     0.000     0.000     0.000     0.000     0.000     0.000     0.000     0.000     0.000     0.000     0.000     0.000     0.000     0.000     0.000     0.000     0.000     0.000     0.000     0.000     0.000     0.000     0.000     0.000     0.000     0.000     0.000     0.000     0.000
     0.000     0.000     0.000     0.000     0.000     0.000     0.000     0.000     0.000     0.000     0.000     0.000     0.000     0.000     0.000     0.000     0.000     0.000     0.000     0.000     0.000     0.000     0.000     0.000     0.000     0.000     0.000     0.000     0.000     0.000     0.000     0.000     0.000     0.000     0.000     0.000     0.000     0.000     0.000     0.000     0.000     0.000     0.000     0.000     0.000     0.000     0.000     0.000     0.006     0.064     0.181     0.357     0.591     0.882     1.230     1.633     2.091     2.602     3.167     3.783     4.451     5.168     5.934     6.748     7.609     8.516     9.467    10.461    11.496    12.573    13.689    14.842    16.032    17.257    18.515    19.805    21.126    22.475    23.851    25.251    26.676    28.121    29.586    31.069    32.567    34.078    35.601    37.133    38.671    40.215    41.761    43.306    44.849    46.388    47.919    49.440    50.948    52.442    53.918    55.373    56.806    58.213    59.591    60.939    62.253    63.531    64.770    65.968    67.122    68.230    69.289    70.297    71.251    72.150    72.991    73.773    74.493    75.151    75.743    76.269    76.728    77.118    77.439    77.689    77.868    77.976    78.011    77.976    77.868    77.689    77.439    77.118    76.728    76.269    75.743    75.151    74.493    73.773    72.991    72.150    71.251    70.297    69.289    68.230    67.122    65.968    64.770    63.531    62.253    60.939    59.591    58.213    56.806    55.373    53.918    52.442    50.948    49.440    47.919    46.388    44.849    43.306    41.761    40.215    38.671    37.133    35.601    34.078    32.567    31.069    29.586    28.121    26.676    25.251    23.851    22.475    21.126    19.805    18.515    17.257    16.032    14.842    13.689    12.573    11.496    10.461     9.467     8.516     7.609     6.748     5.934     5.168     4.451     3.783     3.167     2.602     2.091     1.633     1.230     0.882     0.591     0.357     0.181     0.064     0.006     0.000     0.000     0.000     0.000     0.000     0.000     0.000     0.000     0.000     0.000     0.000     0.000     0.000     0.000     0.000     0.000     0.000     0.000     0.000     0.000     0.000     0.000     0.000     0.000     0.000     0.000     0.000     0.000     0.000     0.000     0.000     0.000     0.000     0.000     0.000     0.000     0.000     0.000     0.000     0.000     0.000     0.000     0.000     0.000     0.000     0.000     0.000
     0.000     0.000     0.000     0.000     0.000     0.000     0.000     0.000     0.000     0.000     0.000     0.000     0.000     0.000     0.000     0.000     0.000     0.000     0.000     0.000     0.000     0.000     0.000     0.000     0.000     0.000     0.000     0.000     0.000     0.000     0.000     0.000     0.000     0.000     0.000     0.000     0.000     0.000     0.000     0.000     0.000     0.000     0.000     0.000     0.000     0.000     0.000     0.000     0.000     0.019     0.096     0.231     0.423     0.672     0.977     1.336     1.750     2.217     2.737     3.307     3.929     4.599     5.318     6.084     6.896     7.753     8.653     9.597    10.581    11.606    12.669    13.770    14.906    16.077    17.280    18.515    19.780    21.072    22.391    23.735    25.101    26.489    27.895    29.319    30.758    32.210    33.673    35.145    36.623    38.107    39.592    41.078    42.561    44.039    45.510    46.972    48.422    49.857    51.274    52.673    54.049    55.400    56.724    58.018    59.279    60.506    61.695    62.845    63.952    65.015    66.030    66.997    67.912    68.774    69.580    70.330    71.020    71.650    72.217    72.721    73.161    73.534    73.841    74.081    74.253    74.356    74.390    74.356    74.253    74.081    73.841    73.534    73.161    72.721    72.217    71.650    71.020    70.330    69.580    68.774    67.912    66.997    66.030    65.015    63.952    62.845    61.695    60.506    59.279    58.018    56.724    55.400    54.049    52.673    51.274    49.857    48.422    46.972    45.510    44.039    42.561    41.078    39.592    38.107    36.623    35.145    33.673    32.210    30.758    29.319    27.895    26.489    25.101    23.735    22.391    21.072    19.780    18.515    17.280    16.077    14.906    13.770    12.669    11.606    10.581     9.597     8.653     7.753     6.896     6.084     5.318     4.599     3.929     3.307     2.737     2.217     1.750     1.336     0.977     0.672     0.423     0.231     0.096     0.019     0.000     0.000     0.000     0.000     0.000     0.000     0.000     0.000     0.000     0.000     0.000     0.000     0.000     0.000     0.000     0.000     0.000     0.000     0.000     0.000     0.000     0.000     0.000     0.000     0.000     0.000     0.000     0.000     0.000     0.000     0.000     0.000     0.000     0.000     0.000     0.000     0.000     0.000     0.000     0.000     0.000     0.000     0.000     0.000     0.000     0.000     0.000     0.000
     0.000     0.000     0.000     0.000     0.000     0.000     0.000     0.000     0.000     0.000     0.000     0.000     0.000     0.000     0.000     0.000     0.000     0.000     0.000     0.000     0.000     0.000     0.000     0.000     0.000     0.000     0.000     0.000     0.000     0.000     0.000     0.000     0.000     0.000     0.000     0.000     0.000     0.000     0.000     0.000     0.000     0.000     0.000     0.000     0.000     0.000     0.000     0.000     0.000     0.000     0.037     0.131     0.281     0.488     0.750     1.067     1.436     1.859     2.333     2.858     3.433     4.057     4.728     5.446     6.210     7.017     7.868     8.761     9.695    10.668    11.679    12.727    13.810    14.927    16.077    17.257    18.466    19.703    20.966    22.253    23.562    24.892    26.241    27.607    28.987    30.381    31.785    33.198    34.618    36.042    37.468    38.895    40.319    41.739    43.152    44.556    45.948    47.325    48.687    50.029    51.350    52.647    53.918    55.159    56.370    57.547    58.688    59.790    60.852    61.871    62.845    63.771    64.649    65.475    66.247    66.965    67.627    68.230    68.774    69.257    69.678    70.035    70.329    70.559    70.723    70.822    70.855    70.822    70.723    70.559    70.329    70.035    69.678    69.257    68.774    68.230    67.627    66.965    66.247    65.475    64.649    63.771    62.845    61.871    60.852    59.790    58.688    57.547    56.370    55.159    53.918    52.647    51.350    50.029    48.687    47.325    45.948    44.556    43.152    41.739    40.319    38.895    37.468    36.042    34.618    33.198    31.785    30.381    28.987    27.607    26.241    24.892    23.562    22.253    20.966    19.703    18.466    17.257    16.077    14.927    13.810    12.727    11.679    10.668     9.695     8.761     7.868     7.017     6.210     5.446     4.728     4.057     3.433     2.858     2.333     1.859     1.436     1.067     0.750     0.488     0.281     0.131     0.037     0.000     0.000     0.000     0.000     0.000     0.000     0.000     0.000     0.000     0.000     0.000     0.000     0.000     0.000     0.000     0.000     0.000     0.000     0.000     0.000     0.000     0.000     0.000     0.000     0.000     0.000     0.000     0.000     0.000     0.000     0.000     0.000     0.000     0.000     0.000     0.000     0.000     0.000     0.000     0.000     0.000     0.000     0.000     0.000     0.000     0.000     0.000     0.000     0.000
     0.000     0.000     0.000     0.000     0.000     0.000     0.000     0.000     0.000     0.000     0.000     0.000     0.000     0.000     0.000     0.000     0.000     0.000     0.000     0.000     0.000     0.000     0.000     0.000     0.000     0.000     0.000     0.000     0.000     0.000     0.000     0.000     0.000     0.000     0.000     0.000     0.000     0.000     0.000     0.000     0.000     0.000     0.000     0.000     0.000     0.000     0.000     0.000     0.000     0.000     0.005     0.058     0.167     0.332     0.551     0.824     1.150     1.529     1.958     2.438     2.966     3.543     4.167     4.837     5.553     6.311     7.113     7.956     8.839     9.761    10.721    11.716    12.747    13.810    14.906    16.032    17.187    18.369    19.576    20.807    22.060    23.334    24.625    25.934    27.257    28.593    29.939    31.295    32.656    34.023    35.391    36.760    38.127    39.489    40.845    42.192    43.527    44.849    46.156    47.444    48.711    49.955    51.174    52.365    53.526    54.655    55.749    56.806    57.823    58.800    59.733    60.621    61.462    62.253    62.994    63.681    64.315    64.892    65.413    65.876    66.279    66.621    66.903    67.122    67.280    67.374    67.406    67.374    67.280    67.122    66.903    66.621    66.279    65.876    65.413    64.892    64.315    63.681    62.994    62.253    61.462    60.621    59.733    58.800    57.823    56.806    55.749    54.655    53.526    52.365    51.174    49.955    48.711    47.444    46.156    44.849    43.527    42.192    40.845    39.489    38.127    36.760    35.391    34.023    32.656    31.295    29.939    28.593    27.257    25.934    24.625    23.334    22.060    20.807    19.576    18.369    17.187    16.032    14.906    13.810    12.747    11.716    10.721     9.761     8.839     7.956     7.113     6.311     5.553     4.837     4.167     3.543     2.966     2.438     1.958     1.529     1.150     0.824     0.551     0.332     0.167     0.058     0.005     0.000     0.000     0.000     0.000     0.000     0.000     0.000     0.000     0.000     0.000     0.000     0.000     0.000     0.000     0.000     0.000     0.000     0.000     0.000     0.000     0.000     0.000     0.000     0.000     0.000     0.000     0.000     0.000     0.000     0.000     0.000     0.000     0.000     0.000     0.000     0.000     0.000     0.000     0.000     0.000     0.000     0.000     0.000     0.000     0.000     0.000     0.000     0.000     0.000
     0.000     0.000     0.000     0.000     0.000     0.000     0.000     0.000     0.000     0.000     0.000     0.000     0.000     0.000     0.000     0.000     0.000     0.000     0.000     0.000     0.000     0.000     0.000     0.000     0.000     0.000     0.000     0.000     0.000     0.000     0.000     0.000     0.000     0.000     0.000     0.000     0.000     0.000     0.000     0.000     0.000     0.000     0.000     0.000     0.000     0.000     0.000     0.000     0.000     0.000     0.000     0.014     0.082     0.204     0.381     0.611     0.893     1.227     1.612     2.046     2.529     3.059     3.636     4.259     4.926     5.636     6.389     7.182     8.015     8.886     9.794    10.738    11.716    12.727    13.770    14.842    15.943    17.070    18.223    19.399    20.596    21.814    23.050    24.302    25.568    26.848    28.137    29.436    30.741    32.050    33.362    34.674    35.984    37.290    38.590    39.882    41.163    42.430    43.683    44.918    46.132    47.325    48.494    49.636    50.748    51.830    52.878    53.891    54.867    55.802    56.696    57.547    58.352    59.110    59.819    60.477    61.084    61.637    62.135    62.578    62.964    63.292    63.561    63.771    63.922    64.012    64.043    64.012    63.922    63.771    63.561    63.292    62.964    62.578    62.135    61.637    61.084    60.477    59.819    59.110    58.352    57.547    56.696    55.802    54.867    53.891    52.878    51.830    50.748    49.636    48.494    47.325    46.132    44.918    43.683    42.430    41.163    39.882    38.590    37.290    35.984    34.674    33.362    32.050    30.741    29.436    28.137    26.848    25.568    24.302    23.050    21.814    20.596    19.399    18.223    17.070    15.943    14.842    13.770    12.727    11.716    10.738     9.794     8.886     8.015     7.182     6.389     5.636     4.926     4.259     3.636     3.059     2.529     2.046     1.612     1.227     0.893     0.611     0.381     0.204     0.082     0.014     0.000     0.000     0.000     0.000     0.000     0.000     0.000     0.000     0.000     0.000     0.000     0.000     0.000     0.000     0.000     0.000     0.000     0.000     0.000     0.000     0.000     0.000     0.000     0.000     0.000     0.000     0.000     0.000     0.000     0.000     0.000     0.000     0.000     0.000     0.000     0.000     0.000     0.000     0.000     0.000     0.000     0.000     0.000     0.000     0.000     0.000     0.000     0.000     0.000     0.000
     0.000     0.000     0.000     0.000     0.000     0.000     0.000     0.000     0.000     0.000     0.000     0.000     0.000     0.000     0.000     0.000     0.000     0.000     0.000     0.000     0.000     0.000     0.000     0.000     0.000     0.000     0.000     0.000     0.000     0.000     0.000     0.000     0.000     0.000     0.000     0.000     0.000     0.000     0.000     0.000     0.000     0.000     0.000     0.000     0.000     0.000     0.000     0.000     0.000     0.000     0.000     0.000     0.026     0.107     0.241     0.428     0.666     0.956     1.296     1.685     2.122     2.606     3.136     3.712     4.331     4.993     5.696     6.440     7.223     8.044     8.901     9.794    10.721    11.679    12.669    13.689    14.736    15.809    16.908    18.029    19.172    20.335    21.515    22.712    23.923    25.146    26.380    27.623    28.872    30.126    31.382    32.638    33.893    35.145    36.390    37.627    38.854    40.069    41.269    42.452    43.616    44.759    45.878    46.972    48.038    49.074    50.078    51.048    51.982    52.878    53.735    54.549    55.320    56.045    56.724    57.354    57.934    58.464    58.941    59.364    59.733    60.047    60.305    60.506    60.650    60.737    60.766    60.737    60.650    60.506    60.305    60.047    59.733    59.364    58.941    58.464    57.934    57.354    56.724    56.045    55.320    54.549    53.735    52.878    51.982    51.048    50.078    49.074    48.038    46.972    45.878    44.759    43.616    42.452    41.269    40.069    38.854    37.627    36.390    35.145    33.893    32.638    31.382    30.126    28.872    27.623    26.380    25.146    23.923    22.712    21.515    20.335    19.172    18.029    16.908    15.809    14.736    13.689    12.669    11.679    10.721     9.794     8.901     8.044     7.223     6.440     5.696     4.993     4.331     3.712     3.136     2.606     2.122     1.685     1.296     0.956     0.666     0.428     0.241     0.107     0.026     0.000     0.000     0.000     0.000     0.000     0.000     0.000     0.000     0.000     0.000     0.000     0.000     0.000     0.000     0.000     0.000     0.000     0.000     0.000     0.000     0.000     0.000     0.000     0.000     0.000     0.000     0.000     0.000     0.000     0.000     0.000     0.000     0.000     0.000     0.000     0.000     0.000     0.000     0.000     0.000     0.000     0.000     0.000     0.000     0.000     0.000     0.000     0.000     0.000     0.000     0.000
     0.000     0.000     0.000     0.000     0.000     0.000     0.000     0.000     0.000     0.000     0.000     0.000     0.000     0.000     0.000     0.000     0.000     0.000     0.000     0.000     0.000     0.000     0.000     0.000     0.000     0.000     0.000     0.000     0.000     0.000     0.000     0.000     0.000     0.000     0.000     0.000     0.000     0.000     0.000     0.000     0.000     0.000     0.000     0.000     0.000     0.000     0.000     0.000     0.000     0.000     0.000     0.000     0.001     0.040     0.131     0.275     0.471     0.716     1.012     1.356     1.747     2.185     2.669     3.197     3.769     4.383     5.038     5.733     6.466     7.237     8.044     8.886     9.761    10.668    11.606    12.573    13.567    14.588    15.633    16.700    17.789    18.898    20.024    21.166    22.322    23.491    24.670    25.857    27.052    28.251    29.452    30.655    31.855    33.053    34.245    35.429    36.604    37.767    38.915    40.048    41.163    42.257    43.328    44.375    45.396    46.388    47.349    48.278    49.171    50.029    50.848    51.627    52.365    53.059    53.708    54.311    54.867    55.373    55.829    56.234    56.587    56.888    57.134    57.326    57.464    57.547    57.575    57.547    57.464    57.326    57.134    56.888    56.587    56.234    55.829    55.373    54.867    54.311    53.708    53.059    52.365    51.627    50.848    50.029    49.171    48.278    47.349    46.388    45.396    44.375    43.328    42.257    41.163    40.048    38.915    37.767    36.604    35.429    34.245    33.053    31.855    30.655    29.452    28.251    27.052    25.857    24.670    23.491    22.322    21.166    20.024    18.898    17.789    16.700    15.633    14.588    13.567    12.573    11.606    10.668     9.761     8.886     8.044     7.237     6.466     5.733     5.038     4.383     3.769     3.197     2.669     2.185     1.747     1.356     1.012     0.716     0.471     0.275     0.131     0.040     0.001     0.000     0.000     0.000     0.000     0.000     0.000     0.000     0.000     0.000     0.000     0.000     0.000     0.000     0.000     0.000     0.000     0.000     0.000     0.000     0.000     0.000     0.000     0.000     0.000     0.000     0.000     0.000     0.000     0.000     0.000     0.000     0.000     0.000     0.000     0.000     0.000     0.000     0.000     0.000     0.000     0.000     0.000     0.000     0.000     0.000     0.000     0.000     0.000     0.000     0.000     0.000
     0.000     0.000     0.000     0.000     0.000     0.000     0.000     0.000     0.000     0.000     0.000     0.000     0.000     0.000     0.000     0.000     0.000     0.000     0.000     0.000     0.000     0.000     0.000     0.000     0.000     0.000     0.000     0.000     0.000     0.000     0.000     0.000     0.000     0.000     0.000     0.000     0.000     0.000     0.000     0.000     0.000     0.000     0.000     0.000     0.000     0.000     0.000     0.000     0.000     0.000     0.000     0.000     0.000     0.005     0.054     0.155     0.307     0.509     0.760     1.059     1.406     1.798     2.235     2.717     3.241     3.807     4.414     5.060     5.745     6.466     7.223     8.015     8.839     9.695    10.581    11.496    12.439    13.407    14.399    15.413    16.449    17.504    18.577    19.665    20.767    21.882    23.007    24.141    25.281    26.427    27.575    28.724    29.872    31.017    32.156    33.289    34.412    35.525    36.623    37.707    38.773    39.820    40.845    41.847    42.823    43.772    44.691    45.579    46.434    47.255    48.038    48.783    49.489    50.152    50.773    51.350    51.881    52.365    52.801    53.188    53.526    53.813    54.049    54.232    54.364    54.443    54.470    54.443    54.364    54.232    54.049    53.813    53.526    53.188    52.801    52.365    51.881    51.350    50.773    50.152    49.489    48.783    48.038    47.255    46.434    45.579    44.691    43.772    42.823    41.847    40.845    39.820    38.773    37.707    36.623    35.525    34.412    33.289    32.156    31.017    29.872    28.724    27.575    26.427    25.281    24.141    23.007    21.882    20.767    19.665    18.577    17.504    16.449    15.413    14.399    13.407    12.439    11.496    10.581     9.695     8.839     8.015     7.223     6.466     5.745     5.060     4.414     3.807     3.241     2.717     2.235     1.798     1.406     1.059     0.760     0.509     0.307     0.155     0.054     0.005     0.000     0.000     0.000     0.000     0.000     0.000     0.000     0.000     0.000     0.000     0.000     0.000     0.000     0.000     0.000     0.000     0.000     0.000     0.000     0.000     0.000     0.000     0.000     0.000     0.000     0.000     0.000     0.000     0.000     0.000     0.000     0.000     0.000     0.000     0.000     0.000     0.000     0.000     0.000     0.000     0.000     0.000     0.000     0.000     0.000     0.000     0.000     0.000     0.000     0.000     0.000     0.000
     0.000     0.000     0.000     0.000     0.000     0.000     0.000     0.000     0.000     0.000     0.000     0.000     0.000     0.000     0.000     0.000     0.000     0.000     0.000     0.000     0.000     0.000     0.000     0.000     0.000     0.000     0.000     0.000     0.000     0.000     0.000     0.000     0.000     0.000     0.000     0.000     0.000     0.000     0.000     0.000     0.000     0.000     0.000     0.000     0.000     0.000     0.000     0.000     0.000     0.000     0.000     0.000     0.000     0.000     0.010     0.069     0.177     0.336     0.543     0.797     1.098     1.445     1.836     2.271     2.749     3.268     3.827     4.424     5.060     5.733     6.440     7.182     7.956     8.761     9.597    10.461    11.351    12.267    13.207    14.170    15.153    16.155    17.175    18.210    19.260    20.322    21.394    22.475    23.562    24.655    25.751    26.848    27.944    29.037    30.125    31.207    32.281    33.344    34.394    35.429    36.448    37.449    38.429    39.386    40.319    41.226    42.105    42.954    43.772    44.556    45.305    46.017    46.691    47.325    47.919    48.470    48.977    49.440    49.857    50.227    50.549    50.823    51.048    51.224    51.350    51.425    51.451    51.425    51.350    51.224    51.048    50.823    50.549    50.227    49.857    49.440    48.977    48.470    47.919    47.325    46.691    46.017    45.305    44.556    43.772    42.954    42.105    41.226    40.319    39.386    38.429    37.449    36.448    35.429    34.394    33.344    32.281    31.207    30.125    29.037    27.944    26.848    25.751    24.655    23.562    22.475    21.394    20.322    19.260    18.210    17.175    16.155    15.153    14.170    13.207    12.267    11.351    10.461     9.597     8.761     7.956     7.182     6.440     5.733     5.060     4.424     3.827     3.268     2.749     2.271     1.836     1.445     1.098     0.797     0.543     0.336     0.177     0.069     0.010     0.000     0.000     0.000     0.000     0.000     0.000     0.000     0.000     0.000     0.000     0.000     0.000     0.000     0.000     0.000     0.000     0.000     0.000     0.000     0.000     0.000     0.000     0.000     0.000     0.000     0.000     0.000     0.000     0.000     0.000     0.000     0.000     0.000     0.000     0.000     0.000     0.000     0.000     0.000     0.000     0.000     0.000     0.000     0.000     0.000     0.000     0.000     0.000     0.000     0.000     0.000     0.000     0.000
     0.000     0.000     0.000     0.000     0.000     0.000     0.000     0.000     0.000     0.000     0.000     0.000     0.000     0.000     0.000     0.000     0.000     0.000     0.000     0.000     0.000     0.000     0.000     0.000     0.000     0.000     0.000     0.000     0.000     0.000     0.000     0.000     0.000     0.000     0.000     0.000     0.000     0.000     0.000     0.000     0.000     0.000     0.000     0.000     0.000     0.000     0.000     0.000     0.000     0.000     0.000     0.000     0.000     0.000     0.000     0.017     0.082     0.197     0.360     0.570     0.826     1.128     1.474     1.862     2.293     2.765     3.276     3.827     4.414     5.038     5.696     6.389     7.113     7.868     8.653     9.467    10.306    11.171    12.060    12.971    13.902    14.853    15.820    16.804    17.801    18.811    19.831    20.860    21.896    22.937    23.981    25.027    26.072    27.115    28.153    29.186    30.210    31.225    32.227    33.216    34.189    35.145    36.081    36.995    37.886    38.753    39.592    40.403    41.184    41.933    42.648    43.328    43.972    44.578    45.145    45.671    46.156    46.597    46.996    47.349    47.657    47.919    48.134    48.301    48.422    48.494    48.518    48.494    48.422    48.301    48.134    47.919    47.657    47.349    46.996    46.597    46.156    45.671    45.145    44.578    43.972    43.328    42.648    41.933    41.184    40.403    39.592    38.753    37.886    36.995    36.081    35.145    34.189    33.216    32.227    31.225    30.210    29.186    28.153    27.115    26.072    25.027    23.981    22.937    21.896    20.860    19.831    18.811    17.801    16.804    15.820    14.853    13.902    12.971    12.060    11.171    10.306     9.467     8.653     7.868     7.113     6.389     5.696     5.038     4.414     3.827     3.276     2.765     2.293     1.862     1.474     1.128     0.826     0.570     0.360     0.197     0.082     0.017     0.000     0.000     0.000     0.000     0.000     0.000     0.000     0.000     0.000     0.000     0.000     0.000     0.000     0.000     0.000     0.000     0.000     0.000     0.000     0.000     0.000     0.000     0.000     0.000     0.000     0.000     0.000     0.000     0.000     0.000     0.000     0.000     0.000     0.000     0.000     0.000     0.000     0.000     0.000     0.000     0.000     0.000     0.000     0.000     0.000     0.000     0.000     0.000     0.000     0.000     0.000     0.000     0.000     0.000
     0.000     0.000     0.000     0.000     0.000     0.000     0.000     0.000     0.000     0.000     0.000     0.000     0.000     0.000     0.000     0.000     0.000     0.000     0.000     0.000     0.000     0.000     0.000     0.000     0.000     0.000     0.000     0.000     0.000     0.000     0.000     0.000     0.000     0.000     0.000     0.000     0.000     0.000     0.000     0.000     0.000     0.000     0.000     0.000     0.000     0.000     0.000     0.000     0.000     0.000     0.000     0.000     0.000     0.000     0.000     0.000     0.023     0.094     0.214     0.379     0.591     0.848     1.148     1.491     1.875     2.300     2.765     3.268     3.807     4.383     4.993     5.636     6.311     7.017     7.753     8.516     9.305    10.120    10.958    11.818    12.698    13.598    14.514    15.446    16.392    17.351    18.320    19.298    20.283    21.273    22.267    23.262    24.258    25.251    26.241    27.225    28.202    29.169    30.125    31.069    31.997    32.908    33.801    34.674    35.524    36.351    37.152    37.926    38.671    39.386    40.069    40.718    41.333    41.911    42.452    42.954    43.417    43.838    44.218    44.556    44.849    45.099    45.305    45.465    45.579    45.648    45.671    45.648    45.579    45.465    45.305    45.099    44.849    44.556    44.218    43.838    43.417    42.954    42.452    41.911    41.333    40.718    40.069    39.386    38.671    37.926    37.152    36.351    35.524    34.674    33.801    32.908    31.997    31.069    30.125    29.169    28.202    27.225    26.241    25.251    24.258    23.262    22.267    21.273    20.283    19.298    18.320    17.351    16.392    15.446    14.514    13.598    12.698    11.818    10.958    10.120     9.305     8.516     7.753     7.017     6.311     5.636     4.993     4.383     3.807     3.268     2.765     2.300     1.875     1.491     1.148     0.848     0.591     0.379     0.214     0.094     0.023     0.000     0.000     0.000     0.000     0.000     0.000     0.000     0.000     0.000     0.000     0.000     0.000     0.000     0.000     0.000     0.000     0.000     0.000     0.000     0.000     0.000     0.000     0.000     0.000     0.000     0.000     0.000     0.000     0.000     0.000     0.000     0.000     0.000     0.000     0.000     0.000     0.000     0.000     0.000     0.000     0.000     0.000     0.000     0.000     0.000     0.000     0.000     0.000     0.000     0.000     0.000     0.000     0.000     0.000     0.000
     0.000     0.000     0.000     0.000     0.000     0.000     0.000     0.000     0.000     0.000     0.000     0.000     0.000     0.000     0.000     0.000     0.000     0.000     0.000     0.000     0.000     0.000     0.000     0.000     0.000     0.000     0.000     0.000     0.000     0.000     0.000     0.000     0.000     0.000     0.000     0.000     0.000     0.000     0.000     0.000     0.000     0.000     0.000     0.000     0.000     0.000     0.000     0.000     0.000     0.000     0.000     0.000     0.000     0.000     0.000     0.000     0.000     0.029     0.104     0.226     0.394     0.605     0.861     1.158     1.497     1.875     2.293     2.749     3.241     3.769     4.331     4.926     5.553     6.210     6.896     7.609     8.349     9.114     9.902    10.712    11.542    12.391    13.257    14.139    15.035    15.943    16.862    17.789    18.724    19.665    20.609    21.556    22.503    23.448    24.390    25.327    26.257    27.178    28.089    28.987    29.872    30.741    31.592    32.424    33.234    34.023    34.787    35.525    36.235    36.917    37.568    38.187    38.773    39.325    39.840    40.319    40.760    41.163    41.525    41.847    42.127    42.365    42.561    42.713    42.823    42.888    42.910    42.888    42.823    42.713    42.561    42.365    42.127    41.847    41.525    41.163    40.760    40.319    39.840    39.325    38.773    38.187    37.568    36.917    36.235    35.525    34.787    34.023    33.234    32.424    31.592    30.741    29.872    28.987    28.089    27.178    26.257    25.327    24.390    23.448    22.503    21.556    20.609    19.665    18.724    17.789    16.862    15.943    15.035    14.139    13.257    12.391    11.542    10.712     9.902     9.114     8.349     7.609     6.896     6.210     5.553     4.926     4.331     3.769     3.241     2.749     2.293     1.875     1.497     1.158     0.861     0.605     0.394     0.226     0.104     0.029     0.000     0.000     0.000     0.000     0.000     0.000     0.000     0.000     0.000     0.000     0.000     0.000     0.000     0.000     0.000     0.000     0.000     0.000     0.000     0.000     0.000     0.000     0.000     0.000     0.000     0.000     0.000     0.000     0.000     0.000     0.000     0.000     0.000     0.000     0.000     0.000     0.000     0.000     0.000     0.000     0.000     0.000     0.000     0.000     0.000     0.000     0.000     0.000     0.000     0.000     0.000     0.000     0.000     0.000     0.000     0.000
     0.000     0.000     0.000     0.000     0.000     0.000     0.000     0.000     0.000     0.000     0.000     0.000     0.000     0.000     0.000     0.000     0.000     0.000     0.000     0.000     0.000     0.000     0.000     0.000     0.000     0.000     0.000     0.000     0.000     0.000     0.000     0.000     0.000     0.000     0.000     0.000     0.000     0.000     0.000     0.000     0.000     0.000     0.000     0.000     0.000     0.000     0.000     0.000     0.000     0.000     0.000     0.000     0.000     0.000     0.000     0.000     0.000     0.001     0.033     0.112     0.235     0.402     0.613     0.865     1.158     1.491     1.862     2.271     2.717     3.197     3.712     4.259     4.837     5.446     6.084     6.748     7.439     8.155     8.894     9.654    10.435    11.234    12.051    12.883    13.729    14.588    15.457    16.336    17.222    18.114    19.010    19.908    20.807    21.705    22.600    23.491    24.375    25.251    26.118    26.973    27.815    28.642    29.452    30.244    31.017    31.767    32.495    33.198    33.875    34.524    35.145    35.735    36.293    36.819    37.310    37.767    38.187    38.570    38.915    39.222    39.489    39.716    39.903    40.048    40.152    40.215    40.236    40.215    40.152    40.048    39.903    39.716    39.489    39.222    38.915    38.570    38.187    37.767    37.310    36.819    36.293    35.735    35.145    34.524    33.875    33.198    32.495    31.767    31.017    30.244    29.452    28.642    27.815    26.973    26.118    25.251    24.375    23.491    22.600    21.705    20.807    19.908    19.010    18.114    17.222    16.336    15.457    14.588    13.729    12.883    12.051    11.234    10.435     9.654     8.894     8.155     7.439     6.748     6.084     5.446     4.837     4.259     3.712     3.197     2.717     2.271     1.862     1.491     1.158     0.865     0.613     0.402     0.235     0.112     0.033     0.001     0.000     0.000     0.000     0.000     0.000     0.000     0.000     0.000     0.000     0.000     0.000     0.000     0.000     0.000     0.000     0.000     0.000     0.000     0.000     0.000     0.000     0.000     0.000     0.000     0.000     0.000     0.000     0.000     0.000     0.000     0.000     0.000     0.000     0.000     0.000     0.000     0.000     0.000     0.000     0.000     0.000     0.000     0.000     0.000     0.000     0.000     0.000     0.000     0.000     0.000     0.000     0.000     0.000     0.000     0.000     0.000
     0.000     0.000     0.000     0.000     0.000     0.000     0.000     0.000     0.000     0.000     0.000     0.000     0.000     0.000     0.000     0.000     0.000     0.000     0.000     0.000     0.000     0.000     0.000     0.000     0.000     0.000     0.000     0.000     0.000     0.000     0.000     0.000     0.000     0.000     0.000     0.000     0.000     0.000     0.000     0.000     0.000     0.000     0.000     0.000     0.000     0.000     0.000     0.000     0.000     0.000     0.000     0.000     0.000     0.000     0.000     0.000     0.000     0.000     0.002     0.037     0.116     0.240     0.405     0.613     0.861     1.148     1.474     1.836     2.235     2.669     3.136     3.636     4.167     4.728     5.318     5.934     6.577     7.244     7.934     8.646     9.378    10.128    10.896    11.679    12.477    13.287    14.108    14.938    15.776    16.620    17.469    18.320    19.172    20.024    20.873    21.719    22.558    23.391    24.214    25.027    25.827    26.613    27.384    28.137    28.872    29.586    30.278    30.947    31.592    32.210    32.800    33.362    33.893    34.394    34.862    35.296    35.696    36.061    36.390    36.682    36.936    37.152    37.330    37.468    37.568    37.627    37.647    37.627    37.568    37.468    37.330    37.152    36.936    36.682    36.390    36.061    35.696    35.296    34.862    34.394    33.893    33.362    32.800    32.210    31.592    30.947    30.278    29.586    28.872    28.137    27.384    26.613    25.827    25.027    24.214    23.391    22.558    21.719    20.873    20.024    19.172    18.320    17.469    16.620    15.776    14.938    14.108    13.287    12.477    11.679    10.896    10.128     9.378     8.646     7.934     7.244     6.577     5.934     5.318     4.728     4.167     3.636     3.136     2.669     2.235     1.836     1.474     1.148     0.861     0.613     0.405     0.240     0.116     0.037     0.002     0.000     0.000     0.000     0.000     0.000     0.000     0.000     0.000     0.000     0.000     0.000     0.000     0.000     0.000     0.000     0.000     0.000     0.000     0.000     0.000     0.000     0.000     0.000     0.000     0.000     0.000     0.000     0.000     0.000     0.000     0.000     0.000     0.000     0.000     0.000     0.000     0.000     0.000     0.000     0.000     0.000     0.000     0.000     0.000     0.000     0.000     0.000     0.000     0.000     0.000     0.000     0.000     0.000     0.000     0.000     0.000     0.000
     0.000     0.000     0.000     0.000     0.000     0.000     0.000     0.000     0.000     0.000     0.000     0.000     0.000     0.000     0.000     0.000     0.000     0.000     0.000     0.000     0.000     0.000     0.000     0.000     0.000     0.000     0.000     0.000     0.000     0.000     0.000     0.000     0.000     0.000     0.000     0.000     0.000     0.000     0.000     0.000     0.000     0.000     0.000     0.000     0.000     0.000     0.000     0.000     0.000     0.000     0.000     0.000     0.000     0.000     0.000     0.000     0.000     0.000     0.000     0.002     0.038     0.118     0.240     0.402     0.605     0.848     1.128     1.445     1.798     2.185     2.606     3.059     3.543     4.057     4.599     5.168     5.763     6.382     7.024     7.688     8.372     9.074     9.794    10.529    11.279    12.041    12.815    13.598    14.388    15.185    15.987    16.792    17.599    18.405    19.210    20.011    20.807    21.596    22.378    23.149    23.908    24.655    25.387    26.103    26.801    27.479    28.137    28.773    29.386    29.973    30.535    31.069    31.574    32.050    32.495    32.908    33.289    33.636    33.949    34.226    34.468    34.674    34.843    34.975    35.069    35.126    35.145    35.126    35.069    34.975    34.843    34.674    34.468    34.226    33.949    33.636    33.289    32.908    32.495    32.050    31.574    31.069    30.535    29.973    29.386    28.773    28.137    27.479    26.801    26.103    25.387    24.655    23.908    23.149    22.378    21.596    20.807    20.011    19.210    18.405    17.599    16.792    15.987    15.185    14.388    13.598    12.815    12.041    11.279    10.529     9.794     9.074     8.372     7.688     7.024     6.382     5.763     5.168     4.599     4.057     3.543     3.059     2.606     2.185     1.798     1.445     1.128     0.848     0.605     0.402     0.240     0.118     0.038     0.002     0.000     0.000     0.000     0.000     0.000     0.000     0.000     0.000     0.000     0.000     0.000     0.000     0.000     0.000     0.000     0.000     0.000     0.000     0.000     0.000     0.000     0.000     0.000     0.000     0.000     0.000     0.000     0.000     0.000     0.000     0.000     0.000     0.000     0.000     0.000     0.000     0.000     0.000     0.000     0.000     0.000     0.000     0.000     0.000     0.000     0.000     0.000     0.000     0.000     0.000     0.000     0.000     0.000     0.000     0.000     0.000     0.000     0.000
     0.000     0.000     0.000     0.000     0.000     0.000     0.000     0.000     0.000     0.000     0.000     0.000     0.000     0.000     0.000     0.000     0.000     0.000     0.000     0.000     0.000     0.000     0.000     0.000     0.000     0.000     0.000     0.000     0.000     0.000     0.000     0.000     0.000     0.000     0.000     0.000     0.000     0.000     0.000     0.000     0.000     0.000     0.000     0.000     0.000     0.000     0.000     0.000     0.000     0.000     0.000     0.000     0.000     0.000     0.000     0.000     0.000     0.000     0.000     0.000     0.002     0.038     0.116     0.235     0.394     0.591     0.826     1.098     1.406     1.747     2.122     2.529     2.966     3.433     3.929     4.451     4.998     5.570     6.165     6.782     7.418     8.073     8.746     9.434    10.137    10.852    11.579    12.315    13.059    13.810    14.567    15.326    16.088    16.850    17.611    18.369    19.122    19.869    20.609    21.340    22.060    22.768    23.462    24.141    24.803    25.447    26.072    26.676    27.257    27.815    28.348    28.855    29.336    29.788    30.210    30.603    30.965    31.295    31.592    31.855    32.085    32.281    32.441    32.567    32.656    32.710    32.728    32.710    32.656    32.567    32.441    32.281    32.085    31.855    31.592    31.295    30.965    30.603    30.210    29.788    29.336    28.855    28.348    27.815    27.257    26.676    26.072    25.447    24.803    24.141    23.462    22.768    22.060    21.340    20.609    19.869    19.122    18.369    17.611    16.850    16.088    15.326    14.567    13.810    13.059    12.315    11.579    10.852    10.137     9.434     8.746     8.073     7.418     6.782     6.165     5.570     4.998     4.451     3.929     3.433     2.966     2.529     2.122     1.747     1.406     1.098     0.826     0.591     0.394     0.235     0.116     0.038     0.002     0.000     0.000     0.000     0.000     0.000     0.000     0.000     0.000     0.000     0.000     0.000     0.000     0.000     0.000     0.000     0.000     0.000     0.000     0.000     0.000     0.000     0.000     0.000     0.000     0.000     0.000     0.000     0.000     0.000     0.000     0.000     0.000     0.000     0.000     0.000     0.000     0.000     0.000     0.000     0.000     0.000     0.000     0.000     0.000     0.000     0.000     0.000     0.000     0.000     0.000     0.000     0.000     0.000     0.000     0.000     0.000     0.000     0.000     0.000
     0.000     0.000     0.000     0.000     0.000     0.000     0.000     0.000     0.000     0.000     0.000     0.000     0.000     0.000     0.000     0.000     0.000     0.000     0.000     0.000     0.000     0.000     0.000     0.000     0.000     0.000     0.000     0.000     0.000     0.000     0.000     0.000     0.000     0.000     0.000     0.000     0.000     0.000     0.000     0.000     0.000     0.000     0.000     0.000     0.000     0.000     0.000     0.000     0.000     0.000     0.000     0.000     0.000     0.000     0.000     0.000     0.000     0.000     0.000     0.000     0.000     0.002     0.037     0.112     0.226     0.379     0.570     0.797     1.059     1.356     1.685     2.046     2.438     2.858     3.307     3.783     4.285     4.810     5.358     5.928     6.518     7.127     7.753     8.394     9.051     9.720    10.400    11.091    11.790    12.496    13.207    13.923    14.640    15.359    16.077    16.792    17.504    18.211    18.910    19.601    20.283    20.953    21.610    22.253    22.880    23.491    24.083    24.655    25.206    25.735    26.241    26.722    27.178    27.607    28.008    28.381    28.724    29.037    29.319    29.569    29.788    29.973    30.126    30.244    30.330    30.381    30.398    30.381    30.330    30.244    30.126    29.973    29.788    29.569    29.319    29.037    28.724    28.381    28.008    27.607    27.178    26.722    26.241    25.735    25.206    24.655    24.083    23.491    22.880    22.253    21.610    20.953    20.283    19.601    18.910    18.211    17.504    16.792    16.077    15.359    14.640    13.923    13.207    12.496    11.790    11.091    10.400     9.720     9.051     8.394     7.753     7.127     6.518     5.928     5.358     4.810     4.285     3.783     3.307     2.858     2.438     2.046     1.685     1.356     1.059     0.797     0.570     0.379     0.226     0.112     0.037     0.002     0.000     0.000     0.000     0.000     0.000     0.000     0.000     0.000     0.000     0.000     0.000     0.000     0.000     0.000     0.000     0.000     0.000     0.000     0.000     0.000     0.000     0.000     0.000     0.000     0.000     0.000     0.000     0.000     0.000     0.000     0.000     0.000     0.000     0.000     0.000     0.000     0.000     0.000     0.000     0.000     0.000     0.000     0.000     0.000     0.000     0.000     0.000     0.000     0.000     0.000     0.000     0.000     0.000     0.000     0.000     0.000     0.000     0.000     0.000     0.000
[truncated: 55,463 more chars]
