# Supplementary material for: The near-field tsunami generated by the 15 January 2022 eruption of the Hunga Tonga-Hunga Ha’apai volcano and its impact on Tongatapu, Tonga
Source: Sci Rep. 2022 Sep 7;12:15187. doi: 10.1038/s41598-022-19486-w (PMC9452557; doi:10.1038/s41598-022-19486-w)
Supplement: Supplementary file 2 — Supplementary Information 2. [file 41598_2022_19486_MOESM2_ESM.zip › WL_400TNT.asc]

ncols                       252
nrows                       180
xllcorner              -175.427
yllcorner               -20.570
cellsize      0.000277777784504
NODATA_value  -9999
     0.000     0.000     0.000     0.000     0.000     0.000     0.000     0.000     0.000     0.000     0.000     0.000     0.000     0.000     0.000     0.000     0.000     0.000     0.000     0.000     0.000     0.000     0.000     0.000     0.000     0.000     0.000     0.000     0.000     0.000     0.000     0.000     0.000     0.000     0.000     0.000     0.000     0.000     0.000     0.000     0.000     0.000     0.000     0.000     0.000     0.000     0.000     0.000     0.000     0.000     0.000     0.000     0.000     0.000     0.000     0.000     0.000     0.000     0.000     0.000     0.000     0.000     0.000     0.000     0.000     0.000     0.000     0.000     0.000     0.000     0.000     0.000     0.000     0.000     0.000     0.000     0.000     0.000     0.000     0.000     0.000     0.000     0.000     0.000     0.000     0.000     0.000     0.000     0.000     0.009     0.028     0.059     0.099     0.148     0.206     0.270     0.342     0.419     0.502     0.589     0.680     0.773     0.869     0.967     1.066     1.165     1.263     1.361     1.458     1.552     1.644     1.733     1.819     1.900     1.978     2.050     2.118     2.180     2.236     2.287     2.331     2.369     2.400     2.424     2.441     2.452     2.455     2.452     2.441     2.424     2.400     2.369     2.331     2.287     2.236     2.180     2.118     2.050     1.978     1.900     1.819     1.733     1.644     1.552     1.458     1.361     1.263     1.165     1.066     0.967     0.869     0.773     0.680     0.589     0.502     0.419     0.342     0.270     0.206     0.148     0.099     0.059     0.028     0.009     0.000     0.000     0.000     0.000     0.000     0.000     0.000     0.000     0.000     0.000     0.000     0.000     0.000     0.000     0.000     0.000     0.000     0.000     0.000     0.000     0.000     0.000     0.000     0.000     0.000     0.000     0.000     0.000     0.000     0.000     0.000     0.000     0.000     0.000     0.000     0.000     0.000     0.000     0.000     0.000     0.000     0.000     0.000     0.000     0.000     0.000     0.000     0.000     0.000     0.000     0.000     0.000     0.000     0.000     0.000     0.000     0.000     0.000     0.000     0.000     0.000     0.000     0.000     0.000     0.000     0.000     0.000     0.000     0.000     0.000     0.000     0.000     0.000     0.000     0.000     0.000     0.000     0.000     0.000     0.000     0.000     0.000     0.000     0.000     0.000     0.000     0.000     0.000
     0.000     0.000     0.000     0.000     0.000     0.000     0.000     0.000     0.000     0.000     0.000     0.000     0.000     0.000     0.000     0.000     0.000     0.000     0.000     0.000     0.000     0.000     0.000     0.000     0.000     0.000     0.000     0.000     0.000     0.000     0.000     0.000     0.000     0.000     0.000     0.000     0.000     0.000     0.000     0.000     0.000     0.000     0.000     0.000     0.000     0.000     0.000     0.000     0.000     0.000     0.000     0.000     0.000     0.000     0.000     0.000     0.000     0.000     0.000     0.000     0.000     0.000     0.000     0.000     0.000     0.000     0.000     0.000     0.000     0.000     0.000     0.000     0.000     0.000     0.000     0.000     0.000     0.000     0.000     0.000     0.000     0.000     0.000     0.000     0.000     0.000     0.001     0.014     0.040     0.078     0.126     0.185     0.253     0.330     0.414     0.505     0.602     0.705     0.812     0.923     1.037     1.153     1.271     1.390     1.509     1.627     1.745     1.861     1.975     2.085     2.193     2.297     2.396     2.491     2.580     2.664     2.742     2.813     2.878     2.935     2.986     3.029     3.065     3.093     3.112     3.125     3.129     3.125     3.112     3.093     3.065     3.029     2.986     2.935     2.878     2.813     2.742     2.664     2.580     2.491     2.396     2.297     2.193     2.085     1.975     1.861     1.745     1.627     1.509     1.390     1.271     1.153     1.037     0.923     0.812     0.705     0.602     0.505     0.414     0.330     0.253     0.185     0.126     0.078     0.040     0.014     0.001     0.000     0.000     0.000     0.000     0.000     0.000     0.000     0.000     0.000     0.000     0.000     0.000     0.000     0.000     0.000     0.000     0.000     0.000     0.000     0.000     0.000     0.000     0.000     0.000     0.000     0.000     0.000     0.000     0.000     0.000     0.000     0.000     0.000     0.000     0.000     0.000     0.000     0.000     0.000     0.000     0.000     0.000     0.000     0.000     0.000     0.000     0.000     0.000     0.000     0.000     0.000     0.000     0.000     0.000     0.000     0.000     0.000     0.000     0.000     0.000     0.000     0.000     0.000     0.000     0.000     0.000     0.000     0.000     0.000     0.000     0.000     0.000     0.000     0.000     0.000     0.000     0.000     0.000     0.000     0.000     0.000     0.000     0.000     0.000     0.000
     0.000     0.000     0.000     0.000     0.000     0.000     0.000     0.000     0.000     0.000     0.000     0.000     0.000     0.000     0.000     0.000     0.000     0.000     0.000     0.000     0.000     0.000     0.000     0.000     0.000     0.000     0.000     0.000     0.000     0.000     0.000     0.000     0.000     0.000     0.000     0.000     0.000     0.000     0.000     0.000     0.000     0.000     0.000     0.000     0.000     0.000     0.000     0.000     0.000     0.000     0.000     0.000     0.000     0.000     0.000     0.000     0.000     0.000     0.000     0.000     0.000     0.000     0.000     0.000     0.000     0.000     0.000     0.000     0.000     0.000     0.000     0.000     0.000     0.000     0.000     0.000     0.000     0.000     0.000     0.000     0.000     0.000     0.000     0.000     0.003     0.019     0.049     0.093     0.149     0.216     0.294     0.382     0.478     0.582     0.694     0.812     0.935     1.064     1.196     1.331     1.468     1.608     1.748     1.888     2.028     2.167     2.304     2.438     2.569     2.697     2.821     2.939     3.053     3.161     3.262     3.358     3.446     3.527     3.600     3.665     3.722     3.771     3.811     3.842     3.865     3.878     3.883     3.878     3.865     3.842     3.811     3.771     3.722     3.665     3.600     3.527     3.446     3.358     3.262     3.161     3.053     2.939     2.821     2.697     2.569     2.438     2.304     2.167     2.028     1.888     1.748     1.608     1.468     1.331     1.196     1.064     0.935     0.812     0.694     0.582     0.478     0.382     0.294     0.216     0.149     0.093     0.049     0.019     0.003     0.000     0.000     0.000     0.000     0.000     0.000     0.000     0.000     0.000     0.000     0.000     0.000     0.000     0.000     0.000     0.000     0.000     0.000     0.000     0.000     0.000     0.000     0.000     0.000     0.000     0.000     0.000     0.000     0.000     0.000     0.000     0.000     0.000     0.000     0.000     0.000     0.000     0.000     0.000     0.000     0.000     0.000     0.000     0.000     0.000     0.000     0.000     0.000     0.000     0.000     0.000     0.000     0.000     0.000     0.000     0.000     0.000     0.000     0.000     0.000     0.000     0.000     0.000     0.000     0.000     0.000     0.000     0.000     0.000     0.000     0.000     0.000     0.000     0.000     0.000     0.000     0.000     0.000     0.000     0.000     0.000     0.000     0.000
     0.000     0.000     0.000     0.000     0.000     0.000     0.000     0.000     0.000     0.000     0.000     0.000     0.000     0.000     0.000     0.000     0.000     0.000     0.000     0.000     0.000     0.000     0.000     0.000     0.000     0.000     0.000     0.000     0.000     0.000     0.000     0.000     0.000     0.000     0.000     0.000     0.000     0.000     0.000     0.000     0.000     0.000     0.000     0.000     0.000     0.000     0.000     0.000     0.000     0.000     0.000     0.000     0.000     0.000     0.000     0.000     0.000     0.000     0.000     0.000     0.000     0.000     0.000     0.000     0.000     0.000     0.000     0.000     0.000     0.000     0.000     0.000     0.000     0.000     0.000     0.000     0.000     0.000     0.000     0.000     0.000     0.000     0.003     0.021     0.055     0.103     0.165     0.239     0.326     0.424     0.531     0.648     0.773     0.906     1.046     1.191     1.341     1.495     1.653     1.813     1.975     2.137     2.300     2.463     2.624     2.783     2.939     3.093     3.242     3.387     3.527     3.661     3.789     3.910     4.024     4.131     4.230     4.321     4.403     4.476     4.539     4.594     4.639     4.674     4.699     4.714     4.719     4.714     4.699     4.674     4.639     4.594     4.539     4.476     4.403     4.321     4.230     4.131     4.024     3.910     3.789     3.661     3.527     3.387     3.242     3.093     2.939     2.783     2.624     2.463     2.300     2.137     1.975     1.813     1.653     1.495     1.341     1.191     1.046     0.906     0.773     0.648     0.531     0.424     0.326     0.239     0.165     0.103     0.055     0.021     0.003     0.000     0.000     0.000     0.000     0.000     0.000     0.000     0.000     0.000     0.000     0.000     0.000     0.000     0.000     0.000     0.000     0.000     0.000     0.000     0.000     0.000     0.000     0.000     0.000     0.000     0.000     0.000     0.000     0.000     0.000     0.000     0.000     0.000     0.000     0.000     0.000     0.000     0.000     0.000     0.000     0.000     0.000     0.000     0.000     0.000     0.000     0.000     0.000     0.000     0.000     0.000     0.000     0.000     0.000     0.000     0.000     0.000     0.000     0.000     0.000     0.000     0.000     0.000     0.000     0.000     0.000     0.000     0.000     0.000     0.000     0.000     0.000     0.000     0.000     0.000     0.000     0.000     0.000     0.000     0.000     0.000
     0.000     0.000     0.000     0.000     0.000     0.000     0.000     0.000     0.000     0.000     0.000     0.000     0.000     0.000     0.000     0.000     0.000     0.000     0.000     0.000     0.000     0.000     0.000     0.000     0.000     0.000     0.000     0.000     0.000     0.000     0.000     0.000     0.000     0.000     0.000     0.000     0.000     0.000     0.000     0.000     0.000     0.000     0.000     0.000     0.000     0.000     0.000     0.000     0.000     0.000     0.000     0.000     0.000     0.000     0.000     0.000     0.000     0.000     0.000     0.000     0.000     0.000     0.000     0.000     0.000     0.000     0.000     0.000     0.000     0.000     0.000     0.000     0.000     0.000     0.000     0.000     0.000     0.000     0.000     0.000     0.002     0.020     0.055     0.106     0.173     0.253     0.347     0.453     0.571     0.699     0.837     0.984     1.139     1.301     1.468     1.641     1.819     2.000     2.183     2.369     2.555     2.742     2.928     3.112     3.295     3.475     3.652     3.824     3.992     4.155     4.311     4.461     4.604     4.739     4.866     4.985     5.095     5.195     5.286     5.367     5.438     5.498     5.547     5.586     5.614     5.630     5.636     5.630     5.614     5.586     5.547     5.498     5.438     5.367     5.286     5.195     5.095     4.985     4.866     4.739     4.604     4.461     4.311     4.155     3.992     3.824     3.652     3.475     3.295     3.112     2.928     2.742     2.555     2.369     2.183     2.000     1.819     1.641     1.468     1.301     1.139     0.984     0.837     0.699     0.571     0.453     0.347     0.253     0.173     0.106     0.055     0.020     0.002     0.000     0.000     0.000     0.000     0.000     0.000     0.000     0.000     0.000     0.000     0.000     0.000     0.000     0.000     0.000     0.000     0.000     0.000     0.000     0.000     0.000     0.000     0.000     0.000     0.000     0.000     0.000     0.000     0.000     0.000     0.000     0.000     0.000     0.000     0.000     0.000     0.000     0.000     0.000     0.000     0.000     0.000     0.000     0.000     0.000     0.000     0.000     0.000     0.000     0.000     0.000     0.000     0.000     0.000     0.000     0.000     0.000     0.000     0.000     0.000     0.000     0.000     0.000     0.000     0.000     0.000     0.000     0.000     0.000     0.000     0.000     0.000     0.000     0.000     0.000     0.000     0.000     0.000     0.000
     0.000     0.000     0.000     0.000     0.000     0.000     0.000     0.000     0.000     0.000     0.000     0.000     0.000     0.000     0.000     0.000     0.000     0.000     0.000     0.000     0.000     0.000     0.000     0.000     0.000     0.000     0.000     0.000     0.000     0.000     0.000     0.000     0.000     0.000     0.000     0.000     0.000     0.000     0.000     0.000     0.000     0.000     0.000     0.000     0.000     0.000     0.000     0.000     0.000     0.000     0.000     0.000     0.000     0.000     0.000     0.000     0.000     0.000     0.000     0.000     0.000     0.000     0.000     0.000     0.000     0.000     0.000     0.000     0.000     0.000     0.000     0.000     0.000     0.000     0.000     0.000     0.000     0.000     0.001     0.017     0.051     0.103     0.172     0.256     0.356     0.469     0.596     0.734     0.884     1.043     1.212     1.390     1.574     1.765     1.962     2.163     2.369     2.577     2.787     2.998     3.209     3.420     3.630     3.838     4.043     4.244     4.441     4.634     4.820     5.000     5.174     5.340     5.498     5.647     5.788     5.918     6.039     6.150     6.250     6.339     6.417     6.483     6.537     6.580     6.610     6.629     6.635     6.629     6.610     6.580     6.537     6.483     6.417     6.339     6.250     6.150     6.039     5.918     5.788     5.647     5.498     5.340     5.174     5.000     4.820     4.634     4.441     4.244     4.043     3.838     3.630     3.420     3.209     2.998     2.787     2.577     2.369     2.163     1.962     1.765     1.574     1.390     1.212     1.043     0.884     0.734     0.596     0.469     0.356     0.256     0.172     0.103     0.051     0.017     0.001     0.000     0.000     0.000     0.000     0.000     0.000     0.000     0.000     0.000     0.000     0.000     0.000     0.000     0.000     0.000     0.000     0.000     0.000     0.000     0.000     0.000     0.000     0.000     0.000     0.000     0.000     0.000     0.000     0.000     0.000     0.000     0.000     0.000     0.000     0.000     0.000     0.000     0.000     0.000     0.000     0.000     0.000     0.000     0.000     0.000     0.000     0.000     0.000     0.000     0.000     0.000     0.000     0.000     0.000     0.000     0.000     0.000     0.000     0.000     0.000     0.000     0.000     0.000     0.000     0.000     0.000     0.000     0.000     0.000     0.000     0.000     0.000     0.000     0.000     0.000     0.000     0.000
     0.000     0.000     0.000     0.000     0.000     0.000     0.000     0.000     0.000     0.000     0.000     0.000     0.000     0.000     0.000     0.000     0.000     0.000     0.000     0.000     0.000     0.000     0.000     0.000     0.000     0.000     0.000     0.000     0.000     0.000     0.000     0.000     0.000     0.000     0.000     0.000     0.000     0.000     0.000     0.000     0.000     0.000     0.000     0.000     0.000     0.000     0.000     0.000     0.000     0.000     0.000     0.000     0.000     0.000     0.000     0.000     0.000     0.000     0.000     0.000     0.000     0.000     0.000     0.000     0.000     0.000     0.000     0.000     0.000     0.000     0.000     0.000     0.000     0.000     0.000     0.000     0.000     0.011     0.042     0.093     0.162     0.249     0.352     0.471     0.604     0.751     0.910     1.082     1.263     1.455     1.656     1.864     2.079     2.300     2.526     2.757     2.990     3.226     3.463     3.700     3.937     4.173     4.407     4.639     4.866     5.089     5.307     5.520     5.726     5.924     6.115     6.297     6.471     6.635     6.789     6.932     7.064     7.185     7.295     7.392     7.477     7.549     7.608     7.655     7.688     7.708     7.715     7.708     7.688     7.655     7.608     7.549     7.477     7.392     7.295     7.185     7.064     6.932     6.789     6.635     6.471     6.297     6.115     5.924     5.726     5.520     5.307     5.089     4.866     4.639     4.407     4.173     3.937     3.700     3.463     3.226     2.990     2.757     2.526     2.300     2.079     1.864     1.656     1.455     1.263     1.082     0.910     0.751     0.604     0.471     0.352     0.249     0.162     0.093     0.042     0.011     0.000     0.000     0.000     0.000     0.000     0.000     0.000     0.000     0.000     0.000     0.000     0.000     0.000     0.000     0.000     0.000     0.000     0.000     0.000     0.000     0.000     0.000     0.000     0.000     0.000     0.000     0.000     0.000     0.000     0.000     0.000     0.000     0.000     0.000     0.000     0.000     0.000     0.000     0.000     0.000     0.000     0.000     0.000     0.000     0.000     0.000     0.000     0.000     0.000     0.000     0.000     0.000     0.000     0.000     0.000     0.000     0.000     0.000     0.000     0.000     0.000     0.000     0.000     0.000     0.000     0.000     0.000     0.000     0.000     0.000     0.000     0.000     0.000     0.000     0.000     0.000
     0.000     0.000     0.000     0.000     0.000     0.000     0.000     0.000     0.000     0.000     0.000     0.000     0.000     0.000     0.000     0.000     0.000     0.000     0.000     0.000     0.000     0.000     0.000     0.000     0.000     0.000     0.000     0.000     0.000     0.000     0.000     0.000     0.000     0.000     0.000     0.000     0.000     0.000     0.000     0.000     0.000     0.000     0.000     0.000     0.000     0.000     0.000     0.000     0.000     0.000     0.000     0.000     0.000     0.000     0.000     0.000     0.000     0.000     0.000     0.000     0.000     0.000     0.000     0.000     0.000     0.000     0.000     0.000     0.000     0.000     0.000     0.000     0.000     0.000     0.000     0.005     0.031     0.078     0.145     0.231     0.336     0.458     0.596     0.749     0.917     1.098     1.291     1.495     1.710     1.934     2.167     2.407     2.653     2.905     3.161     3.420     3.683     3.946     4.211     4.476     4.739     5.000     5.259     5.514     5.765     6.010     6.250     6.483     6.708     6.926     7.134     7.333     7.523     7.701     7.869     8.025     8.169     8.301     8.420     8.526     8.618     8.696     8.761     8.811     8.847     8.869     8.876     8.869     8.847     8.811     8.761     8.696     8.618     8.526     8.420     8.301     8.169     8.025     7.869     7.701     7.523     7.333     7.134     6.926     6.708     6.483     6.250     6.010     5.765     5.514     5.259     5.000     4.739     4.476     4.211     3.946     3.683     3.420     3.161     2.905     2.653     2.407     2.167     1.934     1.710     1.495     1.291     1.098     0.917     0.749     0.596     0.458     0.336     0.231     0.145     0.078     0.031     0.005     0.000     0.000     0.000     0.000     0.000     0.000     0.000     0.000     0.000     0.000     0.000     0.000     0.000     0.000     0.000     0.000     0.000     0.000     0.000     0.000     0.000     0.000     0.000     0.000     0.000     0.000     0.000     0.000     0.000     0.000     0.000     0.000     0.000     0.000     0.000     0.000     0.000     0.000     0.000     0.000     0.000     0.000     0.000     0.000     0.000     0.000     0.000     0.000     0.000     0.000     0.000     0.000     0.000     0.000     0.000     0.000     0.000     0.000     0.000     0.000     0.000     0.000     0.000     0.000     0.000     0.000     0.000     0.000     0.000     0.000     0.000     0.000     0.000     0.000
     0.000     0.000     0.000     0.000     0.000     0.000     0.000     0.000     0.000     0.000     0.000     0.000     0.000     0.000     0.000     0.000     0.000     0.000     0.000     0.000     0.000     0.000     0.000     0.000     0.000     0.000     0.000     0.000     0.000     0.000     0.000     0.000     0.000     0.000     0.000     0.000     0.000     0.000     0.000     0.000     0.000     0.000     0.000     0.000     0.000     0.000     0.000     0.000     0.000     0.000     0.000     0.000     0.000     0.000     0.000     0.000     0.000     0.000     0.000     0.000     0.000     0.000     0.000     0.000     0.000     0.000     0.000     0.000     0.000     0.000     0.000     0.000     0.000     0.001     0.018     0.059     0.121     0.205     0.308     0.431     0.571     0.729     0.902     1.091     1.293     1.509     1.736     1.975     2.223     2.480     2.745     3.017     3.295     3.578     3.865     4.155     4.446     4.739     5.032     5.324     5.614     5.901     6.185     6.465     6.739     7.007     7.269     7.523     7.768     8.005     8.232     8.448     8.653     8.847     9.029     9.198     9.354     9.497     9.626     9.740     9.840     9.925     9.994    10.049    10.088    10.111    10.119    10.111    10.088    10.049     9.994     9.925     9.840     9.740     9.626     9.497     9.354     9.198     9.029     8.847     8.653     8.448     8.232     8.005     7.768     7.523     7.269     7.007     6.739     6.465     6.185     5.901     5.614     5.324     5.032     4.739     4.446     4.155     3.865     3.578     3.295     3.017     2.745     2.480     2.223     1.975     1.736     1.509     1.293     1.091     0.902     0.729     0.571     0.431     0.308     0.205     0.121     0.059     0.018     0.001     0.000     0.000     0.000     0.000     0.000     0.000     0.000     0.000     0.000     0.000     0.000     0.000     0.000     0.000     0.000     0.000     0.000     0.000     0.000     0.000     0.000     0.000     0.000     0.000     0.000     0.000     0.000     0.000     0.000     0.000     0.000     0.000     0.000     0.000     0.000     0.000     0.000     0.000     0.000     0.000     0.000     0.000     0.000     0.000     0.000     0.000     0.000     0.000     0.000     0.000     0.000     0.000     0.000     0.000     0.000     0.000     0.000     0.000     0.000     0.000     0.000     0.000     0.000     0.000     0.000     0.000     0.000     0.000     0.000     0.000     0.000     0.000
     0.000     0.000     0.000     0.000     0.000     0.000     0.000     0.000     0.000     0.000     0.000     0.000     0.000     0.000     0.000     0.000     0.000     0.000     0.000     0.000     0.000     0.000     0.000     0.000     0.000     0.000     0.000     0.000     0.000     0.000     0.000     0.000     0.000     0.000     0.000     0.000     0.000     0.000     0.000     0.000     0.000     0.000     0.000     0.000     0.000     0.000     0.000     0.000     0.000     0.000     0.000     0.000     0.000     0.000     0.000     0.000     0.000     0.000     0.000     0.000     0.000     0.000     0.000     0.000     0.000     0.000     0.000     0.000     0.000     0.000     0.000     0.000     0.007     0.038     0.093     0.171     0.270     0.391     0.531     0.690     0.867     1.061     1.271     1.495     1.733     1.984     2.246     2.519     2.802     3.093     3.391     3.696     4.006     4.321     4.639     4.959     5.281     5.603     5.924     6.244     6.562     6.876     7.185     7.490     7.788     8.080     8.364     8.639     8.905     9.161     9.407     9.641     9.863    10.072    10.269    10.451    10.619    10.773    10.912    11.035    11.143    11.234    11.309    11.368    11.410    11.435    11.444    11.435    11.410    11.368    11.309    11.234    11.143    11.035    10.912    10.773    10.619    10.451    10.269    10.072     9.863     9.641     9.407     9.161     8.905     8.639     8.364     8.080     7.788     7.490     7.185     6.876     6.562     6.244     5.924     5.603     5.281     4.959     4.639     4.321     4.006     3.696     3.391     3.093     2.802     2.519     2.246     1.984     1.733     1.495     1.271     1.061     0.867     0.690     0.531     0.391     0.270     0.171     0.093     0.038     0.007     0.000     0.000     0.000     0.000     0.000     0.000     0.000     0.000     0.000     0.000     0.000     0.000     0.000     0.000     0.000     0.000     0.000     0.000     0.000     0.000     0.000     0.000     0.000     0.000     0.000     0.000     0.000     0.000     0.000     0.000     0.000     0.000     0.000     0.000     0.000     0.000     0.000     0.000     0.000     0.000     0.000     0.000     0.000     0.000     0.000     0.000     0.000     0.000     0.000     0.000     0.000     0.000     0.000     0.000     0.000     0.000     0.000     0.000     0.000     0.000     0.000     0.000     0.000     0.000     0.000     0.000     0.000     0.000     0.000     0.000     0.000
     0.000     0.000     0.000     0.000     0.000     0.000     0.000     0.000     0.000     0.000     0.000     0.000     0.000     0.000     0.000     0.000     0.000     0.000     0.000     0.000     0.000     0.000     0.000     0.000     0.000     0.000     0.000     0.000     0.000     0.000     0.000     0.000     0.000     0.000     0.000     0.000     0.000     0.000     0.000     0.000     0.000     0.000     0.000     0.000     0.000     0.000     0.000     0.000     0.000     0.000     0.000     0.000     0.000     0.000     0.000     0.000     0.000     0.000     0.000     0.000     0.000     0.000     0.000     0.000     0.000     0.000     0.000     0.000     0.000     0.000     0.001     0.019     0.063     0.132     0.225     0.341     0.478     0.636     0.814     1.010     1.224     1.455     1.701     1.962     2.236     2.523     2.821     3.129     3.446     3.771     4.103     4.441     4.785     5.132     5.481     5.833     6.185     6.537     6.888     7.237     7.582     7.923     8.259     8.589     8.913     9.228     9.535     9.832    10.119    10.395    10.660    10.912    11.151    11.376    11.587    11.784    11.965    12.130    12.279    12.411    12.526    12.624    12.705    12.768    12.813    12.840    12.849    12.840    12.813    12.768    12.705    12.624    12.526    12.411    12.279    12.130    11.965    11.784    11.587    11.376    11.151    10.912    10.660    10.395    10.119     9.832     9.535     9.228     8.913     8.589     8.259     7.923     7.582     7.237     6.888     6.537     6.185     5.833     5.481     5.132     4.785     4.441     4.103     3.771     3.446     3.129     2.821     2.523     2.236     1.962     1.701     1.455     1.224     1.010     0.814     0.636     0.478     0.341     0.225     0.132     0.063     0.019     0.001     0.000     0.000     0.000     0.000     0.000     0.000     0.000     0.000     0.000     0.000     0.000     0.000     0.000     0.000     0.000     0.000     0.000     0.000     0.000     0.000     0.000     0.000     0.000     0.000     0.000     0.000     0.000     0.000     0.000     0.000     0.000     0.000     0.000     0.000     0.000     0.000     0.000     0.000     0.000     0.000     0.000     0.000     0.000     0.000     0.000     0.000     0.000     0.000     0.000     0.000     0.000     0.000     0.000     0.000     0.000     0.000     0.000     0.000     0.000     0.000     0.000     0.000     0.000     0.000     0.000     0.000     0.000     0.000     0.000
     0.000     0.000     0.000     0.000     0.000     0.000     0.000     0.000     0.000     0.000     0.000     0.000     0.000     0.000     0.000     0.000     0.000     0.000     0.000     0.000     0.000     0.000     0.000     0.000     0.000     0.000     0.000     0.000     0.000     0.000     0.000     0.000     0.000     0.000     0.000     0.000     0.000     0.000     0.000     0.000     0.000     0.000     0.000     0.000     0.000     0.000     0.000     0.000     0.000     0.000     0.000     0.000     0.000     0.000     0.000     0.000     0.000     0.000     0.000     0.000     0.000     0.000     0.000     0.000     0.000     0.000     0.000     0.000     0.000     0.005     0.035     0.092     0.175     0.283     0.414     0.568     0.743     0.940     1.155     1.390     1.641     1.910     2.193     2.491     2.802     3.125     3.458     3.802     4.155     4.515     4.882     5.254     5.630     6.010     6.393     6.776     7.160     7.542     7.923     8.301     8.675     9.044     9.407     9.763    10.111    10.451    10.781    11.101    11.410    11.707    11.990    12.261    12.517    12.759    12.985    13.196    13.389    13.566    13.726    13.867    13.991    14.096    14.182    14.250    14.298    14.327    14.336    14.327    14.298    14.250    14.182    14.096    13.991    13.867    13.726    13.566    13.389    13.196    12.985    12.759    12.517    12.261    11.990    11.707    11.410    11.101    10.781    10.451    10.111     9.763     9.407     9.044     8.675     8.301     7.923     7.542     7.160     6.776     6.393     6.010     5.630     5.254     4.882     4.515     4.155     3.802     3.458     3.125     2.802     2.491     2.193     1.910     1.641     1.390     1.155     0.940     0.743     0.568     0.414     0.283     0.175     0.092     0.035     0.005     0.000     0.000     0.000     0.000     0.000     0.000     0.000     0.000     0.000     0.000     0.000     0.000     0.000     0.000     0.000     0.000     0.000     0.000     0.000     0.000     0.000     0.000     0.000     0.000     0.000     0.000     0.000     0.000     0.000     0.000     0.000     0.000     0.000     0.000     0.000     0.000     0.000     0.000     0.000     0.000     0.000     0.000     0.000     0.000     0.000     0.000     0.000     0.000     0.000     0.000     0.000     0.000     0.000     0.000     0.000     0.000     0.000     0.000     0.000     0.000     0.000     0.000     0.000     0.000     0.000     0.000     0.000     0.000
     0.000     0.000     0.000     0.000     0.000     0.000     0.000     0.000     0.000     0.000     0.000     0.000     0.000     0.000     0.000     0.000     0.000     0.000     0.000     0.000     0.000     0.000     0.000     0.000     0.000     0.000     0.000     0.000     0.000     0.000     0.000     0.000     0.000     0.000     0.000     0.000     0.000     0.000     0.000     0.000     0.000     0.000     0.000     0.000     0.000     0.000     0.000     0.000     0.000     0.000     0.000     0.000     0.000     0.000     0.000     0.000     0.000     0.000     0.000     0.000     0.000     0.000     0.000     0.000     0.000     0.000     0.000     0.000     0.013     0.055     0.124     0.220     0.342     0.488     0.659     0.851     1.066     1.301     1.555     1.828     2.118     2.424     2.745     3.081     3.429     3.789     4.159     4.539     4.928     5.324     5.726     6.133     6.543     6.957     7.372     7.788     8.204     8.618     9.029     9.437     9.840    10.237    10.628    11.010    11.385    11.749    12.103    12.446    12.777    13.095    13.399    13.688    13.962    14.221    14.462    14.687    14.894    15.083    15.253    15.404    15.536    15.648    15.740    15.812    15.864    15.895    15.905    15.895    15.864    15.812    15.740    15.648    15.536    15.404    15.253    15.083    14.894    14.687    14.462    14.221    13.962    13.688    13.399    13.095    12.777    12.446    12.103    11.749    11.385    11.010    10.628    10.237     9.840     9.437     9.029     8.618     8.204     7.788     7.372     6.957     6.543     6.133     5.726     5.324     4.928     4.539     4.159     3.789     3.429     3.081     2.745     2.424     2.118     1.828     1.555     1.301     1.066     0.851     0.659     0.488     0.342     0.220     0.124     0.055     0.013     0.000     0.000     0.000     0.000     0.000     0.000     0.000     0.000     0.000     0.000     0.000     0.000     0.000     0.000     0.000     0.000     0.000     0.000     0.000     0.000     0.000     0.000     0.000     0.000     0.000     0.000     0.000     0.000     0.000     0.000     0.000     0.000     0.000     0.000     0.000     0.000     0.000     0.000     0.000     0.000     0.000     0.000     0.000     0.000     0.000     0.000     0.000     0.000     0.000     0.000     0.000     0.000     0.000     0.000     0.000     0.000     0.000     0.000     0.000     0.000     0.000     0.000     0.000     0.000     0.000     0.000     0.000
     0.000     0.000     0.000     0.000     0.000     0.000     0.000     0.000     0.000     0.000     0.000     0.000     0.000     0.000     0.000     0.000     0.000     0.000     0.000     0.000     0.000     0.000     0.000     0.000     0.000     0.000     0.000     0.000     0.000     0.000     0.000     0.000     0.000     0.000     0.000     0.000     0.000     0.000     0.000     0.000     0.000     0.000     0.000     0.000     0.000     0.000     0.000     0.000     0.000     0.000     0.000     0.000     0.000     0.000     0.000     0.000     0.000     0.000     0.000     0.000     0.000     0.000     0.000     0.000     0.000     0.000     0.001     0.024     0.076     0.157     0.266     0.402     0.563     0.749     0.959     1.191     1.445     1.719     2.012     2.324     2.653     2.998     3.357     3.731     4.117     4.515     4.923     5.340     5.765     6.197     6.635     7.077     7.523     7.971     8.420     8.869     9.317     9.763    10.206    10.644    11.076    11.503    11.921    12.331    12.732    13.122    13.501    13.867    14.221    14.560    14.884    15.193    15.486    15.761    16.019    16.258    16.479    16.680    16.861    17.022    17.163    17.282    17.380    17.456    17.511    17.544    17.555    17.544    17.511    17.456    17.380    17.282    17.163    17.022    16.861    16.680    16.479    16.258    16.019    15.761    15.486    15.193    14.884    14.560    14.221    13.867    13.501    13.122    12.732    12.331    11.921    11.503    11.076    10.644    10.206     9.763     9.317     8.869     8.420     7.971     7.523     7.077     6.635     6.197     5.765     5.340     4.923     4.515     4.117     3.731     3.357     2.998     2.653     2.324     2.012     1.719     1.445     1.191     0.959     0.749     0.563     0.402     0.266     0.157     0.076     0.024     0.001     0.000     0.000     0.000     0.000     0.000     0.000     0.000     0.000     0.000     0.000     0.000     0.000     0.000     0.000     0.000     0.000     0.000     0.000     0.000     0.000     0.000     0.000     0.000     0.000     0.000     0.000     0.000     0.000     0.000     0.000     0.000     0.000     0.000     0.000     0.000     0.000     0.000     0.000     0.000     0.000     0.000     0.000     0.000     0.000     0.000     0.000     0.000     0.000     0.000     0.000     0.000     0.000     0.000     0.000     0.000     0.000     0.000     0.000     0.000     0.000     0.000     0.000     0.000     0.000     0.000
     0.000     0.000     0.000     0.000     0.000     0.000     0.000     0.000     0.000     0.000     0.000     0.000     0.000     0.000     0.000     0.000     0.000     0.000     0.000     0.000     0.000     0.000     0.000     0.000     0.000     0.000     0.000     0.000     0.000     0.000     0.000     0.000     0.000     0.000     0.000     0.000     0.000     0.000     0.000     0.000     0.000     0.000     0.000     0.000     0.000     0.000     0.000     0.000     0.000     0.000     0.000     0.000     0.000     0.000     0.000     0.000     0.000     0.000     0.000     0.000     0.000     0.000     0.000     0.000     0.000     0.004     0.036     0.098     0.191     0.312     0.460     0.636     0.837     1.064     1.313     1.585     1.879     2.193     2.526     2.878     3.246     3.630     4.029     4.441     4.866     5.302     5.748     6.203     6.665     7.134     7.608     8.087     8.568     9.051     9.535    10.018    10.499    10.977    11.452    11.921    12.384    12.840    13.288    13.726    14.153    14.570    14.974    15.364    15.740    16.102    16.447    16.776    17.087    17.380    17.654    17.908    18.143    18.357    18.549    18.720    18.870    18.996    19.100    19.182    19.240    19.275    19.286    19.275    19.240    19.182    19.100    18.996    18.870    18.720    18.549    18.357    18.143    17.908    17.654    17.380    17.087    16.776    16.447    16.102    15.740    15.364    14.974    14.570    14.153    13.726    13.288    12.840    12.384    11.921    11.452    10.977    10.499    10.018     9.535     9.051     8.568     8.087     7.608     7.134     6.665     6.203     5.748     5.302     4.866     4.441     4.029     3.630     3.246     2.878     2.526     2.193     1.879     1.585     1.313     1.064     0.837     0.636     0.460     0.312     0.191     0.098     0.036     0.004     0.000     0.000     0.000     0.000     0.000     0.000     0.000     0.000     0.000     0.000     0.000     0.000     0.000     0.000     0.000     0.000     0.000     0.000     0.000     0.000     0.000     0.000     0.000     0.000     0.000     0.000     0.000     0.000     0.000     0.000     0.000     0.000     0.000     0.000     0.000     0.000     0.000     0.000     0.000     0.000     0.000     0.000     0.000     0.000     0.000     0.000     0.000     0.000     0.000     0.000     0.000     0.000     0.000     0.000     0.000     0.000     0.000     0.000     0.000     0.000     0.000     0.000     0.000     0.000
     0.000     0.000     0.000     0.000     0.000     0.000     0.000     0.000     0.000     0.000     0.000     0.000     0.000     0.000     0.000     0.000     0.000     0.000     0.000     0.000     0.000     0.000     0.000     0.000     0.000     0.000     0.000     0.000     0.000     0.000     0.000     0.000     0.000     0.000     0.000     0.000     0.000     0.000     0.000     0.000     0.000     0.000     0.000     0.000     0.000     0.000     0.000     0.000     0.000     0.000     0.000     0.000     0.000     0.000     0.000     0.000     0.000     0.000     0.000     0.000     0.000     0.000     0.000     0.000     0.009     0.049     0.120     0.223     0.356     0.517     0.707     0.923     1.165     1.431     1.722     2.034     2.369     2.723     3.097     3.488     3.897     4.321     4.759     5.211     5.675     6.150     6.635     7.128     7.628     8.135     8.646     9.161     9.679    10.198    10.716    11.234    11.749    12.261    12.768    13.269    13.763    14.250    14.726    15.193    15.648    16.091    16.521    16.936    17.336    17.720    18.087    18.436    18.766    19.077    19.368    19.638    19.887    20.114    20.318    20.499    20.657    20.792    20.902    20.988    21.050    21.087    21.099    21.087    21.050    20.988    20.902    20.792    20.657    20.499    20.318    20.114    19.887    19.638    19.368    19.077    18.766    18.436    18.087    17.720    17.336    16.936    16.521    16.091    15.648    15.193    14.726    14.250    13.763    13.269    12.768    12.261    11.749    11.234    10.716    10.198     9.679     9.161     8.646     8.135     7.628     7.128     6.635     6.150     5.675     5.211     4.759     4.321     3.897     3.488     3.097     2.723     2.369     2.034     1.722     1.431     1.165     0.923     0.707     0.517     0.356     0.223     0.120     0.049     0.009     0.000     0.000     0.000     0.000     0.000     0.000     0.000     0.000     0.000     0.000     0.000     0.000     0.000     0.000     0.000     0.000     0.000     0.000     0.000     0.000     0.000     0.000     0.000     0.000     0.000     0.000     0.000     0.000     0.000     0.000     0.000     0.000     0.000     0.000     0.000     0.000     0.000     0.000     0.000     0.000     0.000     0.000     0.000     0.000     0.000     0.000     0.000     0.000     0.000     0.000     0.000     0.000     0.000     0.000     0.000     0.000     0.000     0.000     0.000     0.000     0.000     0.000     0.000
     0.000     0.000     0.000     0.000     0.000     0.000     0.000     0.000     0.000     0.000     0.000     0.000     0.000     0.000     0.000     0.000     0.000     0.000     0.000     0.000     0.000     0.000     0.000     0.000     0.000     0.000     0.000     0.000     0.000     0.000     0.000     0.000     0.000     0.000     0.000     0.000     0.000     0.000     0.000     0.000     0.000     0.000     0.000     0.000     0.000     0.000     0.000     0.000     0.000     0.000     0.000     0.000     0.000     0.000     0.000     0.000     0.000     0.000     0.000     0.000     0.000     0.000     0.000     0.014     0.061     0.142     0.254     0.398     0.571     0.773     1.004     1.261     1.544     1.852     2.183     2.537     2.912     3.308     3.722     4.155     4.604     5.068     5.547     6.039     6.543     7.058     7.582     8.114     8.653     9.198     9.748    10.300    10.855    11.410    11.965    12.517    13.067    13.613    14.153    14.687    15.213    15.730    16.237    16.733    17.217    17.687    18.143    18.584    19.008    19.415    19.804    20.174    20.524    20.853    21.161    21.447    21.710    21.950    22.167    22.359    22.526    22.668    22.785    22.876    22.941    22.980    22.993    22.980    22.941    22.876    22.785    22.668    22.526    22.359    22.167    21.950    21.710    21.447    21.161    20.853    20.524    20.174    19.804    19.415    19.008    18.584    18.143    17.687    17.217    16.733    16.237    15.730    15.213    14.687    14.153    13.613    13.067    12.517    11.965    11.410    10.855    10.300     9.748     9.198     8.653     8.114     7.582     7.058     6.543     6.039     5.547     5.068     4.604     4.155     3.722     3.308     2.912     2.537     2.183     1.852     1.544     1.261     1.004     0.773     0.571     0.398     0.254     0.142     0.061     0.014     0.000     0.000     0.000     0.000     0.000     0.000     0.000     0.000     0.000     0.000     0.000     0.000     0.000     0.000     0.000     0.000     0.000     0.000     0.000     0.000     0.000     0.000     0.000     0.000     0.000     0.000     0.000     0.000     0.000     0.000     0.000     0.000     0.000     0.000     0.000     0.000     0.000     0.000     0.000     0.000     0.000     0.000     0.000     0.000     0.000     0.000     0.000     0.000     0.000     0.000     0.000     0.000     0.000     0.000     0.000     0.000     0.000     0.000     0.000     0.000     0.000     0.000
     0.000     0.000     0.000     0.000     0.000     0.000     0.000     0.000     0.000     0.000     0.000     0.000     0.000     0.000     0.000     0.000     0.000     0.000     0.000     0.000     0.000     0.000     0.000     0.000     0.000     0.000     0.000     0.000     0.000     0.000     0.000     0.000     0.000     0.000     0.000     0.000     0.000     0.000     0.000     0.000     0.000     0.000     0.000     0.000     0.000     0.000     0.000     0.000     0.000     0.000     0.000     0.000     0.000     0.000     0.000     0.000     0.000     0.000     0.000     0.000     0.000     0.000     0.019     0.073     0.161     0.283     0.436     0.621     0.836     1.079     1.351     1.650     1.975     2.324     2.697     3.093     3.509     3.946     4.403     4.876     5.367     5.873     6.393     6.926     7.470     8.025     8.589     9.161     9.740    10.324    10.912    11.503    12.095    12.687    13.278    13.867    14.453    15.033    15.608    16.175    16.733    17.282    17.820    18.345    18.858    19.356    19.839    20.306    20.755    21.186    21.597    21.988    22.359    22.707    23.033    23.335    23.613    23.867    24.095    24.298    24.475    24.625    24.749    24.845    24.914    24.955    24.969    24.955    24.914    24.845    24.749    24.625    24.475    24.298    24.095    23.867    23.613    23.335    23.033    22.707    22.359    21.988    21.597    21.186    20.755    20.306    19.839    19.356    18.858    18.345    17.820    17.282    16.733    16.175    15.608    15.033    14.453    13.867    13.278    12.687    12.095    11.503    10.912    10.324     9.740     9.161     8.589     8.025     7.470     6.926     6.393     5.873     5.367     4.876     4.403     3.946     3.509     3.093     2.697     2.324     1.975     1.650     1.351     1.079     0.836     0.621     0.436     0.283     0.161     0.073     0.019     0.000     0.000     0.000     0.000     0.000     0.000     0.000     0.000     0.000     0.000     0.000     0.000     0.000     0.000     0.000     0.000     0.000     0.000     0.000     0.000     0.000     0.000     0.000     0.000     0.000     0.000     0.000     0.000     0.000     0.000     0.000     0.000     0.000     0.000     0.000     0.000     0.000     0.000     0.000     0.000     0.000     0.000     0.000     0.000     0.000     0.000     0.000     0.000     0.000     0.000     0.000     0.000     0.000     0.000     0.000     0.000     0.000     0.000     0.000     0.000     0.000
     0.000     0.000     0.000     0.000     0.000     0.000     0.000     0.000     0.000     0.000     0.000     0.000     0.000     0.000     0.000     0.000     0.000     0.000     0.000     0.000     0.000     0.000     0.000     0.000     0.000     0.000     0.000     0.000     0.000     0.000     0.000     0.000     0.000     0.000     0.000     0.000     0.000     0.000     0.000     0.000     0.000     0.000     0.000     0.000     0.000     0.000     0.000     0.000     0.000     0.000     0.000     0.000     0.000     0.000     0.000     0.000     0.000     0.000     0.000     0.000     0.000     0.024     0.084     0.179     0.308     0.471     0.666     0.892     1.148     1.434     1.748     2.089     2.455     2.847     3.262     3.700     4.159     4.639     5.137     5.653     6.185     6.733     7.295     7.869     8.455     9.051     9.656    10.269    10.887    11.511    12.138    12.768    13.399    14.029    14.658    15.283    15.905    16.521    17.130    17.731    18.323    18.904    19.473    20.030    20.572    21.099    21.610    22.103    22.577    23.033    23.467    23.880    24.271    24.639    24.983    25.302    25.596    25.863    26.105    26.319    26.505    26.663    26.794    26.895    26.968    27.011    27.026    27.011    26.968    26.895    26.794    26.663    26.505    26.319    26.105    25.863    25.596    25.302    24.983    24.639    24.271    23.880    23.467    23.033    22.577    22.103    21.610    21.099    20.572    20.030    19.473    18.904    18.323    17.731    17.130    16.521    15.905    15.283    14.658    14.029    13.399    12.768    12.138    11.511    10.887    10.269     9.656     9.051     8.455     7.869     7.295     6.733     6.185     5.653     5.137     4.639     4.159     3.700     3.262     2.847     2.455     2.089     1.748     1.434     1.148     0.892     0.666     0.471     0.308     0.179     0.084     0.024     0.000     0.000     0.000     0.000     0.000     0.000     0.000     0.000     0.000     0.000     0.000     0.000     0.000     0.000     0.000     0.000     0.000     0.000     0.000     0.000     0.000     0.000     0.000     0.000     0.000     0.000     0.000     0.000     0.000     0.000     0.000     0.000     0.000     0.000     0.000     0.000     0.000     0.000     0.000     0.000     0.000     0.000     0.000     0.000     0.000     0.000     0.000     0.000     0.000     0.000     0.000     0.000     0.000     0.000     0.000     0.000     0.000     0.000     0.000     0.000
     0.000     0.000     0.000     0.000     0.000     0.000     0.000     0.000     0.000     0.000     0.000     0.000     0.000     0.000     0.000     0.000     0.000     0.000     0.000     0.000     0.000     0.000     0.000     0.000     0.000     0.000     0.000     0.000     0.000     0.000     0.000     0.000     0.000     0.000     0.000     0.000     0.000     0.000     0.000     0.000     0.000     0.000     0.000     0.000     0.000     0.000     0.000     0.000     0.000     0.000     0.000     0.000     0.000     0.000     0.000     0.000     0.000     0.000     0.000     0.001     0.028     0.092     0.193     0.330     0.500     0.705     0.942     1.210     1.509     1.837     2.193     2.577     2.986     3.420     3.878     4.359     4.861     5.383     5.924     6.483     7.058     7.648     8.252     8.869     9.497    10.135    10.781    11.435    12.095    12.759    13.427    14.096    14.766    15.435    16.102    16.765    17.424    18.076    18.720    19.356    19.982    20.596    21.198    21.786    22.359    22.915    23.454    23.974    24.475    24.955    25.413    25.849    26.261    26.649    27.011    27.348    27.657    27.939    28.194    28.419    28.616    28.782    28.920    29.027    29.103    29.149    29.164    29.149    29.103    29.027    28.920    28.782    28.616    28.419    28.194    27.939    27.657    27.348    27.011    26.649    26.261    25.849    25.413    24.955    24.475    23.974    23.454    22.915    22.359    21.786    21.198    20.596    19.982    19.356    18.720    18.076    17.424    16.765    16.102    15.435    14.766    14.096    13.427    12.759    12.095    11.435    10.781    10.135     9.497     8.869     8.252     7.648     7.058     6.483     5.924     5.383     4.861     4.359     3.878     3.420     2.986     2.577     2.193     1.837     1.509     1.210     0.942     0.705     0.500     0.330     0.193     0.092     0.028     0.001     0.000     0.000     0.000     0.000     0.000     0.000     0.000     0.000     0.000     0.000     0.000     0.000     0.000     0.000     0.000     0.000     0.000     0.000     0.000     0.000     0.000     0.000     0.000     0.000     0.000     0.000     0.000     0.000     0.000     0.000     0.000     0.000     0.000     0.000     0.000     0.000     0.000     0.000     0.000     0.000     0.000     0.000     0.000     0.000     0.000     0.000     0.000     0.000     0.000     0.000     0.000     0.000     0.000     0.000     0.000     0.000     0.000     0.000
     0.000     0.000     0.000     0.000     0.000     0.000     0.000     0.000     0.000     0.000     0.000     0.000     0.000     0.000     0.000     0.000     0.000     0.000     0.000     0.000     0.000     0.000     0.000     0.000     0.000     0.000     0.000     0.000     0.000     0.000     0.000     0.000     0.000     0.000     0.000     0.000     0.000     0.000     0.000     0.000     0.000     0.000     0.000     0.000     0.000     0.000     0.000     0.000     0.000     0.000     0.000     0.000     0.000     0.000     0.000     0.000     0.000     0.000     0.001     0.031     0.099     0.205     0.347     0.525     0.738     0.984     1.263     1.574     1.916     2.287     2.686     3.112     3.565     4.043     4.544     5.068     5.614     6.179     6.764     7.366     7.984     8.618     9.265     9.925    10.595    11.276    11.965    12.660    13.362    14.067    14.776    15.486    16.195    16.904    17.610    18.312    19.008    19.697    20.378    21.050    21.710    22.359    22.993    23.613    24.217    24.804    25.372    25.920    26.448    26.953    27.436    27.895    28.329    28.737    29.118    29.472    29.798    30.095    30.363    30.600    30.807    30.982    31.127    31.239    31.320    31.368    31.384    31.368    31.320    31.239    31.127    30.982    30.807    30.600    30.363    30.095    29.798    29.472    29.118    28.737    28.329    27.895    27.436    26.953    26.448    25.920    25.372    24.804    24.217    23.613    22.993    22.359    21.710    21.050    20.378    19.697    19.008    18.312    17.610    16.904    16.195    15.486    14.776    14.067    13.362    12.660    11.965    11.276    10.595     9.925     9.265     8.618     7.984     7.366     6.764     6.179     5.614     5.068     4.544     4.043     3.565     3.112     2.686     2.287     1.916     1.574     1.263     0.984     0.738     0.525     0.347     0.205     0.099     0.031     0.001     0.000     0.000     0.000     0.000     0.000     0.000     0.000     0.000     0.000     0.000     0.000     0.000     0.000     0.000     0.000     0.000     0.000     0.000     0.000     0.000     0.000     0.000     0.000     0.000     0.000     0.000     0.000     0.000     0.000     0.000     0.000     0.000     0.000     0.000     0.000     0.000     0.000     0.000     0.000     0.000     0.000     0.000     0.000     0.000     0.000     0.000     0.000     0.000     0.000     0.000     0.000     0.000     0.000     0.000     0.000     0.000     0.000
     0.000     0.000     0.000     0.000     0.000     0.000     0.000     0.000     0.000     0.000     0.000     0.000     0.000     0.000     0.000     0.000     0.000     0.000     0.000     0.000     0.000     0.000     0.000     0.000     0.000     0.000     0.000     0.000     0.000     0.000     0.000     0.000     0.000     0.000     0.000     0.000     0.000     0.000     0.000     0.000     0.000     0.000     0.000     0.000     0.000     0.000     0.000     0.000     0.000     0.000     0.000     0.000     0.000     0.000     0.000     0.000     0.000     0.001     0.032     0.103     0.212     0.360     0.544     0.764     1.019     1.308     1.630     1.984     2.369     2.783     3.226     3.696     4.192     4.714     5.259     5.827     6.417     7.026     7.655     8.301     8.963     9.641    10.332    11.035    11.749    12.473    13.205    13.943    14.687    15.435    16.185    16.936    17.687    18.436    19.182    19.923    20.657    21.385    22.103    22.811    23.507    24.190    24.859    25.511    26.147    26.765    27.362    27.939    28.495    29.027    29.534    30.017    30.473    30.902    31.304    31.676    32.018    32.331    32.612    32.861    33.079    33.263    33.415    33.533    33.618    33.669    33.686    33.669    33.618    33.533    33.415    33.263    33.079    32.861    32.612    32.331    32.018    31.676    31.304    30.902    30.473    30.017    29.534    29.027    28.495    27.939    27.362    26.765    26.147    25.511    24.859    24.190    23.507    22.811    22.103    21.385    20.657    19.923    19.182    18.436    17.687    16.936    16.185    15.435    14.687    13.943    13.205    12.473    11.749    11.035    10.332     9.641     8.963     8.301     7.655     7.026     6.417     5.827     5.259     4.714     4.192     3.696     3.226     2.783     2.369     1.984     1.630     1.308     1.019     0.764     0.544     0.360     0.212     0.103     0.032     0.001     0.000     0.000     0.000     0.000     0.000     0.000     0.000     0.000     0.000     0.000     0.000     0.000     0.000     0.000     0.000     0.000     0.000     0.000     0.000     0.000     0.000     0.000     0.000     0.000     0.000     0.000     0.000     0.000     0.000     0.000     0.000     0.000     0.000     0.000     0.000     0.000     0.000     0.000     0.000     0.000     0.000     0.000     0.000     0.000     0.000     0.000     0.000     0.000     0.000     0.000     0.000     0.000     0.000     0.000     0.000     0.000
     0.000     0.000     0.000     0.000     0.000     0.000     0.000     0.000     0.000     0.000     0.000     0.000     0.000     0.000     0.000     0.000     0.000     0.000     0.000     0.000     0.000     0.000     0.000     0.000     0.000     0.000     0.000     0.000     0.000     0.000     0.000     0.000     0.000     0.000     0.000     0.000     0.000     0.000     0.000     0.000     0.000     0.000     0.000     0.000     0.000     0.000     0.000     0.000     0.000     0.000     0.000     0.000     0.000     0.000     0.000     0.000     0.001     0.032     0.104     0.216     0.367     0.557     0.783     1.046     1.344     1.676     2.041     2.438     2.866     3.324     3.811     4.325     4.866     5.432     6.022     6.635     7.269     7.923     8.596     9.287     9.994    10.716    11.452    12.200    12.958    13.726    14.501    15.283    16.071    16.861    17.654    18.447    19.240    20.030    20.816    21.597    22.371    23.137    23.894    24.639    25.372    26.090    26.794    27.480    28.149    28.798    29.426    30.033    30.616    31.175    31.708    32.215    32.695    33.146    33.567    33.958    34.318    34.645    34.941    35.203    35.431    35.625    35.784    35.908    35.997    36.050    36.068    36.050    35.997    35.908    35.784    35.625    35.431    35.203    34.941    34.645    34.318    33.958    33.567    33.146    32.695    32.215    31.708    31.175    30.616    30.033    29.426    28.798    28.149    27.480    26.794    26.090    25.372    24.639    23.894    23.137    22.371    21.597    20.816    20.030    19.240    18.447    17.654    16.861    16.071    15.283    14.501    13.726    12.958    12.200    11.452    10.716     9.994     9.287     8.596     7.923     7.269     6.635     6.022     5.432     4.866     4.325     3.811     3.324     2.866     2.438     2.041     1.676     1.344     1.046     0.783     0.557     0.367     0.216     0.104     0.032     0.001     0.000     0.000     0.000     0.000     0.000     0.000     0.000     0.000     0.000     0.000     0.000     0.000     0.000     0.000     0.000     0.000     0.000     0.000     0.000     0.000     0.000     0.000     0.000     0.000     0.000     0.000     0.000     0.000     0.000     0.000     0.000     0.000     0.000     0.000     0.000     0.000     0.000     0.000     0.000     0.000     0.000     0.000     0.000     0.000     0.000     0.000     0.000     0.000     0.000     0.000     0.000     0.000     0.000     0.000     0.000
     0.000     0.000     0.000     0.000     0.000     0.000     0.000     0.000     0.000     0.000     0.000     0.000     0.000     0.000     0.000     0.000     0.000     0.000     0.000     0.000     0.000     0.000     0.000     0.000     0.000     0.000     0.000     0.000     0.000     0.000     0.000     0.000     0.000     0.000     0.000     0.000     0.000     0.000     0.000     0.000     0.000     0.000     0.000     0.000     0.000     0.000     0.000     0.000     0.000     0.000     0.000     0.000     0.000     0.000     0.000     0.001     0.031     0.103     0.216     0.370     0.563     0.795     1.064     1.369     1.710     2.085     2.494     2.935     3.408     3.910     4.441     5.000     5.586     6.197     6.832     7.490     8.169     8.869     9.588    10.324    11.076    11.844    12.624    13.417    14.221    15.033    15.853    16.680    17.511    18.345    19.182    20.018    20.853    21.685    22.513    23.335    24.149    24.955    25.750    26.534    27.304    28.059    28.798    29.519    30.221    30.902    31.562    32.199    32.811    33.398    33.958    34.490    34.993    35.466    35.908    36.318    36.696    37.040    37.349    37.624    37.864    38.067    38.234    38.364    38.458    38.514    38.532    38.514    38.458    38.364    38.234    38.067    37.864    37.624    37.349    37.040    36.696    36.318    35.908    35.466    34.993    34.490    33.958    33.398    32.811    32.199    31.562    30.902    30.221    29.519    28.798    28.059    27.304    26.534    25.750    24.955    24.149    23.335    22.513    21.685    20.853    20.018    19.182    18.345    17.511    16.680    15.853    15.033    14.221    13.417    12.624    11.844    11.076    10.324     9.588     8.869     8.169     7.490     6.832     6.197     5.586     5.000     4.441     3.910     3.408     2.935     2.494     2.085     1.710     1.369     1.064     0.795     0.563     0.370     0.216     0.103     0.031     0.001     0.000     0.000     0.000     0.000     0.000     0.000     0.000     0.000     0.000     0.000     0.000     0.000     0.000     0.000     0.000     0.000     0.000     0.000     0.000     0.000     0.000     0.000     0.000     0.000     0.000     0.000     0.000     0.000     0.000     0.000     0.000     0.000     0.000     0.000     0.000     0.000     0.000     0.000     0.000     0.000     0.000     0.000     0.000     0.000     0.000     0.000     0.000     0.000     0.000     0.000     0.000     0.000     0.000     0.000
     0.000     0.000     0.000     0.000     0.000     0.000     0.000     0.000     0.000     0.000     0.000     0.000     0.000     0.000     0.000     0.000     0.000     0.000     0.000     0.000     0.000     0.000     0.000     0.000     0.000     0.000     0.000     0.000     0.000     0.000     0.000     0.000     0.000     0.000     0.000     0.000     0.000     0.000     0.000     0.000     0.000     0.000     0.000     0.000     0.000     0.000     0.000     0.000     0.000     0.000     0.000     0.000     0.000     0.000     0.000     0.028     0.099     0.212     0.367     0.563     0.798     1.073     1.384     1.733     2.118     2.537     2.990     3.475     3.992     4.539     5.116     5.720     6.351     7.007     7.688     8.392     9.117     9.863    10.628    11.410    12.208    13.022    13.848    14.687    15.536    16.394    17.260    18.132    19.008    19.887    20.767    21.647    22.526    23.401    24.271    25.135    25.991    26.837    27.672    28.495    29.303    30.095    30.871    31.627    32.364    33.079    33.770    34.438    35.080    35.695    36.283    36.840    37.368    37.864    38.327    38.757    39.153    39.513    39.838    40.126    40.377    40.590    40.765    40.902    41.000    41.058    41.078    41.058    41.000    40.902    40.765    40.590    40.377    40.126    39.838    39.513    39.153    38.757    38.327    37.864    37.368    36.840    36.283    35.695    35.080    34.438    33.770    33.079    32.364    31.627    30.871    30.095    29.303    28.495    27.672    26.837    25.991    25.135    24.271    23.401    22.526    21.647    20.767    19.887    19.008    18.132    17.260    16.394    15.536    14.687    13.848    13.022    12.208    11.410    10.628     9.863     9.117     8.392     7.688     7.007     6.351     5.720     5.116     4.539     3.992     3.475     2.990     2.537     2.118     1.733     1.384     1.073     0.798     0.563     0.367     0.212     0.099     0.028     0.000     0.000     0.000     0.000     0.000     0.000     0.000     0.000     0.000     0.000     0.000     0.000     0.000     0.000     0.000     0.000     0.000     0.000     0.000     0.000     0.000     0.000     0.000     0.000     0.000     0.000     0.000     0.000     0.000     0.000     0.000     0.000     0.000     0.000     0.000     0.000     0.000     0.000     0.000     0.000     0.000     0.000     0.000     0.000     0.000     0.000     0.000     0.000     0.000     0.000     0.000     0.000     0.000     0.000
     0.000     0.000     0.000     0.000     0.000     0.000     0.000     0.000     0.000     0.000     0.000     0.000     0.000     0.000     0.000     0.000     0.000     0.000     0.000     0.000     0.000     0.000     0.000     0.000     0.000     0.000     0.000     0.000     0.000     0.000     0.000     0.000     0.000     0.000     0.000     0.000     0.000     0.000     0.000     0.000     0.000     0.000     0.000     0.000     0.000     0.000     0.000     0.000     0.000     0.000     0.000     0.000     0.000     0.000     0.024     0.092     0.205     0.360     0.557     0.795     1.073     1.390     1.745     2.137     2.566     3.029     3.527     4.057     4.619     5.211     5.833     6.483     7.160     7.862     8.589     9.339    10.111    10.904    11.715    12.544    13.389    14.250    15.123    16.008    16.904    17.809    18.720    19.638    20.560    21.484    22.410    23.335    24.258    25.177    26.090    26.997    27.895    28.782    29.658    30.521    31.368    32.199    33.012    33.804    34.576    35.325    36.050    36.750    37.423    38.067    38.682    39.266    39.819    40.338    40.824    41.274    41.689    42.066    42.406    42.708    42.971    43.194    43.377    43.520    43.623    43.684    43.705    43.684    43.623    43.520    43.377    43.194    42.971    42.708    42.406    42.066    41.689    41.274    40.824    40.338    39.819    39.266    38.682    38.067    37.423    36.750    36.050    35.325    34.576    33.804    33.012    32.199    31.368    30.521    29.658    28.782    27.895    26.997    26.090    25.177    24.258    23.335    22.410    21.484    20.560    19.638    18.720    17.809    16.904    16.008    15.123    14.250    13.389    12.544    11.715    10.904    10.111     9.339     8.589     7.862     7.160     6.483     5.833     5.211     4.619     4.057     3.527     3.029     2.566     2.137     1.745     1.390     1.073     0.795     0.557     0.360     0.205     0.092     0.024     0.000     0.000     0.000     0.000     0.000     0.000     0.000     0.000     0.000     0.000     0.000     0.000     0.000     0.000     0.000     0.000     0.000     0.000     0.000     0.000     0.000     0.000     0.000     0.000     0.000     0.000     0.000     0.000     0.000     0.000     0.000     0.000     0.000     0.000     0.000     0.000     0.000     0.000     0.000     0.000     0.000     0.000     0.000     0.000     0.000     0.000     0.000     0.000     0.000     0.000     0.000     0.000     0.000
     0.000     0.000     0.000     0.000     0.000     0.000     0.000     0.000     0.000     0.000     0.000     0.000     0.000     0.000     0.000     0.000     0.000     0.000     0.000     0.000     0.000     0.000     0.000     0.000     0.000     0.000     0.000     0.000     0.000     0.000     0.000     0.000     0.000     0.000     0.000     0.000     0.000     0.000     0.000     0.000     0.000     0.000     0.000     0.000     0.000     0.000     0.000     0.000     0.000     0.000     0.000     0.000     0.000     0.019     0.084     0.193     0.347     0.544     0.783     1.064     1.384     1.745     2.144     2.580     3.053     3.561     4.103     4.679     5.286     5.924     6.592     7.288     8.012     8.761     9.535    10.332    11.151    11.990    12.849    13.726    14.619    15.526    16.447    17.380    18.323    19.275    20.234    21.198    22.167    23.137    24.109    25.080    26.048    27.011    27.969    28.920    29.861    30.791    31.708    32.612    33.499    34.369    35.220    36.050    36.858    37.643    38.402    39.134    39.838    40.513    41.156    41.768    42.346    42.890    43.398    43.869    44.303    44.698    45.054    45.370    45.645    45.879    46.070    46.220    46.327    46.392    46.413    46.392    46.327    46.220    46.070    45.879    45.645    45.370    45.054    44.698    44.303    43.869    43.398    42.890    42.346    41.768    41.156    40.513    39.838    39.134    38.402    37.643    36.858    36.050    35.220    34.369    33.499    32.612    31.708    30.791    29.861    28.920    27.969    27.011    26.048    25.080    24.109    23.137    22.167    21.198    20.234    19.275    18.323    17.380    16.447    15.526    14.619    13.726    12.849    11.990    11.151    10.332     9.535     8.761     8.012     7.288     6.592     5.924     5.286     4.679     4.103     3.561     3.053     2.580     2.144     1.745     1.384     1.064     0.783     0.544     0.347     0.193     0.084     0.019     0.000     0.000     0.000     0.000     0.000     0.000     0.000     0.000     0.000     0.000     0.000     0.000     0.000     0.000     0.000     0.000     0.000     0.000     0.000     0.000     0.000     0.000     0.000     0.000     0.000     0.000     0.000     0.000     0.000     0.000     0.000     0.000     0.000     0.000     0.000     0.000     0.000     0.000     0.000     0.000     0.000     0.000     0.000     0.000     0.000     0.000     0.000     0.000     0.000     0.000     0.000     0.000
     0.000     0.000     0.000     0.000     0.000     0.000     0.000     0.000     0.000     0.000     0.000     0.000     0.000     0.000     0.000     0.000     0.000     0.000     0.000     0.000     0.000     0.000     0.000     0.000     0.000     0.000     0.000     0.000     0.000     0.000     0.000     0.000     0.000     0.000     0.000     0.000     0.000     0.000     0.000     0.000     0.000     0.000     0.000     0.000     0.000     0.000     0.000     0.000     0.000     0.000     0.000     0.000     0.014     0.073     0.179     0.330     0.525     0.764     1.046     1.369     1.733     2.137     2.580     3.061     3.578     4.131     4.719     5.340     5.993     6.678     7.392     8.135     8.905     9.702    10.523    11.368    12.235    13.122    14.029    14.954    15.895    16.850    17.820    18.801    19.792    20.792    21.799    22.811    23.827    24.845    25.863    26.881    27.895    28.904    29.907    30.902    31.888    32.861    33.822    34.767    35.695    36.606    37.496    38.364    39.210    40.030    40.824    41.590    42.326    43.032    43.705    44.344    44.949    45.518    46.049    46.542    46.996    47.409    47.781    48.112    48.399    48.644    48.844    49.001    49.113    49.180    49.203    49.180    49.113    49.001    48.844    48.644    48.399    48.112    47.781    47.409    46.996    46.542    46.049    45.518    44.949    44.344    43.705    43.032    42.326    41.590    40.824    40.030    39.210    38.364    37.496    36.606    35.695    34.767    33.822    32.861    31.888    30.902    29.907    28.904    27.895    26.881    25.863    24.845    23.827    22.811    21.799    20.792    19.792    18.801    17.820    16.850    15.895    14.954    14.029    13.122    12.235    11.368    10.523     9.702     8.905     8.135     7.392     6.678     5.993     5.340     4.719     4.131     3.578     3.061     2.580     2.137     1.733     1.369     1.046     0.764     0.525     0.330     0.179     0.073     0.014     0.000     0.000     0.000     0.000     0.000     0.000     0.000     0.000     0.000     0.000     0.000     0.000     0.000     0.000     0.000     0.000     0.000     0.000     0.000     0.000     0.000     0.000     0.000     0.000     0.000     0.000     0.000     0.000     0.000     0.000     0.000     0.000     0.000     0.000     0.000     0.000     0.000     0.000     0.000     0.000     0.000     0.000     0.000     0.000     0.000     0.000     0.000     0.000     0.000     0.000     0.000
     0.000     0.000     0.000     0.000     0.000     0.000     0.000     0.000     0.000     0.000     0.000     0.000     0.000     0.000     0.000     0.000     0.000     0.000     0.000     0.000     0.000     0.000     0.000     0.000     0.000     0.000     0.000     0.000     0.000     0.000     0.000     0.000     0.000     0.000     0.000     0.000     0.000     0.000     0.000     0.000     0.000     0.000     0.000     0.000     0.000     0.000     0.000     0.000     0.000     0.000     0.000     0.009     0.061     0.161     0.308     0.500     0.738     1.019     1.344     1.710     2.118     2.566     3.053     3.578     4.141     4.739     5.372     6.039     6.739     7.470     8.232     9.022     9.840    10.684    11.553    12.446    13.362    14.298    15.253    16.227    17.217    18.222    19.240    20.270    21.310    22.359    23.414    24.475    25.539    26.606    27.672    28.737    29.798    30.855    31.904    32.945    33.975    34.993    35.997    36.985    37.956    38.908    39.838    40.746    41.629    42.487    43.316    44.117    44.886    45.624    46.327    46.996    47.628    48.222    48.777    49.293    49.767    50.199    50.588    50.933    51.234    51.490    51.699    51.863    51.980    52.051    52.074    52.051    51.980    51.863    51.699    51.490    51.234    50.933    50.588    50.199    49.767    49.293    48.777    48.222    47.628    46.996    46.327    45.624    44.886    44.117    43.316    42.487    41.629    40.746    39.838    38.908    37.956    36.985    35.997    34.993    33.975    32.945    31.904    30.855    29.798    28.737    27.672    26.606    25.539    24.475    23.414    22.359    21.310    20.270    19.240    18.222    17.217    16.227    15.253    14.298    13.362    12.446    11.553    10.684     9.840     9.022     8.232     7.470     6.739     6.039     5.372     4.739     4.141     3.578     3.053     2.566     2.118     1.710     1.344     1.019     0.738     0.500     0.308     0.161     0.061     0.009     0.000     0.000     0.000     0.000     0.000     0.000     0.000     0.000     0.000     0.000     0.000     0.000     0.000     0.000     0.000     0.000     0.000     0.000     0.000     0.000     0.000     0.000     0.000     0.000     0.000     0.000     0.000     0.000     0.000     0.000     0.000     0.000     0.000     0.000     0.000     0.000     0.000     0.000     0.000     0.000     0.000     0.000     0.000     0.000     0.000     0.000     0.000     0.000     0.000     0.000
     0.000     0.000     0.000     0.000     0.000     0.000     0.000     0.000     0.000     0.000     0.000     0.000     0.000     0.000     0.000     0.000     0.000     0.000     0.000     0.000     0.000     0.000     0.000     0.000     0.000     0.000     0.000     0.000     0.000     0.000     0.000     0.000     0.000     0.000     0.000     0.000     0.000     0.000     0.000     0.000     0.000     0.000     0.000     0.000     0.000     0.000     0.000     0.000     0.000     0.000     0.004     0.049     0.142     0.283     0.471     0.705     0.984     1.308     1.676     2.085     2.537     3.029     3.561     4.131     4.739     5.383     6.063     6.776     7.523     8.301     9.110     9.948    10.814    11.707    12.624    13.566    14.531    15.516    16.521    17.544    18.584    19.638    20.706    21.786    22.876    23.974    25.080    26.190    27.304    28.419    29.534    30.648    31.757    32.861    33.958    35.045    36.122    37.185    38.234    39.266    40.280    41.274    42.246    43.194    44.117    45.012    45.879    46.715    47.518    48.288    49.023    49.722    50.382    51.003    51.583    52.121    52.616    53.068    53.474    53.835    54.149    54.416    54.635    54.806    54.929    55.002    55.027    55.002    54.929    54.806    54.635    54.416    54.149    53.835    53.474    53.068    52.616    52.121    51.583    51.003    50.382    49.722    49.023    48.288    47.518    46.715    45.879    45.012    44.117    43.194    42.246    41.274    40.280    39.266    38.234    37.185    36.122    35.045    33.958    32.861    31.757    30.648    29.534    28.419    27.304    26.190    25.080    23.974    22.876    21.786    20.706    19.638    18.584    17.544    16.521    15.516    14.531    13.566    12.624    11.707    10.814     9.948     9.110     8.301     7.523     6.776     6.063     5.383     4.739     4.131     3.561     3.029     2.537     2.085     1.676     1.308     0.984     0.705     0.471     0.283     0.142     0.049     0.004     0.000     0.000     0.000     0.000     0.000     0.000     0.000     0.000     0.000     0.000     0.000     0.000     0.000     0.000     0.000     0.000     0.000     0.000     0.000     0.000     0.000     0.000     0.000     0.000     0.000     0.000     0.000     0.000     0.000     0.000     0.000     0.000     0.000     0.000     0.000     0.000     0.000     0.000     0.000     0.000     0.000     0.000     0.000     0.000     0.000     0.000     0.000     0.000     0.000
     0.000     0.000     0.000     0.000     0.000     0.000     0.000     0.000     0.000     0.000     0.000     0.000     0.000     0.000     0.000     0.000     0.000     0.000     0.000     0.000     0.000     0.000     0.000     0.000     0.000     0.000     0.000     0.000     0.000     0.000     0.000     0.000     0.000     0.000     0.000     0.000     0.000     0.000     0.000     0.000     0.000     0.000     0.000     0.000     0.000     0.000     0.000     0.000     0.000     0.001     0.036     0.120     0.254     0.436     0.666     0.942     1.263     1.630     2.041     2.494     2.990     3.527     4.103     4.719     5.372     6.063     6.789     7.549     8.343     9.169    10.026    10.912    11.826    12.768    13.735    14.726    15.740    16.776    17.831    18.904    19.994    21.099    22.218    23.348    24.489    25.638    26.794    27.954    29.118    30.284    31.449    32.612    33.770    34.923    36.068    37.203    38.327    39.437    40.532    41.609    42.668    43.705    44.719    45.708    46.671    47.606    48.510    49.383    50.222    51.026    51.793    52.522    53.211    53.859    54.465    55.027    55.544    56.015    56.439    56.816    57.144    57.423    57.652    57.830    57.958    58.035    58.061    58.035    57.958    57.830    57.652    57.423    57.144    56.816    56.439    56.015    55.544    55.027    54.465    53.859    53.211    52.522    51.793    51.026    50.222    49.383    48.510    47.606    46.671    45.708    44.719    43.705    42.668    41.609    40.532    39.437    38.327    37.203    36.068    34.923    33.770    32.612    31.449    30.284    29.118    27.954    26.794    25.638    24.489    23.348    22.218    21.099    19.994    18.904    17.831    16.776    15.740    14.726    13.735    12.768    11.826    10.912    10.026     9.169     8.343     7.549     6.789     6.063     5.372     4.719     4.103     3.527     2.990     2.494     2.041     1.630     1.263     0.942     0.666     0.436     0.254     0.120     0.036     0.001     0.000     0.000     0.000     0.000     0.000     0.000     0.000     0.000     0.000     0.000     0.000     0.000     0.000     0.000     0.000     0.000     0.000     0.000     0.000     0.000     0.000     0.000     0.000     0.000     0.000     0.000     0.000     0.000     0.000     0.000     0.000     0.000     0.000     0.000     0.000     0.000     0.000     0.000     0.000     0.000     0.000     0.000     0.000     0.000     0.000     0.000     0.000     0.000
     0.000     0.000     0.000     0.000     0.000     0.000     0.000     0.000     0.000     0.000     0.000     0.000     0.000     0.000     0.000     0.000     0.000     0.000     0.000     0.000     0.000     0.000     0.000     0.000     0.000     0.000     0.000     0.000     0.000     0.000     0.000     0.000     0.000     0.000     0.000     0.000     0.000     0.000     0.000     0.000     0.000     0.000     0.000     0.000     0.000     0.000     0.000     0.000     0.000     0.024     0.098     0.223     0.398     0.621     0.892     1.210     1.574     1.984     2.438     2.935     3.475     4.057     4.679     5.340     6.039     6.776     7.549     8.357     9.198    10.072    10.977    11.913    12.876    13.867    14.884    15.926    16.990    18.076    19.182    20.306    21.447    22.603    23.773    24.955    26.147    27.348    28.555    29.767    30.982    32.199    33.415    34.628    35.837    37.040    38.234    39.418    40.590    41.748    42.890    44.013    45.117    46.199    47.257    48.289    49.293    50.268    51.211    52.121    52.996    53.835    54.635    55.396    56.115    56.791    57.423    58.009    58.549    59.041    59.484    59.877    60.219    60.510    60.749    60.936    61.069    61.149    61.176    61.149    61.069    60.936    60.749    60.510    60.219    59.877    59.484    59.041    58.549    58.009    57.423    56.791    56.115    55.396    54.635    53.835    52.996    52.121    51.211    50.268    49.293    48.289    47.257    46.199    45.117    44.013    42.890    41.748    40.590    39.418    38.234    37.040    35.837    34.628    33.415    32.199    30.982    29.767    28.555    27.348    26.147    24.955    23.773    22.603    21.447    20.306    19.182    18.076    16.990    15.926    14.884    13.867    12.876    11.913    10.977    10.072     9.198     8.357     7.549     6.776     6.039     5.340     4.679     4.057     3.475     2.935     2.438     1.984     1.574     1.210     0.892     0.621     0.398     0.223     0.098     0.024     0.000     0.000     0.000     0.000     0.000     0.000     0.000     0.000     0.000     0.000     0.000     0.000     0.000     0.000     0.000     0.000     0.000     0.000     0.000     0.000     0.000     0.000     0.000     0.000     0.000     0.000     0.000     0.000     0.000     0.000     0.000     0.000     0.000     0.000     0.000     0.000     0.000     0.000     0.000     0.000     0.000     0.000     0.000     0.000     0.000     0.000     0.000     0.000
     0.000     0.000     0.000     0.000     0.000     0.000     0.000     0.000     0.000     0.000     0.000     0.000     0.000     0.000     0.000     0.000     0.000     0.000     0.000     0.000     0.000     0.000     0.000     0.000     0.000     0.000     0.000     0.000     0.000     0.000     0.000     0.000     0.000     0.000     0.000     0.000     0.000     0.000     0.000     0.000     0.000     0.000     0.000     0.000     0.000     0.000     0.000     0.000     0.013     0.076     0.191     0.356     0.571     0.836     1.148     1.509     1.916     2.369     2.866     3.408     3.992     4.619     5.286     5.993     6.739     7.523     8.343     9.198    10.088    11.010    11.965    12.949    13.962    15.003    16.071    17.163    18.278    19.415    20.572    21.748    22.941    24.149    25.372    26.606    27.850    29.103    30.363    31.627    32.895    34.163    35.431    36.696    37.956    39.210    40.454    41.689    42.910    44.117    45.307    46.478    47.628    48.755    49.858    50.933    51.980    52.996    53.980    54.929    55.841    56.715    57.550    58.343    59.093    59.798    60.457    61.069    61.632    62.145    62.607    63.017    63.375    63.678    63.928    64.122    64.261    64.345    64.373    64.345    64.261    64.122    63.928    63.678    63.375    63.017    62.607    62.145    61.632    61.069    60.457    59.798    59.093    58.343    57.550    56.715    55.841    54.929    53.980    52.996    51.980    50.933    49.858    48.755    47.628    46.478    45.307    44.117    42.910    41.689    40.454    39.210    37.956    36.696    35.431    34.163    32.895    31.627    30.363    29.103    27.850    26.606    25.372    24.149    22.941    21.748    20.572    19.415    18.278    17.163    16.071    15.003    13.962    12.949    11.965    11.010    10.088     9.198     8.343     7.523     6.739     5.993     5.286     4.619     3.992     3.408     2.866     2.369     1.916     1.509     1.148     0.836     0.571     0.356     0.191     0.076     0.013     0.000     0.000     0.000     0.000     0.000     0.000     0.000     0.000     0.000     0.000     0.000     0.000     0.000     0.000     0.000     0.000     0.000     0.000     0.000     0.000     0.000     0.000     0.000     0.000     0.000     0.000     0.000     0.000     0.000     0.000     0.000     0.000     0.000     0.000     0.000     0.000     0.000     0.000     0.000     0.000     0.000     0.000     0.000     0.000     0.000     0.000     0.000
     0.000     0.000     0.000     0.000     0.000     0.000     0.000     0.000     0.000     0.000     0.000     0.000     0.000     0.000     0.000     0.000     0.000     0.000     0.000     0.000     0.000     0.000     0.000     0.000     0.000     0.000     0.000     0.000     0.000     0.000     0.000     0.000     0.000     0.000     0.000     0.000     0.000     0.000     0.000     0.000     0.000     0.000     0.000     0.000     0.000     0.000     0.000     0.005     0.055     0.157     0.312     0.517     0.773     1.079     1.434     1.837     2.287     2.783     3.324     3.910     4.539     5.211     5.924     6.678     7.470     8.301     9.169    10.072    11.010    11.982    12.985    14.019    15.083    16.175    17.293    18.436    19.603    20.792    22.001    23.229    24.475    25.736    27.011    28.299    29.596    30.902    32.215    33.533    34.854    36.175    37.496    38.813    40.126    41.432    42.728    44.013    45.285    46.542    47.781    49.001    50.199    51.373    52.522    53.642    54.733    55.791    56.816    57.805    58.756    59.667    60.537    61.363    62.145    62.880    63.568    64.206    64.793    65.328    65.810    66.237    66.610    66.927    67.187    67.389    67.535    67.622    67.651    67.622    67.535    67.389    67.187    66.927    66.610    66.237    65.810    65.328    64.793    64.206    63.568    62.880    62.145    61.363    60.537    59.667    58.756    57.805    56.816    55.791    54.733    53.642    52.522    51.373    50.199    49.001    47.781    46.542    45.285    44.013    42.728    41.432    40.126    38.813    37.496    36.175    34.854    33.533    32.215    30.902    29.596    28.299    27.011    25.736    24.475    23.229    22.001    20.792    19.603    18.436    17.293    16.175    15.083    14.019    12.985    11.982    11.010    10.072     9.169     8.301     7.470     6.678     5.924     5.211     4.539     3.910     3.324     2.783     2.287     1.837     1.434     1.079     0.773     0.517     0.312     0.157     0.055     0.005     0.000     0.000     0.000     0.000     0.000     0.000     0.000     0.000     0.000     0.000     0.000     0.000     0.000     0.000     0.000     0.000     0.000     0.000     0.000     0.000     0.000     0.000     0.000     0.000     0.000     0.000     0.000     0.000     0.000     0.000     0.000     0.000     0.000     0.000     0.000     0.000     0.000     0.000     0.000     0.000     0.000     0.000     0.000     0.000     0.000     0.000
     0.000     0.000     0.000     0.000     0.000     0.000     0.000     0.000     0.000     0.000     0.000     0.000     0.000     0.000     0.000     0.000     0.000     0.000     0.000     0.000     0.000     0.000     0.000     0.000     0.000     0.000     0.000     0.000     0.000     0.000     0.000     0.000     0.000     0.000     0.000     0.000     0.000     0.000     0.000     0.000     0.000     0.000     0.000     0.000     0.000     0.000     0.001     0.035     0.124     0.266     0.460     0.707     1.004     1.351     1.748     2.193     2.686     3.226     3.811     4.441     5.116     5.833     6.592     7.392     8.232     9.110    10.026    10.977    11.965    12.985    14.039    15.123    16.237    17.380    18.549    19.744    20.963    22.205    23.467    24.749    26.048    27.362    28.691    30.033    31.384    32.745    34.112    35.484    36.858    38.234    39.609    40.980    42.346    43.705    45.054    46.392    47.715    49.023    50.313    51.583    52.830    54.052    55.248    56.414    57.550    58.652    59.719    60.749    61.740    62.689    63.595    64.457    65.271    66.037    66.754    67.418    68.030    68.588    69.091    69.537    69.925    70.255    70.526    70.738    70.889    70.980    71.011    70.980    70.889    70.738    70.526    70.255    69.925    69.537    69.091    68.588    68.030    67.418    66.754    66.037    65.271    64.457    63.595    62.689    61.740    60.749    59.719    58.652    57.550    56.414    55.248    54.052    52.830    51.583    50.313    49.023    47.715    46.392    45.054    43.705    42.346    40.980    39.609    38.234    36.858    35.484    34.112    32.745    31.384    30.033    28.691    27.362    26.048    24.749    23.467    22.205    20.963    19.744    18.549    17.380    16.237    15.123    14.039    12.985    11.965    10.977    10.026     9.110     8.232     7.392     6.592     5.833     5.116     4.441     3.811     3.226     2.686     2.193     1.748     1.351     1.004     0.707     0.460     0.266     0.124     0.035     0.001     0.000     0.000     0.000     0.000     0.000     0.000     0.000     0.000     0.000     0.000     0.000     0.000     0.000     0.000     0.000     0.000     0.000     0.000     0.000     0.000     0.000     0.000     0.000     0.000     0.000     0.000     0.000     0.000     0.000     0.000     0.000     0.000     0.000     0.000     0.000     0.000     0.000     0.000     0.000     0.000     0.000     0.000     0.000     0.000     0.000
     0.000     0.000     0.000     0.000     0.000     0.000     0.000     0.000     0.000     0.000     0.000     0.000     0.000     0.000     0.000     0.000     0.000     0.000     0.000     0.000     0.000     0.000     0.000     0.000     0.000     0.000     0.000     0.000     0.000     0.000     0.000     0.000     0.000     0.000     0.000     0.000     0.000     0.000     0.000     0.000     0.000     0.000     0.000     0.000     0.000     0.000     0.019     0.092     0.220     0.402     0.636     0.923     1.261     1.650     2.089     2.577     3.112     3.696     4.325     5.000     5.720     6.483     7.288     8.135     9.022     9.948    10.912    11.913    12.949    14.019    15.123    16.258    17.424    18.618    19.839    21.087    22.359    23.653    24.969    26.304    27.657    29.027    30.410    31.806    33.213    34.628    36.050    37.478    38.908    40.338    41.768    43.194    44.615    46.028    47.431    48.822    50.199    51.559    52.901    54.222    55.519    56.791    58.035    59.249    60.431    61.578    62.689    63.761    64.793    65.781    66.725    67.622    68.470    69.269    70.015    70.708    71.345    71.927    72.450    72.915    73.320    73.664    73.947    74.167    74.325    74.420    74.452    74.420    74.325    74.167    73.947    73.664    73.320    72.915    72.450    71.927    71.345    70.708    70.015    69.269    68.470    67.622    66.725    65.781    64.793    63.761    62.689    61.578    60.431    59.249    58.035    56.791    55.519    54.222    52.901    51.559    50.199    48.822    47.431    46.028    44.615    43.194    41.768    40.338    38.908    37.478    36.050    34.628    33.213    31.806    30.410    29.027    27.657    26.304    24.969    23.653    22.359    21.087    19.839    18.618    17.424    16.258    15.123    14.019    12.949    11.913    10.912     9.948     9.022     8.135     7.288     6.483     5.720     5.000     4.325     3.696     3.112     2.577     2.089     1.650     1.261     0.923     0.636     0.402     0.220     0.092     0.019     0.000     0.000     0.000     0.000     0.000     0.000     0.000     0.000     0.000     0.000     0.000     0.000     0.000     0.000     0.000     0.000     0.000     0.000     0.000     0.000     0.000     0.000     0.000     0.000     0.000     0.000     0.000     0.000     0.000     0.000     0.000     0.000     0.000     0.000     0.000     0.000     0.000     0.000     0.000     0.000     0.000     0.000     0.000     0.000     0.000
     0.000     0.000     0.000     0.000     0.000     0.000     0.000     0.000     0.000     0.000     0.000     0.000     0.000     0.000     0.000     0.000     0.000     0.000     0.000     0.000     0.000     0.000     0.000     0.000     0.000     0.000     0.000     0.000     0.000     0.000     0.000     0.000     0.000     0.000     0.000     0.000     0.000     0.000     0.000     0.000     0.000     0.000     0.000     0.000     0.000     0.007     0.063     0.175     0.342     0.563     0.837     1.165     1.544     1.975     2.455     2.986     3.565     4.192     4.866     5.586     6.351     7.160     8.012     8.905     9.840    10.814    11.826    12.876    13.962    15.083    16.237    17.424    18.641    19.887    21.161    22.461    23.787    25.135    26.505    27.895    29.303    30.727    32.166    33.618    35.080    36.552    38.030    39.513    41.000    42.487    43.972    45.454    46.931    48.399    49.858    51.304    52.735    54.149    55.544    56.917    58.266    59.588    60.882    62.145    63.375    64.568    65.724    66.840    67.913    68.942    69.925    70.859    71.743    72.574    73.351    74.073    74.737    75.343    75.888    76.373    76.795    77.153    77.448    77.678    77.842    77.941    77.974    77.941    77.842    77.678    77.448    77.153    76.795    76.373    75.888    75.343    74.737    74.073    73.351    72.574    71.743    70.859    69.925    68.942    67.913    66.840    65.724    64.568    63.375    62.145    60.882    59.588    58.266    56.917    55.544    54.149    52.735    51.304    49.858    48.399    46.931    45.454    43.972    42.487    41.000    39.513    38.030    36.552    35.080    33.618    32.166    30.727    29.303    27.895    26.505    25.135    23.787    22.461    21.161    19.887    18.641    17.424    16.237    15.083    13.962    12.876    11.826    10.814     9.840     8.905     8.012     7.160     6.351     5.586     4.866     4.192     3.565     2.986     2.455     1.975     1.544     1.165     0.837     0.563     0.342     0.175     0.063     0.007     0.000     0.000     0.000     0.000     0.000     0.000     0.000     0.000     0.000     0.000     0.000     0.000     0.000     0.000     0.000     0.000     0.000     0.000     0.000     0.000     0.000     0.000     0.000     0.000     0.000     0.000     0.000     0.000     0.000     0.000     0.000     0.000     0.000     0.000     0.000     0.000     0.000     0.000     0.000     0.000     0.000     0.000     0.000     0.000
     0.000     0.000     0.000     0.000     0.000     0.000     0.000     0.000     0.000     0.000     0.000     0.000     0.000     0.000     0.000     0.000     0.000     0.000     0.000     0.000     0.000     0.000     0.000     0.000     0.000     0.000     0.000     0.000     0.000     0.000     0.000     0.000     0.000     0.000     0.000     0.000     0.000     0.000     0.000     0.000     0.000     0.000     0.000     0.000     0.001     0.038     0.132     0.283     0.488     0.749     1.064     1.431     1.852     2.324     2.847     3.420     4.043     4.714     5.432     6.197     7.007     7.862     8.761     9.702    10.684    11.707    12.768    13.867    15.003    16.175    17.380    18.618    19.887    21.186    22.513    23.867    25.246    26.649    28.074    29.519    30.982    32.463    33.958    35.466    36.985    38.514    40.049    41.590    43.133    44.677    46.220    47.759    49.293    50.818    52.333    53.835    55.322    56.791    58.240    59.667    61.069    62.444    63.789    65.102    66.380    67.622    68.824    69.985    71.102    72.173    73.195    74.167    75.087    75.953    76.762    77.514    78.205    78.836    79.405    79.909    80.349    80.723    81.030    81.269    81.441    81.544    81.578    81.544    81.441    81.269    81.030    80.723    80.349    79.909    79.405    78.836    78.205    77.514    76.762    75.953    75.087    74.167    73.195    72.173    71.102    69.985    68.824    67.622    66.380    65.102    63.789    62.444    61.069    59.667    58.240    56.791    55.322    53.835    52.333    50.818    49.293    47.759    46.220    44.677    43.133    41.590    40.049    38.514    36.985    35.466    33.958    32.463    30.982    29.519    28.074    26.649    25.246    23.867    22.513    21.186    19.887    18.618    17.380    16.175    15.003    13.867    12.768    11.707    10.684     9.702     8.761     7.862     7.007     6.197     5.432     4.714     4.043     3.420     2.847     2.324     1.852     1.431     1.064     0.749     0.488     0.283     0.132     0.038     0.001     0.000     0.000     0.000     0.000     0.000     0.000     0.000     0.000     0.000     0.000     0.000     0.000     0.000     0.000     0.000     0.000     0.000     0.000     0.000     0.000     0.000     0.000     0.000     0.000     0.000     0.000     0.000     0.000     0.000     0.000     0.000     0.000     0.000     0.000     0.000     0.000     0.000     0.000     0.000     0.000     0.000     0.000     0.000
     0.000     0.000     0.000     0.000     0.000     0.000     0.000     0.000     0.000     0.000     0.000     0.000     0.000     0.000     0.000     0.000     0.000     0.000     0.000     0.000     0.000     0.000     0.000     0.000     0.000     0.000     0.000     0.000     0.000     0.000     0.000     0.000     0.000     0.000     0.000     0.000     0.000     0.000     0.000     0.000     0.000     0.000     0.000     0.000     0.018     0.093     0.225     0.414     0.659     0.959     1.313     1.722     2.183     2.697     3.262     3.878     4.544     5.259     6.022     6.832     7.688     8.589     9.535    10.523    11.553    12.624    13.735    14.884    16.071    17.293    18.549    19.839    21.161    22.513    23.894    25.302    26.736    28.194    29.674    31.175    32.695    34.232    35.784    37.349    38.926    40.513    42.106    43.705    45.307    46.909    48.510    50.108    51.699    53.283    54.855    56.414    57.958    59.484    60.989    62.471    63.928    65.356    66.754    68.118    69.447    70.738    71.988    73.195    74.357    75.471    76.535    77.546    78.504    79.405    80.247    81.030    81.750    82.407    82.999    83.525    83.983    84.372    84.692    84.942    85.120    85.228    85.263    85.228    85.120    84.942    84.692    84.372    83.983    83.525    82.999    82.407    81.750    81.030    80.247    79.405    78.504    77.546    76.535    75.471    74.357    73.195    71.988    70.738    69.447    68.118    66.754    65.356    63.928    62.471    60.989    59.484    57.958    56.414    54.855    53.283    51.699    50.108    48.510    46.909    45.307    43.705    42.106    40.513    38.926    37.349    35.784    34.232    32.695    31.175    29.674    28.194    26.736    25.302    23.894    22.513    21.161    19.839    18.549    17.293    16.071    14.884    13.735    12.624    11.553    10.523     9.535     8.589     7.688     6.832     6.022     5.259     4.544     3.878     3.262     2.697     2.183     1.722     1.313     0.959     0.659     0.414     0.225     0.093     0.018     0.000     0.000     0.000     0.000     0.000     0.000     0.000     0.000     0.000     0.000     0.000     0.000     0.000     0.000     0.000     0.000     0.000     0.000     0.000     0.000     0.000     0.000     0.000     0.000     0.000     0.000     0.000     0.000     0.000     0.000     0.000     0.000     0.000     0.000     0.000     0.000     0.000     0.000     0.000     0.000     0.000     0.000     0.000
     0.000     0.000     0.000     0.000     0.000     0.000     0.000     0.000     0.000     0.000     0.000     0.000     0.000     0.000     0.000     0.000     0.000     0.000     0.000     0.000     0.000     0.000     0.000     0.000     0.000     0.000     0.000     0.000     0.000     0.000     0.000     0.000     0.000     0.000     0.000     0.000     0.000     0.000     0.000     0.000     0.000     0.000     0.000     0.005     0.059     0.171     0.341     0.568     0.851     1.191     1.585     2.034     2.537     3.093     3.700     4.359     5.068     5.827     6.635     7.490     8.392     9.339    10.332    11.368    12.446    13.566    14.726    15.926    17.163    18.436    19.744    21.087    22.461    23.867    25.302    26.765    28.254    29.767    31.304    32.861    34.438    36.033    37.643    39.266    40.902    42.547    44.199    45.857    47.518    49.180    50.841    52.498    54.149    55.791    57.423    59.041    60.643    62.227    63.789    65.328    66.840    68.324    69.775    71.193    72.574    73.915    75.215    76.470    77.678    78.836    79.943    80.995    81.992    82.929    83.806    84.621    85.371    86.055    86.671    87.219    87.696    88.102    88.435    88.695    88.881    88.993    89.030    88.993    88.881    88.695    88.435    88.102    87.696    87.219    86.671    86.055    85.371    84.621    83.806    82.929    81.992    80.995    79.943    78.836    77.678    76.470    75.215    73.915    72.574    71.193    69.775    68.324    66.840    65.328    63.789    62.227    60.643    59.041    57.423    55.791    54.149    52.498    50.841    49.180    47.518    45.857    44.199    42.547    40.902    39.266    37.643    36.033    34.438    32.861    31.304    29.767    28.254    26.765    25.302    23.867    22.461    21.087    19.744    18.436    17.163    15.926    14.726    13.566    12.446    11.368    10.332     9.339     8.392     7.490     6.635     5.827     5.068     4.359     3.700     3.093     2.537     2.034     1.585     1.191     0.851     0.568     0.341     0.171     0.059     0.005     0.000     0.000     0.000     0.000     0.000     0.000     0.000     0.000     0.000     0.000     0.000     0.000     0.000     0.000     0.000     0.000     0.000     0.000     0.000     0.000     0.000     0.000     0.000     0.000     0.000     0.000     0.000     0.000     0.000     0.000     0.000     0.000     0.000     0.000     0.000     0.000     0.000     0.000     0.000     0.000     0.000     0.000
     0.000     0.000     0.000     0.000     0.000     0.000     0.000     0.000     0.000     0.000     0.000     0.000     0.000     0.000     0.000     0.000     0.000     0.000     0.000     0.000     0.000     0.000     0.000     0.000     0.000     0.000     0.000     0.000     0.000     0.000     0.000     0.000     0.000     0.000     0.000     0.000     0.000     0.000     0.000     0.000     0.000     0.000     0.000     0.031     0.121     0.270     0.478     0.743     1.066     1.445     1.879     2.369     2.912     3.509     4.159     4.861     5.614     6.417     7.269     8.169     9.117    10.111    11.151    12.235    13.362    14.531    15.740    16.990    18.278    19.603    20.963    22.359    23.787    25.246    26.736    28.254    29.798    31.368    32.961    34.576    36.211    37.864    39.532    41.215    42.910    44.615    46.327    48.045    49.767    51.490    53.211    54.929    56.640    58.343    60.035    61.713    63.375    65.017    66.639    68.235    69.805    71.345    72.853    74.325    75.760    77.153    78.504    79.808    81.064    82.268    83.419    84.514    85.550    86.526    87.439    88.287    89.067    89.780    90.422    90.992    91.488    91.911    92.258    92.529    92.723    92.839    92.878    92.839    92.723    92.529    92.258    91.911    91.488    90.992    90.422    89.780    89.067    88.287    87.439    86.526    85.550    84.514    83.419    82.268    81.064    79.808    78.504    77.153    75.760    74.325    72.853    71.345    69.805    68.235    66.639    65.017    63.375    61.713    60.035    58.343    56.640    54.929    53.211    51.490    49.767    48.045    46.327    44.615    42.910    41.215    39.532    37.864    36.211    34.576    32.961    31.368    29.798    28.254    26.736    25.246    23.787    22.359    20.963    19.603    18.278    16.990    15.740    14.531    13.362    12.235    11.151    10.111     9.117     8.169     7.269     6.417     5.614     4.861     4.159     3.509     2.912     2.369     1.879     1.445     1.066     0.743     0.478     0.270     0.121     0.031     0.000     0.000     0.000     0.000     0.000     0.000     0.000     0.000     0.000     0.000     0.000     0.000     0.000     0.000     0.000     0.000     0.000     0.000     0.000     0.000     0.000     0.000     0.000     0.000     0.000     0.000     0.000     0.000     0.000     0.000     0.000     0.000     0.000     0.000     0.000     0.000     0.000     0.000     0.000     0.000     0.000     0.000
     0.000     0.000     0.000     0.000     0.000     0.000     0.000     0.000     0.000     0.000     0.000     0.000     0.000     0.000     0.000     0.000     0.000     0.000     0.000     0.000     0.000     0.000     0.000     0.000     0.000     0.000     0.000     0.000     0.000     0.000     0.000     0.000     0.000     0.000     0.000     0.000     0.000     0.000     0.000     0.000     0.000     0.000     0.011     0.078     0.205     0.391     0.636     0.940     1.301     1.719     2.193     2.723     3.308     3.946     4.639     5.383     6.179     7.026     7.923     8.869     9.863    10.904    11.990    13.122    14.298    15.516    16.776    18.076    19.415    20.792    22.205    23.653    25.135    26.649    28.194    29.767    31.368    32.995    34.645    36.318    38.012    39.723    41.451    43.194    44.949    46.715    48.488    50.268    52.051    53.835    55.618    57.398    59.171    60.936    62.689    64.429    66.152    67.855    69.537    71.193    72.822    74.420    75.985    77.514    79.003    80.451    81.854    83.209    84.514    85.766    86.963    88.102    89.180    90.194    91.144    92.026    92.839    93.581    94.249    94.843    95.360    95.800    96.162    96.444    96.646    96.767    96.808    96.767    96.646    96.444    96.162    95.800    95.360    94.843    94.249    93.581    92.839    92.026    91.144    90.194    89.180    88.102    86.963    85.766    84.514    83.209    81.854    80.451    79.003    77.514    75.985    74.420    72.822    71.193    69.537    67.855    66.152    64.429    62.689    60.936    59.171    57.398    55.618    53.835    52.051    50.268    48.488    46.715    44.949    43.194    41.451    39.723    38.012    36.318    34.645    32.995    31.368    29.767    28.194    26.649    25.135    23.653    22.205    20.792    19.415    18.076    16.776    15.516    14.298    13.122    11.990    10.904     9.863     8.869     7.923     7.026     6.179     5.383     4.639     3.946     3.308     2.723     2.193     1.719     1.301     0.940     0.636     0.391     0.205     0.078     0.011     0.000     0.000     0.000     0.000     0.000     0.000     0.000     0.000     0.000     0.000     0.000     0.000     0.000     0.000     0.000     0.000     0.000     0.000     0.000     0.000     0.000     0.000     0.000     0.000     0.000     0.000     0.000     0.000     0.000     0.000     0.000     0.000     0.000     0.000     0.000     0.000     0.000     0.000     0.000     0.000     0.000
     0.000     0.000     0.000     0.000     0.000     0.000     0.000     0.000     0.000     0.000     0.000     0.000     0.000     0.000     0.000     0.000     0.000     0.000     0.000     0.000     0.000     0.000     0.000     0.000     0.000     0.000     0.000     0.000     0.000     0.000     0.000     0.000     0.000     0.000     0.000     0.000     0.000     0.000     0.000     0.000     0.000     0.001     0.042     0.145     0.308     0.531     0.814     1.155     1.555     2.012     2.526     3.097     3.722     4.403     5.137     5.924     6.764     7.655     8.596     9.588    10.628    11.715    12.849    14.029    15.253    16.521    17.831    19.182    20.572    22.001    23.467    24.969    26.505    28.074    29.674    31.304    32.961    34.645    36.354    38.086    39.838    41.609    43.398    45.201    47.017    48.844    50.680    52.522    54.367    56.214    58.061    59.903    61.740    63.568    65.384    67.187    68.972    70.738    72.481    74.199    75.888    77.546    79.170    80.757    82.303    83.806    85.263    86.671    88.028    89.329    90.573    91.757    92.878    93.934    94.922    95.840    96.686    96.898    95.514    94.293    93.235    92.339    91.606    91.036    90.629    90.385    90.304    90.385    90.629    91.036    91.606    92.339    93.235    94.293    95.514    96.898    96.686    95.840    94.922    93.934    92.878    91.757    90.573    89.329    88.028    86.671    85.263    83.806    82.303    80.757    79.170    77.546    75.888    74.199    72.481    70.738    68.972    67.187    65.384    63.568    61.740    59.903    58.061    56.214    54.367    52.522    50.680    48.844    47.017    45.201    43.398    41.609    39.838    38.086    36.354    34.645    32.961    31.304    29.674    28.074    26.505    24.969    23.467    22.001    20.572    19.182    17.831    16.521    15.253    14.029    12.849    11.715    10.628     9.588     8.596     7.655     6.764     5.924     5.137     4.403     3.722     3.097     2.526     2.012     1.555     1.155     0.814     0.531     0.308     0.145     0.042     0.001     0.000     0.000     0.000     0.000     0.000     0.000     0.000     0.000     0.000     0.000     0.000     0.000     0.000     0.000     0.000     0.000     0.000     0.000     0.000     0.000     0.000     0.000     0.000     0.000     0.000     0.000     0.000     0.000     0.000     0.000     0.000     0.000     0.000     0.000     0.000     0.000     0.000     0.000     0.000     0.000
     0.000     0.000     0.000     0.000     0.000     0.000     0.000     0.000     0.000     0.000     0.000     0.000     0.000     0.000     0.000     0.000     0.000     0.000     0.000     0.000     0.000     0.000     0.000     0.000     0.000     0.000     0.000     0.000     0.000     0.000     0.000     0.000     0.000     0.000     0.000     0.000     0.000     0.000     0.000     0.000     0.000     0.017     0.093     0.231     0.431     0.690     1.010     1.390     1.828     2.324     2.878     3.488     4.155     4.876     5.653     6.483     7.366     8.301     9.287    10.324    11.410    12.544    13.726    14.954    16.227    17.544    18.904    20.306    21.748    23.229    24.749    26.304    27.895    29.519    31.175    32.861    34.576    36.318    38.086    39.876    41.689    43.520    45.370    47.235    49.113    51.003    52.901    54.806    56.715    58.627    60.537    62.444    64.345    66.237    68.118    69.985    71.835    73.664    75.471    77.251    79.003    80.723    82.407    84.053    85.658    87.219    88.732    90.194    91.603    92.956    94.249    95.480    96.646    96.328    94.293    92.420    90.711    89.164    87.780    86.559    85.500    84.605    83.872    83.302    82.895    82.651    82.570    82.651    82.895    83.302    83.872    84.605    85.500    86.559    87.780    89.164    90.711    92.420    94.293    96.328    96.646    95.480    94.249    92.956    91.603    90.194    88.732    87.219    85.658    84.053    82.407    80.723    79.003    77.251    75.471    73.664    71.835    69.985    68.118    66.237    64.345    62.444    60.537    58.627    56.715    54.806    52.901    51.003    49.113    47.235    45.370    43.520    41.689    39.876    38.086    36.318    34.576    32.861    31.175    29.519    27.895    26.304    24.749    23.229    21.748    20.306    18.904    17.544    16.227    14.954    13.726    12.544    11.410    10.324     9.287     8.301     7.366     6.483     5.653     4.876     4.155     3.488     2.878     2.324     1.828     1.390     1.010     0.690     0.431     0.231     0.093     0.017     0.000     0.000     0.000     0.000     0.000     0.000     0.000     0.000     0.000     0.000     0.000     0.000     0.000     0.000     0.000     0.000     0.000     0.000     0.000     0.000     0.000     0.000     0.000     0.000     0.000     0.000     0.000     0.000     0.000     0.000     0.000     0.000     0.000     0.000     0.000     0.000     0.000     0.000     0.000     0.000
     0.000     0.000     0.000     0.000     0.000     0.000     0.000     0.000     0.000     0.000     0.000     0.000     0.000     0.000     0.000     0.000     0.000     0.000     0.000     0.000     0.000     0.000     0.000     0.000     0.000     0.000     0.000     0.000     0.000     0.000     0.000     0.000     0.000     0.000     0.000     0.000     0.000     0.000     0.000     0.000     0.002     0.051     0.162     0.336     0.571     0.867     1.224     1.641     2.118     2.653     3.246     3.897     4.604     5.367     6.185     7.058     7.984     8.963     9.994    11.076    12.208    13.389    14.619    15.895    17.217    18.584    19.994    21.447    22.941    24.475    26.048    27.657    29.303    30.982    32.695    34.438    36.211    38.012    39.838    41.689    43.561    45.454    47.365    49.293    51.234    53.187    55.149    57.119    59.093    61.069    63.045    65.017    66.984    68.942    70.889    72.822    74.737    76.632    78.504    80.349    82.165    83.947    85.694    87.402    89.067    90.687    92.258    93.777    95.240    96.646    95.840    93.316    90.955    88.757    86.722    84.849    83.139    81.593    80.209    78.987    77.929    77.033    76.301    75.731    75.324    75.080    74.998    75.080    75.324    75.731    76.301    77.033    77.929    78.987    80.209    81.593    83.139    84.849    86.722    88.757    90.955    93.316    95.840    96.646    95.240    93.777    92.258    90.687    89.067    87.402    85.694    83.947    82.165    80.349    78.504    76.632    74.737    72.822    70.889    68.942    66.984    65.017    63.045    61.069    59.093    57.119    55.149    53.187    51.234    49.293    47.365    45.454    43.561    41.689    39.838    38.012    36.211    34.438    32.695    30.982    29.303    27.657    26.048    24.475    22.941    21.447    19.994    18.584    17.217    15.895    14.619    13.389    12.208    11.076     9.994     8.963     7.984     7.058     6.185     5.367     4.604     3.897     3.246     2.653     2.118     1.641     1.224     0.867     0.571     0.336     0.162     0.051     0.002     0.000     0.000     0.000     0.000     0.000     0.000     0.000     0.000     0.000     0.000     0.000     0.000     0.000     0.000     0.000     0.000     0.000     0.000     0.000     0.000     0.000     0.000     0.000     0.000     0.000     0.000     0.000     0.000     0.000     0.000     0.000     0.000     0.000     0.000     0.000     0.000     0.000     0.000     0.000
     0.000     0.000     0.000     0.000     0.000     0.000     0.000     0.000     0.000     0.000     0.000     0.000     0.000     0.000     0.000     0.000     0.000     0.000     0.000     0.000     0.000     0.000     0.000     0.000     0.000     0.000     0.000     0.000     0.000     0.000     0.000     0.000     0.000     0.000     0.000     0.000     0.000     0.000     0.000     0.000     0.020     0.103     0.249     0.458     0.729     1.061     1.455     1.910     2.424     2.998     3.630     4.321     5.068     5.873     6.733     7.648     8.618     9.641    10.716    11.844    13.022    14.250    15.526    16.850    18.222    19.638    21.099    22.603    24.149    25.736    27.362    29.027    30.727    32.463    34.232    36.033    37.864    39.723    41.609    43.520    45.454    47.409    49.383    51.373    53.378    55.396    57.423    59.458    61.498    63.540    65.582    67.622    69.656    71.681    73.696    75.695    77.678    79.640    81.578    83.490    85.371    87.219    89.030    90.801    92.529    94.210    95.840    96.980    93.967    91.118    88.431    85.907    83.547    81.348    79.313    77.441    75.731    74.184    72.800    71.579    70.520    69.625    68.892    68.322    67.915    67.671    67.590    67.671    67.915    68.322    68.892    69.625    70.520    71.579    72.800    74.184    75.731    77.441    79.313    81.348    83.547    85.907    88.431    91.118    93.967    96.980    95.840    94.210    92.529    90.801    89.030    87.219    85.371    83.490    81.578    79.640    77.678    75.695    73.696    71.681    69.656    67.622    65.582    63.540    61.498    59.458    57.423    55.396    53.378    51.373    49.383    47.409    45.454    43.520    41.609    39.723    37.864    36.033    34.232    32.463    30.727    29.027    27.362    25.736    24.149    22.603    21.099    19.638    18.222    16.850    15.526    14.250    13.022    11.844    10.716     9.641     8.618     7.648     6.733     5.873     5.068     4.321     3.630     2.998     2.424     1.910     1.455     1.061     0.729     0.458     0.249     0.103     0.020     0.000     0.000     0.000     0.000     0.000     0.000     0.000     0.000     0.000     0.000     0.000     0.000     0.000     0.000     0.000     0.000     0.000     0.000     0.000     0.000     0.000     0.000     0.000     0.000     0.000     0.000     0.000     0.000     0.000     0.000     0.000     0.000     0.000     0.000     0.000     0.000     0.000     0.000     0.000
     0.000     0.000     0.000     0.000     0.000     0.000     0.000     0.000     0.000     0.000     0.000     0.000     0.000     0.000     0.000     0.000     0.000     0.000     0.000     0.000     0.000     0.000     0.000     0.000     0.000     0.000     0.000     0.000     0.000     0.000     0.000     0.000     0.000     0.000     0.000     0.000     0.000     0.000     0.000     0.003     0.055     0.172     0.352     0.596     0.902     1.271     1.701     2.193     2.745     3.357     4.029     4.759     5.547     6.393     7.295     8.252     9.265    10.332    11.452    12.624    13.848    15.123    16.447    17.820    19.240    20.706    22.218    23.773    25.372    27.011    28.691    30.410    32.166    33.958    35.784    37.643    39.532    41.451    43.398    45.370    47.365    49.383    51.420    53.474    55.544    57.626    59.719    61.821    63.928    66.037    68.148    70.255    72.358    74.452    76.535    78.603    80.655    82.685    84.692    86.671    88.620    90.535    92.413    94.249    96.041    96.247    92.909    89.734    86.722    83.872    81.186    78.662    76.301    74.103    72.067    70.195    68.485    66.938    65.554    64.333    63.275    62.379    61.646    61.077    60.669    60.425    60.344    60.425    60.669    61.077    61.646    62.379    63.275    64.333    65.554    66.938    68.485    70.195    72.067    74.103    76.301    78.662    81.186    83.872    86.722    89.734    92.909    96.247    96.041    94.249    92.413    90.535    88.620    86.671    84.692    82.685    80.655    78.603    76.535    74.452    72.358    70.255    68.148    66.037    63.928    61.821    59.719    57.626    55.544    53.474    51.420    49.383    47.365    45.370    43.398    41.451    39.532    37.643    35.784    33.958    32.166    30.410    28.691    27.011    25.372    23.773    22.218    20.706    19.240    17.820    16.447    15.123    13.848    12.624    11.452    10.332     9.265     8.252     7.295     6.393     5.547     4.759     4.029     3.357     2.745     2.193     1.701     1.271     0.902     0.596     0.352     0.172     0.055     0.003     0.000     0.000     0.000     0.000     0.000     0.000     0.000     0.000     0.000     0.000     0.000     0.000     0.000     0.000     0.000     0.000     0.000     0.000     0.000     0.000     0.000     0.000     0.000     0.000     0.000     0.000     0.000     0.000     0.000     0.000     0.000     0.000     0.000     0.000     0.000     0.000     0.000     0.000
     0.000     0.000     0.000     0.000     0.000     0.000     0.000     0.000     0.000     0.000     0.000     0.000     0.000     0.000     0.000     0.000     0.000     0.000     0.000     0.000     0.000     0.000     0.000     0.000     0.000     0.000     0.000     0.000     0.000     0.000     0.000     0.000     0.000     0.000     0.000     0.000     0.000     0.000     0.000     0.021     0.106     0.256     0.471     0.749     1.091     1.495     1.962     2.491     3.081     3.731     4.441     5.211     6.039     6.926     7.869     8.869     9.925    11.035    12.200    13.417    14.687    16.008    17.380    18.801    20.270    21.786    23.348    24.955    26.606    28.299    30.033    31.806    33.618    35.466    37.349    39.266    41.215    43.194    45.201    47.235    49.293    51.373    53.474    55.593    57.728    59.877    62.037    64.206    66.380    68.559    70.738    72.915    75.087    77.251    79.405    81.544    83.665    85.766    87.843    89.893    91.911    93.895    95.840    96.328    92.665    89.164    85.826    82.651    79.639    76.789    74.103    71.579    69.218    67.020    64.984    63.112    61.402    59.855    58.471    57.250    56.192    55.296    54.564    53.994    53.587    53.342    53.261    53.342    53.587    53.994    54.564    55.296    56.192    57.250    58.471    59.855    61.402    63.112    64.984    67.020    69.218    71.579    74.103    76.789    79.639    82.651    85.826    89.164    92.665    96.328    95.840    93.895    91.911    89.893    87.843    85.766    83.665    81.544    79.405    77.251    75.087    72.915    70.738    68.559    66.380    64.206    62.037    59.877    57.728    55.593    53.474    51.373    49.293    47.235    45.201    43.194    41.215    39.266    37.349    35.466    33.618    31.806    30.033    28.299    26.606    24.955    23.348    21.786    20.270    18.801    17.380    16.008    14.687    13.417    12.200    11.035     9.925     8.869     7.869     6.926     6.039     5.211     4.441     3.731     3.081     2.491     1.962     1.495     1.091     0.749     0.471     0.256     0.106     0.021     0.000     0.000     0.000     0.000     0.000     0.000     0.000     0.000     0.000     0.000     0.000     0.000     0.000     0.000     0.000     0.000     0.000     0.000     0.000     0.000     0.000     0.000     0.000     0.000     0.000     0.000     0.000     0.000     0.000     0.000     0.000     0.000     0.000     0.000     0.000     0.000     0.000     0.000
     0.000     0.000     0.000     0.000     0.000     0.000     0.000     0.000     0.000     0.000     0.000     0.000     0.000     0.000     0.000     0.000     0.000     0.000     0.000     0.000     0.000     0.000     0.000     0.000     0.000     0.000     0.000     0.000     0.000     0.000     0.000     0.000     0.000     0.000     0.000     0.000     0.000     0.000     0.003     0.055     0.173     0.356     0.604     0.917     1.293     1.733     2.236     2.802     3.429     4.117     4.866     5.675     6.543     7.470     8.455     9.497    10.595    11.749    12.958    14.221    15.536    16.904    18.323    19.792    21.310    22.876    24.489    26.147    27.850    29.596    31.384    33.213    35.080    36.985    38.926    40.902    42.910    44.949    47.017    49.113    51.234    53.378    55.544    57.728    59.930    62.145    64.373    66.610    68.854    71.102    73.351    75.599    77.842    80.078    82.303    84.514    86.708    88.881    91.030    93.151    95.240    97.224    93.235    89.408    85.745    82.244    78.906    75.731    72.719    69.869    67.183    64.659    62.298    60.100    58.064    56.192    54.482    52.935    51.551    50.330    49.272    48.376    47.643    47.074    46.666    46.422    46.341    46.422    46.666    47.074    47.643    48.376    49.272    50.330    51.551    52.935    54.482    56.192    58.064    60.100    62.298    64.659    67.183    69.869    72.719    75.731    78.906    82.244    85.745    89.408    93.235    97.224    95.240    93.151    91.030    88.881    86.708    84.514    82.303    80.078    77.842    75.599    73.351    71.102    68.854    66.610    64.373    62.145    59.930    57.728    55.544    53.378    51.234    49.113    47.017    44.949    42.910    40.902    38.926    36.985    35.080    33.213    31.384    29.596    27.850    26.147    24.489    22.876    21.310    19.792    18.323    16.904    15.536    14.221    12.958    11.749    10.595     9.497     8.455     7.470     6.543     5.675     4.866     4.117     3.429     2.802     2.236     1.733     1.293     0.917     0.604     0.356     0.173     0.055     0.003     0.000     0.000     0.000     0.000     0.000     0.000     0.000     0.000     0.000     0.000     0.000     0.000     0.000     0.000     0.000     0.000     0.000     0.000     0.000     0.000     0.000     0.000     0.000     0.000     0.000     0.000     0.000     0.000     0.000     0.000     0.000     0.000     0.000     0.000     0.000     0.000     0.000
     0.000     0.000     0.000     0.000     0.000     0.000     0.000     0.000     0.000     0.000     0.000     0.000     0.000     0.000     0.000     0.000     0.000     0.000     0.000     0.000     0.000     0.000     0.000     0.000     0.000     0.000     0.000     0.000     0.000     0.000     0.000     0.000     0.000     0.000     0.000     0.000     0.000     0.000     0.019     0.103     0.253     0.469     0.751     1.098     1.509     1.984     2.523     3.125     3.789     4.515     5.302     6.150     7.058     8.025     9.051    10.135    11.276    12.473    13.726    15.033    16.394    17.809    19.275    20.792    22.359    23.974    25.638    27.348    29.103    30.902    32.745    34.628    36.552    38.514    40.513    42.547    44.615    46.715    48.844    51.003    53.187    55.396    57.626    59.877    62.145    64.429    66.725    69.031    71.345    73.664    75.985    78.305    80.621    82.929    85.228    87.512    89.780    92.026    94.249    96.444    94.619    90.467    86.477    82.651    78.987    75.487    72.149    68.974    65.961    63.112    60.425    57.901    55.541    53.342    51.307    49.435    47.725    46.178    44.794    43.573    42.514    41.619    40.886    40.316    39.909    39.665    39.584    39.665    39.909    40.316    40.886    41.619    42.514    43.573    44.794    46.178    47.725    49.435    51.307    53.342    55.541    57.901    60.425    63.112    65.961    68.974    72.149    75.487    78.987    82.651    86.477    90.467    94.619    96.444    94.249    92.026    89.780    87.512    85.228    82.929    80.621    78.305    75.985    73.664    71.345    69.031    66.725    64.429    62.145    59.877    57.626    55.396    53.187    51.003    48.844    46.715    44.615    42.547    40.513    38.514    36.552    34.628    32.745    30.902    29.103    27.348    25.638    23.974    22.359    20.792    19.275    17.809    16.394    15.033    13.726    12.473    11.276    10.135     9.051     8.025     7.058     6.150     5.302     4.515     3.789     3.125     2.523     1.984     1.509     1.098     0.751     0.469     0.253     0.103     0.019     0.000     0.000     0.000     0.000     0.000     0.000     0.000     0.000     0.000     0.000     0.000     0.000     0.000     0.000     0.000     0.000     0.000     0.000     0.000     0.000     0.000     0.000     0.000     0.000     0.000     0.000     0.000     0.000     0.000     0.000     0.000     0.000     0.000     0.000     0.000     0.000     0.000
     0.000     0.000     0.000     0.000     0.000     0.000     0.000     0.000     0.000     0.000     0.000     0.000     0.000     0.000     0.000     0.000     0.000     0.000     0.000     0.000     0.000     0.000     0.000     0.000     0.000     0.000     0.000     0.000     0.000     0.000     0.000     0.000     0.000     0.000     0.000     0.000     0.000     0.001     0.049     0.165     0.347     0.596     0.910     1.291     1.736     2.246     2.821     3.458     4.159     4.923     5.748     6.635     7.582     8.589     9.656    10.781    11.965    13.205    14.501    15.853    17.260    18.720    20.234    21.799    23.414    25.080    26.794    28.555    30.363    32.215    34.112    36.050    38.030    40.049    42.106    44.199    46.327    48.488    50.680    52.901    55.149    57.423    59.719    62.037    64.373    66.725    69.091    71.467    73.852    76.243    78.637    81.030    83.419    85.802    88.175    90.535    92.878    95.201    96.817    92.339    88.024    83.872    79.883    76.057    72.393    68.892    65.554    62.379    59.367    56.517    53.831    51.307    48.946    46.748    44.713    42.840    41.130    39.584    38.200    36.978    35.920    35.024    34.292    33.722    33.315    33.071    32.989    33.071    33.315    33.722    34.292    35.024    35.920    36.978    38.200    39.584    41.130    42.840    44.713    46.748    48.946    51.307    53.831    56.517    59.367    62.379    65.554    68.892    72.393    76.057    79.883    83.872    88.024    92.339    96.817    95.201    92.878    90.535    88.175    85.802    83.419    81.030    78.637    76.243    73.852    71.467    69.091    66.725    64.373    62.037    59.719    57.423    55.149    52.901    50.680    48.488    46.327    44.199    42.106    40.049    38.030    36.050    34.112    32.215    30.363    28.555    26.794    25.080    23.414    21.799    20.234    18.720    17.260    15.853    14.501    13.205    11.965    10.781     9.656     8.589     7.582     6.635     5.748     4.923     4.159     3.458     2.821     2.246     1.736     1.291     0.910     0.596     0.347     0.165     0.049     0.001     0.000     0.000     0.000     0.000     0.000     0.000     0.000     0.000     0.000     0.000     0.000     0.000     0.000     0.000     0.000     0.000     0.000     0.000     0.000     0.000     0.000     0.000     0.000     0.000     0.000     0.000     0.000     0.000     0.000     0.000     0.000     0.000     0.000     0.000     0.000     0.000
     0.000     0.000     0.000     0.000     0.000     0.000     0.000     0.000     0.000     0.000     0.000     0.000     0.000     0.000     0.000     0.000     0.000     0.000     0.000     0.000     0.000     0.000     0.000     0.000     0.000     0.000     0.000     0.000     0.000     0.000     0.000     0.000     0.000     0.000     0.000     0.000     0.000     0.014     0.093     0.239     0.453     0.734     1.082     1.495     1.975     2.519     3.129     3.802     4.539     5.340     6.203     7.128     8.114     9.161    10.269    11.435    12.660    13.943    15.283    16.680    18.132    19.638    21.198    22.811    24.475    26.190    27.954    29.767    31.627    33.533    35.484    37.478    39.513    41.590    43.705    45.857    48.045    50.268    52.522    54.806    57.119    59.458    61.821    64.206    66.610    69.031    71.467    73.915    76.373    78.836    81.303    83.771    86.236    88.695    91.144    93.581    96.001    95.026    90.385    85.907    81.593    77.441    73.451    69.625    65.961    62.461    59.123    55.948    52.935    50.086    47.399    44.875    42.514    40.316    38.281    36.408    34.699    33.152    31.768    30.547    29.488    28.593    27.860    27.290    26.883    26.639    26.558    26.639    26.883    27.290    27.860    28.593    29.488    30.547    31.768    33.152    34.699    36.408    38.281    40.316    42.514    44.875    47.399    50.086    52.935    55.948    59.123    62.461    65.961    69.625    73.451    77.441    81.593    85.907    90.385    95.026    96.001    93.581    91.144    88.695    86.236    83.771    81.303    78.836    76.373    73.915    71.467    69.031    66.610    64.206    61.821    59.458    57.119    54.806    52.522    50.268    48.045    45.857    43.705    41.590    39.513    37.478    35.484    33.533    31.627    29.767    27.954    26.190    24.475    22.811    21.198    19.638    18.132    16.680    15.283    13.943    12.660    11.435    10.269     9.161     8.114     7.128     6.203     5.340     4.539     3.802     3.129     2.519     1.975     1.495     1.082     0.734     0.453     0.239     0.093     0.014     0.000     0.000     0.000     0.000     0.000     0.000     0.000     0.000     0.000     0.000     0.000     0.000     0.000     0.000     0.000     0.000     0.000     0.000     0.000     0.000     0.000     0.000     0.000     0.000     0.000     0.000     0.000     0.000     0.000     0.000     0.000     0.000     0.000     0.000     0.000     0.000
     0.000     0.000     0.000     0.000     0.000     0.000     0.000     0.000     0.000     0.000     0.000     0.000     0.000     0.000     0.000     0.000     0.000     0.000     0.000     0.000     0.000     0.000     0.000     0.000     0.000     0.000     0.000     0.000     0.000     0.000     0.000     0.000     0.000     0.000     0.000     0.000     0.000     0.040     0.149     0.326     0.571     0.884     1.263     1.710     2.223     2.802     3.446     4.155     4.928     5.765     6.665     7.628     8.653     9.740    10.887    12.095    13.362    14.687    16.071    17.511    19.008    20.560    22.167    23.827    25.539    27.304    29.118    30.982    32.895    34.854    36.858    38.908    41.000    43.133    45.307    47.518    49.767    52.051    54.367    56.715    59.093    61.498    63.928    66.380    68.854    71.345    73.852    76.373    78.903    81.441    83.983    86.526    89.067    91.603    94.131    96.646    93.560    88.757    84.116    79.639    75.324    71.172    67.183    63.356    59.693    56.192    52.854    49.679    46.666    43.817    41.130    38.607    36.246    34.048    32.012    30.140    28.430    26.883    25.499    24.278    23.220    22.324    21.591    21.021    20.614    20.370    20.289    20.370    20.614    21.021    21.591    22.324    23.220    24.278    25.499    26.883    28.430    30.140    32.012    34.048    36.246    38.607    41.130    43.817    46.666    49.679    52.854    56.192    59.693    63.356    67.183    71.172    75.324    79.639    84.116    88.757    93.560    96.646    94.131    91.603    89.067    86.526    83.983    81.441    78.903    76.373    73.852    71.345    68.854    66.380    63.928    61.498    59.093    56.715    54.367    52.051    49.767    47.518    45.307    43.133    41.000    38.908    36.858    34.854    32.895    30.982    29.118    27.304    25.539    23.827    22.167    20.560    19.008    17.511    16.071    14.687    13.362    12.095    10.887     9.740     8.653     7.628     6.665     5.765     4.928     4.155     3.446     2.802     2.223     1.710     1.263     0.884     0.571     0.326     0.149     0.040     0.000     0.000     0.000     0.000     0.000     0.000     0.000     0.000     0.000     0.000     0.000     0.000     0.000     0.000     0.000     0.000     0.000     0.000     0.000     0.000     0.000     0.000     0.000     0.000     0.000     0.000     0.000     0.000     0.000     0.000     0.000     0.000     0.000     0.000     0.000     0.000
     0.000     0.000     0.000     0.000     0.000     0.000     0.000     0.000     0.000     0.000     0.000     0.000     0.000     0.000     0.000     0.000     0.000     0.000     0.000     0.000     0.000     0.000     0.000     0.000     0.000     0.000     0.000     0.000     0.000     0.000     0.000     0.000     0.000     0.000     0.000     0.000     0.009     0.078     0.216     0.424     0.699     1.043     1.455     1.934     2.480     3.093     3.771     4.515     5.324     6.197     7.134     8.135     9.198    10.324    11.511    12.759    14.067    15.435    16.861    18.345    19.887    21.484    23.137    24.845    26.606    28.419    30.284    32.199    34.163    36.175    38.234    40.338    42.487    44.677    46.909    49.180    51.490    53.835    56.214    58.627    61.069    63.540    66.037    68.559    71.102    73.664    76.243    78.836    81.441    84.053    86.671    89.292    91.911    94.526    97.132    92.420    87.454    82.651    78.010    73.533    69.218    65.066    61.077    57.250    53.587    50.086    46.748    43.573    40.561    37.711    35.024    32.501    30.140    27.942    25.906    24.034    22.324    20.777    19.393    18.172    17.114    16.218    15.485    14.916    14.508    14.264    14.183    14.264    14.508    14.916    15.485    16.218    17.114    18.172    19.393    20.777    22.324    24.034    25.906    27.942    30.140    32.501    35.024    37.711    40.561    43.573    46.748    50.086    53.587    57.250    61.077    65.066    69.218    73.533    78.010    82.651    87.454    92.420    97.132    94.526    91.911    89.292    86.671    84.053    81.441    78.836    76.243    73.664    71.102    68.559    66.037    63.540    61.069    58.627    56.214    53.835    51.490    49.180    46.909    44.677    42.487    40.338    38.234    36.175    34.163    32.199    30.284    28.419    26.606    24.845    23.137    21.484    19.887    18.345    16.861    15.435    14.067    12.759    11.511    10.324     9.198     8.135     7.134     6.197     5.324     4.515     3.771     3.093     2.480     1.934     1.455     1.043     0.699     0.424     0.216     0.078     0.009     0.000     0.000     0.000     0.000     0.000     0.000     0.000     0.000     0.000     0.000     0.000     0.000     0.000     0.000     0.000     0.000     0.000     0.000     0.000     0.000     0.000     0.000     0.000     0.000     0.000     0.000     0.000     0.000     0.000     0.000     0.000     0.000     0.000     0.000     0.000
     0.000     0.000     0.000     0.000     0.000     0.000     0.000     0.000     0.000     0.000     0.000     0.000     0.000     0.000     0.000     0.000     0.000     0.000     0.000     0.000     0.000     0.000     0.000     0.000     0.000     0.000     0.000     0.000     0.000     0.000     0.000     0.000     0.000     0.000     0.000     0.000     0.028     0.126     0.294     0.531     0.837     1.212     1.656     2.167     2.745     3.391     4.103     4.882     5.726     6.635     7.608     8.646     9.748    10.912    12.138    13.427    14.776    16.185    17.654    19.182    20.767    22.410    24.109    25.863    27.672    29.534    31.449    33.415    35.431    37.496    39.609    41.768    43.972    46.220    48.510    50.841    53.211    55.618    58.061    60.537    63.045    65.582    68.148    70.738    73.351    75.985    78.637    81.303    83.983    86.671    89.367    92.065    94.763    96.898    91.606    86.477    81.511    76.708    72.067    67.590    63.275    59.123    55.133    51.307    47.643    44.143    40.805    37.630    34.617    31.768    29.081    26.558    24.197    21.998    19.963    18.091    16.381    14.834    13.450    12.229    11.170    10.275     9.542     8.972     8.565     8.321     8.240     8.321     8.565     8.972     9.542    10.275    11.170    12.229    13.450    14.834    16.381    18.091    19.963    21.998    24.197    26.558    29.081    31.768    34.617    37.630    40.805    44.143    47.643    51.307    55.133    59.123    63.275    67.590    72.067    76.708    81.511    86.477    91.606    96.898    94.763    92.065    89.367    86.671    83.983    81.303    78.637    75.985    73.351    70.738    68.148    65.582    63.045    60.537    58.061    55.618    53.211    50.841    48.510    46.220    43.972    41.768    39.609    37.496    35.431    33.415    31.449    29.534    27.672    25.863    24.109    22.410    20.767    19.182    17.654    16.185    14.776    13.427    12.138    10.912     9.748     8.646     7.608     6.635     5.726     4.882     4.103     3.391     2.745     2.167     1.656     1.212     0.837     0.531     0.294     0.126     0.028     0.000     0.000     0.000     0.000     0.000     0.000     0.000     0.000     0.000     0.000     0.000     0.000     0.000     0.000     0.000     0.000     0.000     0.000     0.000     0.000     0.000     0.000     0.000     0.000     0.000     0.000     0.000     0.000     0.000     0.000     0.000     0.000     0.000     0.000     0.000
     0.000     0.000     0.000     0.000     0.000     0.000     0.000     0.000     0.000     0.000     0.000     0.000     0.000     0.000     0.000     0.000     0.000     0.000     0.000     0.000     0.000     0.000     0.000     0.000     0.000     0.000     0.000     0.000     0.000     0.000     0.000     0.000     0.000     0.000     0.000     0.003     0.059     0.185     0.382     0.648     0.984     1.390     1.864     2.407     3.017     3.696     4.441     5.254     6.133     7.077     8.087     9.161    10.300    11.503    12.768    14.096    15.486    16.936    18.447    20.018    21.647    23.335    25.080    26.881    28.737    30.648    32.612    34.628    36.696    38.813    40.980    43.194    45.454    47.759    50.108    52.498    54.929    57.398    59.903    62.444    65.017    67.622    70.255    72.915    75.599    78.305    81.030    83.771    86.526    89.292    92.065    94.843    96.573    91.118    85.826    80.697    75.731    70.928    66.287    61.809    57.494    53.342    49.353    45.527    41.863    38.362    35.024    31.849    28.837    25.988    23.301    20.777    18.416    16.218    14.183    12.310    10.601     9.054     7.670     6.449     5.390     4.495     3.762     3.192     2.785     2.541     2.459     2.541     2.785     3.192     3.762     4.495     5.390     6.449     7.670     9.054    10.601    12.310    14.183    16.218    18.416    20.777    23.301    25.988    28.837    31.849    35.024    38.362    41.863    45.527    49.353    53.342    57.494    61.809    66.287    70.928    75.731    80.697    85.826    91.118    96.573    94.843    92.065    89.292    86.526    83.771    81.030    78.305    75.599    72.915    70.255    67.622    65.017    62.444    59.903    57.398    54.929    52.498    50.108    47.759    45.454    43.194    40.980    38.813    36.696    34.628    32.612    30.648    28.737    26.881    25.080    23.335    21.647    20.018    18.447    16.936    15.486    14.096    12.768    11.503    10.300     9.161     8.087     7.077     6.133     5.254     4.441     3.696     3.017     2.407     1.864     1.390     0.984     0.648     0.382     0.185     0.059     0.003     0.000     0.000     0.000     0.000     0.000     0.000     0.000     0.000     0.000     0.000     0.000     0.000     0.000     0.000     0.000     0.000     0.000     0.000     0.000     0.000     0.000     0.000     0.000     0.000     0.000     0.000     0.000     0.000     0.000     0.000     0.000     0.000     0.000     0.000
     0.000     0.000     0.000     0.000     0.000     0.000     0.000     0.000     0.000     0.000     0.000     0.000     0.000     0.000     0.000     0.000     0.000     0.000     0.000     0.000     0.000     0.000     0.000     0.000     0.000     0.000     0.000     0.000     0.000     0.000     0.000     0.000     0.000     0.000     0.000     0.016     0.099     0.253     0.478     0.773     1.139     1.574     2.079     2.653     3.295     4.006     4.785     5.630     6.543     7.523     8.568     9.679    10.855    12.095    13.399    14.766    16.195    17.687    19.240    20.853    22.526    24.258    26.048    27.895    29.798    31.757    33.770    35.837    37.956    40.126    42.346    44.615    46.931    49.293    51.699    54.149    56.640    59.171    61.740    64.345    66.984    69.656    72.358    75.087    77.842    80.621    83.419    86.236    89.067    91.911    94.763    96.573    90.955    85.500    80.209    75.080    70.113    65.310    60.669    56.192    51.877    47.725    43.736    39.909    36.246    32.745    29.407    26.232    23.220    20.370    17.684    15.160    12.799    10.601     8.565     6.693     4.983     3.436     2.052     0.831    -0.227    -1.123    -1.856    -2.425    -2.833    -3.077    -3.158    -3.077    -2.833    -2.425    -1.856    -1.123    -0.227     0.831     2.052     3.436     4.983     6.693     8.565    10.601    12.799    15.160    17.684    20.370    23.220    26.232    29.407    32.745    36.246    39.909    43.736    47.725    51.877    56.192    60.669    65.310    70.113    75.080    80.209    85.500    90.955    96.573    94.763    91.911    89.067    86.236    83.419    80.621    77.842    75.087    72.358    69.656    66.984    64.345    61.740    59.171    56.640    54.149    51.699    49.293    46.931    44.615    42.346    40.126    37.956    35.837    33.770    31.757    29.798    27.895    26.048    24.258    22.526    20.853    19.240    17.687    16.195    14.766    13.399    12.095    10.855     9.679     8.568     7.523     6.543     5.630     4.785     4.006     3.295     2.653     2.079     1.574     1.139     0.773     0.478     0.253     0.099     0.016     0.000     0.000     0.000     0.000     0.000     0.000     0.000     0.000     0.000     0.000     0.000     0.000     0.000     0.000     0.000     0.000     0.000     0.000     0.000     0.000     0.000     0.000     0.000     0.000     0.000     0.000     0.000     0.000     0.000     0.000     0.000     0.000     0.000     0.000
     0.000     0.000     0.000     0.000     0.000     0.000     0.000     0.000     0.000     0.000     0.000     0.000     0.000     0.000     0.000     0.000     0.000     0.000     0.000     0.000     0.000     0.000     0.000     0.000     0.000     0.000     0.000     0.000     0.000     0.000     0.000     0.000     0.000     0.000     0.000     0.038     0.148     0.330     0.582     0.906     1.301     1.765     2.300     2.905     3.578     4.321     5.132     6.010     6.957     7.971     9.051    10.198    11.410    12.687    14.029    15.435    16.904    18.436    20.030    21.685    23.401    25.177    27.011    28.904    30.855    32.861    34.923    37.040    39.210    41.432    43.705    46.028    48.399    50.818    53.283    55.791    58.343    60.936    63.568    66.237    68.942    71.681    74.452    77.251    80.078    82.929    85.802    88.695    91.603    94.526    96.898    91.118    85.500    80.046    74.754    69.625    64.659    59.855    55.215    50.737    46.422    42.270    38.281    34.455    30.791    27.290    23.952    20.777    17.765    14.916    12.229     9.705     7.344     5.146     3.111     1.238    -0.472    -2.018    -3.402    -4.624    -5.682    -6.577    -7.310    -7.880    -8.287    -8.531    -8.613    -8.531    -8.287    -7.880    -7.310    -6.577    -5.682    -4.624    -3.402    -2.018    -0.472     1.238     3.111     5.146     7.344     9.705    12.229    14.916    17.765    20.777    23.952    27.290    30.791    34.455    38.281    42.270    46.422    50.737    55.215    59.855    64.659    69.625    74.754    80.046    85.500    91.118    96.898    94.526    91.603    88.695    85.802    82.929    80.078    77.251    74.452    71.681    68.942    66.237    63.568    60.936    58.343    55.791    53.283    50.818    48.399    46.028    43.705    41.432    39.210    37.040    34.923    32.861    30.855    28.904    27.011    25.177    23.401    21.685    20.030    18.436    16.904    15.435    14.029    12.687    11.410    10.198     9.051     7.971     6.957     6.010     5.132     4.321     3.578     2.905     2.300     1.765     1.301     0.906     0.582     0.330     0.148     0.038     0.000     0.000     0.000     0.000     0.000     0.000     0.000     0.000     0.000     0.000     0.000     0.000     0.000     0.000     0.000     0.000     0.000     0.000     0.000     0.000     0.000     0.000     0.000     0.000     0.000     0.000     0.000     0.000     0.000     0.000     0.000     0.000     0.000     0.000
     0.000     0.000     0.000     0.000     0.000     0.000     0.000     0.000     0.000     0.000     0.000     0.000     0.000     0.000     0.000     0.000     0.000     0.000     0.000     0.000     0.000     0.000     0.000     0.000     0.000     0.000     0.000     0.000     0.000     0.000     0.000     0.000     0.000     0.000     0.005     0.069     0.206     0.414     0.694     1.046     1.468     1.962     2.526     3.161     3.865     4.639     5.481     6.393     7.372     8.420     9.535    10.716    11.965    13.278    14.658    16.102    17.610    19.182    20.816    22.513    24.271    26.090    27.969    29.907    31.904    33.958    36.068    38.234    40.454    42.728    45.054    47.431    49.858    52.333    54.855    57.423    60.035    62.689    65.384    68.118    70.889    73.696    76.535    79.405    82.303    85.228    88.175    91.144    94.131    97.132    91.606    85.826    80.209    74.754    69.462    64.333    59.367    54.564    49.923    45.445    41.130    36.978    32.989    29.163    25.499    21.998    18.660    15.485    12.473     9.624     6.937     4.413     2.052    -0.146    -2.181    -4.054    -5.763    -7.310    -8.694    -9.915   -10.974   -11.869   -12.602   -13.172   -13.579   -13.823   -13.905   -13.823   -13.579   -13.172   -12.602   -11.869   -10.974    -9.915    -8.694    -7.310    -5.763    -4.054    -2.181    -0.146     2.052     4.413     6.937     9.624    12.473    15.485    18.660    21.998    25.499    29.163    32.989    36.978    41.130    45.445    49.923    54.564    59.367    64.333    69.462    74.754    80.209    85.826    91.606    97.132    94.131    91.144    88.175    85.228    82.303    79.405    76.535    73.696    70.889    68.118    65.384    62.689    60.035    57.423    54.855    52.333    49.858    47.431    45.054    42.728    40.454    38.234    36.068    33.958    31.904    29.907    27.969    26.090    24.271    22.513    20.816    19.182    17.610    16.102    14.658    13.278    11.965    10.716     9.535     8.420     7.372     6.393     5.481     4.639     3.865     3.161     2.526     1.962     1.468     1.046     0.694     0.414     0.206     0.069     0.005     0.000     0.000     0.000     0.000     0.000     0.000     0.000     0.000     0.000     0.000     0.000     0.000     0.000     0.000     0.000     0.000     0.000     0.000     0.000     0.000     0.000     0.000     0.000     0.000     0.000     0.000     0.000     0.000     0.000     0.000     0.000     0.000     0.000
     0.000     0.000     0.000     0.000     0.000     0.000     0.000     0.000     0.000     0.000     0.000     0.000     0.000     0.000     0.000     0.000     0.000     0.000     0.000     0.000     0.000     0.000     0.000     0.000     0.000     0.000     0.000     0.000     0.000     0.000     0.000     0.000     0.000     0.000     0.019     0.108     0.270     0.505     0.812     1.191     1.641     2.163     2.757     3.420     4.155     4.959     5.833     6.776     7.788     8.869    10.018    11.234    12.517    13.867    15.283    16.765    18.312    19.923    21.597    23.335    25.135    26.997    28.920    30.902    32.945    35.045    37.203    39.418    41.689    44.013    46.392    48.822    51.304    53.835    56.414    59.041    61.713    64.429    67.187    69.985    72.822    75.695    78.603    81.544    84.514    87.512    90.535    93.581    96.646    92.420    86.477    80.697    75.080    69.625    64.333    59.204    54.238    49.435    44.794    40.316    36.001    31.849    27.860    24.034    20.370    16.869    13.531    10.356     7.344     4.495     1.808    -0.716    -3.077    -5.275    -7.310    -9.183   -10.892   -12.439   -13.823   -15.044   -16.103   -16.998   -17.731   -18.301   -18.708   -18.952   -19.034   -18.952   -18.708   -18.301   -17.731   -16.998   -16.103   -15.044   -13.823   -12.439   -10.892    -9.183    -7.310    -5.275    -3.077    -0.716     1.808     4.495     7.344    10.356    13.531    16.869    20.370    24.034    27.860    31.849    36.001    40.316    44.794    49.435    54.238    59.204    64.333    69.625    75.080    80.697    86.477    92.420    96.646    93.581    90.535    87.512    84.514    81.544    78.603    75.695    72.822    69.985    67.187    64.429    61.713    59.041    56.414    53.835    51.304    48.822    46.392    44.013    41.689    39.418    37.203    35.045    32.945    30.902    28.920    26.997    25.135    23.335    21.597    19.923    18.312    16.765    15.283    13.867    12.517    11.234    10.018     8.869     7.788     6.776     5.833     4.959     4.155     3.420     2.757     2.163     1.641     1.191     0.812     0.505     0.270     0.108     0.019     0.000     0.000     0.000     0.000     0.000     0.000     0.000     0.000     0.000     0.000     0.000     0.000     0.000     0.000     0.000     0.000     0.000     0.000     0.000     0.000     0.000     0.000     0.000     0.000     0.000     0.000     0.000     0.000     0.000     0.000     0.000     0.000     0.000
     0.000     0.000     0.000     0.000     0.000     0.000     0.000     0.000     0.000     0.000     0.000     0.000     0.000     0.000     0.000     0.000     0.000     0.000     0.000     0.000     0.000     0.000     0.000     0.000     0.000     0.000     0.000     0.000     0.000     0.000     0.000     0.000     0.000     0.000     0.041     0.155     0.342     0.602     0.935     1.341     1.819     2.369     2.990     3.683     4.446     5.281     6.185     7.160     8.204     9.317    10.499    11.749    13.067    14.453    15.905    17.424    19.008    20.657    22.371    24.149    25.991    27.895    29.861    31.888    33.975    36.122    38.327    40.590    42.910    45.285    47.715    50.199    52.735    55.322    57.958    60.643    63.375    66.152    68.972    71.835    74.737    77.678    80.655    83.665    86.708    89.780    92.878    96.001    93.560    87.454    81.511    75.731    70.113    64.659    59.367    54.238    49.272    44.468    39.828    35.350    31.035    26.883    22.894    19.068    15.404    11.903     8.565     5.390     2.378    -0.472    -3.158    -5.682    -8.043   -10.241   -12.276   -14.149   -15.859   -17.405   -18.789   -20.011   -21.069   -21.965   -22.697   -23.267   -23.674   -23.918   -24.000   -23.918   -23.674   -23.267   -22.697   -21.965   -21.069   -20.011   -18.789   -17.405   -15.859   -14.149   -12.276   -10.241    -8.043    -5.682    -3.158    -0.472     2.378     5.390     8.565    11.903    15.404    19.068    22.894    26.883    31.035    35.350    39.828    44.468    49.272    54.238    59.367    64.659    70.113    75.731    81.511    87.454    93.560    96.001    92.878    89.780    86.708    83.665    80.655    77.678    74.737    71.835    68.972    66.152    63.375    60.643    57.958    55.322    52.735    50.199    47.715    45.285    42.910    40.590    38.327    36.122    33.975    31.888    29.861    27.895    25.991    24.149    22.371    20.657    19.008    17.424    15.905    14.453    13.067    11.749    10.499     9.317     8.204     7.160     6.185     5.281     4.446     3.683     2.990     2.369     1.819     1.341     0.935     0.602     0.342     0.155     0.041     0.000     0.000     0.000     0.000     0.000     0.000     0.000     0.000     0.000     0.000     0.000     0.000     0.000     0.000     0.000     0.000     0.000     0.000     0.000     0.000     0.000     0.000     0.000     0.000     0.000     0.000     0.000     0.000     0.000     0.000     0.000     0.000     0.000
     0.000     0.000     0.000     0.000     0.000     0.000     0.000     0.000     0.000     0.000     0.000     0.000     0.000     0.000     0.000     0.000     0.000     0.000     0.000     0.000     0.000     0.000     0.000     0.000     0.000     0.000     0.000     0.000     0.000     0.000     0.000     0.000     0.000     0.005     0.069     0.207     0.419     0.705     1.064     1.495     2.000     2.577     3.226     3.946     4.739     5.603     6.537     7.542     8.618     9.763    10.977    12.261    13.613    15.033    16.521    18.076    19.697    21.385    23.137    24.955    26.837    28.782    30.791    32.861    34.993    37.185    39.437    41.748    44.117    46.542    49.023    51.559    54.149    56.791    59.484    62.227    65.017    67.855    70.738    73.664    76.632    79.640    82.685    85.766    88.881    92.026    95.201    95.026    88.757    82.651    76.708    70.928    65.310    59.855    54.564    49.435    44.468    39.665    35.024    30.547    26.232    22.080    18.091    14.264    10.601     7.100     3.762     0.587    -2.425    -5.275    -7.962   -10.485   -12.846   -15.044   -17.080   -18.952   -20.662   -22.209   -23.593   -24.814   -25.872   -26.768   -27.501   -28.070   -28.478   -28.722   -28.803   -28.722   -28.478   -28.070   -27.501   -26.768   -25.872   -24.814   -23.593   -22.209   -20.662   -18.952   -17.080   -15.044   -12.846   -10.485    -7.962    -5.275    -2.425     0.587     3.762     7.100    10.601    14.264    18.091    22.080    26.232    30.547    35.024    39.665    44.468    49.435    54.564    59.855    65.310    70.928    76.708    82.651    88.757    95.026    95.201    92.026    88.881    85.766    82.685    79.640    76.632    73.664    70.738    67.855    65.017    62.227    59.484    56.791    54.149    51.559    49.023    46.542    44.117    41.748    39.437    37.185    34.993    32.861    30.791    28.782    26.837    24.955    23.137    21.385    19.697    18.076    16.521    15.033    13.613    12.261    10.977     9.763     8.618     7.542     6.537     5.603     4.739     3.946     3.226     2.577     2.000     1.495     1.064     0.705     0.419     0.207     0.069     0.005     0.000     0.000     0.000     0.000     0.000     0.000     0.000     0.000     0.000     0.000     0.000     0.000     0.000     0.000     0.000     0.000     0.000     0.000     0.000     0.000     0.000     0.000     0.000     0.000     0.000     0.000     0.000     0.000     0.000     0.000     0.000     0.000
     0.000     0.000     0.000     0.000     0.000     0.000     0.000     0.000     0.000     0.000     0.000     0.000     0.000     0.000     0.000     0.000     0.000     0.000     0.000     0.000     0.000     0.000     0.000     0.000     0.000     0.000     0.000     0.000     0.000     0.000     0.000     0.000     0.000     0.017     0.104     0.266     0.502     0.812     1.196     1.653     2.183     2.787     3.463     4.211     5.032     5.924     6.888     7.923     9.029    10.206    11.452    12.768    14.153    15.608    17.130    18.720    20.378    22.103    23.894    25.750    27.672    29.658    31.708    33.822    35.997    38.234    40.532    42.890    45.307    47.781    50.313    52.901    55.544    58.240    60.989    63.789    66.639    69.537    72.481    75.471    78.504    81.578    84.692    87.843    91.030    94.249    96.817    90.385    84.116    78.010    72.067    66.287    60.669    55.215    49.923    44.794    39.828    35.024    30.384    25.906    21.591    17.439    13.450     9.624     5.960     2.459    -0.879    -4.054    -7.066    -9.915   -12.602   -15.126   -17.487   -19.685   -21.720   -23.593   -25.302   -26.849   -28.233   -29.454   -30.513   -31.408   -32.141   -32.711   -33.118   -33.362   -33.444   -33.362   -33.118   -32.711   -32.141   -31.408   -30.513   -29.454   -28.233   -26.849   -25.302   -23.593   -21.720   -19.685   -17.487   -15.126   -12.602    -9.915    -7.066    -4.054    -0.879     2.459     5.960     9.624    13.450    17.439    21.591    25.906    30.384    35.024    39.828    44.794    49.923    55.215    60.669    66.287    72.067    78.010    84.116    90.385    96.817    94.249    91.030    87.843    84.692    81.578    78.504    75.471    72.481    69.537    66.639    63.789    60.989    58.240    55.544    52.901    50.313    47.781    45.307    42.890    40.532    38.234    35.997    33.822    31.708    29.658    27.672    25.750    23.894    22.103    20.378    18.720    17.130    15.608    14.153    12.768    11.452    10.206     9.029     7.923     6.888     5.924     5.032     4.211     3.463     2.787     2.183     1.653     1.196     0.812     0.502     0.266     0.104     0.017     0.000     0.000     0.000     0.000     0.000     0.000     0.000     0.000     0.000     0.000     0.000     0.000     0.000     0.000     0.000     0.000     0.000     0.000     0.000     0.000     0.000     0.000     0.000     0.000     0.000     0.000     0.000     0.000     0.000     0.000     0.000     0.000
     0.000     0.000     0.000     0.000     0.000     0.000     0.000     0.000     0.000     0.000     0.000     0.000     0.000     0.000     0.000     0.000     0.000     0.000     0.000     0.000     0.000     0.000     0.000     0.000     0.000     0.000     0.000     0.000     0.000     0.000     0.000     0.000     0.000     0.035     0.145     0.330     0.589     0.923     1.331     1.813     2.369     2.998     3.700     4.476     5.324     6.244     7.237     8.301     9.437    10.644    11.921    13.269    14.687    16.175    17.731    19.356    21.050    22.811    24.639    26.534    28.495    30.521    32.612    34.767    36.985    39.266    41.609    44.013    46.478    49.001    51.583    54.222    56.917    59.667    62.471    65.328    68.235    71.193    74.199    77.251    80.349    83.490    86.671    89.893    93.151    96.444    92.339    85.907    79.639    73.533    67.590    61.809    56.192    50.737    45.445    40.316    35.350    30.547    25.906    21.429    17.114    12.962     8.972     5.146     1.482    -2.018    -5.356    -8.531   -11.544   -14.393   -17.080   -19.604   -21.965   -24.163   -26.198   -28.070   -29.780   -31.327   -32.711   -33.932   -34.991   -35.886   -36.619   -37.189   -37.596   -37.840   -37.921   -37.840   -37.596   -37.189   -36.619   -35.886   -34.991   -33.932   -32.711   -31.327   -29.780   -28.070   -26.198   -24.163   -21.965   -19.604   -17.080   -14.393   -11.544    -8.531    -5.356    -2.018     1.482     5.146     8.972    12.962    17.114    21.429    25.906    30.547    35.350    40.316    45.445    50.737    56.192    61.809    67.590    73.533    79.639    85.907    92.339    96.444    93.151    89.893    86.671    83.490    80.349    77.251    74.199    71.193    68.235    65.328    62.471    59.667    56.917    54.222    51.583    49.001    46.478    44.013    41.609    39.266    36.985    34.767    32.612    30.521    28.495    26.534    24.639    22.811    21.050    19.356    17.731    16.175    14.687    13.269    11.921    10.644     9.437     8.301     7.237     6.244     5.324     4.476     3.700     2.998     2.369     1.813     1.331     0.923     0.589     0.330     0.145     0.035     0.000     0.000     0.000     0.000     0.000     0.000     0.000     0.000     0.000     0.000     0.000     0.000     0.000     0.000     0.000     0.000     0.000     0.000     0.000     0.000     0.000     0.000     0.000     0.000     0.000     0.000     0.000     0.000     0.000     0.000     0.000     0.000
     0.000     0.000     0.000     0.000     0.000     0.000     0.000     0.000     0.000     0.000     0.000     0.000     0.000     0.000     0.000     0.000     0.000     0.000     0.000     0.000     0.000     0.000     0.000     0.000     0.000     0.000     0.000     0.000     0.000     0.000     0.000     0.000     0.002     0.059     0.191     0.398     0.680     1.037     1.468     1.975     2.555     3.209     3.937     4.739     5.614     6.562     7.582     8.675     9.840    11.076    12.384    13.763    15.213    16.733    18.323    19.982    21.710    23.507    25.372    27.304    29.303    31.368    33.499    35.695    37.956    40.280    42.668    45.117    47.628    50.199    52.830    55.519    58.266    61.069    63.928    66.840    69.805    72.822    75.888    79.003    82.165    85.371    88.620    91.911    95.240    94.619    88.024    81.593    75.324    69.218    63.275    57.494    51.877    46.422    41.130    36.001    31.035    26.232    21.591    17.114    12.799     8.647     4.657     0.831    -2.832    -6.333    -9.671   -12.846   -15.859   -18.708   -21.395   -23.918   -26.279   -28.478   -30.513   -32.385   -34.095   -35.642   -37.026   -38.247   -39.305   -40.201   -40.934   -41.504   -41.911   -42.155   -42.236   -42.155   -41.911   -41.504   -40.934   -40.201   -39.305   -38.247   -37.026   -35.642   -34.095   -32.385   -30.513   -28.478   -26.279   -23.918   -21.395   -18.708   -15.859   -12.846    -9.671    -6.333    -2.832     0.831     4.657     8.647    12.799    17.114    21.591    26.232    31.035    36.001    41.130    46.422    51.877    57.494    63.275    69.218    75.324    81.593    88.024    94.619    95.240    91.911    88.620    85.371    82.165    79.003    75.888    72.822    69.805    66.840    63.928    61.069    58.266    55.519    52.830    50.199    47.628    45.117    42.668    40.280    37.956    35.695    33.499    31.368    29.303    27.304    25.372    23.507    21.710    19.982    18.323    16.733    15.213    13.763    12.384    11.076     9.840     8.675     7.582     6.562     5.614     4.739     3.937     3.209     2.555     1.975     1.468     1.037     0.680     0.398     0.191     0.059     0.002     0.000     0.000     0.000     0.000     0.000     0.000     0.000     0.000     0.000     0.000     0.000     0.000     0.000     0.000     0.000     0.000     0.000     0.000     0.000     0.000     0.000     0.000     0.000     0.000     0.000     0.000     0.000     0.000     0.000     0.000     0.000
     0.000     0.000     0.000     0.000     0.000     0.000     0.000     0.000     0.000     0.000     0.000     0.000     0.000     0.000     0.000     0.000     0.000     0.000     0.000     0.000     0.000     0.000     0.000     0.000     0.000     0.000     0.000     0.000     0.000     0.000     0.000     0.000     0.010     0.087     0.240     0.469     0.773     1.153     1.608     2.137     2.742     3.420     4.173     5.000     5.901     6.876     7.923     9.044    10.237    11.503    12.840    14.250    15.730    17.282    18.904    20.596    22.359    24.190    26.090    28.059    30.095    32.199    34.369    36.606    38.908    41.274    43.705    46.199    48.755    51.373    54.052    56.791    59.588    62.444    65.356    68.324    71.345    74.420    77.546    80.723    83.947    87.219    90.535    93.895    97.224    90.467    83.872    77.441    71.172    65.066    59.123    53.342    47.725    42.270    36.978    31.849    26.883    22.080    17.439    12.962     8.647     4.495     0.505    -3.321    -6.985   -10.485   -13.823   -16.998   -20.011   -22.860   -25.547   -28.070   -30.431   -32.630   -34.665   -36.537   -38.247   -39.794   -41.178   -42.399   -43.457   -44.353   -45.086   -45.656   -46.063   -46.307   -46.388   -46.307   -46.063   -45.656   -45.086   -44.353   -43.457   -42.399   -41.178   -39.794   -38.247   -36.537   -34.665   -32.630   -30.431   -28.070   -25.547   -22.860   -20.011   -16.998   -13.823   -10.485    -6.985    -3.321     0.505     4.495     8.647    12.962    17.439    22.080    26.883    31.849    36.978    42.270    47.725    53.342    59.123    65.066    71.172    77.441    83.872    90.467    97.224    93.895    90.535    87.219    83.947    80.723    77.546    74.420    71.345    68.324    65.356    62.444    59.588    56.791    54.052    51.373    48.755    46.199    43.705    41.274    38.908    36.606    34.369    32.199    30.095    28.059    26.090    24.190    22.359    20.596    18.904    17.282    15.730    14.250    12.840    11.503    10.237     9.044     7.923     6.876     5.901     5.000     4.173     3.420     2.742     2.137     1.608     1.153     0.773     0.469     0.240     0.087     0.010     0.000     0.000     0.000     0.000     0.000     0.000     0.000     0.000     0.000     0.000     0.000     0.000     0.000     0.000     0.000     0.000     0.000     0.000     0.000     0.000     0.000     0.000     0.000     0.000     0.000     0.000     0.000     0.000     0.000     0.000     0.000
     0.000     0.000     0.000     0.000     0.000     0.000     0.000     0.000     0.000     0.000     0.000     0.000     0.000     0.000     0.000     0.000     0.000     0.000     0.000     0.000     0.000     0.000     0.000     0.000     0.000     0.000     0.000     0.000     0.000     0.000     0.000     0.000     0.023     0.120     0.294     0.544     0.869     1.271     1.748     2.300     2.928     3.630     4.407     5.259     6.185     7.185     8.259     9.407    10.628    11.921    13.288    14.726    16.237    17.820    19.473    21.198    22.993    24.859    26.794    28.798    30.871    33.012    35.220    37.496    39.838    42.246    44.719    47.257    49.858    52.522    55.248    58.035    60.882    63.789    66.754    69.775    72.853    75.985    79.170    82.407    85.694    89.030    92.413    95.840    93.235    86.477    79.883    73.451    67.183    61.077    55.133    49.353    43.736    38.281    32.989    27.860    22.894    18.091    13.450     8.972     4.657     0.505    -3.484    -7.310   -10.974   -14.475   -17.812   -20.988   -24.000   -26.849   -29.536   -32.060   -34.421   -36.619   -38.654   -40.527   -42.236   -43.783   -45.167   -46.388   -47.447   -48.342   -49.075   -49.645   -50.052   -50.296   -50.378   -50.296   -50.052   -49.645   -49.075   -48.342   -47.447   -46.388   -45.167   -43.783   -42.236   -40.527   -38.654   -36.619   -34.421   -32.060   -29.536   -26.849   -24.000   -20.988   -17.812   -14.475   -10.974    -7.310    -3.484     0.505     4.657     8.972    13.450    18.091    22.894    27.860    32.989    38.281    43.736    49.353    55.133    61.077    67.183    73.451    79.883    86.477    93.235    95.840    92.413    89.030    85.694    82.407    79.170    75.985    72.853    69.775    66.754    63.789    60.882    58.035    55.248    52.522    49.858    47.257    44.719    42.246    39.838    37.496    35.220    33.012    30.871    28.798    26.794    24.859    22.993    21.198    19.473    17.820    16.237    14.726    13.288    11.921    10.628     9.407     8.259     7.185     6.185     5.259     4.407     3.630     2.928     2.300     1.748     1.271     0.869     0.544     0.294     0.120     0.023     0.000     0.000     0.000     0.000     0.000     0.000     0.000     0.000     0.000     0.000     0.000     0.000     0.000     0.000     0.000     0.000     0.000     0.000     0.000     0.000     0.000     0.000     0.000     0.000     0.000     0.000     0.000     0.000     0.000     0.000     0.000
     0.000     0.000     0.000     0.000     0.000     0.000     0.000     0.000     0.000     0.000     0.000     0.000     0.000     0.000     0.000     0.000     0.000     0.000     0.000     0.000     0.000     0.000     0.000     0.000     0.000     0.000     0.000     0.000     0.000     0.000     0.000     0.000     0.040     0.157     0.351     0.621     0.967     1.390     1.888     2.463     3.112     3.838     4.639     5.514     6.465     7.490     8.589     9.763    11.010    12.331    13.726    15.193    16.733    18.345    20.030    21.786    23.613    25.511    27.480    29.519    31.627    33.804    36.050    38.364    40.746    43.194    45.708    48.289    50.933    53.642    56.414    59.249    62.145    65.102    68.118    71.193    74.325    77.514    80.757    84.053    87.402    90.801    94.249    96.328    89.408    82.651    76.057    69.625    63.356    57.250    51.307    45.527    39.909    34.455    29.163    24.034    19.068    14.264     9.624     5.146     0.831    -3.321    -7.310   -11.137   -14.800   -18.301   -21.639   -24.814   -27.826   -30.676   -33.362   -35.886   -38.247   -40.445   -42.481   -44.353   -46.063   -47.610   -48.994   -50.215   -51.273   -52.169   -52.901   -53.471   -53.878   -54.123   -54.204   -54.123   -53.878   -53.471   -52.901   -52.169   -51.273   -50.215   -48.994   -47.610   -46.063   -44.353   -42.481   -40.445   -38.247   -35.886   -33.362   -30.676   -27.826   -24.814   -21.639   -18.301   -14.800   -11.137    -7.310    -3.321     0.831     5.146     9.624    14.264    19.068    24.034    29.163    34.455    39.909    45.527    51.307    57.250    63.356    69.625    76.057    82.651    89.408    96.328    94.249    90.801    87.402    84.053    80.757    77.514    74.325    71.193    68.118    65.102    62.145    59.249    56.414    53.642    50.933    48.289    45.708    43.194    40.746    38.364    36.050    33.804    31.627    29.519    27.480    25.511    23.613    21.786    20.030    18.345    16.733    15.193    13.726    12.331    11.010     9.763     8.589     7.490     6.465     5.514     4.639     3.838     3.112     2.463     1.888     1.390     0.967     0.621     0.351     0.157     0.040     0.000     0.000     0.000     0.000     0.000     0.000     0.000     0.000     0.000     0.000     0.000     0.000     0.000     0.000     0.000     0.000     0.000     0.000     0.000     0.000     0.000     0.000     0.000     0.000     0.000     0.000     0.000     0.000     0.000     0.000     0.000
     0.000     0.000     0.000     0.000     0.000     0.000     0.000     0.000     0.000     0.000     0.000     0.000     0.000     0.000     0.000     0.000     0.000     0.000     0.000     0.000     0.000     0.000     0.000     0.000     0.000     0.000     0.000     0.000     0.000     0.000     0.000     0.003     0.061     0.197     0.410     0.699     1.066     1.509     2.028     2.624     3.295     4.043     4.866     5.765     6.739     7.788     8.913    10.111    11.385    12.732    14.153    15.648    17.217    18.858    20.572    22.359    24.217    26.147    28.149    30.221    32.364    34.576    36.858    39.210    41.629    44.117    46.671    49.293    51.980    54.733    57.550    60.431    63.375    66.380    69.447    72.574    75.760    79.003    82.303    85.658    89.067    92.529    96.041    92.665    85.745    78.987    72.393    65.961    59.693    53.587    47.643    41.863    36.246    30.791    25.499    20.370    15.404    10.601     5.960     1.482    -2.832    -6.985   -10.974   -14.800   -18.464   -21.965   -25.302   -28.478   -31.490   -34.339   -37.026   -39.550   -41.911   -44.109   -46.144   -48.017   -49.726   -51.273   -52.657   -53.878   -54.937   -55.832   -56.565   -57.135   -57.542   -57.786   -57.868   -57.786   -57.542   -57.135   -56.565   -55.832   -54.937   -53.878   -52.657   -51.273   -49.726   -48.017   -46.144   -44.109   -41.911   -39.550   -37.026   -34.339   -31.490   -28.478   -25.302   -21.965   -18.464   -14.800   -10.974    -6.985    -2.832     1.482     5.960    10.601    15.404    20.370    25.499    30.791    36.246    41.863    47.643    53.587    59.693    65.961    72.393    78.987    85.745    92.665    96.041    92.529    89.067    85.658    82.303    79.003    75.760    72.574    69.447    66.380    63.375    60.431    57.550    54.733    51.980    49.293    46.671    44.117    41.629    39.210    36.858    34.576    32.364    30.221    28.149    26.147    24.217    22.359    20.572    18.858    17.217    15.648    14.153    12.732    11.385    10.111     8.913     7.788     6.739     5.765     4.866     4.043     3.295     2.624     2.028     1.509     1.066     0.699     0.410     0.197     0.061     0.003     0.000     0.000     0.000     0.000     0.000     0.000     0.000     0.000     0.000     0.000     0.000     0.000     0.000     0.000     0.000     0.000     0.000     0.000     0.000     0.000     0.000     0.000     0.000     0.000     0.000     0.000     0.000     0.000     0.000     0.000
     0.000     0.000     0.000     0.000     0.000     0.000     0.000     0.000     0.000     0.000     0.000     0.000     0.000     0.000     0.000     0.000     0.000     0.000     0.000     0.000     0.000     0.000     0.000     0.000     0.000     0.000     0.000     0.000     0.000     0.000     0.000     0.009     0.086     0.239     0.471     0.779     1.165     1.627     2.167     2.783     3.475     4.244     5.089     6.010     7.007     8.080     9.228    10.451    11.749    13.122    14.570    16.091    17.687    19.356    21.099    22.915    24.804    26.765    28.798    30.902    33.079    35.325    37.643    40.030    42.487    45.012    47.606    50.268    52.996    55.791    58.652    61.578    64.568    67.622    70.738    73.915    77.153    80.451    83.806    87.219    90.687    94.210    96.247    89.164    82.244    75.487    68.892    62.461    56.192    50.086    44.143    38.362    32.745    27.290    21.998    16.869    11.903     7.100     2.459    -2.018    -6.333   -10.485   -14.475   -18.301   -21.965   -25.465   -28.803   -31.978   -34.991   -37.840   -40.527   -43.050   -45.411   -47.610   -49.645   -51.517   -53.227   -54.774   -56.158   -57.379   -58.437   -59.333   -60.066   -60.636   -61.043   -61.287   -61.368   -61.287   -61.043   -60.636   -60.066   -59.333   -58.437   -57.379   -56.158   -54.774   -53.227   -51.517   -49.645   -47.610   -45.411   -43.050   -40.527   -37.840   -34.991   -31.978   -28.803   -25.465   -21.965   -18.301   -14.475   -10.485    -6.333    -2.018     2.459     7.100    11.903    16.869    21.998    27.290    32.745    38.362    44.143    50.086    56.192    62.461    68.892    75.487    82.244    89.164    96.247    94.210    90.687    87.219    83.806    80.451    77.153    73.915    70.738    67.622    64.568    61.578    58.652    55.791    52.996    50.268    47.606    45.012    42.487    40.030    37.643    35.325    33.079    30.902    28.798    26.765    24.804    22.915    21.099    19.356    17.687    16.091    14.570    13.122    11.749    10.451     9.228     8.080     7.007     6.010     5.089     4.244     3.475     2.783     2.167     1.627     1.165     0.779     0.471     0.239     0.086     0.009     0.000     0.000     0.000     0.000     0.000     0.000     0.000     0.000     0.000     0.000     0.000     0.000     0.000     0.000     0.000     0.000     0.000     0.000     0.000     0.000     0.000     0.000     0.000     0.000     0.000     0.000     0.000     0.000     0.000     0.000
     0.000     0.000     0.000     0.000     0.000     0.000     0.000     0.000     0.000     0.000     0.000     0.000     0.000     0.000     0.000     0.000     0.000     0.000     0.000     0.000     0.000     0.000     0.000     0.000     0.000     0.000     0.000     0.000     0.000     0.000     0.000     0.019     0.113     0.284     0.533     0.859     1.263     1.745     2.304     2.939     3.652     4.441     5.307     6.250     7.269     8.364     9.535    10.781    12.103    13.501    14.974    16.521    18.143    19.839    21.610    23.454    25.372    27.362    29.426    31.562    33.770    36.050    38.402    40.824    43.316    45.879    48.510    51.211    53.980    56.816    59.719    62.689    65.724    68.824    71.988    75.215    78.504    81.854    85.263    88.732    92.258    95.840    92.909    85.826    78.906    72.149    65.554    59.123    52.854    46.748    40.805    35.024    29.407    23.952    18.660    13.531     8.565     3.762    -0.879    -5.356    -9.671   -13.823   -17.812   -21.639   -25.302   -28.803   -32.141   -35.316   -38.328   -41.178   -43.865   -46.388   -48.749   -50.947   -52.983   -54.855   -56.565   -58.112   -59.496   -60.717   -61.775   -62.671   -63.404   -63.974   -64.381   -64.625   -64.706   -64.625   -64.381   -63.974   -63.404   -62.671   -61.775   -60.717   -59.496   -58.112   -56.565   -54.855   -52.983   -50.947   -48.749   -46.388   -43.865   -41.178   -38.328   -35.316   -32.141   -28.803   -25.302   -21.639   -17.812   -13.823    -9.671    -5.356    -0.879     3.762     8.565    13.531    18.660    23.952    29.407    35.024    40.805    46.748    52.854    59.123    65.554    72.149    78.906    85.826    92.909    95.840    92.258    88.732    85.263    81.854    78.504    75.215    71.988    68.824    65.724    62.689    59.719    56.816    53.980    51.211    48.510    45.879    43.316    40.824    38.402    36.050    33.770    31.562    29.426    27.362    25.372    23.454    21.610    19.839    18.143    16.521    14.974    13.501    12.103    10.781     9.535     8.364     7.269     6.250     5.307     4.441     3.652     2.939     2.304     1.745     1.263     0.859     0.533     0.284     0.113     0.019     0.000     0.000     0.000     0.000     0.000     0.000     0.000     0.000     0.000     0.000     0.000     0.000     0.000     0.000     0.000     0.000     0.000     0.000     0.000     0.000     0.000     0.000     0.000     0.000     0.000     0.000     0.000     0.000     0.000     0.000
     0.000     0.000     0.000     0.000     0.000     0.000     0.000     0.000     0.000     0.000     0.000     0.000     0.000     0.000     0.000     0.000     0.000     0.000     0.000     0.000     0.000     0.000     0.000     0.000     0.000     0.000     0.000     0.000     0.000     0.000     0.000     0.032     0.142     0.330     0.596     0.940     1.361     1.861     2.438     3.093     3.824     4.634     5.520     6.483     7.523     8.639     9.832    11.101    12.446    13.867    15.364    16.936    18.584    20.306    22.103    23.974    25.920    27.939    30.033    32.199    34.438    36.750    39.134    41.590    44.117    46.715    49.383    52.121    54.929    57.805    60.749    63.761    66.840    69.985    73.195    76.470    79.808    83.209    86.671    90.194    93.777    96.980    89.734    82.651    75.731    68.974    62.379    55.948    49.679    43.573    37.630    31.849    26.232    20.777    15.485    10.356     5.390     0.587    -4.054    -8.531   -12.846   -16.998   -20.988   -24.814   -28.478   -31.978   -35.316   -38.491   -41.504   -44.353   -47.040   -49.563   -51.924   -54.123   -56.158   -58.030   -59.740   -61.287   -62.671   -63.892   -64.950   -65.846   -66.579   -67.149   -67.556   -67.800   -67.881   -67.800   -67.556   -67.149   -66.579   -65.846   -64.950   -63.892   -62.671   -61.287   -59.740   -58.030   -56.158   -54.123   -51.924   -49.563   -47.040   -44.353   -41.504   -38.491   -35.316   -31.978   -28.478   -24.814   -20.988   -16.998   -12.846    -8.531    -4.054     0.587     5.390    10.356    15.485    20.777    26.232    31.849    37.630    43.573    49.679    55.948    62.379    68.974    75.731    82.651    89.734    96.980    93.777    90.194    86.671    83.209    79.808    76.470    73.195    69.985    66.840    63.761    60.749    57.805    54.929    52.121    49.383    46.715    44.117    41.590    39.134    36.750    34.438    32.199    30.033    27.939    25.920    23.974    22.103    20.306    18.584    16.936    15.364    13.867    12.446    11.101     9.832     8.639     7.523     6.483     5.520     4.634     3.824     3.093     2.438     1.861     1.361     0.940     0.596     0.330     0.142     0.032     0.000     0.000     0.000     0.000     0.000     0.000     0.000     0.000     0.000     0.000     0.000     0.000     0.000     0.000     0.000     0.000     0.000     0.000     0.000     0.000     0.000     0.000     0.000     0.000     0.000     0.000     0.000     0.000     0.000     0.000
     0.000     0.000     0.000     0.000     0.000     0.000     0.000     0.000     0.000     0.000     0.000     0.000     0.000     0.000     0.000     0.000     0.000     0.000     0.000     0.000     0.000     0.000     0.000     0.000     0.000     0.000     0.000     0.000     0.000     0.000     0.000     0.047     0.173     0.376     0.659     1.019     1.458     1.975     2.569     3.242     3.992     4.820     5.726     6.708     7.768     8.905    10.119    11.410    12.777    14.221    15.740    17.336    19.008    20.755    22.577    24.475    26.448    28.495    30.616    32.811    35.080    37.423    39.838    42.326    44.886    47.518    50.222    52.996    55.841    58.756    61.740    64.793    67.913    71.102    74.357    77.678    81.064    84.514    88.028    91.603    95.240    93.967    86.722    79.639    72.719    65.961    59.367    52.935    46.666    40.561    34.617    28.837    23.220    17.765    12.473     7.344     2.378    -2.425    -7.066   -11.544   -15.859   -20.011   -24.000   -27.826   -31.490   -34.991   -38.328   -41.504   -44.516   -47.365   -50.052   -52.576   -54.937   -57.135   -59.170   -61.043   -62.752   -64.299   -65.683   -66.904   -67.963   -68.858   -69.591   -70.161   -70.568   -70.812   -70.894   -70.812   -70.568   -70.161   -69.591   -68.858   -67.963   -66.904   -65.683   -64.299   -62.752   -61.043   -59.170   -57.135   -54.937   -52.576   -50.052   -47.365   -44.516   -41.504   -38.328   -34.991   -31.490   -27.826   -24.000   -20.011   -15.859   -11.544    -7.066    -2.425     2.378     7.344    12.473    17.765    23.220    28.837    34.617    40.561    46.666    52.935    59.367    65.961    72.719    79.639    86.722    93.967    95.240    91.603    88.028    84.514    81.064    77.678    74.357    71.102    67.913    64.793    61.740    58.756    55.841    52.996    50.222    47.518    44.886    42.326    39.838    37.423    35.080    32.811    30.616    28.495    26.448    24.475    22.577    20.755    19.008    17.336    15.740    14.221    12.777    11.410    10.119     8.905     7.768     6.708     5.726     4.820     3.992     3.242     2.569     1.975     1.458     1.019     0.659     0.376     0.173     0.047     0.000     0.000     0.000     0.000     0.000     0.000     0.000     0.000     0.000     0.000     0.000     0.000     0.000     0.000     0.000     0.000     0.000     0.000     0.000     0.000     0.000     0.000     0.000     0.000     0.000     0.000     0.000     0.000     0.000     0.000
     0.000     0.000     0.000     0.000     0.000     0.000     0.000     0.000     0.000     0.000     0.000     0.000     0.000     0.000     0.000     0.000     0.000     0.000     0.000     0.000     0.000     0.000     0.000     0.000     0.000     0.000     0.000     0.000     0.000     0.000     0.003     0.064     0.205     0.424     0.721     1.098     1.552     2.085     2.697     3.387     4.155     5.000     5.924     6.926     8.005     9.161    10.395    11.707    13.095    14.560    16.102    17.720    19.415    21.186    23.033    24.955    26.953    29.027    31.175    33.398    35.695    38.067    40.513    43.032    45.624    48.288    51.026    53.835    56.715    59.667    62.689    65.781    68.942    72.173    75.471    78.836    82.268    85.766    89.329    92.956    96.646    91.118    83.872    76.789    69.869    63.112    56.517    50.086    43.817    37.711    31.768    25.988    20.370    14.916     9.624     4.495    -0.472    -5.275    -9.915   -14.393   -18.708   -22.860   -26.849   -30.676   -34.339   -37.840   -41.178   -44.353   -47.365   -50.215   -52.901   -55.425   -57.786   -59.984   -62.020   -63.892   -65.602   -67.149   -68.533   -69.754   -70.812   -71.708   -72.440   -73.010   -73.417   -73.662   -73.743   -73.662   -73.417   -73.010   -72.440   -71.708   -70.812   -69.754   -68.533   -67.149   -65.602   -63.892   -62.020   -59.984   -57.786   -55.425   -52.901   -50.215   -47.365   -44.353   -41.178   -37.840   -34.339   -30.676   -26.849   -22.860   -18.708   -14.393    -9.915    -5.275    -0.472     4.495     9.624    14.916    20.370    25.988    31.768    37.711    43.817    50.086    56.517    63.112    69.869    76.789    83.872    91.118    96.646    92.956    89.329    85.766    82.268    78.836    75.471    72.173    68.942    65.781    62.689    59.667    56.715    53.835    51.026    48.288    45.624    43.032    40.513    38.067    35.695    33.398    31.175    29.027    26.953    24.955    23.033    21.186    19.415    17.720    16.102    14.560    13.095    11.707    10.395     9.161     8.005     6.926     5.924     5.000     4.155     3.387     2.697     2.085     1.552     1.098     0.721     0.424     0.205     0.064     0.003     0.000     0.000     0.000     0.000     0.000     0.000     0.000     0.000     0.000     0.000     0.000     0.000     0.000     0.000     0.000     0.000     0.000     0.000     0.000     0.000     0.000     0.000     0.000     0.000     0.000     0.000     0.000     0.000     0.000
     0.000     0.000     0.000     0.000     0.000     0.000     0.000     0.000     0.000     0.000     0.000     0.000     0.000     0.000     0.000     0.000     0.000     0.000     0.000     0.000     0.000     0.000     0.000     0.000     0.000     0.000     0.000     0.000     0.000     0.000     0.008     0.083     0.237     0.471     0.783     1.174     1.644     2.193     2.821     3.527     4.311     5.174     6.115     7.134     8.232     9.407    10.660    11.990    13.399    14.884    16.447    18.087    19.804    21.597    23.467    25.413    27.436    29.534    31.708    33.958    36.283    38.682    41.156    43.705    46.327    49.023    51.793    54.635    57.550    60.537    63.595    66.725    69.925    73.195    76.535    79.943    83.419    86.963    90.573    94.249    95.840    88.431    81.186    74.103    67.183    60.425    53.831    47.399    41.130    35.024    29.081    23.301    17.684    12.229     6.937     1.808    -3.158    -7.962   -12.602   -17.080   -21.395   -25.547   -29.536   -33.362   -37.026   -40.527   -43.865   -47.040   -50.052   -52.901   -55.588   -58.112   -60.473   -62.671   -64.706   -66.579   -68.288   -69.835   -71.219   -72.440   -73.499   -74.394   -75.127   -75.697   -76.104   -76.348   -76.430   -76.348   -76.104   -75.697   -75.127   -74.394   -73.499   -72.440   -71.219   -69.835   -68.288   -66.579   -64.706   -62.671   -60.473   -58.112   -55.588   -52.901   -50.052   -47.040   -43.865   -40.527   -37.026   -33.362   -29.536   -25.547   -21.395   -17.080   -12.602    -7.962    -3.158     1.808     6.937    12.229    17.684    23.301    29.081    35.024    41.130    47.399    53.831    60.425    67.183    74.103    81.186    88.431    95.840    94.249    90.573    86.963    83.419    79.943    76.535    73.195    69.925    66.725    63.595    60.537    57.550    54.635    51.793    49.023    46.327    43.705    41.156    38.682    36.283    33.958    31.708    29.534    27.436    25.413    23.467    21.597    19.804    18.087    16.447    14.884    13.399    11.990    10.660     9.407     8.232     7.134     6.115     5.174     4.311     3.527     2.821     2.193     1.644     1.174     0.783     0.471     0.237     0.083     0.008     0.000     0.000     0.000     0.000     0.000     0.000     0.000     0.000     0.000     0.000     0.000     0.000     0.000     0.000     0.000     0.000     0.000     0.000     0.000     0.000     0.000     0.000     0.000     0.000     0.000     0.000     0.000     0.000     0.000
     0.000     0.000     0.000     0.000     0.000     0.000     0.000     0.000     0.000     0.000     0.000     0.000     0.000     0.000     0.000     0.000     0.000     0.000     0.000     0.000     0.000     0.000     0.000     0.000     0.000     0.000     0.000     0.000     0.000     0.000     0.015     0.103     0.270     0.517     0.843     1.249     1.733     2.297     2.939     3.661     4.461     5.340     6.297     7.333     8.448     9.641    10.912    12.261    13.688    15.193    16.776    18.436    20.174    21.988    23.880    25.849    27.895    30.017    32.215    34.490    36.840    39.266    41.768    44.344    46.996    49.722    52.522    55.396    58.343    61.363    64.457    67.622    70.859    74.167    77.546    80.995    84.514    88.102    91.757    95.480    93.316    85.907    78.662    71.579    64.659    57.901    51.307    44.875    38.607    32.501    26.558    20.777    15.160     9.705     4.413    -0.716    -5.682   -10.485   -15.126   -19.604   -23.918   -28.070   -32.060   -35.886   -39.550   -43.050   -46.388   -49.563   -52.576   -55.425   -58.112   -60.636   -62.997   -65.195   -67.230   -69.103   -70.812   -72.359   -73.743   -74.964   -76.023   -76.918   -77.651   -78.221   -78.628   -78.872   -78.953   -78.872   -78.628   -78.221   -77.651   -76.918   -76.023   -74.964   -73.743   -72.359   -70.812   -69.103   -67.230   -65.195   -62.997   -60.636   -58.112   -55.425   -52.576   -49.563   -46.388   -43.050   -39.550   -35.886   -32.060   -28.070   -23.918   -19.604   -15.126   -10.485    -5.682    -0.716     4.413     9.705    15.160    20.777    26.558    32.501    38.607    44.875    51.307    57.901    64.659    71.579    78.662    85.907    93.316    95.480    91.757    88.102    84.514    80.995    77.546    74.167    70.859    67.622    64.457    61.363    58.343    55.396    52.522    49.722    46.996    44.344    41.768    39.266    36.840    34.490    32.215    30.017    27.895    25.849    23.880    21.988    20.174    18.436    16.776    15.193    13.688    12.261    10.912     9.641     8.448     7.333     6.297     5.340     4.461     3.661     2.939     2.297     1.733     1.249     0.843     0.517     0.270     0.103     0.015     0.000     0.000     0.000     0.000     0.000     0.000     0.000     0.000     0.000     0.000     0.000     0.000     0.000     0.000     0.000     0.000     0.000     0.000     0.000     0.000     0.000     0.000     0.000     0.000     0.000     0.000     0.000     0.000     0.000
     0.000     0.000     0.000     0.000     0.000     0.000     0.000     0.000     0.000     0.000     0.000     0.000     0.000     0.000     0.000     0.000     0.000     0.000     0.000     0.000     0.000     0.000     0.000     0.000     0.000     0.000     0.000     0.000     0.000     0.000     0.023     0.123     0.303     0.563     0.902     1.321     1.819     2.396     3.053     3.789     4.604     5.498     6.471     7.523     8.653     9.863    11.151    12.517    13.962    15.486    17.087    18.766    20.524    22.359    24.271    26.261    28.329    30.473    32.695    34.993    37.368    39.819    42.346    44.949    47.628    50.382    53.211    56.115    59.093    62.145    65.271    68.470    71.743    75.087    78.504    81.992    85.550    89.180    92.878    96.646    90.955    83.547    76.301    69.218    62.298    55.541    48.946    42.514    36.246    30.140    24.197    18.416    12.799     7.344     2.052    -3.077    -8.043   -12.846   -17.487   -21.965   -26.279   -30.431   -34.421   -38.247   -41.911   -45.411   -48.749   -51.924   -54.937   -57.786   -60.473   -62.997   -65.358   -67.556   -69.591   -71.463   -73.173   -74.720   -76.104   -77.325   -78.384   -79.279   -80.012   -80.582   -80.989   -81.233   -81.314   -81.233   -80.989   -80.582   -80.012   -79.279   -78.384   -77.325   -76.104   -74.720   -73.173   -71.463   -69.591   -67.556   -65.358   -62.997   -60.473   -57.786   -54.937   -51.924   -48.749   -45.411   -41.911   -38.247   -34.421   -30.431   -26.279   -21.965   -17.487   -12.846    -8.043    -3.077     2.052     7.344    12.799    18.416    24.197    30.140    36.246    42.514    48.946    55.541    62.298    69.218    76.301    83.547    90.955    96.646    92.878    89.180    85.550    81.992    78.504    75.087    71.743    68.470    65.271    62.145    59.093    56.115    53.211    50.382    47.628    44.949    42.346    39.819    37.368    34.993    32.695    30.473    28.329    26.261    24.271    22.359    20.524    18.766    17.087    15.486    13.962    12.517    11.151     9.863     8.653     7.523     6.471     5.498     4.604     3.789     3.053     2.396     1.819     1.321     0.902     0.563     0.303     0.123     0.023     0.000     0.000     0.000     0.000     0.000     0.000     0.000     0.000     0.000     0.000     0.000     0.000     0.000     0.000     0.000     0.000     0.000     0.000     0.000     0.000     0.000     0.000     0.000     0.000     0.000     0.000     0.000     0.000     0.000
     0.000     0.000     0.000     0.000     0.000     0.000     0.000     0.000     0.000     0.000     0.000     0.000     0.000     0.000     0.000     0.000     0.000     0.000     0.000     0.000     0.000     0.000     0.000     0.000     0.000     0.000     0.000     0.000     0.000     0.000     0.032     0.144     0.336     0.607     0.959     1.390     1.900     2.491     3.161     3.910     4.739     5.647     6.635     7.701     8.847    10.072    11.376    12.759    14.221    15.761    17.380    19.077    20.853    22.707    24.639    26.649    28.737    30.902    33.146    35.466    37.864    40.338    42.890    45.518    48.222    51.003    53.859    56.791    59.798    62.880    66.037    69.269    72.574    75.953    79.405    82.929    86.526    90.194    93.934    96.328    88.757    81.348    74.103    67.020    60.100    53.342    46.748    40.316    34.048    27.942    21.998    16.218    10.601     5.146    -0.146    -5.275   -10.241   -15.044   -19.685   -24.163   -28.478   -32.630   -36.619   -40.445   -44.109   -47.610   -50.947   -54.123   -57.135   -59.984   -62.671   -65.195   -67.556   -69.754   -71.789   -73.662   -75.371   -76.918   -78.302   -79.523   -80.582   -81.477   -82.210   -82.780   -83.187   -83.431   -83.513   -83.431   -83.187   -82.780   -82.210   -81.477   -80.582   -79.523   -78.302   -76.918   -75.371   -73.662   -71.789   -69.754   -67.556   -65.195   -62.671   -59.984   -57.135   -54.123   -50.947   -47.610   -44.109   -40.445   -36.619   -32.630   -28.478   -24.163   -19.685   -15.044   -10.241    -5.275    -0.146     5.146    10.601    16.218    21.998    27.942    34.048    40.316    46.748    53.342    60.100    67.020    74.103    81.348    88.757    96.328    93.934    90.194    86.526    82.929    79.405    75.953    72.574    69.269    66.037    62.880    59.798    56.791    53.859    51.003    48.222    45.518    42.890    40.338    37.864    35.466    33.146    30.902    28.737    26.649    24.639    22.707    20.853    19.077    17.380    15.761    14.221    12.759    11.376    10.072     8.847     7.701     6.635     5.647     4.739     3.910     3.161     2.491     1.900     1.390     0.959     0.607     0.336     0.144     0.032     0.000     0.000     0.000     0.000     0.000     0.000     0.000     0.000     0.000     0.000     0.000     0.000     0.000     0.000     0.000     0.000     0.000     0.000     0.000     0.000     0.000     0.000     0.000     0.000     0.000     0.000     0.000     0.000     0.000
     0.000     0.000     0.000     0.000     0.000     0.000     0.000     0.000     0.000     0.000     0.000     0.000     0.000     0.000     0.000     0.000     0.000     0.000     0.000     0.000     0.000     0.000     0.000     0.000     0.000     0.000     0.000     0.000     0.000     0.000     0.042     0.165     0.367     0.650     1.013     1.455     1.978     2.580     3.262     4.024     4.866     5.788     6.789     7.869     9.029    10.269    11.587    12.985    14.462    16.019    17.654    19.368    21.161    23.033    24.983    27.011    29.118    31.304    33.567    35.908    38.327    40.824    43.398    46.049    48.777    51.583    54.465    57.423    60.457    63.568    66.754    70.015    73.351    76.762    80.247    83.806    87.439    91.144    94.922    94.293    86.722    79.313    72.067    64.984    58.064    51.307    44.713    38.281    32.012    25.906    19.963    14.183     8.565     3.111    -2.181    -7.310   -12.276   -17.080   -21.720   -26.198   -30.513   -34.665   -38.654   -42.481   -46.144   -49.645   -52.983   -56.158   -59.170   -62.020   -64.706   -67.230   -69.591   -71.789   -73.824   -75.697   -77.407   -78.953   -80.337   -81.559   -82.617   -83.513   -84.245   -84.815   -85.222   -85.466   -85.548   -85.466   -85.222   -84.815   -84.245   -83.513   -82.617   -81.559   -80.337   -78.953   -77.407   -75.697   -73.824   -71.789   -69.591   -67.230   -64.706   -62.020   -59.170   -56.158   -52.983   -49.645   -46.144   -42.481   -38.654   -34.665   -30.513   -26.198   -21.720   -17.080   -12.276    -7.310    -2.181     3.111     8.565    14.183    19.963    25.906    32.012    38.281    44.713    51.307    58.064    64.984    72.067    79.313    86.722    94.293    94.922    91.144    87.439    83.806    80.247    76.762    73.351    70.015    66.754    63.568    60.457    57.423    54.465    51.583    48.777    46.049    43.398    40.824    38.327    35.908    33.567    31.304    29.118    27.011    24.983    23.033    21.161    19.368    17.654    16.019    14.462    12.985    11.587    10.269     9.029     7.869     6.789     5.788     4.866     4.024     3.262     2.580     1.978     1.455     1.013     0.650     0.367     0.165     0.042     0.000     0.000     0.000     0.000     0.000     0.000     0.000     0.000     0.000     0.000     0.000     0.000     0.000     0.000     0.000     0.000     0.000     0.000     0.000     0.000     0.000     0.000     0.000     0.000     0.000     0.000     0.000     0.000     0.000
     0.000     0.000     0.000     0.000     0.000     0.000     0.000     0.000     0.000     0.000     0.000     0.000     0.000     0.000     0.000     0.000     0.000     0.000     0.000     0.000     0.000     0.000     0.000     0.000     0.000     0.000     0.000     0.000     0.000     0.001     0.053     0.185     0.398     0.690     1.064     1.517     2.050     2.664     3.358     4.131     4.985     5.918     6.932     8.025     9.198    10.451    11.784    13.196    14.687    16.258    17.908    19.638    21.447    23.335    25.302    27.348    29.472    31.676    33.958    36.318    38.757    41.274    43.869    46.542    49.293    52.121    55.027    58.009    61.069    64.206    67.418    70.708    74.073    77.514    81.030    84.621    88.287    92.026    95.840    92.420    84.849    77.441    70.195    63.112    56.192    49.435    42.840    36.408    30.140    24.034    18.091    12.310     6.693     1.238    -4.054    -9.183   -14.149   -18.952   -23.593   -28.070   -32.385   -36.537   -40.527   -44.353   -48.017   -51.517   -54.855   -58.030   -61.043   -63.892   -66.579   -69.103   -71.463   -73.662   -75.697   -77.569   -79.279   -80.826   -82.210   -83.431   -84.490   -85.385   -86.118   -86.688   -87.095   -87.339   -87.420   -87.339   -87.095   -86.688   -86.118   -85.385   -84.490   -83.431   -82.210   -80.826   -79.279   -77.569   -75.697   -73.662   -71.463   -69.103   -66.579   -63.892   -61.043   -58.030   -54.855   -51.517   -48.017   -44.353   -40.527   -36.537   -32.385   -28.070   -23.593   -18.952   -14.149    -9.183    -4.054     1.238     6.693    12.310    18.091    24.034    30.140    36.408    42.840    49.435    56.192    63.112    70.195    77.441    84.849    92.420    95.840    92.026    88.287    84.621    81.030    77.514    74.073    70.708    67.418    64.206    61.069    58.009    55.027    52.121    49.293    46.542    43.869    41.274    38.757    36.318    33.958    31.676    29.472    27.348    25.302    23.335    21.447    19.638    17.908    16.258    14.687    13.196    11.784    10.451     9.198     8.025     6.932     5.918     4.985     4.131     3.358     2.664     2.050     1.517     1.064     0.690     0.398     0.185     0.053     0.001     0.000     0.000     0.000     0.000     0.000     0.000     0.000     0.000     0.000     0.000     0.000     0.000     0.000     0.000     0.000     0.000     0.000     0.000     0.000     0.000     0.000     0.000     0.000     0.000     0.000     0.000     0.000     0.000
     0.000     0.000     0.000     0.000     0.000     0.000     0.000     0.000     0.000     0.000     0.000     0.000     0.000     0.000     0.000     0.000     0.000     0.000     0.000     0.000     0.000     0.000     0.000     0.000     0.000     0.000     0.000     0.000     0.000     0.003     0.063     0.205     0.426     0.729     1.111     1.574     2.118     2.742     3.446     4.230     5.095     6.039     7.064     8.169     9.354    10.619    11.965    13.389    14.894    16.479    18.143    19.887    21.710    23.613    25.596    27.657    29.798    32.018    34.318    36.696    39.153    41.689    44.303    46.996    49.767    52.616    55.544    58.549    61.632    64.793    68.030    71.345    74.737    78.205    81.750    85.371    89.067    92.839    96.686    90.711    83.139    75.731    68.485    61.402    54.482    47.725    41.130    34.699    28.430    22.324    16.381    10.601     4.983    -0.472    -5.763   -10.892   -15.859   -20.662   -25.302   -29.780   -34.095   -38.247   -42.236   -46.063   -49.726   -53.227   -56.565   -59.740   -62.752   -65.602   -68.288   -70.812   -73.173   -75.371   -77.407   -79.279   -80.989   -82.536   -83.920   -85.141   -86.199   -87.095   -87.827   -88.397   -88.804   -89.049   -89.130   -89.049   -88.804   -88.397   -87.827   -87.095   -86.199   -85.141   -83.920   -82.536   -80.989   -79.279   -77.407   -75.371   -73.173   -70.812   -68.288   -65.602   -62.752   -59.740   -56.565   -53.227   -49.726   -46.063   -42.236   -38.247   -34.095   -29.780   -25.302   -20.662   -15.859   -10.892    -5.763    -0.472     4.983    10.601    16.381    22.324    28.430    34.699    41.130    47.725    54.482    61.402    68.485    75.731    83.139    90.711    96.686    92.839    89.067    85.371    81.750    78.205    74.737    71.345    68.030    64.793    61.632    58.549    55.544    52.616    49.767    46.996    44.303    41.689    39.153    36.696    34.318    32.018    29.798    27.657    25.596    23.613    21.710    19.887    18.143    16.479    14.894    13.389    11.965    10.619     9.354     8.169     7.064     6.039     5.095     4.230     3.446     2.742     2.118     1.574     1.111     0.729     0.426     0.205     0.063     0.003     0.000     0.000     0.000     0.000     0.000     0.000     0.000     0.000     0.000     0.000     0.000     0.000     0.000     0.000     0.000     0.000     0.000     0.000     0.000     0.000     0.000     0.000     0.000     0.000     0.000     0.000     0.000     0.000
     0.000     0.000     0.000     0.000     0.000     0.000     0.000     0.000     0.000     0.000     0.000     0.000     0.000     0.000     0.000     0.000     0.000     0.000     0.000     0.000     0.000     0.000     0.000     0.000     0.000     0.000     0.000     0.000     0.000     0.005     0.074     0.223     0.453     0.764     1.155     1.627     2.180     2.813     3.527     4.321     5.195     6.150     7.185     8.301     9.497    10.773    12.130    13.566    15.083    16.680    18.357    20.114    21.950    23.867    25.863    27.939    30.095    32.331    34.645    37.040    39.513    42.066    44.698    47.409    50.199    53.068    56.015    59.041    62.145    65.328    68.588    71.927    75.343    78.836    82.407    86.055    89.780    93.581    96.898    89.164    81.593    74.184    66.938    59.855    52.935    46.178    39.584    33.152    26.883    20.777    14.834     9.054     3.436    -2.018    -7.310   -12.439   -17.405   -22.209   -26.849   -31.327   -35.642   -39.794   -43.783   -47.610   -51.273   -54.774   -58.112   -61.287   -64.299   -67.149   -69.835   -72.359   -74.720   -76.918   -78.953   -80.826   -82.536   -84.082   -85.466   -86.688   -87.746   -88.642   -89.374   -89.944   -90.351   -90.595   -90.677   -90.595   -90.351   -89.944   -89.374   -88.642   -87.746   -86.688   -85.466   -84.082   -82.536   -80.826   -78.953   -76.918   -74.720   -72.359   -69.835   -67.149   -64.299   -61.287   -58.112   -54.774   -51.273   -47.610   -43.783   -39.794   -35.642   -31.327   -26.849   -22.209   -17.405   -12.439    -7.310    -2.018     3.436     9.054    14.834    20.777    26.883    33.152    39.584    46.178    52.935    59.855    66.938    74.184    81.593    89.164    96.898    93.581    89.780    86.055    82.407    78.836    75.343    71.927    68.588    65.328    62.145    59.041    56.015    53.068    50.199    47.409    44.698    42.066    39.513    37.040    34.645    32.331    30.095    27.939    25.863    23.867    21.950    20.114    18.357    16.680    15.083    13.566    12.130    10.773     9.497     8.301     7.185     6.150     5.195     4.321     3.527     2.813     2.180     1.627     1.155     0.764     0.453     0.223     0.074     0.005     0.000     0.000     0.000     0.000     0.000     0.000     0.000     0.000     0.000     0.000     0.000     0.000     0.000     0.000     0.000     0.000     0.000     0.000     0.000     0.000     0.000     0.000     0.000     0.000     0.000     0.000     0.000     0.000
     0.000     0.000     0.000     0.000     0.000     0.000     0.000     0.000     0.000     0.000     0.000     0.000     0.000     0.000     0.000     0.000     0.000     0.000     0.000     0.000     0.000     0.000     0.000     0.000     0.000     0.000     0.000     0.000     0.000     0.008     0.084     0.240     0.478     0.796     1.196     1.676     2.236     2.878     3.600     4.403     5.286     6.250     7.295     8.420     9.626    10.912    12.279    13.726    15.253    16.861    18.549    20.318    22.167    24.095    26.105    28.194    30.363    32.612    34.941    37.349    39.838    42.406    45.054    47.781    50.588    53.474    56.439    59.484    62.607    65.810    69.091    72.450    75.888    79.405    82.999    86.671    90.422    94.249    95.514    87.780    80.209    72.800    65.554    58.471    51.551    44.794    38.200    31.768    25.499    19.393    13.450     7.670     2.052    -3.402    -8.694   -13.823   -18.789   -23.593   -28.233   -32.711   -37.026   -41.178   -45.167   -48.994   -52.657   -56.158   -59.496   -62.671   -65.683   -68.533   -71.219   -73.743   -76.104   -78.302   -80.337   -82.210   -83.920   -85.466   -86.851   -88.072   -89.130   -90.026   -90.758   -91.328   -91.735   -91.979   -92.061   -91.979   -91.735   -91.328   -90.758   -90.026   -89.130   -88.072   -86.851   -85.466   -83.920   -82.210   -80.337   -78.302   -76.104   -73.743   -71.219   -68.533   -65.683   -62.671   -59.496   -56.158   -52.657   -48.994   -45.167   -41.178   -37.026   -32.711   -28.233   -23.593   -18.789   -13.823    -8.694    -3.402     2.052     7.670    13.450    19.393    25.499    31.768    38.200    44.794    51.551    58.471    65.554    72.800    80.209    87.780    95.514    94.249    90.422    86.671    82.999    79.405    75.888    72.450    69.091    65.810    62.607    59.484    56.439    53.474    50.588    47.781    45.054    42.406    39.838    37.349    34.941    32.612    30.363    28.194    26.105    24.095    22.167    20.318    18.549    16.861    15.253    13.726    12.279    10.912     9.626     8.420     7.295     6.250     5.286     4.403     3.600     2.878     2.236     1.676     1.196     0.796     0.478     0.240     0.084     0.008     0.000     0.000     0.000     0.000     0.000     0.000     0.000     0.000     0.000     0.000     0.000     0.000     0.000     0.000     0.000     0.000     0.000     0.000     0.000     0.000     0.000     0.000     0.000     0.000     0.000     0.000     0.000     0.000
     0.000     0.000     0.000     0.000     0.000     0.000     0.000     0.000     0.000     0.000     0.000     0.000     0.000     0.000     0.000     0.000     0.000     0.000     0.000     0.000     0.000     0.000     0.000     0.000     0.000     0.000     0.000     0.000     0.000     0.011     0.093     0.256     0.500     0.826     1.232     1.719     2.287     2.935     3.665     4.476     5.367     6.339     7.392     8.526     9.740    11.035    12.411    13.867    15.404    17.022    18.720    20.499    22.359    24.298    26.319    28.419    30.600    32.861    35.203    37.624    40.126    42.708    45.370    48.112    50.933    53.835    56.816    59.877    63.017    66.237    69.537    72.915    76.373    79.909    83.525    87.219    90.992    94.843    94.293    86.559    78.987    71.579    64.333    57.250    50.330    43.573    36.978    30.547    24.278    18.172    12.229     6.449     0.831    -4.624    -9.915   -15.044   -20.011   -24.814   -29.454   -33.932   -38.247   -42.399   -46.388   -50.215   -53.878   -57.379   -60.717   -63.892   -66.904   -69.754   -72.440   -74.964   -77.325   -79.523   -81.559   -83.431   -85.141   -86.688   -88.072   -89.293   -90.351   -91.247   -91.980   -92.549   -92.956   -93.201   -93.282   -93.201   -92.956   -92.549   -91.980   -91.247   -90.351   -89.293   -88.072   -86.688   -85.141   -83.431   -81.559   -79.523   -77.325   -74.964   -72.440   -69.754   -66.904   -63.892   -60.717   -57.379   -53.878   -50.215   -46.388   -42.399   -38.247   -33.932   -29.454   -24.814   -20.011   -15.044    -9.915    -4.624     0.831     6.449    12.229    18.172    24.278    30.547    36.978    43.573    50.330    57.250    64.333    71.579    78.987    86.559    94.293    94.843    90.992    87.219    83.525    79.909    76.373    72.915    69.537    66.237    63.017    59.877    56.816    53.835    50.933    48.112    45.370    42.708    40.126    37.624    35.203    32.861    30.600    28.419    26.319    24.298    22.359    20.499    18.720    17.022    15.404    13.867    12.411    11.035     9.740     8.526     7.392     6.339     5.367     4.476     3.665     2.935     2.287     1.719     1.232     0.826     0.500     0.256     0.093     0.011     0.000     0.000     0.000     0.000     0.000     0.000     0.000     0.000     0.000     0.000     0.000     0.000     0.000     0.000     0.000     0.000     0.000     0.000     0.000     0.000     0.000     0.000     0.000     0.000     0.000     0.000     0.000     0.000
     0.000     0.000     0.000     0.000     0.000     0.000     0.000     0.000     0.000     0.000     0.000     0.000     0.000     0.000     0.000     0.000     0.000     0.000     0.000     0.000     0.000     0.000     0.000     0.000     0.000     0.000     0.000     0.000     0.000     0.014     0.102     0.270     0.520     0.851     1.263     1.757     2.331     2.986     3.722     4.539     5.438     6.417     7.477     8.618     9.840    11.143    12.526    13.991    15.536    17.163    18.870    20.657    22.526    24.475    26.505    28.616    30.807    33.079    35.431    37.864    40.377    42.971    45.645    48.399    51.234    54.149    57.144    60.219    63.375    66.610    69.925    73.320    76.795    80.349    83.983    87.696    91.488    95.360    93.235    85.500    77.929    70.520    63.275    56.192    49.272    42.514    35.920    29.488    23.220    17.114    11.170     5.390    -0.227    -5.682   -10.974   -16.103   -21.069   -25.872   -30.513   -34.991   -39.305   -43.457   -47.447   -51.273   -54.937   -58.437   -61.775   -64.950   -67.963   -70.812   -73.499   -76.023   -78.384   -80.582   -82.617   -84.490   -86.199   -87.746   -89.130   -90.351   -91.410   -92.305   -93.038   -93.608   -94.015   -94.259   -94.340   -94.259   -94.015   -93.608   -93.038   -92.305   -91.410   -90.351   -89.130   -87.746   -86.199   -84.490   -82.617   -80.582   -78.384   -76.023   -73.499   -70.812   -67.963   -64.950   -61.775   -58.437   -54.937   -51.273   -47.447   -43.457   -39.305   -34.991   -30.513   -25.872   -21.069   -16.103   -10.974    -5.682    -0.227     5.390    11.170    17.114    23.220    29.488    35.920    42.514    49.272    56.192    63.275    70.520    77.929    85.500    93.235    95.360    91.488    87.696    83.983    80.349    76.795    73.320    69.925    66.610    63.375    60.219    57.144    54.149    51.234    48.399    45.645    42.971    40.377    37.864    35.431    33.079    30.807    28.616    26.505    24.475    22.526    20.657    18.870    17.163    15.536    13.991    12.526    11.143     9.840     8.618     7.477     6.417     5.438     4.539     3.722     2.986     2.331     1.757     1.263     0.851     0.520     0.270     0.102     0.014     0.000     0.000     0.000     0.000     0.000     0.000     0.000     0.000     0.000     0.000     0.000     0.000     0.000     0.000     0.000     0.000     0.000     0.000     0.000     0.000     0.000     0.000     0.000     0.000     0.000     0.000     0.000     0.000
     0.000     0.000     0.000     0.000     0.000     0.000     0.000     0.000     0.000     0.000     0.000     0.000     0.000     0.000     0.000     0.000     0.000     0.000     0.000     0.000     0.000     0.000     0.000     0.000     0.000     0.000     0.000     0.000     0.000     0.017     0.109     0.283     0.538     0.874     1.291     1.789     2.369     3.029     3.771     4.594     5.498     6.483     7.549     8.696     9.925    11.234    12.624    14.096    15.648    17.282    18.996    20.792    22.668    24.625    26.663    28.782    30.982    33.263    35.625    38.067    40.590    43.194    45.879    48.644    51.490    54.416    57.423    60.510    63.678    66.927    70.255    73.664    77.153    80.723    84.372    88.102    91.911    95.800    92.339    84.605    77.033    69.625    62.379    55.296    48.376    41.619    35.024    28.593    22.324    16.218    10.275     4.495    -1.123    -6.577   -11.869   -16.998   -21.965   -26.768   -31.408   -35.886   -40.201   -44.353   -48.342   -52.169   -55.832   -59.333   -62.671   -65.846   -68.858   -71.708   -74.394   -76.918   -79.279   -81.477   -83.513   -85.385   -87.095   -88.642   -90.026   -91.247   -92.305   -93.201   -93.933   -94.503   -94.910   -95.155   -95.236   -95.155   -94.910   -94.503   -93.933   -93.201   -92.305   -91.247   -90.026   -88.642   -87.095   -85.385   -83.513   -81.477   -79.279   -76.918   -74.394   -71.708   -68.858   -65.846   -62.671   -59.333   -55.832   -52.169   -48.342   -44.353   -40.201   -35.886   -31.408   -26.768   -21.965   -16.998   -11.869    -6.577    -1.123     4.495    10.275    16.218    22.324    28.593    35.024    41.619    48.376    55.296    62.379    69.625    77.033    84.605    92.339    95.800    91.911    88.102    84.372    80.723    77.153    73.664    70.255    66.927    63.678    60.510    57.423    54.416    51.490    48.644    45.879    43.194    40.590    38.067    35.625    33.263    30.982    28.782    26.663    24.625    22.668    20.792    18.996    17.282    15.648    14.096    12.624    11.234     9.925     8.696     7.549     6.483     5.498     4.594     3.771     3.029     2.369     1.789     1.291     0.874     0.538     0.283     0.109     0.017     0.000     0.000     0.000     0.000     0.000     0.000     0.000     0.000     0.000     0.000     0.000     0.000     0.000     0.000     0.000     0.000     0.000     0.000     0.000     0.000     0.000     0.000     0.000     0.000     0.000     0.000     0.000     0.000
     0.000     0.000     0.000     0.000     0.000     0.000     0.000     0.000     0.000     0.000     0.000     0.000     0.000     0.000     0.000     0.000     0.000     0.000     0.000     0.000     0.000     0.000     0.000     0.000     0.000     0.000     0.000     0.000     0.000     0.019     0.115     0.293     0.552     0.892     1.313     1.816     2.400     3.065     3.811     4.639     5.547     6.537     7.608     8.761     9.994    11.309    12.705    14.182    15.740    17.380    19.100    20.902    22.785    24.749    26.794    28.920    31.127    33.415    35.784    38.234    40.765    43.377    46.070    48.844    51.699    54.635    57.652    60.749    63.928    67.187    70.526    73.947    77.448    81.030    84.692    88.435    92.258    96.162    91.606    83.872    76.301    68.892    61.646    54.564    47.643    40.886    34.292    27.860    21.591    15.485     9.542     3.762    -1.856    -7.310   -12.602   -17.731   -22.697   -27.501   -32.141   -36.619   -40.934   -45.086   -49.075   -52.901   -56.565   -60.066   -63.404   -66.579   -69.591   -72.440   -75.127   -77.651   -80.012   -82.210   -84.245   -86.118   -87.827   -89.374   -90.758   -91.980   -93.038   -93.933   -94.666   -95.236   -95.643   -95.887   -95.969   -95.887   -95.643   -95.236   -94.666   -93.933   -93.038   -91.980   -90.758   -89.374   -87.827   -86.118   -84.245   -82.210   -80.012   -77.651   -75.127   -72.440   -69.591   -66.579   -63.404   -60.066   -56.565   -52.901   -49.075   -45.086   -40.934   -36.619   -32.141   -27.501   -22.697   -17.731   -12.602    -7.310    -1.856     3.762     9.542    15.485    21.591    27.860    34.292    40.886    47.643    54.564    61.646    68.892    76.301    83.872    91.606    96.162    92.258    88.435    84.692    81.030    77.448    73.947    70.526    67.187    63.928    60.749    57.652    54.635    51.699    48.844    46.070    43.377    40.765    38.234    35.784    33.415    31.127    28.920    26.794    24.749    22.785    20.902    19.100    17.380    15.740    14.182    12.705    11.309     9.994     8.761     7.608     6.537     5.547     4.639     3.811     3.065     2.400     1.816     1.313     0.892     0.552     0.293     0.115     0.019     0.000     0.000     0.000     0.000     0.000     0.000     0.000     0.000     0.000     0.000     0.000     0.000     0.000     0.000     0.000     0.000     0.000     0.000     0.000     0.000     0.000     0.000     0.000     0.000     0.000     0.000     0.000     0.000
     0.000     0.000     0.000     0.000     0.000     0.000     0.000     0.000     0.000     0.000     0.000     0.000     0.000     0.000     0.000     0.000     0.000     0.000     0.000     0.000     0.000     0.000     0.000     0.000     0.000     0.000     0.000     0.000     0.000     0.021     0.120     0.301     0.563     0.906     1.331     1.837     2.424     3.093     3.842     4.674     5.586     6.580     7.655     8.811    10.049    11.368    12.768    14.250    15.812    17.456    19.182    20.988    22.876    24.845    26.895    29.027    31.239    33.533    35.908    38.364    40.902    43.520    46.220    49.001    51.863    54.806    57.830    60.936    64.122    67.389    70.738    74.167    77.678    81.269    84.942    88.695    92.529    96.444    91.036    83.302    75.731    68.322    61.077    53.994    47.074    40.316    33.722    27.290    21.021    14.916     8.972     3.192    -2.425    -7.880   -13.172   -18.301   -23.267   -28.070   -32.711   -37.189   -41.504   -45.656   -49.645   -53.471   -57.135   -60.636   -63.974   -67.149   -70.161   -73.010   -75.697   -78.221   -80.582   -82.780   -84.815   -86.688   -88.397   -89.944   -91.328   -92.549   -93.608   -94.503   -95.236   -95.806   -96.213   -96.457   -96.539   -96.457   -96.213   -95.806   -95.236   -94.503   -93.608   -92.549   -91.328   -89.944   -88.397   -86.688   -84.815   -82.780   -80.582   -78.221   -75.697   -73.010   -70.161   -67.149   -63.974   -60.636   -57.135   -53.471   -49.645   -45.656   -41.504   -37.189   -32.711   -28.070   -23.267   -18.301   -13.172    -7.880    -2.425     3.192     8.972    14.916    21.021    27.290    33.722    40.316    47.074    53.994    61.077    68.322    75.731    83.302    91.036    96.444    92.529    88.695    84.942    81.269    77.678    74.167    70.738    67.389    64.122    60.936    57.830    54.806    51.863    49.001    46.220    43.520    40.902    38.364    35.908    33.533    31.239    29.027    26.895    24.845    22.876    20.988    19.182    17.456    15.812    14.250    12.768    11.368    10.049     8.811     7.655     6.580     5.586     4.674     3.842     3.093     2.424     1.837     1.331     0.906     0.563     0.301     0.120     0.021     0.000     0.000     0.000     0.000     0.000     0.000     0.000     0.000     0.000     0.000     0.000     0.000     0.000     0.000     0.000     0.000     0.000     0.000     0.000     0.000     0.000     0.000     0.000     0.000     0.000     0.000     0.000     0.000
     0.000     0.000     0.000     0.000     0.000     0.000     0.000     0.000     0.000     0.000     0.000     0.000     0.000     0.000     0.000     0.000     0.000     0.000     0.000     0.000     0.000     0.000     0.000     0.000     0.000     0.000     0.000     0.000     0.000     0.023     0.124     0.307     0.571     0.917     1.344     1.852     2.441     3.112     3.865     4.699     5.614     6.610     7.688     8.847    10.088    11.410    12.813    14.298    15.864    17.511    19.240    21.050    22.941    24.914    26.968    29.103    31.320    33.618    35.997    38.458    41.000    43.623    46.327    49.113    51.980    54.929    57.958    61.069    64.261    67.535    70.889    74.325    77.842    81.441    85.120    88.881    92.723    96.646    90.629    82.895    75.324    67.915    60.669    53.587    46.666    39.909    33.315    26.883    20.614    14.508     8.565     2.785    -2.833    -8.287   -13.579   -18.708   -23.674   -28.478   -33.118   -37.596   -41.911   -46.063   -50.052   -53.878   -57.542   -61.043   -64.381   -67.556   -70.568   -73.417   -76.104   -78.628   -80.989   -83.187   -85.222   -87.095   -88.804   -90.351   -91.735   -92.956   -94.015   -94.910   -95.643   -96.213   -96.620   -96.864   -96.946   -96.864   -96.620   -96.213   -95.643   -94.910   -94.015   -92.956   -91.735   -90.351   -88.804   -87.095   -85.222   -83.187   -80.989   -78.628   -76.104   -73.417   -70.568   -67.556   -64.381   -61.043   -57.542   -53.878   -50.052   -46.063   -41.911   -37.596   -33.118   -28.478   -23.674   -18.708   -13.579    -8.287    -2.833     2.785     8.565    14.508    20.614    26.883    33.315    39.909    46.666    53.587    60.669    67.915    75.324    82.895    90.629    96.646    92.723    88.881    85.120    81.441    77.842    74.325    70.889    67.535    64.261    61.069    57.958    54.929    51.980    49.113    46.327    43.623    41.000    38.458    35.997    33.618    31.320    29.103    26.968    24.914    22.941    21.050    19.240    17.511    15.864    14.298    12.813    11.410    10.088     8.847     7.688     6.610     5.614     4.699     3.865     3.112     2.441     1.852     1.344     0.917     0.571     0.307     0.124     0.023     0.000     0.000     0.000     0.000     0.000     0.000     0.000     0.000     0.000     0.000     0.000     0.000     0.000     0.000     0.000     0.000     0.000     0.000     0.000     0.000     0.000     0.000     0.000     0.000     0.000     0.000     0.000     0.000
     0.000     0.000     0.000     0.000     0.000     0.000     0.000     0.000     0.000     0.000     0.000     0.000     0.000     0.000     0.000     0.000     0.000     0.000     0.000     0.000     0.000     0.000     0.000     0.000     0.000     0.000     0.000     0.000     0.000     0.024     0.126     0.310     0.576     0.923     1.351     1.861     2.452     3.125     3.878     4.714     5.630     6.629     7.708     8.869    10.111    11.435    12.840    14.327    15.895    17.544    19.275    21.087    22.980    24.955    27.011    29.149    31.368    33.669    36.050    38.514    41.058    43.684    46.392    49.180    52.051    55.002    58.035    61.149    64.345    67.622    70.980    74.420    77.941    81.544    85.228    88.993    92.839    96.767    90.385    82.651    75.080    67.671    60.425    53.342    46.422    39.665    33.071    26.639    20.370    14.264     8.321     2.541    -3.077    -8.531   -13.823   -18.952   -23.918   -28.722   -33.362   -37.840   -42.155   -46.307   -50.296   -54.123   -57.786   -61.287   -64.625   -67.800   -70.812   -73.662   -76.348   -78.872   -81.233   -83.431   -85.466   -87.339   -89.049   -90.595   -91.979   -93.201   -94.259   -95.155   -95.887   -96.457   -96.864   -97.109   -97.190   -97.109   -96.864   -96.457   -95.887   -95.155   -94.259   -93.201   -91.979   -90.595   -89.049   -87.339   -85.466   -83.431   -81.233   -78.872   -76.348   -73.662   -70.812   -67.800   -64.625   -61.287   -57.786   -54.123   -50.296   -46.307   -42.155   -37.840   -33.362   -28.722   -23.918   -18.952   -13.823    -8.531    -3.077     2.541     8.321    14.264    20.370    26.639    33.071    39.665    46.422    53.342    60.425    67.671    75.080    82.651    90.385    96.767    92.839    88.993    85.228    81.544    77.941    74.420    70.980    67.622    64.345    61.149    58.035    55.002    52.051    49.180    46.392    43.684    41.058    38.514    36.050    33.669    31.368    29.149    27.011    24.955    22.980    21.087    19.275    17.544    15.895    14.327    12.840    11.435    10.111     8.869     7.708     6.629     5.630     4.714     3.878     3.125     2.452     1.861     1.351     0.923     0.576     0.310     0.126     0.024     0.000     0.000     0.000     0.000     0.000     0.000     0.000     0.000     0.000     0.000     0.000     0.000     0.000     0.000     0.000     0.000     0.000     0.000     0.000     0.000     0.000     0.000     0.000     0.000     0.000     0.000     0.000     0.000
     0.000     0.000     0.000     0.000     0.000     0.000     0.000     0.000     0.000     0.000     0.000     0.000     0.000     0.000     0.000     0.000     0.000     0.000     0.000     0.000     0.000     0.000     0.000     0.000     0.000     0.000     0.000     0.000     0.000     0.024     0.127     0.312     0.578     0.925     1.354     1.864     2.455     3.129     3.883     4.719     5.636     6.635     7.715     8.876    10.119    11.444    12.849    14.336    15.905    17.555    19.286    21.099    22.993    24.969    27.026    29.164    31.384    33.686    36.068    38.532    41.078    43.705    46.413    49.203    52.074    55.027    58.061    61.176    64.373    67.651    71.011    74.452    77.974    81.578    85.263    89.030    92.878    96.808    90.304    82.570    74.998    67.590    60.344    53.261    46.341    39.584    32.989    26.558    20.289    14.183     8.240     2.459    -3.158    -8.613   -13.905   -19.034   -24.000   -28.803   -33.444   -37.921   -42.236   -46.388   -50.378   -54.204   -57.868   -61.368   -64.706   -67.881   -70.894   -73.743   -76.430   -78.953   -81.314   -83.513   -85.548   -87.420   -89.130   -90.677   -92.061   -93.282   -94.340   -95.236   -95.969   -96.539   -96.946   -97.190   -97.271   -97.190   -96.946   -96.539   -95.969   -95.236   -94.340   -93.282   -92.061   -90.677   -89.130   -87.420   -85.548   -83.513   -81.314   -78.953   -76.430   -73.743   -70.894   -67.881   -64.706   -61.368   -57.868   -54.204   -50.378   -46.388   -42.236   -37.921   -33.444   -28.803   -24.000   -19.034   -13.905    -8.613    -3.158     2.459     8.240    14.183    20.289    26.558    32.989    39.584    46.341    53.261    60.344    67.590    74.998    82.570    90.304    96.808    92.878    89.030    85.263    81.578    77.974    74.452    71.011    67.651    64.373    61.176    58.061    55.027    52.074    49.203    46.413    43.705    41.078    38.532    36.068    33.686    31.384    29.164    27.026    24.969    22.993    21.099    19.286    17.555    15.905    14.336    12.849    11.444    10.119     8.876     7.715     6.635     5.636     4.719     3.883     3.129     2.455     1.864     1.354     0.925     0.578     0.312     0.127     0.024     0.000     0.000     0.000     0.000     0.000     0.000     0.000     0.000     0.000     0.000     0.000     0.000     0.000     0.000     0.000     0.000     0.000     0.000     0.000     0.000     0.000     0.000     0.000     0.000     0.000     0.000     0.000     0.000
     0.000     0.000     0.000     0.000     0.000     0.000     0.000     0.000     0.000     0.000     0.000     0.000     0.000     0.000     0.000     0.000     0.000     0.000     0.000     0.000     0.000     0.000     0.000     0.000     0.000     0.000     0.000     0.000     0.000     0.024     0.126     0.310     0.576     0.923     1.351     1.861     2.452     3.125     3.878     4.714     5.630     6.629     7.708     8.869    10.111    11.435    12.840    14.327    15.895    17.544    19.275    21.087    22.980    24.955    27.011    29.149    31.368    33.669    36.050    38.514    41.058    43.684    46.392    49.180    52.051    55.002    58.035    61.149    64.345    67.622    70.980    74.420    77.941    81.544    85.228    88.993    92.839    96.767    90.385    82.651    75.080    67.671    60.425    53.342    46.422    39.665    33.071    26.639    20.370    14.264     8.321     2.541    -3.077    -8.531   -13.823   -18.952   -23.918   -28.722   -33.362   -37.840   -42.155   -46.307   -50.296   -54.123   -57.786   -61.287   -64.625   -67.800   -70.812   -73.662   -76.348   -78.872   -81.233   -83.431   -85.466   -87.339   -89.049   -90.595   -91.979   -93.201   -94.259   -95.155   -95.887   -96.457   -96.864   -97.109   -97.190   -97.109   -96.864   -96.457   -95.887   -95.155   -94.259   -93.201   -91.979   -90.595   -89.049   -87.339   -85.466   -83.431   -81.233   -78.872   -76.348   -73.662   -70.812   -67.800   -64.625   -61.287   -57.786   -54.123   -50.296   -46.307   -42.155   -37.840   -33.362   -28.722   -23.918   -18.952   -13.823    -8.531    -3.077     2.541     8.321    14.264    20.370    26.639    33.071    39.665    46.422    53.342    60.425    67.671    75.080    82.651    90.385    96.767    92.839    88.993    85.228    81.544    77.941    74.420    70.980    67.622    64.345    61.149    58.035    55.002    52.051    49.180    46.392    43.684    41.058    38.514    36.050    33.669    31.368    29.149    27.011    24.955    22.980    21.087    19.275    17.544    15.895    14.327    12.840    11.435    10.111     8.869     7.708     6.629     5.630     4.714     3.878     3.125     2.452     1.861     1.351     0.923     0.576     0.310     0.126     0.024     0.000     0.000     0.000     0.000     0.000     0.000     0.000     0.000     0.000     0.000     0.000     0.000     0.000     0.000     0.000     0.000     0.000     0.000     0.000     0.000     0.000     0.000     0.000     0.000     0.000     0.000     0.000     0.000
     0.000     0.000     0.000     0.000     0.000     0.000     0.000     0.000     0.000     0.000     0.000     0.000     0.000     0.000     0.000     0.000     0.000     0.000     0.000     0.000     0.000     0.000     0.000     0.000     0.000     0.000     0.000     0.000     0.000     0.023     0.124     0.307     0.571     0.917     1.344     1.852     2.441     3.112     3.865     4.699     5.614     6.610     7.688     8.847    10.088    11.410    12.813    14.298    15.864    17.511    19.240    21.050    22.941    24.914    26.968    29.103    31.320    33.618    35.997    38.458    41.000    43.623    46.327    49.113    51.980    54.929    57.958    61.069    64.261    67.535    70.889    74.325    77.842    81.441    85.120    88.881    92.723    96.646    90.629    82.895    75.324    67.915    60.669    53.587    46.666    39.909    33.315    26.883    20.614    14.508     8.565     2.785    -2.833    -8.287   -13.579   -18.708   -23.674   -28.478   -33.118   -37.596   -41.911   -46.063   -50.052   -53.878   -57.542   -61.043   -64.381   -67.556   -70.568   -73.417   -76.104   -78.628   -80.989   -83.187   -85.222   -87.095   -88.804   -90.351   -91.735   -92.956   -94.015   -94.910   -95.643   -96.213   -96.620   -96.864   -96.946   -96.864   -96.620   -96.213   -95.643   -94.910   -94.015   -92.956   -91.735   -90.351   -88.804   -87.095   -85.222   -83.187   -80.989   -78.628   -76.104   -73.417   -70.568   -67.556   -64.381   -61.043   -57.542   -53.878   -50.052   -46.063   -41.911   -37.596   -33.118   -28.478   -23.674   -18.708   -13.579    -8.287    -2.833     2.785     8.565    14.508    20.614    26.883    33.315    39.909    46.666    53.587    60.669    67.915    75.324    82.895    90.629    96.646    92.723    88.881    85.120    81.441    77.842    74.325    70.889    67.535    64.261    61.069    57.958    54.929    51.980    49.113    46.327    43.623    41.000    38.458    35.997    33.618    31.320    29.103    26.968    24.914    22.941    21.050    19.240    17.511    15.864    14.298    12.813    11.410    10.088     8.847     7.688     6.610     5.614     4.699     3.865     3.112     2.441     1.852     1.344     0.917     0.571     0.307     0.124     0.023     0.000     0.000     0.000     0.000     0.000     0.000     0.000     0.000     0.000     0.000     0.000     0.000     0.000     0.000     0.000     0.000     0.000     0.000     0.000     0.000     0.000     0.000     0.000     0.000     0.000     0.000     0.000     0.000
     0.000     0.000     0.000     0.000     0.000     0.000     0.000     0.000     0.000     0.000     0.000     0.000     0.000     0.000     0.000     0.000     0.000     0.000     0.000     0.000     0.000     0.000     0.000     0.000     0.000     0.000     0.000     0.000     0.000     0.021     0.120     0.301     0.563     0.906     1.331     1.837     2.424     3.093     3.842     4.674     5.586     6.580     7.655     8.811    10.049    11.368    12.768    14.250    15.812    17.456    19.182    20.988    22.876    24.845    26.895    29.027    31.239    33.533    35.908    38.364    40.902    43.520    46.220    49.001    51.863    54.806    57.830    60.936    64.122    67.389    70.738    74.167    77.678    81.269    84.942    88.695    92.529    96.444    91.036    83.302    75.731    68.322    61.077    53.994    47.074    40.316    33.722    27.290    21.021    14.916     8.972     3.192    -2.425    -7.880   -13.172   -18.301   -23.267   -28.070   -32.711   -37.189   -41.504   -45.656   -49.645   -53.471   -57.135   -60.636   -63.974   -67.149   -70.161   -73.010   -75.697   -78.221   -80.582   -82.780   -84.815   -86.688   -88.397   -89.944   -91.328   -92.549   -93.608   -94.503   -95.236   -95.806   -96.213   -96.457   -96.539   -96.457   -96.213   -95.806   -95.236   -94.503   -93.608   -92.549   -91.328   -89.944   -88.397   -86.688   -84.815   -82.780   -80.582   -78.221   -75.697   -73.010   -70.161   -67.149   -63.974   -60.636   -57.135   -53.471   -49.645   -45.656   -41.504   -37.189   -32.711   -28.070   -23.267   -18.301   -13.172    -7.880    -2.425     3.192     8.972    14.916    21.021    27.290    33.722    40.316    47.074    53.994    61.077    68.322    75.731    83.302    91.036    96.444    92.529    88.695    84.942    81.269    77.678    74.167    70.738    67.389    64.122    60.936    57.830    54.806    51.863    49.001    46.220    43.520    40.902    38.364    35.908    33.533    31.239    29.027    26.895    24.845    22.876    20.988    19.182    17.456    15.812    14.250    12.768    11.368    10.049     8.811     7.655     6.580     5.586     4.674     3.842     3.093     2.424     1.837     1.331     0.906     0.563     0.301     0.120     0.021     0.000     0.000     0.000     0.000     0.000     0.000     0.000     0.000     0.000     0.000     0.000     0.000     0.000     0.000     0.000     0.000     0.000     0.000     0.000     0.000     0.000     0.000     0.000     0.000     0.000     0.000     0.000     0.000
     0.000     0.000     0.000     0.000     0.000     0.000     0.000     0.000     0.000     0.000     0.000     0.000     0.000     0.000     0.000     0.000     0.000     0.000     0.000     0.000     0.000     0.000     0.000     0.000     0.000     0.000     0.000     0.000     0.000     0.019     0.115     0.293     0.552     0.892     1.313     1.816     2.400     3.065     3.811     4.639     5.547     6.537     7.608     8.761     9.994    11.309    12.705    14.182    15.740    17.380    19.100    20.902    22.785    24.749    26.794    28.920    31.127    33.415    35.784    38.234    40.765    43.377    46.070    48.844    51.699    54.635    57.652    60.749    63.928    67.187    70.526    73.947    77.448    81.030    84.692    88.435    92.258    96.162    91.606    83.872    76.301    68.892    61.646    54.564    47.643    40.886    34.292    27.860    21.591    15.485     9.542     3.762    -1.856    -7.310   -12.602   -17.731   -22.697   -27.501   -32.141   -36.619   -40.934   -45.086   -49.075   -52.901   -56.565   -60.066   -63.404   -66.579   -69.591   -72.440   -75.127   -77.651   -80.012   -82.210   -84.245   -86.118   -87.827   -89.374   -90.758   -91.980   -93.038   -93.933   -94.666   -95.236   -95.643   -95.887   -95.969   -95.887   -95.643   -95.236   -94.666   -93.933   -93.038   -91.980   -90.758   -89.374   -87.827   -86.118   -84.245   -82.210   -80.012   -77.651   -75.127   -72.440   -69.591   -66.579   -63.404   -60.066   -56.565   -52.901   -49.075   -45.086   -40.934   -36.619   -32.141   -27.501   -22.697   -17.731   -12.602    -7.310    -1.856     3.762     9.542    15.485    21.591    27.860    34.292    40.886    47.643    54.564    61.646    68.892    76.301    83.872    91.606    96.162    92.258    88.435    84.692    81.030    77.448    73.947    70.526    67.187    63.928    60.749    57.652    54.635    51.699    48.844    46.070    43.377    40.765    38.234    35.784    33.415    31.127    28.920    26.794    24.749    22.785    20.902    19.100    17.380    15.740    14.182    12.705    11.309     9.994     8.761     7.608     6.537     5.547     4.639     3.811     3.065     2.400     1.816     1.313     0.892     0.552     0.293     0.115     0.019     0.000     0.000     0.000     0.000     0.000     0.000     0.000     0.000     0.000     0.000     0.000     0.000     0.000     0.000     0.000     0.000     0.000     0.000     0.000     0.000     0.000     0.000     0.000     0.000     0.000     0.000     0.000     0.000
     0.000     0.000     0.000     0.000     0.000     0.000     0.000     0.000     0.000     0.000     0.000     0.000     0.000     0.000     0.000     0.000     0.000     0.000     0.000     0.000     0.000     0.000     0.000     0.000     0.000     0.000     0.000     0.000     0.000     0.017     0.109     0.283     0.538     0.874     1.291     1.789     2.369     3.029     3.771     4.594     5.498     6.483     7.549     8.696     9.925    11.234    12.624    14.096    15.648    17.282    18.996    20.792    22.668    24.625    26.663    28.782    30.982    33.263    35.625    38.067    40.590    43.194    45.879    48.644    51.490    54.416    57.423    60.510    63.678    66.927    70.255    73.664    77.153    80.723    84.372    88.102    91.911    95.800    92.339    84.605    77.033    69.625    62.379    55.296    48.376    41.619    35.024    28.593    22.324    16.218    10.275     4.495    -1.123    -6.577   -11.869   -16.998   -21.965   -26.768   -31.408   -35.886   -40.201   -44.353   -48.342   -52.169   -55.832   -59.333   -62.671   -65.846   -68.858   -71.708   -74.394   -76.918   -79.279   -81.477   -83.513   -85.385   -87.095   -88.642   -90.026   -91.247   -92.305   -93.201   -93.933   -94.503   -94.910   -95.155   -95.236   -95.155   -94.910   -94.503   -93.933   -93.201   -92.305   -91.247   -90.026   -88.642   -87.095   -85.385   -83.513   -81.477   -79.279   -76.918   -74.394   -71.708   -68.858   -65.846   -62.671   -59.333   -55.832   -52.169   -48.342   -44.353   -40.201   -35.886   -31.408   -26.768   -21.965   -16.998   -11.869    -6.577    -1.123     4.495    10.275    16.218    22.324    28.593    35.024    41.619    48.376    55.296    62.379    69.625    77.033    84.605    92.339    95.800    91.911    88.102    84.372    80.723    77.153    73.664    70.255    66.927    63.678    60.510    57.423    54.416    51.490    48.644    45.879    43.194    40.590    38.067    35.625    33.263    30.982    28.782    26.663    24.625    22.668    20.792    18.996    17.282    15.648    14.096    12.624    11.234     9.925     8.696     7.549     6.483     5.498     4.594     3.771     3.029     2.369     1.789     1.291     0.874     0.538     0.283     0.109     0.017     0.000     0.000     0.000     0.000     0.000     0.000     0.000     0.000     0.000     0.000     0.000     0.000     0.000     0.000     0.000     0.000     0.000     0.000     0.000     0.000     0.000     0.000     0.000     0.000     0.000     0.000     0.000     0.000
     0.000     0.000     0.000     0.000     0.000     0.000     0.000     0.000     0.000     0.000     0.000     0.000     0.000     0.000     0.000     0.000     0.000     0.000     0.000     0.000     0.000     0.000     0.000     0.000     0.000     0.000     0.000     0.000     0.000     0.014     0.102     0.270     0.520     0.851     1.263     1.757     2.331     2.986     3.722     4.539     5.438     6.417     7.477     8.618     9.840    11.143    12.526    13.991    15.536    17.163    18.870    20.657    22.526    24.475    26.505    28.616    30.807    33.079    35.431    37.864    40.377    42.971    45.645    48.399    51.234    54.149    57.144    60.219    63.375    66.610    69.925    73.320    76.795    80.349    83.983    87.696    91.488    95.360    93.235    85.500    77.929    70.520    63.275    56.192    49.272    42.514    35.920    29.488    23.220    17.114    11.170     5.390    -0.227    -5.682   -10.974   -16.103   -21.069   -25.872   -30.513   -34.991   -39.305   -43.457   -47.447   -51.273   -54.937   -58.437   -61.775   -64.950   -67.963   -70.812   -73.499   -76.023   -78.384   -80.582   -82.617   -84.490   -86.199   -87.746   -89.130   -90.351   -91.410   -92.305   -93.038   -93.608   -94.015   -94.259   -94.340   -94.259   -94.015   -93.608   -93.038   -92.305   -91.410   -90.351   -89.130   -87.746   -86.199   -84.490   -82.617   -80.582   -78.384   -76.023   -73.499   -70.812   -67.963   -64.950   -61.775   -58.437   -54.937   -51.273   -47.447   -43.457   -39.305   -34.991   -30.513   -25.872   -21.069   -16.103   -10.974    -5.682    -0.227     5.390    11.170    17.114    23.220    29.488    35.920    42.514    49.272    56.192    63.275    70.520    77.929    85.500    93.235    95.360    91.488    87.696    83.983    80.349    76.795    73.320    69.925    66.610    63.375    60.219    57.144    54.149    51.234    48.399    45.645    42.971    40.377    37.864    35.431    33.079    30.807    28.616    26.505    24.475    22.526    20.657    18.870    17.163    15.536    13.991    12.526    11.143     9.840     8.618     7.477     6.417     5.438     4.539     3.722     2.986     2.331     1.757     1.263     0.851     0.520     0.270     0.102     0.014     0.000     0.000     0.000     0.000     0.000     0.000     0.000     0.000     0.000     0.000     0.000     0.000     0.000     0.000     0.000     0.000     0.000     0.000     0.000     0.000     0.000     0.000     0.000     0.000     0.000     0.000     0.000     0.000
     0.000     0.000     0.000     0.000     0.000     0.000     0.000     0.000     0.000     0.000     0.000     0.000     0.000     0.000     0.000     0.000     0.000     0.000     0.000     0.000     0.000     0.000     0.000     0.000     0.000     0.000     0.000     0.000     0.000     0.011     0.093     0.256     0.500     0.826     1.232     1.719     2.287     2.935     3.665     4.476     5.367     6.339     7.392     8.526     9.740    11.035    12.411    13.867    15.404    17.022    18.720    20.499    22.359    24.298    26.319    28.419    30.600    32.861    35.203    37.624    40.126    42.708    45.370    48.112    50.933    53.835    56.816    59.877    63.017    66.237    69.537    72.915    76.373    79.909    83.525    87.219    90.992    94.843    94.293    86.559    78.987    71.579    64.333    57.250    50.330    43.573    36.978    30.547    24.278    18.172    12.229     6.449     0.831    -4.624    -9.915   -15.044   -20.011   -24.814   -29.454   -33.932   -38.247   -42.399   -46.388   -50.215   -53.878   -57.379   -60.717   -63.892   -66.904   -69.754   -72.440   -74.964   -77.325   -79.523   -81.559   -83.431   -85.141   -86.688   -88.072   -89.293   -90.351   -91.247   -91.980   -92.549   -92.956   -93.201   -93.282   -93.201   -92.956   -92.549   -91.980   -91.247   -90.351   -89.293   -88.072   -86.688   -85.141   -83.431   -81.559   -79.523   -77.325   -74.964   -72.440   -69.754   -66.904   -63.892   -60.717   -57.379   -53.878   -50.215   -46.388   -42.399   -38.247   -33.932   -29.454   -24.814   -20.011   -15.044    -9.915    -4.624     0.831     6.449    12.229    18.172    24.278    30.547    36.978    43.573    50.330    57.250    64.333    71.579    78.987    86.559    94.293    94.843    90.992    87.219    83.525    79.909    76.373    72.915    69.537    66.237    63.017    59.877    56.816    53.835    50.933    48.112    45.370    42.708    40.126    37.624    35.203    32.861    30.600    28.419    26.319    24.298    22.359    20.499    18.720    17.022    15.404    13.867    12.411    11.035     9.740     8.526     7.392     6.339     5.367     4.476     3.665     2.935     2.287     1.719     1.232     0.826     0.500     0.256     0.093     0.011     0.000     0.000     0.000     0.000     0.000     0.000     0.000     0.000     0.000     0.000     0.000     0.000     0.000     0.000     0.000     0.000     0.000     0.000     0.000     0.000     0.000     0.000     0.000     0.000     0.000     0.000     0.000     0.000
     0.000     0.000     0.000     0.000     0.000     0.000     0.000     0.000     0.000     0.000     0.000     0.000     0.000     0.000     0.000     0.000     0.000     0.000     0.000     0.000     0.000     0.000     0.000     0.000     0.000     0.000     0.000     0.000     0.000     0.008     0.084     0.240     0.478     0.796     1.196     1.676     2.236     2.878     3.600     4.403     5.286     6.250     7.295     8.420     9.626    10.912    12.279    13.726    15.253    16.861    18.549    20.318    22.167    24.095    26.105    28.194    30.363    32.612    34.941    37.349    39.838    42.406    45.054    47.781    50.588    53.474    56.439    59.484    62.607    65.810    69.091    72.450    75.888    79.405    82.999    86.671    90.422    94.249    95.514    87.780    80.209    72.800    65.554    58.471    51.551    44.794    38.200    31.768    25.499    19.393    13.450     7.670     2.052    -3.402    -8.694   -13.823   -18.789   -23.593   -28.233   -32.711   -37.026   -41.178   -45.167   -48.994   -52.657   -56.158   -59.496   -62.671   -65.683   -68.533   -71.219   -73.743   -76.104   -78.302   -80.337   -82.210   -83.920   -85.466   -86.851   -88.072   -89.130   -90.026   -90.758   -91.328   -91.735   -91.979   -92.061   -91.979   -91.735   -91.328   -90.758   -90.026   -89.130   -88.072   -86.851   -85.466   -83.920   -82.210   -80.337   -78.302   -76.104   -73.743   -71.219   -68.533   -65.683   -62.671   -59.496   -56.158   -52.657   -48.994   -45.167   -41.178   -37.026   -32.711   -28.233   -23.593   -18.789   -13.823    -8.694    -3.402     2.052     7.670    13.450    19.393    25.499    31.768    38.200    44.794    51.551    58.471    65.554    72.800    80.209    87.780    95.514    94.249    90.422    86.671    82.999    79.405    75.888    72.450    69.091    65.810    62.607    59.484    56.439    53.474    50.588    47.781    45.054    42.406    39.838    37.349    34.941    32.612    30.363    28.194    26.105    24.095    22.167    20.318    18.549    16.861    15.253    13.726    12.279    10.912     9.626     8.420     7.295     6.250     5.286     4.403     3.600     2.878     2.236     1.676     1.196     0.796     0.478     0.240     0.084     0.008     0.000     0.000     0.000     0.000     0.000     0.000     0.000     0.000     0.000     0.000     0.000     0.000     0.000     0.000     0.000     0.000     0.000     0.000     0.000     0.000     0.000     0.000     0.000     0.000     0.000     0.000     0.000     0.000
     0.000     0.000     0.000     0.000     0.000     0.000     0.000     0.000     0.000     0.000     0.000     0.000     0.000     0.000     0.000     0.000     0.000     0.000     0.000     0.000     0.000     0.000     0.000     0.000     0.000     0.000     0.000     0.000     0.000     0.005     0.074     0.223     0.453     0.764     1.155     1.627     2.180     2.813     3.527     4.321     5.195     6.150     7.185     8.301     9.497    10.773    12.130    13.566    15.083    16.680    18.357    20.114    21.950    23.867    25.863    27.939    30.095    32.331    34.645    37.040    39.513    42.066    44.698    47.409    50.199    53.068    56.015    59.041    62.145    65.328    68.588    71.927    75.343    78.836    82.407    86.055    89.780    93.581    96.898    89.164    81.593    74.184    66.938    59.855    52.935    46.178    39.584    33.152    26.883    20.777    14.834     9.054     3.436    -2.018    -7.310   -12.439   -17.405   -22.209   -26.849   -31.327   -35.642   -39.794   -43.783   -47.610   -51.273   -54.774   -58.112   -61.287   -64.299   -67.149   -69.835   -72.359   -74.720   -76.918   -78.953   -80.826   -82.536   -84.082   -85.466   -86.688   -87.746   -88.642   -89.374   -89.944   -90.351   -90.595   -90.677   -90.595   -90.351   -89.944   -89.374   -88.642   -87.746   -86.688   -85.466   -84.082   -82.536   -80.826   -78.953   -76.918   -74.720   -72.359   -69.835   -67.149   -64.299   -61.287   -58.112   -54.774   -51.273   -47.610   -43.783   -39.794   -35.642   -31.327   -26.849   -22.209   -17.405   -12.439    -7.310    -2.018     3.436     9.054    14.834    20.777    26.883    33.152    39.584    46.178    52.935    59.855    66.938    74.184    81.593    89.164    96.898    93.581    89.780    86.055    82.407    78.836    75.343    71.927    68.588    65.328    62.145    59.041    56.015    53.068    50.199    47.409    44.698    42.066    39.513    37.040    34.645    32.331    30.095    27.939    25.863    23.867    21.950    20.114    18.357    16.680    15.083    13.566    12.130    10.773     9.497     8.301     7.185     6.150     5.195     4.321     3.527     2.813     2.180     1.627     1.155     0.764     0.453     0.223     0.074     0.005     0.000     0.000     0.000     0.000     0.000     0.000     0.000     0.000     0.000     0.000     0.000     0.000     0.000     0.000     0.000     0.000     0.000     0.000     0.000     0.000     0.000     0.000     0.000     0.000     0.000     0.000     0.000     0.000
     0.000     0.000     0.000     0.000     0.000     0.000     0.000     0.000     0.000     0.000     0.000     0.000     0.000     0.000     0.000     0.000     0.000     0.000     0.000     0.000     0.000     0.000     0.000     0.000     0.000     0.000     0.000     0.000     0.000     0.003     0.063     0.205     0.426     0.729     1.111     1.574     2.118     2.742     3.446     4.230     5.095     6.039     7.064     8.169     9.354    10.619    11.965    13.389    14.894    16.479    18.143    19.887    21.710    23.613    25.596    27.657    29.798    32.018    34.318    36.696    39.153    41.689    44.303    46.996    49.767    52.616    55.544    58.549    61.632    64.793    68.030    71.345    74.737    78.205    81.750    85.371    89.067    92.839    96.686    90.711    83.139    75.731    68.485    61.402    54.482    47.725    41.130    34.699    28.430    22.324    16.381    10.601     4.983    -0.472    -5.763   -10.892   -15.859   -20.662   -25.302   -29.780   -34.095   -38.247   -42.236   -46.063   -49.726   -53.227   -56.565   -59.740   -62.752   -65.602   -68.288   -70.812   -73.173   -75.371   -77.407   -79.279   -80.989   -82.536   -83.920   -85.141   -86.199   -87.095   -87.827   -88.397   -88.804   -89.049   -89.130   -89.049   -88.804   -88.397   -87.827   -87.095   -86.199   -85.141   -83.920   -82.536   -80.989   -79.279   -77.407   -75.371   -73.173   -70.812   -68.288   -65.602   -62.752   -59.740   -56.565   -53.227   -49.726   -46.063   -42.236   -38.247   -34.095   -29.780   -25.302   -20.662   -15.859   -10.892    -5.763    -0.472     4.983    10.601    16.381    22.324    28.430    34.699    41.130    47.725    54.482    61.402    68.485    75.731    83.139    90.711    96.686    92.839    89.067    85.371    81.750    78.205    74.737    71.345    68.030    64.793    61.632    58.549    55.544    52.616    49.767    46.996    44.303    41.689    39.153    36.696    34.318    32.018    29.798    27.657    25.596    23.613    21.710    19.887    18.143    16.479    14.894    13.389    11.965    10.619     9.354     8.169     7.064     6.039     5.095     4.230     3.446     2.742     2.118     1.574     1.111     0.729     0.426     0.205     0.063     0.003     0.000     0.000     0.000     0.000     0.000     0.000     0.000     0.000     0.000     0.000     0.000     0.000     0.000     0.000     0.000     0.000     0.000     0.000     0.000     0.000     0.000     0.000     0.000     0.000     0.000     0.000     0.000     0.000
     0.000     0.000     0.000     0.000     0.000     0.000     0.000     0.000     0.000     0.000     0.000     0.000     0.000     0.000     0.000     0.000     0.000     0.000     0.000     0.000     0.000     0.000     0.000     0.000     0.000     0.000     0.000     0.000     0.000     0.001     0.053     0.185     0.398     0.690     1.064     1.517     2.050     2.664     3.358     4.131     4.985     5.918     6.932     8.025     9.198    10.451    11.784    13.196    14.687    16.258    17.908    19.638    21.447    23.335    25.302    27.348    29.472    31.676    33.958    36.318    38.757    41.274    43.869    46.542    49.293    52.121    55.027    58.009    61.069    64.206    67.418    70.708    74.073    77.514    81.030    84.621    88.287    92.026    95.840    92.420    84.849    77.441    70.195    63.112    56.192    49.435    42.840    36.408    30.140    24.034    18.091    12.310     6.693     1.238    -4.054    -9.183   -14.149   -18.952   -23.593   -28.070   -32.385   -36.537   -40.527   -44.353   -48.017   -51.517   -54.855   -58.030   -61.043   -63.892   -66.579   -69.103   -71.463   -73.662   -75.697   -77.569   -79.279   -80.826   -82.210   -83.431   -84.490   -85.385   -86.118   -86.688   -87.095   -87.339   -87.420   -87.339   -87.095   -86.688   -86.118   -85.385   -84.490   -83.431   -82.210   -80.826   -79.279   -77.569   -75.697   -73.662   -71.463   -69.103   -66.579   -63.892   -61.043   -58.030   -54.855   -51.517   -48.017   -44.353   -40.527   -36.537   -32.385   -28.070   -23.593   -18.952   -14.149    -9.183    -4.054     1.238     6.693    12.310    18.091    24.034    30.140    36.408    42.840    49.435    56.192    63.112    70.195    77.441    84.849    92.420    95.840    92.026    88.287    84.621    81.030    77.514    74.073    70.708    67.418    64.206    61.069    58.009    55.027    52.121    49.293    46.542    43.869    41.274    38.757    36.318    33.958    31.676    29.472    27.348    25.302    23.335    21.447    19.638    17.908    16.258    14.687    13.196    11.784    10.451     9.198     8.025     6.932     5.918     4.985     4.131     3.358     2.664     2.050     1.517     1.064     0.690     0.398     0.185     0.053     0.001     0.000     0.000     0.000     0.000     0.000     0.000     0.000     0.000     0.000     0.000     0.000     0.000     0.000     0.000     0.000     0.000     0.000     0.000     0.000     0.000     0.000     0.000     0.000     0.000     0.000     0.000     0.000     0.000
     0.000     0.000     0.000     0.000     0.000     0.000     0.000     0.000     0.000     0.000     0.000     0.000     0.000     0.000     0.000     0.000     0.000     0.000     0.000     0.000     0.000     0.000     0.000     0.000     0.000     0.000     0.000     0.000     0.000     0.000     0.042     0.165     0.367     0.650     1.013     1.455     1.978     2.580     3.262     4.024     4.866     5.788     6.789     7.869     9.029    10.269    11.587    12.985    14.462    16.019    17.654    19.368    21.161    23.033    24.983    27.011    29.118    31.304    33.567    35.908    38.327    40.824    43.398    46.049    48.777    51.583    54.465    57.423    60.457    63.568    66.754    70.015    73.351    76.762    80.247    83.806    87.439    91.144    94.922    94.293    86.722    79.313    72.067    64.984    58.064    51.307    44.713    38.281    32.012    25.906    19.963    14.183     8.565     3.111    -2.181    -7.310   -12.276   -17.080   -21.720   -26.198   -30.513   -34.665   -38.654   -42.481   -46.144   -49.645   -52.983   -56.158   -59.170   -62.020   -64.706   -67.230   -69.591   -71.789   -73.824   -75.697   -77.407   -78.953   -80.337   -81.559   -82.617   -83.513   -84.245   -84.815   -85.222   -85.466   -85.548   -85.466   -85.222   -84.815   -84.245   -83.513   -82.617   -81.559   -80.337   -78.953   -77.407   -75.697   -73.824   -71.789   -69.591   -67.230   -64.706   -62.020   -59.170   -56.158   -52.983   -49.645   -46.144   -42.481   -38.654   -34.665   -30.513   -26.198   -21.720   -17.080   -12.276    -7.310    -2.181     3.111     8.565    14.183    19.963    25.906    32.012    38.281    44.713    51.307    58.064    64.984    72.067    79.313    86.722    94.293    94.922    91.144    87.439    83.806    80.247    76.762    73.351    70.015    66.754    63.568    60.457    57.423    54.465    51.583    48.777    46.049    43.398    40.824    38.327    35.908    33.567    31.304    29.118    27.011    24.983    23.033    21.161    19.368    17.654    16.019    14.462    12.985    11.587    10.269     9.029     7.869     6.789     5.788     4.866     4.024     3.262     2.580     1.978     1.455     1.013     0.650     0.367     0.165     0.042     0.000     0.000     0.000     0.000     0.000     0.000     0.000     0.000     0.000     0.000     0.000     0.000     0.000     0.000     0.000     0.000     0.000     0.000     0.000     0.000     0.000     0.000     0.000     0.000     0.000     0.000     0.000     0.000     0.000
     0.000     0.000     0.000     0.000     0.000     0.000     0.000     0.000     0.000     0.000     0.000     0.000     0.000     0.000     0.000     0.000     0.000     0.000     0.000     0.000     0.000     0.000     0.000     0.000     0.000     0.000     0.000     0.000     0.000     0.000     0.032     0.144     0.336     0.607     0.959     1.390     1.900     2.491     3.161     3.910     4.739     5.647     6.635     7.701     8.847    10.072    11.376    12.759    14.221    15.761    17.380    19.077    20.853    22.707    24.639    26.649    28.737    30.902    33.146    35.466    37.864    40.338    42.890    45.518    48.222    51.003    53.859    56.791    59.798    62.880    66.037    69.269    72.574    75.953    79.405    82.929    86.526    90.194    93.934    96.328    88.757    81.348    74.103    67.020    60.100    53.342    46.748    40.316    34.048    27.942    21.998    16.218    10.601     5.146    -0.146    -5.275   -10.241   -15.044   -19.685   -24.163   -28.478   -32.630   -36.619   -40.445   -44.109   -47.610   -50.947   -54.123   -57.135   -59.984   -62.671   -65.195   -67.556   -69.754   -71.789   -73.662   -75.371   -76.918   -78.302   -79.523   -80.582   -81.477   -82.210   -82.780   -83.187   -83.431   -83.513   -83.431   -83.187   -82.780   -82.210   -81.477   -80.582   -79.523   -78.302   -76.918   -75.371   -73.662   -71.789   -69.754   -67.556   -65.195   -62.671   -59.984   -57.135   -54.123   -50.947   -47.610   -44.109   -40.445   -36.619   -32.630   -28.478   -24.163   -19.685   -15.044   -10.241    -5.275    -0.146     5.146    10.601    16.218    21.998    27.942    34.048    40.316    46.748    53.342    60.100    67.020    74.103    81.348    88.757    96.328    93.934    90.194    86.526    82.929    79.405    75.953    72.574    69.269    66.037    62.880    59.798    56.791    53.859    51.003    48.222    45.518    42.890    40.338    37.864    35.466    33.146    30.902    28.737    26.649    24.639    22.707    20.853    19.077    17.380    15.761    14.221    12.759    11.376    10.072     8.847     7.701     6.635     5.647     4.739     3.910     3.161     2.491     1.900     1.390     0.959     0.607     0.336     0.144     0.032     0.000     0.000     0.000     0.000     0.000     0.000     0.000     0.000     0.000     0.000     0.000     0.000     0.000     0.000     0.000     0.000     0.000     0.000     0.000     0.000     0.000     0.000     0.000     0.000     0.000     0.000     0.000     0.000     0.000
     0.000     0.000     0.000     0.000     0.000     0.000     0.000     0.000     0.000     0.000     0.000     0.000     0.000     0.000     0.000     0.000     0.000     0.000     0.000     0.000     0.000     0.000     0.000     0.000     0.000     0.000     0.000     0.000     0.000     0.000     0.023     0.123     0.303     0.563     0.902     1.321     1.819     2.396     3.053     3.789     4.604     5.498     6.471     7.523     8.653     9.863    11.151    12.517    13.962    15.486    17.087    18.766    20.524    22.359    24.271    26.261    28.329    30.473    32.695    34.993    37.368    39.819    42.346    44.949    47.628    50.382    53.211    56.115    59.093    62.145    65.271    68.470    71.743    75.087    78.504    81.992    85.550    89.180    92.878    96.646    90.955    83.547    76.301    69.218    62.298    55.541    48.946    42.514    36.246    30.140    24.197    18.416    12.799     7.344     2.052    -3.077    -8.043   -12.846   -17.487   -21.965   -26.279   -30.431   -34.421   -38.247   -41.911   -45.411   -48.749   -51.924   -54.937   -57.786   -60.473   -62.997   -65.358   -67.556   -69.591   -71.463   -73.173   -74.720   -76.104   -77.325   -78.384   -79.279   -80.012   -80.582   -80.989   -81.233   -81.314   -81.233   -80.989   -80.582   -80.012   -79.279   -78.384   -77.325   -76.104   -74.720   -73.173   -71.463   -69.591   -67.556   -65.358   -62.997   -60.473   -57.786   -54.937   -51.924   -48.749   -45.411   -41.911   -38.247   -34.421   -30.431   -26.279   -21.965   -17.487   -12.846    -8.043    -3.077     2.052     7.344    12.799    18.416    24.197    30.140    36.246    42.514    48.946    55.541    62.298    69.218    76.301    83.547    90.955    96.646    92.878    89.180    85.550    81.992    78.504    75.087    71.743    68.470    65.271    62.145    59.093    56.115    53.211    50.382    47.628    44.949    42.346    39.819    37.368    34.993    32.695    30.473    28.329    26.261    24.271    22.359    20.524    18.766    17.087    15.486    13.962    12.517    11.151     9.863     8.653     7.523     6.471     5.498     4.604     3.789     3.053     2.396     1.819     1.321     0.902     0.563     0.303     0.123     0.023     0.000     0.000     0.000     0.000     0.000     0.000     0.000     0.000     0.000     0.000     0.000     0.000     0.000     0.000     0.000     0.000     0.000     0.000     0.000     0.000     0.000     0.000     0.000     0.000     0.000     0.000     0.000     0.000     0.000
     0.000     0.000     0.000     0.000     0.000     0.000     0.000     0.000     0.000     0.000     0.000     0.000     0.000     0.000     0.000     0.000     0.000     0.000     0.000     0.000     0.000     0.000     0.000     0.000     0.000     0.000     0.000     0.000     0.000     0.000     0.015     0.103     0.270     0.517     0.843     1.249     1.733     2.297     2.939     3.661     4.461     5.340     6.297     7.333     8.448     9.641    10.912    12.261    13.688    15.193    16.776    18.436    20.174    21.988    23.880    25.849    27.895    30.017    32.215    34.490    36.840    39.266    41.768    44.344    46.996    49.722    52.522    55.396    58.343    61.363    64.457    67.622    70.859    74.167    77.546    80.995    84.514    88.102    91.757    95.480    93.316    85.907    78.662    71.579    64.659    57.901    51.307    44.875    38.607    32.501    26.558    20.777    15.160     9.705     4.413    -0.716    -5.682   -10.485   -15.126   -19.604   -23.918   -28.070   -32.060   -35.886   -39.550   -43.050   -46.388   -49.563   -52.576   -55.425   -58.112   -60.636   -62.997   -65.195   -67.230   -69.103   -70.812   -72.359   -73.743   -74.964   -76.023   -76.918   -77.651   -78.221   -78.628   -78.872   -78.953   -78.872   -78.628   -78.221   -77.651   -76.918   -76.023   -74.964   -73.743   -72.359   -70.812   -69.103   -67.230   -65.195   -62.997   -60.636   -58.112   -55.425   -52.576   -49.563   -46.388   -43.050   -39.550   -35.886   -32.060   -28.070   -23.918   -19.604   -15.126   -10.485    -5.682    -0.716     4.413     9.705    15.160    20.777    26.558    32.501    38.607    44.875    51.307    57.901    64.659    71.579    78.662    85.907    93.316    95.480    91.757    88.102    84.514    80.995    77.546    74.167    70.859    67.622    64.457    61.363    58.343    55.396    52.522    49.722    46.996    44.344    41.768    39.266    36.840    34.490    32.215    30.017    27.895    25.849    23.880    21.988    20.174    18.436    16.776    15.193    13.688    12.261    10.912     9.641     8.448     7.333     6.297     5.340     4.461     3.661     2.939     2.297     1.733     1.249     0.843     0.517     0.270     0.103     0.015     0.000     0.000     0.000     0.000     0.000     0.000     0.000     0.000     0.000     0.000     0.000     0.000     0.000     0.000     0.000     0.000     0.000     0.000     0.000     0.000     0.000     0.000     0.000     0.000     0.000     0.000     0.000     0.000     0.000
     0.000     0.000     0.000     0.000     0.000     0.000     0.000     0.000     0.000     0.000     0.000     0.000     0.000     0.000     0.000     0.000     0.000     0.000     0.000     0.000     0.000     0.000     0.000     0.000     0.000     0.000     0.000     0.000     0.000     0.000     0.008     0.083     0.237     0.471     0.783     1.174     1.644     2.193     2.821     3.527     4.311     5.174     6.115     7.134     8.232     9.407    10.660    11.990    13.399    14.884    16.447    18.087    19.804    21.597    23.467    25.413    27.436    29.534    31.708    33.958    36.283    38.682    41.156    43.705    46.327    49.023    51.793    54.635    57.550    60.537    63.595    66.725    69.925    73.195    76.535    79.943    83.419    86.963    90.573    94.249    95.840    88.431    81.186    74.103    67.183    60.425    53.831    47.399    41.130    35.024    29.081    23.301    17.684    12.229     6.937     1.808    -3.158    -7.962   -12.602   -17.080   -21.395   -25.547   -29.536   -33.362   -37.026   -40.527   -43.865   -47.040   -50.052   -52.901   -55.588   -58.112   -60.473   -62.671   -64.706   -66.579   -68.288   -69.835   -71.219   -72.440   -73.499   -74.394   -75.127   -75.697   -76.104   -76.348   -76.430   -76.348   -76.104   -75.697   -75.127   -74.394   -73.499   -72.440   -71.219   -69.835   -68.288   -66.579   -64.706   -62.671   -60.473   -58.112   -55.588   -52.901   -50.052   -47.040   -43.865   -40.527   -37.026   -33.362   -29.536   -25.547   -21.395   -17.080   -12.602    -7.962    -3.158     1.808     6.937    12.229    17.684    23.301    29.081    35.024    41.130    47.399    53.831    60.425    67.183    74.103    81.186    88.431    95.840    94.249    90.573    86.963    83.419    79.943    76.535    73.195    69.925    66.725    63.595    60.537    57.550    54.635    51.793    49.023    46.327    43.705    41.156    38.682    36.283    33.958    31.708    29.534    27.436    25.413    23.467    21.597    19.804    18.087    16.447    14.884    13.399    11.990    10.660     9.407     8.232     7.134     6.115     5.174     4.311     3.527     2.821     2.193     1.644     1.174     0.783     0.471     0.237     0.083     0.008     0.000     0.000     0.000     0.000     0.000     0.000     0.000     0.000     0.000     0.000     0.000     0.000     0.000     0.000     0.000     0.000     0.000     0.000     0.000     0.000     0.000     0.000     0.000     0.000     0.000     0.000     0.000     0.000     0.000
     0.000     0.000     0.000     0.000     0.000     0.000     0.000     0.000     0.000     0.000     0.000     0.000     0.000     0.000     0.000     0.000     0.000     0.000     0.000     0.000     0.000     0.000     0.000     0.000     0.000     0.000     0.000     0.000     0.000     0.000     0.003     0.064     0.205     0.424     0.721     1.098     1.552     2.085     2.697     3.387     4.155     5.000     5.924     6.926     8.005     9.161    10.395    11.707    13.095    14.560    16.102    17.720    19.415    21.186    23.033    24.955    26.953    29.027    31.175    33.398    35.695    38.067    40.513    43.032    45.624    48.288    51.026    53.835    56.715    59.667    62.689    65.781    68.942    72.173    75.471    78.836    82.268    85.766    89.329    92.956    96.646    91.118    83.872    76.789    69.869    63.112    56.517    50.086    43.817    37.711    31.768    25.988    20.370    14.916     9.624     4.495    -0.472    -5.275    -9.915   -14.393   -18.708   -22.860   -26.849   -30.676   -34.339   -37.840   -41.178   -44.353   -47.365   -50.215   -52.901   -55.425   -57.786   -59.984   -62.020   -63.892   -65.602   -67.149   -68.533   -69.754   -70.812   -71.708   -72.440   -73.010   -73.417   -73.662   -73.743   -73.662   -73.417   -73.010   -72.440   -71.708   -70.812   -69.754   -68.533   -67.149   -65.602   -63.892   -62.020   -59.984   -57.786   -55.425   -52.901   -50.215   -47.365   -44.353   -41.178   -37.840   -34.339   -30.676   -26.849   -22.860   -18.708   -14.393    -9.915    -5.275    -0.472     4.495     9.624    14.916    20.370    25.988    31.768    37.711    43.817    50.086    56.517    63.112    69.869    76.789    83.872    91.118    96.646    92.956    89.329    85.766    82.268    78.836    75.471    72.173    68.942    65.781    62.689    59.667    56.715    53.835    51.026    48.288    45.624    43.032    40.513    38.067    35.695    33.398    31.175    29.027    26.953    24.955    23.033    21.186    19.415    17.720    16.102    14.560    13.095    11.707    10.395     9.161     8.005     6.926     5.924     5.000     4.155     3.387     2.697     2.085     1.552     1.098     0.721     0.424     0.205     0.064     0.003     0.000     0.000     0.000     0.000     0.000     0.000     0.000     0.000     0.000     0.000     0.000     0.000     0.000     0.000     0.000     0.000     0.000     0.000     0.000     0.000     0.000     0.000     0.000     0.000     0.000     0.000     0.000     0.000     0.000
     0.000     0.000     0.000     0.000     0.000     0.000     0.000     0.000     0.000     0.000     0.000     0.000     0.000     0.000     0.000     0.000     0.000     0.000     0.000     0.000     0.000     0.000     0.000     0.000     0.000     0.000     0.000     0.000     0.000     0.000     0.000     0.047     0.173     0.376     0.659     1.019     1.458     1.975     2.569     3.242     3.992     4.820     5.726     6.708     7.768     8.905    10.119    11.410    12.777    14.221    15.740    17.336    19.008    20.755    22.577    24.475    26.448    28.495    30.616    32.811    35.080    37.423    39.838    42.326    44.886    47.518    50.222    52.996    55.841    58.756    61.740    64.793    67.913    71.102    74.357    77.678    81.064    84.514    88.028    91.603    95.240    93.967    86.722    79.639    72.719    65.961    59.367    52.935    46.666    40.561    34.617    28.837    23.220    17.765    12.473     7.344     2.378    -2.425    -7.066   -11.544   -15.859   -20.011   -24.000   -27.826   -31.490   -34.991   -38.328   -41.504   -44.516   -47.365   -50.052   -52.576   -54.937   -57.135   -59.170   -61.043   -62.752   -64.299   -65.683   -66.904   -67.963   -68.858   -69.591   -70.161   -70.568   -70.812   -70.894   -70.812   -70.568   -70.161   -69.591   -68.858   -67.963   -66.904   -65.683   -64.299   -62.752   -61.043   -59.170   -57.135   -54.937   -52.576   -50.052   -47.365   -44.516   -41.504   -38.328   -34.991   -31.490   -27.826   -24.000   -20.011   -15.859   -11.544    -7.066    -2.425     2.378     7.344    12.473    17.765    23.220    28.837    34.617    40.561    46.666    52.935    59.367    65.961    72.719    79.639    86.722    93.967    95.240    91.603    88.028    84.514    81.064    77.678    74.357    71.102    67.913    64.793    61.740    58.756    55.841    52.996    50.222    47.518    44.886    42.326    39.838    37.423    35.080    32.811    30.616    28.495    26.448    24.475    22.577    20.755    19.008    17.336    15.740    14.221    12.777    11.410    10.119     8.905     7.768     6.708     5.726     4.820     3.992     3.242     2.569     1.975     1.458     1.019     0.659     0.376     0.173     0.047     0.000     0.000     0.000     0.000     0.000     0.000     0.000     0.000     0.000     0.000     0.000     0.000     0.000     0.000     0.000     0.000     0.000     0.000     0.000     0.000     0.000     0.000     0.000     0.000     0.000     0.000     0.000     0.000     0.000     0.000
     0.000     0.000     0.000     0.000     0.000     0.000     0.000     0.000     0.000     0.000     0.000     0.000     0.000     0.000     0.000     0.000     0.000     0.000     0.000     0.000     0.000     0.000     0.000     0.000     0.000     0.000     0.000     0.000     0.000     0.000     0.000     0.032     0.142     0.330     0.596     0.940     1.361     1.861     2.438     3.093     3.824     4.634     5.520     6.483     7.523     8.639     9.832    11.101    12.446    13.867    15.364    16.936    18.584    20.306    22.103    23.974    25.920    27.939    30.033    32.199    34.438    36.750    39.134    41.590    44.117    46.715    49.383    52.121    54.929    57.805    60.749    63.761    66.840    69.985    73.195    76.470    79.808    83.209    86.671    90.194    93.777    96.980    89.734    82.651    75.731    68.974    62.379    55.948    49.679    43.573    37.630    31.849    26.232    20.777    15.485    10.356     5.390     0.587    -4.054    -8.531   -12.846   -16.998   -20.988   -24.814   -28.478   -31.978   -35.316   -38.491   -41.504   -44.353   -47.040   -49.563   -51.924   -54.123   -56.158   -58.030   -59.740   -61.287   -62.671   -63.892   -64.950   -65.846   -66.579   -67.149   -67.556   -67.800   -67.881   -67.800   -67.556   -67.149   -66.579   -65.846   -64.950   -63.892   -62.671   -61.287   -59.740   -58.030   -56.158   -54.123   -51.924   -49.563   -47.040   -44.353   -41.504   -38.491   -35.316   -31.978   -28.478   -24.814   -20.988   -16.998   -12.846    -8.531    -4.054     0.587     5.390    10.356    15.485    20.777    26.232    31.849    37.630    43.573    49.679    55.948    62.379    68.974    75.731    82.651    89.734    96.980    93.777    90.194    86.671    83.209    79.808    76.470    73.195    69.985    66.840    63.761    60.749    57.805    54.929    52.121    49.383    46.715    44.117    41.590    39.134    36.750    34.438    32.199    30.033    27.939    25.920    23.974    22.103    20.306    18.584    16.936    15.364    13.867    12.446    11.101     9.832     8.639     7.523     6.483     5.520     4.634     3.824     3.093     2.438     1.861     1.361     0.940     0.596     0.330     0.142     0.032     0.000     0.000     0.000     0.000     0.000     0.000     0.000     0.000     0.000     0.000     0.000     0.000     0.000     0.000     0.000     0.000     0.000     0.000     0.000     0.000     0.000     0.000     0.000     0.000     0.000     0.000     0.000     0.000     0.000     0.000
     0.000     0.000     0.000     0.000     0.000     0.000     0.000     0.000     0.000     0.000     0.000     0.000     0.000     0.000     0.000     0.000     0.000     0.000     0.000     0.000     0.000     0.000     0.000     0.000     0.000     0.000     0.000     0.000     0.000     0.000     0.000     0.019     0.113     0.284     0.533     0.859     1.263     1.745     2.304     2.939     3.652     4.441     5.307     6.250     7.269     8.364     9.535    10.781    12.103    13.501    14.974    16.521    18.143    19.839    21.610    23.454    25.372    27.362    29.426    31.562    33.770    36.050    38.402    40.824    43.316    45.879    48.510    51.211    53.980    56.816    59.719    62.689    65.724    68.824    71.988    75.215    78.504    81.854    85.263    88.732    92.258    95.840    92.909    85.826    78.906    72.149    65.554    59.123    52.854    46.748    40.805    35.024    29.407    23.952    18.660    13.531     8.565     3.762    -0.879    -5.356    -9.671   -13.823   -17.812   -21.639   -25.302   -28.803   -32.141   -35.316   -38.328   -41.178   -43.865   -46.388   -48.749   -50.947   -52.983   -54.855   -56.565   -58.112   -59.496   -60.717   -61.775   -62.671   -63.404   -63.974   -64.381   -64.625   -64.706   -64.625   -64.381   -63.974   -63.404   -62.671   -61.775   -60.717   -59.496   -58.112   -56.565   -54.855   -52.983   -50.947   -48.749   -46.388   -43.865   -41.178   -38.328   -35.316   -32.141   -28.803   -25.302   -21.639   -17.812   -13.823    -9.671    -5.356    -0.879     3.762     8.565    13.531    18.660    23.952    29.407    35.024    40.805    46.748    52.854    59.123    65.554    72.149    78.906    85.826    92.909    95.840    92.258    88.732    85.263    81.854    78.504    75.215    71.988    68.824    65.724    62.689    59.719    56.816    53.980    51.211    48.510    45.879    43.316    40.824    38.402    36.050    33.770    31.562    29.426    27.362    25.372    23.454    21.610    19.839    18.143    16.521    14.974    13.501    12.103    10.781     9.535     8.364     7.269     6.250     5.307     4.441     3.652     2.939     2.304     1.745     1.263     0.859     0.533     0.284     0.113     0.019     0.000     0.000     0.000     0.000     0.000     0.000     0.000     0.000     0.000     0.000     0.000     0.000     0.000     0.000     0.000     0.000     0.000     0.000     0.000     0.000     0.000     0.000     0.000     0.000     0.000     0.000     0.000     0.000     0.000     0.000
     0.000     0.000     0.000     0.000     0.000     0.000     0.000     0.000     0.000     0.000     0.000     0.000     0.000     0.000     0.000     0.000     0.000     0.000     0.000     0.000     0.000     0.000     0.000     0.000     0.000     0.000     0.000     0.000     0.000     0.000     0.000     0.009     0.086     0.239     0.471     0.779     1.165     1.627     2.167     2.783     3.475     4.244     5.089     6.010     7.007     8.080     9.228    10.451    11.749    13.122    14.570    16.091    17.687    19.356    21.099    22.915    24.804    26.765    28.798    30.902    33.079    35.325    37.643    40.030    42.487    45.012    47.606    50.268    52.996    55.791    58.652    61.578    64.568    67.622    70.738    73.915    77.153    80.451    83.806    87.219    90.687    94.210    96.247    89.164    82.244    75.487    68.892    62.461    56.192    50.086    44.143    38.362    32.745    27.290    21.998    16.869    11.903     7.100     2.459    -2.018    -6.333   -10.485   -14.475   -18.301   -21.965   -25.465   -28.803   -31.978   -34.991   -37.840   -40.527   -43.050   -45.411   -47.610   -49.645   -51.517   -53.227   -54.774   -56.158   -57.379   -58.437   -59.333   -60.066   -60.636   -61.043   -61.287   -61.368   -61.287   -61.043   -60.636   -60.066   -59.333   -58.437   -57.379   -56.158   -54.774   -53.227   -51.517   -49.645   -47.610   -45.411   -43.050   -40.527   -37.840   -34.991   -31.978   -28.803   -25.465   -21.965   -18.301   -14.475   -10.485    -6.333    -2.018     2.459     7.100    11.903    16.869    21.998    27.290    32.745    38.362    44.143    50.086    56.192    62.461    68.892    75.487    82.244    89.164    96.247    94.210    90.687    87.219    83.806    80.451    77.153    73.915    70.738    67.622    64.568    61.578    58.652    55.791    52.996    50.268    47.606    45.012    42.487    40.030    37.643    35.325    33.079    30.902    28.798    26.765    24.804    22.915    21.099    19.356    17.687    16.091    14.570    13.122    11.749    10.451     9.228     8.080     7.007     6.010     5.089     4.244     3.475     2.783     2.167     1.627     1.165     0.779     0.471     0.239     0.086     0.009     0.000     0.000     0.000     0.000     0.000     0.000     0.000     0.000     0.000     0.000     0.000     0.000     0.000     0.000     0.000     0.000     0.000     0.000     0.000     0.000     0.000     0.000     0.000     0.000     0.000     0.000     0.000     0.000     0.000     0.000
     0.000     0.000     0.000     0.000     0.000     0.000     0.000     0.000     0.000     0.000     0.000     0.000     0.000     0.000     0.000     0.000     0.000     0.000     0.000     0.000     0.000     0.000     0.000     0.000     0.000     0.000     0.000     0.000     0.000     0.000     0.000     0.003     0.061     0.197     0.410     0.699     1.066     1.509     2.028     2.624     3.295     4.043     4.866     5.765     6.739     7.788     8.913    10.111    11.385    12.732    14.153    15.648    17.217    18.858    20.572    22.359    24.217    26.147    28.149    30.221    32.364    34.576    36.858    39.210    41.629    44.117    46.671    49.293    51.980    54.733    57.550    60.431    63.375    66.380    69.447    72.574    75.760    79.003    82.303    85.658    89.067    92.529    96.041    92.665    85.745    78.987    72.393    65.961    59.693    53.587    47.643    41.863    36.246    30.791    25.499    20.370    15.404    10.601     5.960     1.482    -2.832    -6.985   -10.974   -14.800   -18.464   -21.965   -25.302   -28.478   -31.490   -34.339   -37.026   -39.550   -41.911   -44.109   -46.144   -48.017   -49.726   -51.273   -52.657   -53.878   -54.937   -55.832   -56.565   -57.135   -57.542   -57.786   -57.868   -57.786   -57.542   -57.135   -56.565   -55.832   -54.937   -53.878   -52.657   -51.273   -49.726   -48.017   -46.144   -44.109   -41.911   -39.550   -37.026   -34.339   -31.490   -28.478   -25.302   -21.965   -18.464   -14.800   -10.974    -6.985    -2.832     1.482     5.960    10.601    15.404    20.370    25.499    30.791    36.246    41.863    47.643    53.587    59.693    65.961    72.393    78.987    85.745    92.665    96.041    92.529    89.067    85.658    82.303    79.003    75.760    72.574    69.447    66.380    63.375    60.431    57.550    54.733    51.980    49.293    46.671    44.117    41.629    39.210    36.858    34.576    32.364    30.221    28.149    26.147    24.217    22.359    20.572    18.858    17.217    15.648    14.153    12.732    11.385    10.111     8.913     7.788     6.739     5.765     4.866     4.043     3.295     2.624     2.028     1.509     1.066     0.699     0.410     0.197     0.061     0.003     0.000     0.000     0.000     0.000     0.000     0.000     0.000     0.000     0.000     0.000     0.000     0.000     0.000     0.000     0.000     0.000     0.000     0.000     0.000     0.000     0.000     0.000     0.000     0.000     0.000     0.000     0.000     0.000     0.000     0.000
     0.000     0.000     0.000     0.000     0.000     0.000     0.000     0.000     0.000     0.000     0.000     0.000     0.000     0.000     0.000     0.000     0.000     0.000     0.000     0.000     0.000     0.000     0.000     0.000     0.000     0.000     0.000     0.000     0.000     0.000     0.000     0.000     0.040     0.157     0.351     0.621     0.967     1.390     1.888     2.463     3.112     3.838     4.639     5.514     6.465     7.490     8.589     9.763    11.010    12.331    13.726    15.193    16.733    18.345    20.030    21.786    23.613    25.511    27.480    29.519    31.627    33.804    36.050    38.364    40.746    43.194    45.708    48.289    50.933    53.642    56.414    59.249    62.145    65.102    68.118    71.193    74.325    77.514    80.757    84.053    87.402    90.801    94.249    96.328    89.408    82.651    76.057    69.625    63.356    57.250    51.307    45.527    39.909    34.455    29.163    24.034    19.068    14.264     9.624     5.146     0.831    -3.321    -7.310   -11.137   -14.800   -18.301   -21.639   -24.814   -27.826   -30.676   -33.362   -35.886   -38.247   -40.445   -42.481   -44.353   -46.063   -47.610   -48.994   -50.215   -51.273   -52.169   -52.901   -53.471   -53.878   -54.123   -54.204   -54.123   -53.878   -53.471   -52.901   -52.169   -51.273   -50.215   -48.994   -47.610   -46.063   -44.353   -42.481   -40.445   -38.247   -35.886   -33.362   -30.676   -27.826   -24.814   -21.639   -18.301   -14.800   -11.137    -7.310    -3.321     0.831     5.146     9.624    14.264    19.068    24.034    29.163    34.455    39.909    45.527    51.307    57.250    63.356    69.625    76.057    82.651    89.408    96.328    94.249    90.801    87.402    84.053    80.757    77.514    74.325    71.193    68.118    65.102    62.145    59.249    56.414    53.642    50.933    48.289    45.708    43.194    40.746    38.364    36.050    33.804    31.627    29.519    27.480    25.511    23.613    21.786    20.030    18.345    16.733    15.193    13.726    12.331    11.010     9.763     8.589     7.490     6.465     5.514     4.639     3.838     3.112     2.463     1.888     1.390     0.967     0.621     0.351     0.157     0.040     0.000     0.000     0.000     0.000     0.000     0.000     0.000     0.000     0.000     0.000     0.000     0.000     0.000     0.000     0.000     0.000     0.000     0.000     0.000     0.000     0.000     0.000     0.000     0.000     0.000     0.000     0.000     0.000     0.000     0.000     0.000
     0.000     0.000     0.000     0.000     0.000     0.000     0.000     0.000     0.000     0.000     0.000     0.000     0.000     0.000     0.000     0.000     0.000     0.000     0.000     0.000     0.000     0.000     0.000     0.000     0.000     0.000     0.000     0.000     0.000     0.000     0.000     0.000     0.023     0.120     0.294     0.544     0.869     1.271     1.748     2.300     2.928     3.630     4.407     5.259     6.185     7.185     8.259     9.407    10.628    11.921    13.288    14.726    16.237    17.820    19.473    21.198    22.993    24.859    26.794    28.798    30.871    33.012    35.220    37.496    39.838    42.246    44.719    47.257    49.858    52.522    55.248    58.035    60.882    63.789    66.754    69.775    72.853    75.985    79.170    82.407    85.694    89.030    92.413    95.840    93.235    86.477    79.883    73.451    67.183    61.077    55.133    49.353    43.736    38.281    32.989    27.860    22.894    18.091    13.450     8.972     4.657     0.505    -3.484    -7.310   -10.974   -14.475   -17.812   -20.988   -24.000   -26.849   -29.536   -32.060   -34.421   -36.619   -38.654   -40.527   -42.236   -43.783   -45.167   -46.388   -47.447   -48.342   -49.075   -49.645   -50.052   -50.296   -50.378   -50.296   -50.052   -49.645   -49.075   -48.342   -47.447   -46.388   -45.167   -43.783   -42.236   -40.527   -38.654   -36.619   -34.421   -32.060   -29.536   -26.849   -24.000   -20.988   -17.812   -14.475   -10.974    -7.310    -3.484     0.505     4.657     8.972    13.450    18.091    22.894    27.860    32.989    38.281    43.736    49.353    55.133    61.077    67.183    73.451    79.883    86.477    93.235    95.840    92.413    89.030    85.694    82.407    79.170    75.985    72.853    69.775    66.754    63.789    60.882    58.035    55.248    52.522    49.858    47.257    44.719    42.246    39.838    37.496    35.220    33.012    30.871    28.798    26.794    24.859    22.993    21.198    19.473    17.820    16.237    14.726    13.288    11.921    10.628     9.407     8.259     7.185     6.185     5.259     4.407     3.630     2.928     2.300     1.748     1.271     0.869     0.544     0.294     0.120     0.023     0.000     0.000     0.000     0.000     0.000     0.000     0.000     0.000     0.000     0.000     0.000     0.000     0.000     0.000     0.000     0.000     0.000     0.000     0.000     0.000     0.000     0.000     0.000     0.000     0.000     0.000     0.000     0.000     0.000     0.000     0.000
     0.000     0.000     0.000     0.000     0.000     0.000     0.000     0.000     0.000     0.000     0.000     0.000     0.000     0.000     0.000     0.000     0.000     0.000     0.000     0.000     0.000     0.000     0.000     0.000     0.000     0.000     0.000     0.000     0.000     0.000     0.000     0.000     0.010     0.087     0.240     0.469     0.773     1.153     1.608     2.137     2.742     3.420     4.173     5.000     5.901     6.876     7.923     9.044    10.237    11.503    12.840    14.250    15.730    17.282    18.904    20.596    22.359    24.190    26.090    28.059    30.095    32.199    34.369    36.606    38.908    41.274    43.705    46.199    48.755    51.373    54.052    56.791    59.588    62.444    65.356    68.324    71.345    74.420    77.546    80.723    83.947    87.219    90.535    93.895    97.224    90.467    83.872    77.441    71.172    65.066    59.123    53.342    47.725    42.270    36.978    31.849    26.883    22.080    17.439    12.962     8.647     4.495     0.505    -3.321    -6.985   -10.485   -13.823   -16.998   -20.011   -22.860   -25.547   -28.070   -30.431   -32.630   -34.665   -36.537   -38.247   -39.794   -41.178   -42.399   -43.457   -44.353   -45.086   -45.656   -46.063   -46.307   -46.388   -46.307   -46.063   -45.656   -45.086   -44.353   -43.457   -42.399   -41.178   -39.794   -38.247   -36.537   -34.665   -32.630   -30.431   -28.070   -25.547   -22.860   -20.011   -16.998   -13.823   -10.485    -6.985    -3.321     0.505     4.495     8.647    12.962    17.439    22.080    26.883    31.849    36.978    42.270    47.725    53.342    59.123    65.066    71.172    77.441    83.872    90.467    97.224    93.895    90.535    87.219    83.947    80.723    77.546    74.420    71.345    68.324    65.356    62.444    59.588    56.791    54.052    51.373    48.755    46.199    43.705    41.274    38.908    36.606    34.369    32.199    30.095    28.059    26.090    24.190    22.359    20.596    18.904    17.282    15.730    14.250    12.840    11.503    10.237     9.044     7.923     6.876     5.901     5.000     4.173     3.420     2.742     2.137     1.608     1.153     0.773     0.469     0.240     0.087     0.010     0.000     0.000     0.000     0.000     0.000     0.000     0.000     0.000     0.000     0.000     0.000     0.000     0.000     0.000     0.000     0.000     0.000     0.000     0.000     0.000     0.000     0.000     0.000     0.000     0.000     0.000     0.000     0.000     0.000     0.000     0.000
     0.000     0.000     0.000     0.000     0.000     0.000     0.000     0.000     0.000     0.000     0.000     0.000     0.000     0.000     0.000     0.000     0.000     0.000     0.000     0.000     0.000     0.000     0.000     0.000     0.000     0.000     0.000     0.000     0.000     0.000     0.000     0.000     0.002     0.059     0.191     0.398     0.680     1.037     1.468     1.975     2.555     3.209     3.937     4.739     5.614     6.562     7.582     8.675     9.840    11.076    12.384    13.763    15.213    16.733    18.323    19.982    21.710    23.507    25.372    27.304    29.303    31.368    33.499    35.695    37.956    40.280    42.668    45.117    47.628    50.199    52.830    55.519    58.266    61.069    63.928    66.840    69.805    72.822    75.888    79.003    82.165    85.371    88.620    91.911    95.240    94.619    88.024    81.593    75.324    69.218    63.275    57.494    51.877    46.422    41.130    36.001    31.035    26.232    21.591    17.114    12.799     8.647     4.657     0.831    -2.832    -6.333    -9.671   -12.846   -15.859   -18.708   -21.395   -23.918   -26.279   -28.478   -30.513   -32.385   -34.095   -35.642   -37.026   -38.247   -39.305   -40.201   -40.934   -41.504   -41.911   -42.155   -42.236   -42.155   -41.911   -41.504   -40.934   -40.201   -39.305   -38.247   -37.026   -35.642   -34.095   -32.385   -30.513   -28.478   -26.279   -23.918   -21.395   -18.708   -15.859   -12.846    -9.671    -6.333    -2.832     0.831     4.657     8.647    12.799    17.114    21.591    26.232    31.035    36.001    41.130    46.422    51.877    57.494    63.275    69.218    75.324    81.593    88.024    94.619    95.240    91.911    88.620    85.371    82.165    79.003    75.888    72.822    69.805    66.840    63.928    61.069    58.266    55.519    52.830    50.199    47.628    45.117    42.668    40.280    37.956    35.695    33.499    31.368    29.303    27.304    25.372    23.507    21.710    19.982    18.323    16.733    15.213    13.763    12.384    11.076     9.840     8.675     7.582     6.562     5.614     4.739     3.937     3.209     2.555     1.975     1.468     1.037     0.680     0.398     0.191     0.059     0.002     0.000     0.000     0.000     0.000     0.000     0.000     0.000     0.000     0.000     0.000     0.000     0.000     0.000     0.000     0.000     0.000     0.000     0.000     0.000     0.000     0.000     0.000     0.000     0.000     0.000     0.000     0.000     0.000     0.000     0.000     0.000
     0.000     0.000     0.000     0.000     0.000     0.000     0.000     0.000     0.000     0.000     0.000     0.000     0.000     0.000     0.000     0.000     0.000     0.000     0.000     0.000     0.000     0.000     0.000     0.000     0.000     0.000     0.000     0.000     0.000     0.000     0.000     0.000     0.000     0.035     0.145     0.330     0.589     0.923     1.331     1.813     2.369     2.998     3.700     4.476     5.324     6.244     7.237     8.301     9.437    10.644    11.921    13.269    14.687    16.175    17.731    19.356    21.050    22.811    24.639    26.534    28.495    30.521    32.612    34.767    36.985    39.266    41.609    44.013    46.478    49.001    51.583    54.222    56.917    59.667    62.471    65.328    68.235    71.193    74.199    77.251    80.349    83.490    86.671    89.893    93.151    96.444    92.339    85.907    79.639    73.533    67.590    61.809    56.192    50.737    45.445    40.316    35.350    30.547    25.906    21.429    17.114    12.962     8.972     5.146     1.482    -2.018    -5.356    -8.531   -11.544   -14.393   -17.080   -19.604   -21.965   -24.163   -26.198   -28.070   -29.780   -31.327   -32.711   -33.932   -34.991   -35.886   -36.619   -37.189   -37.596   -37.840   -37.921   -37.840   -37.596   -37.189   -36.619   -35.886   -34.991   -33.932   -32.711   -31.327   -29.780   -28.070   -26.198   -24.163   -21.965   -19.604   -17.080   -14.393   -11.544    -8.531    -5.356    -2.018     1.482     5.146     8.972    12.962    17.114    21.429    25.906    30.547    35.350    40.316    45.445    50.737    56.192    61.809    67.590    73.533    79.639    85.907    92.339    96.444    93.151    89.893    86.671    83.490    80.349    77.251    74.199    71.193    68.235    65.328    62.471    59.667    56.917    54.222    51.583    49.001    46.478    44.013    41.609    39.266    36.985    34.767    32.612    30.521    28.495    26.534    24.639    22.811    21.050    19.356    17.731    16.175    14.687    13.269    11.921    10.644     9.437     8.301     7.237     6.244     5.324     4.476     3.700     2.998     2.369     1.813     1.331     0.923     0.589     0.330     0.145     0.035     0.000     0.000     0.000     0.000     0.000     0.000     0.000     0.000     0.000     0.000     0.000     0.000     0.000     0.000     0.000     0.000     0.000     0.000     0.000     0.000     0.000     0.000     0.000     0.000     0.000     0.000     0.000     0.000     0.000     0.000     0.000     0.000
     0.000     0.000     0.000     0.000     0.000     0.000     0.000     0.000     0.000     0.000     0.000     0.000     0.000     0.000     0.000     0.000     0.000     0.000     0.000     0.000     0.000     0.000     0.000     0.000     0.000     0.000     0.000     0.000     0.000     0.000     0.000     0.000     0.000     0.017     0.104     0.266     0.502     0.812     1.196     1.653     2.183     2.787     3.463     4.211     5.032     5.924     6.888     7.923     9.029    10.206    11.452    12.768    14.153    15.608    17.130    18.720    20.378    22.103    23.894    25.750    27.672    29.658    31.708    33.822    35.997    38.234    40.532    42.890    45.307    47.781    50.313    52.901    55.544    58.240    60.989    63.789    66.639    69.537    72.481    75.471    78.504    81.578    84.692    87.843    91.030    94.249    96.817    90.385    84.116    78.010    72.067    66.287    60.669    55.215    49.923    44.794    39.828    35.024    30.384    25.906    21.591    17.439    13.450     9.624     5.960     2.459    -0.879    -4.054    -7.066    -9.915   -12.602   -15.126   -17.487   -19.685   -21.720   -23.593   -25.302   -26.849   -28.233   -29.454   -30.513   -31.408   -32.141   -32.711   -33.118   -33.362   -33.444   -33.362   -33.118   -32.711   -32.141   -31.408   -30.513   -29.454   -28.233   -26.849   -25.302   -23.593   -21.720   -19.685   -17.487   -15.126   -12.602    -9.915    -7.066    -4.054    -0.879     2.459     5.960     9.624    13.450    17.439    21.591    25.906    30.384    35.024    39.828    44.794    49.923    55.215    60.669    66.287    72.067    78.010    84.116    90.385    96.817    94.249    91.030    87.843    84.692    81.578    78.504    75.471    72.481    69.537    66.639    63.789    60.989    58.240    55.544    52.901    50.313    47.781    45.307    42.890    40.532    38.234    35.997    33.822    31.708    29.658    27.672    25.750    23.894    22.103    20.378    18.720    17.130    15.608    14.153    12.768    11.452    10.206     9.029     7.923     6.888     5.924     5.032     4.211     3.463     2.787     2.183     1.653     1.196     0.812     0.502     0.266     0.104     0.017     0.000     0.000     0.000     0.000     0.000     0.000     0.000     0.000     0.000     0.000     0.000     0.000     0.000     0.000     0.000     0.000     0.000     0.000     0.000     0.000     0.000     0.000     0.000     0.000     0.000     0.000     0.000     0.000     0.000     0.000     0.000     0.000
     0.000     0.000     0.000     0.000     0.000     0.000     0.000     0.000     0.000     0.000     0.000     0.000     0.000     0.000     0.000     0.000     0.000     0.000     0.000     0.000     0.000     0.000     0.000     0.000     0.000     0.000     0.000     0.000     0.000     0.000     0.000     0.000     0.000     0.005     0.069     0.207     0.419     0.705     1.064     1.495     2.000     2.577     3.226     3.946     4.739     5.603     6.537     7.542     8.618     9.763    10.977    12.261    13.613    15.033    16.521    18.076    19.697    21.385    23.137    24.955    26.837    28.782    30.791    32.861    34.993    37.185    39.437    41.748    44.117    46.542    49.023    51.559    54.149    56.791    59.484    62.227    65.017    67.855    70.738    73.664    76.632    79.640    82.685    85.766    88.881    92.026    95.201    95.026    88.757    82.651    76.708    70.928    65.310    59.855    54.564    49.435    44.468    39.665    35.024    30.547    26.232    22.080    18.091    14.264    10.601     7.100     3.762     0.587    -2.425    -5.275    -7.962   -10.485   -12.846   -15.044   -17.080   -18.952   -20.662   -22.209   -23.593   -24.814   -25.872   -26.768   -27.501   -28.070   -28.478   -28.722   -28.803   -28.722   -28.478   -28.070   -27.501   -26.768   -25.872   -24.814   -23.593   -22.209   -20.662   -18.952   -17.080   -15.044   -12.846   -10.485    -7.962    -5.275    -2.425     0.587     3.762     7.100    10.601    14.264    18.091    22.080    26.232    30.547    35.024    39.665    44.468    49.435    54.564    59.855    65.310    70.928    76.708    82.651    88.757    95.026    95.201    92.026    88.881    85.766    82.685    79.640    76.632    73.664    70.738    67.855    65.017    62.227    59.484    56.791    54.149    51.559    49.023    46.542    44.117    41.748    39.437    37.185    34.993    32.861    30.791    28.782    26.837    24.955    23.137    21.385    19.697    18.076    16.521    15.033    13.613    12.261    10.977     9.763     8.618     7.542     6.537     5.603     4.739     3.946     3.226     2.577     2.000     1.495     1.064     0.705     0.419     0.207     0.069     0.005     0.000     0.000     0.000     0.000     0.000     0.000     0.000     0.000     0.000     0.000     0.000     0.000     0.000     0.000     0.000     0.000     0.000     0.000     0.000     0.000     0.000     0.000     0.000     0.000     0.000     0.000     0.000     0.000     0.000     0.000     0.000     0.000
     0.000     0.000     0.000     0.000     0.000     0.000     0.000     0.000     0.000     0.000     0.000     0.000     0.000     0.000     0.000     0.000     0.000     0.000     0.000     0.000     0.000     0.000     0.000     0.000     0.000     0.000     0.000     0.000     0.000     0.000     0.000     0.000     0.000     0.000     0.041     0.155     0.342     0.602     0.935     1.341     1.819     2.369     2.990     3.683     4.446     5.281     6.185     7.160     8.204     9.317    10.499    11.749    13.067    14.453    15.905    17.424    19.008    20.657    22.371    24.149    25.991    27.895    29.861    31.888    33.975    36.122    38.327    40.590    42.910    45.285    47.715    50.199    52.735    55.322    57.958    60.643    63.375    66.152    68.972    71.835    74.737    77.678    80.655    83.665    86.708    89.780    92.878    96.001    93.560    87.454    81.511    75.731    70.113    64.659    59.367    54.238    49.272    44.468    39.828    35.350    31.035    26.883    22.894    19.068    15.404    11.903     8.565     5.390     2.378    -0.472    -3.158    -5.682    -8.043   -10.241   -12.276   -14.149   -15.859   -17.405   -18.789   -20.011   -21.069   -21.965   -22.697   -23.267   -23.674   -23.918   -24.000   -23.918   -23.674   -23.267   -22.697   -21.965   -21.069   -20.011   -18.789   -17.405   -15.859   -14.149   -12.276   -10.241    -8.043    -5.682    -3.158    -0.472     2.378     5.390     8.565    11.903    15.404    19.068    22.894    26.883    31.035    35.350    39.828    44.468    49.272    54.238    59.367    64.659    70.113    75.731    81.511    87.454    93.560    96.001    92.878    89.780    86.708    83.665    80.655    77.678    74.737    71.835    68.972    66.152    63.375    60.643    57.958    55.322    52.735    50.199    47.715    45.285    42.910    40.590    38.327    36.122    33.975    31.888    29.861    27.895    25.991    24.149    22.371    20.657    19.008    17.424    15.905    14.453    13.067    11.749    10.499     9.317     8.204     7.160     6.185     5.281     4.446     3.683     2.990     2.369     1.819     1.341     0.935     0.602     0.342     0.155     0.041     0.000     0.000     0.000     0.000     0.000     0.000     0.000     0.000     0.000     0.000     0.000     0.000     0.000     0.000     0.000     0.000     0.000     0.000     0.000     0.000     0.000     0.000     0.000     0.000     0.000     0.000     0.000     0.000     0.000     0.000     0.000     0.000     0.000
     0.000     0.000     0.000     0.000     0.000     0.000     0.000     0.000     0.000     0.000     0.000     0.000     0.000     0.000     0.000     0.000     0.000     0.000     0.000     0.000     0.000     0.000     0.000     0.000     0.000     0.000     0.000     0.000     0.000     0.000     0.000     0.000     0.000     0.000     0.019     0.108     0.270     0.505     0.812     1.191     1.641     2.163     2.757     3.420     4.155     4.959     5.833     6.776     7.788     8.869    10.018    11.234    12.517    13.867    15.283    16.765    18.312    19.923    21.597    23.335    25.135    26.997    28.920    30.902    32.945    35.045    37.203    39.418    41.689    44.013    46.392    48.822    51.304    53.835    56.414    59.041    61.713    64.429    67.187    69.985    72.822    75.695    78.603    81.544    84.514    87.512    90.535    93.581    96.646    92.420    86.477    80.697    75.080    69.625    64.333    59.204    54.238    49.435    44.794    40.316    36.001    31.849    27.860    24.034    20.370    16.869    13.531    10.356     7.344     4.495     1.808    -0.716    -3.077    -5.275    -7.310    -9.183   -10.892   -12.439   -13.823   -15.044   -16.103   -16.998   -17.731   -18.301   -18.708   -18.952   -19.034   -18.952   -18.708   -18.301   -17.731   -16.998   -16.103   -15.044   -13.823   -12.439   -10.892    -9.183    -7.310    -5.275    -3.077    -0.716     1.808     4.495     7.344    10.356    13.531    16.869    20.370    24.034    27.860    31.849    36.001    40.316    44.794    49.435    54.238    59.204    64.333    69.625    75.080    80.697    86.477    92.420    96.646    93.581    90.535    87.512    84.514    81.544    78.603    75.695    72.822    69.985    67.187    64.429    61.713    59.041    56.414    53.835    51.304    48.822    46.392    44.013    41.689    39.418    37.203    35.045    32.945    30.902    28.920    26.997    25.135    23.335    21.597    19.923    18.312    16.765    15.283    13.867    12.517    11.234    10.018     8.869     7.788     6.776     5.833     4.959     4.155     3.420     2.757     2.163     1.641     1.191     0.812     0.505     0.270     0.108     0.019     0.000     0.000     0.000     0.000     0.000     0.000     0.000     0.000     0.000     0.000     0.000     0.000     0.000     0.000     0.000     0.000     0.000     0.000     0.000     0.000     0.000     0.000     0.000     0.000     0.000     0.000     0.000     0.000     0.000     0.000     0.000     0.000     0.000
     0.000     0.000     0.000     0.000     0.000     0.000     0.000     0.000     0.000     0.000     0.000     0.000     0.000     0.000     0.000     0.000     0.000     0.000     0.000     0.000     0.000     0.000     0.000     0.000     0.000     0.000     0.000     0.000     0.000     0.000     0.000     0.000     0.000     0.000     0.005     0.069     0.206     0.414     0.694     1.046     1.468     1.962     2.526     3.161     3.865     4.639     5.481     6.393     7.372     8.420     9.535    10.716    11.965    13.278    14.658    16.102    17.610    19.182    20.816    22.513    24.271    26.090    27.969    29.907    31.904    33.958    36.068    38.234    40.454    42.728    45.054    47.431    49.858    52.333    54.855    57.423    60.035    62.689    65.384    68.118    70.889    73.696    76.535    79.405    82.303    85.228    88.175    91.144    94.131    97.132    91.606    85.826    80.209    74.754    69.462    64.333    59.367    54.564    49.923    45.445    41.130    36.978    32.989    29.163    25.499    21.998    18.660    15.485    12.473     9.624     6.937     4.413     2.052    -0.146    -2.181    -4.054    -5.763    -7.310    -8.694    -9.915   -10.974   -11.869   -12.602   -13.172   -13.579   -13.823   -13.905   -13.823   -13.579   -13.172   -12.602   -11.869   -10.974    -9.915    -8.694    -7.310    -5.763    -4.054    -2.181    -0.146     2.052     4.413     6.937     9.624    12.473    15.485    18.660    21.998    25.499    29.163    32.989    36.978    41.130    45.445    49.923    54.564    59.367    64.333    69.462    74.754    80.209    85.826    91.606    97.132    94.131    91.144    88.175    85.228    82.303    79.405    76.535    73.696    70.889    68.118    65.384    62.689    60.035    57.423    54.855    52.333    49.858    47.431    45.054    42.728    40.454    38.234    36.068    33.958    31.904    29.907    27.969    26.090    24.271    22.513    20.816    19.182    17.610    16.102    14.658    13.278    11.965    10.716     9.535     8.420     7.372     6.393     5.481     4.639     3.865     3.161     2.526     1.962     1.468     1.046     0.694     0.414     0.206     0.069     0.005     0.000     0.000     0.000     0.000     0.000     0.000     0.000     0.000     0.000     0.000     0.000     0.000     0.000     0.000     0.000     0.000     0.000     0.000     0.000     0.000     0.000     0.000     0.000     0.000     0.000     0.000     0.000     0.000     0.000     0.000     0.000     0.000     0.000
     0.000     0.000     0.000     0.000     0.000     0.000     0.000     0.000     0.000     0.000     0.000     0.000     0.000     0.000     0.000     0.000     0.000     0.000     0.000     0.000     0.000     0.000     0.000     0.000     0.000     0.000     0.000     0.000     0.000     0.000     0.000     0.000     0.000     0.000     0.000     0.038     0.148     0.330     0.582     0.906     1.301     1.765     2.300     2.905     3.578     4.321     5.132     6.010     6.957     7.971     9.051    10.198    11.410    12.687    14.029    15.435    16.904    18.436    20.030    21.685    23.401    25.177    27.011    28.904    30.855    32.861    34.923    37.040    39.210    41.432    43.705    46.028    48.399    50.818    53.283    55.791    58.343    60.936    63.568    66.237    68.942    71.681    74.452    77.251    80.078    82.929    85.802    88.695    91.603    94.526    96.898    91.118    85.500    80.046    74.754    69.625    64.659    59.855    55.215    50.737    46.422    42.270    38.281    34.455    30.791    27.290    23.952    20.777    17.765    14.916    12.229     9.705     7.344     5.146     3.111     1.238    -0.472    -2.018    -3.402    -4.624    -5.682    -6.577    -7.310    -7.880    -8.287    -8.531    -8.613    -8.531    -8.287    -7.880    -7.310    -6.577    -5.682    -4.624    -3.402    -2.018    -0.472     1.238     3.111     5.146     7.344     9.705    12.229    14.916    17.765    20.777    23.952    27.290    30.791    34.455    38.281    42.270    46.422    50.737    55.215    59.855    64.659    69.625    74.754    80.046    85.500    91.118    96.898    94.526    91.603    88.695    85.802    82.929    80.078    77.251    74.452    71.681    68.942    66.237    63.568    60.936    58.343    55.791    53.283    50.818    48.399    46.028    43.705    41.432    39.210    37.040    34.923    32.861    30.855    28.904    27.011    25.177    23.401    21.685    20.030    18.436    16.904    15.435    14.029    12.687    11.410    10.198     9.051     7.971     6.957     6.010     5.132     4.321     3.578     2.905     2.300     1.765     1.301     0.906     0.582     0.330     0.148     0.038     0.000     0.000     0.000     0.000     0.000     0.000     0.000     0.000     0.000     0.000     0.000     0.000     0.000     0.000     0.000     0.000     0.000     0.000     0.000     0.000     0.000     0.000     0.000     0.000     0.000     0.000     0.000     0.000     0.000     0.000     0.000     0.000     0.000     0.000
     0.000     0.000     0.000     0.000     0.000     0.000     0.000     0.000     0.000     0.000     0.000     0.000     0.000     0.000     0.000     0.000     0.000     0.000     0.000     0.000     0.000     0.000     0.000     0.000     0.000     0.000     0.000     0.000     0.000     0.000     0.000     0.000     0.000     0.000     0.000     0.016     0.099     0.253     0.478     0.773     1.139     1.574     2.079     2.653     3.295     4.006     4.785     5.630     6.543     7.523     8.568     9.679    10.855    12.095    13.399    14.766    16.195    17.687    19.240    20.853    22.526    24.258    26.048    27.895    29.798    31.757    33.770    35.837    37.956    40.126    42.346    44.615    46.931    49.293    51.699    54.149    56.640    59.171    61.740    64.345    66.984    69.656    72.358    75.087    77.842    80.621    83.419    86.236    89.067    91.911    94.763    96.573    90.955    85.500    80.209    75.080    70.113    65.310    60.669    56.192    51.877    47.725    43.736    39.909    36.246    32.745    29.407    26.232    23.220    20.370    17.684    15.160    12.799    10.601     8.565     6.693     4.983     3.436     2.052     0.831    -0.227    -1.123    -1.856    -2.425    -2.833    -3.077    -3.158    -3.077    -2.833    -2.425    -1.856    -1.123    -0.227     0.831     2.052     3.436     4.983     6.693     8.565    10.601    12.799    15.160    17.684    20.370    23.220    26.232    29.407    32.745    36.246    39.909    43.736    47.725    51.877    56.192    60.669    65.310    70.113    75.080    80.209    85.500    90.955    96.573    94.763    91.911    89.067    86.236    83.419    80.621    77.842    75.087    72.358    69.656    66.984    64.345    61.740    59.171    56.640    54.149    51.699    49.293    46.931    44.615    42.346    40.126    37.956    35.837    33.770    31.757    29.798    27.895    26.048    24.258    22.526    20.853    19.240    17.687    16.195    14.766    13.399    12.095    10.855     9.679     8.568     7.523     6.543     5.630     4.785     4.006     3.295     2.653     2.079     1.574     1.139     0.773     0.478     0.253     0.099     0.016     0.000     0.000     0.000     0.000     0.000     0.000     0.000     0.000     0.000     0.000     0.000     0.000     0.000     0.000     0.000     0.000     0.000     0.000     0.000     0.000     0.000     0.000     0.000     0.000     0.000     0.000     0.000     0.000     0.000     0.000     0.000     0.000     0.000     0.000
     0.000     0.000     0.000     0.000     0.000     0.000     0.000     0.000     0.000     0.000     0.000     0.000     0.000     0.000     0.000     0.000     0.000     0.000     0.000     0.000     0.000     0.000     0.000     0.000     0.000     0.000     0.000     0.000     0.000     0.000     0.000     0.000     0.000     0.000     0.000     0.003     0.059     0.185     0.382     0.648     0.984     1.390     1.864     2.407     3.017     3.696     4.441     5.254     6.133     7.077     8.087     9.161    10.300    11.503    12.768    14.096    15.486    16.936    18.447    20.018    21.647    23.335    25.080    26.881    28.737    30.648    32.612    34.628    36.696    38.813    40.980    43.194    45.454    47.759    50.108    52.498    54.929    57.398    59.903    62.444    65.017    67.622    70.255    72.915    75.599    78.305    81.030    83.771    86.526    89.292    92.065    94.843    96.573    91.118    85.826    80.697    75.731    70.928    66.287    61.809    57.494    53.342    49.353    45.527    41.863    38.362    35.024    31.849    28.837    25.988    23.301    20.777    18.416    16.218    14.183    12.310    10.601     9.054     7.670     6.449     5.390     4.495     3.762     3.192     2.785     2.541     2.459     2.541     2.785     3.192     3.762     4.495     5.390     6.449     7.670     9.054    10.601    12.310    14.183    16.218    18.416    20.777    23.301    25.988    28.837    31.849    35.024    38.362    41.863    45.527    49.353    53.342    57.494    61.809    66.287    70.928    75.731    80.697    85.826    91.118    96.573    94.843    92.065    89.292    86.526    83.771    81.030    78.305    75.599    72.915    70.255    67.622    65.017    62.444    59.903    57.398    54.929    52.498    50.108    47.759    45.454    43.194    40.980    38.813    36.696    34.628    32.612    30.648    28.737    26.881    25.080    23.335    21.647    20.018    18.447    16.936    15.486    14.096    12.768    11.503    10.300     9.161     8.087     7.077     6.133     5.254     4.441     3.696     3.017     2.407     1.864     1.390     0.984     0.648     0.382     0.185     0.059     0.003     0.000     0.000     0.000     0.000     0.000     0.000     0.000     0.000     0.000     0.000     0.000     0.000     0.000     0.000     0.000     0.000     0.000     0.000     0.000     0.000     0.000     0.000     0.000     0.000     0.000     0.000     0.000     0.000     0.000     0.000     0.000     0.000     0.000     0.000
     0.000     0.000     0.000     0.000     0.000     0.000     0.000     0.000     0.000     0.000     0.000     0.000     0.000     0.000     0.000     0.000     0.000     0.000     0.000     0.000     0.000     0.000     0.000     0.000     0.000     0.000     0.000     0.000     0.000     0.000     0.000     0.000     0.000     0.000     0.000     0.000     0.028     0.126     0.294     0.531     0.837     1.212     1.656     2.167     2.745     3.391     4.103     4.882     5.726     6.635     7.608     8.646     9.748    10.912    12.138    13.427    14.776    16.185    17.654    19.182    20.767    22.410    24.109    25.863    27.672    29.534    31.449    33.415    35.431    37.496    39.609    41.768    43.972    46.220    48.510    50.841    53.211    55.618    58.061    60.537    63.045    65.582    68.148    70.738    73.351    75.985    78.637    81.303    83.983    86.671    89.367    92.065    94.763    96.898    91.606    86.477    81.511    76.708    72.067    67.590    63.275    59.123    55.133    51.307    47.643    44.143    40.805    37.630    34.617    31.768    29.081    26.558    24.197    21.998    19.963    18.091    16.381    14.834    13.450    12.229    11.170    10.275     9.542     8.972     8.565     8.321     8.240     8.321     8.565     8.972     9.542    10.275    11.170    12.229    13.450    14.834    16.381    18.091    19.963    21.998    24.197    26.558    29.081    31.768    34.617    37.630    40.805    44.143    47.643    51.307    55.133    59.123    63.275    67.590    72.067    76.708    81.511    86.477    91.606    96.898    94.763    92.065    89.367    86.671    83.983    81.303    78.637    75.985    73.351    70.738    68.148    65.582    63.045    60.537    58.061    55.618    53.211    50.841    48.510    46.220    43.972    41.768    39.609    37.496    35.431    33.415    31.449    29.534    27.672    25.863    24.109    22.410    20.767    19.182    17.654    16.185    14.776    13.427    12.138    10.912     9.748     8.646     7.608     6.635     5.726     4.882     4.103     3.391     2.745     2.167     1.656     1.212     0.837     0.531     0.294     0.126     0.028     0.000     0.000     0.000     0.000     0.000     0.000     0.000     0.000     0.000     0.000     0.000     0.000     0.000     0.000     0.000     0.000     0.000     0.000     0.000     0.000     0.000     0.000     0.000     0.000     0.000     0.000     0.000     0.000     0.000     0.000     0.000     0.000     0.000     0.000     0.000
     0.000     0.000     0.000     0.000     0.000     0.000     0.000     0.000     0.000     0.000     0.000     0.000     0.000     0.000     0.000     0.000     0.000     0.000     0.000     0.000     0.000     0.000     0.000     0.000     0.000     0.000     0.000     0.000     0.000     0.000     0.000     0.000     0.000     0.000     0.000     0.000     0.009     0.078     0.216     0.424     0.699     1.043     1.455     1.934     2.480     3.093     3.771     4.515     5.324     6.197     7.134     8.135     9.198    10.324    11.511    12.759    14.067    15.435    16.861    18.345    19.887    21.484    23.137    24.845    26.606    28.419    30.284    32.199    34.163    36.175    38.234    40.338    42.487    44.677    46.909    49.180    51.490    53.835    56.214    58.627    61.069    63.540    66.037    68.559    71.102    73.664    76.243    78.836    81.441    84.053    86.671    89.292    91.911    94.526    97.132    92.420    87.454    82.651    78.010    73.533    69.218    65.066    61.077    57.250    53.587    50.086    46.748    43.573    40.561    37.711    35.024    32.501    30.140    27.942    25.906    24.034    22.324    20.777    19.393    18.172    17.114    16.218    15.485    14.916    14.508    14.264    14.183    14.264    14.508    14.916    15.485    16.218    17.114    18.172    19.393    20.777    22.324    24.034    25.906    27.942    30.140    32.501    35.024    37.711    40.561    43.573    46.748    50.086    53.587    57.250    61.077    65.066    69.218    73.533    78.010    82.651    87.454    92.420    97.132    94.526    91.911    89.292    86.671    84.053    81.441    78.836    76.243    73.664    71.102    68.559    66.037    63.540    61.069    58.627    56.214    53.835    51.490    49.180    46.909    44.677    42.487    40.338    38.234    36.175    34.163    32.199    30.284    28.419    26.606    24.845    23.137    21.484    19.887    18.345    16.861    15.435    14.067    12.759    11.511    10.324     9.198     8.135     7.134     6.197     5.324     4.515     3.771     3.093     2.480     1.934     1.455     1.043     0.699     0.424     0.216     0.078     0.009     0.000     0.000     0.000     0.000     0.000     0.000     0.000     0.000     0.000     0.000     0.000     0.000     0.000     0.000     0.000     0.000     0.000     0.000     0.000     0.000     0.000     0.000     0.000     0.000     0.000     0.000     0.000     0.000     0.000     0.000     0.000     0.000     0.000     0.000     0.000
     0.000     0.000     0.000     0.000     0.000     0.000     0.000     0.000     0.000     0.000     0.000     0.000     0.000     0.000     0.000     0.000     0.000     0.000     0.000     0.000     0.000     0.000     0.000     0.000     0.000     0.000     0.000     0.000     0.000     0.000     0.000     0.000     0.000     0.000     0.000     0.000     0.000     0.040     0.149     0.326     0.571     0.884     1.263     1.710     2.223     2.802     3.446     4.155     4.928     5.765     6.665     7.628     8.653     9.740    10.887    12.095    13.362    14.687    16.071    17.511    19.008    20.560    22.167    23.827    25.539    27.304    29.118    30.982    32.895    34.854    36.858    38.908    41.000    43.133    45.307    47.518    49.767    52.051    54.367    56.715    59.093    61.498    63.928    66.380    68.854    71.345    73.852    76.373    78.903    81.441    83.983    86.526    89.067    91.603    94.131    96.646    93.560    88.757    84.116    79.639    75.324    71.172    67.183    63.356    59.693    56.192    52.854    49.679    46.666    43.817    41.130    38.607    36.246    34.048    32.012    30.140    28.430    26.883    25.499    24.278    23.220    22.324    21.591    21.021    20.614    20.370    20.289    20.370    20.614    21.021    21.591    22.324    23.220    24.278    25.499    26.883    28.430    30.140    32.012    34.048    36.246    38.607    41.130    43.817    46.666    49.679    52.854    56.192    59.693    63.356    67.183    71.172    75.324    79.639    84.116    88.757    93.560    96.646    94.131    91.603    89.067    86.526    83.983    81.441    78.903    76.373    73.852    71.345    68.854    66.380    63.928    61.498    59.093    56.715    54.367    52.051    49.767    47.518    45.307    43.133    41.000    38.908    36.858    34.854    32.895    30.982    29.118    27.304    25.539    23.827    22.167    20.560    19.008    17.511    16.071    14.687    13.362    12.095    10.887     9.740     8.653     7.628     6.665     5.765     4.928     4.155     3.446     2.802     2.223     1.710     1.263     0.884     0.571     0.326     0.149     0.040     0.000     0.000     0.000     0.000     0.000     0.000     0.000     0.000     0.000     0.000     0.000     0.000     0.000     0.000     0.000     0.000     0.000     0.000     0.000     0.000     0.000     0.000     0.000     0.000     0.000     0.000     0.000     0.000     0.000     0.000     0.000     0.000     0.000     0.000     0.000     0.000
     0.000     0.000     0.000     0.000     0.000     0.000     0.000     0.000     0.000     0.000     0.000     0.000     0.000     0.000     0.000     0.000     0.000     0.000     0.000     0.000     0.000     0.000     0.000     0.000     0.000     0.000     0.000     0.000     0.000     0.000     0.000     0.000     0.000     0.000     0.000     0.000     0.000     0.014     0.093     0.239     0.453     0.734     1.082     1.495     1.975     2.519     3.129     3.802     4.539     5.340     6.203     7.128     8.114     9.161    10.269    11.435    12.660    13.943    15.283    16.680    18.132    19.638    21.198    22.811    24.475    26.190    27.954    29.767    31.627    33.533    35.484    37.478    39.513    41.590    43.705    45.857    48.045    50.268    52.522    54.806    57.119    59.458    61.821    64.206    66.610    69.031    71.467    73.915    76.373    78.836    81.303    83.771    86.236    88.695    91.144    93.581    96.001    95.026    90.385    85.907    81.593    77.441    73.451    69.625    65.961    62.461    59.123    55.948    52.935    50.086    47.399    44.875    42.514    40.316    38.281    36.408    34.699    33.152    31.768    30.547    29.488    28.593    27.860    27.290    26.883    26.639    26.558    26.639    26.883    27.290    27.860    28.593    29.488    30.547    31.768    33.152    34.699    36.408    38.281    40.316    42.514    44.875    47.399    50.086    52.935    55.948    59.123    62.461    65.961    69.625    73.451    77.441    81.593    85.907    90.385    95.026    96.001    93.581    91.144    88.695    86.236    83.771    81.303    78.836    76.373    73.915    71.467    69.031    66.610    64.206    61.821    59.458    57.119    54.806    52.522    50.268    48.045    45.857    43.705    41.590    39.513    37.478    35.484    33.533    31.627    29.767    27.954    26.190    24.475    22.811    21.198    19.638    18.132    16.680    15.283    13.943    12.660    11.435    10.269     9.161     8.114     7.128     6.203     5.340     4.539     3.802     3.129     2.519     1.975     1.495     1.082     0.734     0.453     0.239     0.093     0.014     0.000     0.000     0.000     0.000     0.000     0.000     0.000     0.000     0.000     0.000     0.000     0.000     0.000     0.000     0.000     0.000     0.000     0.000     0.000     0.000     0.000     0.000     0.000     0.000     0.000     0.000     0.000     0.000     0.000     0.000     0.000     0.000     0.000     0.000     0.000     0.000
     0.000     0.000     0.000     0.000     0.000     0.000     0.000     0.000     0.000     0.000     0.000     0.000     0.000     0.000     0.000     0.000     0.000     0.000     0.000     0.000     0.000     0.000     0.000     0.000     0.000     0.000     0.000     0.000     0.000     0.000     0.000     0.000     0.000     0.000     0.000     0.000     0.000     0.001     0.049     0.165     0.347     0.596     0.910     1.291     1.736     2.246     2.821     3.458     4.159     4.923     5.748     6.635     7.582     8.589     9.656    10.781    11.965    13.205    14.501    15.853    17.260    18.720    20.234    21.799    23.414    25.080    26.794    28.555    30.363    32.215    34.112    36.050    38.030    40.049    42.106    44.199    46.327    48.488    50.680    52.901    55.149    57.423    59.719    62.037    64.373    66.725    69.091    71.467    73.852    76.243    78.637    81.030    83.419    85.802    88.175    90.535    92.878    95.201    96.817    92.339    88.024    83.872    79.883    76.057    72.393    68.892    65.554    62.379    59.367    56.517    53.831    51.307    48.946    46.748    44.713    42.840    41.130    39.584    38.200    36.978    35.920    35.024    34.292    33.722    33.315    33.071    32.989    33.071    33.315    33.722    34.292    35.024    35.920    36.978    38.200    39.584    41.130    42.840    44.713    46.748    48.946    51.307    53.831    56.517    59.367    62.379    65.554    68.892    72.393    76.057    79.883    83.872    88.024    92.339    96.817    95.201    92.878    90.535    88.175    85.802    83.419    81.030    78.637    76.243    73.852    71.467    69.091    66.725    64.373    62.037    59.719    57.423    55.149    52.901    50.680    48.488    46.327    44.199    42.106    40.049    38.030    36.050    34.112    32.215    30.363    28.555    26.794    25.080    23.414    21.799    20.234    18.720    17.260    15.853    14.501    13.205    11.965    10.781     9.656     8.589     7.582     6.635     5.748     4.923     4.159     3.458     2.821     2.246     1.736     1.291     0.910     0.596     0.347     0.165     0.049     0.001     0.000     0.000     0.000     0.000     0.000     0.000     0.000     0.000     0.000     0.000     0.000     0.000     0.000     0.000     0.000     0.000     0.000     0.000     0.000     0.000     0.000     0.000     0.000     0.000     0.000     0.000     0.000     0.000     0.000     0.000     0.000     0.000     0.000     0.000     0.000     0.000
     0.000     0.000     0.000     0.000     0.000     0.000     0.000     0.000     0.000     0.000     0.000     0.000     0.000     0.000     0.000     0.000     0.000     0.000     0.000     0.000     0.000     0.000     0.000     0.000     0.000     0.000     0.000     0.000     0.000     0.000     0.000     0.000     0.000     0.000     0.000     0.000     0.000     0.000     0.019     0.103     0.253     0.469     0.751     1.098     1.509     1.984     2.523     3.125     3.789     4.515     5.302     6.150     7.058     8.025     9.051    10.135    11.276    12.473    13.726    15.033    16.394    17.809    19.275    20.792    22.359    23.974    25.638    27.348    29.103    30.902    32.745    34.628    36.552    38.514    40.513    42.547    44.615    46.715    48.844    51.003    53.187    55.396    57.626    59.877    62.145    64.429    66.725    69.031    71.345    73.664    75.985    78.305    80.621    82.929    85.228    87.512    89.780    92.026    94.249    96.444    94.619    90.467    86.477    82.651    78.987    75.487    72.149    68.974    65.961    63.112    60.425    57.901    55.541    53.342    51.307    49.435    47.725    46.178    44.794    43.573    42.514    41.619    40.886    40.316    39.909    39.665    39.584    39.665    39.909    40.316    40.886    41.619    42.514    43.573    44.794    46.178    47.725    49.435    51.307    53.342    55.541    57.901    60.425    63.112    65.961    68.974    72.149    75.487    78.987    82.651    86.477    90.467    94.619    96.444    94.249    92.026    89.780    87.512    85.228    82.929    80.621    78.305    75.985    73.664    71.345    69.031    66.725    64.429    62.145    59.877    57.626    55.396    53.187    51.003    48.844    46.715    44.615    42.547    40.513    38.514    36.552    34.628    32.745    30.902    29.103    27.348    25.638    23.974    22.359    20.792    19.275    17.809    16.394    15.033    13.726    12.473    11.276    10.135     9.051     8.025     7.058     6.150     5.302     4.515     3.789     3.125     2.523     1.984     1.509     1.098     0.751     0.469     0.253     0.103     0.019     0.000     0.000     0.000     0.000     0.000     0.000     0.000     0.000     0.000     0.000     0.000     0.000     0.000     0.000     0.000     0.000     0.000     0.000     0.000     0.000     0.000     0.000     0.000     0.000     0.000     0.000     0.000     0.000     0.000     0.000     0.000     0.000     0.000     0.000     0.000     0.000     0.000
     0.000     0.000     0.000     0.000     0.000     0.000     0.000     0.000     0.000     0.000     0.000     0.000     0.000     0.000     0.000     0.000     0.000     0.000     0.000     0.000     0.000     0.000     0.000     0.000     0.000     0.000     0.000     0.000     0.000     0.000     0.000     0.000     0.000     0.000     0.000     0.000     0.000     0.000     0.003     0.055     0.173     0.356     0.604     0.917     1.293     1.733     2.236     2.802     3.429     4.117     4.866     5.675     6.543     7.470     8.455     9.497    10.595    11.749    12.958    14.221    15.536    16.904    18.323    19.792    21.310    22.876    24.489    26.147    27.850    29.596    31.384    33.213    35.080    36.985    38.926    40.902    42.910    44.949    47.017    49.113    51.234    53.378    55.544    57.728    59.930    62.145    64.373    66.610    68.854    71.102    73.351    75.599    77.842    80.078    82.303    84.514    86.708    88.881    91.030    93.151    95.240    97.224    93.235    89.408    85.745    82.244    78.906    75.731    72.719    69.869    67.183    64.659    62.298    60.100    58.064    56.192    54.482    52.935    51.551    50.330    49.272    48.376    47.643    47.074    46.666    46.422    46.341    46.422    46.666    47.074    47.643    48.376    49.272    50.330    51.551    52.935    54.482    56.192    58.064    60.100    62.298    64.659    67.183    69.869    72.719    75.731    78.906    82.244    85.745    89.408    93.235    97.224    95.240    93.151    91.030    88.881    86.708    84.514    82.303    80.078    77.842    75.599    73.351    71.102    68.854    66.610    64.373    62.145    59.930    57.728    55.544    53.378    51.234    49.113    47.017    44.949    42.910    40.902    38.926    36.985    35.080    33.213    31.384    29.596    27.850    26.147    24.489    22.876    21.310    19.792    18.323    16.904    15.536    14.221    12.958    11.749    10.595     9.497     8.455     7.470     6.543     5.675     4.866     4.117     3.429     2.802     2.236     1.733     1.293     0.917     0.604     0.356     0.173     0.055     0.003     0.000     0.000     0.000     0.000     0.000     0.000     0.000     0.000     0.000     0.000     0.000     0.000     0.000     0.000     0.000     0.000     0.000     0.000     0.000     0.000     0.000     0.000     0.000     0.000     0.000     0.000     0.000     0.000     0.000     0.000     0.000     0.000     0.000     0.000     0.000     0.000     0.000
     0.000     0.000     0.000     0.000     0.000     0.000     0.000     0.000     0.000     0.000     0.000     0.000     0.000     0.000     0.000     0.000     0.000     0.000     0.000     0.000     0.000     0.000     0.000     0.000     0.000     0.000     0.000     0.000     0.000     0.000     0.000     0.000     0.000     0.000     0.000     0.000     0.000     0.000     0.000     0.021     0.106     0.256     0.471     0.749     1.091     1.495     1.962     2.491     3.081     3.731     4.441     5.211     6.039     6.926     7.869     8.869     9.925    11.035    12.200    13.417    14.687    16.008    17.380    18.801    20.270    21.786    23.348    24.955    26.606    28.299    30.033    31.806    33.618    35.466    37.349    39.266    41.215    43.194    45.201    47.235    49.293    51.373    53.474    55.593    57.728    59.877    62.037    64.206    66.380    68.559    70.738    72.915    75.087    77.251    79.405    81.544    83.665    85.766    87.843    89.893    91.911    93.895    95.840    96.328    92.665    89.164    85.826    82.651    79.639    76.789    74.103    71.579    69.218    67.020    64.984    63.112    61.402    59.855    58.471    57.250    56.192    55.296    54.564    53.994    53.587    53.342    53.261    53.342    53.587    53.994    54.564    55.296    56.192    57.250    58.471    59.855    61.402    63.112    64.984    67.020    69.218    71.579    74.103    76.789    79.639    82.651    85.826    89.164    92.665    96.328    95.840    93.895    91.911    89.893    87.843    85.766    83.665    81.544    79.405    77.251    75.087    72.915    70.738    68.559    66.380    64.206    62.037    59.877    57.728    55.593    53.474    51.373    49.293    47.235    45.201    43.194    41.215    39.266    37.349    35.466    33.618    31.806    30.033    28.299    26.606    24.955    23.348    21.786    20.270    18.801    17.380    16.008    14.687    13.417    12.200    11.035     9.925     8.869     7.869     6.926     6.039     5.211     4.441     3.731     3.081     2.491     1.962     1.495     1.091     0.749     0.471     0.256     0.106     0.021     0.000     0.000     0.000     0.000     0.000     0.000     0.000     0.000     0.000     0.000     0.000     0.000     0.000     0.000     0.000     0.000     0.000     0.000     0.000     0.000     0.000     0.000     0.000     0.000     0.000     0.000     0.000     0.000     0.000     0.000     0.000     0.000     0.000     0.000     0.000     0.000     0.000     0.000
     0.000     0.000     0.000     0.000     0.000     0.000     0.000     0.000     0.000     0.000     0.000     0.000     0.000     0.000     0.000     0.000     0.000     0.000     0.000     0.000     0.000     0.000     0.000     0.000     0.000     0.000     0.000     0.000     0.000     0.000     0.000     0.000     0.000     0.000     0.000     0.000     0.000     0.000     0.000     0.003     0.055     0.172     0.352     0.596     0.902     1.271     1.701     2.193     2.745     3.357     4.029     4.759     5.547     6.393     7.295     8.252     9.265    10.332    11.452    12.624    13.848    15.123    16.447    17.820    19.240    20.706    22.218    23.773    25.372    27.011    28.691    30.410    32.166    33.958    35.784    37.643    39.532    41.451    43.398    45.370    47.365    49.383    51.420    53.474    55.544    57.626    59.719    61.821    63.928    66.037    68.148    70.255    72.358    74.452    76.535    78.603    80.655    82.685    84.692    86.671    88.620    90.535    92.413    94.249    96.041    96.247    92.909    89.734    86.722    83.872    81.186    78.662    76.301    74.103    72.067    70.195    68.485    66.938    65.554    64.333    63.275    62.379    61.646    61.077    60.669    60.425    60.344    60.425    60.669    61.077    61.646    62.379    63.275    64.333    65.554    66.938    68.485    70.195    72.067    74.103    76.301    78.662    81.186    83.872    86.722    89.734    92.909    96.247    96.041    94.249    92.413    90.535    88.620    86.671    84.692    82.685    80.655    78.603    76.535    74.452    72.358    70.255    68.148    66.037    63.928    61.821    59.719    57.626    55.544    53.474    51.420    49.383    47.365    45.370    43.398    41.451    39.532    37.643    35.784    33.958    32.166    30.410    28.691    27.011    25.372    23.773    22.218    20.706    19.240    17.820    16.447    15.123    13.848    12.624    11.452    10.332     9.265     8.252     7.295     6.393     5.547     4.759     4.029     3.357     2.745     2.193     1.701     1.271     0.902     0.596     0.352     0.172     0.055     0.003     0.000     0.000     0.000     0.000     0.000     0.000     0.000     0.000     0.000     0.000     0.000     0.000     0.000     0.000     0.000     0.000     0.000     0.000     0.000     0.000     0.000     0.000     0.000     0.000     0.000     0.000     0.000     0.000     0.000     0.000     0.000     0.000     0.000     0.000     0.000     0.000     0.000     0.000
     0.000     0.000     0.000     0.000     0.000     0.000     0.000     0.000     0.000     0.000     0.000     0.000     0.000     0.000     0.000     0.000     0.000     0.000     0.000     0.000     0.000     0.000     0.000     0.000     0.000     0.000     0.000     0.000     0.000     0.000     0.000     0.000     0.000     0.000     0.000     0.000     0.000     0.000     0.000     0.000     0.020     0.103     0.249     0.458     0.729     1.061     1.455     1.910     2.424     2.998     3.630     4.321     5.068     5.873     6.733     7.648     8.618     9.641    10.716    11.844    13.022    14.250    15.526    16.850    18.222    19.638    21.099    22.603    24.149    25.736    27.362    29.027    30.727    32.463    34.232    36.033    37.864    39.723    41.609    43.520    45.454    47.409    49.383    51.373    53.378    55.396    57.423    59.458    61.498    63.540    65.582    67.622    69.656    71.681    73.696    75.695    77.678    79.640    81.578    83.490    85.371    87.219    89.030    90.801    92.529    94.210    95.840    96.980    93.967    91.118    88.431    85.907    83.547    81.348    79.313    77.441    75.731    74.184    72.800    71.579    70.520    69.625    68.892    68.322    67.915    67.671    67.590    67.671    67.915    68.322    68.892    69.625    70.520    71.579    72.800    74.184    75.731    77.441    79.313    81.348    83.547    85.907    88.431    91.118    93.967    96.980    95.840    94.210    92.529    90.801    89.030    87.219    85.371    83.490    81.578    79.640    77.678    75.695    73.696    71.681    69.656    67.622    65.582    63.540    61.498    59.458    57.423    55.396    53.378    51.373    49.383    47.409    45.454    43.520    41.609    39.723    37.864    36.033    34.232    32.463    30.727    29.027    27.362    25.736    24.149    22.603    21.099    19.638    18.222    16.850    15.526    14.250    13.022    11.844    10.716     9.641     8.618     7.648     6.733     5.873     5.068     4.321     3.630     2.998     2.424     1.910     1.455     1.061     0.729     0.458     0.249     0.103     0.020     0.000     0.000     0.000     0.000     0.000     0.000     0.000     0.000     0.000     0.000     0.000     0.000     0.000     0.000     0.000     0.000     0.000     0.000     0.000     0.000     0.000     0.000     0.000     0.000     0.000     0.000     0.000     0.000     0.000     0.000     0.000     0.000     0.000     0.000     0.000     0.000     0.000     0.000     0.000
     0.000     0.000     0.000     0.000     0.000     0.000     0.000     0.000     0.000     0.000     0.000     0.000     0.000     0.000     0.000     0.000     0.000     0.000     0.000     0.000     0.000     0.000     0.000     0.000     0.000     0.000     0.000     0.000     0.000     0.000     0.000     0.000     0.000     0.000     0.000     0.000     0.000     0.000     0.000     0.000     0.002     0.051     0.162     0.336     0.571     0.867     1.224     1.641     2.118     2.653     3.246     3.897     4.604     5.367     6.185     7.058     7.984     8.963     9.994    11.076    12.208    13.389    14.619    15.895    17.217    18.584    19.994    21.447    22.941    24.475    26.048    27.657    29.303    30.982    32.695    34.438    36.211    38.012    39.838    41.689    43.561    45.454    47.365    49.293    51.234    53.187    55.149    57.119    59.093    61.069    63.045    65.017    66.984    68.942    70.889    72.822    74.737    76.632    78.504    80.349    82.165    83.947    85.694    87.402    89.067    90.687    92.258    93.777    95.240    96.646    95.840    93.316    90.955    88.757    86.722    84.849    83.139    81.593    80.209    78.987    77.929    77.033    76.301    75.731    75.324    75.080    74.998    75.080    75.324    75.731    76.301    77.033    77.929    78.987    80.209    81.593    83.139    84.849    86.722    88.757    90.955    93.316    95.840    96.646    95.240    93.777    92.258    90.687    89.067    87.402    85.694    83.947    82.165    80.349    78.504    76.632    74.737    72.822    70.889    68.942    66.984    65.017    63.045    61.069    59.093    57.119    55.149    53.187    51.234    49.293    47.365    45.454    43.561    41.689    39.838    38.012    36.211    34.438    32.695    30.982    29.303    27.657    26.048    24.475    22.941    21.447    19.994    18.584    17.217    15.895    14.619    13.389    12.208    11.076     9.994     8.963     7.984     7.058     6.185     5.367     4.604     3.897     3.246     2.653     2.118     1.641     1.224     0.867     0.571     0.336     0.162     0.051     0.002     0.000     0.000     0.000     0.000     0.000     0.000     0.000     0.000     0.000     0.000     0.000     0.000     0.000     0.000     0.000     0.000     0.000     0.000     0.000     0.000     0.000     0.000     0.000     0.000     0.000     0.000     0.000     0.000     0.000     0.000     0.000     0.000     0.000     0.000     0.000     0.000     0.000     0.000     0.000
     0.000     0.000     0.000     0.000     0.000     0.000     0.000     0.000     0.000     0.000     0.000     0.000     0.000     0.000     0.000     0.000     0.000     0.000     0.000     0.000     0.000     0.000     0.000     0.000     0.000     0.000     0.000     0.000     0.000     0.000     0.000     0.000     0.000     0.000     0.000     0.000     0.000     0.000     0.000     0.000     0.000     0.017     0.093     0.231     0.431     0.690     1.010     1.390     1.828     2.324     2.878     3.488     4.155     4.876     5.653     6.483     7.366     8.301     9.287    10.324    11.410    12.544    13.726    14.954    16.227    17.544    18.904    20.306    21.748    23.229    24.749    26.304    27.895    29.519    31.175    32.861    34.576    36.318    38.086    39.876    41.689    43.520    45.370    47.235    49.113    51.003    52.901    54.806    56.715    58.627    60.537    62.444    64.345    66.237    68.118    69.985    71.835    73.664    75.471    77.251    79.003    80.723    82.407    84.053    85.658    87.219    88.732    90.194    91.603    92.956    94.249    95.480    96.646    96.328    94.293    92.420    90.711    89.164    87.780    86.559    85.500    84.605    83.872    83.302    82.895    82.651    82.570    82.651    82.895    83.302    83.872    84.605    85.500    86.559    87.780    89.164    90.711    92.420    94.293    96.328    96.646    95.480    94.249    92.956    91.603    90.194    88.732    87.219    85.658    84.053    82.407    80.723    79.003    77.251    75.471    73.664    71.835    69.985    68.118    66.237    64.345    62.444    60.537    58.627    56.715    54.806    52.901    51.003    49.113    47.235    45.370    43.520    41.689    39.876    38.086    36.318    34.576    32.861    31.175    29.519    27.895    26.304    24.749    23.229    21.748    20.306    18.904    17.544    16.227    14.954    13.726    12.544    11.410    10.324     9.287     8.301     7.366     6.483     5.653     4.876     4.155     3.488     2.878     2.324     1.828     1.390     1.010     0.690     0.431     0.231     0.093     0.017     0.000     0.000     0.000     0.000     0.000     0.000     0.000     0.000     0.000     0.000     0.000     0.000     0.000     0.000     0.000     0.000     0.000     0.000     0.000     0.000     0.000     0.000     0.000     0.000     0.000     0.000     0.000     0.000     0.000     0.000     0.000     0.000     0.000     0.000     0.000     0.000     0.000     0.000     0.000     0.000
     0.000     0.000     0.000     0.000     0.000     0.000     0.000     0.000     0.000     0.000     0.000     0.000     0.000     0.000     0.000     0.000     0.000     0.000     0.000     0.000     0.000     0.000     0.000     0.000     0.000     0.000     0.000     0.000     0.000     0.000     0.000     0.000     0.000     0.000     0.000     0.000     0.000     0.000     0.000     0.000     0.000     0.001     0.042     0.145     0.308     0.531     0.814     1.155     1.555     2.012     2.526     3.097     3.722     4.403     5.137     5.924     6.764     7.655     8.596     9.588    10.628    11.715    12.849    14.029    15.253    16.521    17.831    19.182    20.572    22.001    23.467    24.969    26.505    28.074    29.674    31.304    32.961    34.645    36.354    38.086    39.838    41.609    43.398    45.201    47.017    48.844    50.680    52.522    54.367    56.214    58.061    59.903    61.740    63.568    65.384    67.187    68.972    70.738    72.481    74.199    75.888    77.546    79.170    80.757    82.303    83.806    85.263    86.671    88.028    89.329    90.573    91.757    92.878    93.934    94.922    95.840    96.686    96.898    95.514    94.293    93.235    92.339    91.606    91.036    90.629    90.385    90.304    90.385    90.629    91.036    91.606    92.339    93.235    94.293    95.514    96.898    96.686    95.840    94.922    93.934    92.878    91.757    90.573    89.329    88.028    86.671    85.263    83.806    82.303    80.757    79.170    77.546    75.888    74.199    72.481    70.738    68.972    67.187    65.384    63.568    61.740    59.903    58.061    56.214    54.367    52.522    50.680    48.844    47.017    45.201    43.398    41.609    39.838    38.086    36.354    34.645    32.961    31.304    29.674    28.074    26.505    24.969    23.467    22.001    20.572    19.182    17.831    16.521    15.253    14.029    12.849    11.715    10.628     9.588     8.596     7.655     6.764     5.924     5.137     4.403     3.722     3.097     2.526     2.012     1.555     1.155     0.814     0.531     0.308     0.145     0.042     0.001     0.000     0.000     0.000     0.000     0.000     0.000     0.000     0.000     0.000     0.000     0.000     0.000     0.000     0.000     0.000     0.000     0.000     0.000     0.000     0.000     0.000     0.000     0.000     0.000     0.000     0.000     0.000     0.000     0.000     0.000     0.000     0.000     0.000     0.000     0.000     0.000     0.000     0.000     0.000     0.000
     0.000     0.000     0.000     0.000     0.000     0.000     0.000     0.000     0.000     0.000     0.000     0.000     0.000     0.000     0.000     0.000     0.000     0.000     0.000     0.000     0.000     0.000     0.000     0.000     0.000     0.000     0.000     0.000     0.000     0.000     0.000     0.000     0.000     0.000     0.000     0.000     0.000     0.000     0.000     0.000     0.000     0.000     0.011     0.078     0.205     0.391     0.636     0.940     1.301     1.719     2.193     2.723     3.308     3.946     4.639     5.383     6.179     7.026     7.923     8.869     9.863    10.904    11.990    13.122    14.298    15.516    16.776    18.076    19.415    20.792    22.205    23.653    25.135    26.649    28.194    29.767    31.368    32.995    34.645    36.318    38.012    39.723    41.451    43.194    44.949    46.715    48.488    50.268    52.051    53.835    55.618    57.398    59.171    60.936    62.689    64.429    66.152    67.855    69.537    71.193    72.822    74.420    75.985    77.514    79.003    80.451    81.854    83.209    84.514    85.766    86.963    88.102    89.180    90.194    91.144    92.026    92.839    93.581    94.249    94.843    95.360    95.800    96.162    96.444    96.646    96.767    96.808    96.767    96.646    96.444    96.162    95.800    95.360    94.843    94.249    93.581    92.839    92.026    91.144    90.194    89.180    88.102    86.963    85.766    84.514    83.209    81.854    80.451    79.003    77.514    75.985    74.420    72.822    71.193    69.537    67.855    66.152    64.429    62.689    60.936    59.171    57.398    55.618    53.835    52.051    50.268    48.488    46.715    44.949    43.194    41.451    39.723    38.012    36.318    34.645    32.995    31.368    29.767    28.194    26.649    25.135    23.653    22.205    20.792    19.415    18.076    16.776    15.516    14.298    13.122    11.990    10.904     9.863     8.869     7.923     7.026     6.179     5.383     4.639     3.946     3.308     2.723     2.193     1.719     1.301     0.940     0.636     0.391     0.205     0.078     0.011     0.000     0.000     0.000     0.000     0.000     0.000     0.000     0.000     0.000     0.000     0.000     0.000     0.000     0.000     0.000     0.000     0.000     0.000     0.000     0.000     0.000     0.000     0.000     0.000     0.000     0.000     0.000     0.000     0.000     0.000     0.000     0.000     0.000     0.000     0.000     0.000     0.000     0.000     0.000     0.000     0.000
     0.000     0.000     0.000     0.000     0.000     0.000     0.000     0.000     0.000     0.000     0.000     0.000     0.000     0.000     0.000     0.000     0.000     0.000     0.000     0.000     0.000     0.000     0.000     0.000     0.000     0.000     0.000     0.000     0.000     0.000     0.000     0.000     0.000     0.000     0.000     0.000     0.000     0.000     0.000     0.000     0.000     0.000     0.000     0.031     0.121     0.270     0.478     0.743     1.066     1.445     1.879     2.369     2.912     3.509     4.159     4.861     5.614     6.417     7.269     8.169     9.117    10.111    11.151    12.235    13.362    14.531    15.740    16.990    18.278    19.603    20.963    22.359    23.787    25.246    26.736    28.254    29.798    31.368    32.961    34.576    36.211    37.864    39.532    41.215    42.910    44.615    46.327    48.045    49.767    51.490    53.211    54.929    56.640    58.343    60.035    61.713    63.375    65.017    66.639    68.235    69.805    71.345    72.853    74.325    75.760    77.153    78.504    79.808    81.064    82.268    83.419    84.514    85.550    86.526    87.439    88.287    89.067    89.780    90.422    90.992    91.488    91.911    92.258    92.529    92.723    92.839    92.878    92.839    92.723    92.529    92.258    91.911    91.488    90.992    90.422    89.780    89.067    88.287    87.439    86.526    85.550    84.514    83.419    82.268    81.064    79.808    78.504    77.153    75.760    74.325    72.853    71.345    69.805    68.235    66.639    65.017    63.375    61.713    60.035    58.343    56.640    54.929    53.211    51.490    49.767    48.045    46.327    44.615    42.910    41.215    39.532    37.864    36.211    34.576    32.961    31.368    29.798    28.254    26.736    25.246    23.787    22.359    20.963    19.603    18.278    16.990    15.740    14.531    13.362    12.235    11.151    10.111     9.117     8.169     7.269     6.417     5.614     4.861     4.159     3.509     2.912     2.369     1.879     1.445     1.066     0.743     0.478     0.270     0.121     0.031     0.000     0.000     0.000     0.000     0.000     0.000     0.000     0.000     0.000     0.000     0.000     0.000     0.000     0.000     0.000     0.000     0.000     0.000     0.000     0.000     0.000     0.000     0.000     0.000     0.000     0.000     0.000     0.000     0.000     0.000     0.000     0.000     0.000     0.000     0.000     0.000     0.000     0.000     0.000     0.000     0.000     0.000
     0.000     0.000     0.000     0.000     0.000     0.000     0.000     0.000     0.000     0.000     0.000     0.000     0.000     0.000     0.000     0.000     0.000     0.000     0.000     0.000     0.000     0.000     0.000     0.000     0.000     0.000     0.000     0.000     0.000     0.000     0.000     0.000     0.000     0.000     0.000     0.000     0.000     0.000     0.000     0.000     0.000     0.000     0.000     0.005     0.059     0.171     0.341     0.568     0.851     1.191     1.585     2.034     2.537     3.093     3.700     4.359     5.068     5.827     6.635     7.490     8.392     9.339    10.332    11.368    12.446    13.566    14.726    15.926    17.163    18.436    19.744    21.087    22.461    23.867    25.302    26.765    28.254    29.767    31.304    32.861    34.438    36.033    37.643    39.266    40.902    42.547    44.199    45.857    47.518    49.180    50.841    52.498    54.149    55.791    57.423    59.041    60.643    62.227    63.789    65.328    66.840    68.324    69.775    71.193    72.574    73.915    75.215    76.470    77.678    78.836    79.943    80.995    81.992    82.929    83.806    84.621    85.371    86.055    86.671    87.219    87.696    88.102    88.435    88.695    88.881    88.993    89.030    88.993    88.881    88.695    88.435    88.102    87.696    87.219    86.671    86.055    85.371    84.621    83.806    82.929    81.992    80.995    79.943    78.836    77.678    76.470    75.215    73.915    72.574    71.193    69.775    68.324    66.840    65.328    63.789    62.227    60.643    59.041    57.423    55.791    54.149    52.498    50.841    49.180    47.518    45.857    44.199    42.547    40.902    39.266    37.643    36.033    34.438    32.861    31.304    29.767    28.254    26.765    25.302    23.867    22.461    21.087    19.744    18.436    17.163    15.926    14.726    13.566    12.446    11.368    10.332     9.339     8.392     7.490     6.635     5.827     5.068     4.359     3.700     3.093     2.537     2.034     1.585     1.191     0.851     0.568     0.341     0.171     0.059     0.005     0.000     0.000     0.000     0.000     0.000     0.000     0.000     0.000     0.000     0.000     0.000     0.000     0.000     0.000     0.000     0.000     0.000     0.000     0.000     0.000     0.000     0.000     0.000     0.000     0.000     0.000     0.000     0.000     0.000     0.000     0.000     0.000     0.000     0.000     0.000     0.000     0.000     0.000     0.000     0.000     0.000     0.000
     0.000     0.000     0.000     0.000     0.000     0.000     0.000     0.000     0.000     0.000     0.000     0.000     0.000     0.000     0.000     0.000     0.000     0.000     0.000     0.000     0.000     0.000     0.000     0.000     0.000     0.000     0.000     0.000     0.000     0.000     0.000     0.000     0.000     0.000     0.000     0.000     0.000     0.000     0.000     0.000     0.000     0.000     0.000     0.000     0.018     0.093     0.225     0.414     0.659     0.959     1.313     1.722     2.183     2.697     3.262     3.878     4.544     5.259     6.022     6.832     7.688     8.589     9.535    10.523    11.553    12.624    13.735    14.884    16.071    17.293    18.549    19.839    21.161    22.513    23.894    25.302    26.736    28.194    29.674    31.175    32.695    34.232    35.784    37.349    38.926    40.513    42.106    43.705    45.307    46.909    48.510    50.108    51.699    53.283    54.855    56.414    57.958    59.484    60.989    62.471    63.928    65.356    66.754    68.118    69.447    70.738    71.988    73.195    74.357    75.471    76.535    77.546    78.504    79.405    80.247    81.030    81.750    82.407    82.999    83.525    83.983    84.372    84.692    84.942    85.120    85.228    85.263    85.228    85.120    84.942    84.692    84.372    83.983    83.525    82.999    82.407    81.750    81.030    80.247    79.405    78.504    77.546    76.535    75.471    74.357    73.195    71.988    70.738    69.447    68.118    66.754    65.356    63.928    62.471    60.989    59.484    57.958    56.414    54.855    53.283    51.699    50.108    48.510    46.909    45.307    43.705    42.106    40.513    38.926    37.349    35.784    34.232    32.695    31.175    29.674    28.194    26.736    25.302    23.894    22.513    21.161    19.839    18.549    17.293    16.071    14.884    13.735    12.624    11.553    10.523     9.535     8.589     7.688     6.832     6.022     5.259     4.544     3.878     3.262     2.697     2.183     1.722     1.313     0.959     0.659     0.414     0.225     0.093     0.018     0.000     0.000     0.000     0.000     0.000     0.000     0.000     0.000     0.000     0.000     0.000     0.000     0.000     0.000     0.000     0.000     0.000     0.000     0.000     0.000     0.000     0.000     0.000     0.000     0.000     0.000     0.000     0.000     0.000     0.000     0.000     0.000     0.000     0.000     0.000     0.000     0.000     0.000     0.000     0.000     0.000     0.000     0.000
     0.000     0.000     0.000     0.000     0.000     0.000     0.000     0.000     0.000     0.000     0.000     0.000     0.000     0.000     0.000     0.000     0.000     0.000     0.000     0.000     0.000     0.000     0.000     0.000     0.000     0.000     0.000     0.000     0.000     0.000     0.000     0.000     0.000     0.000     0.000     0.000     0.000     0.000     0.000     0.000     0.000     0.000     0.000     0.000     0.001     0.038     0.132     0.283     0.488     0.749     1.064     1.431     1.852     2.324     2.847     3.420     4.043     4.714     5.432     6.197     7.007     7.862     8.761     9.702    10.684    11.707    12.768    13.867    15.003    16.175    17.380    18.618    19.887    21.186    22.513    23.867    25.246    26.649    28.074    29.519    30.982    32.463    33.958    35.466    36.985    38.514    40.049    41.590    43.133    44.677    46.220    47.759    49.293    50.818    52.333    53.835    55.322    56.791    58.240    59.667    61.069    62.444    63.789    65.102    66.380    67.622    68.824    69.985    71.102    72.173    73.195    74.167    75.087    75.953    76.762    77.514    78.205    78.836    79.405    79.909    80.349    80.723    81.030    81.269    81.441    81.544    81.578    81.544    81.441    81.269    81.030    80.723    80.349    79.909    79.405    78.836    78.205    77.514    76.762    75.953    75.087    74.167    73.195    72.173    71.102    69.985    68.824    67.622    66.380    65.102    63.789    62.444    61.069    59.667    58.240    56.791    55.322    53.835    52.333    50.818    49.293    47.759    46.220    44.677    43.133    41.590    40.049    38.514    36.985    35.466    33.958    32.463    30.982    29.519    28.074    26.649    25.246    23.867    22.513    21.186    19.887    18.618    17.380    16.175    15.003    13.867    12.768    11.707    10.684     9.702     8.761     7.862     7.007     6.197     5.432     4.714     4.043     3.420     2.847     2.324     1.852     1.431     1.064     0.749     0.488     0.283     0.132     0.038     0.001     0.000     0.000     0.000     0.000     0.000     0.000     0.000     0.000     0.000     0.000     0.000     0.000     0.000     0.000     0.000     0.000     0.000     0.000     0.000     0.000     0.000     0.000     0.000     0.000     0.000     0.000     0.000     0.000     0.000     0.000     0.000     0.000     0.000     0.000     0.000     0.000     0.000     0.000     0.000     0.000     0.000     0.000     0.000
     0.000     0.000     0.000     0.000     0.000     0.000     0.000     0.000     0.000     0.000     0.000     0.000     0.000     0.000     0.000     0.000     0.000     0.000     0.000     0.000     0.000     0.000     0.000     0.000     0.000     0.000     0.000     0.000     0.000     0.000     0.000     0.000     0.000     0.000     0.000     0.000     0.000     0.000     0.000     0.000     0.000     0.000     0.000     0.000     0.000     0.007     0.063     0.175     0.342     0.563     0.837     1.165     1.544     1.975     2.455     2.986     3.565     4.192     4.866     5.586     6.351     7.160     8.012     8.905     9.840    10.814    11.826    12.876    13.962    15.083    16.237    17.424    18.641    19.887    21.161    22.461    23.787    25.135    26.505    27.895    29.303    30.727    32.166    33.618    35.080    36.552    38.030    39.513    41.000    42.487    43.972    45.454    46.931    48.399    49.858    51.304    52.735    54.149    55.544    56.917    58.266    59.588    60.882    62.145    63.375    64.568    65.724    66.840    67.913    68.942    69.925    70.859    71.743    72.574    73.351    74.073    74.737    75.343    75.888    76.373    76.795    77.153    77.448    77.678    77.842    77.941    77.974    77.941    77.842    77.678    77.448    77.153    76.795    76.373    75.888    75.343    74.737    74.073    73.351    72.574    71.743    70.859    69.925    68.942    67.913    66.840    65.724    64.568    63.375    62.145    60.882    59.588    58.266    56.917    55.544    54.149    52.735    51.304    49.858    48.399    46.931    45.454    43.972    42.487    41.000    39.513    38.030    36.552    35.080    33.618    32.166    30.727    29.303    27.895    26.505    25.135    23.787    22.461    21.161    19.887    18.641    17.424    16.237    15.083    13.962    12.876    11.826    10.814     9.840     8.905     8.012     7.160     6.351     5.586     4.866     4.192     3.565     2.986     2.455     1.975     1.544     1.165     0.837     0.563     0.342     0.175     0.063     0.007     0.000     0.000     0.000     0.000     0.000     0.000     0.000     0.000     0.000     0.000     0.000     0.000     0.000     0.000     0.000     0.000     0.000     0.000     0.000     0.000     0.000     0.000     0.000     0.000     0.000     0.000     0.000     0.000     0.000     0.000     0.000     0.000     0.000     0.000     0.000     0.000     0.000     0.000     0.000     0.000     0.000     0.000     0.000     0.000
     0.000     0.000     0.000     0.000     0.000     0.000     0.000     0.000     0.000     0.000     0.000     0.000     0.000     0.000     0.000     0.000     0.000     0.000     0.000     0.000     0.000     0.000     0.000     0.000     0.000     0.000     0.000     0.000     0.000     0.000     0.000     0.000     0.000     0.000     0.000     0.000     0.000     0.000     0.000     0.000     0.000     0.000     0.000     0.000     0.000     0.000     0.019     0.092     0.220     0.402     0.636     0.923     1.261     1.650     2.089     2.577     3.112     3.696     4.325     5.000     5.720     6.483     7.288     8.135     9.022     9.948    10.912    11.913    12.949    14.019    15.123    16.258    17.424    18.618    19.839    21.087    22.359    23.653    24.969    26.304    27.657    29.027    30.410    31.806    33.213    34.628    36.050    37.478    38.908    40.338    41.768    43.194    44.615    46.028    47.431    48.822    50.199    51.559    52.901    54.222    55.519    56.791    58.035    59.249    60.431    61.578    62.689    63.761    64.793    65.781    66.725    67.622    68.470    69.269    70.015    70.708    71.345    71.927    72.450    72.915    73.320    73.664    73.947    74.167    74.325    74.420    74.452    74.420    74.325    74.167    73.947    73.664    73.320    72.915    72.450    71.927    71.345    70.708    70.015    69.269    68.470    67.622    66.725    65.781    64.793    63.761    62.689    61.578    60.431    59.249    58.035    56.791    55.519    54.222    52.901    51.559    50.199    48.822    47.431    46.028    44.615    43.194    41.768    40.338    38.908    37.478    36.050    34.628    33.213    31.806    30.410    29.027    27.657    26.304    24.969    23.653    22.359    21.087    19.839    18.618    17.424    16.258    15.123    14.019    12.949    11.913    10.912     9.948     9.022     8.135     7.288     6.483     5.720     5.000     4.325     3.696     3.112     2.577     2.089     1.650     1.261     0.923     0.636     0.402     0.220     0.092     0.019     0.000     0.000     0.000     0.000     0.000     0.000     0.000     0.000     0.000     0.000     0.000     0.000     0.000     0.000     0.000     0.000     0.000     0.000     0.000     0.000     0.000     0.000     0.000     0.000     0.000     0.000     0.000     0.000     0.000     0.000     0.000     0.000     0.000     0.000     0.000     0.000     0.000     0.000     0.000     0.000     0.000     0.000     0.000     0.000     0.000
     0.000     0.000     0.000     0.000     0.000     0.000     0.000     0.000     0.000     0.000     0.000     0.000     0.000     0.000     0.000     0.000     0.000     0.000     0.000     0.000     0.000     0.000     0.000     0.000     0.000     0.000     0.000     0.000     0.000     0.000     0.000     0.000     0.000     0.000     0.000     0.000     0.000     0.000     0.000     0.000     0.000     0.000     0.000     0.000     0.000     0.000     0.001     0.035     0.124     0.266     0.460     0.707     1.004     1.351     1.748     2.193     2.686     3.226     3.811     4.441     5.116     5.833     6.592     7.392     8.232     9.110    10.026    10.977    11.965    12.985    14.039    15.123    16.237    17.380    18.549    19.744    20.963    22.205    23.467    24.749    26.048    27.362    28.691    30.033    31.384    32.745    34.112    35.484    36.858    38.234    39.609    40.980    42.346    43.705    45.054    46.392    47.715    49.023    50.313    51.583    52.830    54.052    55.248    56.414    57.550    58.652    59.719    60.749    61.740    62.689    63.595    64.457    65.271    66.037    66.754    67.418    68.030    68.588    69.091    69.537    69.925    70.255    70.526    70.738    70.889    70.980    71.011    70.980    70.889    70.738    70.526    70.255    69.925    69.537    69.091    68.588    68.030    67.418    66.754    66.037    65.271    64.457    63.595    62.689    61.740    60.749    59.719    58.652    57.550    56.414    55.248    54.052    52.830    51.583    50.313    49.023    47.715    46.392    45.054    43.705    42.346    40.980    39.609    38.234    36.858    35.484    34.112    32.745    31.384    30.033    28.691    27.362    26.048    24.749    23.467    22.205    20.963    19.744    18.549    17.380    16.237    15.123    14.039    12.985    11.965    10.977    10.026     9.110     8.232     7.392     6.592     5.833     5.116     4.441     3.811     3.226     2.686     2.193     1.748     1.351     1.004     0.707     0.460     0.266     0.124     0.035     0.001     0.000     0.000     0.000     0.000     0.000     0.000     0.000     0.000     0.000     0.000     0.000     0.000     0.000     0.000     0.000     0.000     0.000     0.000     0.000     0.000     0.000     0.000     0.000     0.000     0.000     0.000     0.000     0.000     0.000     0.000     0.000     0.000     0.000     0.000     0.000     0.000     0.000     0.000     0.000     0.000     0.000     0.000     0.000     0.000     0.000
     0.000     0.000     0.000     0.000     0.000     0.000     0.000     0.000     0.000     0.000     0.000     0.000     0.000     0.000     0.000     0.000     0.000     0.000     0.000     0.000     0.000     0.000     0.000     0.000     0.000     0.000     0.000     0.000     0.000     0.000     0.000     0.000     0.000     0.000     0.000     0.000     0.000     0.000     0.000     0.000     0.000     0.000     0.000     0.000     0.000     0.000     0.000     0.005     0.055     0.157     0.312     0.517     0.773     1.079     1.434     1.837     2.287     2.783     3.324     3.910     4.539     5.211     5.924     6.678     7.470     8.301     9.169    10.072    11.010    11.982    12.985    14.019    15.083    16.175    17.293    18.436    19.603    20.792    22.001    23.229    24.475    25.736    27.011    28.299    29.596    30.902    32.215    33.533    34.854    36.175    37.496    38.813    40.126    41.432    42.728    44.013    45.285    46.542    47.781    49.001    50.199    51.373    52.522    53.642    54.733    55.791    56.816    57.805    58.756    59.667    60.537    61.363    62.145    62.880    63.568    64.206    64.793    65.328    65.810    66.237    66.610    66.927    67.187    67.389    67.535    67.622    67.651    67.622    67.535    67.389    67.187    66.927    66.610    66.237    65.810    65.328    64.793    64.206    63.568    62.880    62.145    61.363    60.537    59.667    58.756    57.805    56.816    55.791    54.733    53.642    52.522    51.373    50.199    49.001    47.781    46.542    45.285    44.013    42.728    41.432    40.126    38.813    37.496    36.175    34.854    33.533    32.215    30.902    29.596    28.299    27.011    25.736    24.475    23.229    22.001    20.792    19.603    18.436    17.293    16.175    15.083    14.019    12.985    11.982    11.010    10.072     9.169     8.301     7.470     6.678     5.924     5.211     4.539     3.910     3.324     2.783     2.287     1.837     1.434     1.079     0.773     0.517     0.312     0.157     0.055     0.005     0.000     0.000     0.000     0.000     0.000     0.000     0.000     0.000     0.000     0.000     0.000     0.000     0.000     0.000     0.000     0.000     0.000     0.000     0.000     0.000     0.000     0.000     0.000     0.000     0.000     0.000     0.000     0.000     0.000     0.000     0.000     0.000     0.000     0.000     0.000     0.000     0.000     0.000     0.000     0.000     0.000     0.000     0.000     0.000     0.000     0.000
     0.000     0.000     0.000     0.000     0.000     0.000     0.000     0.000     0.000     0.000     0.000     0.000     0.000     0.000     0.000     0.000     0.000     0.000     0.000     0.000     0.000     0.000     0.000     0.000     0.000     0.000     0.000     0.000     0.000     0.000     0.000     0.000     0.000     0.000     0.000     0.000     0.000     0.000     0.000     0.000     0.000     0.000     0.000     0.000     0.000     0.000     0.000     0.000     0.013     0.076     0.191     0.356     0.571     0.836     1.148     1.509     1.916     2.369     2.866     3.408     3.992     4.619     5.286     5.993     6.739     7.523     8.343     9.198    10.088    11.010    11.965    12.949    13.962    15.003    16.071    17.163    18.278    19.415    20.572    21.748    22.941    24.149    25.372    26.606    27.850    29.103    30.363    31.627    32.895    34.163    35.431    36.696    37.956    39.210    40.454    41.689    42.910    44.117    45.307    46.478    47.628    48.755    49.858    50.933    51.980    52.996    53.980    54.929    55.841    56.715    57.550    58.343    59.093    59.798    60.457    61.069    61.632    62.145    62.607    63.017    63.375    63.678    63.928    64.122    64.261    64.345    64.373    64.345    64.261    64.122    63.928    63.678    63.375    63.017    62.607    62.145    61.632    61.069    60.457    59.798    59.093    58.343    57.550    56.715    55.841    54.929    53.980    52.996    51.980    50.933    49.858    48.755    47.628    46.478    45.307    44.117    42.910    41.689    40.454    39.210    37.956    36.696    35.431    34.163    32.895    31.627    30.363    29.103    27.850    26.606    25.372    24.149    22.941    21.748    20.572    19.415    18.278    17.163    16.071    15.003    13.962    12.949    11.965    11.010    10.088     9.198     8.343     7.523     6.739     5.993     5.286     4.619     3.992     3.408     2.866     2.369     1.916     1.509     1.148     0.836     0.571     0.356     0.191     0.076     0.013     0.000     0.000     0.000     0.000     0.000     0.000     0.000     0.000     0.000     0.000     0.000     0.000     0.000     0.000     0.000     0.000     0.000     0.000     0.000     0.000     0.000     0.000     0.000     0.000     0.000     0.000     0.000     0.000     0.000     0.000     0.000     0.000     0.000     0.000     0.000     0.000     0.000     0.000     0.000     0.000     0.000     0.000     0.000     0.000     0.000     0.000     0.000
     0.000     0.000     0.000     0.000     0.000     0.000     0.000     0.000     0.000     0.000     0.000     0.000     0.000     0.000     0.000     0.000     0.000     0.000     0.000     0.000     0.000     0.000     0.000     0.000     0.000     0.000     0.000     0.000     0.000     0.000     0.000     0.000     0.000     0.000     0.000     0.000     0.000     0.000     0.000     0.000     0.000     0.000     0.000     0.000     0.000     0.000     0.000     0.000     0.000     0.024     0.098     0.223     0.398     0.621     0.892     1.210     1.574     1.984     2.438     2.935     3.475     4.057     4.679     5.340     6.039     6.776     7.549     8.357     9.198    10.072    10.977    11.913    12.876    13.867    14.884    15.926    16.990    18.076    19.182    20.306    21.447    22.603    23.773    24.955    26.147    27.348    28.555    29.767    30.982    32.199    33.415    34.628    35.837    37.040    38.234    39.418    40.590    41.748    42.890    44.013    45.117    46.199    47.257    48.289    49.293    50.268    51.211    52.121    52.996    53.835    54.635    55.396    56.115    56.791    57.423    58.009    58.549    59.041    59.484    59.877    60.219    60.510    60.749    60.936    61.069    61.149    61.176    61.149    61.069    60.936    60.749    60.510    60.219    59.877    59.484    59.041    58.549    58.009    57.423    56.791    56.115    55.396    54.635    53.835    52.996    52.121    51.211    50.268    49.293    48.289    47.257    46.199    45.117    44.013    42.890    41.748    40.590    39.418    38.234    37.040    35.837    34.628    33.415    32.199    30.982    29.767    28.555    27.348    26.147    24.955    23.773    22.603    21.447    20.306    19.182    18.076    16.990    15.926    14.884    13.867    12.876    11.913    10.977    10.072     9.198     8.357     7.549     6.776     6.039     5.340     4.679     4.057     3.475     2.935     2.438     1.984     1.574     1.210     0.892     0.621     0.398     0.223     0.098     0.024     0.000     0.000     0.000     0.000     0.000     0.000     0.000     0.000     0.000     0.000     0.000     0.000     0.000     0.000     0.000     0.000     0.000     0.000     0.000     0.000     0.000     0.000     0.000     0.000     0.000     0.000     0.000     0.000     0.000     0.000     0.000     0.000     0.000     0.000     0.000     0.000     0.000     0.000     0.000     0.000     0.000     0.000     0.000     0.000     0.000     0.000     0.000     0.000
     0.000     0.000     0.000     0.000     0.000     0.000     0.000     0.000     0.000     0.000     0.000     0.000     0.000     0.000     0.000     0.000     0.000     0.000     0.000     0.000     0.000     0.000     0.000     0.000     0.000     0.000     0.000     0.000     0.000     0.000     0.000     0.000     0.000     0.000     0.000     0.000     0.000     0.000     0.000     0.000     0.000     0.000     0.000     0.000     0.000     0.000     0.000     0.000     0.000     0.001     0.036     0.120     0.254     0.436     0.666     0.942     1.263     1.630     2.041     2.494     2.990     3.527     4.103     4.719     5.372     6.063     6.789     7.549     8.343     9.169    10.026    10.912    11.826    12.768    13.735    14.726    15.740    16.776    17.831    18.904    19.994    21.099    22.218    23.348    24.489    25.638    26.794    27.954    29.118    30.284    31.449    32.612    33.770    34.923    36.068    37.203    38.327    39.437    40.532    41.609    42.668    43.705    44.719    45.708    46.671    47.606    48.510    49.383    50.222    51.026    51.793    52.522    53.211    53.859    54.465    55.027    55.544    56.015    56.439    56.816    57.144    57.423    57.652    57.830    57.958    58.035    58.061    58.035    57.958    57.830    57.652    57.423    57.144    56.816    56.439    56.015    55.544    55.027    54.465    53.859    53.211    52.522    51.793    51.026    50.222    49.383    48.510    47.606    46.671    45.708    44.719    43.705    42.668    41.609    40.532    39.437    38.327    37.203    36.068    34.923    33.770    32.612    31.449    30.284    29.118    27.954    26.794    25.638    24.489    23.348    22.218    21.099    19.994    18.904    17.831    16.776    15.740    14.726    13.735    12.768    11.826    10.912    10.026     9.169     8.343     7.549     6.789     6.063     5.372     4.719     4.103     3.527     2.990     2.494     2.041     1.630     1.263     0.942     0.666     0.436     0.254     0.120     0.036     0.001     0.000     0.000     0.000     0.000     0.000     0.000     0.000     0.000     0.000     0.000     0.000     0.000     0.000     0.000     0.000     0.000     0.000     0.000     0.000     0.000     0.000     0.000     0.000     0.000     0.000     0.000     0.000     0.000     0.000     0.000     0.000     0.000     0.000     0.000     0.000     0.000     0.000     0.000     0.000     0.000     0.000     0.000     0.000     0.000     0.000     0.000     0.000     0.000
     0.000     0.000     0.000     0.000     0.000     0.000     0.000     0.000     0.000     0.000     0.000     0.000     0.000     0.000     0.000     0.000     0.000     0.000     0.000     0.000     0.000     0.000     0.000     0.000     0.000     0.000     0.000     0.000     0.000     0.000     0.000     0.000     0.000     0.000     0.000     0.000     0.000     0.000     0.000     0.000     0.000     0.000     0.000     0.000     0.000     0.000     0.000     0.000     0.000     0.000     0.004     0.049     0.142     0.283     0.471     0.705     0.984     1.308     1.676     2.085     2.537     3.029     3.561     4.131     4.739     5.383     6.063     6.776     7.523     8.301     9.110     9.948    10.814    11.707    12.624    13.566    14.531    15.516    16.521    17.544    18.584    19.638    20.706    21.786    22.876    23.974    25.080    26.190    27.304    28.419    29.534    30.648    31.757    32.861    33.958    35.045    36.122    37.185    38.234    39.266    40.280    41.274    42.246    43.194    44.117    45.012    45.879    46.715    47.518    48.288    49.023    49.722    50.382    51.003    51.583    52.121    52.616    53.068    53.474    53.835    54.149    54.416    54.635    54.806    54.929    55.002    55.027    55.002    54.929    54.806    54.635    54.416    54.149    53.835    53.474    53.068    52.616    52.121    51.583    51.003    50.382    49.722    49.023    48.288    47.518    46.715    45.879    45.012    44.117    43.194    42.246    41.274    40.280    39.266    38.234    37.185    36.122    35.045    33.958    32.861    31.757    30.648    29.534    28.419    27.304    26.190    25.080    23.974    22.876    21.786    20.706    19.638    18.584    17.544    16.521    15.516    14.531    13.566    12.624    11.707    10.814     9.948     9.110     8.301     7.523     6.776     6.063     5.383     4.739     4.131     3.561     3.029     2.537     2.085     1.676     1.308     0.984     0.705     0.471     0.283     0.142     0.049     0.004     0.000     0.000     0.000     0.000     0.000     0.000     0.000     0.000     0.000     0.000     0.000     0.000     0.000     0.000     0.000     0.000     0.000     0.000     0.000     0.000     0.000     0.000     0.000     0.000     0.000     0.000     0.000     0.000     0.000     0.000     0.000     0.000     0.000     0.000     0.000     0.000     0.000     0.000     0.000     0.000     0.000     0.000     0.000     0.000     0.000     0.000     0.000     0.000     0.000
     0.000     0.000     0.000     0.000     0.000     0.000     0.000     0.000     0.000     0.000     0.000     0.000     0.000     0.000     0.000     0.000     0.000     0.000     0.000     0.000     0.000     0.000     0.000     0.000     0.000     0.000     0.000     0.000     0.000     0.000     0.000     0.000     0.000     0.000     0.000     0.000     0.000     0.000     0.000     0.000     0.000     0.000     0.000     0.000     0.000     0.000     0.000     0.000     0.000     0.000     0.000     0.009     0.061     0.161     0.308     0.500     0.738     1.019     1.344     1.710     2.118     2.566     3.053     3.578     4.141     4.739     5.372     6.039     6.739     7.470     8.232     9.022     9.840    10.684    11.553    12.446    13.362    14.298    15.253    16.227    17.217    18.222    19.240    20.270    21.310    22.359    23.414    24.475    25.539    26.606    27.672    28.737    29.798    30.855    31.904    32.945    33.975    34.993    35.997    36.985    37.956    38.908    39.838    40.746    41.629    42.487    43.316    44.117    44.886    45.624    46.327    46.996    47.628    48.222    48.777    49.293    49.767    50.199    50.588    50.933    51.234    51.490    51.699    51.863    51.980    52.051    52.074    52.051    51.980    51.863    51.699    51.490    51.234    50.933    50.588    50.199    49.767    49.293    48.777    48.222    47.628    46.996    46.327    45.624    44.886    44.117    43.316    42.487    41.629    40.746    39.838    38.908    37.956    36.985    35.997    34.993    33.975    32.945    31.904    30.855    29.798    28.737    27.672    26.606    25.539    24.475    23.414    22.359    21.310    20.270    19.240    18.222    17.217    16.227    15.253    14.298    13.362    12.446    11.553    10.684     9.840     9.022     8.232     7.470     6.739     6.039     5.372     4.739     4.141     3.578     3.053     2.566     2.118     1.710     1.344     1.019     0.738     0.500     0.308     0.161     0.061     0.009     0.000     0.000     0.000     0.000     0.000     0.000     0.000     0.000     0.000     0.000     0.000     0.000     0.000     0.000     0.000     0.000     0.000     0.000     0.000     0.000     0.000     0.000     0.000     0.000     0.000     0.000     0.000     0.000     0.000     0.000     0.000     0.000     0.000     0.000     0.000     0.000     0.000     0.000     0.000     0.000     0.000     0.000     0.000     0.000     0.000     0.000     0.000     0.000     0.000     0.000
     0.000     0.000     0.000     0.000     0.000     0.000     0.000     0.000     0.000     0.000     0.000     0.000     0.000     0.000     0.000     0.000     0.000     0.000     0.000     0.000     0.000     0.000     0.000     0.000     0.000     0.000     0.000     0.000     0.000     0.000     0.000     0.000     0.000     0.000     0.000     0.000     0.000     0.000     0.000     0.000     0.000     0.000     0.000     0.000     0.000     0.000     0.000     0.000     0.000     0.000     0.000     0.000     0.014     0.073     0.179     0.330     0.525     0.764     1.046     1.369     1.733     2.137     2.580     3.061     3.578     4.131     4.719     5.340     5.993     6.678     7.392     8.135     8.905     9.702    10.523    11.368    12.235    13.122    14.029    14.954    15.895    16.850    17.820    18.801    19.792    20.792    21.799    22.811    23.827    24.845    25.863    26.881    27.895    28.904    29.907    30.902    31.888    32.861    33.822    34.767    35.695    36.606    37.496    38.364    39.210    40.030    40.824    41.590    42.326    43.032    43.705    44.344    44.949    45.518    46.049    46.542    46.996    47.409    47.781    48.112    48.399    48.644    48.844    49.001    49.113    49.180    49.203    49.180    49.113    49.001    48.844    48.644    48.399    48.112    47.781    47.409    46.996    46.542    46.049    45.518    44.949    44.344    43.705    43.032    42.326    41.590    40.824    40.030    39.210    38.364    37.496    36.606    35.695    34.767    33.822    32.861    31.888    30.902    29.907    28.904    27.895    26.881    25.863    24.845    23.827    22.811    21.799    20.792    19.792    18.801    17.820    16.850    15.895    14.954    14.029    13.122    12.235    11.368    10.523     9.702     8.905     8.135     7.392     6.678     5.993     5.340     4.719     4.131     3.578     3.061     2.580     2.137     1.733     1.369     1.046     0.764     0.525     0.330     0.179     0.073     0.014     0.000     0.000     0.000     0.000     0.000     0.000     0.000     0.000     0.000     0.000     0.000     0.000     0.000     0.000     0.000     0.000     0.000     0.000     0.000     0.000     0.000     0.000     0.000     0.000     0.000     0.000     0.000     0.000     0.000     0.000     0.000     0.000     0.000     0.000     0.000     0.000     0.000     0.000     0.000     0.000     0.000     0.000     0.000     0.000     0.000     0.000     0.000     0.000     0.000     0.000     0.000
     0.000     0.000     0.000     0.000     0.000     0.000     0.000     0.000     0.000     0.000     0.000     0.000     0.000     0.000     0.000     0.000     0.000     0.000     0.000     0.000     0.000     0.000     0.000     0.000     0.000     0.000     0.000     0.000     0.000     0.000     0.000     0.000     0.000     0.000     0.000     0.000     0.000     0.000     0.000     0.000     0.000     0.000     0.000     0.000     0.000     0.000     0.000     0.000     0.000     0.000     0.000     0.000     0.000     0.019     0.084     0.193     0.347     0.544     0.783     1.064     1.384     1.745     2.144     2.580     3.053     3.561     4.103     4.679     5.286     5.924     6.592     7.288     8.012     8.761     9.535    10.332    11.151    11.990    12.849    13.726    14.619    15.526    16.447    17.380    18.323    19.275    20.234    21.198    22.167    23.137    24.109    25.080    26.048    27.011    27.969    28.920    29.861    30.791    31.708    32.612    33.499    34.369    35.220    36.050    36.858    37.643    38.402    39.134    39.838    40.513    41.156    41.768    42.346    42.890    43.398    43.869    44.303    44.698    45.054    45.370    45.645    45.879    46.070    46.220    46.327    46.392    46.413    46.392    46.327    46.220    46.070    45.879    45.645    45.370    45.054    44.698    44.303    43.869    43.398    42.890    42.346    41.768    41.156    40.513    39.838    39.134    38.402    37.643    36.858    36.050    35.220    34.369    33.499    32.612    31.708    30.791    29.861    28.920    27.969    27.011    26.048    25.080    24.109    23.137    22.167    21.198    20.234    19.275    18.323    17.380    16.447    15.526    14.619    13.726    12.849    11.990    11.151    10.332     9.535     8.761     8.012     7.288     6.592     5.924     5.286     4.679     4.103     3.561     3.053     2.580     2.144     1.745     1.384     1.064     0.783     0.544     0.347     0.193     0.084     0.019     0.000     0.000     0.000     0.000     0.000     0.000     0.000     0.000     0.000     0.000     0.000     0.000     0.000     0.000     0.000     0.000     0.000     0.000     0.000     0.000     0.000     0.000     0.000     0.000     0.000     0.000     0.000     0.000     0.000     0.000     0.000     0.000     0.000     0.000     0.000     0.000     0.000     0.000     0.000     0.000     0.000     0.000     0.000     0.000     0.000     0.000     0.000     0.000     0.000     0.000     0.000     0.000
     0.000     0.000     0.000     0.000     0.000     0.000     0.000     0.000     0.000     0.000     0.000     0.000     0.000     0.000     0.000     0.000     0.000     0.000     0.000     0.000     0.000     0.000     0.000     0.000     0.000     0.000     0.000     0.000     0.000     0.000     0.000     0.000     0.000     0.000     0.000     0.000     0.000     0.000     0.000     0.000     0.000     0.000     0.000     0.000     0.000     0.000     0.000     0.000     0.000     0.000     0.000     0.000     0.000     0.000     0.024     0.092     0.205     0.360     0.557     0.795     1.073     1.390     1.745     2.137     2.566     3.029     3.527     4.057     4.619     5.211     5.833     6.483     7.160     7.862     8.589     9.339    10.111    10.904    11.715    12.544    13.389    14.250    15.123    16.008    16.904    17.809    18.720    19.638    20.560    21.484    22.410    23.335    24.258    25.177    26.090    26.997    27.895    28.782    29.658    30.521    31.368    32.199    33.012    33.804    34.576    35.325    36.050    36.750    37.423    38.067    38.682    39.266    39.819    40.338    40.824    41.274    41.689    42.066    42.406    42.708    42.971    43.194    43.377    43.520    43.623    43.684    43.705    43.684    43.623    43.520    43.377    43.194    42.971    42.708    42.406    42.066    41.689    41.274    40.824    40.338    39.819    39.266    38.682    38.067    37.423    36.750    36.050    35.325    34.576    33.804    33.012    32.199    31.368    30.521    29.658    28.782    27.895    26.997    26.090    25.177    24.258    23.335    22.410    21.484    20.560    19.638    18.720    17.809    16.904    16.008    15.123    14.250    13.389    12.544    11.715    10.904    10.111     9.339     8.589     7.862     7.160     6.483     5.833     5.211     4.619     4.057     3.527     3.029     2.566     2.137     1.745     1.390     1.073     0.795     0.557     0.360     0.205     0.092     0.024     0.000     0.000     0.000     0.000     0.000     0.000     0.000     0.000     0.000     0.000     0.000     0.000     0.000     0.000     0.000     0.000     0.000     0.000     0.000     0.000     0.000     0.000     0.000     0.000     0.000     0.000     0.000     0.000     0.000     0.000     0.000     0.000     0.000     0.000     0.000     0.000     0.000     0.000     0.000     0.000     0.000     0.000     0.000     0.000     0.000     0.000     0.000     0.000     0.000     0.000     0.000     0.000     0.000
     0.000     0.000     0.000     0.000     0.000     0.000     0.000     0.000     0.000     0.000     0.000     0.000     0.000     0.000     0.000     0.000     0.000     0.000     0.000     0.000     0.000     0.000     0.000     0.000     0.000     0.000     0.000     0.000     0.000     0.000     0.000     0.000     0.000     0.000     0.000     0.000     0.000     0.000     0.000     0.000     0.000     0.000     0.000     0.000     0.000     0.000     0.000     0.000     0.000     0.000     0.000     0.000     0.000     0.000     0.000     0.028     0.099     0.212     0.367     0.563     0.798     1.073     1.384     1.733     2.118     2.537     2.990     3.475     3.992     4.539     5.116     5.720     6.351     7.007     7.688     8.392     9.117     9.863    10.628    11.410    12.208    13.022    13.848    14.687    15.536    16.394    17.260    18.132    19.008    19.887    20.767    21.647    22.526    23.401    24.271    25.135    25.991    26.837    27.672    28.495    29.303    30.095    30.871    31.627    32.364    33.079    33.770    34.438    35.080    35.695    36.283    36.840    37.368    37.864    38.327    38.757    39.153    39.513    39.838    40.126    40.377    40.590    40.765    40.902    41.000    41.058    41.078    41.058    41.000    40.902    40.765    40.590    40.377    40.126    39.838    39.513    39.153    38.757    38.327    37.864    37.368    36.840    36.283    35.695    35.080    34.438    33.770    33.079    32.364    31.627    30.871    30.095    29.303    28.495    27.672    26.837    25.991    25.135    24.271    23.401    22.526    21.647    20.767    19.887    19.008    18.132    17.260    16.394    15.536    14.687    13.848    13.022    12.208    11.410    10.628     9.863     9.117     8.392     7.688     7.007     6.351     5.720     5.116     4.539     3.992     3.475     2.990     2.537     2.118     1.733     1.384     1.073     0.798     0.563     0.367     0.212     0.099     0.028     0.000     0.000     0.000     0.000     0.000     0.000     0.000     0.000     0.000     0.000     0.000     0.000     0.000     0.000     0.000     0.000     0.000     0.000     0.000     0.000     0.000     0.000     0.000     0.000     0.000     0.000     0.000     0.000     0.000     0.000     0.000     0.000     0.000     0.000     0.000     0.000     0.000     0.000     0.000     0.000     0.000     0.000     0.000     0.000     0.000     0.000     0.000     0.000     0.000     0.000     0.000     0.000     0.000     0.000
     0.000     0.000     0.000     0.000     0.000     0.000     0.000     0.000     0.000     0.000     0.000     0.000     0.000     0.000     0.000     0.000     0.000     0.000     0.000     0.000     0.000     0.000     0.000     0.000     0.000     0.000     0.000     0.000     0.000     0.000     0.000     0.000     0.000     0.000     0.000     0.000     0.000     0.000     0.000     0.000     0.000     0.000     0.000     0.000     0.000     0.000     0.000     0.000     0.000     0.000     0.000     0.000     0.000     0.000     0.000     0.001     0.031     0.103     0.216     0.370     0.563     0.795     1.064     1.369     1.710     2.085     2.494     2.935     3.408     3.910     4.441     5.000     5.586     6.197     6.832     7.490     8.169     8.869     9.588    10.324    11.076    11.844    12.624    13.417    14.221    15.033    15.853    16.680    17.511    18.345    19.182    20.018    20.853    21.685    22.513    23.335    24.149    24.955    25.750    26.534    27.304    28.059    28.798    29.519    30.221    30.902    31.562    32.199    32.811    33.398    33.958    34.490    34.993    35.466    35.908    36.318    36.696    37.040    37.349    37.624    37.864    38.067    38.234    38.364    38.458    38.514    38.532    38.514    38.458    38.364    38.234    38.067    37.864    37.624    37.349    37.040    36.696    36.318    35.908    35.466    34.993    34.490    33.958    33.398    32.811    32.199    31.562    30.902    30.221    29.519    28.798    28.059    27.304    26.534    25.750    24.955    24.149    23.335    22.513    21.685    20.853    20.018    19.182    18.345    17.511    16.680    15.853    15.033    14.221    13.417    12.624    11.844    11.076    10.324     9.588     8.869     8.169     7.490     6.832     6.197     5.586     5.000     4.441     3.910     3.408     2.935     2.494     2.085     1.710     1.369     1.064     0.795     0.563     0.370     0.216     0.103     0.031     0.001     0.000     0.000     0.000     0.000     0.000     0.000     0.000     0.000     0.000     0.000     0.000     0.000     0.000     0.000     0.000     0.000     0.000     0.000     0.000     0.000     0.000     0.000     0.000     0.000     0.000     0.000     0.000     0.000     0.000     0.000     0.000     0.000     0.000     0.000     0.000     0.000     0.000     0.000     0.000     0.000     0.000     0.000     0.000     0.000     0.000     0.000     0.000     0.000     0.000     0.000     0.000     0.000     0.000     0.000
[truncated: 55,463 more chars]
