# Supplementary material for: The near-field tsunami generated by the 15 January 2022 eruption of the Hunga Tonga-Hunga Ha’apai volcano and its impact on Tongatapu, Tonga
Source: Sci Rep. 2022 Sep 7;12:15187. doi: 10.1038/s41598-022-19486-w (PMC9452557; doi:10.1038/s41598-022-19486-w)
Supplement: Supplementary file 2 — Supplementary Information 2. [file 41598_2022_19486_MOESM2_ESM.zip › WL_450TNT.asc]

ncols                       252
nrows                       180
xllcorner              -175.427
yllcorner               -20.570
cellsize      0.000277777784504
NODATA_value  -9999
     0.000     0.000     0.000     0.000     0.000     0.000     0.000     0.000     0.000     0.000     0.000     0.000     0.000     0.000     0.000     0.000     0.000     0.000     0.000     0.000     0.000     0.000     0.000     0.000     0.000     0.000     0.000     0.000     0.000     0.000     0.000     0.000     0.000     0.000     0.000     0.000     0.000     0.000     0.000     0.000     0.000     0.000     0.000     0.000     0.000     0.000     0.000     0.000     0.000     0.000     0.000     0.000     0.000     0.000     0.000     0.000     0.000     0.000     0.000     0.000     0.000     0.000     0.000     0.000     0.000     0.000     0.000     0.000     0.000     0.000     0.000     0.000     0.000     0.000     0.000     0.000     0.000     0.000     0.000     0.000     0.011     0.038     0.080     0.136     0.205     0.286     0.379     0.483     0.596     0.719     0.850     0.989     1.134     1.285     1.441     1.601     1.765     1.932     2.100     2.270     2.441     2.612     2.781     2.950     3.116     3.280     3.440     3.596     3.748     3.895     4.037     4.172     4.301     4.423     4.538     4.644     4.743     4.834     4.915     4.988     5.052     5.106     5.150     5.185     5.210     5.225     5.230     5.225     5.210     5.185     5.150     5.106     5.052     4.988     4.915     4.834     4.743     4.644     4.538     4.423     4.301     4.172     4.037     3.895     3.748     3.596     3.440     3.280     3.116     2.950     2.781     2.612     2.441     2.270     2.100     1.932     1.765     1.601     1.441     1.285     1.134     0.989     0.850     0.719     0.596     0.483     0.379     0.286     0.205     0.136     0.080     0.038     0.011     0.000     0.000     0.000     0.000     0.000     0.000     0.000     0.000     0.000     0.000     0.000     0.000     0.000     0.000     0.000     0.000     0.000     0.000     0.000     0.000     0.000     0.000     0.000     0.000     0.000     0.000     0.000     0.000     0.000     0.000     0.000     0.000     0.000     0.000     0.000     0.000     0.000     0.000     0.000     0.000     0.000     0.000     0.000     0.000     0.000     0.000     0.000     0.000     0.000     0.000     0.000     0.000     0.000     0.000     0.000     0.000     0.000     0.000     0.000     0.000     0.000     0.000     0.000     0.000     0.000     0.000     0.000     0.000     0.000     0.000     0.000     0.000     0.000     0.000     0.000     0.000     0.000     0.000     0.000
     0.000     0.000     0.000     0.000     0.000     0.000     0.000     0.000     0.000     0.000     0.000     0.000     0.000     0.000     0.000     0.000     0.000     0.000     0.000     0.000     0.000     0.000     0.000     0.000     0.000     0.000     0.000     0.000     0.000     0.000     0.000     0.000     0.000     0.000     0.000     0.000     0.000     0.000     0.000     0.000     0.000     0.000     0.000     0.000     0.000     0.000     0.000     0.000     0.000     0.000     0.000     0.000     0.000     0.000     0.000     0.000     0.000     0.000     0.000     0.000     0.000     0.000     0.000     0.000     0.000     0.000     0.000     0.000     0.000     0.000     0.000     0.000     0.000     0.000     0.000     0.000     0.000     0.000     0.010     0.036     0.079     0.138     0.211     0.298     0.398     0.510     0.633     0.766     0.909     1.061     1.220     1.387     1.559     1.737     1.920     2.106     2.296     2.487     2.680     2.874     3.068     3.260     3.452     3.641     3.828     4.011     4.190     4.364     4.533     4.696     4.853     5.003     5.146     5.280     5.407     5.525     5.634     5.733     5.823     5.904     5.973     6.033     6.082     6.120     6.147     6.164     6.169     6.164     6.147     6.120     6.082     6.033     5.973     5.904     5.823     5.733     5.634     5.525     5.407     5.280     5.146     5.003     4.853     4.696     4.533     4.364     4.190     4.011     3.828     3.641     3.452     3.260     3.068     2.874     2.680     2.487     2.296     2.106     1.920     1.737     1.559     1.387     1.220     1.061     0.909     0.766     0.633     0.510     0.398     0.298     0.211     0.138     0.079     0.036     0.010     0.000     0.000     0.000     0.000     0.000     0.000     0.000     0.000     0.000     0.000     0.000     0.000     0.000     0.000     0.000     0.000     0.000     0.000     0.000     0.000     0.000     0.000     0.000     0.000     0.000     0.000     0.000     0.000     0.000     0.000     0.000     0.000     0.000     0.000     0.000     0.000     0.000     0.000     0.000     0.000     0.000     0.000     0.000     0.000     0.000     0.000     0.000     0.000     0.000     0.000     0.000     0.000     0.000     0.000     0.000     0.000     0.000     0.000     0.000     0.000     0.000     0.000     0.000     0.000     0.000     0.000     0.000     0.000     0.000     0.000     0.000     0.000     0.000     0.000     0.000     0.000     0.000
     0.000     0.000     0.000     0.000     0.000     0.000     0.000     0.000     0.000     0.000     0.000     0.000     0.000     0.000     0.000     0.000     0.000     0.000     0.000     0.000     0.000     0.000     0.000     0.000     0.000     0.000     0.000     0.000     0.000     0.000     0.000     0.000     0.000     0.000     0.000     0.000     0.000     0.000     0.000     0.000     0.000     0.000     0.000     0.000     0.000     0.000     0.000     0.000     0.000     0.000     0.000     0.000     0.000     0.000     0.000     0.000     0.000     0.000     0.000     0.000     0.000     0.000     0.000     0.000     0.000     0.000     0.000     0.000     0.000     0.000     0.000     0.000     0.000     0.000     0.000     0.000     0.006     0.031     0.073     0.133     0.208     0.299     0.404     0.523     0.654     0.797     0.950     1.114     1.287     1.468     1.656     1.851     2.052     2.258     2.467     2.680     2.895     3.112     3.330     3.548     3.765     3.981     4.194     4.405     4.612     4.815     5.013     5.205     5.392     5.571     5.744     5.909     6.066     6.213     6.352     6.482     6.601     6.710     6.808     6.896     6.972     7.037     7.091     7.132     7.162     7.180     7.186     7.180     7.162     7.132     7.091     7.037     6.972     6.896     6.808     6.710     6.601     6.482     6.352     6.213     6.066     5.909     5.744     5.571     5.392     5.205     5.013     4.815     4.612     4.405     4.194     3.981     3.765     3.548     3.330     3.112     2.895     2.680     2.467     2.258     2.052     1.851     1.656     1.468     1.287     1.114     0.950     0.797     0.654     0.523     0.404     0.299     0.208     0.133     0.073     0.031     0.006     0.000     0.000     0.000     0.000     0.000     0.000     0.000     0.000     0.000     0.000     0.000     0.000     0.000     0.000     0.000     0.000     0.000     0.000     0.000     0.000     0.000     0.000     0.000     0.000     0.000     0.000     0.000     0.000     0.000     0.000     0.000     0.000     0.000     0.000     0.000     0.000     0.000     0.000     0.000     0.000     0.000     0.000     0.000     0.000     0.000     0.000     0.000     0.000     0.000     0.000     0.000     0.000     0.000     0.000     0.000     0.000     0.000     0.000     0.000     0.000     0.000     0.000     0.000     0.000     0.000     0.000     0.000     0.000     0.000     0.000     0.000     0.000     0.000     0.000     0.000
     0.000     0.000     0.000     0.000     0.000     0.000     0.000     0.000     0.000     0.000     0.000     0.000     0.000     0.000     0.000     0.000     0.000     0.000     0.000     0.000     0.000     0.000     0.000     0.000     0.000     0.000     0.000     0.000     0.000     0.000     0.000     0.000     0.000     0.000     0.000     0.000     0.000     0.000     0.000     0.000     0.000     0.000     0.000     0.000     0.000     0.000     0.000     0.000     0.000     0.000     0.000     0.000     0.000     0.000     0.000     0.000     0.000     0.000     0.000     0.000     0.000     0.000     0.000     0.000     0.000     0.000     0.000     0.000     0.000     0.000     0.000     0.000     0.000     0.000     0.003     0.023     0.063     0.121     0.197     0.289     0.398     0.521     0.659     0.809     0.972     1.147     1.332     1.526     1.729     1.940     2.158     2.382     2.612     2.845     3.082     3.322     3.564     3.807     4.050     4.292     4.533     4.772     5.008     5.240     5.468     5.691     5.909     6.120     6.324     6.521     6.710     6.890     7.061     7.222     7.374     7.514     7.644     7.763     7.870     7.965     8.048     8.119     8.177     8.222     8.254     8.274     8.281     8.274     8.254     8.222     8.177     8.119     8.048     7.965     7.870     7.763     7.644     7.514     7.374     7.222     7.061     6.890     6.710     6.521     6.324     6.120     5.909     5.691     5.468     5.240     5.008     4.772     4.533     4.292     4.050     3.807     3.564     3.322     3.082     2.845     2.612     2.382     2.158     1.940     1.729     1.526     1.332     1.147     0.972     0.809     0.659     0.521     0.398     0.289     0.197     0.121     0.063     0.023     0.003     0.000     0.000     0.000     0.000     0.000     0.000     0.000     0.000     0.000     0.000     0.000     0.000     0.000     0.000     0.000     0.000     0.000     0.000     0.000     0.000     0.000     0.000     0.000     0.000     0.000     0.000     0.000     0.000     0.000     0.000     0.000     0.000     0.000     0.000     0.000     0.000     0.000     0.000     0.000     0.000     0.000     0.000     0.000     0.000     0.000     0.000     0.000     0.000     0.000     0.000     0.000     0.000     0.000     0.000     0.000     0.000     0.000     0.000     0.000     0.000     0.000     0.000     0.000     0.000     0.000     0.000     0.000     0.000     0.000     0.000     0.000     0.000     0.000
     0.000     0.000     0.000     0.000     0.000     0.000     0.000     0.000     0.000     0.000     0.000     0.000     0.000     0.000     0.000     0.000     0.000     0.000     0.000     0.000     0.000     0.000     0.000     0.000     0.000     0.000     0.000     0.000     0.000     0.000     0.000     0.000     0.000     0.000     0.000     0.000     0.000     0.000     0.000     0.000     0.000     0.000     0.000     0.000     0.000     0.000     0.000     0.000     0.000     0.000     0.000     0.000     0.000     0.000     0.000     0.000     0.000     0.000     0.000     0.000     0.000     0.000     0.000     0.000     0.000     0.000     0.000     0.000     0.000     0.000     0.000     0.000     0.000     0.014     0.048     0.103     0.177     0.269     0.379     0.505     0.647     0.804     0.974     1.158     1.353     1.559     1.776     2.002     2.236     2.477     2.725     2.979     3.237     3.500     3.765     4.032     4.301     4.570     4.839     5.106     5.371     5.634     5.893     6.147     6.397     6.641     6.878     7.108     7.331     7.545     7.750     7.946     8.132     8.307     8.471     8.623     8.764     8.892     9.008     9.111     9.201     9.277     9.340     9.389     9.424     9.445     9.452     9.445     9.424     9.389     9.340     9.277     9.201     9.111     9.008     8.892     8.764     8.623     8.471     8.307     8.132     7.946     7.750     7.545     7.331     7.108     6.878     6.641     6.397     6.147     5.893     5.634     5.371     5.106     4.839     4.570     4.301     4.032     3.765     3.500     3.237     2.979     2.725     2.477     2.236     2.002     1.776     1.559     1.353     1.158     0.974     0.804     0.647     0.505     0.379     0.269     0.177     0.103     0.048     0.014     0.000     0.000     0.000     0.000     0.000     0.000     0.000     0.000     0.000     0.000     0.000     0.000     0.000     0.000     0.000     0.000     0.000     0.000     0.000     0.000     0.000     0.000     0.000     0.000     0.000     0.000     0.000     0.000     0.000     0.000     0.000     0.000     0.000     0.000     0.000     0.000     0.000     0.000     0.000     0.000     0.000     0.000     0.000     0.000     0.000     0.000     0.000     0.000     0.000     0.000     0.000     0.000     0.000     0.000     0.000     0.000     0.000     0.000     0.000     0.000     0.000     0.000     0.000     0.000     0.000     0.000     0.000     0.000     0.000     0.000     0.000     0.000
     0.000     0.000     0.000     0.000     0.000     0.000     0.000     0.000     0.000     0.000     0.000     0.000     0.000     0.000     0.000     0.000     0.000     0.000     0.000     0.000     0.000     0.000     0.000     0.000     0.000     0.000     0.000     0.000     0.000     0.000     0.000     0.000     0.000     0.000     0.000     0.000     0.000     0.000     0.000     0.000     0.000     0.000     0.000     0.000     0.000     0.000     0.000     0.000     0.000     0.000     0.000     0.000     0.000     0.000     0.000     0.000     0.000     0.000     0.000     0.000     0.000     0.000     0.000     0.000     0.000     0.000     0.000     0.000     0.000     0.000     0.000     0.005     0.032     0.081     0.151     0.240     0.349     0.476     0.620     0.780     0.956     1.147     1.351     1.567     1.795     2.034     2.283     2.541     2.806     3.079     3.357     3.641     3.929     4.221     4.514     4.810     5.106     5.402     5.697     5.990     6.280     6.567     6.849     7.126     7.398     7.663     7.921     8.170     8.411     8.643     8.865     9.077     9.277     9.466     9.644     9.808     9.960    10.098    10.223    10.334    10.431    10.513    10.581    10.634    10.671    10.694    10.702    10.694    10.671    10.634    10.581    10.513    10.431    10.334    10.223    10.098     9.960     9.808     9.644     9.466     9.277     9.077     8.865     8.643     8.411     8.170     7.921     7.663     7.398     7.126     6.849     6.567     6.280     5.990     5.697     5.402     5.106     4.810     4.514     4.221     3.929     3.641     3.357     3.079     2.806     2.541     2.283     2.034     1.795     1.567     1.351     1.147     0.956     0.780     0.620     0.476     0.349     0.240     0.151     0.081     0.032     0.005     0.000     0.000     0.000     0.000     0.000     0.000     0.000     0.000     0.000     0.000     0.000     0.000     0.000     0.000     0.000     0.000     0.000     0.000     0.000     0.000     0.000     0.000     0.000     0.000     0.000     0.000     0.000     0.000     0.000     0.000     0.000     0.000     0.000     0.000     0.000     0.000     0.000     0.000     0.000     0.000     0.000     0.000     0.000     0.000     0.000     0.000     0.000     0.000     0.000     0.000     0.000     0.000     0.000     0.000     0.000     0.000     0.000     0.000     0.000     0.000     0.000     0.000     0.000     0.000     0.000     0.000     0.000     0.000     0.000     0.000
     0.000     0.000     0.000     0.000     0.000     0.000     0.000     0.000     0.000     0.000     0.000     0.000     0.000     0.000     0.000     0.000     0.000     0.000     0.000     0.000     0.000     0.000     0.000     0.000     0.000     0.000     0.000     0.000     0.000     0.000     0.000     0.000     0.000     0.000     0.000     0.000     0.000     0.000     0.000     0.000     0.000     0.000     0.000     0.000     0.000     0.000     0.000     0.000     0.000     0.000     0.000     0.000     0.000     0.000     0.000     0.000     0.000     0.000     0.000     0.000     0.000     0.000     0.000     0.000     0.000     0.000     0.000     0.000     0.000     0.000     0.017     0.057     0.120     0.204     0.309     0.434     0.578     0.740     0.919     1.114     1.324     1.549     1.787     2.037     2.299     2.571     2.852     3.142     3.440     3.744     4.054     4.368     4.687     5.008     5.331     5.655     5.979     6.302     6.624     6.943     7.258     7.570     7.876     8.177     8.471     8.757     9.036     9.305     9.565     9.815    10.055    10.282    10.498    10.702    10.892    11.069    11.232    11.381    11.515    11.634    11.738    11.826    11.899    11.956    11.996    12.020    12.029    12.020    11.996    11.956    11.899    11.826    11.738    11.634    11.515    11.381    11.232    11.069    10.892    10.702    10.498    10.282    10.055     9.815     9.565     9.305     9.036     8.757     8.471     8.177     7.876     7.570     7.258     6.943     6.624     6.302     5.979     5.655     5.331     5.008     4.687     4.368     4.054     3.744     3.440     3.142     2.852     2.571     2.299     2.037     1.787     1.549     1.324     1.114     0.919     0.740     0.578     0.434     0.309     0.204     0.120     0.057     0.017     0.000     0.000     0.000     0.000     0.000     0.000     0.000     0.000     0.000     0.000     0.000     0.000     0.000     0.000     0.000     0.000     0.000     0.000     0.000     0.000     0.000     0.000     0.000     0.000     0.000     0.000     0.000     0.000     0.000     0.000     0.000     0.000     0.000     0.000     0.000     0.000     0.000     0.000     0.000     0.000     0.000     0.000     0.000     0.000     0.000     0.000     0.000     0.000     0.000     0.000     0.000     0.000     0.000     0.000     0.000     0.000     0.000     0.000     0.000     0.000     0.000     0.000     0.000     0.000     0.000     0.000     0.000     0.000     0.000
     0.000     0.000     0.000     0.000     0.000     0.000     0.000     0.000     0.000     0.000     0.000     0.000     0.000     0.000     0.000     0.000     0.000     0.000     0.000     0.000     0.000     0.000     0.000     0.000     0.000     0.000     0.000     0.000     0.000     0.000     0.000     0.000     0.000     0.000     0.000     0.000     0.000     0.000     0.000     0.000     0.000     0.000     0.000     0.000     0.000     0.000     0.000     0.000     0.000     0.000     0.000     0.000     0.000     0.000     0.000     0.000     0.000     0.000     0.000     0.000     0.000     0.000     0.000     0.000     0.000     0.000     0.000     0.000     0.005     0.033     0.086     0.162     0.261     0.382     0.523     0.684     0.863     1.061     1.275     1.506     1.751     2.011     2.283     2.568     2.863     3.169     3.484     3.807     4.137     4.473     4.815     5.160     5.509     5.861     6.213     6.567     6.919     7.270     7.619     7.965     8.307     8.643     8.974     9.298     9.615     9.924    10.223    10.513    10.793    11.061    11.318    11.563    11.794    12.012    12.216    12.406    12.581    12.740    12.884    13.011    13.122    13.217    13.294    13.355    13.398    13.424    13.433    13.424    13.398    13.355    13.294    13.217    13.122    13.011    12.884    12.740    12.581    12.406    12.216    12.012    11.794    11.563    11.318    11.061    10.793    10.513    10.223     9.924     9.615     9.298     8.974     8.643     8.307     7.965     7.619     7.270     6.919     6.567     6.213     5.861     5.509     5.160     4.815     4.473     4.137     3.807     3.484     3.169     2.863     2.568     2.283     2.011     1.751     1.506     1.275     1.061     0.863     0.684     0.523     0.382     0.261     0.162     0.086     0.033     0.005     0.000     0.000     0.000     0.000     0.000     0.000     0.000     0.000     0.000     0.000     0.000     0.000     0.000     0.000     0.000     0.000     0.000     0.000     0.000     0.000     0.000     0.000     0.000     0.000     0.000     0.000     0.000     0.000     0.000     0.000     0.000     0.000     0.000     0.000     0.000     0.000     0.000     0.000     0.000     0.000     0.000     0.000     0.000     0.000     0.000     0.000     0.000     0.000     0.000     0.000     0.000     0.000     0.000     0.000     0.000     0.000     0.000     0.000     0.000     0.000     0.000     0.000     0.000     0.000     0.000     0.000     0.000
     0.000     0.000     0.000     0.000     0.000     0.000     0.000     0.000     0.000     0.000     0.000     0.000     0.000     0.000     0.000     0.000     0.000     0.000     0.000     0.000     0.000     0.000     0.000     0.000     0.000     0.000     0.000     0.000     0.000     0.000     0.000     0.000     0.000     0.000     0.000     0.000     0.000     0.000     0.000     0.000     0.000     0.000     0.000     0.000     0.000     0.000     0.000     0.000     0.000     0.000     0.000     0.000     0.000     0.000     0.000     0.000     0.000     0.000     0.000     0.000     0.000     0.000     0.000     0.000     0.000     0.000     0.000     0.014     0.054     0.119     0.208     0.321     0.457     0.614     0.791     0.989     1.204     1.438     1.689     1.955     2.236     2.531     2.838     3.158     3.488     3.828     4.176     4.533     4.896     5.265     5.639     6.017     6.397     6.779     7.162     7.545     7.927     8.307     8.683     9.056     9.424     9.787    10.142    10.491    10.831    11.162    11.483    11.794    12.094    12.381    12.656    12.918    13.165    13.398    13.616    13.819    14.005    14.175    14.329    14.465    14.583    14.684    14.767    14.832    14.878    14.906    14.915    14.906    14.878    14.832    14.767    14.684    14.583    14.465    14.329    14.175    14.005    13.819    13.616    13.398    13.165    12.918    12.656    12.381    12.094    11.794    11.483    11.162    10.831    10.491    10.142     9.787     9.424     9.056     8.683     8.307     7.927     7.545     7.162     6.779     6.397     6.017     5.639     5.265     4.896     4.533     4.176     3.828     3.488     3.158     2.838     2.531     2.236     1.955     1.689     1.438     1.204     0.989     0.791     0.614     0.457     0.321     0.208     0.119     0.054     0.014     0.000     0.000     0.000     0.000     0.000     0.000     0.000     0.000     0.000     0.000     0.000     0.000     0.000     0.000     0.000     0.000     0.000     0.000     0.000     0.000     0.000     0.000     0.000     0.000     0.000     0.000     0.000     0.000     0.000     0.000     0.000     0.000     0.000     0.000     0.000     0.000     0.000     0.000     0.000     0.000     0.000     0.000     0.000     0.000     0.000     0.000     0.000     0.000     0.000     0.000     0.000     0.000     0.000     0.000     0.000     0.000     0.000     0.000     0.000     0.000     0.000     0.000     0.000     0.000     0.000     0.000
     0.000     0.000     0.000     0.000     0.000     0.000     0.000     0.000     0.000     0.000     0.000     0.000     0.000     0.000     0.000     0.000     0.000     0.000     0.000     0.000     0.000     0.000     0.000     0.000     0.000     0.000     0.000     0.000     0.000     0.000     0.000     0.000     0.000     0.000     0.000     0.000     0.000     0.000     0.000     0.000     0.000     0.000     0.000     0.000     0.000     0.000     0.000     0.000     0.000     0.000     0.000     0.000     0.000     0.000     0.000     0.000     0.000     0.000     0.000     0.000     0.000     0.000     0.000     0.000     0.000     0.002     0.026     0.077     0.154     0.256     0.383     0.533     0.705     0.900     1.114     1.348     1.601     1.871     2.158     2.461     2.778     3.109     3.452     3.807     4.172     4.547     4.930     5.321     5.718     6.120     6.527     6.937     7.349     7.763     8.177     8.590     9.001     9.410     9.815    10.216    10.611    11.000    11.381    11.754    12.118    12.472    12.816    13.148    13.468    13.775    14.068    14.347    14.611    14.859    15.092    15.308    15.506    15.687    15.851    15.995    16.122    16.229    16.317    16.386    16.435    16.464    16.474    16.464    16.435    16.386    16.317    16.229    16.122    15.995    15.851    15.687    15.506    15.308    15.092    14.859    14.611    14.347    14.068    13.775    13.468    13.148    12.816    12.472    12.118    11.754    11.381    11.000    10.611    10.216     9.815     9.410     9.001     8.590     8.177     7.763     7.349     6.937     6.527     6.120     5.718     5.321     4.930     4.547     4.172     3.807     3.452     3.109     2.778     2.461     2.158     1.871     1.601     1.348     1.114     0.900     0.705     0.533     0.383     0.256     0.154     0.077     0.026     0.002     0.000     0.000     0.000     0.000     0.000     0.000     0.000     0.000     0.000     0.000     0.000     0.000     0.000     0.000     0.000     0.000     0.000     0.000     0.000     0.000     0.000     0.000     0.000     0.000     0.000     0.000     0.000     0.000     0.000     0.000     0.000     0.000     0.000     0.000     0.000     0.000     0.000     0.000     0.000     0.000     0.000     0.000     0.000     0.000     0.000     0.000     0.000     0.000     0.000     0.000     0.000     0.000     0.000     0.000     0.000     0.000     0.000     0.000     0.000     0.000     0.000     0.000     0.000     0.000
     0.000     0.000     0.000     0.000     0.000     0.000     0.000     0.000     0.000     0.000     0.000     0.000     0.000     0.000     0.000     0.000     0.000     0.000     0.000     0.000     0.000     0.000     0.000     0.000     0.000     0.000     0.000     0.000     0.000     0.000     0.000     0.000     0.000     0.000     0.000     0.000     0.000     0.000     0.000     0.000     0.000     0.000     0.000     0.000     0.000     0.000     0.000     0.000     0.000     0.000     0.000     0.000     0.000     0.000     0.000     0.000     0.000     0.000     0.000     0.000     0.000     0.000     0.000     0.000     0.006     0.040     0.101     0.190     0.305     0.445     0.609     0.797     1.007     1.238     1.491     1.762     2.052     2.360     2.684     3.023     3.377     3.744     4.124     4.514     4.915     5.326     5.744     6.169     6.601     7.037     7.477     7.921     8.365     8.811     9.256     9.701    10.142    10.581    11.015    11.444    11.867    12.282    12.690    13.088    13.476    13.854    14.220    14.574    14.915    15.242    15.554    15.851    16.131    16.396    16.643    16.872    17.083    17.276    17.449    17.603    17.737    17.851    17.944    18.017    18.069    18.101    18.111    18.101    18.069    18.017    17.944    17.851    17.737    17.603    17.449    17.276    17.083    16.872    16.643    16.396    16.131    15.851    15.554    15.242    14.915    14.574    14.220    13.854    13.476    13.088    12.690    12.282    11.867    11.444    11.015    10.581    10.142     9.701     9.256     8.811     8.365     7.921     7.477     7.037     6.601     6.169     5.744     5.326     4.915     4.514     4.124     3.744     3.377     3.023     2.684     2.360     2.052     1.762     1.491     1.238     1.007     0.797     0.609     0.445     0.305     0.190     0.101     0.040     0.006     0.000     0.000     0.000     0.000     0.000     0.000     0.000     0.000     0.000     0.000     0.000     0.000     0.000     0.000     0.000     0.000     0.000     0.000     0.000     0.000     0.000     0.000     0.000     0.000     0.000     0.000     0.000     0.000     0.000     0.000     0.000     0.000     0.000     0.000     0.000     0.000     0.000     0.000     0.000     0.000     0.000     0.000     0.000     0.000     0.000     0.000     0.000     0.000     0.000     0.000     0.000     0.000     0.000     0.000     0.000     0.000     0.000     0.000     0.000     0.000     0.000     0.000     0.000
     0.000     0.000     0.000     0.000     0.000     0.000     0.000     0.000     0.000     0.000     0.000     0.000     0.000     0.000     0.000     0.000     0.000     0.000     0.000     0.000     0.000     0.000     0.000     0.000     0.000     0.000     0.000     0.000     0.000     0.000     0.000     0.000     0.000     0.000     0.000     0.000     0.000     0.000     0.000     0.000     0.000     0.000     0.000     0.000     0.000     0.000     0.000     0.000     0.000     0.000     0.000     0.000     0.000     0.000     0.000     0.000     0.000     0.000     0.000     0.000     0.000     0.000     0.000     0.013     0.055     0.126     0.226     0.353     0.505     0.684     0.886     1.112     1.360     1.630     1.920     2.230     2.557     2.903     3.264     3.641     4.032     4.437     4.853     5.280     5.718     6.164     6.618     7.079     7.545     8.016     8.490     8.967     9.445     9.924    10.401    10.877    11.350    11.818    12.282    12.740    13.191    13.634    14.068    14.492    14.906    15.308    15.697    16.073    16.435    16.782    17.113    17.428    17.726    18.007    18.269    18.512    18.736    18.940    19.124    19.287    19.429    19.550    19.649    19.726    19.781    19.815    19.826    19.815    19.781    19.726    19.649    19.550    19.429    19.287    19.124    18.940    18.736    18.512    18.269    18.007    17.726    17.428    17.113    16.782    16.435    16.073    15.697    15.308    14.906    14.492    14.068    13.634    13.191    12.740    12.282    11.818    11.350    10.877    10.401     9.924     9.445     8.967     8.490     8.016     7.545     7.079     6.618     6.164     5.718     5.280     4.853     4.437     4.032     3.641     3.264     2.903     2.557     2.230     1.920     1.630     1.360     1.112     0.886     0.684     0.505     0.353     0.226     0.126     0.055     0.013     0.000     0.000     0.000     0.000     0.000     0.000     0.000     0.000     0.000     0.000     0.000     0.000     0.000     0.000     0.000     0.000     0.000     0.000     0.000     0.000     0.000     0.000     0.000     0.000     0.000     0.000     0.000     0.000     0.000     0.000     0.000     0.000     0.000     0.000     0.000     0.000     0.000     0.000     0.000     0.000     0.000     0.000     0.000     0.000     0.000     0.000     0.000     0.000     0.000     0.000     0.000     0.000     0.000     0.000     0.000     0.000     0.000     0.000     0.000     0.000     0.000     0.000
     0.000     0.000     0.000     0.000     0.000     0.000     0.000     0.000     0.000     0.000     0.000     0.000     0.000     0.000     0.000     0.000     0.000     0.000     0.000     0.000     0.000     0.000     0.000     0.000     0.000     0.000     0.000     0.000     0.000     0.000     0.000     0.000     0.000     0.000     0.000     0.000     0.000     0.000     0.000     0.000     0.000     0.000     0.000     0.000     0.000     0.000     0.000     0.000     0.000     0.000     0.000     0.000     0.000     0.000     0.000     0.000     0.000     0.000     0.000     0.000     0.000     0.000     0.020     0.071     0.151     0.261     0.399     0.564     0.756     0.972     1.213     1.478     1.765     2.073     2.402     2.750     3.116     3.500     3.899     4.314     4.743     5.185     5.639     6.104     6.578     7.061     7.551     8.048     8.550     9.056     9.565    10.076    10.588    11.100    11.610    12.118    12.623    13.122    13.616    14.104    14.583    15.054    15.516    15.966    16.405    16.832    17.245    17.644    18.028    18.396    18.747    19.080    19.396    19.693    19.970    20.228    20.465    20.681    20.875    21.048    21.198    21.326    21.431    21.512    21.571    21.606    21.618    21.606    21.571    21.512    21.431    21.326    21.198    21.048    20.875    20.681    20.465    20.228    19.970    19.693    19.396    19.080    18.747    18.396    18.028    17.644    17.245    16.832    16.405    15.966    15.516    15.054    14.583    14.104    13.616    13.122    12.623    12.118    11.610    11.100    10.588    10.076     9.565     9.056     8.550     8.048     7.551     7.061     6.578     6.104     5.639     5.185     4.743     4.314     3.899     3.500     3.116     2.750     2.402     2.073     1.765     1.478     1.213     0.972     0.756     0.564     0.399     0.261     0.151     0.071     0.020     0.000     0.000     0.000     0.000     0.000     0.000     0.000     0.000     0.000     0.000     0.000     0.000     0.000     0.000     0.000     0.000     0.000     0.000     0.000     0.000     0.000     0.000     0.000     0.000     0.000     0.000     0.000     0.000     0.000     0.000     0.000     0.000     0.000     0.000     0.000     0.000     0.000     0.000     0.000     0.000     0.000     0.000     0.000     0.000     0.000     0.000     0.000     0.000     0.000     0.000     0.000     0.000     0.000     0.000     0.000     0.000     0.000     0.000     0.000     0.000     0.000
     0.000     0.000     0.000     0.000     0.000     0.000     0.000     0.000     0.000     0.000     0.000     0.000     0.000     0.000     0.000     0.000     0.000     0.000     0.000     0.000     0.000     0.000     0.000     0.000     0.000     0.000     0.000     0.000     0.000     0.000     0.000     0.000     0.000     0.000     0.000     0.000     0.000     0.000     0.000     0.000     0.000     0.000     0.000     0.000     0.000     0.000     0.000     0.000     0.000     0.000     0.000     0.000     0.000     0.000     0.000     0.000     0.000     0.000     0.000     0.000     0.002     0.028     0.086     0.175     0.295     0.443     0.620     0.824     1.055     1.310     1.591     1.894     2.220     2.568     2.935     3.322     3.728     4.150     4.588     5.042     5.509     5.990     6.482     6.984     7.496     8.016     8.543     9.077     9.615    10.157    10.702    11.248    11.794    12.340    12.884    13.424    13.961    14.492    15.017    15.535    16.044    16.544    17.033    17.510    17.975    18.427    18.865    19.287    19.693    20.082    20.454    20.806    21.140    21.454    21.747    22.019    22.270    22.498    22.703    22.885    23.044    23.179    23.290    23.376    23.438    23.475    23.487    23.475    23.438    23.376    23.290    23.179    23.044    22.885    22.703    22.498    22.270    22.019    21.747    21.454    21.140    20.806    20.454    20.082    19.693    19.287    18.865    18.427    17.975    17.510    17.033    16.544    16.044    15.535    15.017    14.492    13.961    13.424    12.884    12.340    11.794    11.248    10.702    10.157     9.615     9.077     8.543     8.016     7.496     6.984     6.482     5.990     5.509     5.042     4.588     4.150     3.728     3.322     2.935     2.568     2.220     1.894     1.591     1.310     1.055     0.824     0.620     0.443     0.295     0.175     0.086     0.028     0.002     0.000     0.000     0.000     0.000     0.000     0.000     0.000     0.000     0.000     0.000     0.000     0.000     0.000     0.000     0.000     0.000     0.000     0.000     0.000     0.000     0.000     0.000     0.000     0.000     0.000     0.000     0.000     0.000     0.000     0.000     0.000     0.000     0.000     0.000     0.000     0.000     0.000     0.000     0.000     0.000     0.000     0.000     0.000     0.000     0.000     0.000     0.000     0.000     0.000     0.000     0.000     0.000     0.000     0.000     0.000     0.000     0.000     0.000     0.000
     0.000     0.000     0.000     0.000     0.000     0.000     0.000     0.000     0.000     0.000     0.000     0.000     0.000     0.000     0.000     0.000     0.000     0.000     0.000     0.000     0.000     0.000     0.000     0.000     0.000     0.000     0.000     0.000     0.000     0.000     0.000     0.000     0.000     0.000     0.000     0.000     0.000     0.000     0.000     0.000     0.000     0.000     0.000     0.000     0.000     0.000     0.000     0.000     0.000     0.000     0.000     0.000     0.000     0.000     0.000     0.000     0.000     0.000     0.000     0.003     0.036     0.101     0.198     0.326     0.484     0.672     0.888     1.131     1.401     1.697     2.016     2.360     2.725     3.112     3.520     3.946     4.391     4.853     5.331     5.823     6.330     6.849     7.380     7.921     8.471     9.029     9.594    10.164    10.740    11.318    11.899    12.481    13.062    13.643    14.220    14.795    15.364    15.928    16.484    17.033    17.572    18.101    18.618    19.124    19.616    20.093    20.556    21.002    21.431    21.842    22.234    22.606    22.958    23.290    23.599    23.886    24.150    24.391    24.607    24.800    24.967    25.109    25.226    25.317    25.382    25.421    25.434    25.421    25.382    25.317    25.226    25.109    24.967    24.800    24.607    24.391    24.150    23.886    23.599    23.290    22.958    22.606    22.234    21.842    21.431    21.002    20.556    20.093    19.616    19.124    18.618    18.101    17.572    17.033    16.484    15.928    15.364    14.795    14.220    13.643    13.062    12.481    11.899    11.318    10.740    10.164     9.594     9.029     8.471     7.921     7.380     6.849     6.330     5.823     5.331     4.853     4.391     3.946     3.520     3.112     2.725     2.360     2.016     1.697     1.401     1.131     0.888     0.672     0.484     0.326     0.198     0.101     0.036     0.003     0.000     0.000     0.000     0.000     0.000     0.000     0.000     0.000     0.000     0.000     0.000     0.000     0.000     0.000     0.000     0.000     0.000     0.000     0.000     0.000     0.000     0.000     0.000     0.000     0.000     0.000     0.000     0.000     0.000     0.000     0.000     0.000     0.000     0.000     0.000     0.000     0.000     0.000     0.000     0.000     0.000     0.000     0.000     0.000     0.000     0.000     0.000     0.000     0.000     0.000     0.000     0.000     0.000     0.000     0.000     0.000     0.000     0.000
     0.000     0.000     0.000     0.000     0.000     0.000     0.000     0.000     0.000     0.000     0.000     0.000     0.000     0.000     0.000     0.000     0.000     0.000     0.000     0.000     0.000     0.000     0.000     0.000     0.000     0.000     0.000     0.000     0.000     0.000     0.000     0.000     0.000     0.000     0.000     0.000     0.000     0.000     0.000     0.000     0.000     0.000     0.000     0.000     0.000     0.000     0.000     0.000     0.000     0.000     0.000     0.000     0.000     0.000     0.000     0.000     0.000     0.000     0.006     0.043     0.113     0.218     0.354     0.521     0.719     0.946     1.202     1.486     1.795     2.131     2.491     2.874     3.280     3.707     4.154     4.621     5.106     5.608     6.126     6.658     7.204     7.763     8.333     8.913     9.502    10.098    10.702    11.310    11.923    12.539    13.157    13.775    14.392    15.008    15.620    16.229    16.832    17.428    18.017    18.597    19.167    19.726    20.273    20.806    21.326    21.830    22.317    22.788    23.240    23.674    24.087    24.480    24.851    25.200    25.526    25.828    26.107    26.360    26.588    26.791    26.967    27.117    27.239    27.335    27.404    27.445    27.459    27.445    27.404    27.335    27.239    27.117    26.967    26.791    26.588    26.360    26.107    25.828    25.526    25.200    24.851    24.480    24.087    23.674    23.240    22.788    22.317    21.830    21.326    20.806    20.273    19.726    19.167    18.597    18.017    17.428    16.832    16.229    15.620    15.008    14.392    13.775    13.157    12.539    11.923    11.310    10.702    10.098     9.502     8.913     8.333     7.763     7.204     6.658     6.126     5.608     5.106     4.621     4.154     3.707     3.280     2.874     2.491     2.131     1.795     1.486     1.202     0.946     0.719     0.521     0.354     0.218     0.113     0.043     0.006     0.000     0.000     0.000     0.000     0.000     0.000     0.000     0.000     0.000     0.000     0.000     0.000     0.000     0.000     0.000     0.000     0.000     0.000     0.000     0.000     0.000     0.000     0.000     0.000     0.000     0.000     0.000     0.000     0.000     0.000     0.000     0.000     0.000     0.000     0.000     0.000     0.000     0.000     0.000     0.000     0.000     0.000     0.000     0.000     0.000     0.000     0.000     0.000     0.000     0.000     0.000     0.000     0.000     0.000     0.000     0.000     0.000
     0.000     0.000     0.000     0.000     0.000     0.000     0.000     0.000     0.000     0.000     0.000     0.000     0.000     0.000     0.000     0.000     0.000     0.000     0.000     0.000     0.000     0.000     0.000     0.000     0.000     0.000     0.000     0.000     0.000     0.000     0.000     0.000     0.000     0.000     0.000     0.000     0.000     0.000     0.000     0.000     0.000     0.000     0.000     0.000     0.000     0.000     0.000     0.000     0.000     0.000     0.000     0.000     0.000     0.000     0.000     0.000     0.000     0.007     0.048     0.124     0.234     0.378     0.554     0.761     0.999     1.266     1.562     1.886     2.236     2.612     3.012     3.436     3.882     4.350     4.839     5.346     5.871     6.414     6.972     7.545     8.132     8.730     9.340     9.960    10.588    11.224    11.867    12.514    13.165    13.819    14.474    15.129    15.783    16.435    17.083    17.726    18.364    18.994    19.616    20.228    20.829    21.419    21.995    22.558    23.105    23.636    24.150    24.646    25.122    25.578    26.014    26.427    26.818    27.185    27.528    27.846    28.139    28.405    28.645    28.858    29.043    29.201    29.330    29.431    29.503    29.547    29.561    29.547    29.503    29.431    29.330    29.201    29.043    28.858    28.645    28.405    28.139    27.846    27.528    27.185    26.818    26.427    26.014    25.578    25.122    24.646    24.150    23.636    23.105    22.558    21.995    21.419    20.829    20.228    19.616    18.994    18.364    17.726    17.083    16.435    15.783    15.129    14.474    13.819    13.165    12.514    11.867    11.224    10.588     9.960     9.340     8.730     8.132     7.545     6.972     6.414     5.871     5.346     4.839     4.350     3.882     3.436     3.012     2.612     2.236     1.886     1.562     1.266     0.999     0.761     0.554     0.378     0.234     0.124     0.048     0.007     0.000     0.000     0.000     0.000     0.000     0.000     0.000     0.000     0.000     0.000     0.000     0.000     0.000     0.000     0.000     0.000     0.000     0.000     0.000     0.000     0.000     0.000     0.000     0.000     0.000     0.000     0.000     0.000     0.000     0.000     0.000     0.000     0.000     0.000     0.000     0.000     0.000     0.000     0.000     0.000     0.000     0.000     0.000     0.000     0.000     0.000     0.000     0.000     0.000     0.000     0.000     0.000     0.000     0.000     0.000     0.000
     0.000     0.000     0.000     0.000     0.000     0.000     0.000     0.000     0.000     0.000     0.000     0.000     0.000     0.000     0.000     0.000     0.000     0.000     0.000     0.000     0.000     0.000     0.000     0.000     0.000     0.000     0.000     0.000     0.000     0.000     0.000     0.000     0.000     0.000     0.000     0.000     0.000     0.000     0.000     0.000     0.000     0.000     0.000     0.000     0.000     0.000     0.000     0.000     0.000     0.000     0.000     0.000     0.000     0.000     0.000     0.000     0.009     0.053     0.133     0.248     0.398     0.581     0.797     1.044     1.322     1.630     1.966     2.331     2.722     3.139     3.580     4.045     4.533     5.042     5.571     6.120     6.687     7.270     7.870     8.484     9.111     9.751    10.401    11.061    11.730    12.406    13.088    13.775    14.465    15.157    15.851    16.544    17.235    17.923    18.608    19.287    19.959    20.624    21.279    21.924    22.558    23.179    23.786    24.378    24.954    25.513    26.053    26.575    27.076    27.555    28.013    28.447    28.858    29.244    29.605    29.939    30.246    30.526    30.779    31.002    31.197    31.362    31.498    31.604    31.680    31.726    31.741    31.726    31.680    31.604    31.498    31.362    31.197    31.002    30.779    30.526    30.246    29.939    29.605    29.244    28.858    28.447    28.013    27.555    27.076    26.575    26.053    25.513    24.954    24.378    23.786    23.179    22.558    21.924    21.279    20.624    19.959    19.287    18.608    17.923    17.235    16.544    15.851    15.157    14.465    13.775    13.088    12.406    11.730    11.061    10.401     9.751     9.111     8.484     7.870     7.270     6.687     6.120     5.571     5.042     4.533     4.045     3.580     3.139     2.722     2.331     1.966     1.630     1.322     1.044     0.797     0.581     0.398     0.248     0.133     0.053     0.009     0.000     0.000     0.000     0.000     0.000     0.000     0.000     0.000     0.000     0.000     0.000     0.000     0.000     0.000     0.000     0.000     0.000     0.000     0.000     0.000     0.000     0.000     0.000     0.000     0.000     0.000     0.000     0.000     0.000     0.000     0.000     0.000     0.000     0.000     0.000     0.000     0.000     0.000     0.000     0.000     0.000     0.000     0.000     0.000     0.000     0.000     0.000     0.000     0.000     0.000     0.000     0.000     0.000     0.000     0.000
     0.000     0.000     0.000     0.000     0.000     0.000     0.000     0.000     0.000     0.000     0.000     0.000     0.000     0.000     0.000     0.000     0.000     0.000     0.000     0.000     0.000     0.000     0.000     0.000     0.000     0.000     0.000     0.000     0.000     0.000     0.000     0.000     0.000     0.000     0.000     0.000     0.000     0.000     0.000     0.000     0.000     0.000     0.000     0.000     0.000     0.000     0.000     0.000     0.000     0.000     0.000     0.000     0.000     0.000     0.000     0.010     0.056     0.139     0.258     0.413     0.603     0.826     1.082     1.370     1.689     2.037     2.415     2.820     3.253     3.711     4.194     4.701     5.230     5.781     6.352     6.943     7.551     8.177     8.818     9.473    10.142    10.823    11.515    12.216    12.926    13.643    14.365    15.092    15.822    16.553    17.286    18.017    18.747    19.473    20.194    20.910    21.618    22.318    23.007    23.686    24.353    25.006    25.644    26.266    26.872    27.459    28.027    28.574    29.101    29.605    30.085    30.541    30.972    31.378    31.756    32.107    32.430    32.724    32.988    33.223    33.427    33.601    33.743    33.855    33.934    33.982    33.998    33.982    33.934    33.855    33.743    33.601    33.427    33.223    32.988    32.724    32.430    32.107    31.756    31.378    30.972    30.541    30.085    29.605    29.101    28.574    28.027    27.459    26.872    26.266    25.644    25.006    24.353    23.686    23.007    22.318    21.618    20.910    20.194    19.473    18.747    18.017    17.286    16.553    15.822    15.092    14.365    13.643    12.926    12.216    11.515    10.823    10.142     9.473     8.818     8.177     7.551     6.943     6.352     5.781     5.230     4.701     4.194     3.711     3.253     2.820     2.415     2.037     1.689     1.370     1.082     0.826     0.603     0.413     0.258     0.139     0.056     0.010     0.000     0.000     0.000     0.000     0.000     0.000     0.000     0.000     0.000     0.000     0.000     0.000     0.000     0.000     0.000     0.000     0.000     0.000     0.000     0.000     0.000     0.000     0.000     0.000     0.000     0.000     0.000     0.000     0.000     0.000     0.000     0.000     0.000     0.000     0.000     0.000     0.000     0.000     0.000     0.000     0.000     0.000     0.000     0.000     0.000     0.000     0.000     0.000     0.000     0.000     0.000     0.000     0.000     0.000
     0.000     0.000     0.000     0.000     0.000     0.000     0.000     0.000     0.000     0.000     0.000     0.000     0.000     0.000     0.000     0.000     0.000     0.000     0.000     0.000     0.000     0.000     0.000     0.000     0.000     0.000     0.000     0.000     0.000     0.000     0.000     0.000     0.000     0.000     0.000     0.000     0.000     0.000     0.000     0.000     0.000     0.000     0.000     0.000     0.000     0.000     0.000     0.000     0.000     0.000     0.000     0.000     0.000     0.000     0.010     0.056     0.142     0.264     0.423     0.618     0.848     1.112     1.409     1.737     2.097     2.487     2.906     3.353     3.828     4.328     4.853     5.402     5.973     6.567     7.180     7.813     8.464     9.132     9.815    10.513    11.224    11.947    12.681    13.424    14.175    14.933    15.697    16.464    17.235    18.007    18.779    19.550    20.318    21.082    21.842    22.594    23.339    24.075    24.800    25.513    26.213    26.899    27.569    28.223    28.858    29.474    30.070    30.645    31.197    31.726    32.230    32.708    33.160    33.585    33.982    34.350    34.688    34.997    35.274    35.520    35.734    35.916    36.066    36.182    36.266    36.316    36.333    36.316    36.266    36.182    36.066    35.916    35.734    35.520    35.274    34.997    34.688    34.350    33.982    33.585    33.160    32.708    32.230    31.726    31.197    30.645    30.070    29.474    28.858    28.223    27.569    26.899    26.213    25.513    24.800    24.075    23.339    22.594    21.842    21.082    20.318    19.550    18.779    18.007    17.235    16.464    15.697    14.933    14.175    13.424    12.681    11.947    11.224    10.513     9.815     9.132     8.464     7.813     7.180     6.567     5.973     5.402     4.853     4.328     3.828     3.353     2.906     2.487     2.097     1.737     1.409     1.112     0.848     0.618     0.423     0.264     0.142     0.056     0.010     0.000     0.000     0.000     0.000     0.000     0.000     0.000     0.000     0.000     0.000     0.000     0.000     0.000     0.000     0.000     0.000     0.000     0.000     0.000     0.000     0.000     0.000     0.000     0.000     0.000     0.000     0.000     0.000     0.000     0.000     0.000     0.000     0.000     0.000     0.000     0.000     0.000     0.000     0.000     0.000     0.000     0.000     0.000     0.000     0.000     0.000     0.000     0.000     0.000     0.000     0.000     0.000     0.000
     0.000     0.000     0.000     0.000     0.000     0.000     0.000     0.000     0.000     0.000     0.000     0.000     0.000     0.000     0.000     0.000     0.000     0.000     0.000     0.000     0.000     0.000     0.000     0.000     0.000     0.000     0.000     0.000     0.000     0.000     0.000     0.000     0.000     0.000     0.000     0.000     0.000     0.000     0.000     0.000     0.000     0.000     0.000     0.000     0.000     0.000     0.000     0.000     0.000     0.000     0.000     0.000     0.000     0.009     0.056     0.142     0.266     0.429     0.628     0.863     1.134     1.438     1.776     2.146     2.547     2.979     3.440     3.929     4.446     4.988     5.556     6.147     6.762     7.398     8.054     8.730     9.424    10.135    10.862    11.602    12.356    13.122    13.899    14.684    15.478    16.278    17.083    17.892    18.704    19.517    20.329    21.140    21.948    22.752    23.549    24.340    25.122    25.894    26.655    27.404    28.139    28.858    29.561    30.246    30.913    31.559    32.183    32.786    33.364    33.918    34.446    34.948    35.422    35.867    36.282    36.668    37.022    37.345    37.636    37.894    38.118    38.309    38.465    38.587    38.675    38.727    38.745    38.727    38.675    38.587    38.465    38.309    38.118    37.894    37.636    37.345    37.022    36.668    36.282    35.867    35.422    34.948    34.446    33.918    33.364    32.786    32.183    31.559    30.913    30.246    29.561    28.858    28.139    27.404    26.655    25.894    25.122    24.340    23.549    22.752    21.948    21.140    20.329    19.517    18.704    17.892    17.083    16.278    15.478    14.684    13.899    13.122    12.356    11.602    10.862    10.135     9.424     8.730     8.054     7.398     6.762     6.147     5.556     4.988     4.446     3.929     3.440     2.979     2.547     2.146     1.776     1.438     1.134     0.863     0.628     0.429     0.266     0.142     0.056     0.009     0.000     0.000     0.000     0.000     0.000     0.000     0.000     0.000     0.000     0.000     0.000     0.000     0.000     0.000     0.000     0.000     0.000     0.000     0.000     0.000     0.000     0.000     0.000     0.000     0.000     0.000     0.000     0.000     0.000     0.000     0.000     0.000     0.000     0.000     0.000     0.000     0.000     0.000     0.000     0.000     0.000     0.000     0.000     0.000     0.000     0.000     0.000     0.000     0.000     0.000     0.000     0.000
     0.000     0.000     0.000     0.000     0.000     0.000     0.000     0.000     0.000     0.000     0.000     0.000     0.000     0.000     0.000     0.000     0.000     0.000     0.000     0.000     0.000     0.000     0.000     0.000     0.000     0.000     0.000     0.000     0.000     0.000     0.000     0.000     0.000     0.000     0.000     0.000     0.000     0.000     0.000     0.000     0.000     0.000     0.000     0.000     0.000     0.000     0.000     0.000     0.000     0.000     0.000     0.000     0.007     0.053     0.139     0.264     0.429     0.631     0.871     1.147     1.458     1.804     2.183     2.595     3.038     3.512     4.015     4.547     5.106     5.691     6.302     6.937     7.595     8.274     8.974     9.693    10.431    11.185    11.956    12.740    13.538    14.347    15.167    15.995    16.832    17.675    18.523    19.374    20.228    21.082    21.936    22.788    23.636    24.480    25.317    26.146    26.967    27.777    28.574    29.359    30.129    30.883    31.619    32.337    33.035    33.712    34.366    34.997    35.602    36.182    36.735    37.260    37.756    38.222    38.657    39.061    39.432    39.770    40.074    40.344    40.579    40.778    40.942    41.070    41.161    41.216    41.234    41.216    41.161    41.070    40.942    40.778    40.579    40.344    40.074    39.770    39.432    39.061    38.657    38.222    37.756    37.260    36.735    36.182    35.602    34.997    34.366    33.712    33.035    32.337    31.619    30.883    30.129    29.359    28.574    27.777    26.967    26.146    25.317    24.480    23.636    22.788    21.936    21.082    20.228    19.374    18.523    17.675    16.832    15.995    15.167    14.347    13.538    12.740    11.956    11.185    10.431     9.693     8.974     8.274     7.595     6.937     6.302     5.691     5.106     4.547     4.015     3.512     3.038     2.595     2.183     1.804     1.458     1.147     0.871     0.631     0.429     0.264     0.139     0.053     0.007     0.000     0.000     0.000     0.000     0.000     0.000     0.000     0.000     0.000     0.000     0.000     0.000     0.000     0.000     0.000     0.000     0.000     0.000     0.000     0.000     0.000     0.000     0.000     0.000     0.000     0.000     0.000     0.000     0.000     0.000     0.000     0.000     0.000     0.000     0.000     0.000     0.000     0.000     0.000     0.000     0.000     0.000     0.000     0.000     0.000     0.000     0.000     0.000     0.000     0.000     0.000
     0.000     0.000     0.000     0.000     0.000     0.000     0.000     0.000     0.000     0.000     0.000     0.000     0.000     0.000     0.000     0.000     0.000     0.000     0.000     0.000     0.000     0.000     0.000     0.000     0.000     0.000     0.000     0.000     0.000     0.000     0.000     0.000     0.000     0.000     0.000     0.000     0.000     0.000     0.000     0.000     0.000     0.000     0.000     0.000     0.000     0.000     0.000     0.000     0.000     0.000     0.000     0.006     0.048     0.133     0.258     0.423     0.628     0.871     1.151     1.468     1.820     2.208     2.629     3.082     3.568     4.084     4.630     5.205     5.808     6.436     7.091     7.769     8.471     9.194     9.938    10.702    11.483    12.282    13.097    13.925    14.767    15.620    16.484    17.357    18.237    19.124    20.015    20.910    21.806    22.703    23.599    24.493    25.382    26.266    27.144    28.013    28.872    29.721    30.556    31.378    32.183    32.973    33.743    34.495    35.225    35.933    36.617    37.277    37.911    38.518    39.096    39.645    40.164    40.651    41.106    41.528    41.916    42.270    42.588    42.870    43.116    43.325    43.496    43.629    43.725    43.783    43.802    43.783    43.725    43.629    43.496    43.325    43.116    42.870    42.588    42.270    41.916    41.528    41.106    40.651    40.164    39.645    39.096    38.518    37.911    37.277    36.617    35.933    35.225    34.495    33.743    32.973    32.183    31.378    30.556    29.721    28.872    28.013    27.144    26.266    25.382    24.493    23.599    22.703    21.806    20.910    20.015    19.124    18.237    17.357    16.484    15.620    14.767    13.925    13.097    12.282    11.483    10.702     9.938     9.194     8.471     7.769     7.091     6.436     5.808     5.205     4.630     4.084     3.568     3.082     2.629     2.208     1.820     1.468     1.151     0.871     0.628     0.423     0.258     0.133     0.048     0.006     0.000     0.000     0.000     0.000     0.000     0.000     0.000     0.000     0.000     0.000     0.000     0.000     0.000     0.000     0.000     0.000     0.000     0.000     0.000     0.000     0.000     0.000     0.000     0.000     0.000     0.000     0.000     0.000     0.000     0.000     0.000     0.000     0.000     0.000     0.000     0.000     0.000     0.000     0.000     0.000     0.000     0.000     0.000     0.000     0.000     0.000     0.000     0.000     0.000     0.000
     0.000     0.000     0.000     0.000     0.000     0.000     0.000     0.000     0.000     0.000     0.000     0.000     0.000     0.000     0.000     0.000     0.000     0.000     0.000     0.000     0.000     0.000     0.000     0.000     0.000     0.000     0.000     0.000     0.000     0.000     0.000     0.000     0.000     0.000     0.000     0.000     0.000     0.000     0.000     0.000     0.000     0.000     0.000     0.000     0.000     0.000     0.000     0.000     0.000     0.000     0.003     0.043     0.124     0.248     0.413     0.618     0.863     1.147     1.468     1.826     2.220     2.649     3.112     3.609     4.137     4.696     5.285     5.904     6.550     7.222     7.921     8.643     9.389    10.157    10.946    11.754    12.581    13.424    14.284    15.157    16.044    16.942    17.851    18.768    19.693    20.624    21.559    22.498    23.438    24.378    25.317    26.253    27.185    28.111    29.029    29.939    30.838    31.726    32.600    33.459    34.302    35.127    35.933    36.718    37.482    38.222    38.938    39.627    40.290    40.924    41.528    42.102    42.644    43.154    43.629    44.071    44.476    44.846    45.178    45.473    45.730    45.948    46.127    46.266    46.366    46.426    46.446    46.426    46.366    46.266    46.127    45.948    45.730    45.473    45.178    44.846    44.476    44.071    43.629    43.154    42.644    42.102    41.528    40.924    40.290    39.627    38.938    38.222    37.482    36.718    35.933    35.127    34.302    33.459    32.600    31.726    30.838    29.939    29.029    28.111    27.185    26.253    25.317    24.378    23.438    22.498    21.559    20.624    19.693    18.768    17.851    16.942    16.044    15.157    14.284    13.424    12.581    11.754    10.946    10.157     9.389     8.643     7.921     7.222     6.550     5.904     5.285     4.696     4.137     3.609     3.112     2.649     2.220     1.826     1.468     1.147     0.863     0.618     0.413     0.248     0.124     0.043     0.003     0.000     0.000     0.000     0.000     0.000     0.000     0.000     0.000     0.000     0.000     0.000     0.000     0.000     0.000     0.000     0.000     0.000     0.000     0.000     0.000     0.000     0.000     0.000     0.000     0.000     0.000     0.000     0.000     0.000     0.000     0.000     0.000     0.000     0.000     0.000     0.000     0.000     0.000     0.000     0.000     0.000     0.000     0.000     0.000     0.000     0.000     0.000     0.000     0.000
     0.000     0.000     0.000     0.000     0.000     0.000     0.000     0.000     0.000     0.000     0.000     0.000     0.000     0.000     0.000     0.000     0.000     0.000     0.000     0.000     0.000     0.000     0.000     0.000     0.000     0.000     0.000     0.000     0.000     0.000     0.000     0.000     0.000     0.000     0.000     0.000     0.000     0.000     0.000     0.000     0.000     0.000     0.000     0.000     0.000     0.000     0.000     0.000     0.000     0.002     0.036     0.113     0.234     0.398     0.603     0.848     1.134     1.458     1.820     2.220     2.656     3.127     3.633     4.172     4.743     5.346     5.979     6.641     7.331     8.048     8.791     9.558    10.349    11.162    11.996    12.850    13.722    14.611    15.516    16.435    17.367    18.311    19.265    20.228    21.198    22.174    23.154    24.138    25.122    26.107    27.089    28.069    29.043    30.012    30.972    31.923    32.863    33.791    34.705    35.602    36.483    37.345    38.187    39.008    39.806    40.579    41.326    42.046    42.738    43.401    44.032    44.631    45.198    45.730    46.227    46.687    47.111    47.497    47.844    48.152    48.420    48.648    48.835    48.981    49.085    49.148    49.169    49.148    49.085    48.981    48.835    48.648    48.420    48.152    47.844    47.497    47.111    46.687    46.227    45.730    45.198    44.631    44.032    43.401    42.738    42.046    41.326    40.579    39.806    39.008    38.187    37.345    36.483    35.602    34.705    33.791    32.863    31.923    30.972    30.012    29.043    28.069    27.089    26.107    25.122    24.138    23.154    22.174    21.198    20.228    19.265    18.311    17.367    16.435    15.516    14.611    13.722    12.850    11.996    11.162    10.349     9.558     8.791     8.048     7.331     6.641     5.979     5.346     4.743     4.172     3.633     3.127     2.656     2.220     1.820     1.458     1.134     0.848     0.603     0.398     0.234     0.113     0.036     0.002     0.000     0.000     0.000     0.000     0.000     0.000     0.000     0.000     0.000     0.000     0.000     0.000     0.000     0.000     0.000     0.000     0.000     0.000     0.000     0.000     0.000     0.000     0.000     0.000     0.000     0.000     0.000     0.000     0.000     0.000     0.000     0.000     0.000     0.000     0.000     0.000     0.000     0.000     0.000     0.000     0.000     0.000     0.000     0.000     0.000     0.000     0.000     0.000
     0.000     0.000     0.000     0.000     0.000     0.000     0.000     0.000     0.000     0.000     0.000     0.000     0.000     0.000     0.000     0.000     0.000     0.000     0.000     0.000     0.000     0.000     0.000     0.000     0.000     0.000     0.000     0.000     0.000     0.000     0.000     0.000     0.000     0.000     0.000     0.000     0.000     0.000     0.000     0.000     0.000     0.000     0.000     0.000     0.000     0.000     0.000     0.000     0.000     0.028     0.101     0.218     0.378     0.581     0.826     1.112     1.438     1.804     2.208     2.649     3.127     3.641     4.190     4.772     5.387     6.033     6.710     7.416     8.151     8.913     9.701    10.513    11.350    12.208    13.088    13.988    14.906    15.841    16.792    17.757    18.736    19.726    20.726    21.735    22.752    23.773    24.800    25.828    26.858    27.888    28.915    29.939    30.957    31.969    32.973    33.966    34.948    35.916    36.870    37.808    38.727    39.627    40.506    41.363    42.195    43.002    43.782    44.534    45.257    45.948    46.607    47.232    47.823    48.379    48.897    49.378    49.820    50.223    50.586    50.907    51.187    51.425    51.620    51.772    51.881    51.947    51.968    51.947    51.881    51.772    51.620    51.425    51.187    50.907    50.586    50.223    49.820    49.378    48.897    48.379    47.823    47.232    46.607    45.948    45.257    44.534    43.782    43.002    42.195    41.363    40.506    39.627    38.727    37.808    36.870    35.916    34.948    33.966    32.973    31.969    30.957    29.939    28.915    27.888    26.858    25.828    24.800    23.773    22.752    21.735    20.726    19.726    18.736    17.757    16.792    15.841    14.906    13.988    13.088    12.208    11.350    10.513     9.701     8.913     8.151     7.416     6.710     6.033     5.387     4.772     4.190     3.641     3.127     2.649     2.208     1.804     1.438     1.112     0.826     0.581     0.378     0.218     0.101     0.028     0.000     0.000     0.000     0.000     0.000     0.000     0.000     0.000     0.000     0.000     0.000     0.000     0.000     0.000     0.000     0.000     0.000     0.000     0.000     0.000     0.000     0.000     0.000     0.000     0.000     0.000     0.000     0.000     0.000     0.000     0.000     0.000     0.000     0.000     0.000     0.000     0.000     0.000     0.000     0.000     0.000     0.000     0.000     0.000     0.000     0.000     0.000     0.000
     0.000     0.000     0.000     0.000     0.000     0.000     0.000     0.000     0.000     0.000     0.000     0.000     0.000     0.000     0.000     0.000     0.000     0.000     0.000     0.000     0.000     0.000     0.000     0.000     0.000     0.000     0.000     0.000     0.000     0.000     0.000     0.000     0.000     0.000     0.000     0.000     0.000     0.000     0.000     0.000     0.000     0.000     0.000     0.000     0.000     0.000     0.000     0.000     0.020     0.086     0.198     0.354     0.554     0.797     1.082     1.409     1.776     2.183     2.629     3.112     3.633     4.190     4.781     5.407     6.066     6.756     7.477     8.229     9.008     9.815    10.649    11.507    12.389    13.294    14.220    15.167    16.131    17.113    18.111    19.124    20.149    21.186    22.234    23.290    24.353    25.421    26.494    27.569    28.645    29.720    30.793    31.862    32.926    33.982    35.029    36.066    37.090    38.101    39.096    40.074    41.033    41.972    42.889    43.782    44.651    45.493    46.306    47.091    47.844    48.565    49.252    49.905    50.522    51.101    51.642    52.143    52.605    53.025    53.403    53.738    54.031    54.279    54.482    54.641    54.755    54.823    54.846    54.823    54.755    54.641    54.482    54.279    54.031    53.738    53.403    53.025    52.605    52.143    51.642    51.101    50.522    49.905    49.252    48.565    47.844    47.091    46.306    45.493    44.651    43.782    42.889    41.972    41.033    40.074    39.096    38.101    37.090    36.066    35.029    33.982    32.926    31.862    30.793    29.720    28.645    27.569    26.494    25.421    24.353    23.290    22.234    21.186    20.149    19.124    18.111    17.113    16.131    15.167    14.220    13.294    12.389    11.507    10.649     9.815     9.008     8.229     7.477     6.756     6.066     5.407     4.781     4.190     3.633     3.112     2.629     2.183     1.776     1.409     1.082     0.797     0.554     0.354     0.198     0.086     0.020     0.000     0.000     0.000     0.000     0.000     0.000     0.000     0.000     0.000     0.000     0.000     0.000     0.000     0.000     0.000     0.000     0.000     0.000     0.000     0.000     0.000     0.000     0.000     0.000     0.000     0.000     0.000     0.000     0.000     0.000     0.000     0.000     0.000     0.000     0.000     0.000     0.000     0.000     0.000     0.000     0.000     0.000     0.000     0.000     0.000     0.000     0.000
     0.000     0.000     0.000     0.000     0.000     0.000     0.000     0.000     0.000     0.000     0.000     0.000     0.000     0.000     0.000     0.000     0.000     0.000     0.000     0.000     0.000     0.000     0.000     0.000     0.000     0.000     0.000     0.000     0.000     0.000     0.000     0.000     0.000     0.000     0.000     0.000     0.000     0.000     0.000     0.000     0.000     0.000     0.000     0.000     0.000     0.000     0.000     0.013     0.071     0.175     0.326     0.521     0.761     1.044     1.370     1.737     2.146     2.595     3.082     3.609     4.172     4.772     5.407     6.076     6.779     7.514     8.281     9.077     9.902    10.755    11.634    12.539    13.468    14.419    15.392    16.386    17.398    18.427    19.473    20.533    21.606    22.691    23.786    24.890    26.000    27.117    28.237    29.359    30.482    31.604    32.724    33.839    34.948    36.049    37.141    38.222    39.290    40.344    41.381    42.401    43.401    44.379    45.335    46.266    47.172    48.049    48.897    49.715    50.500    51.252    51.968    52.649    53.292    53.896    54.460    54.983    55.464    55.902    56.296    56.646    56.950    57.209    57.422    57.587    57.706    57.777    57.801    57.777    57.706    57.587    57.422    57.209    56.950    56.646    56.296    55.902    55.464    54.983    54.460    53.896    53.292    52.649    51.968    51.252    50.500    49.715    48.897    48.049    47.172    46.266    45.335    44.379    43.401    42.401    41.381    40.344    39.290    38.222    37.141    36.049    34.948    33.839    32.724    31.604    30.482    29.359    28.237    27.117    26.000    24.890    23.786    22.691    21.606    20.533    19.473    18.427    17.398    16.386    15.392    14.419    13.468    12.539    11.634    10.755     9.902     9.077     8.281     7.514     6.779     6.076     5.407     4.772     4.172     3.609     3.082     2.595     2.146     1.737     1.370     1.044     0.761     0.521     0.326     0.175     0.071     0.013     0.000     0.000     0.000     0.000     0.000     0.000     0.000     0.000     0.000     0.000     0.000     0.000     0.000     0.000     0.000     0.000     0.000     0.000     0.000     0.000     0.000     0.000     0.000     0.000     0.000     0.000     0.000     0.000     0.000     0.000     0.000     0.000     0.000     0.000     0.000     0.000     0.000     0.000     0.000     0.000     0.000     0.000     0.000     0.000     0.000     0.000
     0.000     0.000     0.000     0.000     0.000     0.000     0.000     0.000     0.000     0.000     0.000     0.000     0.000     0.000     0.000     0.000     0.000     0.000     0.000     0.000     0.000     0.000     0.000     0.000     0.000     0.000     0.000     0.000     0.000     0.000     0.000     0.000     0.000     0.000     0.000     0.000     0.000     0.000     0.000     0.000     0.000     0.000     0.000     0.000     0.000     0.000     0.006     0.055     0.151     0.295     0.484     0.719     0.999     1.322     1.689     2.097     2.547     3.038     3.568     4.137     4.743     5.387     6.066     6.779     7.527     8.307     9.118     9.960    10.831    11.730    12.656    13.608    14.583    15.582    16.603    17.644    18.704    19.781    20.875    21.984    23.105    24.239    25.382    26.534    27.694    28.858    30.026    31.197    32.368    33.538    34.705    35.867    37.022    38.170    39.308    40.434    41.547    42.644    43.725    44.787    45.829    46.848    47.844    48.814    49.757    50.671    51.555    52.407    53.225    54.008    54.755    55.464    56.133    56.763    57.351    57.896    58.397    58.854    59.265    59.629    59.947    60.216    60.438    60.610    60.734    60.808    60.833    60.808    60.734    60.610    60.438    60.216    59.947    59.629    59.265    58.854    58.397    57.896    57.351    56.763    56.133    55.464    54.755    54.008    53.225    52.407    51.555    50.671    49.757    48.814    47.844    46.848    45.829    44.787    43.725    42.644    41.547    40.434    39.308    38.170    37.022    35.867    34.705    33.538    32.368    31.197    30.026    28.858    27.694    26.534    25.382    24.239    23.105    21.984    20.875    19.781    18.704    17.644    16.603    15.582    14.583    13.608    12.656    11.730    10.831     9.960     9.118     8.307     7.527     6.779     6.066     5.387     4.743     4.137     3.568     3.038     2.547     2.097     1.689     1.322     0.999     0.719     0.484     0.295     0.151     0.055     0.006     0.000     0.000     0.000     0.000     0.000     0.000     0.000     0.000     0.000     0.000     0.000     0.000     0.000     0.000     0.000     0.000     0.000     0.000     0.000     0.000     0.000     0.000     0.000     0.000     0.000     0.000     0.000     0.000     0.000     0.000     0.000     0.000     0.000     0.000     0.000     0.000     0.000     0.000     0.000     0.000     0.000     0.000     0.000     0.000     0.000
     0.000     0.000     0.000     0.000     0.000     0.000     0.000     0.000     0.000     0.000     0.000     0.000     0.000     0.000     0.000     0.000     0.000     0.000     0.000     0.000     0.000     0.000     0.000     0.000     0.000     0.000     0.000     0.000     0.000     0.000     0.000     0.000     0.000     0.000     0.000     0.000     0.000     0.000     0.000     0.000     0.000     0.000     0.000     0.000     0.000     0.002     0.040     0.126     0.261     0.443     0.672     0.946     1.266     1.630     2.037     2.487     2.979     3.512     4.084     4.696     5.346     6.033     6.756     7.514     8.307     9.132     9.989    10.877    11.794    12.740    13.713    14.712    15.735    16.782    17.851    18.940    20.049    21.175    22.317    23.475    24.646    25.828    27.021    28.223    29.431    30.645    31.862    33.082    34.302    35.520    36.735    37.945    39.149    40.344    41.528    42.701    43.859    45.002    46.127    47.232    48.317    49.378    50.415    51.425    52.407    53.358    54.279    55.166    56.018    56.833    57.611    58.349    59.047    59.702    60.315    60.883    61.405    61.881    62.309    62.689    63.019    63.300    63.531    63.711    63.840    63.917    63.943    63.917    63.840    63.711    63.531    63.300    63.019    62.689    62.309    61.881    61.405    60.883    60.315    59.702    59.047    58.349    57.611    56.833    56.018    55.166    54.279    53.358    52.407    51.425    50.415    49.378    48.317    47.232    46.127    45.002    43.859    42.701    41.528    40.344    39.149    37.945    36.735    35.520    34.302    33.082    31.862    30.645    29.431    28.223    27.021    25.828    24.646    23.475    22.317    21.175    20.049    18.940    17.851    16.782    15.735    14.712    13.713    12.740    11.794    10.877     9.989     9.132     8.307     7.514     6.756     6.033     5.346     4.696     4.084     3.512     2.979     2.487     2.037     1.630     1.266     0.946     0.672     0.443     0.261     0.126     0.040     0.002     0.000     0.000     0.000     0.000     0.000     0.000     0.000     0.000     0.000     0.000     0.000     0.000     0.000     0.000     0.000     0.000     0.000     0.000     0.000     0.000     0.000     0.000     0.000     0.000     0.000     0.000     0.000     0.000     0.000     0.000     0.000     0.000     0.000     0.000     0.000     0.000     0.000     0.000     0.000     0.000     0.000     0.000     0.000     0.000
     0.000     0.000     0.000     0.000     0.000     0.000     0.000     0.000     0.000     0.000     0.000     0.000     0.000     0.000     0.000     0.000     0.000     0.000     0.000     0.000     0.000     0.000     0.000     0.000     0.000     0.000     0.000     0.000     0.000     0.000     0.000     0.000     0.000     0.000     0.000     0.000     0.000     0.000     0.000     0.000     0.000     0.000     0.000     0.000     0.000     0.026     0.101     0.226     0.399     0.620     0.888     1.202     1.562     1.966     2.415     2.906     3.440     4.015     4.630     5.285     5.979     6.710     7.477     8.281     9.118     9.989    10.892    11.826    12.791    13.784    14.804    15.851    16.922    18.017    19.135    20.273    21.431    22.606    23.798    25.006    26.226    27.459    28.702    29.953    31.212    32.476    33.743    35.013    36.282    37.550    38.815    40.074    41.326    42.569    43.802    45.021    46.227    47.415    48.586    49.736    50.864    51.968    53.047    54.098    55.120    56.110    57.068    57.991    58.878    59.727    60.536    61.305    62.031    62.714    63.352    63.943    64.487    64.982    65.428    65.824    66.168    66.461    66.701    66.889    67.023    67.103    67.130    67.103    67.023    66.889    66.701    66.461    66.168    65.824    65.428    64.982    64.487    63.943    63.352    62.714    62.031    61.305    60.536    59.727    58.878    57.991    57.068    56.110    55.120    54.098    53.047    51.968    50.864    49.736    48.586    47.415    46.227    45.021    43.802    42.569    41.326    40.074    38.815    37.550    36.282    35.013    33.743    32.476    31.212    29.953    28.702    27.459    26.226    25.006    23.798    22.606    21.431    20.273    19.135    18.017    16.922    15.851    14.804    13.784    12.791    11.826    10.892     9.989     9.118     8.281     7.477     6.710     5.979     5.285     4.630     4.015     3.440     2.906     2.415     1.966     1.562     1.202     0.888     0.620     0.399     0.226     0.101     0.026     0.000     0.000     0.000     0.000     0.000     0.000     0.000     0.000     0.000     0.000     0.000     0.000     0.000     0.000     0.000     0.000     0.000     0.000     0.000     0.000     0.000     0.000     0.000     0.000     0.000     0.000     0.000     0.000     0.000     0.000     0.000     0.000     0.000     0.000     0.000     0.000     0.000     0.000     0.000     0.000     0.000     0.000     0.000     0.000
     0.000     0.000     0.000     0.000     0.000     0.000     0.000     0.000     0.000     0.000     0.000     0.000     0.000     0.000     0.000     0.000     0.000     0.000     0.000     0.000     0.000     0.000     0.000     0.000     0.000     0.000     0.000     0.000     0.000     0.000     0.000     0.000     0.000     0.000     0.000     0.000     0.000     0.000     0.000     0.000     0.000     0.000     0.000     0.000     0.014     0.077     0.190     0.353     0.564     0.824     1.131     1.486     1.886     2.331     2.820     3.353     3.929     4.547     5.205     5.904     6.641     7.416     8.229     9.077     9.960    10.877    11.826    12.807    13.819    14.859    15.928    17.023    18.143    19.287    20.454    21.641    22.849    24.075    25.317    26.575    27.846    29.129    30.423    31.726    33.035    34.350    35.668    36.989    38.309    39.627    40.942    42.251    43.553    44.846    46.127    47.395    48.648    49.884    51.101    52.297    53.470    54.618    55.740    56.833    57.896    58.926    59.922    60.883    61.805    62.689    63.531    64.331    65.087    65.797    66.461    67.077    67.643    68.159    68.623    69.035    69.394    69.698    69.949    70.144    70.283    70.367    70.395    70.367    70.283    70.144    69.949    69.698    69.394    69.035    68.623    68.159    67.643    67.077    66.461    65.797    65.087    64.331    63.531    62.689    61.805    60.883    59.922    58.926    57.896    56.833    55.740    54.618    53.470    52.297    51.101    49.884    48.648    47.395    46.127    44.846    43.553    42.251    40.942    39.627    38.309    36.989    35.668    34.350    33.035    31.726    30.423    29.129    27.846    26.575    25.317    24.075    22.849    21.641    20.454    19.287    18.143    17.023    15.928    14.859    13.819    12.807    11.826    10.877     9.960     9.077     8.229     7.416     6.641     5.904     5.205     4.547     3.929     3.353     2.820     2.331     1.886     1.486     1.131     0.824     0.564     0.353     0.190     0.077     0.014     0.000     0.000     0.000     0.000     0.000     0.000     0.000     0.000     0.000     0.000     0.000     0.000     0.000     0.000     0.000     0.000     0.000     0.000     0.000     0.000     0.000     0.000     0.000     0.000     0.000     0.000     0.000     0.000     0.000     0.000     0.000     0.000     0.000     0.000     0.000     0.000     0.000     0.000     0.000     0.000     0.000     0.000     0.000
     0.000     0.000     0.000     0.000     0.000     0.000     0.000     0.000     0.000     0.000     0.000     0.000     0.000     0.000     0.000     0.000     0.000     0.000     0.000     0.000     0.000     0.000     0.000     0.000     0.000     0.000     0.000     0.000     0.000     0.000     0.000     0.000     0.000     0.000     0.000     0.000     0.000     0.000     0.000     0.000     0.000     0.000     0.000     0.005     0.054     0.154     0.305     0.505     0.756     1.055     1.401     1.795     2.236     2.722     3.253     3.828     4.446     5.106     5.808     6.550     7.331     8.151     9.008     9.902    10.831    11.794    12.791    13.819    14.878    15.966    17.083    18.227    19.396    20.590    21.806    23.044    24.302    25.578    26.872    28.181    29.503    30.838    32.183    33.538    34.899    36.266    37.636    39.008    40.380    41.750    43.116    44.476    45.829    47.172    48.503    49.820    51.122    52.407    53.671    54.914    56.133    57.327    58.493    59.629    60.734    61.805    62.841    63.840    64.799    65.718    66.594    67.427    68.213    68.952    69.643    70.283    70.873    71.409    71.893    72.322    72.695    73.012    73.273    73.476    73.621    73.709    73.738    73.709    73.621    73.476    73.273    73.012    72.695    72.322    71.893    71.409    70.873    70.283    69.643    68.952    68.213    67.427    66.594    65.718    64.799    63.840    62.841    61.805    60.734    59.629    58.493    57.327    56.133    54.914    53.671    52.407    51.122    49.820    48.503    47.172    45.829    44.476    43.116    41.750    40.380    39.008    37.636    36.266    34.899    33.538    32.183    30.838    29.503    28.181    26.872    25.578    24.302    23.044    21.806    20.590    19.396    18.227    17.083    15.966    14.878    13.819    12.791    11.794    10.831     9.902     9.008     8.151     7.331     6.550     5.808     5.106     4.446     3.828     3.253     2.722     2.236     1.795     1.401     1.055     0.756     0.505     0.305     0.154     0.054     0.005     0.000     0.000     0.000     0.000     0.000     0.000     0.000     0.000     0.000     0.000     0.000     0.000     0.000     0.000     0.000     0.000     0.000     0.000     0.000     0.000     0.000     0.000     0.000     0.000     0.000     0.000     0.000     0.000     0.000     0.000     0.000     0.000     0.000     0.000     0.000     0.000     0.000     0.000     0.000     0.000     0.000     0.000
     0.000     0.000     0.000     0.000     0.000     0.000     0.000     0.000     0.000     0.000     0.000     0.000     0.000     0.000     0.000     0.000     0.000     0.000     0.000     0.000     0.000     0.000     0.000     0.000     0.000     0.000     0.000     0.000     0.000     0.000     0.000     0.000     0.000     0.000     0.000     0.000     0.000     0.000     0.000     0.000     0.000     0.000     0.000     0.033     0.119     0.256     0.445     0.684     0.972     1.310     1.697     2.131     2.612     3.139     3.711     4.328     4.988     5.691     6.436     7.222     8.048     8.913     9.815    10.755    11.730    12.740    13.784    14.859    15.966    17.103    18.269    19.462    20.681    21.924    23.191    24.480    25.789    27.117    28.462    29.822    31.197    32.584    33.982    35.389    36.803    38.222    39.645    41.070    42.494    43.917    45.335    46.748    48.152    49.546    50.929    52.297    53.649    54.983    56.296    57.587    58.854    60.094    61.305    62.486    63.634    64.747    65.824    66.862    67.860    68.815    69.726    70.592    71.409    72.178    72.897    73.563    74.176    74.735    75.238    75.684    76.072    76.403    76.674    76.885    77.036    77.127    77.158    77.127    77.036    76.885    76.674    76.403    76.072    75.684    75.238    74.735    74.176    73.563    72.897    72.178    71.409    70.592    69.726    68.815    67.860    66.862    65.824    64.747    63.634    62.486    61.305    60.094    58.854    57.587    56.296    54.983    53.649    52.297    50.929    49.546    48.152    46.748    45.335    43.917    42.494    41.070    39.645    38.222    36.803    35.389    33.982    32.584    31.197    29.822    28.462    27.117    25.789    24.480    23.191    21.924    20.681    19.462    18.269    17.103    15.966    14.859    13.784    12.740    11.730    10.755     9.815     8.913     8.048     7.222     6.436     5.691     4.988     4.328     3.711     3.139     2.612     2.131     1.697     1.310     0.972     0.684     0.445     0.256     0.119     0.033     0.000     0.000     0.000     0.000     0.000     0.000     0.000     0.000     0.000     0.000     0.000     0.000     0.000     0.000     0.000     0.000     0.000     0.000     0.000     0.000     0.000     0.000     0.000     0.000     0.000     0.000     0.000     0.000     0.000     0.000     0.000     0.000     0.000     0.000     0.000     0.000     0.000     0.000     0.000     0.000     0.000     0.000
     0.000     0.000     0.000     0.000     0.000     0.000     0.000     0.000     0.000     0.000     0.000     0.000     0.000     0.000     0.000     0.000     0.000     0.000     0.000     0.000     0.000     0.000     0.000     0.000     0.000     0.000     0.000     0.000     0.000     0.000     0.000     0.000     0.000     0.000     0.000     0.000     0.000     0.000     0.000     0.000     0.000     0.000     0.017     0.086     0.208     0.383     0.609     0.886     1.213     1.591     2.016     2.491     3.012     3.580     4.194     4.853     5.556     6.302     7.091     7.921     8.791     9.701    10.649    11.634    12.656    13.713    14.804    15.928    17.083    18.269    19.484    20.726    21.995    23.290    24.607    25.947    27.308    28.688    30.085    31.498    32.926    34.366    35.817    37.277    38.745    40.218    41.694    43.173    44.651    46.127    47.599    49.064    50.522    51.968    53.403    54.823    56.226    57.611    58.974    60.315    61.630    62.917    64.176    65.402    66.594    67.751    68.870    69.949    70.985    71.978    72.926    73.825    74.676    75.475    76.222    76.915    77.553    78.134    78.657    79.121    79.526    79.869    80.151    80.372    80.529    80.624    80.655    80.624    80.529    80.372    80.151    79.869    79.526    79.121    78.657    78.134    77.553    76.915    76.222    75.475    74.676    73.825    72.926    71.978    70.985    69.949    68.870    67.751    66.594    65.402    64.176    62.917    61.630    60.315    58.974    57.611    56.226    54.823    53.403    51.968    50.522    49.064    47.599    46.127    44.651    43.173    41.694    40.218    38.745    37.277    35.817    34.366    32.926    31.498    30.085    28.688    27.308    25.947    24.607    23.290    21.995    20.726    19.484    18.269    17.083    15.928    14.804    13.713    12.656    11.634    10.649     9.701     8.791     7.921     7.091     6.302     5.556     4.853     4.194     3.580     3.012     2.491     2.016     1.591     1.213     0.886     0.609     0.383     0.208     0.086     0.017     0.000     0.000     0.000     0.000     0.000     0.000     0.000     0.000     0.000     0.000     0.000     0.000     0.000     0.000     0.000     0.000     0.000     0.000     0.000     0.000     0.000     0.000     0.000     0.000     0.000     0.000     0.000     0.000     0.000     0.000     0.000     0.000     0.000     0.000     0.000     0.000     0.000     0.000     0.000     0.000     0.000
     0.000     0.000     0.000     0.000     0.000     0.000     0.000     0.000     0.000     0.000     0.000     0.000     0.000     0.000     0.000     0.000     0.000     0.000     0.000     0.000     0.000     0.000     0.000     0.000     0.000     0.000     0.000     0.000     0.000     0.000     0.000     0.000     0.000     0.000     0.000     0.000     0.000     0.000     0.000     0.000     0.000     0.005     0.057     0.162     0.321     0.533     0.797     1.112     1.478     1.894     2.360     2.874     3.436     4.045     4.701     5.402     6.147     6.937     7.769     8.643     9.558    10.513    11.507    12.539    13.608    14.712    15.851    17.023    18.227    19.462    20.726    22.019    23.339    24.684    26.053    27.445    28.858    30.290    31.741    33.207    34.688    36.182    37.687    39.202    40.724    42.251    43.783    45.315    46.848    48.379    49.905    51.425    52.936    54.437    55.925    57.398    58.854    60.290    61.705    63.096    64.461    65.797    67.103    68.377    69.615    70.816    71.978    73.099    74.176    75.208    76.192    77.127    78.011    78.843    79.619    80.340    81.003    81.608    82.152    82.635    83.055    83.413    83.706    83.935    84.099    84.197    84.230    84.197    84.099    83.935    83.706    83.413    83.055    82.635    82.152    81.608    81.003    80.340    79.619    78.843    78.011    77.127    76.192    75.208    74.176    73.099    71.978    70.816    69.615    68.377    67.103    65.797    64.461    63.096    61.705    60.290    58.854    57.398    55.925    54.437    52.936    51.425    49.905    48.379    46.848    45.315    43.783    42.251    40.724    39.202    37.687    36.182    34.688    33.207    31.741    30.290    28.858    27.445    26.053    24.684    23.339    22.019    20.726    19.462    18.227    17.023    15.851    14.712    13.608    12.539    11.507    10.513     9.558     8.643     7.769     6.937     6.147     5.402     4.701     4.045     3.436     2.874     2.360     1.894     1.478     1.112     0.797     0.533     0.321     0.162     0.057     0.005     0.000     0.000     0.000     0.000     0.000     0.000     0.000     0.000     0.000     0.000     0.000     0.000     0.000     0.000     0.000     0.000     0.000     0.000     0.000     0.000     0.000     0.000     0.000     0.000     0.000     0.000     0.000     0.000     0.000     0.000     0.000     0.000     0.000     0.000     0.000     0.000     0.000     0.000     0.000     0.000
     0.000     0.000     0.000     0.000     0.000     0.000     0.000     0.000     0.000     0.000     0.000     0.000     0.000     0.000     0.000     0.000     0.000     0.000     0.000     0.000     0.000     0.000     0.000     0.000     0.000     0.000     0.000     0.000     0.000     0.000     0.000     0.000     0.000     0.000     0.000     0.000     0.000     0.000     0.000     0.000     0.000     0.032     0.120     0.261     0.457     0.705     1.007     1.360     1.765     2.220     2.725     3.280     3.882     4.533     5.230     5.973     6.762     7.595     8.471     9.389    10.349    11.350    12.389    13.468    14.583    15.735    16.922    18.143    19.396    20.681    21.995    23.339    24.710    26.107    27.528    28.972    30.438    31.923    33.427    34.948    36.483    38.032    39.592    41.161    42.738    44.321    45.908    47.497    49.085    50.671    52.253    53.828    55.395    56.950    58.493    60.020    61.530    63.019    64.487    65.930    67.346    68.733    70.088    71.409    72.695    73.942    75.149    76.312    77.431    78.503    79.526    80.497    81.416    82.280    83.088    83.837    84.526    85.155    85.721    86.223    86.660    87.032    87.338    87.576    87.746    87.849    87.883    87.849    87.746    87.576    87.338    87.032    86.660    86.223    85.721    85.155    84.526    83.837    83.088    82.280    81.416    80.497    79.526    78.503    77.431    76.312    75.149    73.942    72.695    71.409    70.088    68.733    67.346    65.930    64.487    63.019    61.530    60.020    58.493    56.950    55.395    53.828    52.253    50.671    49.085    47.497    45.908    44.321    42.738    41.161    39.592    38.032    36.483    34.948    33.427    31.923    30.438    28.972    27.528    26.107    24.710    23.339    21.995    20.681    19.396    18.143    16.922    15.735    14.583    13.468    12.389    11.350    10.349     9.389     8.471     7.595     6.762     5.973     5.230     4.533     3.882     3.280     2.725     2.220     1.765     1.360     1.007     0.705     0.457     0.261     0.120     0.032     0.000     0.000     0.000     0.000     0.000     0.000     0.000     0.000     0.000     0.000     0.000     0.000     0.000     0.000     0.000     0.000     0.000     0.000     0.000     0.000     0.000     0.000     0.000     0.000     0.000     0.000     0.000     0.000     0.000     0.000     0.000     0.000     0.000     0.000     0.000     0.000     0.000     0.000     0.000     0.000
     0.000     0.000     0.000     0.000     0.000     0.000     0.000     0.000     0.000     0.000     0.000     0.000     0.000     0.000     0.000     0.000     0.000     0.000     0.000     0.000     0.000     0.000     0.000     0.000     0.000     0.000     0.000     0.000     0.000     0.000     0.000     0.000     0.000     0.000     0.000     0.000     0.000     0.000     0.000     0.000     0.014     0.081     0.204     0.382     0.614     0.900     1.238     1.630     2.073     2.568     3.112     3.707     4.350     5.042     5.781     6.567     7.398     8.274     9.194    10.157    11.162    12.208    13.294    14.419    15.582    16.782    18.017    19.287    20.590    21.924    23.290    24.684    26.107    27.555    29.029    30.526    32.046    33.585    35.143    36.718    38.309    39.913    41.528    43.154    44.787    46.426    48.070    49.715    51.360    53.003    54.641    56.273    57.896    59.508    61.106    62.689    64.253    65.797    67.319    68.815    70.283    71.722    73.128    74.499    75.833    77.127    78.380    79.588    80.750    81.863    82.926    83.935    84.890    85.787    86.627    87.406    88.122    88.776    89.364    89.886    90.341    90.728    91.046    91.293    91.471    91.577    91.613    91.577    91.471    91.293    91.046    90.728    90.341    89.886    89.364    88.776    88.122    87.406    86.627    85.787    84.890    83.935    82.926    81.863    80.750    79.588    78.380    77.127    75.833    74.499    73.128    71.722    70.283    68.815    67.319    65.797    64.253    62.689    61.106    59.508    57.896    56.273    54.641    53.003    51.360    49.715    48.070    46.426    44.787    43.154    41.528    39.913    38.309    36.718    35.143    33.585    32.046    30.526    29.029    27.555    26.107    24.684    23.290    21.924    20.590    19.287    18.017    16.782    15.582    14.419    13.294    12.208    11.162    10.157     9.194     8.274     7.398     6.567     5.781     5.042     4.350     3.707     3.112     2.568     2.073     1.630     1.238     0.900     0.614     0.382     0.204     0.081     0.014     0.000     0.000     0.000     0.000     0.000     0.000     0.000     0.000     0.000     0.000     0.000     0.000     0.000     0.000     0.000     0.000     0.000     0.000     0.000     0.000     0.000     0.000     0.000     0.000     0.000     0.000     0.000     0.000     0.000     0.000     0.000     0.000     0.000     0.000     0.000     0.000     0.000     0.000     0.000
     0.000     0.000     0.000     0.000     0.000     0.000     0.000     0.000     0.000     0.000     0.000     0.000     0.000     0.000     0.000     0.000     0.000     0.000     0.000     0.000     0.000     0.000     0.000     0.000     0.000     0.000     0.000     0.000     0.000     0.000     0.000     0.000     0.000     0.000     0.000     0.000     0.000     0.000     0.000     0.003     0.048     0.151     0.309     0.523     0.791     1.114     1.491     1.920     2.402     2.935     3.520     4.154     4.839     5.571     6.352     7.180     8.054     8.974     9.938    10.946    11.996    13.088    14.220    15.392    16.603    17.851    19.135    20.454    21.806    23.191    24.607    26.053    27.528    29.029    30.556    32.107    33.680    35.274    36.887    38.518    40.164    41.824    43.496    45.178    46.868    48.565    50.266    51.969    53.671    55.372    57.068    58.757    60.438    62.107    63.762    65.402    67.023    68.623    70.200    71.750    73.273    74.764    76.222    77.645    79.028    80.372    81.671    82.926    84.132    85.288    86.391    87.440    88.431    89.364    90.236    91.046    91.791    92.470    93.082    93.625    94.098    94.500    94.830    95.088    95.273    95.383    95.420    95.383    95.273    95.088    94.830    94.500    94.098    93.625    93.082    92.470    91.791    91.046    90.236    89.364    88.431    87.440    86.391    85.288    84.132    82.926    81.671    80.372    79.028    77.645    76.222    74.764    73.273    71.750    70.200    68.623    67.023    65.402    63.762    62.107    60.438    58.757    57.068    55.372    53.671    51.969    50.266    48.565    46.868    45.178    43.496    41.824    40.164    38.518    36.887    35.274    33.680    32.107    30.556    29.029    27.528    26.053    24.607    23.191    21.806    20.454    19.135    17.851    16.603    15.392    14.220    13.088    11.996    10.946     9.938     8.974     8.054     7.180     6.352     5.571     4.839     4.154     3.520     2.935     2.402     1.920     1.491     1.114     0.791     0.523     0.309     0.151     0.048     0.003     0.000     0.000     0.000     0.000     0.000     0.000     0.000     0.000     0.000     0.000     0.000     0.000     0.000     0.000     0.000     0.000     0.000     0.000     0.000     0.000     0.000     0.000     0.000     0.000     0.000     0.000     0.000     0.000     0.000     0.000     0.000     0.000     0.000     0.000     0.000     0.000     0.000     0.000
     0.000     0.000     0.000     0.000     0.000     0.000     0.000     0.000     0.000     0.000     0.000     0.000     0.000     0.000     0.000     0.000     0.000     0.000     0.000     0.000     0.000     0.000     0.000     0.000     0.000     0.000     0.000     0.000     0.000     0.000     0.000     0.000     0.000     0.000     0.000     0.000     0.000     0.000     0.000     0.023     0.103     0.240     0.434     0.684     0.989     1.348     1.762     2.230     2.750     3.322     3.946     4.621     5.346     6.120     6.943     7.813     8.730     9.693    10.702    11.754    12.850    13.988    15.167    16.386    17.644    18.940    20.273    21.641    23.044    24.480    25.947    27.445    28.972    30.526    32.107    33.712    35.340    36.989    38.657    40.344    42.046    43.763    45.493    47.232    48.981    50.735    52.495    54.256    56.018    57.777    59.532    61.280    63.019    64.747    66.461    68.159    69.837    71.495    73.128    74.735    76.312    77.858    79.370    80.845    82.280    83.673    85.022    86.324    87.576    88.776    89.921    91.010    92.040    93.010    93.916    94.757    95.531    96.238    96.874    97.438    97.930    98.348    98.692    98.960    99.152    99.267    99.306    99.267    99.152    98.960    98.692    98.348    97.930    97.438    96.874    96.238    95.531    94.757    93.916    93.010    92.040    91.010    89.921    88.776    87.576    86.324    85.022    83.673    82.280    80.845    79.370    77.858    76.312    74.735    73.128    71.495    69.837    68.159    66.461    64.747    63.019    61.280    59.532    57.777    56.018    54.256    52.495    50.735    48.981    47.232    45.493    43.763    42.046    40.344    38.657    36.989    35.340    33.712    32.107    30.526    28.972    27.445    25.947    24.480    23.044    21.641    20.273    18.940    17.644    16.386    15.167    13.988    12.850    11.754    10.702     9.693     8.730     7.813     6.943     6.120     5.346     4.621     3.946     3.322     2.750     2.230     1.762     1.348     0.989     0.684     0.434     0.240     0.103     0.023     0.000     0.000     0.000     0.000     0.000     0.000     0.000     0.000     0.000     0.000     0.000     0.000     0.000     0.000     0.000     0.000     0.000     0.000     0.000     0.000     0.000     0.000     0.000     0.000     0.000     0.000     0.000     0.000     0.000     0.000     0.000     0.000     0.000     0.000     0.000     0.000     0.000     0.000
     0.000     0.000     0.000     0.000     0.000     0.000     0.000     0.000     0.000     0.000     0.000     0.000     0.000     0.000     0.000     0.000     0.000     0.000     0.000     0.000     0.000     0.000     0.000     0.000     0.000     0.000     0.000     0.000     0.000     0.000     0.000     0.000     0.000     0.000     0.000     0.000     0.000     0.000     0.006     0.063     0.177     0.349     0.578     0.863     1.204     1.601     2.052     2.557     3.116     3.728     4.391     5.106     5.871     6.687     7.551     8.464     9.424    10.431    11.483    12.581    13.722    14.906    16.131    17.398    18.704    20.049    21.431    22.849    24.302    25.789    27.308    28.858    30.438    32.046    33.680    35.340    37.022    38.727    40.452    42.195    43.955    45.730    47.517    49.315    51.122    52.936    54.755    56.576    58.397    60.216    62.031    63.840    65.639    67.427    69.200    70.957    72.695    74.411    76.102    77.767    79.401    81.003    82.570    84.099    85.587    87.032    88.431    89.782    91.081    92.327    93.516    94.647    95.717    96.724    97.665    98.539    99.344   100.025    98.707    97.544    96.536    95.684    94.986    94.443    94.056    93.823    93.746    93.823    94.056    94.443    94.986    95.684    96.536    97.544    98.707   100.025    99.344    98.539    97.665    96.724    95.717    94.647    93.516    92.327    91.081    89.782    88.431    87.032    85.587    84.099    82.570    81.003    79.401    77.767    76.102    74.411    72.695    70.957    69.200    67.427    65.639    63.840    62.031    60.216    58.397    56.576    54.755    52.936    51.122    49.315    47.517    45.730    43.955    42.195    40.452    38.727    37.022    35.340    33.680    32.046    30.438    28.858    27.308    25.789    24.302    22.849    21.431    20.049    18.704    17.398    16.131    14.906    13.722    12.581    11.483    10.431     9.424     8.464     7.551     6.687     5.871     5.106     4.391     3.728     3.116     2.557     2.052     1.601     1.204     0.863     0.578     0.349     0.177     0.063     0.006     0.000     0.000     0.000     0.000     0.000     0.000     0.000     0.000     0.000     0.000     0.000     0.000     0.000     0.000     0.000     0.000     0.000     0.000     0.000     0.000     0.000     0.000     0.000     0.000     0.000     0.000     0.000     0.000     0.000     0.000     0.000     0.000     0.000     0.000     0.000     0.000     0.000
     0.000     0.000     0.000     0.000     0.000     0.000     0.000     0.000     0.000     0.000     0.000     0.000     0.000     0.000     0.000     0.000     0.000     0.000     0.000     0.000     0.000     0.000     0.000     0.000     0.000     0.000     0.000     0.000     0.000     0.000     0.000     0.000     0.000     0.000     0.000     0.000     0.000     0.000     0.031     0.121     0.269     0.476     0.740     1.061     1.438     1.871     2.360     2.903     3.500     4.150     4.853     5.608     6.414     7.270     8.177     9.132    10.135    11.185    12.282    13.424    14.611    15.841    17.113    18.427    19.781    21.175    22.606    24.075    25.578    27.117    28.688    30.290    31.923    33.585    35.274    36.989    38.727    40.488    42.270    44.071    45.888    47.721    49.567    51.425    53.292    55.166    57.044    58.926    60.808    62.689    64.565    66.434    68.295    70.144    71.978    73.796    75.594    77.370    79.121    80.845    82.538    84.197    85.821    87.405    88.948    90.447    91.898    93.299    94.647    95.940    97.174    98.348    99.460    99.172    97.234    95.451    93.823    92.350    91.032    89.869    88.862    88.009    87.311    86.769    86.381    86.148    86.071    86.148    86.381    86.769    87.311    88.009    88.862    89.869    91.032    92.350    93.823    95.451    97.234    99.172    99.460    98.348    97.174    95.940    94.647    93.299    91.898    90.447    88.948    87.405    85.821    84.197    82.538    80.845    79.121    77.370    75.594    73.796    71.978    70.144    68.295    66.434    64.565    62.689    60.808    58.926    57.044    55.166    53.292    51.425    49.567    47.721    45.888    44.071    42.270    40.488    38.727    36.989    35.274    33.585    31.923    30.290    28.688    27.117    25.578    24.075    22.606    21.175    19.781    18.427    17.113    15.841    14.611    13.424    12.282    11.185    10.135     9.132     8.177     7.270     6.414     5.608     4.853     4.150     3.500     2.903     2.360     1.871     1.438     1.061     0.740     0.476     0.269     0.121     0.031     0.000     0.000     0.000     0.000     0.000     0.000     0.000     0.000     0.000     0.000     0.000     0.000     0.000     0.000     0.000     0.000     0.000     0.000     0.000     0.000     0.000     0.000     0.000     0.000     0.000     0.000     0.000     0.000     0.000     0.000     0.000     0.000     0.000     0.000     0.000     0.000     0.000
     0.000     0.000     0.000     0.000     0.000     0.000     0.000     0.000     0.000     0.000     0.000     0.000     0.000     0.000     0.000     0.000     0.000     0.000     0.000     0.000     0.000     0.000     0.000     0.000     0.000     0.000     0.000     0.000     0.000     0.000     0.000     0.000     0.000     0.000     0.000     0.000     0.000     0.010     0.073     0.197     0.379     0.620     0.919     1.275     1.689     2.158     2.684     3.264     3.899     4.588     5.331     6.126     6.972     7.870     8.818     9.815    10.862    11.956    13.097    14.284    15.516    16.792    18.111    19.473    20.875    22.317    23.798    25.317    26.872    28.462    30.085    31.741    33.427    35.143    36.887    38.657    40.452    42.270    44.109    45.968    47.844    49.736    51.642    53.559    55.487    57.422    59.362    61.305    63.249    65.192    67.130    69.062    70.985    72.897    74.794    76.674    78.534    80.372    82.184    83.968    85.721    87.440    89.121    90.763    92.362    93.916    95.420    96.874    98.272    99.614    98.397    95.994    93.746    91.652    89.714    87.931    86.303    84.830    83.513    82.350    81.342    80.489    79.792    79.249    78.861    78.629    78.551    78.629    78.861    79.249    79.792    80.489    81.342    82.350    83.513    84.830    86.303    87.931    89.714    91.652    93.746    95.994    98.397    99.614    98.272    96.874    95.420    93.916    92.362    90.763    89.121    87.440    85.721    83.968    82.184    80.372    78.534    76.674    74.794    72.897    70.985    69.062    67.130    65.192    63.249    61.305    59.362    57.422    55.487    53.559    51.642    49.736    47.844    45.968    44.109    42.270    40.452    38.657    36.887    35.143    33.427    31.741    30.085    28.462    26.872    25.317    23.798    22.317    20.875    19.473    18.111    16.792    15.516    14.284    13.097    11.956    10.862     9.815     8.818     7.870     6.972     6.126     5.331     4.588     3.899     3.264     2.684     2.158     1.689     1.275     0.919     0.620     0.379     0.197     0.073     0.010     0.000     0.000     0.000     0.000     0.000     0.000     0.000     0.000     0.000     0.000     0.000     0.000     0.000     0.000     0.000     0.000     0.000     0.000     0.000     0.000     0.000     0.000     0.000     0.000     0.000     0.000     0.000     0.000     0.000     0.000     0.000     0.000     0.000     0.000     0.000     0.000
     0.000     0.000     0.000     0.000     0.000     0.000     0.000     0.000     0.000     0.000     0.000     0.000     0.000     0.000     0.000     0.000     0.000     0.000     0.000     0.000     0.000     0.000     0.000     0.000     0.000     0.000     0.000     0.000     0.000     0.000     0.000     0.000     0.000     0.000     0.000     0.000     0.000     0.036     0.133     0.289     0.505     0.780     1.114     1.506     1.955     2.461     3.023     3.641     4.314     5.042     5.823     6.658     7.545     8.484     9.473    10.513    11.602    12.740    13.925    15.157    16.435    17.757    19.124    20.533    21.984    23.475    25.006    26.575    28.181    29.822    31.498    33.207    34.948    36.718    38.518    40.344    42.195    44.071    45.968    47.885    49.820    51.772    53.738    55.717    57.706    59.702    61.705    63.711    65.718    67.724    69.726    71.722    73.709    75.684    77.645    79.588    81.512    83.413    85.288    87.134    88.948    90.728    92.470    94.171    95.828    97.438    98.998    99.172    96.304    93.590    91.032    88.629    86.381    84.288    82.350    80.567    78.939    77.466    76.148    74.985    73.977    73.125    72.427    71.884    71.497    71.264    71.187    71.264    71.497    71.884    72.427    73.125    73.977    74.985    76.148    77.466    78.939    80.567    82.350    84.288    86.381    88.629    91.032    93.590    96.304    99.172    98.998    97.438    95.828    94.171    92.470    90.728    88.948    87.134    85.288    83.413    81.512    79.588    77.645    75.684    73.709    71.722    69.726    67.724    65.718    63.711    61.705    59.702    57.706    55.717    53.738    51.772    49.820    47.885    45.968    44.071    42.195    40.344    38.518    36.718    34.948    33.207    31.498    29.822    28.181    26.575    25.006    23.475    21.984    20.533    19.124    17.757    16.435    15.157    13.925    12.740    11.602    10.513     9.473     8.484     7.545     6.658     5.823     5.042     4.314     3.641     3.023     2.461     1.955     1.506     1.114     0.780     0.505     0.289     0.133     0.036     0.000     0.000     0.000     0.000     0.000     0.000     0.000     0.000     0.000     0.000     0.000     0.000     0.000     0.000     0.000     0.000     0.000     0.000     0.000     0.000     0.000     0.000     0.000     0.000     0.000     0.000     0.000     0.000     0.000     0.000     0.000     0.000     0.000     0.000     0.000     0.000
     0.000     0.000     0.000     0.000     0.000     0.000     0.000     0.000     0.000     0.000     0.000     0.000     0.000     0.000     0.000     0.000     0.000     0.000     0.000     0.000     0.000     0.000     0.000     0.000     0.000     0.000     0.000     0.000     0.000     0.000     0.000     0.000     0.000     0.000     0.000     0.000     0.011     0.079     0.208     0.398     0.647     0.956     1.324     1.751     2.236     2.778     3.377     4.032     4.743     5.509     6.330     7.204     8.132     9.111    10.142    11.224    12.356    13.538    14.767    16.044    17.367    18.736    20.149    21.606    23.105    24.646    26.226    27.846    29.503    31.197    32.926    34.688    36.483    38.309    40.164    42.046    43.955    45.888    47.844    49.820    51.816    53.828    55.856    57.896    59.947    62.006    64.072    66.142    68.213    70.283    72.350    74.411    76.463    78.503    80.529    82.538    84.526    86.492    88.431    90.341    92.219    94.062    95.865    97.627    99.344    98.164    94.986    91.963    89.094    86.381    83.823    81.420    79.171    77.078    75.140    73.357    71.729    70.256    68.938    67.776    66.768    65.915    65.217    64.675    64.287    64.054    63.977    64.054    64.287    64.675    65.217    65.915    66.768    67.776    68.938    70.256    71.729    73.357    75.140    77.078    79.171    81.420    83.823    86.381    89.094    91.963    94.986    98.164    99.344    97.627    95.865    94.062    92.219    90.341    88.431    86.492    84.526    82.538    80.529    78.503    76.463    74.411    72.350    70.283    68.213    66.142    64.072    62.006    59.947    57.896    55.856    53.828    51.816    49.820    47.844    45.888    43.955    42.046    40.164    38.309    36.483    34.688    32.926    31.197    29.503    27.846    26.226    24.646    23.105    21.606    20.149    18.736    17.367    16.044    14.767    13.538    12.356    11.224    10.142     9.111     8.132     7.204     6.330     5.509     4.743     4.032     3.377     2.778     2.236     1.751     1.324     0.956     0.647     0.398     0.208     0.079     0.011     0.000     0.000     0.000     0.000     0.000     0.000     0.000     0.000     0.000     0.000     0.000     0.000     0.000     0.000     0.000     0.000     0.000     0.000     0.000     0.000     0.000     0.000     0.000     0.000     0.000     0.000     0.000     0.000     0.000     0.000     0.000     0.000     0.000     0.000     0.000
     0.000     0.000     0.000     0.000     0.000     0.000     0.000     0.000     0.000     0.000     0.000     0.000     0.000     0.000     0.000     0.000     0.000     0.000     0.000     0.000     0.000     0.000     0.000     0.000     0.000     0.000     0.000     0.000     0.000     0.000     0.000     0.000     0.000     0.000     0.000     0.000     0.038     0.138     0.299     0.521     0.804     1.147     1.549     2.011     2.531     3.109     3.744     4.437     5.185     5.990     6.849     7.763     8.730     9.751    10.823    11.947    13.122    14.347    15.620    16.942    18.311    19.726    21.186    22.691    24.239    25.828    27.459    29.129    30.838    32.584    34.366    36.182    38.032    39.913    41.824    43.763    45.730    47.721    49.736    51.772    53.828    55.902    57.991    60.094    62.208    64.331    66.461    68.596    70.732    72.868    75.001    77.127    79.246    81.353    83.445    85.521    87.576    89.607    91.613    93.589    95.531    97.438    99.306    97.932    94.443    91.110    87.931    84.908    82.040    79.326    76.768    74.365    72.117    70.024    68.086    66.303    64.675    63.202    61.884    60.721    59.713    58.861    58.163    57.620    57.233    57.000    56.922    57.000    57.233    57.620    58.163    58.861    59.713    60.721    61.884    63.202    64.675    66.303    68.086    70.024    72.117    74.365    76.768    79.326    82.040    84.908    87.931    91.110    94.443    97.932    99.306    97.438    95.531    93.589    91.613    89.607    87.576    85.521    83.445    81.353    79.246    77.127    75.001    72.868    70.732    68.596    66.461    64.331    62.208    60.094    57.991    55.902    53.828    51.772    49.736    47.721    45.730    43.763    41.824    39.913    38.032    36.182    34.366    32.584    30.838    29.129    27.459    25.828    24.239    22.691    21.186    19.726    18.311    16.942    15.620    14.347    13.122    11.947    10.823     9.751     8.730     7.763     6.849     5.990     5.185     4.437     3.744     3.109     2.531     2.011     1.549     1.147     0.804     0.521     0.299     0.138     0.038     0.000     0.000     0.000     0.000     0.000     0.000     0.000     0.000     0.000     0.000     0.000     0.000     0.000     0.000     0.000     0.000     0.000     0.000     0.000     0.000     0.000     0.000     0.000     0.000     0.000     0.000     0.000     0.000     0.000     0.000     0.000     0.000     0.000     0.000     0.000
     0.000     0.000     0.000     0.000     0.000     0.000     0.000     0.000     0.000     0.000     0.000     0.000     0.000     0.000     0.000     0.000     0.000     0.000     0.000     0.000     0.000     0.000     0.000     0.000     0.000     0.000     0.000     0.000     0.000     0.000     0.000     0.000     0.000     0.000     0.000     0.011     0.080     0.211     0.404     0.659     0.974     1.351     1.787     2.283     2.838     3.452     4.124     4.853     5.639     6.482     7.380     8.333     9.340    10.401    11.515    12.681    13.899    15.167    16.484    17.851    19.265    20.726    22.234    23.786    25.382    27.021    28.702    30.423    32.183    33.982    35.817    37.687    39.592    41.528    43.496    45.493    47.517    49.567    51.642    53.738    55.856    57.991    60.143    62.309    64.487    66.675    68.870    71.070    73.273    75.475    77.675    79.869    82.055    84.230    86.391    88.534    90.658    92.757    94.830    96.874    98.883    98.474    94.676    91.032    87.544    84.210    81.032    78.009    75.140    72.427    69.869    67.466    65.217    63.124    61.186    59.403    57.775    56.302    54.984    53.822    52.814    51.961    51.263    50.721    50.333    50.100    50.023    50.100    50.333    50.721    51.263    51.961    52.814    53.822    54.984    56.302    57.775    59.403    61.186    63.124    65.217    67.466    69.869    72.427    75.140    78.009    81.032    84.210    87.544    91.032    94.676    98.474    98.883    96.874    94.830    92.757    90.658    88.534    86.391    84.230    82.055    79.869    77.675    75.475    73.273    71.070    68.870    66.675    64.487    62.309    60.143    57.991    55.856    53.738    51.642    49.567    47.517    45.493    43.496    41.528    39.592    37.687    35.817    33.982    32.183    30.423    28.702    27.021    25.382    23.786    22.234    20.726    19.265    17.851    16.484    15.167    13.899    12.681    11.515    10.401     9.340     8.333     7.380     6.482     5.639     4.853     4.124     3.452     2.838     2.283     1.787     1.351     0.974     0.659     0.404     0.211     0.080     0.011     0.000     0.000     0.000     0.000     0.000     0.000     0.000     0.000     0.000     0.000     0.000     0.000     0.000     0.000     0.000     0.000     0.000     0.000     0.000     0.000     0.000     0.000     0.000     0.000     0.000     0.000     0.000     0.000     0.000     0.000     0.000     0.000     0.000     0.000
     0.000     0.000     0.000     0.000     0.000     0.000     0.000     0.000     0.000     0.000     0.000     0.000     0.000     0.000     0.000     0.000     0.000     0.000     0.000     0.000     0.000     0.000     0.000     0.000     0.000     0.000     0.000     0.000     0.000     0.000     0.000     0.000     0.000     0.000     0.000     0.036     0.136     0.298     0.523     0.809     1.158     1.567     2.037     2.568     3.158     3.807     4.514     5.280     6.104     6.984     7.921     8.913     9.960    11.061    12.216    13.424    14.684    15.995    17.357    18.768    20.228    21.735    23.290    24.890    26.534    28.223    29.953    31.726    33.538    35.389    37.277    39.202    41.161    43.154    45.178    47.232    49.315    51.425    53.559    55.717    57.896    60.094    62.309    64.539    66.782    69.035    71.296    73.563    75.833    78.103    80.372    82.635    84.890    87.134    89.364    91.577    93.770    95.940    98.082    99.792    95.684    91.730    87.931    84.288    80.799    77.466    74.287    71.264    68.396    65.682    63.124    60.721    58.473    56.380    54.442    52.659    51.031    49.558    48.240    47.077    46.069    45.217    44.519    43.976    43.589    43.356    43.279    43.356    43.589    43.976    44.519    45.217    46.069    47.077    48.240    49.558    51.031    52.659    54.442    56.380    58.473    60.721    63.124    65.682    68.396    71.264    74.287    77.466    80.799    84.288    87.931    91.730    95.684    99.792    98.082    95.940    93.770    91.577    89.364    87.134    84.890    82.635    80.372    78.103    75.833    73.563    71.296    69.035    66.782    64.539    62.309    60.094    57.896    55.717    53.559    51.425    49.315    47.232    45.178    43.154    41.161    39.202    37.277    35.389    33.538    31.726    29.953    28.223    26.534    24.890    23.290    21.735    20.228    18.768    17.357    15.995    14.684    13.424    12.216    11.061     9.960     8.913     7.921     6.984     6.104     5.280     4.514     3.807     3.158     2.568     2.037     1.567     1.158     0.809     0.523     0.298     0.136     0.036     0.000     0.000     0.000     0.000     0.000     0.000     0.000     0.000     0.000     0.000     0.000     0.000     0.000     0.000     0.000     0.000     0.000     0.000     0.000     0.000     0.000     0.000     0.000     0.000     0.000     0.000     0.000     0.000     0.000     0.000     0.000     0.000     0.000     0.000
     0.000     0.000     0.000     0.000     0.000     0.000     0.000     0.000     0.000     0.000     0.000     0.000     0.000     0.000     0.000     0.000     0.000     0.000     0.000     0.000     0.000     0.000     0.000     0.000     0.000     0.000     0.000     0.000     0.000     0.000     0.000     0.000     0.000     0.000     0.009     0.075     0.205     0.398     0.654     0.972     1.353     1.795     2.299     2.863     3.488     4.172     4.915     5.718     6.578     7.496     8.471     9.502    10.588    11.730    12.926    14.175    15.478    16.832    18.237    19.693    21.198    22.752    24.353    26.000    27.694    29.431    31.212    33.035    34.899    36.803    38.745    40.724    42.738    44.787    46.868    48.981    51.122    53.292    55.487    57.706    59.947    62.208    64.487    66.782    69.090    71.409    73.738    76.072    78.411    80.750    83.088    85.421    87.746    90.061    92.362    94.647    96.911    99.152    97.467    93.203    89.094    85.141    81.342    77.698    74.210    70.876    67.698    64.675    61.806    59.093    56.535    54.132    51.883    49.790    47.852    46.069    44.441    42.968    41.651    40.488    39.480    38.627    37.929    37.387    36.999    36.767    36.689    36.767    36.999    37.387    37.929    38.627    39.480    40.488    41.651    42.968    44.441    46.069    47.852    49.790    51.883    54.132    56.535    59.093    61.806    64.675    67.698    70.876    74.210    77.698    81.342    85.141    89.094    93.203    97.467    99.152    96.911    94.647    92.362    90.061    87.746    85.421    83.088    80.750    78.411    76.072    73.738    71.409    69.090    66.782    64.487    62.208    59.947    57.706    55.487    53.292    51.122    48.981    46.868    44.787    42.738    40.724    38.745    36.803    34.899    33.035    31.212    29.431    27.694    26.000    24.353    22.752    21.198    19.693    18.237    16.832    15.478    14.175    12.926    11.730    10.588     9.502     8.471     7.496     6.578     5.718     4.915     4.172     3.488     2.863     2.299     1.795     1.353     0.972     0.654     0.398     0.205     0.075     0.009     0.000     0.000     0.000     0.000     0.000     0.000     0.000     0.000     0.000     0.000     0.000     0.000     0.000     0.000     0.000     0.000     0.000     0.000     0.000     0.000     0.000     0.000     0.000     0.000     0.000     0.000     0.000     0.000     0.000     0.000     0.000     0.000     0.000
     0.000     0.000     0.000     0.000     0.000     0.000     0.000     0.000     0.000     0.000     0.000     0.000     0.000     0.000     0.000     0.000     0.000     0.000     0.000     0.000     0.000     0.000     0.000     0.000     0.000     0.000     0.000     0.000     0.000     0.000     0.000     0.000     0.000     0.000     0.031     0.126     0.286     0.510     0.797     1.147     1.559     2.034     2.571     3.169     3.828     4.547     5.326     6.164     7.061     8.016     9.029    10.098    11.224    12.406    13.643    14.933    16.278    17.675    19.124    20.624    22.174    23.773    25.421    27.117    28.858    30.645    32.476    34.350    36.266    38.222    40.218    42.251    44.321    46.426    48.565    50.735    52.936    55.166    57.422    59.702    62.006    64.331    66.675    69.035    71.409    73.796    76.192    78.595    81.003    83.413    85.821    88.225    90.622    93.010    95.383    97.741   100.025    95.451    91.032    86.769    82.660    78.706    74.908    71.264    67.776    64.442    61.264    58.240    55.372    52.659    50.100    47.697    45.449    43.356    41.418    39.635    38.007    36.534    35.216    34.053    33.046    32.193    31.495    30.952    30.565    30.332    30.255    30.332    30.565    30.952    31.495    32.193    33.046    34.053    35.216    36.534    38.007    39.635    41.418    43.356    45.449    47.697    50.100    52.659    55.372    58.240    61.264    64.442    67.776    71.264    74.908    78.706    82.660    86.769    91.032    95.451   100.025    97.741    95.383    93.010    90.622    88.225    85.821    83.413    81.003    78.595    76.192    73.796    71.409    69.035    66.675    64.331    62.006    59.702    57.422    55.166    52.936    50.735    48.565    46.426    44.321    42.251    40.218    38.222    36.266    34.350    32.476    30.645    28.858    27.117    25.421    23.773    22.174    20.624    19.124    17.675    16.278    14.933    13.643    12.406    11.224    10.098     9.029     8.016     7.061     6.164     5.326     4.547     3.828     3.169     2.571     2.034     1.559     1.147     0.797     0.510     0.286     0.126     0.031     0.000     0.000     0.000     0.000     0.000     0.000     0.000     0.000     0.000     0.000     0.000     0.000     0.000     0.000     0.000     0.000     0.000     0.000     0.000     0.000     0.000     0.000     0.000     0.000     0.000     0.000     0.000     0.000     0.000     0.000     0.000     0.000     0.000
     0.000     0.000     0.000     0.000     0.000     0.000     0.000     0.000     0.000     0.000     0.000     0.000     0.000     0.000     0.000     0.000     0.000     0.000     0.000     0.000     0.000     0.000     0.000     0.000     0.000     0.000     0.000     0.000     0.000     0.000     0.000     0.000     0.000     0.006     0.065     0.190     0.379     0.633     0.950     1.332     1.776     2.283     2.852     3.484     4.176     4.930     5.744     6.618     7.551     8.543     9.594    10.702    11.867    13.088    14.365    15.697    17.083    18.523    20.015    21.559    23.154    24.800    26.494    28.237    30.026    31.862    33.743    35.668    37.636    39.645    41.694    43.783    45.908    48.070    50.266    52.495    54.755    57.044    59.362    61.705    64.072    66.461    68.870    71.296    73.738    76.192    78.657    81.130    83.608    86.089    88.569    91.046    93.516    95.977    98.425    98.474    93.746    89.172    84.753    80.489    76.381    72.427    68.628    64.985    61.496    58.163    54.984    51.961    49.093    46.379    43.821    41.418    39.170    37.077    35.139    33.356    31.728    30.255    28.937    27.774    26.766    25.914    25.216    24.673    24.286    24.053    23.975    24.053    24.286    24.673    25.216    25.914    26.766    27.774    28.937    30.255    31.728    33.356    35.139    37.077    39.170    41.418    43.821    46.379    49.093    51.961    54.984    58.163    61.496    64.985    68.628    72.427    76.381    80.489    84.753    89.172    93.746    98.474    98.425    95.977    93.516    91.046    88.569    86.089    83.608    81.130    78.657    76.192    73.738    71.296    68.870    66.461    64.072    61.705    59.362    57.044    54.755    52.495    50.266    48.070    45.908    43.783    41.694    39.645    37.636    35.668    33.743    31.862    30.026    28.237    26.494    24.800    23.154    21.559    20.015    18.523    17.083    15.697    14.365    13.088    11.867    10.702     9.594     8.543     7.551     6.618     5.744     4.930     4.176     3.484     2.852     2.283     1.776     1.332     0.950     0.633     0.379     0.190     0.065     0.006     0.000     0.000     0.000     0.000     0.000     0.000     0.000     0.000     0.000     0.000     0.000     0.000     0.000     0.000     0.000     0.000     0.000     0.000     0.000     0.000     0.000     0.000     0.000     0.000     0.000     0.000     0.000     0.000     0.000     0.000     0.000     0.000
     0.000     0.000     0.000     0.000     0.000     0.000     0.000     0.000     0.000     0.000     0.000     0.000     0.000     0.000     0.000     0.000     0.000     0.000     0.000     0.000     0.000     0.000     0.000     0.000     0.000     0.000     0.000     0.000     0.000     0.000     0.000     0.000     0.000     0.023     0.111     0.264     0.483     0.766     1.114     1.526     2.002     2.541     3.142     3.807     4.533     5.321     6.169     7.079     8.048     9.077    10.164    11.310    12.514    13.775    15.092    16.464    17.892    19.374    20.910    22.498    24.138    25.828    27.569    29.359    31.197    33.082    35.013    36.989    39.008    41.070    43.173    45.315    47.497    49.715    51.969    54.256    56.576    58.926    61.305    63.711    66.142    68.596    71.070    73.563    76.072    78.595    81.130    83.673    86.223    88.776    91.329    93.879    96.424    98.960    97.234    92.350    87.621    83.047    78.629    74.365    70.256    66.303    62.504    58.860    55.372    52.039    48.860    45.837    42.968    40.255    37.697    35.294    33.046    30.952    29.014    27.231    25.603    24.131    22.813    21.650    20.642    19.789    19.092    18.549    18.161    17.929    17.851    17.929    18.161    18.549    19.092    19.789    20.642    21.650    22.813    24.131    25.603    27.231    29.014    30.952    33.046    35.294    37.697    40.255    42.968    45.837    48.860    52.039    55.372    58.860    62.504    66.303    70.256    74.365    78.629    83.047    87.621    92.350    97.234    98.960    96.424    93.879    91.329    88.776    86.223    83.673    81.130    78.595    76.072    73.563    71.070    68.596    66.142    63.711    61.305    58.926    56.576    54.256    51.969    49.715    47.497    45.315    43.173    41.070    39.008    36.989    35.013    33.082    31.197    29.359    27.569    25.828    24.138    22.498    20.910    19.374    17.892    16.464    15.092    13.775    12.514    11.310    10.164     9.077     8.048     7.079     6.169     5.321     4.533     3.807     3.142     2.541     2.002     1.526     1.114     0.766     0.483     0.264     0.111     0.023     0.000     0.000     0.000     0.000     0.000     0.000     0.000     0.000     0.000     0.000     0.000     0.000     0.000     0.000     0.000     0.000     0.000     0.000     0.000     0.000     0.000     0.000     0.000     0.000     0.000     0.000     0.000     0.000     0.000     0.000     0.000     0.000
     0.000     0.000     0.000     0.000     0.000     0.000     0.000     0.000     0.000     0.000     0.000     0.000     0.000     0.000     0.000     0.000     0.000     0.000     0.000     0.000     0.000     0.000     0.000     0.000     0.000     0.000     0.000     0.000     0.000     0.000     0.000     0.000     0.002     0.051     0.167     0.349     0.596     0.909     1.287     1.729     2.236     2.806     3.440     4.137     4.896     5.718     6.601     7.545     8.550     9.615    10.740    11.923    13.165    14.465    15.822    17.235    18.704    20.228    21.806    23.438    25.122    26.858    28.645    30.482    32.368    34.302    36.282    38.309    40.380    42.494    44.651    46.848    49.085    51.360    53.671    56.018    58.397    60.808    63.249    65.718    68.213    70.732    73.273    75.833    78.411    81.003    83.608    86.223    88.845    91.471    94.098    96.724    99.344    96.304    91.265    86.381    81.652    77.078    72.659    68.396    64.287    60.333    56.535    52.891    49.403    46.069    42.891    39.868    36.999    34.286    31.728    29.325    27.076    24.983    23.045    21.262    19.634    18.161    16.843    15.681    14.673    13.820    13.122    12.580    12.192    11.960    11.882    11.960    12.192    12.580    13.122    13.820    14.673    15.681    16.843    18.161    19.634    21.262    23.045    24.983    27.076    29.325    31.728    34.286    36.999    39.868    42.891    46.069    49.403    52.891    56.535    60.333    64.287    68.396    72.659    77.078    81.652    86.381    91.265    96.304    99.344    96.724    94.098    91.471    88.845    86.223    83.608    81.003    78.411    75.833    73.273    70.732    68.213    65.718    63.249    60.808    58.397    56.018    53.671    51.360    49.085    46.848    44.651    42.494    40.380    38.309    36.282    34.302    32.368    30.482    28.645    26.858    25.122    23.438    21.806    20.228    18.704    17.235    15.822    14.465    13.165    11.923    10.740     9.615     8.550     7.545     6.601     5.718     4.896     4.137     3.440     2.806     2.236     1.729     1.287     0.909     0.596     0.349     0.167     0.051     0.002     0.000     0.000     0.000     0.000     0.000     0.000     0.000     0.000     0.000     0.000     0.000     0.000     0.000     0.000     0.000     0.000     0.000     0.000     0.000     0.000     0.000     0.000     0.000     0.000     0.000     0.000     0.000     0.000     0.000     0.000     0.000
     0.000     0.000     0.000     0.000     0.000     0.000     0.000     0.000     0.000     0.000     0.000     0.000     0.000     0.000     0.000     0.000     0.000     0.000     0.000     0.000     0.000     0.000     0.000     0.000     0.000     0.000     0.000     0.000     0.000     0.000     0.000     0.000     0.014     0.090     0.234     0.443     0.719     1.061     1.468     1.940     2.477     3.079     3.744     4.473     5.265     6.120     7.037     8.016     9.056    10.157    11.318    12.539    13.819    15.157    16.553    18.007    19.517    21.082    22.703    24.378    26.107    27.888    29.720    31.604    33.538    35.520    37.550    39.627    41.750    43.917    46.127    48.379    50.671    53.003    55.372    57.777    60.216    62.689    65.192    67.724    70.283    72.868    75.475    78.103    80.750    83.413    86.089    88.776    91.471    94.171    96.874    99.575    95.684    90.490    85.451    80.567    75.838    71.264    66.845    62.582    58.473    54.519    50.721    47.077    43.589    40.255    37.077    34.053    31.185    28.472    25.914    23.510    21.262    19.169    17.231    15.448    13.820    12.347    11.029     9.866     8.859     8.006     7.308     6.766     6.378     6.145     6.068     6.145     6.378     6.766     7.308     8.006     8.859     9.866    11.029    12.347    13.820    15.448    17.231    19.169    21.262    23.510    25.914    28.472    31.185    34.053    37.077    40.255    43.589    47.077    50.721    54.519    58.473    62.582    66.845    71.264    75.838    80.567    85.451    90.490    95.684    99.575    96.874    94.171    91.471    88.776    86.089    83.413    80.750    78.103    75.475    72.868    70.283    67.724    65.192    62.689    60.216    57.777    55.372    53.003    50.671    48.379    46.127    43.917    41.750    39.627    37.550    35.520    33.538    31.604    29.720    27.888    26.107    24.378    22.703    21.082    19.517    18.007    16.553    15.157    13.819    12.539    11.318    10.157     9.056     8.016     7.037     6.120     5.265     4.473     3.744     3.079     2.477     1.940     1.468     1.061     0.719     0.443     0.234     0.090     0.014     0.000     0.000     0.000     0.000     0.000     0.000     0.000     0.000     0.000     0.000     0.000     0.000     0.000     0.000     0.000     0.000     0.000     0.000     0.000     0.000     0.000     0.000     0.000     0.000     0.000     0.000     0.000     0.000     0.000     0.000     0.000
     0.000     0.000     0.000     0.000     0.000     0.000     0.000     0.000     0.000     0.000     0.000     0.000     0.000     0.000     0.000     0.000     0.000     0.000     0.000     0.000     0.000     0.000     0.000     0.000     0.000     0.000     0.000     0.000     0.000     0.000     0.000     0.000     0.036     0.139     0.309     0.546     0.850     1.220     1.656     2.158     2.725     3.357     4.054     4.815     5.639     6.527     7.477     8.490     9.565    10.702    11.899    13.157    14.474    15.851    17.286    18.779    20.329    21.936    23.599    25.317    27.089    28.915    30.793    32.724    34.705    36.735    38.815    40.942    43.116    45.335    47.599    49.905    52.253    54.641    57.068    59.532    62.031    64.565    67.130    69.726    72.350    75.001    77.675    80.372    83.088    85.821    88.569    91.329    94.098    96.874    99.652    95.374    90.024    84.830    79.792    74.908    70.179    65.605    61.186    56.922    52.814    48.860    45.062    41.418    37.929    34.596    31.418    28.394    25.526    22.813    20.254    17.851    15.603    13.510    11.572     9.789     8.161     6.688     5.370     4.207     3.199     2.347     1.649     1.106     0.719     0.486     0.409     0.486     0.719     1.106     1.649     2.347     3.199     4.207     5.370     6.688     8.161     9.789    11.572    13.510    15.603    17.851    20.254    22.813    25.526    28.394    31.418    34.596    37.929    41.418    45.062    48.860    52.814    56.922    61.186    65.605    70.179    74.908    79.792    84.830    90.024    95.374    99.652    96.874    94.098    91.329    88.569    85.821    83.088    80.372    77.675    75.001    72.350    69.726    67.130    64.565    62.031    59.532    57.068    54.641    52.253    49.905    47.599    45.335    43.116    40.942    38.815    36.735    34.705    32.724    30.793    28.915    27.089    25.317    23.599    21.936    20.329    18.779    17.286    15.851    14.474    13.157    11.899    10.702     9.565     8.490     7.477     6.527     5.639     4.815     4.054     3.357     2.725     2.158     1.656     1.220     0.850     0.546     0.309     0.139     0.036     0.000     0.000     0.000     0.000     0.000     0.000     0.000     0.000     0.000     0.000     0.000     0.000     0.000     0.000     0.000     0.000     0.000     0.000     0.000     0.000     0.000     0.000     0.000     0.000     0.000     0.000     0.000     0.000     0.000     0.000     0.000
     0.000     0.000     0.000     0.000     0.000     0.000     0.000     0.000     0.000     0.000     0.000     0.000     0.000     0.000     0.000     0.000     0.000     0.000     0.000     0.000     0.000     0.000     0.000     0.000     0.000     0.000     0.000     0.000     0.000     0.000     0.000     0.005     0.067     0.196     0.393     0.657     0.989     1.387     1.851     2.382     2.979     3.641     4.368     5.160     6.017     6.937     7.921     8.967    10.076    11.248    12.481    13.775    15.129    16.544    18.017    19.550    21.140    22.788    24.493    26.253    28.069    29.939    31.862    33.839    35.867    37.945    40.074    42.251    44.476    46.748    49.064    51.425    53.828    56.273    58.757    61.280    63.840    66.434    69.062    71.722    74.411    77.127    79.869    82.635    85.421    88.225    91.046    93.879    96.724    99.575    95.374    89.869    84.520    79.326    74.287    69.404    64.675    60.101    55.682    51.418    47.310    43.356    39.557    35.914    32.425    29.092    25.914    22.890    20.022    17.309    14.750    12.347    10.099     8.006     6.068     4.285     2.657     1.184    -0.134    -1.297    -2.305    -3.157    -3.855    -4.398    -4.785    -5.018    -5.095    -5.018    -4.785    -4.398    -3.855    -3.157    -2.305    -1.297    -0.134     1.184     2.657     4.285     6.068     8.006    10.099    12.347    14.750    17.309    20.022    22.890    25.914    29.092    32.425    35.914    39.557    43.356    47.310    51.418    55.682    60.101    64.675    69.404    74.287    79.326    84.520    89.869    95.374    99.575    96.724    93.879    91.046    88.225    85.421    82.635    79.869    77.127    74.411    71.722    69.062    66.434    63.840    61.280    58.757    56.273    53.828    51.425    49.064    46.748    44.476    42.251    40.074    37.945    35.867    33.839    31.862    29.939    28.069    26.253    24.493    22.788    21.140    19.550    18.017    16.544    15.129    13.775    12.481    11.248    10.076     8.967     7.921     6.937     6.017     5.160     4.368     3.641     2.979     2.382     1.851     1.387     0.989     0.657     0.393     0.196     0.067     0.005     0.000     0.000     0.000     0.000     0.000     0.000     0.000     0.000     0.000     0.000     0.000     0.000     0.000     0.000     0.000     0.000     0.000     0.000     0.000     0.000     0.000     0.000     0.000     0.000     0.000     0.000     0.000     0.000     0.000     0.000
     0.000     0.000     0.000     0.000     0.000     0.000     0.000     0.000     0.000     0.000     0.000     0.000     0.000     0.000     0.000     0.000     0.000     0.000     0.000     0.000     0.000     0.000     0.000     0.000     0.000     0.000     0.000     0.000     0.000     0.000     0.000     0.020     0.106     0.261     0.484     0.775     1.134     1.559     2.052     2.612     3.237     3.929     4.687     5.509     6.397     7.349     8.365     9.445    10.588    11.794    13.062    14.392    15.783    17.235    18.747    20.318    21.948    23.636    25.382    27.185    29.043    30.957    32.926    34.948    37.022    39.149    41.326    43.553    45.829    48.152    50.522    52.936    55.395    57.896    60.438    63.019    65.639    68.295    70.985    73.709    76.463    79.246    82.055    84.890    87.746    90.622    93.516    96.424    99.344    95.684    90.024    84.520    79.171    73.977    68.938    64.054    59.326    54.752    50.333    46.069    41.961    38.007    34.208    30.565    27.076    23.743    20.564    17.541    14.673    11.960     9.401     6.998     4.750     2.657     0.719    -1.064    -2.692    -4.165    -5.483    -6.646    -7.654    -8.506    -9.204    -9.747   -10.134   -10.367   -10.444   -10.367   -10.134    -9.747    -9.204    -8.506    -7.654    -6.646    -5.483    -4.165    -2.692    -1.064     0.719     2.657     4.750     6.998     9.401    11.960    14.673    17.541    20.564    23.743    27.076    30.565    34.208    38.007    41.961    46.069    50.333    54.752    59.326    64.054    68.938    73.977    79.171    84.520    90.024    95.684    99.344    96.424    93.516    90.622    87.746    84.890    82.055    79.246    76.463    73.709    70.985    68.295    65.639    63.019    60.438    57.896    55.395    52.936    50.522    48.152    45.829    43.553    41.326    39.149    37.022    34.948    32.926    30.957    29.043    27.185    25.382    23.636    21.948    20.318    18.747    17.235    15.783    14.392    13.062    11.794    10.588     9.445     8.365     7.349     6.397     5.509     4.687     3.929     3.237     2.612     2.052     1.559     1.134     0.775     0.484     0.261     0.106     0.020     0.000     0.000     0.000     0.000     0.000     0.000     0.000     0.000     0.000     0.000     0.000     0.000     0.000     0.000     0.000     0.000     0.000     0.000     0.000     0.000     0.000     0.000     0.000     0.000     0.000     0.000     0.000     0.000     0.000     0.000
     0.000     0.000     0.000     0.000     0.000     0.000     0.000     0.000     0.000     0.000     0.000     0.000     0.000     0.000     0.000     0.000     0.000     0.000     0.000     0.000     0.000     0.000     0.000     0.000     0.000     0.000     0.000     0.000     0.000     0.000     0.000     0.043     0.154     0.334     0.583     0.900     1.285     1.737     2.258     2.845     3.500     4.221     5.008     5.861     6.779     7.763     8.811     9.924    11.100    12.340    13.643    15.008    16.435    17.923    19.473    21.082    22.752    24.480    26.266    28.111    30.012    31.969    33.982    36.049    38.170    40.344    42.569    44.846    47.172    49.546    51.968    54.437    56.950    59.508    62.107    64.747    67.427    70.144    72.897    75.684    78.503    81.353    84.230    87.134    90.061    93.010    95.977    98.960    96.304    90.490    84.830    79.326    73.977    68.783    63.744    58.861    54.132    49.558    45.139    40.875    36.767    32.813    29.014    25.371    21.882    18.549    15.370    12.347     9.479     6.766     4.207     1.804    -0.444    -2.537    -4.475    -6.258    -7.886    -9.359   -10.677   -11.840   -12.848   -13.700   -14.398   -14.941   -15.328   -15.561   -15.638   -15.561   -15.328   -14.941   -14.398   -13.700   -12.848   -11.840   -10.677    -9.359    -7.886    -6.258    -4.475    -2.537    -0.444     1.804     4.207     6.766     9.479    12.347    15.370    18.549    21.882    25.371    29.014    32.813    36.767    40.875    45.139    49.558    54.132    58.861    63.744    68.783    73.977    79.326    84.830    90.490    96.304    98.960    95.977    93.010    90.061    87.134    84.230    81.353    78.503    75.684    72.897    70.144    67.427    64.747    62.107    59.508    56.950    54.437    51.968    49.546    47.172    44.846    42.569    40.344    38.170    36.049    33.982    31.969    30.012    28.111    26.266    24.480    22.752    21.082    19.473    17.923    16.435    15.008    13.643    12.340    11.100     9.924     8.811     7.763     6.779     5.861     5.008     4.221     3.500     2.845     2.258     1.737     1.285     0.900     0.583     0.334     0.154     0.043     0.000     0.000     0.000     0.000     0.000     0.000     0.000     0.000     0.000     0.000     0.000     0.000     0.000     0.000     0.000     0.000     0.000     0.000     0.000     0.000     0.000     0.000     0.000     0.000     0.000     0.000     0.000     0.000     0.000     0.000
     0.000     0.000     0.000     0.000     0.000     0.000     0.000     0.000     0.000     0.000     0.000     0.000     0.000     0.000     0.000     0.000     0.000     0.000     0.000     0.000     0.000     0.000     0.000     0.000     0.000     0.000     0.000     0.000     0.000     0.000     0.007     0.073     0.208     0.413     0.687     1.029     1.441     1.920     2.467     3.082     3.765     4.514     5.331     6.213     7.162     8.177     9.256    10.401    11.610    12.884    14.220    15.620    17.083    18.608    20.194    21.842    23.549    25.317    27.144    29.029    30.972    32.973    35.029    37.141    39.308    41.528    43.802    46.127    48.503    50.929    53.403    55.925    58.493    61.106    63.762    66.461    69.200    71.978    74.794    77.645    80.529    83.445    86.391    89.364    92.362    95.383    98.425    97.234    91.265    85.451    79.792    74.287    68.938    63.744    58.705    53.822    49.093    44.519    40.100    35.836    31.728    27.774    23.975    20.332    16.843    13.510    10.332     7.308     4.440     1.727    -0.832    -3.235    -5.483    -7.576    -9.514   -11.297   -12.925   -14.398   -15.716   -16.879   -17.887   -18.739   -19.437   -19.980   -20.367   -20.600   -20.677   -20.600   -20.367   -19.980   -19.437   -18.739   -17.887   -16.879   -15.716   -14.398   -12.925   -11.297    -9.514    -7.576    -5.483    -3.235    -0.832     1.727     4.440     7.308    10.332    13.510    16.843    20.332    23.975    27.774    31.728    35.836    40.100    44.519    49.093    53.822    58.705    63.744    68.938    74.287    79.792    85.451    91.265    97.234    98.425    95.383    92.362    89.364    86.391    83.445    80.529    77.645    74.794    71.978    69.200    66.461    63.762    61.106    58.493    55.925    53.403    50.929    48.503    46.127    43.802    41.528    39.308    37.141    35.029    32.973    30.972    29.029    27.144    25.317    23.549    21.842    20.194    18.608    17.083    15.620    14.220    12.884    11.610    10.401     9.256     8.177     7.162     6.213     5.331     4.514     3.765     3.082     2.467     1.920     1.441     1.029     0.687     0.413     0.208     0.073     0.007     0.000     0.000     0.000     0.000     0.000     0.000     0.000     0.000     0.000     0.000     0.000     0.000     0.000     0.000     0.000     0.000     0.000     0.000     0.000     0.000     0.000     0.000     0.000     0.000     0.000     0.000     0.000     0.000     0.000
     0.000     0.000     0.000     0.000     0.000     0.000     0.000     0.000     0.000     0.000     0.000     0.000     0.000     0.000     0.000     0.000     0.000     0.000     0.000     0.000     0.000     0.000     0.000     0.000     0.000     0.000     0.000     0.000     0.000     0.000     0.021     0.110     0.269     0.498     0.797     1.164     1.601     2.106     2.680     3.322     4.032     4.810     5.655     6.567     7.545     8.590     9.701    10.877    12.118    13.424    14.795    16.229    17.726    19.287    20.910    22.594    24.340    26.146    28.013    29.939    31.923    33.966    36.066    38.222    40.434    42.701    45.021    47.395    49.820    52.297    54.823    57.398    60.020    62.689    65.402    68.159    70.957    73.796    76.674    79.588    82.538    85.521    88.534    91.577    94.647    97.741    98.474    92.350    86.381    80.567    74.908    69.404    64.054    58.861    53.822    48.938    44.209    39.635    35.216    30.952    26.844    22.890    19.092    15.448    11.960     8.626     5.448     2.424    -0.444    -3.157    -5.716    -8.119   -10.367   -12.460   -14.398   -16.181   -17.809   -19.282   -20.600   -21.763   -22.770   -23.623   -24.321   -24.864   -25.251   -25.484   -25.561   -25.484   -25.251   -24.864   -24.321   -23.623   -22.770   -21.763   -20.600   -19.282   -17.809   -16.181   -14.398   -12.460   -10.367    -8.119    -5.716    -3.157    -0.444     2.424     5.448     8.626    11.960    15.448    19.092    22.890    26.844    30.952    35.216    39.635    44.209    48.938    53.822    58.861    64.054    69.404    74.908    80.567    86.381    92.350    98.474    97.741    94.647    91.577    88.534    85.521    82.538    79.588    76.674    73.796    70.957    68.159    65.402    62.689    60.020    57.398    54.823    52.297    49.820    47.395    45.021    42.701    40.434    38.222    36.066    33.966    31.923    29.939    28.013    26.146    24.340    22.594    20.910    19.287    17.726    16.229    14.795    13.424    12.118    10.877     9.701     8.590     7.545     6.567     5.655     4.810     4.032     3.322     2.680     2.106     1.601     1.164     0.797     0.498     0.269     0.110     0.021     0.000     0.000     0.000     0.000     0.000     0.000     0.000     0.000     0.000     0.000     0.000     0.000     0.000     0.000     0.000     0.000     0.000     0.000     0.000     0.000     0.000     0.000     0.000     0.000     0.000     0.000     0.000     0.000     0.000
     0.000     0.000     0.000     0.000     0.000     0.000     0.000     0.000     0.000     0.000     0.000     0.000     0.000     0.000     0.000     0.000     0.000     0.000     0.000     0.000     0.000     0.000     0.000     0.000     0.000     0.000     0.000     0.000     0.000     0.000     0.042     0.154     0.336     0.589     0.911     1.303     1.765     2.296     2.895     3.564     4.301     5.106     5.979     6.919     7.927     9.001    10.142    11.350    12.623    13.961    15.364    16.832    18.364    19.959    21.618    23.339    25.122    26.967    28.872    30.838    32.863    34.948    37.090    39.290    41.547    43.859    46.227    48.648    51.122    53.649    56.226    58.854    61.530    64.253    67.023    69.837    72.695    75.594    78.534    81.512    84.526    87.576    90.658    93.770    96.911   100.025    93.746    87.621    81.652    75.838    70.179    64.675    59.326    54.132    49.093    44.209    39.480    34.906    30.487    26.224    22.115    18.161    14.363    10.719     7.231     3.897     0.719    -2.305    -5.173    -7.886   -10.444   -12.848   -15.096   -17.189   -19.127   -20.910   -22.538   -24.011   -25.329   -26.492   -27.499   -28.352   -29.050   -29.592   -29.980   -30.213   -30.290   -30.213   -29.980   -29.592   -29.050   -28.352   -27.499   -26.492   -25.329   -24.011   -22.538   -20.910   -19.127   -17.189   -15.096   -12.848   -10.444    -7.886    -5.173    -2.305     0.719     3.897     7.231    10.719    14.363    18.161    22.115    26.224    30.487    34.906    39.480    44.209    49.093    54.132    59.326    64.675    70.179    75.838    81.652    87.621    93.746   100.025    96.911    93.770    90.658    87.576    84.526    81.512    78.534    75.594    72.695    69.837    67.023    64.253    61.530    58.854    56.226    53.649    51.122    48.648    46.227    43.859    41.547    39.290    37.090    34.948    32.863    30.838    28.872    26.967    25.122    23.339    21.618    19.959    18.364    16.832    15.364    13.961    12.623    11.350    10.142     9.001     7.927     6.919     5.979     5.106     4.301     3.564     2.895     2.296     1.765     1.303     0.911     0.589     0.336     0.154     0.042     0.000     0.000     0.000     0.000     0.000     0.000     0.000     0.000     0.000     0.000     0.000     0.000     0.000     0.000     0.000     0.000     0.000     0.000     0.000     0.000     0.000     0.000     0.000     0.000     0.000     0.000     0.000     0.000     0.000
     0.000     0.000     0.000     0.000     0.000     0.000     0.000     0.000     0.000     0.000     0.000     0.000     0.000     0.000     0.000     0.000     0.000     0.000     0.000     0.000     0.000     0.000     0.000     0.000     0.000     0.000     0.000     0.000     0.000     0.005     0.069     0.203     0.408     0.684     1.029     1.446     1.932     2.487     3.112     3.807     4.570     5.402     6.302     7.270     8.307     9.410    10.581    11.818    13.122    14.492    15.928    17.428    18.994    20.624    22.318    24.075    25.894    27.777    29.721    31.726    33.791    35.916    38.101    40.344    42.644    45.002    47.415    49.884    52.407    54.983    57.611    60.290    63.019    65.797    68.623    71.495    74.411    77.370    80.372    83.413    86.492    89.607    92.757    95.940    99.152    95.451    89.172    83.047    77.078    71.264    65.605    60.101    54.752    49.558    44.519    39.635    34.906    30.332    25.914    21.650    17.541    13.587     9.789     6.145     2.657    -0.677    -3.855    -6.878    -9.747   -12.460   -15.018   -17.421   -19.670   -21.763   -23.701   -25.484   -27.112   -28.585   -29.903   -31.065   -32.073   -32.926   -33.624   -34.166   -34.554   -34.786   -34.864   -34.786   -34.554   -34.166   -33.624   -32.926   -32.073   -31.065   -29.903   -28.585   -27.112   -25.484   -23.701   -21.763   -19.670   -17.421   -15.018   -12.460    -9.747    -6.878    -3.855    -0.677     2.657     6.145     9.789    13.587    17.541    21.650    25.914    30.332    34.906    39.635    44.519    49.558    54.752    60.101    65.605    71.264    77.078    83.047    89.172    95.451    99.152    95.940    92.757    89.607    86.492    83.413    80.372    77.370    74.411    71.495    68.623    65.797    63.019    60.290    57.611    54.983    52.407    49.884    47.415    45.002    42.644    40.344    38.101    35.916    33.791    31.726    29.721    27.777    25.894    24.075    22.318    20.624    18.994    17.428    15.928    14.492    13.122    11.818    10.581     9.410     8.307     7.270     6.302     5.402     4.570     3.807     3.112     2.487     1.932     1.446     1.029     0.684     0.408     0.203     0.069     0.005     0.000     0.000     0.000     0.000     0.000     0.000     0.000     0.000     0.000     0.000     0.000     0.000     0.000     0.000     0.000     0.000     0.000     0.000     0.000     0.000     0.000     0.000     0.000     0.000     0.000     0.000     0.000     0.000
     0.000     0.000     0.000     0.000     0.000     0.000     0.000     0.000     0.000     0.000     0.000     0.000     0.000     0.000     0.000     0.000     0.000     0.000     0.000     0.000     0.000     0.000     0.000     0.000     0.000     0.000     0.000     0.000     0.000     0.017     0.101     0.257     0.484     0.782     1.151     1.591     2.100     2.680     3.330     4.050     4.839     5.697     6.624     7.619     8.683     9.815    11.015    12.282    13.616    15.017    16.484    18.017    19.616    21.279    23.007    24.800    26.655    28.574    30.556    32.600    34.705    36.870    39.096    41.381    43.725    46.127    48.586    51.101    53.671    56.296    58.974    61.705    64.487    67.319    70.200    73.128    76.102    79.121    82.184    85.288    88.431    91.613    94.830    98.082    97.467    91.032    84.753    78.629    72.659    66.845    61.186    55.682    50.333    45.139    40.100    35.216    30.487    25.914    21.495    17.231    13.122     9.169     5.370     1.727    -1.762    -5.095    -8.274   -11.297   -14.166   -16.879   -19.437   -21.840   -24.088   -26.181   -28.120   -29.903   -31.531   -33.003   -34.321   -35.484   -36.492   -37.345   -38.042   -38.585   -38.973   -39.205   -39.283   -39.205   -38.973   -38.585   -38.042   -37.345   -36.492   -35.484   -34.321   -33.003   -31.531   -29.903   -28.120   -26.181   -24.088   -21.840   -19.437   -16.879   -14.166   -11.297    -8.274    -5.095    -1.762     1.727     5.370     9.169    13.122    17.231    21.495    25.914    30.487    35.216    40.100    45.139    50.333    55.682    61.186    66.845    72.659    78.629    84.753    91.032    97.467    98.082    94.830    91.613    88.431    85.288    82.184    79.121    76.102    73.128    70.200    67.319    64.487    61.705    58.974    56.296    53.671    51.101    48.586    46.127    43.725    41.381    39.096    36.870    34.705    32.600    30.556    28.574    26.655    24.800    23.007    21.279    19.616    18.017    16.484    15.017    13.616    12.282    11.015     9.815     8.683     7.619     6.624     5.697     4.839     4.050     3.330     2.680     2.100     1.591     1.151     0.782     0.484     0.257     0.101     0.017     0.000     0.000     0.000     0.000     0.000     0.000     0.000     0.000     0.000     0.000     0.000     0.000     0.000     0.000     0.000     0.000     0.000     0.000     0.000     0.000     0.000     0.000     0.000     0.000     0.000     0.000     0.000     0.000
     0.000     0.000     0.000     0.000     0.000     0.000     0.000     0.000     0.000     0.000     0.000     0.000     0.000     0.000     0.000     0.000     0.000     0.000     0.000     0.000     0.000     0.000     0.000     0.000     0.000     0.000     0.000     0.000     0.000     0.033     0.139     0.316     0.564     0.884     1.275     1.737     2.270     2.874     3.548     4.292     5.106     5.990     6.943     7.965     9.056    10.216    11.444    12.740    14.104    15.535    17.033    18.597    20.228    21.924    23.686    25.513    27.404    29.359    31.378    33.459    35.602    37.808    40.074    42.401    44.787    47.232    49.736    52.297    54.914    57.587    60.315    63.096    65.930    68.815    71.750    74.735    77.767    80.845    83.968    87.134    90.341    93.589    96.874    99.792    93.203    86.769    80.489    74.365    68.396    62.582    56.922    51.418    46.069    40.875    35.836    30.952    26.224    21.650    17.231    12.967     8.859     4.905     1.106    -2.537    -6.026    -9.359   -12.538   -15.561   -18.429   -21.143   -23.701   -26.104   -28.352   -30.445   -32.383   -34.166   -35.794   -37.267   -38.585   -39.748   -40.756   -41.608   -42.306   -42.849   -43.236   -43.469   -43.546   -43.469   -43.236   -42.849   -42.306   -41.608   -40.756   -39.748   -38.585   -37.267   -35.794   -34.166   -32.383   -30.445   -28.352   -26.104   -23.701   -21.143   -18.429   -15.561   -12.538    -9.359    -6.026    -2.537     1.106     4.905     8.859    12.967    17.231    21.650    26.224    30.952    35.836    40.875    46.069    51.418    56.922    62.582    68.396    74.365    80.489    86.769    93.203    99.792    96.874    93.589    90.341    87.134    83.968    80.845    77.767    74.735    71.750    68.815    65.930    63.096    60.315    57.587    54.914    52.297    49.736    47.232    44.787    42.401    40.074    37.808    35.602    33.459    31.378    29.359    27.404    25.513    23.686    21.924    20.228    18.597    17.033    15.535    14.104    12.740    11.444    10.216     9.056     7.965     6.943     5.990     5.106     4.292     3.548     2.874     2.270     1.737     1.275     0.884     0.564     0.316     0.139     0.033     0.000     0.000     0.000     0.000     0.000     0.000     0.000     0.000     0.000     0.000     0.000     0.000     0.000     0.000     0.000     0.000     0.000     0.000     0.000     0.000     0.000     0.000     0.000     0.000     0.000     0.000     0.000     0.000
     0.000     0.000     0.000     0.000     0.000     0.000     0.000     0.000     0.000     0.000     0.000     0.000     0.000     0.000     0.000     0.000     0.000     0.000     0.000     0.000     0.000     0.000     0.000     0.000     0.000     0.000     0.000     0.000     0.002     0.055     0.180     0.378     0.647     0.989     1.401     1.886     2.441     3.068     3.765     4.533     5.371     6.280     7.258     8.307     9.424    10.611    11.867    13.191    14.583    16.044    17.572    19.167    20.829    22.558    24.353    26.213    28.139    30.129    32.183    34.302    36.483    38.727    41.033    43.401    45.829    48.317    50.864    53.470    56.133    58.854    61.630    64.461    67.346    70.283    73.273    76.312    79.401    82.538    85.721    88.948    92.219    95.531    98.883    95.684    89.094    82.660    76.381    70.256    64.287    58.473    52.814    47.310    41.961    36.767    31.728    26.844    22.115    17.541    13.122     8.859     4.750     0.796    -3.002    -6.646   -10.134   -13.468   -16.646   -19.670   -22.538   -25.251   -27.809   -30.213   -32.461   -34.554   -36.492   -38.275   -39.903   -41.376   -42.694   -43.857   -44.864   -45.717   -46.415   -46.957   -47.345   -47.578   -47.655   -47.578   -47.345   -46.957   -46.415   -45.717   -44.864   -43.857   -42.694   -41.376   -39.903   -38.275   -36.492   -34.554   -32.461   -30.213   -27.809   -25.251   -22.538   -19.670   -16.646   -13.468   -10.134    -6.646    -3.002     0.796     4.750     8.859    13.122    17.541    22.115    26.844    31.728    36.767    41.961    47.310    52.814    58.473    64.287    70.256    76.381    82.660    89.094    95.684    98.883    95.531    92.219    88.948    85.721    82.538    79.401    76.312    73.273    70.283    67.346    64.461    61.630    58.854    56.133    53.470    50.864    48.317    45.829    43.401    41.033    38.727    36.483    34.302    32.183    30.129    28.139    26.213    24.353    22.558    20.829    19.167    17.572    16.044    14.583    13.191    11.867    10.611     9.424     8.307     7.258     6.280     5.371     4.533     3.765     3.068     2.441     1.886     1.401     0.989     0.647     0.378     0.180     0.055     0.002     0.000     0.000     0.000     0.000     0.000     0.000     0.000     0.000     0.000     0.000     0.000     0.000     0.000     0.000     0.000     0.000     0.000     0.000     0.000     0.000     0.000     0.000     0.000     0.000     0.000     0.000     0.000
     0.000     0.000     0.000     0.000     0.000     0.000     0.000     0.000     0.000     0.000     0.000     0.000     0.000     0.000     0.000     0.000     0.000     0.000     0.000     0.000     0.000     0.000     0.000     0.000     0.000     0.000     0.000     0.000     0.009     0.081     0.226     0.443     0.733     1.095     1.529     2.034     2.612     3.260     3.981     4.772     5.634     6.567     7.570     8.643     9.787    11.000    12.282    13.634    15.054    16.544    18.101    19.726    21.419    23.179    25.006    26.899    28.858    30.883    32.973    35.127    37.345    39.627    41.972    44.379    46.848    49.378    51.968    54.618    57.327    60.094    62.917    65.797    68.733    71.722    74.764    77.858    81.003    84.197    87.440    90.728    94.062    97.438    98.474    91.730    85.141    78.706    72.427    66.303    60.333    54.519    48.860    43.356    38.007    32.813    27.774    22.890    18.161    13.587     9.169     4.905     0.796    -3.157    -6.956   -10.599   -14.088   -17.421   -20.600   -23.623   -26.492   -29.205   -31.763   -34.166   -36.414   -38.508   -40.446   -42.229   -43.857   -45.329   -46.647   -47.810   -48.818   -49.671   -50.368   -50.911   -51.299   -51.531   -51.609   -51.531   -51.299   -50.911   -50.368   -49.671   -48.818   -47.810   -46.647   -45.329   -43.857   -42.229   -40.446   -38.508   -36.414   -34.166   -31.763   -29.205   -26.492   -23.623   -20.600   -17.421   -14.088   -10.599    -6.956    -3.157     0.796     4.905     9.169    13.587    18.161    22.890    27.774    32.813    38.007    43.356    48.860    54.519    60.333    66.303    72.427    78.706    85.141    91.730    98.474    97.438    94.062    90.728    87.440    84.197    81.003    77.858    74.764    71.722    68.733    65.797    62.917    60.094    57.327    54.618    51.968    49.378    46.848    44.379    41.972    39.627    37.345    35.127    32.973    30.883    28.858    26.899    25.006    23.179    21.419    19.726    18.101    16.544    15.054    13.634    12.282    11.000     9.787     8.643     7.570     6.567     5.634     4.772     3.981     3.260     2.612     2.034     1.529     1.095     0.733     0.443     0.226     0.081     0.009     0.000     0.000     0.000     0.000     0.000     0.000     0.000     0.000     0.000     0.000     0.000     0.000     0.000     0.000     0.000     0.000     0.000     0.000     0.000     0.000     0.000     0.000     0.000     0.000     0.000     0.000     0.000
     0.000     0.000     0.000     0.000     0.000     0.000     0.000     0.000     0.000     0.000     0.000     0.000     0.000     0.000     0.000     0.000     0.000     0.000     0.000     0.000     0.000     0.000     0.000     0.000     0.000     0.000     0.000     0.000     0.020     0.111     0.275     0.511     0.820     1.202     1.656     2.183     2.781     3.452     4.194     5.008     5.893     6.849     7.876     8.974    10.142    11.381    12.690    14.068    15.516    17.033    18.618    20.273    21.995    23.786    25.644    27.569    29.561    31.619    33.743    35.933    38.187    40.506    42.889    45.335    47.844    50.415    53.047    55.740    58.493    61.305    64.176    67.103    70.088    73.128    76.222    79.370    82.570    85.821    89.121    92.470    95.865    99.306    94.676    87.931    81.342    74.908    68.628    62.504    56.535    50.721    45.062    39.557    34.208    29.014    23.975    19.092    14.363     9.789     5.370     1.106    -3.002    -6.956   -10.755   -14.398   -17.887   -21.220   -24.398   -27.422   -30.290   -33.003   -35.562   -37.965   -40.213   -42.306   -44.244   -46.027   -47.655   -49.128   -50.446   -51.609   -52.617   -53.469   -54.167   -54.710   -55.097   -55.330   -55.407   -55.330   -55.097   -54.710   -54.167   -53.469   -52.617   -51.609   -50.446   -49.128   -47.655   -46.027   -44.244   -42.306   -40.213   -37.965   -35.562   -33.003   -30.290   -27.422   -24.398   -21.220   -17.887   -14.398   -10.755    -6.956    -3.002     1.106     5.370     9.789    14.363    19.092    23.975    29.014    34.208    39.557    45.062    50.721    56.535    62.504    68.628    74.908    81.342    87.931    94.676    99.306    95.865    92.470    89.121    85.821    82.570    79.370    76.222    73.128    70.088    67.103    64.176    61.305    58.493    55.740    53.047    50.415    47.844    45.335    42.889    40.506    38.187    35.933    33.743    31.619    29.561    27.569    25.644    23.786    21.995    20.273    18.618    17.033    15.516    14.068    12.690    11.381    10.142     8.974     7.876     6.849     5.893     5.008     4.194     3.452     2.781     2.183     1.656     1.202     0.820     0.511     0.275     0.111     0.020     0.000     0.000     0.000     0.000     0.000     0.000     0.000     0.000     0.000     0.000     0.000     0.000     0.000     0.000     0.000     0.000     0.000     0.000     0.000     0.000     0.000     0.000     0.000     0.000     0.000     0.000     0.000
     0.000     0.000     0.000     0.000     0.000     0.000     0.000     0.000     0.000     0.000     0.000     0.000     0.000     0.000     0.000     0.000     0.000     0.000     0.000     0.000     0.000     0.000     0.000     0.000     0.000     0.000     0.000     0.000     0.035     0.144     0.326     0.581     0.909     1.310     1.784     2.331     2.950     3.641     4.405     5.240     6.147     7.126     8.177     9.298    10.491    11.754    13.088    14.492    15.966    17.510    19.124    20.806    22.558    24.378    26.266    28.223    30.246    32.337    34.495    36.718    39.008    41.363    43.782    46.266    48.814    51.425    54.098    56.833    59.629    62.486    65.402    68.377    71.409    74.499    77.645    80.845    84.099    87.405    90.763    94.171    97.627    97.932    91.032    84.288    77.698    71.264    64.985    58.860    52.891    47.077    41.418    35.914    30.565    25.371    20.332    15.448    10.719     6.145     1.727    -2.537    -6.646   -10.599   -14.398   -18.042   -21.530   -24.864   -28.042   -31.065   -33.934   -36.647   -39.205   -41.608   -43.857   -45.950   -47.888   -49.671   -51.299   -52.772   -54.089   -55.252   -56.260   -57.113   -57.811   -58.353   -58.741   -58.973   -59.051   -58.973   -58.741   -58.353   -57.811   -57.113   -56.260   -55.252   -54.089   -52.772   -51.299   -49.671   -47.888   -45.950   -43.857   -41.608   -39.205   -36.647   -33.934   -31.065   -28.042   -24.864   -21.530   -18.042   -14.398   -10.599    -6.646    -2.537     1.727     6.145    10.719    15.448    20.332    25.371    30.565    35.914    41.418    47.077    52.891    58.860    64.985    71.264    77.698    84.288    91.032    97.932    97.627    94.171    90.763    87.405    84.099    80.845    77.645    74.499    71.409    68.377    65.402    62.486    59.629    56.833    54.098    51.425    48.814    46.266    43.782    41.363    39.008    36.718    34.495    32.337    30.246    28.223    26.266    24.378    22.558    20.806    19.124    17.510    15.966    14.492    13.088    11.754    10.491     9.298     8.177     7.126     6.147     5.240     4.405     3.641     2.950     2.331     1.784     1.310     0.909     0.581     0.326     0.144     0.035     0.000     0.000     0.000     0.000     0.000     0.000     0.000     0.000     0.000     0.000     0.000     0.000     0.000     0.000     0.000     0.000     0.000     0.000     0.000     0.000     0.000     0.000     0.000     0.000     0.000     0.000     0.000
     0.000     0.000     0.000     0.000     0.000     0.000     0.000     0.000     0.000     0.000     0.000     0.000     0.000     0.000     0.000     0.000     0.000     0.000     0.000     0.000     0.000     0.000     0.000     0.000     0.000     0.000     0.000     0.002     0.054     0.180     0.379     0.652     0.999     1.418     1.911     2.477     3.116     3.828     4.612     5.468     6.397     7.398     8.471     9.615    10.831    12.118    13.476    14.906    16.405    17.975    19.616    21.326    23.105    24.954    26.872    28.858    30.913    33.035    35.225    37.482    39.806    42.195    44.651    47.172    49.757    52.407    55.120    57.896    60.734    63.634    66.594    69.615    72.695    75.833    79.028    82.280    85.587    88.948    92.362    95.828    99.344    94.443    87.544    80.799    74.210    67.776    61.496    55.372    49.403    43.589    37.929    32.425    27.076    21.882    16.843    11.960     7.231     2.657    -1.762    -6.026   -10.134   -14.088   -17.887   -21.530   -25.019   -28.352   -31.531   -34.554   -37.422   -40.135   -42.694   -45.097   -47.345   -49.438   -51.376   -53.159   -54.787   -56.260   -57.578   -58.741   -59.749   -60.601   -61.299   -61.842   -62.229   -62.462   -62.539   -62.462   -62.229   -61.842   -61.299   -60.601   -59.749   -58.741   -57.578   -56.260   -54.787   -53.159   -51.376   -49.438   -47.345   -45.097   -42.694   -40.135   -37.422   -34.554   -31.531   -28.352   -25.019   -21.530   -17.887   -14.088   -10.134    -6.026    -1.762     2.657     7.231    11.960    16.843    21.882    27.076    32.425    37.929    43.589    49.403    55.372    61.496    67.776    74.210    80.799    87.544    94.443    99.344    95.828    92.362    88.948    85.587    82.280    79.028    75.833    72.695    69.615    66.594    63.634    60.734    57.896    55.120    52.407    49.757    47.172    44.651    42.195    39.806    37.482    35.225    33.035    30.913    28.858    26.872    24.954    23.105    21.326    19.616    17.975    16.405    14.906    13.476    12.118    10.831     9.615     8.471     7.398     6.397     5.468     4.612     3.828     3.116     2.477     1.911     1.418     0.999     0.652     0.379     0.180     0.054     0.002     0.000     0.000     0.000     0.000     0.000     0.000     0.000     0.000     0.000     0.000     0.000     0.000     0.000     0.000     0.000     0.000     0.000     0.000     0.000     0.000     0.000     0.000     0.000     0.000     0.000     0.000
     0.000     0.000     0.000     0.000     0.000     0.000     0.000     0.000     0.000     0.000     0.000     0.000     0.000     0.000     0.000     0.000     0.000     0.000     0.000     0.000     0.000     0.000     0.000     0.000     0.000     0.000     0.000     0.007     0.075     0.218     0.434     0.724     1.088     1.526     2.037     2.622     3.280     4.011     4.815     5.691     6.641     7.663     8.757     9.924    11.162    12.472    13.854    15.308    16.832    18.427    20.093    21.830    23.636    25.513    27.459    29.474    31.559    33.712    35.933    38.222    40.579    43.002    45.493    48.049    50.671    53.358    56.110    58.926    61.805    64.747    67.751    70.816    73.942    77.127    80.372    83.673    87.032    90.447    93.916    97.438    98.164    91.110    84.210    77.466    70.876    64.442    58.163    52.039    46.069    40.255    34.596    29.092    23.743    18.549    13.510     8.626     3.897    -0.677    -5.095    -9.359   -13.468   -17.421   -21.220   -24.864   -28.352   -31.686   -34.864   -37.887   -40.756   -43.469   -46.027   -48.430   -50.679   -52.772   -54.710   -56.493   -58.121   -59.594   -60.911   -62.074   -63.082   -63.935   -64.633   -65.175   -65.563   -65.795   -65.873   -65.795   -65.563   -65.175   -64.633   -63.935   -63.082   -62.074   -60.911   -59.594   -58.121   -56.493   -54.710   -52.772   -50.679   -48.430   -46.027   -43.469   -40.756   -37.887   -34.864   -31.686   -28.352   -24.864   -21.220   -17.421   -13.468    -9.359    -5.095    -0.677     3.897     8.626    13.510    18.549    23.743    29.092    34.596    40.255    46.069    52.039    58.163    64.442    70.876    77.466    84.210    91.110    98.164    97.438    93.916    90.447    87.032    83.673    80.372    77.127    73.942    70.816    67.751    64.747    61.805    58.926    56.110    53.358    50.671    48.049    45.493    43.002    40.579    38.222    35.933    33.712    31.559    29.474    27.459    25.513    23.636    21.830    20.093    18.427    16.832    15.308    13.854    12.472    11.162     9.924     8.757     7.663     6.641     5.691     4.815     4.011     3.280     2.622     2.037     1.526     1.088     0.724     0.434     0.218     0.075     0.007     0.000     0.000     0.000     0.000     0.000     0.000     0.000     0.000     0.000     0.000     0.000     0.000     0.000     0.000     0.000     0.000     0.000     0.000     0.000     0.000     0.000     0.000     0.000     0.000     0.000     0.000
     0.000     0.000     0.000     0.000     0.000     0.000     0.000     0.000     0.000     0.000     0.000     0.000     0.000     0.000     0.000     0.000     0.000     0.000     0.000     0.000     0.000     0.000     0.000     0.000     0.000     0.000     0.000     0.015     0.099     0.257     0.490     0.797     1.178     1.633     2.161     2.764     3.440     4.190     5.013     5.909     6.878     7.921     9.036    10.223    11.483    12.816    14.220    15.697    17.245    18.865    20.556    22.317    24.150    26.053    28.027    30.070    32.183    34.366    36.617    38.938    41.326    43.782    46.306    48.897    51.555    54.279    57.068    59.922    62.841    65.824    68.870    71.978    75.149    78.380    81.671    85.022    88.431    91.898    95.420    98.998    94.986    87.931    81.032    74.287    67.698    61.264    54.984    48.860    42.891    37.077    31.418    25.914    20.564    15.370    10.332     5.448     0.719    -3.855    -8.274   -12.538   -16.646   -20.600   -24.398   -28.042   -31.531   -34.864   -38.042   -41.066   -43.934   -46.647   -49.206   -51.609   -53.857   -55.950   -57.888   -59.671   -61.299   -62.772   -64.090   -65.253   -66.261   -67.113   -67.811   -68.354   -68.741   -68.974   -69.051   -68.974   -68.741   -68.354   -67.811   -67.113   -66.261   -65.253   -64.090   -62.772   -61.299   -59.671   -57.888   -55.950   -53.857   -51.609   -49.206   -46.647   -43.934   -41.066   -38.042   -34.864   -31.531   -28.042   -24.398   -20.600   -16.646   -12.538    -8.274    -3.855     0.719     5.448    10.332    15.370    20.564    25.914    31.418    37.077    42.891    48.860    54.984    61.264    67.698    74.287    81.032    87.931    94.986    98.998    95.420    91.898    88.431    85.022    81.671    78.380    75.149    71.978    68.870    65.824    62.841    59.922    57.068    54.279    51.555    48.897    46.306    43.782    41.326    38.938    36.617    34.366    32.183    30.070    28.027    26.053    24.150    22.317    20.556    18.865    17.245    15.697    14.220    12.816    11.483    10.223     9.036     7.921     6.878     5.909     5.013     4.190     3.440     2.764     2.161     1.633     1.178     0.797     0.490     0.257     0.099     0.015     0.000     0.000     0.000     0.000     0.000     0.000     0.000     0.000     0.000     0.000     0.000     0.000     0.000     0.000     0.000     0.000     0.000     0.000     0.000     0.000     0.000     0.000     0.000     0.000     0.000     0.000
     0.000     0.000     0.000     0.000     0.000     0.000     0.000     0.000     0.000     0.000     0.000     0.000     0.000     0.000     0.000     0.000     0.000     0.000     0.000     0.000     0.000     0.000     0.000     0.000     0.000     0.000     0.000     0.025     0.124     0.298     0.546     0.869     1.266     1.737     2.283     2.903     3.596     4.364     5.205     6.120     7.108     8.170     9.305    10.513    11.794    13.148    14.574    16.073    17.644    19.287    21.002    22.788    24.646    26.575    28.574    30.645    32.786    34.997    37.277    39.627    42.046    44.534    47.091    49.715    52.407    55.166    57.991    60.883    63.840    66.862    69.949    73.099    76.312    79.588    82.926    86.324    89.782    93.299    96.874    99.172    91.963    84.908    78.009    71.264    64.675    58.240    51.961    45.837    39.868    34.053    28.394    22.890    17.541    12.347     7.308     2.424    -2.305    -6.878   -11.297   -15.561   -19.670   -23.623   -27.422   -31.065   -34.554   -37.887   -41.066   -44.089   -46.957   -49.671   -52.229   -54.632   -56.880   -58.973   -60.911   -62.694   -64.322   -65.795   -67.113   -68.276   -69.284   -70.137   -70.834   -71.377   -71.765   -71.997   -72.075   -71.997   -71.765   -71.377   -70.834   -70.137   -69.284   -68.276   -67.113   -65.795   -64.322   -62.694   -60.911   -58.973   -56.880   -54.632   -52.229   -49.671   -46.957   -44.089   -41.066   -37.887   -34.554   -31.065   -27.422   -23.623   -19.670   -15.561   -11.297    -6.878    -2.305     2.424     7.308    12.347    17.541    22.890    28.394    34.053    39.868    45.837    51.961    58.240    64.675    71.264    78.009    84.908    91.963    99.172    96.874    93.299    89.782    86.324    82.926    79.588    76.312    73.099    69.949    66.862    63.840    60.883    57.991    55.166    52.407    49.715    47.091    44.534    42.046    39.627    37.277    34.997    32.786    30.645    28.574    26.575    24.646    22.788    21.002    19.287    17.644    16.073    14.574    13.148    11.794    10.513     9.305     8.170     7.108     6.120     5.205     4.364     3.596     2.903     2.283     1.737     1.266     0.869     0.546     0.298     0.124     0.025     0.000     0.000     0.000     0.000     0.000     0.000     0.000     0.000     0.000     0.000     0.000     0.000     0.000     0.000     0.000     0.000     0.000     0.000     0.000     0.000     0.000     0.000     0.000     0.000     0.000     0.000
     0.000     0.000     0.000     0.000     0.000     0.000     0.000     0.000     0.000     0.000     0.000     0.000     0.000     0.000     0.000     0.000     0.000     0.000     0.000     0.000     0.000     0.000     0.000     0.000     0.000     0.000     0.000     0.038     0.151     0.340     0.603     0.940     1.353     1.840     2.402     3.038     3.748     4.533     5.392     6.324     7.331     8.411     9.565    10.793    12.094    13.468    14.915    16.435    18.028    19.693    21.431    23.240    25.122    27.076    29.101    31.197    33.364    35.602    37.911    40.290    42.738    45.257    47.844    50.500    53.225    56.018    58.878    61.805    64.799    67.860    70.985    74.176    77.431    80.750    84.132    87.576    91.081    94.647    98.272    96.304    89.094    82.040    75.140    68.396    61.806    55.372    49.093    42.968    36.999    31.185    25.526    20.022    14.673     9.479     4.440    -0.444    -5.173    -9.747   -14.166   -18.429   -22.538   -26.492   -30.290   -33.934   -37.422   -40.756   -43.934   -46.957   -49.826   -52.539   -55.097   -57.500   -59.749   -61.842   -63.780   -65.563   -67.191   -68.664   -69.982   -71.144   -72.152   -73.005   -73.703   -74.245   -74.633   -74.865   -74.943   -74.865   -74.633   -74.245   -73.703   -73.005   -72.152   -71.144   -69.982   -68.664   -67.191   -65.563   -63.780   -61.842   -59.749   -57.500   -55.097   -52.539   -49.826   -46.957   -43.934   -40.756   -37.422   -33.934   -30.290   -26.492   -22.538   -18.429   -14.166    -9.747    -5.173    -0.444     4.440     9.479    14.673    20.022    25.526    31.185    36.999    42.968    49.093    55.372    61.806    68.396    75.140    82.040    89.094    96.304    98.272    94.647    91.081    87.576    84.132    80.750    77.431    74.176    70.985    67.860    64.799    61.805    58.878    56.018    53.225    50.500    47.844    45.257    42.738    40.290    37.911    35.602    33.364    31.197    29.101    27.076    25.122    23.240    21.431    19.693    18.028    16.435    14.915    13.468    12.094    10.793     9.565     8.411     7.331     6.324     5.392     4.533     3.748     3.038     2.402     1.840     1.353     0.940     0.603     0.340     0.151     0.038     0.000     0.000     0.000     0.000     0.000     0.000     0.000     0.000     0.000     0.000     0.000     0.000     0.000     0.000     0.000     0.000     0.000     0.000     0.000     0.000     0.000     0.000     0.000     0.000     0.000     0.000
     0.000     0.000     0.000     0.000     0.000     0.000     0.000     0.000     0.000     0.000     0.000     0.000     0.000     0.000     0.000     0.000     0.000     0.000     0.000     0.000     0.000     0.000     0.000     0.000     0.000     0.000     0.001     0.053     0.180     0.382     0.659     1.011     1.438     1.940     2.517     3.169     3.895     4.696     5.571     6.521     7.545     8.643     9.815    11.061    12.381    13.775    15.242    16.782    18.396    20.082    21.842    23.674    25.578    27.555    29.605    31.726    33.918    36.182    38.518    40.924    43.401    45.948    48.565    51.252    54.008    56.833    59.727    62.689    65.718    68.815    71.978    75.208    78.503    81.863    85.288    88.776    92.327    95.940    99.614    93.590    86.381    79.326    72.427    65.682    59.093    52.659    46.379    40.255    34.286    28.472    22.813    17.309    11.960     6.766     1.727    -3.157    -7.886   -12.460   -16.879   -21.143   -25.251   -29.205   -33.003   -36.647   -40.135   -43.469   -46.647   -49.671   -52.539   -55.252   -57.811   -60.214   -62.462   -64.555   -66.493   -68.276   -69.904   -71.377   -72.695   -73.858   -74.865   -75.718   -76.416   -76.959   -77.346   -77.579   -77.656   -77.579   -77.346   -76.959   -76.416   -75.718   -74.865   -73.858   -72.695   -71.377   -69.904   -68.276   -66.493   -64.555   -62.462   -60.214   -57.811   -55.252   -52.539   -49.671   -46.647   -43.469   -40.135   -36.647   -33.003   -29.205   -25.251   -21.143   -16.879   -12.460    -7.886    -3.157     1.727     6.766    11.960    17.309    22.813    28.472    34.286    40.255    46.379    52.659    59.093    65.682    72.427    79.326    86.381    93.590    99.614    95.940    92.327    88.776    85.288    81.863    78.503    75.208    71.978    68.815    65.718    62.689    59.727    56.833    54.008    51.252    48.565    45.948    43.401    40.924    38.518    36.182    33.918    31.726    29.605    27.555    25.578    23.674    21.842    20.082    18.396    16.782    15.242    13.775    12.381    11.061     9.815     8.643     7.545     6.521     5.571     4.696     3.895     3.169     2.517     1.940     1.438     1.011     0.659     0.382     0.180     0.053     0.001     0.000     0.000     0.000     0.000     0.000     0.000     0.000     0.000     0.000     0.000     0.000     0.000     0.000     0.000     0.000     0.000     0.000     0.000     0.000     0.000     0.000     0.000     0.000     0.000     0.000
     0.000     0.000     0.000     0.000     0.000     0.000     0.000     0.000     0.000     0.000     0.000     0.000     0.000     0.000     0.000     0.000     0.000     0.000     0.000     0.000     0.000     0.000     0.000     0.000     0.000     0.000     0.005     0.069     0.208     0.423     0.714     1.080     1.521     2.037     2.629     3.295     4.037     4.853     5.744     6.710     7.750     8.865    10.055    11.318    12.656    14.068    15.554    17.113    18.747    20.454    22.234    24.087    26.014    28.013    30.085    32.230    34.446    36.735    39.096    41.528    44.032    46.607    49.252    51.968    54.755    57.611    60.536    63.531    66.594    69.726    72.926    76.192    79.526    82.926    86.391    89.921    93.516    97.174    98.397    91.032    83.823    76.768    69.869    63.124    56.535    50.100    43.821    37.697    31.728    25.914    20.254    14.750     9.401     4.207    -0.832    -5.716   -10.444   -15.018   -19.437   -23.701   -27.809   -31.763   -35.562   -39.205   -42.694   -46.027   -49.206   -52.229   -55.097   -57.811   -60.369   -62.772   -65.020   -67.113   -69.051   -70.834   -72.462   -73.935   -75.253   -76.416   -77.424   -78.276   -78.974   -79.517   -79.904   -80.137   -80.215   -80.137   -79.904   -79.517   -78.974   -78.276   -77.424   -76.416   -75.253   -73.935   -72.462   -70.834   -69.051   -67.113   -65.020   -62.772   -60.369   -57.811   -55.097   -52.229   -49.206   -46.027   -42.694   -39.205   -35.562   -31.763   -27.809   -23.701   -19.437   -15.018   -10.444    -5.716    -0.832     4.207     9.401    14.750    20.254    25.914    31.728    37.697    43.821    50.100    56.535    63.124    69.869    76.768    83.823    91.032    98.397    97.174    93.516    89.921    86.391    82.926    79.526    76.192    72.926    69.726    66.594    63.531    60.536    57.611    54.755    51.968    49.252    46.607    44.032    41.528    39.096    36.735    34.446    32.230    30.085    28.013    26.014    24.087    22.234    20.454    18.747    17.113    15.554    14.068    12.656    11.318    10.055     8.865     7.750     6.710     5.744     4.853     4.037     3.295     2.629     2.037     1.521     1.080     0.714     0.423     0.208     0.069     0.005     0.000     0.000     0.000     0.000     0.000     0.000     0.000     0.000     0.000     0.000     0.000     0.000     0.000     0.000     0.000     0.000     0.000     0.000     0.000     0.000     0.000     0.000     0.000     0.000     0.000
     0.000     0.000     0.000     0.000     0.000     0.000     0.000     0.000     0.000     0.000     0.000     0.000     0.000     0.000     0.000     0.000     0.000     0.000     0.000     0.000     0.000     0.000     0.000     0.000     0.000     0.000     0.010     0.086     0.237     0.465     0.768     1.147     1.601     2.131     2.736     3.416     4.172     5.003     5.909     6.890     7.946     9.077    10.282    11.563    12.918    14.347    15.851    17.428    19.080    20.806    22.606    24.480    26.427    28.447    30.541    32.708    34.948    37.260    39.645    42.102    44.631    47.232    49.905    52.649    55.464    58.349    61.305    64.331    67.427    70.592    73.825    77.127    80.497    83.935    87.440    91.010    94.647    98.348    95.994    88.629    81.420    74.365    67.466    60.721    54.132    47.697    41.418    35.294    29.325    23.510    17.851    12.347     6.998     1.804    -3.235    -8.119   -12.848   -17.421   -21.840   -26.104   -30.213   -34.166   -37.965   -41.608   -45.097   -48.430   -51.609   -54.632   -57.500   -60.214   -62.772   -65.175   -67.423   -69.516   -71.454   -73.238   -74.865   -76.338   -77.656   -78.819   -79.827   -80.680   -81.377   -81.920   -82.308   -82.540   -82.618   -82.540   -82.308   -81.920   -81.377   -80.680   -79.827   -78.819   -77.656   -76.338   -74.865   -73.238   -71.454   -69.516   -67.423   -65.175   -62.772   -60.214   -57.500   -54.632   -51.609   -48.430   -45.097   -41.608   -37.965   -34.166   -30.213   -26.104   -21.840   -17.421   -12.848    -8.119    -3.235     1.804     6.998    12.347    17.851    23.510    29.325    35.294    41.418    47.697    54.132    60.721    67.466    74.365    81.420    88.629    95.994    98.348    94.647    91.010    87.440    83.935    80.497    77.127    73.825    70.592    67.427    64.331    61.305    58.349    55.464    52.649    49.905    47.232    44.631    42.102    39.645    37.260    34.948    32.708    30.541    28.447    26.427    24.480    22.606    20.806    19.080    17.428    15.851    14.347    12.918    11.563    10.282     9.077     7.946     6.890     5.909     5.003     4.172     3.416     2.736     2.131     1.601     1.147     0.768     0.465     0.237     0.086     0.010     0.000     0.000     0.000     0.000     0.000     0.000     0.000     0.000     0.000     0.000     0.000     0.000     0.000     0.000     0.000     0.000     0.000     0.000     0.000     0.000     0.000     0.000     0.000     0.000     0.000
     0.000     0.000     0.000     0.000     0.000     0.000     0.000     0.000     0.000     0.000     0.000     0.000     0.000     0.000     0.000     0.000     0.000     0.000     0.000     0.000     0.000     0.000     0.000     0.000     0.000     0.000     0.016     0.103     0.266     0.505     0.820     1.211     1.678     2.220     2.838     3.532     4.301     5.146     6.066     7.061     8.132     9.277    10.498    11.794    13.165    14.611    16.131    17.726    19.396    21.140    22.958    24.851    26.818    28.858    30.972    33.160    35.422    37.756    40.164    42.644    45.198    47.823    50.522    53.292    56.133    59.047    62.031    65.087    68.213    71.409    74.676    78.011    81.416    84.890    88.431    92.040    95.717    99.460    93.746    86.381    79.171    72.117    65.217    58.473    51.883    45.449    39.170    33.046    27.076    21.262    15.603    10.099     4.750    -0.444    -5.483   -10.367   -15.096   -19.670   -24.088   -28.352   -32.461   -36.414   -40.213   -43.857   -47.345   -50.679   -53.857   -56.880   -59.749   -62.462   -65.020   -67.423   -69.671   -71.765   -73.703   -75.486   -77.114   -78.587   -79.904   -81.067   -82.075   -82.928   -83.626   -84.168   -84.556   -84.788   -84.866   -84.788   -84.556   -84.168   -83.626   -82.928   -82.075   -81.067   -79.904   -78.587   -77.114   -75.486   -73.703   -71.765   -69.671   -67.423   -65.020   -62.462   -59.749   -56.880   -53.857   -50.679   -47.345   -43.857   -40.213   -36.414   -32.461   -28.352   -24.088   -19.670   -15.096   -10.367    -5.483    -0.444     4.750    10.099    15.603    21.262    27.076    33.046    39.170    45.449    51.883    58.473    65.217    72.117    79.171    86.381    93.746    99.460    95.717    92.040    88.431    84.890    81.416    78.011    74.676    71.409    68.213    65.087    62.031    59.047    56.133    53.292    50.522    47.823    45.198    42.644    40.164    37.756    35.422    33.160    30.972    28.858    26.818    24.851    22.958    21.140    19.396    17.726    16.131    14.611    13.165    11.794    10.498     9.277     8.132     7.061     6.066     5.146     4.301     3.532     2.838     2.220     1.678     1.211     0.820     0.505     0.266     0.103     0.016     0.000     0.000     0.000     0.000     0.000     0.000     0.000     0.000     0.000     0.000     0.000     0.000     0.000     0.000     0.000     0.000     0.000     0.000     0.000     0.000     0.000     0.000     0.000     0.000     0.000
     0.000     0.000     0.000     0.000     0.000     0.000     0.000     0.000     0.000     0.000     0.000     0.000     0.000     0.000     0.000     0.000     0.000     0.000     0.000     0.000     0.000     0.000     0.000     0.000     0.000     0.000     0.023     0.121     0.295     0.545     0.871     1.273     1.751     2.305     2.935     3.641     4.423     5.280     6.213     7.222     8.307     9.466    10.702    12.012    13.398    14.859    16.396    18.007    19.693    21.454    23.290    25.200    27.185    29.244    31.378    33.585    35.867    38.222    40.651    43.154    45.730    48.379    51.101    53.896    56.763    59.702    62.714    65.797    68.952    72.178    75.475    78.843    82.280    85.787    89.364    93.010    96.724    99.172    91.652    84.288    77.078    70.024    63.124    56.380    49.790    43.356    37.077    30.952    24.983    19.169    13.510     8.006     2.657    -2.537    -7.576   -12.460   -17.189   -21.763   -26.181   -30.445   -34.554   -38.508   -42.306   -45.950   -49.438   -52.772   -55.950   -58.973   -61.842   -64.555   -67.113   -69.516   -71.765   -73.858   -75.796   -77.579   -79.207   -80.680   -81.998   -83.160   -84.168   -85.021   -85.719   -86.261   -86.649   -86.881   -86.959   -86.881   -86.649   -86.261   -85.719   -85.021   -84.168   -83.160   -81.998   -80.680   -79.207   -77.579   -75.796   -73.858   -71.765   -69.516   -67.113   -64.555   -61.842   -58.973   -55.950   -52.772   -49.438   -45.950   -42.306   -38.508   -34.554   -30.445   -26.181   -21.763   -17.189   -12.460    -7.576    -2.537     2.657     8.006    13.510    19.169    24.983    30.952    37.077    43.356    49.790    56.380    63.124    70.024    77.078    84.288    91.652    99.172    96.724    93.010    89.364    85.787    82.280    78.843    75.475    72.178    68.952    65.797    62.714    59.702    56.763    53.896    51.101    48.379    45.730    43.154    40.651    38.222    35.867    33.585    31.378    29.244    27.185    25.200    23.290    21.454    19.693    18.007    16.396    14.859    13.398    12.012    10.702     9.466     8.307     7.222     6.213     5.280     4.423     3.641     2.935     2.305     1.751     1.273     0.871     0.545     0.295     0.121     0.023     0.000     0.000     0.000     0.000     0.000     0.000     0.000     0.000     0.000     0.000     0.000     0.000     0.000     0.000     0.000     0.000     0.000     0.000     0.000     0.000     0.000     0.000     0.000     0.000     0.000
     0.000     0.000     0.000     0.000     0.000     0.000     0.000     0.000     0.000     0.000     0.000     0.000     0.000     0.000     0.000     0.000     0.000     0.000     0.000     0.000     0.000     0.000     0.000     0.000     0.000     0.000     0.031     0.139     0.322     0.583     0.919     1.332     1.820     2.386     3.027     3.744     4.538     5.407     6.352     7.374     8.471     9.644    10.892    12.216    13.616    15.092    16.643    18.269    19.970    21.747    23.599    25.526    27.528    29.605    31.756    33.982    36.282    38.657    41.106    43.629    46.227    48.897    51.642    54.460    57.351    60.315    63.352    66.461    69.643    72.897    76.222    79.619    83.088    86.627    90.236    93.916    97.665    97.234    89.714    82.350    75.140    68.086    61.186    54.442    47.852    41.418    35.139    29.014    23.045    17.231    11.572     6.068     0.719    -4.475    -9.514   -14.398   -19.127   -23.701   -28.120   -32.383   -36.492   -40.446   -44.244   -47.888   -51.376   -54.710   -57.888   -60.911   -63.780   -66.493   -69.051   -71.454   -73.703   -75.796   -77.734   -79.517   -81.145   -82.618   -83.936   -85.098   -86.106   -86.959   -87.657   -88.199   -88.587   -88.819   -88.897   -88.819   -88.587   -88.199   -87.657   -86.959   -86.106   -85.098   -83.936   -82.618   -81.145   -79.517   -77.734   -75.796   -73.703   -71.454   -69.051   -66.493   -63.780   -60.911   -57.888   -54.710   -51.376   -47.888   -44.244   -40.446   -36.492   -32.383   -28.120   -23.701   -19.127   -14.398    -9.514    -4.475     0.719     6.068    11.572    17.231    23.045    29.014    35.139    41.418    47.852    54.442    61.186    68.086    75.140    82.350    89.714    97.234    97.665    93.916    90.236    86.627    83.088    79.619    76.222    72.897    69.643    66.461    63.352    60.315    57.351    54.460    51.642    48.897    46.227    43.629    41.106    38.657    36.282    33.982    31.756    29.605    27.528    25.526    23.599    21.747    19.970    18.269    16.643    15.092    13.616    12.216    10.892     9.644     8.471     7.374     6.352     5.407     4.538     3.744     3.027     2.386     1.820     1.332     0.919     0.583     0.322     0.139     0.031     0.000     0.000     0.000     0.000     0.000     0.000     0.000     0.000     0.000     0.000     0.000     0.000     0.000     0.000     0.000     0.000     0.000     0.000     0.000     0.000     0.000     0.000     0.000     0.000     0.000
     0.000     0.000     0.000     0.000     0.000     0.000     0.000     0.000     0.000     0.000     0.000     0.000     0.000     0.000     0.000     0.000     0.000     0.000     0.000     0.000     0.000     0.000     0.000     0.000     0.000     0.000     0.040     0.156     0.349     0.618     0.964     1.387     1.886     2.461     3.112     3.840     4.644     5.525     6.482     7.514     8.623     9.808    11.069    12.406    13.819    15.308    16.872    18.512    20.228    22.019    23.886    25.828    27.846    29.939    32.107    34.350    36.668    39.061    41.528    44.071    46.687    49.378    52.143    54.983    57.896    60.883    63.943    67.077    70.283    73.563    76.915    80.340    83.837    87.406    91.046    94.757    98.539    95.451    87.931    80.567    73.357    66.303    59.403    52.659    46.069    39.635    33.356    27.231    21.262    15.448     9.789     4.285    -1.064    -6.258   -11.297   -16.181   -20.910   -25.484   -29.903   -34.166   -38.275   -42.229   -46.027   -49.671   -53.159   -56.493   -59.671   -62.694   -65.563   -68.276   -70.834   -73.238   -75.486   -77.579   -79.517   -81.300   -82.928   -84.401   -85.719   -86.881   -87.889   -88.742   -89.440   -89.982   -90.370   -90.603   -90.680   -90.603   -90.370   -89.982   -89.440   -88.742   -87.889   -86.881   -85.719   -84.401   -82.928   -81.300   -79.517   -77.579   -75.486   -73.238   -70.834   -68.276   -65.563   -62.694   -59.671   -56.493   -53.159   -49.671   -46.027   -42.229   -38.275   -34.166   -29.903   -25.484   -20.910   -16.181   -11.297    -6.258    -1.064     4.285     9.789    15.448    21.262    27.231    33.356    39.635    46.069    52.659    59.403    66.303    73.357    80.567    87.931    95.451    98.539    94.757    91.046    87.406    83.837    80.340    76.915    73.563    70.283    67.077    63.943    60.883    57.896    54.983    52.143    49.378    46.687    44.071    41.528    39.061    36.668    34.350    32.107    29.939    27.846    25.828    23.886    22.019    20.228    18.512    16.872    15.308    13.819    12.406    11.069     9.808     8.623     7.514     6.482     5.525     4.644     3.840     3.112     2.461     1.886     1.387     0.964     0.618     0.349     0.156     0.040     0.000     0.000     0.000     0.000     0.000     0.000     0.000     0.000     0.000     0.000     0.000     0.000     0.000     0.000     0.000     0.000     0.000     0.000     0.000     0.000     0.000     0.000     0.000     0.000     0.000
     0.000     0.000     0.000     0.000     0.000     0.000     0.000     0.000     0.000     0.000     0.000     0.000     0.000     0.000     0.000     0.000     0.000     0.000     0.000     0.000     0.000     0.000     0.000     0.000     0.000     0.001     0.048     0.173     0.374     0.652     1.007     1.438     1.946     2.531     3.192     3.929     4.743     5.634     6.601     7.644     8.764     9.960    11.232    12.581    14.005    15.506    17.083    18.736    20.465    22.270    24.150    26.107    28.139    30.246    32.430    34.688    37.022    39.432    41.916    44.476    47.111    49.820    52.605    55.464    58.397    61.405    64.487    67.643    70.873    74.176    77.553    81.003    84.526    88.122    91.791    95.531    99.344    93.823    86.303    78.939    71.729    64.675    57.775    51.031    44.441    38.007    31.728    25.603    19.634    13.820     8.161     2.657    -2.692    -7.886   -12.925   -17.809   -22.538   -27.112   -31.531   -35.794   -39.903   -43.857   -47.655   -51.299   -54.787   -58.121   -61.299   -64.322   -67.191   -69.904   -72.462   -74.865   -77.114   -79.207   -81.145   -82.928   -84.556   -86.029   -87.347   -88.509   -89.517   -90.370   -91.068   -91.610   -91.998   -92.230   -92.308   -92.230   -91.998   -91.610   -91.068   -90.370   -89.517   -88.509   -87.347   -86.029   -84.556   -82.928   -81.145   -79.207   -77.114   -74.865   -72.462   -69.904   -67.191   -64.322   -61.299   -58.121   -54.787   -51.299   -47.655   -43.857   -39.903   -35.794   -31.531   -27.112   -22.538   -17.809   -12.925    -7.886    -2.692     2.657     8.161    13.820    19.634    25.603    31.728    38.007    44.441    51.031    57.775    64.675    71.729    78.939    86.303    93.823    99.344    95.531    91.791    88.122    84.526    81.003    77.553    74.176    70.873    67.643    64.487    61.405    58.397    55.464    52.605    49.820    47.111    44.476    41.916    39.432    37.022    34.688    32.430    30.246    28.139    26.107    24.150    22.270    20.465    18.736    17.083    15.506    14.005    12.581    11.232     9.960     8.764     7.644     6.601     5.634     4.743     3.929     3.192     2.531     1.946     1.438     1.007     0.652     0.374     0.173     0.048     0.001     0.000     0.000     0.000     0.000     0.000     0.000     0.000     0.000     0.000     0.000     0.000     0.000     0.000     0.000     0.000     0.000     0.000     0.000     0.000     0.000     0.000     0.000     0.000     0.000
     0.000     0.000     0.000     0.000     0.000     0.000     0.000     0.000     0.000     0.000     0.000     0.000     0.000     0.000     0.000     0.000     0.000     0.000     0.000     0.000     0.000     0.000     0.000     0.000     0.000     0.002     0.057     0.189     0.398     0.684     1.046     1.486     2.002     2.595     3.264     4.011     4.834     5.733     6.710     7.763     8.892    10.098    11.381    12.740    14.175    15.687    17.276    18.940    20.681    22.498    24.391    26.360    28.405    30.526    32.724    34.997    37.345    39.770    42.270    44.846    47.497    50.223    53.025    55.902    58.854    61.881    64.982    68.159    71.409    74.735    78.134    81.608    85.155    88.776    92.470    96.238   100.025    92.350    84.830    77.466    70.256    63.202    56.302    49.558    42.968    36.534    30.255    24.131    18.161    12.347     6.688     1.184    -4.165    -9.359   -14.398   -19.282   -24.011   -28.585   -33.003   -37.267   -41.376   -45.329   -49.128   -52.772   -56.260   -59.594   -62.772   -65.795   -68.664   -71.377   -73.935   -76.338   -78.587   -80.680   -82.618   -84.401   -86.029   -87.502   -88.819   -89.982   -90.990   -91.843   -92.541   -93.083   -93.471   -93.703   -93.781   -93.703   -93.471   -93.083   -92.541   -91.843   -90.990   -89.982   -88.819   -87.502   -86.029   -84.401   -82.618   -80.680   -78.587   -76.338   -73.935   -71.377   -68.664   -65.795   -62.772   -59.594   -56.260   -52.772   -49.128   -45.329   -41.376   -37.267   -33.003   -28.585   -24.011   -19.282   -14.398    -9.359    -4.165     1.184     6.688    12.347    18.161    24.131    30.255    36.534    42.968    49.558    56.302    63.202    70.256    77.466    84.830    92.350   100.025    96.238    92.470    88.776    85.155    81.608    78.134    74.735    71.409    68.159    64.982    61.881    58.854    55.902    53.025    50.223    47.497    44.846    42.270    39.770    37.345    34.997    32.724    30.526    28.405    26.360    24.391    22.498    20.681    18.940    17.276    15.687    14.175    12.740    11.381    10.098     8.892     7.763     6.710     5.733     4.834     4.011     3.264     2.595     2.002     1.486     1.046     0.684     0.398     0.189     0.057     0.002     0.000     0.000     0.000     0.000     0.000     0.000     0.000     0.000     0.000     0.000     0.000     0.000     0.000     0.000     0.000     0.000     0.000     0.000     0.000     0.000     0.000     0.000     0.000     0.000
     0.000     0.000     0.000     0.000     0.000     0.000     0.000     0.000     0.000     0.000     0.000     0.000     0.000     0.000     0.000     0.000     0.000     0.000     0.000     0.000     0.000     0.000     0.000     0.000     0.000     0.003     0.065     0.204     0.420     0.712     1.082     1.529     2.052     2.653     3.330     4.084     4.915     5.823     6.808     7.870     9.008    10.223    11.515    12.884    14.329    15.851    17.449    19.124    20.875    22.703    24.607    26.588    28.645    30.779    32.988    35.274    37.636    40.074    42.588    45.178    47.844    50.586    53.403    56.296    59.265    62.309    65.428    68.623    71.893    75.238    78.657    82.152    85.721    89.364    93.082    96.874    98.707    91.032    83.513    76.148    68.938    61.884    54.984    48.240    41.651    35.216    28.937    22.813    16.843    11.029     5.370    -0.134    -5.483   -10.677   -15.716   -20.600   -25.329   -29.903   -34.321   -38.585   -42.694   -46.647   -50.446   -54.089   -57.578   -60.911   -64.090   -67.113   -69.982   -72.695   -75.253   -77.656   -79.904   -81.998   -83.936   -85.719   -87.347   -88.819   -90.137   -91.300   -92.308   -93.161   -93.858   -94.401   -94.789   -95.021   -95.099   -95.021   -94.789   -94.401   -93.858   -93.161   -92.308   -91.300   -90.137   -88.819   -87.347   -85.719   -83.936   -81.998   -79.904   -77.656   -75.253   -72.695   -69.982   -67.113   -64.090   -60.911   -57.578   -54.089   -50.446   -46.647   -42.694   -38.585   -34.321   -29.903   -25.329   -20.600   -15.716   -10.677    -5.483    -0.134     5.370    11.029    16.843    22.813    28.937    35.216    41.651    48.240    54.984    61.884    68.938    76.148    83.513    91.032    98.707    96.874    93.082    89.364    85.721    82.152    78.657    75.238    71.893    68.623    65.428    62.309    59.265    56.296    53.403    50.586    47.844    45.178    42.588    40.074    37.636    35.274    32.988    30.779    28.645    26.588    24.607    22.703    20.875    19.124    17.449    15.851    14.329    12.884    11.515    10.223     9.008     7.870     6.808     5.823     4.915     4.084     3.330     2.653     2.052     1.529     1.082     0.712     0.420     0.204     0.065     0.003     0.000     0.000     0.000     0.000     0.000     0.000     0.000     0.000     0.000     0.000     0.000     0.000     0.000     0.000     0.000     0.000     0.000     0.000     0.000     0.000     0.000     0.000     0.000     0.000
     0.000     0.000     0.000     0.000     0.000     0.000     0.000     0.000     0.000     0.000     0.000     0.000     0.000     0.000     0.000     0.000     0.000     0.000     0.000     0.000     0.000     0.000     0.000     0.000     0.000     0.005     0.073     0.218     0.439     0.738     1.114     1.567     2.097     2.704     3.389     4.150     4.988     5.904     6.896     7.965     9.111    10.334    11.634    13.011    14.465    15.995    17.603    19.287    21.048    22.885    24.800    26.791    28.858    31.002    33.223    35.520    37.894    40.344    42.870    45.473    48.152    50.907    53.738    56.646    59.629    62.689    65.824    69.035    72.322    75.684    79.121    82.635    86.223    89.886    93.625    97.438    97.544    89.869    82.350    74.985    67.776    60.721    53.822    47.077    40.488    34.053    27.774    21.650    15.681     9.866     4.207    -1.297    -6.646   -11.840   -16.879   -21.763   -26.492   -31.065   -35.484   -39.748   -43.857   -47.810   -51.609   -55.252   -58.741   -62.074   -65.253   -68.276   -71.144   -73.858   -76.416   -78.819   -81.067   -83.160   -85.098   -86.881   -88.509   -89.982   -91.300   -92.463   -93.471   -94.324   -95.021   -95.564   -95.952   -96.184   -96.262   -96.184   -95.952   -95.564   -95.021   -94.324   -93.471   -92.463   -91.300   -89.982   -88.509   -86.881   -85.098   -83.160   -81.067   -78.819   -76.416   -73.858   -71.144   -68.276   -65.253   -62.074   -58.741   -55.252   -51.609   -47.810   -43.857   -39.748   -35.484   -31.065   -26.492   -21.763   -16.879   -11.840    -6.646    -1.297     4.207     9.866    15.681    21.650    27.774    34.053    40.488    47.077    53.822    60.721    67.776    74.985    82.350    89.869    97.544    97.438    93.625    89.886    86.223    82.635    79.121    75.684    72.322    69.035    65.824    62.689    59.629    56.646    53.738    50.907    48.152    45.473    42.870    40.344    37.894    35.520    33.223    31.002    28.858    26.791    24.800    22.885    21.048    19.287    17.603    15.995    14.465    13.011    11.634    10.334     9.111     7.965     6.896     5.904     4.988     4.150     3.389     2.704     2.097     1.567     1.114     0.738     0.439     0.218     0.073     0.005     0.000     0.000     0.000     0.000     0.000     0.000     0.000     0.000     0.000     0.000     0.000     0.000     0.000     0.000     0.000     0.000     0.000     0.000     0.000     0.000     0.000     0.000     0.000     0.000
     0.000     0.000     0.000     0.000     0.000     0.000     0.000     0.000     0.000     0.000     0.000     0.000     0.000     0.000     0.000     0.000     0.000     0.000     0.000     0.000     0.000     0.000     0.000     0.000     0.000     0.007     0.080     0.230     0.457     0.761     1.142     1.601     2.137     2.750     3.440     4.207     5.052     5.973     6.972     8.048     9.201    10.431    11.738    13.122    14.583    16.122    17.737    19.429    21.198    23.044    24.967    26.967    29.043    31.197    33.427    35.734    38.118    40.579    43.116    45.730    48.420    51.187    54.031    56.950    59.947    63.019    66.168    69.394    72.695    76.072    79.526    83.055    86.660    90.341    94.098    97.930    96.536    88.862    81.342    73.977    66.768    59.713    52.814    46.069    39.480    33.046    26.766    20.642    14.673     8.859     3.199    -2.305    -7.654   -12.848   -17.887   -22.770   -27.499   -32.073   -36.492   -40.756   -44.864   -48.818   -52.617   -56.260   -59.749   -63.082   -66.261   -69.284   -72.152   -74.865   -77.424   -79.827   -82.075   -84.168   -86.106   -87.889   -89.517   -90.990   -92.308   -93.471   -94.479   -95.331   -96.029   -96.572   -96.959   -97.192   -97.269   -97.192   -96.959   -96.572   -96.029   -95.331   -94.479   -93.471   -92.308   -90.990   -89.517   -87.889   -86.106   -84.168   -82.075   -79.827   -77.424   -74.865   -72.152   -69.284   -66.261   -63.082   -59.749   -56.260   -52.617   -48.818   -44.864   -40.756   -36.492   -32.073   -27.499   -22.770   -17.887   -12.848    -7.654    -2.305     3.199     8.859    14.673    20.642    26.766    33.046    39.480    46.069    52.814    59.713    66.768    73.977    81.342    88.862    96.536    97.930    94.098    90.341    86.660    83.055    79.526    76.072    72.695    69.394    66.168    63.019    59.947    56.950    54.031    51.187    48.420    45.730    43.116    40.579    38.118    35.734    33.427    31.197    29.043    26.967    24.967    23.044    21.198    19.429    17.737    16.122    14.583    13.122    11.738    10.431     9.201     8.048     6.972     5.973     5.052     4.207     3.440     2.750     2.137     1.601     1.142     0.761     0.457     0.230     0.080     0.007     0.000     0.000     0.000     0.000     0.000     0.000     0.000     0.000     0.000     0.000     0.000     0.000     0.000     0.000     0.000     0.000     0.000     0.000     0.000     0.000     0.000     0.000     0.000     0.000
     0.000     0.000     0.000     0.000     0.000     0.000     0.000     0.000     0.000     0.000     0.000     0.000     0.000     0.000     0.000     0.000     0.000     0.000     0.000     0.000     0.000     0.000     0.000     0.000     0.000     0.009     0.086     0.240     0.472     0.780     1.167     1.630     2.171     2.788     3.484     4.256     5.106     6.033     7.037     8.119     9.277    10.513    11.826    13.217    14.684    16.229    17.851    19.550    21.326    23.179    25.109    27.117    29.201    31.362    33.601    35.916    38.309    40.778    43.325    45.948    48.648    51.425    54.279    57.209    60.216    63.300    66.461    69.698    73.012    76.403    79.869    83.413    87.032    90.728    94.500    98.348    95.684    88.009    80.489    73.125    65.915    58.861    51.961    45.217    38.627    32.193    25.914    19.789    13.820     8.006     2.347    -3.157    -8.506   -13.700   -18.739   -23.623   -28.352   -32.926   -37.345   -41.608   -45.717   -49.671   -53.469   -57.113   -60.601   -63.935   -67.113   -70.137   -73.005   -75.718   -78.276   -80.680   -82.928   -85.021   -86.959   -88.742   -90.370   -91.843   -93.161   -94.324   -95.331   -96.184   -96.882   -97.424   -97.812   -98.045   -98.122   -98.045   -97.812   -97.424   -96.882   -96.184   -95.331   -94.324   -93.161   -91.843   -90.370   -88.742   -86.959   -85.021   -82.928   -80.680   -78.276   -75.718   -73.005   -70.137   -67.113   -63.935   -60.601   -57.113   -53.469   -49.671   -45.717   -41.608   -37.345   -32.926   -28.352   -23.623   -18.739   -13.700    -8.506    -3.157     2.347     8.006    13.820    19.789    25.914    32.193    38.627    45.217    51.961    58.861    65.915    73.125    80.489    88.009    95.684    98.348    94.500    90.728    87.032    83.413    79.869    76.403    73.012    69.698    66.461    63.300    60.216    57.209    54.279    51.425    48.648    45.948    43.325    40.778    38.309    35.916    33.601    31.362    29.201    27.117    25.109    23.179    21.326    19.550    17.851    16.229    14.684    13.217    11.826    10.513     9.277     8.119     7.037     6.033     5.106     4.256     3.484     2.788     2.171     1.630     1.167     0.780     0.472     0.240     0.086     0.009     0.000     0.000     0.000     0.000     0.000     0.000     0.000     0.000     0.000     0.000     0.000     0.000     0.000     0.000     0.000     0.000     0.000     0.000     0.000     0.000     0.000     0.000     0.000     0.000
     0.000     0.000     0.000     0.000     0.000     0.000     0.000     0.000     0.000     0.000     0.000     0.000     0.000     0.000     0.000     0.000     0.000     0.000     0.000     0.000     0.000     0.000     0.000     0.000     0.000     0.011     0.091     0.249     0.484     0.797     1.187     1.654     2.198     2.820     3.520     4.296     5.150     6.082     7.091     8.177     9.340    10.581    11.899    13.294    14.767    16.317    17.944    19.649    21.431    23.290    25.226    27.239    29.330    31.498    33.743    36.066    38.465    40.942    43.496    46.127    48.835    51.620    54.482    57.422    60.438    63.531    66.701    69.949    73.273    76.674    80.151    83.706    87.338    91.046    94.830    98.692    94.986    87.311    79.792    72.427    65.217    58.163    51.263    44.519    37.929    31.495    25.216    19.092    13.122     7.308     1.649    -3.855    -9.204   -14.398   -19.437   -24.321   -29.050   -33.624   -38.042   -42.306   -46.415   -50.368   -54.167   -57.811   -61.299   -64.633   -67.811   -70.834   -73.703   -76.416   -78.974   -81.377   -83.626   -85.719   -87.657   -89.440   -91.068   -92.541   -93.858   -95.021   -96.029   -96.882   -97.580   -98.122   -98.510   -98.742   -98.820   -98.742   -98.510   -98.122   -97.580   -96.882   -96.029   -95.021   -93.858   -92.541   -91.068   -89.440   -87.657   -85.719   -83.626   -81.377   -78.974   -76.416   -73.703   -70.834   -67.811   -64.633   -61.299   -57.811   -54.167   -50.368   -46.415   -42.306   -38.042   -33.624   -29.050   -24.321   -19.437   -14.398    -9.204    -3.855     1.649     7.308    13.122    19.092    25.216    31.495    37.929    44.519    51.263    58.163    65.217    72.427    79.792    87.311    94.986    98.692    94.830    91.046    87.338    83.706    80.151    76.674    73.273    69.949    66.701    63.531    60.438    57.422    54.482    51.620    48.835    46.127    43.496    40.942    38.465    36.066    33.743    31.498    29.330    27.239    25.226    23.290    21.431    19.649    17.944    16.317    14.767    13.294    11.899    10.581     9.340     8.177     7.091     6.082     5.150     4.296     3.520     2.820     2.198     1.654     1.187     0.797     0.484     0.249     0.091     0.011     0.000     0.000     0.000     0.000     0.000     0.000     0.000     0.000     0.000     0.000     0.000     0.000     0.000     0.000     0.000     0.000     0.000     0.000     0.000     0.000     0.000     0.000     0.000     0.000
     0.000     0.000     0.000     0.000     0.000     0.000     0.000     0.000     0.000     0.000     0.000     0.000     0.000     0.000     0.000     0.000     0.000     0.000     0.000     0.000     0.000     0.000     0.000     0.000     0.000     0.013     0.096     0.256     0.494     0.809     1.202     1.672     2.220     2.845     3.548     4.328     5.185     6.120     7.132     8.222     9.389    10.634    11.956    13.355    14.832    16.386    18.017    19.726    21.512    23.376    25.317    27.335    29.431    31.604    33.855    36.182    38.587    41.070    43.629    46.266    48.981    51.772    54.641    57.587    60.610    63.711    66.889    70.144    73.476    76.885    80.372    83.935    87.576    91.293    95.088    98.960    94.443    86.769    79.249    71.884    64.675    57.620    50.721    43.976    37.387    30.952    24.673    18.549    12.580     6.766     1.106    -4.398    -9.747   -14.941   -19.980   -24.864   -29.592   -34.166   -38.585   -42.849   -46.957   -50.911   -54.710   -58.353   -61.842   -65.175   -68.354   -71.377   -74.245   -76.959   -79.517   -81.920   -84.168   -86.261   -88.199   -89.982   -91.610   -93.083   -94.401   -95.564   -96.572   -97.424   -98.122   -98.665   -99.052   -99.285   -99.363   -99.285   -99.052   -98.665   -98.122   -97.424   -96.572   -95.564   -94.401   -93.083   -91.610   -89.982   -88.199   -86.261   -84.168   -81.920   -79.517   -76.959   -74.245   -71.377   -68.354   -65.175   -61.842   -58.353   -54.710   -50.911   -46.957   -42.849   -38.585   -34.166   -29.592   -24.864   -19.980   -14.941    -9.747    -4.398     1.106     6.766    12.580    18.549    24.673    30.952    37.387    43.976    50.721    57.620    64.675    71.884    79.249    86.769    94.443    98.960    95.088    91.293    87.576    83.935    80.372    76.885    73.476    70.144    66.889    63.711    60.610    57.587    54.641    51.772    48.981    46.266    43.629    41.070    38.587    36.182    33.855    31.604    29.431    27.335    25.317    23.376    21.512    19.726    18.017    16.386    14.832    13.355    11.956    10.634     9.389     8.222     7.132     6.120     5.185     4.328     3.548     2.845     2.220     1.672     1.202     0.809     0.494     0.256     0.096     0.013     0.000     0.000     0.000     0.000     0.000     0.000     0.000     0.000     0.000     0.000     0.000     0.000     0.000     0.000     0.000     0.000     0.000     0.000     0.000     0.000     0.000     0.000     0.000     0.000
     0.000     0.000     0.000     0.000     0.000     0.000     0.000     0.000     0.000     0.000     0.000     0.000     0.000     0.000     0.000     0.000     0.000     0.000     0.000     0.000     0.000     0.000     0.000     0.000     0.000     0.014     0.099     0.261     0.501     0.819     1.213     1.686     2.236     2.863     3.568     4.350     5.210     6.147     7.162     8.254     9.424    10.671    11.996    13.398    14.878    16.435    18.069    19.781    21.571    23.438    25.382    27.404    29.503    31.680    33.934    36.266    38.675    41.161    43.725    46.366    49.085    51.881    54.755    57.706    60.734    63.840    67.023    70.283    73.621    77.036    80.529    84.099    87.746    91.471    95.273    99.152    94.056    86.381    78.861    71.497    64.287    57.233    50.333    43.589    36.999    30.565    24.286    18.161    12.192     6.378     0.719    -4.785   -10.134   -15.328   -20.367   -25.251   -29.980   -34.554   -38.973   -43.236   -47.345   -51.299   -55.097   -58.741   -62.229   -65.563   -68.741   -71.765   -74.633   -77.346   -79.904   -82.308   -84.556   -86.649   -88.587   -90.370   -91.998   -93.471   -94.789   -95.952   -96.959   -97.812   -98.510   -99.052   -99.440   -99.673   -99.750   -99.673   -99.440   -99.052   -98.510   -97.812   -96.959   -95.952   -94.789   -93.471   -91.998   -90.370   -88.587   -86.649   -84.556   -82.308   -79.904   -77.346   -74.633   -71.765   -68.741   -65.563   -62.229   -58.741   -55.097   -51.299   -47.345   -43.236   -38.973   -34.554   -29.980   -25.251   -20.367   -15.328   -10.134    -4.785     0.719     6.378    12.192    18.161    24.286    30.565    36.999    43.589    50.333    57.233    64.287    71.497    78.861    86.381    94.056    99.152    95.273    91.471    87.746    84.099    80.529    77.036    73.621    70.283    67.023    63.840    60.734    57.706    54.755    51.881    49.085    46.366    43.725    41.161    38.675    36.266    33.934    31.680    29.503    27.404    25.382    23.438    21.571    19.781    18.069    16.435    14.878    13.398    11.996    10.671     9.424     8.254     7.162     6.147     5.210     4.350     3.568     2.863     2.236     1.686     1.213     0.819     0.501     0.261     0.099     0.014     0.000     0.000     0.000     0.000     0.000     0.000     0.000     0.000     0.000     0.000     0.000     0.000     0.000     0.000     0.000     0.000     0.000     0.000     0.000     0.000     0.000     0.000     0.000     0.000
     0.000     0.000     0.000     0.000     0.000     0.000     0.000     0.000     0.000     0.000     0.000     0.000     0.000     0.000     0.000     0.000     0.000     0.000     0.000     0.000     0.000     0.000     0.000     0.000     0.000     0.014     0.101     0.264     0.505     0.824     1.220     1.694     2.245     2.874     3.580     4.364     5.225     6.164     7.180     8.274     9.445    10.694    12.020    13.424    14.906    16.464    18.101    19.815    21.606    23.475    25.421    27.445    29.547    31.726    33.982    36.316    38.727    41.216    43.783    46.426    49.148    51.947    54.823    57.777    60.808    63.917    67.103    70.367    73.709    77.127    80.624    84.197    87.849    91.577    95.383    99.267    93.823    86.148    78.629    71.264    64.054    57.000    50.100    43.356    36.767    30.332    24.053    17.929    11.960     6.145     0.486    -5.018   -10.367   -15.561   -20.600   -25.484   -30.213   -34.786   -39.205   -43.469   -47.578   -51.531   -55.330   -58.973   -62.462   -65.795   -68.974   -71.997   -74.865   -77.579   -80.137   -82.540   -84.788   -86.881   -88.819   -90.603   -92.230   -93.703   -95.021   -96.184   -97.192   -98.045   -98.742   -99.285   -99.673   -99.905   -99.983   -99.905   -99.673   -99.285   -98.742   -98.045   -97.192   -96.184   -95.021   -93.703   -92.230   -90.603   -88.819   -86.881   -84.788   -82.540   -80.137   -77.579   -74.865   -71.997   -68.974   -65.795   -62.462   -58.973   -55.330   -51.531   -47.578   -43.469   -39.205   -34.786   -30.213   -25.484   -20.600   -15.561   -10.367    -5.018     0.486     6.145    11.960    17.929    24.053    30.332    36.767    43.356    50.100    57.000    64.054    71.264    78.629    86.148    93.823    99.267    95.383    91.577    87.849    84.197    80.624    77.127    73.709    70.367    67.103    63.917    60.808    57.777    54.823    51.947    49.148    46.426    43.783    41.216    38.727    36.316    33.982    31.726    29.547    27.445    25.421    23.475    21.606    19.815    18.101    16.464    14.906    13.424    12.020    10.694     9.445     8.274     7.180     6.164     5.225     4.364     3.580     2.874     2.245     1.694     1.220     0.824     0.505     0.264     0.101     0.014     0.000     0.000     0.000     0.000     0.000     0.000     0.000     0.000     0.000     0.000     0.000     0.000     0.000     0.000     0.000     0.000     0.000     0.000     0.000     0.000     0.000     0.000     0.000     0.000
     0.000     0.000     0.000     0.000     0.000     0.000     0.000     0.000     0.000     0.000     0.000     0.000     0.000     0.000     0.000     0.000     0.000     0.000     0.000     0.000     0.000     0.000     0.000     0.000     0.000     0.015     0.101     0.265     0.507     0.826     1.223     1.697     2.248     2.877     3.584     4.368     5.230     6.169     7.186     8.281     9.452    10.702    12.029    13.433    14.915    16.474    18.111    19.826    21.618    23.487    25.434    27.459    29.561    31.741    33.998    36.333    38.745    41.234    43.802    46.446    49.169    51.968    54.846    57.801    60.833    63.943    67.130    70.395    73.738    77.158    80.655    84.230    87.883    91.613    95.420    99.306    93.746    86.071    78.551    71.187    63.977    56.922    50.023    43.279    36.689    30.255    23.975    17.851    11.882     6.068     0.409    -5.095   -10.444   -15.638   -20.677   -25.561   -30.290   -34.864   -39.283   -43.546   -47.655   -51.609   -55.407   -59.051   -62.539   -65.873   -69.051   -72.075   -74.943   -77.656   -80.215   -82.618   -84.866   -86.959   -88.897   -90.680   -92.308   -93.781   -95.099   -96.262   -97.269   -98.122   -98.820   -99.363   -99.750   -99.983  -100.060   -99.983   -99.750   -99.363   -98.820   -98.122   -97.269   -96.262   -95.099   -93.781   -92.308   -90.680   -88.897   -86.959   -84.866   -82.618   -80.215   -77.656   -74.943   -72.075   -69.051   -65.873   -62.539   -59.051   -55.407   -51.609   -47.655   -43.546   -39.283   -34.864   -30.290   -25.561   -20.677   -15.638   -10.444    -5.095     0.409     6.068    11.882    17.851    23.975    30.255    36.689    43.279    50.023    56.922    63.977    71.187    78.551    86.071    93.746    99.306    95.420    91.613    87.883    84.230    80.655    77.158    73.738    70.395    67.130    63.943    60.833    57.801    54.846    51.968    49.169    46.446    43.802    41.234    38.745    36.333    33.998    31.741    29.561    27.459    25.434    23.487    21.618    19.826    18.111    16.474    14.915    13.433    12.029    10.702     9.452     8.281     7.186     6.169     5.230     4.368     3.584     2.877     2.248     1.697     1.223     0.826     0.507     0.265     0.101     0.015     0.000     0.000     0.000     0.000     0.000     0.000     0.000     0.000     0.000     0.000     0.000     0.000     0.000     0.000     0.000     0.000     0.000     0.000     0.000     0.000     0.000     0.000     0.000     0.000
     0.000     0.000     0.000     0.000     0.000     0.000     0.000     0.000     0.000     0.000     0.000     0.000     0.000     0.000     0.000     0.000     0.000     0.000     0.000     0.000     0.000     0.000     0.000     0.000     0.000     0.014     0.101     0.264     0.505     0.824     1.220     1.694     2.245     2.874     3.580     4.364     5.225     6.164     7.180     8.274     9.445    10.694    12.020    13.424    14.906    16.464    18.101    19.815    21.606    23.475    25.421    27.445    29.547    31.726    33.982    36.316    38.727    41.216    43.783    46.426    49.148    51.947    54.823    57.777    60.808    63.917    67.103    70.367    73.709    77.127    80.624    84.197    87.849    91.577    95.383    99.267    93.823    86.148    78.629    71.264    64.054    57.000    50.100    43.356    36.767    30.332    24.053    17.929    11.960     6.145     0.486    -5.018   -10.367   -15.561   -20.600   -25.484   -30.213   -34.786   -39.205   -43.469   -47.578   -51.531   -55.330   -58.973   -62.462   -65.795   -68.974   -71.997   -74.865   -77.579   -80.137   -82.540   -84.788   -86.881   -88.819   -90.603   -92.230   -93.703   -95.021   -96.184   -97.192   -98.045   -98.742   -99.285   -99.673   -99.905   -99.983   -99.905   -99.673   -99.285   -98.742   -98.045   -97.192   -96.184   -95.021   -93.703   -92.230   -90.603   -88.819   -86.881   -84.788   -82.540   -80.137   -77.579   -74.865   -71.997   -68.974   -65.795   -62.462   -58.973   -55.330   -51.531   -47.578   -43.469   -39.205   -34.786   -30.213   -25.484   -20.600   -15.561   -10.367    -5.018     0.486     6.145    11.960    17.929    24.053    30.332    36.767    43.356    50.100    57.000    64.054    71.264    78.629    86.148    93.823    99.267    95.383    91.577    87.849    84.197    80.624    77.127    73.709    70.367    67.103    63.917    60.808    57.777    54.823    51.947    49.148    46.426    43.783    41.216    38.727    36.316    33.982    31.726    29.547    27.445    25.421    23.475    21.606    19.815    18.101    16.464    14.906    13.424    12.020    10.694     9.445     8.274     7.180     6.164     5.225     4.364     3.580     2.874     2.245     1.694     1.220     0.824     0.505     0.264     0.101     0.014     0.000     0.000     0.000     0.000     0.000     0.000     0.000     0.000     0.000     0.000     0.000     0.000     0.000     0.000     0.000     0.000     0.000     0.000     0.000     0.000     0.000     0.000     0.000     0.000
     0.000     0.000     0.000     0.000     0.000     0.000     0.000     0.000     0.000     0.000     0.000     0.000     0.000     0.000     0.000     0.000     0.000     0.000     0.000     0.000     0.000     0.000     0.000     0.000     0.000     0.014     0.099     0.261     0.501     0.819     1.213     1.686     2.236     2.863     3.568     4.350     5.210     6.147     7.162     8.254     9.424    10.671    11.996    13.398    14.878    16.435    18.069    19.781    21.571    23.438    25.382    27.404    29.503    31.680    33.934    36.266    38.675    41.161    43.725    46.366    49.085    51.881    54.755    57.706    60.734    63.840    67.023    70.283    73.621    77.036    80.529    84.099    87.746    91.471    95.273    99.152    94.056    86.381    78.861    71.497    64.287    57.233    50.333    43.589    36.999    30.565    24.286    18.161    12.192     6.378     0.719    -4.785   -10.134   -15.328   -20.367   -25.251   -29.980   -34.554   -38.973   -43.236   -47.345   -51.299   -55.097   -58.741   -62.229   -65.563   -68.741   -71.765   -74.633   -77.346   -79.904   -82.308   -84.556   -86.649   -88.587   -90.370   -91.998   -93.471   -94.789   -95.952   -96.959   -97.812   -98.510   -99.052   -99.440   -99.673   -99.750   -99.673   -99.440   -99.052   -98.510   -97.812   -96.959   -95.952   -94.789   -93.471   -91.998   -90.370   -88.587   -86.649   -84.556   -82.308   -79.904   -77.346   -74.633   -71.765   -68.741   -65.563   -62.229   -58.741   -55.097   -51.299   -47.345   -43.236   -38.973   -34.554   -29.980   -25.251   -20.367   -15.328   -10.134    -4.785     0.719     6.378    12.192    18.161    24.286    30.565    36.999    43.589    50.333    57.233    64.287    71.497    78.861    86.381    94.056    99.152    95.273    91.471    87.746    84.099    80.529    77.036    73.621    70.283    67.023    63.840    60.734    57.706    54.755    51.881    49.085    46.366    43.725    41.161    38.675    36.266    33.934    31.680    29.503    27.404    25.382    23.438    21.571    19.781    18.069    16.435    14.878    13.398    11.996    10.671     9.424     8.254     7.162     6.147     5.210     4.350     3.568     2.863     2.236     1.686     1.213     0.819     0.501     0.261     0.099     0.014     0.000     0.000     0.000     0.000     0.000     0.000     0.000     0.000     0.000     0.000     0.000     0.000     0.000     0.000     0.000     0.000     0.000     0.000     0.000     0.000     0.000     0.000     0.000     0.000
     0.000     0.000     0.000     0.000     0.000     0.000     0.000     0.000     0.000     0.000     0.000     0.000     0.000     0.000     0.000     0.000     0.000     0.000     0.000     0.000     0.000     0.000     0.000     0.000     0.000     0.013     0.096     0.256     0.494     0.809     1.202     1.672     2.220     2.845     3.548     4.328     5.185     6.120     7.132     8.222     9.389    10.634    11.956    13.355    14.832    16.386    18.017    19.726    21.512    23.376    25.317    27.335    29.431    31.604    33.855    36.182    38.587    41.070    43.629    46.266    48.981    51.772    54.641    57.587    60.610    63.711    66.889    70.144    73.476    76.885    80.372    83.935    87.576    91.293    95.088    98.960    94.443    86.769    79.249    71.884    64.675    57.620    50.721    43.976    37.387    30.952    24.673    18.549    12.580     6.766     1.106    -4.398    -9.747   -14.941   -19.980   -24.864   -29.592   -34.166   -38.585   -42.849   -46.957   -50.911   -54.710   -58.353   -61.842   -65.175   -68.354   -71.377   -74.245   -76.959   -79.517   -81.920   -84.168   -86.261   -88.199   -89.982   -91.610   -93.083   -94.401   -95.564   -96.572   -97.424   -98.122   -98.665   -99.052   -99.285   -99.363   -99.285   -99.052   -98.665   -98.122   -97.424   -96.572   -95.564   -94.401   -93.083   -91.610   -89.982   -88.199   -86.261   -84.168   -81.920   -79.517   -76.959   -74.245   -71.377   -68.354   -65.175   -61.842   -58.353   -54.710   -50.911   -46.957   -42.849   -38.585   -34.166   -29.592   -24.864   -19.980   -14.941    -9.747    -4.398     1.106     6.766    12.580    18.549    24.673    30.952    37.387    43.976    50.721    57.620    64.675    71.884    79.249    86.769    94.443    98.960    95.088    91.293    87.576    83.935    80.372    76.885    73.476    70.144    66.889    63.711    60.610    57.587    54.641    51.772    48.981    46.266    43.629    41.070    38.587    36.182    33.855    31.604    29.431    27.335    25.317    23.376    21.512    19.726    18.017    16.386    14.832    13.355    11.956    10.634     9.389     8.222     7.132     6.120     5.185     4.328     3.548     2.845     2.220     1.672     1.202     0.809     0.494     0.256     0.096     0.013     0.000     0.000     0.000     0.000     0.000     0.000     0.000     0.000     0.000     0.000     0.000     0.000     0.000     0.000     0.000     0.000     0.000     0.000     0.000     0.000     0.000     0.000     0.000     0.000
     0.000     0.000     0.000     0.000     0.000     0.000     0.000     0.000     0.000     0.000     0.000     0.000     0.000     0.000     0.000     0.000     0.000     0.000     0.000     0.000     0.000     0.000     0.000     0.000     0.000     0.011     0.091     0.249     0.484     0.797     1.187     1.654     2.198     2.820     3.520     4.296     5.150     6.082     7.091     8.177     9.340    10.581    11.899    13.294    14.767    16.317    17.944    19.649    21.431    23.290    25.226    27.239    29.330    31.498    33.743    36.066    38.465    40.942    43.496    46.127    48.835    51.620    54.482    57.422    60.438    63.531    66.701    69.949    73.273    76.674    80.151    83.706    87.338    91.046    94.830    98.692    94.986    87.311    79.792    72.427    65.217    58.163    51.263    44.519    37.929    31.495    25.216    19.092    13.122     7.308     1.649    -3.855    -9.204   -14.398   -19.437   -24.321   -29.050   -33.624   -38.042   -42.306   -46.415   -50.368   -54.167   -57.811   -61.299   -64.633   -67.811   -70.834   -73.703   -76.416   -78.974   -81.377   -83.626   -85.719   -87.657   -89.440   -91.068   -92.541   -93.858   -95.021   -96.029   -96.882   -97.580   -98.122   -98.510   -98.742   -98.820   -98.742   -98.510   -98.122   -97.580   -96.882   -96.029   -95.021   -93.858   -92.541   -91.068   -89.440   -87.657   -85.719   -83.626   -81.377   -78.974   -76.416   -73.703   -70.834   -67.811   -64.633   -61.299   -57.811   -54.167   -50.368   -46.415   -42.306   -38.042   -33.624   -29.050   -24.321   -19.437   -14.398    -9.204    -3.855     1.649     7.308    13.122    19.092    25.216    31.495    37.929    44.519    51.263    58.163    65.217    72.427    79.792    87.311    94.986    98.692    94.830    91.046    87.338    83.706    80.151    76.674    73.273    69.949    66.701    63.531    60.438    57.422    54.482    51.620    48.835    46.127    43.496    40.942    38.465    36.066    33.743    31.498    29.330    27.239    25.226    23.290    21.431    19.649    17.944    16.317    14.767    13.294    11.899    10.581     9.340     8.177     7.091     6.082     5.150     4.296     3.520     2.820     2.198     1.654     1.187     0.797     0.484     0.249     0.091     0.011     0.000     0.000     0.000     0.000     0.000     0.000     0.000     0.000     0.000     0.000     0.000     0.000     0.000     0.000     0.000     0.000     0.000     0.000     0.000     0.000     0.000     0.000     0.000     0.000
     0.000     0.000     0.000     0.000     0.000     0.000     0.000     0.000     0.000     0.000     0.000     0.000     0.000     0.000     0.000     0.000     0.000     0.000     0.000     0.000     0.000     0.000     0.000     0.000     0.000     0.009     0.086     0.240     0.472     0.780     1.167     1.630     2.171     2.788     3.484     4.256     5.106     6.033     7.037     8.119     9.277    10.513    11.826    13.217    14.684    16.229    17.851    19.550    21.326    23.179    25.109    27.117    29.201    31.362    33.601    35.916    38.309    40.778    43.325    45.948    48.648    51.425    54.279    57.209    60.216    63.300    66.461    69.698    73.012    76.403    79.869    83.413    87.032    90.728    94.500    98.348    95.684    88.009    80.489    73.125    65.915    58.861    51.961    45.217    38.627    32.193    25.914    19.789    13.820     8.006     2.347    -3.157    -8.506   -13.700   -18.739   -23.623   -28.352   -32.926   -37.345   -41.608   -45.717   -49.671   -53.469   -57.113   -60.601   -63.935   -67.113   -70.137   -73.005   -75.718   -78.276   -80.680   -82.928   -85.021   -86.959   -88.742   -90.370   -91.843   -93.161   -94.324   -95.331   -96.184   -96.882   -97.424   -97.812   -98.045   -98.122   -98.045   -97.812   -97.424   -96.882   -96.184   -95.331   -94.324   -93.161   -91.843   -90.370   -88.742   -86.959   -85.021   -82.928   -80.680   -78.276   -75.718   -73.005   -70.137   -67.113   -63.935   -60.601   -57.113   -53.469   -49.671   -45.717   -41.608   -37.345   -32.926   -28.352   -23.623   -18.739   -13.700    -8.506    -3.157     2.347     8.006    13.820    19.789    25.914    32.193    38.627    45.217    51.961    58.861    65.915    73.125    80.489    88.009    95.684    98.348    94.500    90.728    87.032    83.413    79.869    76.403    73.012    69.698    66.461    63.300    60.216    57.209    54.279    51.425    48.648    45.948    43.325    40.778    38.309    35.916    33.601    31.362    29.201    27.117    25.109    23.179    21.326    19.550    17.851    16.229    14.684    13.217    11.826    10.513     9.277     8.119     7.037     6.033     5.106     4.256     3.484     2.788     2.171     1.630     1.167     0.780     0.472     0.240     0.086     0.009     0.000     0.000     0.000     0.000     0.000     0.000     0.000     0.000     0.000     0.000     0.000     0.000     0.000     0.000     0.000     0.000     0.000     0.000     0.000     0.000     0.000     0.000     0.000     0.000
     0.000     0.000     0.000     0.000     0.000     0.000     0.000     0.000     0.000     0.000     0.000     0.000     0.000     0.000     0.000     0.000     0.000     0.000     0.000     0.000     0.000     0.000     0.000     0.000     0.000     0.007     0.080     0.230     0.457     0.761     1.142     1.601     2.137     2.750     3.440     4.207     5.052     5.973     6.972     8.048     9.201    10.431    11.738    13.122    14.583    16.122    17.737    19.429    21.198    23.044    24.967    26.967    29.043    31.197    33.427    35.734    38.118    40.579    43.116    45.730    48.420    51.187    54.031    56.950    59.947    63.019    66.168    69.394    72.695    76.072    79.526    83.055    86.660    90.341    94.098    97.930    96.536    88.862    81.342    73.977    66.768    59.713    52.814    46.069    39.480    33.046    26.766    20.642    14.673     8.859     3.199    -2.305    -7.654   -12.848   -17.887   -22.770   -27.499   -32.073   -36.492   -40.756   -44.864   -48.818   -52.617   -56.260   -59.749   -63.082   -66.261   -69.284   -72.152   -74.865   -77.424   -79.827   -82.075   -84.168   -86.106   -87.889   -89.517   -90.990   -92.308   -93.471   -94.479   -95.331   -96.029   -96.572   -96.959   -97.192   -97.269   -97.192   -96.959   -96.572   -96.029   -95.331   -94.479   -93.471   -92.308   -90.990   -89.517   -87.889   -86.106   -84.168   -82.075   -79.827   -77.424   -74.865   -72.152   -69.284   -66.261   -63.082   -59.749   -56.260   -52.617   -48.818   -44.864   -40.756   -36.492   -32.073   -27.499   -22.770   -17.887   -12.848    -7.654    -2.305     3.199     8.859    14.673    20.642    26.766    33.046    39.480    46.069    52.814    59.713    66.768    73.977    81.342    88.862    96.536    97.930    94.098    90.341    86.660    83.055    79.526    76.072    72.695    69.394    66.168    63.019    59.947    56.950    54.031    51.187    48.420    45.730    43.116    40.579    38.118    35.734    33.427    31.197    29.043    26.967    24.967    23.044    21.198    19.429    17.737    16.122    14.583    13.122    11.738    10.431     9.201     8.048     6.972     5.973     5.052     4.207     3.440     2.750     2.137     1.601     1.142     0.761     0.457     0.230     0.080     0.007     0.000     0.000     0.000     0.000     0.000     0.000     0.000     0.000     0.000     0.000     0.000     0.000     0.000     0.000     0.000     0.000     0.000     0.000     0.000     0.000     0.000     0.000     0.000     0.000
     0.000     0.000     0.000     0.000     0.000     0.000     0.000     0.000     0.000     0.000     0.000     0.000     0.000     0.000     0.000     0.000     0.000     0.000     0.000     0.000     0.000     0.000     0.000     0.000     0.000     0.005     0.073     0.218     0.439     0.738     1.114     1.567     2.097     2.704     3.389     4.150     4.988     5.904     6.896     7.965     9.111    10.334    11.634    13.011    14.465    15.995    17.603    19.287    21.048    22.885    24.800    26.791    28.858    31.002    33.223    35.520    37.894    40.344    42.870    45.473    48.152    50.907    53.738    56.646    59.629    62.689    65.824    69.035    72.322    75.684    79.121    82.635    86.223    89.886    93.625    97.438    97.544    89.869    82.350    74.985    67.776    60.721    53.822    47.077    40.488    34.053    27.774    21.650    15.681     9.866     4.207    -1.297    -6.646   -11.840   -16.879   -21.763   -26.492   -31.065   -35.484   -39.748   -43.857   -47.810   -51.609   -55.252   -58.741   -62.074   -65.253   -68.276   -71.144   -73.858   -76.416   -78.819   -81.067   -83.160   -85.098   -86.881   -88.509   -89.982   -91.300   -92.463   -93.471   -94.324   -95.021   -95.564   -95.952   -96.184   -96.262   -96.184   -95.952   -95.564   -95.021   -94.324   -93.471   -92.463   -91.300   -89.982   -88.509   -86.881   -85.098   -83.160   -81.067   -78.819   -76.416   -73.858   -71.144   -68.276   -65.253   -62.074   -58.741   -55.252   -51.609   -47.810   -43.857   -39.748   -35.484   -31.065   -26.492   -21.763   -16.879   -11.840    -6.646    -1.297     4.207     9.866    15.681    21.650    27.774    34.053    40.488    47.077    53.822    60.721    67.776    74.985    82.350    89.869    97.544    97.438    93.625    89.886    86.223    82.635    79.121    75.684    72.322    69.035    65.824    62.689    59.629    56.646    53.738    50.907    48.152    45.473    42.870    40.344    37.894    35.520    33.223    31.002    28.858    26.791    24.800    22.885    21.048    19.287    17.603    15.995    14.465    13.011    11.634    10.334     9.111     7.965     6.896     5.904     4.988     4.150     3.389     2.704     2.097     1.567     1.114     0.738     0.439     0.218     0.073     0.005     0.000     0.000     0.000     0.000     0.000     0.000     0.000     0.000     0.000     0.000     0.000     0.000     0.000     0.000     0.000     0.000     0.000     0.000     0.000     0.000     0.000     0.000     0.000     0.000
     0.000     0.000     0.000     0.000     0.000     0.000     0.000     0.000     0.000     0.000     0.000     0.000     0.000     0.000     0.000     0.000     0.000     0.000     0.000     0.000     0.000     0.000     0.000     0.000     0.000     0.003     0.065     0.204     0.420     0.712     1.082     1.529     2.052     2.653     3.330     4.084     4.915     5.823     6.808     7.870     9.008    10.223    11.515    12.884    14.329    15.851    17.449    19.124    20.875    22.703    24.607    26.588    28.645    30.779    32.988    35.274    37.636    40.074    42.588    45.178    47.844    50.586    53.403    56.296    59.265    62.309    65.428    68.623    71.893    75.238    78.657    82.152    85.721    89.364    93.082    96.874    98.707    91.032    83.513    76.148    68.938    61.884    54.984    48.240    41.651    35.216    28.937    22.813    16.843    11.029     5.370    -0.134    -5.483   -10.677   -15.716   -20.600   -25.329   -29.903   -34.321   -38.585   -42.694   -46.647   -50.446   -54.089   -57.578   -60.911   -64.090   -67.113   -69.982   -72.695   -75.253   -77.656   -79.904   -81.998   -83.936   -85.719   -87.347   -88.819   -90.137   -91.300   -92.308   -93.161   -93.858   -94.401   -94.789   -95.021   -95.099   -95.021   -94.789   -94.401   -93.858   -93.161   -92.308   -91.300   -90.137   -88.819   -87.347   -85.719   -83.936   -81.998   -79.904   -77.656   -75.253   -72.695   -69.982   -67.113   -64.090   -60.911   -57.578   -54.089   -50.446   -46.647   -42.694   -38.585   -34.321   -29.903   -25.329   -20.600   -15.716   -10.677    -5.483    -0.134     5.370    11.029    16.843    22.813    28.937    35.216    41.651    48.240    54.984    61.884    68.938    76.148    83.513    91.032    98.707    96.874    93.082    89.364    85.721    82.152    78.657    75.238    71.893    68.623    65.428    62.309    59.265    56.296    53.403    50.586    47.844    45.178    42.588    40.074    37.636    35.274    32.988    30.779    28.645    26.588    24.607    22.703    20.875    19.124    17.449    15.851    14.329    12.884    11.515    10.223     9.008     7.870     6.808     5.823     4.915     4.084     3.330     2.653     2.052     1.529     1.082     0.712     0.420     0.204     0.065     0.003     0.000     0.000     0.000     0.000     0.000     0.000     0.000     0.000     0.000     0.000     0.000     0.000     0.000     0.000     0.000     0.000     0.000     0.000     0.000     0.000     0.000     0.000     0.000     0.000
     0.000     0.000     0.000     0.000     0.000     0.000     0.000     0.000     0.000     0.000     0.000     0.000     0.000     0.000     0.000     0.000     0.000     0.000     0.000     0.000     0.000     0.000     0.000     0.000     0.000     0.002     0.057     0.189     0.398     0.684     1.046     1.486     2.002     2.595     3.264     4.011     4.834     5.733     6.710     7.763     8.892    10.098    11.381    12.740    14.175    15.687    17.276    18.940    20.681    22.498    24.391    26.360    28.405    30.526    32.724    34.997    37.345    39.770    42.270    44.846    47.497    50.223    53.025    55.902    58.854    61.881    64.982    68.159    71.409    74.735    78.134    81.608    85.155    88.776    92.470    96.238   100.025    92.350    84.830    77.466    70.256    63.202    56.302    49.558    42.968    36.534    30.255    24.131    18.161    12.347     6.688     1.184    -4.165    -9.359   -14.398   -19.282   -24.011   -28.585   -33.003   -37.267   -41.376   -45.329   -49.128   -52.772   -56.260   -59.594   -62.772   -65.795   -68.664   -71.377   -73.935   -76.338   -78.587   -80.680   -82.618   -84.401   -86.029   -87.502   -88.819   -89.982   -90.990   -91.843   -92.541   -93.083   -93.471   -93.703   -93.781   -93.703   -93.471   -93.083   -92.541   -91.843   -90.990   -89.982   -88.819   -87.502   -86.029   -84.401   -82.618   -80.680   -78.587   -76.338   -73.935   -71.377   -68.664   -65.795   -62.772   -59.594   -56.260   -52.772   -49.128   -45.329   -41.376   -37.267   -33.003   -28.585   -24.011   -19.282   -14.398    -9.359    -4.165     1.184     6.688    12.347    18.161    24.131    30.255    36.534    42.968    49.558    56.302    63.202    70.256    77.466    84.830    92.350   100.025    96.238    92.470    88.776    85.155    81.608    78.134    74.735    71.409    68.159    64.982    61.881    58.854    55.902    53.025    50.223    47.497    44.846    42.270    39.770    37.345    34.997    32.724    30.526    28.405    26.360    24.391    22.498    20.681    18.940    17.276    15.687    14.175    12.740    11.381    10.098     8.892     7.763     6.710     5.733     4.834     4.011     3.264     2.595     2.002     1.486     1.046     0.684     0.398     0.189     0.057     0.002     0.000     0.000     0.000     0.000     0.000     0.000     0.000     0.000     0.000     0.000     0.000     0.000     0.000     0.000     0.000     0.000     0.000     0.000     0.000     0.000     0.000     0.000     0.000     0.000
     0.000     0.000     0.000     0.000     0.000     0.000     0.000     0.000     0.000     0.000     0.000     0.000     0.000     0.000     0.000     0.000     0.000     0.000     0.000     0.000     0.000     0.000     0.000     0.000     0.000     0.001     0.048     0.173     0.374     0.652     1.007     1.438     1.946     2.531     3.192     3.929     4.743     5.634     6.601     7.644     8.764     9.960    11.232    12.581    14.005    15.506    17.083    18.736    20.465    22.270    24.150    26.107    28.139    30.246    32.430    34.688    37.022    39.432    41.916    44.476    47.111    49.820    52.605    55.464    58.397    61.405    64.487    67.643    70.873    74.176    77.553    81.003    84.526    88.122    91.791    95.531    99.344    93.823    86.303    78.939    71.729    64.675    57.775    51.031    44.441    38.007    31.728    25.603    19.634    13.820     8.161     2.657    -2.692    -7.886   -12.925   -17.809   -22.538   -27.112   -31.531   -35.794   -39.903   -43.857   -47.655   -51.299   -54.787   -58.121   -61.299   -64.322   -67.191   -69.904   -72.462   -74.865   -77.114   -79.207   -81.145   -82.928   -84.556   -86.029   -87.347   -88.509   -89.517   -90.370   -91.068   -91.610   -91.998   -92.230   -92.308   -92.230   -91.998   -91.610   -91.068   -90.370   -89.517   -88.509   -87.347   -86.029   -84.556   -82.928   -81.145   -79.207   -77.114   -74.865   -72.462   -69.904   -67.191   -64.322   -61.299   -58.121   -54.787   -51.299   -47.655   -43.857   -39.903   -35.794   -31.531   -27.112   -22.538   -17.809   -12.925    -7.886    -2.692     2.657     8.161    13.820    19.634    25.603    31.728    38.007    44.441    51.031    57.775    64.675    71.729    78.939    86.303    93.823    99.344    95.531    91.791    88.122    84.526    81.003    77.553    74.176    70.873    67.643    64.487    61.405    58.397    55.464    52.605    49.820    47.111    44.476    41.916    39.432    37.022    34.688    32.430    30.246    28.139    26.107    24.150    22.270    20.465    18.736    17.083    15.506    14.005    12.581    11.232     9.960     8.764     7.644     6.601     5.634     4.743     3.929     3.192     2.531     1.946     1.438     1.007     0.652     0.374     0.173     0.048     0.001     0.000     0.000     0.000     0.000     0.000     0.000     0.000     0.000     0.000     0.000     0.000     0.000     0.000     0.000     0.000     0.000     0.000     0.000     0.000     0.000     0.000     0.000     0.000     0.000
     0.000     0.000     0.000     0.000     0.000     0.000     0.000     0.000     0.000     0.000     0.000     0.000     0.000     0.000     0.000     0.000     0.000     0.000     0.000     0.000     0.000     0.000     0.000     0.000     0.000     0.000     0.040     0.156     0.349     0.618     0.964     1.387     1.886     2.461     3.112     3.840     4.644     5.525     6.482     7.514     8.623     9.808    11.069    12.406    13.819    15.308    16.872    18.512    20.228    22.019    23.886    25.828    27.846    29.939    32.107    34.350    36.668    39.061    41.528    44.071    46.687    49.378    52.143    54.983    57.896    60.883    63.943    67.077    70.283    73.563    76.915    80.340    83.837    87.406    91.046    94.757    98.539    95.451    87.931    80.567    73.357    66.303    59.403    52.659    46.069    39.635    33.356    27.231    21.262    15.448     9.789     4.285    -1.064    -6.258   -11.297   -16.181   -20.910   -25.484   -29.903   -34.166   -38.275   -42.229   -46.027   -49.671   -53.159   -56.493   -59.671   -62.694   -65.563   -68.276   -70.834   -73.238   -75.486   -77.579   -79.517   -81.300   -82.928   -84.401   -85.719   -86.881   -87.889   -88.742   -89.440   -89.982   -90.370   -90.603   -90.680   -90.603   -90.370   -89.982   -89.440   -88.742   -87.889   -86.881   -85.719   -84.401   -82.928   -81.300   -79.517   -77.579   -75.486   -73.238   -70.834   -68.276   -65.563   -62.694   -59.671   -56.493   -53.159   -49.671   -46.027   -42.229   -38.275   -34.166   -29.903   -25.484   -20.910   -16.181   -11.297    -6.258    -1.064     4.285     9.789    15.448    21.262    27.231    33.356    39.635    46.069    52.659    59.403    66.303    73.357    80.567    87.931    95.451    98.539    94.757    91.046    87.406    83.837    80.340    76.915    73.563    70.283    67.077    63.943    60.883    57.896    54.983    52.143    49.378    46.687    44.071    41.528    39.061    36.668    34.350    32.107    29.939    27.846    25.828    23.886    22.019    20.228    18.512    16.872    15.308    13.819    12.406    11.069     9.808     8.623     7.514     6.482     5.525     4.644     3.840     3.112     2.461     1.886     1.387     0.964     0.618     0.349     0.156     0.040     0.000     0.000     0.000     0.000     0.000     0.000     0.000     0.000     0.000     0.000     0.000     0.000     0.000     0.000     0.000     0.000     0.000     0.000     0.000     0.000     0.000     0.000     0.000     0.000     0.000
     0.000     0.000     0.000     0.000     0.000     0.000     0.000     0.000     0.000     0.000     0.000     0.000     0.000     0.000     0.000     0.000     0.000     0.000     0.000     0.000     0.000     0.000     0.000     0.000     0.000     0.000     0.031     0.139     0.322     0.583     0.919     1.332     1.820     2.386     3.027     3.744     4.538     5.407     6.352     7.374     8.471     9.644    10.892    12.216    13.616    15.092    16.643    18.269    19.970    21.747    23.599    25.526    27.528    29.605    31.756    33.982    36.282    38.657    41.106    43.629    46.227    48.897    51.642    54.460    57.351    60.315    63.352    66.461    69.643    72.897    76.222    79.619    83.088    86.627    90.236    93.916    97.665    97.234    89.714    82.350    75.140    68.086    61.186    54.442    47.852    41.418    35.139    29.014    23.045    17.231    11.572     6.068     0.719    -4.475    -9.514   -14.398   -19.127   -23.701   -28.120   -32.383   -36.492   -40.446   -44.244   -47.888   -51.376   -54.710   -57.888   -60.911   -63.780   -66.493   -69.051   -71.454   -73.703   -75.796   -77.734   -79.517   -81.145   -82.618   -83.936   -85.098   -86.106   -86.959   -87.657   -88.199   -88.587   -88.819   -88.897   -88.819   -88.587   -88.199   -87.657   -86.959   -86.106   -85.098   -83.936   -82.618   -81.145   -79.517   -77.734   -75.796   -73.703   -71.454   -69.051   -66.493   -63.780   -60.911   -57.888   -54.710   -51.376   -47.888   -44.244   -40.446   -36.492   -32.383   -28.120   -23.701   -19.127   -14.398    -9.514    -4.475     0.719     6.068    11.572    17.231    23.045    29.014    35.139    41.418    47.852    54.442    61.186    68.086    75.140    82.350    89.714    97.234    97.665    93.916    90.236    86.627    83.088    79.619    76.222    72.897    69.643    66.461    63.352    60.315    57.351    54.460    51.642    48.897    46.227    43.629    41.106    38.657    36.282    33.982    31.756    29.605    27.528    25.526    23.599    21.747    19.970    18.269    16.643    15.092    13.616    12.216    10.892     9.644     8.471     7.374     6.352     5.407     4.538     3.744     3.027     2.386     1.820     1.332     0.919     0.583     0.322     0.139     0.031     0.000     0.000     0.000     0.000     0.000     0.000     0.000     0.000     0.000     0.000     0.000     0.000     0.000     0.000     0.000     0.000     0.000     0.000     0.000     0.000     0.000     0.000     0.000     0.000     0.000
     0.000     0.000     0.000     0.000     0.000     0.000     0.000     0.000     0.000     0.000     0.000     0.000     0.000     0.000     0.000     0.000     0.000     0.000     0.000     0.000     0.000     0.000     0.000     0.000     0.000     0.000     0.023     0.121     0.295     0.545     0.871     1.273     1.751     2.305     2.935     3.641     4.423     5.280     6.213     7.222     8.307     9.466    10.702    12.012    13.398    14.859    16.396    18.007    19.693    21.454    23.290    25.200    27.185    29.244    31.378    33.585    35.867    38.222    40.651    43.154    45.730    48.379    51.101    53.896    56.763    59.702    62.714    65.797    68.952    72.178    75.475    78.843    82.280    85.787    89.364    93.010    96.724    99.172    91.652    84.288    77.078    70.024    63.124    56.380    49.790    43.356    37.077    30.952    24.983    19.169    13.510     8.006     2.657    -2.537    -7.576   -12.460   -17.189   -21.763   -26.181   -30.445   -34.554   -38.508   -42.306   -45.950   -49.438   -52.772   -55.950   -58.973   -61.842   -64.555   -67.113   -69.516   -71.765   -73.858   -75.796   -77.579   -79.207   -80.680   -81.998   -83.160   -84.168   -85.021   -85.719   -86.261   -86.649   -86.881   -86.959   -86.881   -86.649   -86.261   -85.719   -85.021   -84.168   -83.160   -81.998   -80.680   -79.207   -77.579   -75.796   -73.858   -71.765   -69.516   -67.113   -64.555   -61.842   -58.973   -55.950   -52.772   -49.438   -45.950   -42.306   -38.508   -34.554   -30.445   -26.181   -21.763   -17.189   -12.460    -7.576    -2.537     2.657     8.006    13.510    19.169    24.983    30.952    37.077    43.356    49.790    56.380    63.124    70.024    77.078    84.288    91.652    99.172    96.724    93.010    89.364    85.787    82.280    78.843    75.475    72.178    68.952    65.797    62.714    59.702    56.763    53.896    51.101    48.379    45.730    43.154    40.651    38.222    35.867    33.585    31.378    29.244    27.185    25.200    23.290    21.454    19.693    18.007    16.396    14.859    13.398    12.012    10.702     9.466     8.307     7.222     6.213     5.280     4.423     3.641     2.935     2.305     1.751     1.273     0.871     0.545     0.295     0.121     0.023     0.000     0.000     0.000     0.000     0.000     0.000     0.000     0.000     0.000     0.000     0.000     0.000     0.000     0.000     0.000     0.000     0.000     0.000     0.000     0.000     0.000     0.000     0.000     0.000     0.000
     0.000     0.000     0.000     0.000     0.000     0.000     0.000     0.000     0.000     0.000     0.000     0.000     0.000     0.000     0.000     0.000     0.000     0.000     0.000     0.000     0.000     0.000     0.000     0.000     0.000     0.000     0.016     0.103     0.266     0.505     0.820     1.211     1.678     2.220     2.838     3.532     4.301     5.146     6.066     7.061     8.132     9.277    10.498    11.794    13.165    14.611    16.131    17.726    19.396    21.140    22.958    24.851    26.818    28.858    30.972    33.160    35.422    37.756    40.164    42.644    45.198    47.823    50.522    53.292    56.133    59.047    62.031    65.087    68.213    71.409    74.676    78.011    81.416    84.890    88.431    92.040    95.717    99.460    93.746    86.381    79.171    72.117    65.217    58.473    51.883    45.449    39.170    33.046    27.076    21.262    15.603    10.099     4.750    -0.444    -5.483   -10.367   -15.096   -19.670   -24.088   -28.352   -32.461   -36.414   -40.213   -43.857   -47.345   -50.679   -53.857   -56.880   -59.749   -62.462   -65.020   -67.423   -69.671   -71.765   -73.703   -75.486   -77.114   -78.587   -79.904   -81.067   -82.075   -82.928   -83.626   -84.168   -84.556   -84.788   -84.866   -84.788   -84.556   -84.168   -83.626   -82.928   -82.075   -81.067   -79.904   -78.587   -77.114   -75.486   -73.703   -71.765   -69.671   -67.423   -65.020   -62.462   -59.749   -56.880   -53.857   -50.679   -47.345   -43.857   -40.213   -36.414   -32.461   -28.352   -24.088   -19.670   -15.096   -10.367    -5.483    -0.444     4.750    10.099    15.603    21.262    27.076    33.046    39.170    45.449    51.883    58.473    65.217    72.117    79.171    86.381    93.746    99.460    95.717    92.040    88.431    84.890    81.416    78.011    74.676    71.409    68.213    65.087    62.031    59.047    56.133    53.292    50.522    47.823    45.198    42.644    40.164    37.756    35.422    33.160    30.972    28.858    26.818    24.851    22.958    21.140    19.396    17.726    16.131    14.611    13.165    11.794    10.498     9.277     8.132     7.061     6.066     5.146     4.301     3.532     2.838     2.220     1.678     1.211     0.820     0.505     0.266     0.103     0.016     0.000     0.000     0.000     0.000     0.000     0.000     0.000     0.000     0.000     0.000     0.000     0.000     0.000     0.000     0.000     0.000     0.000     0.000     0.000     0.000     0.000     0.000     0.000     0.000     0.000
     0.000     0.000     0.000     0.000     0.000     0.000     0.000     0.000     0.000     0.000     0.000     0.000     0.000     0.000     0.000     0.000     0.000     0.000     0.000     0.000     0.000     0.000     0.000     0.000     0.000     0.000     0.010     0.086     0.237     0.465     0.768     1.147     1.601     2.131     2.736     3.416     4.172     5.003     5.909     6.890     7.946     9.077    10.282    11.563    12.918    14.347    15.851    17.428    19.080    20.806    22.606    24.480    26.427    28.447    30.541    32.708    34.948    37.260    39.645    42.102    44.631    47.232    49.905    52.649    55.464    58.349    61.305    64.331    67.427    70.592    73.825    77.127    80.497    83.935    87.440    91.010    94.647    98.348    95.994    88.629    81.420    74.365    67.466    60.721    54.132    47.697    41.418    35.294    29.325    23.510    17.851    12.347     6.998     1.804    -3.235    -8.119   -12.848   -17.421   -21.840   -26.104   -30.213   -34.166   -37.965   -41.608   -45.097   -48.430   -51.609   -54.632   -57.500   -60.214   -62.772   -65.175   -67.423   -69.516   -71.454   -73.238   -74.865   -76.338   -77.656   -78.819   -79.827   -80.680   -81.377   -81.920   -82.308   -82.540   -82.618   -82.540   -82.308   -81.920   -81.377   -80.680   -79.827   -78.819   -77.656   -76.338   -74.865   -73.238   -71.454   -69.516   -67.423   -65.175   -62.772   -60.214   -57.500   -54.632   -51.609   -48.430   -45.097   -41.608   -37.965   -34.166   -30.213   -26.104   -21.840   -17.421   -12.848    -8.119    -3.235     1.804     6.998    12.347    17.851    23.510    29.325    35.294    41.418    47.697    54.132    60.721    67.466    74.365    81.420    88.629    95.994    98.348    94.647    91.010    87.440    83.935    80.497    77.127    73.825    70.592    67.427    64.331    61.305    58.349    55.464    52.649    49.905    47.232    44.631    42.102    39.645    37.260    34.948    32.708    30.541    28.447    26.427    24.480    22.606    20.806    19.080    17.428    15.851    14.347    12.918    11.563    10.282     9.077     7.946     6.890     5.909     5.003     4.172     3.416     2.736     2.131     1.601     1.147     0.768     0.465     0.237     0.086     0.010     0.000     0.000     0.000     0.000     0.000     0.000     0.000     0.000     0.000     0.000     0.000     0.000     0.000     0.000     0.000     0.000     0.000     0.000     0.000     0.000     0.000     0.000     0.000     0.000     0.000
     0.000     0.000     0.000     0.000     0.000     0.000     0.000     0.000     0.000     0.000     0.000     0.000     0.000     0.000     0.000     0.000     0.000     0.000     0.000     0.000     0.000     0.000     0.000     0.000     0.000     0.000     0.005     0.069     0.208     0.423     0.714     1.080     1.521     2.037     2.629     3.295     4.037     4.853     5.744     6.710     7.750     8.865    10.055    11.318    12.656    14.068    15.554    17.113    18.747    20.454    22.234    24.087    26.014    28.013    30.085    32.230    34.446    36.735    39.096    41.528    44.032    46.607    49.252    51.968    54.755    57.611    60.536    63.531    66.594    69.726    72.926    76.192    79.526    82.926    86.391    89.921    93.516    97.174    98.397    91.032    83.823    76.768    69.869    63.124    56.535    50.100    43.821    37.697    31.728    25.914    20.254    14.750     9.401     4.207    -0.832    -5.716   -10.444   -15.018   -19.437   -23.701   -27.809   -31.763   -35.562   -39.205   -42.694   -46.027   -49.206   -52.229   -55.097   -57.811   -60.369   -62.772   -65.020   -67.113   -69.051   -70.834   -72.462   -73.935   -75.253   -76.416   -77.424   -78.276   -78.974   -79.517   -79.904   -80.137   -80.215   -80.137   -79.904   -79.517   -78.974   -78.276   -77.424   -76.416   -75.253   -73.935   -72.462   -70.834   -69.051   -67.113   -65.020   -62.772   -60.369   -57.811   -55.097   -52.229   -49.206   -46.027   -42.694   -39.205   -35.562   -31.763   -27.809   -23.701   -19.437   -15.018   -10.444    -5.716    -0.832     4.207     9.401    14.750    20.254    25.914    31.728    37.697    43.821    50.100    56.535    63.124    69.869    76.768    83.823    91.032    98.397    97.174    93.516    89.921    86.391    82.926    79.526    76.192    72.926    69.726    66.594    63.531    60.536    57.611    54.755    51.968    49.252    46.607    44.032    41.528    39.096    36.735    34.446    32.230    30.085    28.013    26.014    24.087    22.234    20.454    18.747    17.113    15.554    14.068    12.656    11.318    10.055     8.865     7.750     6.710     5.744     4.853     4.037     3.295     2.629     2.037     1.521     1.080     0.714     0.423     0.208     0.069     0.005     0.000     0.000     0.000     0.000     0.000     0.000     0.000     0.000     0.000     0.000     0.000     0.000     0.000     0.000     0.000     0.000     0.000     0.000     0.000     0.000     0.000     0.000     0.000     0.000     0.000
     0.000     0.000     0.000     0.000     0.000     0.000     0.000     0.000     0.000     0.000     0.000     0.000     0.000     0.000     0.000     0.000     0.000     0.000     0.000     0.000     0.000     0.000     0.000     0.000     0.000     0.000     0.001     0.053     0.180     0.382     0.659     1.011     1.438     1.940     2.517     3.169     3.895     4.696     5.571     6.521     7.545     8.643     9.815    11.061    12.381    13.775    15.242    16.782    18.396    20.082    21.842    23.674    25.578    27.555    29.605    31.726    33.918    36.182    38.518    40.924    43.401    45.948    48.565    51.252    54.008    56.833    59.727    62.689    65.718    68.815    71.978    75.208    78.503    81.863    85.288    88.776    92.327    95.940    99.614    93.590    86.381    79.326    72.427    65.682    59.093    52.659    46.379    40.255    34.286    28.472    22.813    17.309    11.960     6.766     1.727    -3.157    -7.886   -12.460   -16.879   -21.143   -25.251   -29.205   -33.003   -36.647   -40.135   -43.469   -46.647   -49.671   -52.539   -55.252   -57.811   -60.214   -62.462   -64.555   -66.493   -68.276   -69.904   -71.377   -72.695   -73.858   -74.865   -75.718   -76.416   -76.959   -77.346   -77.579   -77.656   -77.579   -77.346   -76.959   -76.416   -75.718   -74.865   -73.858   -72.695   -71.377   -69.904   -68.276   -66.493   -64.555   -62.462   -60.214   -57.811   -55.252   -52.539   -49.671   -46.647   -43.469   -40.135   -36.647   -33.003   -29.205   -25.251   -21.143   -16.879   -12.460    -7.886    -3.157     1.727     6.766    11.960    17.309    22.813    28.472    34.286    40.255    46.379    52.659    59.093    65.682    72.427    79.326    86.381    93.590    99.614    95.940    92.327    88.776    85.288    81.863    78.503    75.208    71.978    68.815    65.718    62.689    59.727    56.833    54.008    51.252    48.565    45.948    43.401    40.924    38.518    36.182    33.918    31.726    29.605    27.555    25.578    23.674    21.842    20.082    18.396    16.782    15.242    13.775    12.381    11.061     9.815     8.643     7.545     6.521     5.571     4.696     3.895     3.169     2.517     1.940     1.438     1.011     0.659     0.382     0.180     0.053     0.001     0.000     0.000     0.000     0.000     0.000     0.000     0.000     0.000     0.000     0.000     0.000     0.000     0.000     0.000     0.000     0.000     0.000     0.000     0.000     0.000     0.000     0.000     0.000     0.000     0.000
     0.000     0.000     0.000     0.000     0.000     0.000     0.000     0.000     0.000     0.000     0.000     0.000     0.000     0.000     0.000     0.000     0.000     0.000     0.000     0.000     0.000     0.000     0.000     0.000     0.000     0.000     0.000     0.038     0.151     0.340     0.603     0.940     1.353     1.840     2.402     3.038     3.748     4.533     5.392     6.324     7.331     8.411     9.565    10.793    12.094    13.468    14.915    16.435    18.028    19.693    21.431    23.240    25.122    27.076    29.101    31.197    33.364    35.602    37.911    40.290    42.738    45.257    47.844    50.500    53.225    56.018    58.878    61.805    64.799    67.860    70.985    74.176    77.431    80.750    84.132    87.576    91.081    94.647    98.272    96.304    89.094    82.040    75.140    68.396    61.806    55.372    49.093    42.968    36.999    31.185    25.526    20.022    14.673     9.479     4.440    -0.444    -5.173    -9.747   -14.166   -18.429   -22.538   -26.492   -30.290   -33.934   -37.422   -40.756   -43.934   -46.957   -49.826   -52.539   -55.097   -57.500   -59.749   -61.842   -63.780   -65.563   -67.191   -68.664   -69.982   -71.144   -72.152   -73.005   -73.703   -74.245   -74.633   -74.865   -74.943   -74.865   -74.633   -74.245   -73.703   -73.005   -72.152   -71.144   -69.982   -68.664   -67.191   -65.563   -63.780   -61.842   -59.749   -57.500   -55.097   -52.539   -49.826   -46.957   -43.934   -40.756   -37.422   -33.934   -30.290   -26.492   -22.538   -18.429   -14.166    -9.747    -5.173    -0.444     4.440     9.479    14.673    20.022    25.526    31.185    36.999    42.968    49.093    55.372    61.806    68.396    75.140    82.040    89.094    96.304    98.272    94.647    91.081    87.576    84.132    80.750    77.431    74.176    70.985    67.860    64.799    61.805    58.878    56.018    53.225    50.500    47.844    45.257    42.738    40.290    37.911    35.602    33.364    31.197    29.101    27.076    25.122    23.240    21.431    19.693    18.028    16.435    14.915    13.468    12.094    10.793     9.565     8.411     7.331     6.324     5.392     4.533     3.748     3.038     2.402     1.840     1.353     0.940     0.603     0.340     0.151     0.038     0.000     0.000     0.000     0.000     0.000     0.000     0.000     0.000     0.000     0.000     0.000     0.000     0.000     0.000     0.000     0.000     0.000     0.000     0.000     0.000     0.000     0.000     0.000     0.000     0.000     0.000
     0.000     0.000     0.000     0.000     0.000     0.000     0.000     0.000     0.000     0.000     0.000     0.000     0.000     0.000     0.000     0.000     0.000     0.000     0.000     0.000     0.000     0.000     0.000     0.000     0.000     0.000     0.000     0.025     0.124     0.298     0.546     0.869     1.266     1.737     2.283     2.903     3.596     4.364     5.205     6.120     7.108     8.170     9.305    10.513    11.794    13.148    14.574    16.073    17.644    19.287    21.002    22.788    24.646    26.575    28.574    30.645    32.786    34.997    37.277    39.627    42.046    44.534    47.091    49.715    52.407    55.166    57.991    60.883    63.840    66.862    69.949    73.099    76.312    79.588    82.926    86.324    89.782    93.299    96.874    99.172    91.963    84.908    78.009    71.264    64.675    58.240    51.961    45.837    39.868    34.053    28.394    22.890    17.541    12.347     7.308     2.424    -2.305    -6.878   -11.297   -15.561   -19.670   -23.623   -27.422   -31.065   -34.554   -37.887   -41.066   -44.089   -46.957   -49.671   -52.229   -54.632   -56.880   -58.973   -60.911   -62.694   -64.322   -65.795   -67.113   -68.276   -69.284   -70.137   -70.834   -71.377   -71.765   -71.997   -72.075   -71.997   -71.765   -71.377   -70.834   -70.137   -69.284   -68.276   -67.113   -65.795   -64.322   -62.694   -60.911   -58.973   -56.880   -54.632   -52.229   -49.671   -46.957   -44.089   -41.066   -37.887   -34.554   -31.065   -27.422   -23.623   -19.670   -15.561   -11.297    -6.878    -2.305     2.424     7.308    12.347    17.541    22.890    28.394    34.053    39.868    45.837    51.961    58.240    64.675    71.264    78.009    84.908    91.963    99.172    96.874    93.299    89.782    86.324    82.926    79.588    76.312    73.099    69.949    66.862    63.840    60.883    57.991    55.166    52.407    49.715    47.091    44.534    42.046    39.627    37.277    34.997    32.786    30.645    28.574    26.575    24.646    22.788    21.002    19.287    17.644    16.073    14.574    13.148    11.794    10.513     9.305     8.170     7.108     6.120     5.205     4.364     3.596     2.903     2.283     1.737     1.266     0.869     0.546     0.298     0.124     0.025     0.000     0.000     0.000     0.000     0.000     0.000     0.000     0.000     0.000     0.000     0.000     0.000     0.000     0.000     0.000     0.000     0.000     0.000     0.000     0.000     0.000     0.000     0.000     0.000     0.000     0.000
     0.000     0.000     0.000     0.000     0.000     0.000     0.000     0.000     0.000     0.000     0.000     0.000     0.000     0.000     0.000     0.000     0.000     0.000     0.000     0.000     0.000     0.000     0.000     0.000     0.000     0.000     0.000     0.015     0.099     0.257     0.490     0.797     1.178     1.633     2.161     2.764     3.440     4.190     5.013     5.909     6.878     7.921     9.036    10.223    11.483    12.816    14.220    15.697    17.245    18.865    20.556    22.317    24.150    26.053    28.027    30.070    32.183    34.366    36.617    38.938    41.326    43.782    46.306    48.897    51.555    54.279    57.068    59.922    62.841    65.824    68.870    71.978    75.149    78.380    81.671    85.022    88.431    91.898    95.420    98.998    94.986    87.931    81.032    74.287    67.698    61.264    54.984    48.860    42.891    37.077    31.418    25.914    20.564    15.370    10.332     5.448     0.719    -3.855    -8.274   -12.538   -16.646   -20.600   -24.398   -28.042   -31.531   -34.864   -38.042   -41.066   -43.934   -46.647   -49.206   -51.609   -53.857   -55.950   -57.888   -59.671   -61.299   -62.772   -64.090   -65.253   -66.261   -67.113   -67.811   -68.354   -68.741   -68.974   -69.051   -68.974   -68.741   -68.354   -67.811   -67.113   -66.261   -65.253   -64.090   -62.772   -61.299   -59.671   -57.888   -55.950   -53.857   -51.609   -49.206   -46.647   -43.934   -41.066   -38.042   -34.864   -31.531   -28.042   -24.398   -20.600   -16.646   -12.538    -8.274    -3.855     0.719     5.448    10.332    15.370    20.564    25.914    31.418    37.077    42.891    48.860    54.984    61.264    67.698    74.287    81.032    87.931    94.986    98.998    95.420    91.898    88.431    85.022    81.671    78.380    75.149    71.978    68.870    65.824    62.841    59.922    57.068    54.279    51.555    48.897    46.306    43.782    41.326    38.938    36.617    34.366    32.183    30.070    28.027    26.053    24.150    22.317    20.556    18.865    17.245    15.697    14.220    12.816    11.483    10.223     9.036     7.921     6.878     5.909     5.013     4.190     3.440     2.764     2.161     1.633     1.178     0.797     0.490     0.257     0.099     0.015     0.000     0.000     0.000     0.000     0.000     0.000     0.000     0.000     0.000     0.000     0.000     0.000     0.000     0.000     0.000     0.000     0.000     0.000     0.000     0.000     0.000     0.000     0.000     0.000     0.000     0.000
     0.000     0.000     0.000     0.000     0.000     0.000     0.000     0.000     0.000     0.000     0.000     0.000     0.000     0.000     0.000     0.000     0.000     0.000     0.000     0.000     0.000     0.000     0.000     0.000     0.000     0.000     0.000     0.007     0.075     0.218     0.434     0.724     1.088     1.526     2.037     2.622     3.280     4.011     4.815     5.691     6.641     7.663     8.757     9.924    11.162    12.472    13.854    15.308    16.832    18.427    20.093    21.830    23.636    25.513    27.459    29.474    31.559    33.712    35.933    38.222    40.579    43.002    45.493    48.049    50.671    53.358    56.110    58.926    61.805    64.747    67.751    70.816    73.942    77.127    80.372    83.673    87.032    90.447    93.916    97.438    98.164    91.110    84.210    77.466    70.876    64.442    58.163    52.039    46.069    40.255    34.596    29.092    23.743    18.549    13.510     8.626     3.897    -0.677    -5.095    -9.359   -13.468   -17.421   -21.220   -24.864   -28.352   -31.686   -34.864   -37.887   -40.756   -43.469   -46.027   -48.430   -50.679   -52.772   -54.710   -56.493   -58.121   -59.594   -60.911   -62.074   -63.082   -63.935   -64.633   -65.175   -65.563   -65.795   -65.873   -65.795   -65.563   -65.175   -64.633   -63.935   -63.082   -62.074   -60.911   -59.594   -58.121   -56.493   -54.710   -52.772   -50.679   -48.430   -46.027   -43.469   -40.756   -37.887   -34.864   -31.686   -28.352   -24.864   -21.220   -17.421   -13.468    -9.359    -5.095    -0.677     3.897     8.626    13.510    18.549    23.743    29.092    34.596    40.255    46.069    52.039    58.163    64.442    70.876    77.466    84.210    91.110    98.164    97.438    93.916    90.447    87.032    83.673    80.372    77.127    73.942    70.816    67.751    64.747    61.805    58.926    56.110    53.358    50.671    48.049    45.493    43.002    40.579    38.222    35.933    33.712    31.559    29.474    27.459    25.513    23.636    21.830    20.093    18.427    16.832    15.308    13.854    12.472    11.162     9.924     8.757     7.663     6.641     5.691     4.815     4.011     3.280     2.622     2.037     1.526     1.088     0.724     0.434     0.218     0.075     0.007     0.000     0.000     0.000     0.000     0.000     0.000     0.000     0.000     0.000     0.000     0.000     0.000     0.000     0.000     0.000     0.000     0.000     0.000     0.000     0.000     0.000     0.000     0.000     0.000     0.000     0.000
     0.000     0.000     0.000     0.000     0.000     0.000     0.000     0.000     0.000     0.000     0.000     0.000     0.000     0.000     0.000     0.000     0.000     0.000     0.000     0.000     0.000     0.000     0.000     0.000     0.000     0.000     0.000     0.002     0.054     0.180     0.379     0.652     0.999     1.418     1.911     2.477     3.116     3.828     4.612     5.468     6.397     7.398     8.471     9.615    10.831    12.118    13.476    14.906    16.405    17.975    19.616    21.326    23.105    24.954    26.872    28.858    30.913    33.035    35.225    37.482    39.806    42.195    44.651    47.172    49.757    52.407    55.120    57.896    60.734    63.634    66.594    69.615    72.695    75.833    79.028    82.280    85.587    88.948    92.362    95.828    99.344    94.443    87.544    80.799    74.210    67.776    61.496    55.372    49.403    43.589    37.929    32.425    27.076    21.882    16.843    11.960     7.231     2.657    -1.762    -6.026   -10.134   -14.088   -17.887   -21.530   -25.019   -28.352   -31.531   -34.554   -37.422   -40.135   -42.694   -45.097   -47.345   -49.438   -51.376   -53.159   -54.787   -56.260   -57.578   -58.741   -59.749   -60.601   -61.299   -61.842   -62.229   -62.462   -62.539   -62.462   -62.229   -61.842   -61.299   -60.601   -59.749   -58.741   -57.578   -56.260   -54.787   -53.159   -51.376   -49.438   -47.345   -45.097   -42.694   -40.135   -37.422   -34.554   -31.531   -28.352   -25.019   -21.530   -17.887   -14.088   -10.134    -6.026    -1.762     2.657     7.231    11.960    16.843    21.882    27.076    32.425    37.929    43.589    49.403    55.372    61.496    67.776    74.210    80.799    87.544    94.443    99.344    95.828    92.362    88.948    85.587    82.280    79.028    75.833    72.695    69.615    66.594    63.634    60.734    57.896    55.120    52.407    49.757    47.172    44.651    42.195    39.806    37.482    35.225    33.035    30.913    28.858    26.872    24.954    23.105    21.326    19.616    17.975    16.405    14.906    13.476    12.118    10.831     9.615     8.471     7.398     6.397     5.468     4.612     3.828     3.116     2.477     1.911     1.418     0.999     0.652     0.379     0.180     0.054     0.002     0.000     0.000     0.000     0.000     0.000     0.000     0.000     0.000     0.000     0.000     0.000     0.000     0.000     0.000     0.000     0.000     0.000     0.000     0.000     0.000     0.000     0.000     0.000     0.000     0.000     0.000
     0.000     0.000     0.000     0.000     0.000     0.000     0.000     0.000     0.000     0.000     0.000     0.000     0.000     0.000     0.000     0.000     0.000     0.000     0.000     0.000     0.000     0.000     0.000     0.000     0.000     0.000     0.000     0.000     0.035     0.144     0.326     0.581     0.909     1.310     1.784     2.331     2.950     3.641     4.405     5.240     6.147     7.126     8.177     9.298    10.491    11.754    13.088    14.492    15.966    17.510    19.124    20.806    22.558    24.378    26.266    28.223    30.246    32.337    34.495    36.718    39.008    41.363    43.782    46.266    48.814    51.425    54.098    56.833    59.629    62.486    65.402    68.377    71.409    74.499    77.645    80.845    84.099    87.405    90.763    94.171    97.627    97.932    91.032    84.288    77.698    71.264    64.985    58.860    52.891    47.077    41.418    35.914    30.565    25.371    20.332    15.448    10.719     6.145     1.727    -2.537    -6.646   -10.599   -14.398   -18.042   -21.530   -24.864   -28.042   -31.065   -33.934   -36.647   -39.205   -41.608   -43.857   -45.950   -47.888   -49.671   -51.299   -52.772   -54.089   -55.252   -56.260   -57.113   -57.811   -58.353   -58.741   -58.973   -59.051   -58.973   -58.741   -58.353   -57.811   -57.113   -56.260   -55.252   -54.089   -52.772   -51.299   -49.671   -47.888   -45.950   -43.857   -41.608   -39.205   -36.647   -33.934   -31.065   -28.042   -24.864   -21.530   -18.042   -14.398   -10.599    -6.646    -2.537     1.727     6.145    10.719    15.448    20.332    25.371    30.565    35.914    41.418    47.077    52.891    58.860    64.985    71.264    77.698    84.288    91.032    97.932    97.627    94.171    90.763    87.405    84.099    80.845    77.645    74.499    71.409    68.377    65.402    62.486    59.629    56.833    54.098    51.425    48.814    46.266    43.782    41.363    39.008    36.718    34.495    32.337    30.246    28.223    26.266    24.378    22.558    20.806    19.124    17.510    15.966    14.492    13.088    11.754    10.491     9.298     8.177     7.126     6.147     5.240     4.405     3.641     2.950     2.331     1.784     1.310     0.909     0.581     0.326     0.144     0.035     0.000     0.000     0.000     0.000     0.000     0.000     0.000     0.000     0.000     0.000     0.000     0.000     0.000     0.000     0.000     0.000     0.000     0.000     0.000     0.000     0.000     0.000     0.000     0.000     0.000     0.000     0.000
     0.000     0.000     0.000     0.000     0.000     0.000     0.000     0.000     0.000     0.000     0.000     0.000     0.000     0.000     0.000     0.000     0.000     0.000     0.000     0.000     0.000     0.000     0.000     0.000     0.000     0.000     0.000     0.000     0.020     0.111     0.275     0.511     0.820     1.202     1.656     2.183     2.781     3.452     4.194     5.008     5.893     6.849     7.876     8.974    10.142    11.381    12.690    14.068    15.516    17.033    18.618    20.273    21.995    23.786    25.644    27.569    29.561    31.619    33.743    35.933    38.187    40.506    42.889    45.335    47.844    50.415    53.047    55.740    58.493    61.305    64.176    67.103    70.088    73.128    76.222    79.370    82.570    85.821    89.121    92.470    95.865    99.306    94.676    87.931    81.342    74.908    68.628    62.504    56.535    50.721    45.062    39.557    34.208    29.014    23.975    19.092    14.363     9.789     5.370     1.106    -3.002    -6.956   -10.755   -14.398   -17.887   -21.220   -24.398   -27.422   -30.290   -33.003   -35.562   -37.965   -40.213   -42.306   -44.244   -46.027   -47.655   -49.128   -50.446   -51.609   -52.617   -53.469   -54.167   -54.710   -55.097   -55.330   -55.407   -55.330   -55.097   -54.710   -54.167   -53.469   -52.617   -51.609   -50.446   -49.128   -47.655   -46.027   -44.244   -42.306   -40.213   -37.965   -35.562   -33.003   -30.290   -27.422   -24.398   -21.220   -17.887   -14.398   -10.755    -6.956    -3.002     1.106     5.370     9.789    14.363    19.092    23.975    29.014    34.208    39.557    45.062    50.721    56.535    62.504    68.628    74.908    81.342    87.931    94.676    99.306    95.865    92.470    89.121    85.821    82.570    79.370    76.222    73.128    70.088    67.103    64.176    61.305    58.493    55.740    53.047    50.415    47.844    45.335    42.889    40.506    38.187    35.933    33.743    31.619    29.561    27.569    25.644    23.786    21.995    20.273    18.618    17.033    15.516    14.068    12.690    11.381    10.142     8.974     7.876     6.849     5.893     5.008     4.194     3.452     2.781     2.183     1.656     1.202     0.820     0.511     0.275     0.111     0.020     0.000     0.000     0.000     0.000     0.000     0.000     0.000     0.000     0.000     0.000     0.000     0.000     0.000     0.000     0.000     0.000     0.000     0.000     0.000     0.000     0.000     0.000     0.000     0.000     0.000     0.000     0.000
     0.000     0.000     0.000     0.000     0.000     0.000     0.000     0.000     0.000     0.000     0.000     0.000     0.000     0.000     0.000     0.000     0.000     0.000     0.000     0.000     0.000     0.000     0.000     0.000     0.000     0.000     0.000     0.000     0.009     0.081     0.226     0.443     0.733     1.095     1.529     2.034     2.612     3.260     3.981     4.772     5.634     6.567     7.570     8.643     9.787    11.000    12.282    13.634    15.054    16.544    18.101    19.726    21.419    23.179    25.006    26.899    28.858    30.883    32.973    35.127    37.345    39.627    41.972    44.379    46.848    49.378    51.968    54.618    57.327    60.094    62.917    65.797    68.733    71.722    74.764    77.858    81.003    84.197    87.440    90.728    94.062    97.438    98.474    91.730    85.141    78.706    72.427    66.303    60.333    54.519    48.860    43.356    38.007    32.813    27.774    22.890    18.161    13.587     9.169     4.905     0.796    -3.157    -6.956   -10.599   -14.088   -17.421   -20.600   -23.623   -26.492   -29.205   -31.763   -34.166   -36.414   -38.508   -40.446   -42.229   -43.857   -45.329   -46.647   -47.810   -48.818   -49.671   -50.368   -50.911   -51.299   -51.531   -51.609   -51.531   -51.299   -50.911   -50.368   -49.671   -48.818   -47.810   -46.647   -45.329   -43.857   -42.229   -40.446   -38.508   -36.414   -34.166   -31.763   -29.205   -26.492   -23.623   -20.600   -17.421   -14.088   -10.599    -6.956    -3.157     0.796     4.905     9.169    13.587    18.161    22.890    27.774    32.813    38.007    43.356    48.860    54.519    60.333    66.303    72.427    78.706    85.141    91.730    98.474    97.438    94.062    90.728    87.440    84.197    81.003    77.858    74.764    71.722    68.733    65.797    62.917    60.094    57.327    54.618    51.968    49.378    46.848    44.379    41.972    39.627    37.345    35.127    32.973    30.883    28.858    26.899    25.006    23.179    21.419    19.726    18.101    16.544    15.054    13.634    12.282    11.000     9.787     8.643     7.570     6.567     5.634     4.772     3.981     3.260     2.612     2.034     1.529     1.095     0.733     0.443     0.226     0.081     0.009     0.000     0.000     0.000     0.000     0.000     0.000     0.000     0.000     0.000     0.000     0.000     0.000     0.000     0.000     0.000     0.000     0.000     0.000     0.000     0.000     0.000     0.000     0.000     0.000     0.000     0.000     0.000
     0.000     0.000     0.000     0.000     0.000     0.000     0.000     0.000     0.000     0.000     0.000     0.000     0.000     0.000     0.000     0.000     0.000     0.000     0.000     0.000     0.000     0.000     0.000     0.000     0.000     0.000     0.000     0.000     0.002     0.055     0.180     0.378     0.647     0.989     1.401     1.886     2.441     3.068     3.765     4.533     5.371     6.280     7.258     8.307     9.424    10.611    11.867    13.191    14.583    16.044    17.572    19.167    20.829    22.558    24.353    26.213    28.139    30.129    32.183    34.302    36.483    38.727    41.033    43.401    45.829    48.317    50.864    53.470    56.133    58.854    61.630    64.461    67.346    70.283    73.273    76.312    79.401    82.538    85.721    88.948    92.219    95.531    98.883    95.684    89.094    82.660    76.381    70.256    64.287    58.473    52.814    47.310    41.961    36.767    31.728    26.844    22.115    17.541    13.122     8.859     4.750     0.796    -3.002    -6.646   -10.134   -13.468   -16.646   -19.670   -22.538   -25.251   -27.809   -30.213   -32.461   -34.554   -36.492   -38.275   -39.903   -41.376   -42.694   -43.857   -44.864   -45.717   -46.415   -46.957   -47.345   -47.578   -47.655   -47.578   -47.345   -46.957   -46.415   -45.717   -44.864   -43.857   -42.694   -41.376   -39.903   -38.275   -36.492   -34.554   -32.461   -30.213   -27.809   -25.251   -22.538   -19.670   -16.646   -13.468   -10.134    -6.646    -3.002     0.796     4.750     8.859    13.122    17.541    22.115    26.844    31.728    36.767    41.961    47.310    52.814    58.473    64.287    70.256    76.381    82.660    89.094    95.684    98.883    95.531    92.219    88.948    85.721    82.538    79.401    76.312    73.273    70.283    67.346    64.461    61.630    58.854    56.133    53.470    50.864    48.317    45.829    43.401    41.033    38.727    36.483    34.302    32.183    30.129    28.139    26.213    24.353    22.558    20.829    19.167    17.572    16.044    14.583    13.191    11.867    10.611     9.424     8.307     7.258     6.280     5.371     4.533     3.765     3.068     2.441     1.886     1.401     0.989     0.647     0.378     0.180     0.055     0.002     0.000     0.000     0.000     0.000     0.000     0.000     0.000     0.000     0.000     0.000     0.000     0.000     0.000     0.000     0.000     0.000     0.000     0.000     0.000     0.000     0.000     0.000     0.000     0.000     0.000     0.000     0.000
     0.000     0.000     0.000     0.000     0.000     0.000     0.000     0.000     0.000     0.000     0.000     0.000     0.000     0.000     0.000     0.000     0.000     0.000     0.000     0.000     0.000     0.000     0.000     0.000     0.000     0.000     0.000     0.000     0.000     0.033     0.139     0.316     0.564     0.884     1.275     1.737     2.270     2.874     3.548     4.292     5.106     5.990     6.943     7.965     9.056    10.216    11.444    12.740    14.104    15.535    17.033    18.597    20.228    21.924    23.686    25.513    27.404    29.359    31.378    33.459    35.602    37.808    40.074    42.401    44.787    47.232    49.736    52.297    54.914    57.587    60.315    63.096    65.930    68.815    71.750    74.735    77.767    80.845    83.968    87.134    90.341    93.589    96.874    99.792    93.203    86.769    80.489    74.365    68.396    62.582    56.922    51.418    46.069    40.875    35.836    30.952    26.224    21.650    17.231    12.967     8.859     4.905     1.106    -2.537    -6.026    -9.359   -12.538   -15.561   -18.429   -21.143   -23.701   -26.104   -28.352   -30.445   -32.383   -34.166   -35.794   -37.267   -38.585   -39.748   -40.756   -41.608   -42.306   -42.849   -43.236   -43.469   -43.546   -43.469   -43.236   -42.849   -42.306   -41.608   -40.756   -39.748   -38.585   -37.267   -35.794   -34.166   -32.383   -30.445   -28.352   -26.104   -23.701   -21.143   -18.429   -15.561   -12.538    -9.359    -6.026    -2.537     1.106     4.905     8.859    12.967    17.231    21.650    26.224    30.952    35.836    40.875    46.069    51.418    56.922    62.582    68.396    74.365    80.489    86.769    93.203    99.792    96.874    93.589    90.341    87.134    83.968    80.845    77.767    74.735    71.750    68.815    65.930    63.096    60.315    57.587    54.914    52.297    49.736    47.232    44.787    42.401    40.074    37.808    35.602    33.459    31.378    29.359    27.404    25.513    23.686    21.924    20.228    18.597    17.033    15.535    14.104    12.740    11.444    10.216     9.056     7.965     6.943     5.990     5.106     4.292     3.548     2.874     2.270     1.737     1.275     0.884     0.564     0.316     0.139     0.033     0.000     0.000     0.000     0.000     0.000     0.000     0.000     0.000     0.000     0.000     0.000     0.000     0.000     0.000     0.000     0.000     0.000     0.000     0.000     0.000     0.000     0.000     0.000     0.000     0.000     0.000     0.000     0.000
     0.000     0.000     0.000     0.000     0.000     0.000     0.000     0.000     0.000     0.000     0.000     0.000     0.000     0.000     0.000     0.000     0.000     0.000     0.000     0.000     0.000     0.000     0.000     0.000     0.000     0.000     0.000     0.000     0.000     0.017     0.101     0.257     0.484     0.782     1.151     1.591     2.100     2.680     3.330     4.050     4.839     5.697     6.624     7.619     8.683     9.815    11.015    12.282    13.616    15.017    16.484    18.017    19.616    21.279    23.007    24.800    26.655    28.574    30.556    32.600    34.705    36.870    39.096    41.381    43.725    46.127    48.586    51.101    53.671    56.296    58.974    61.705    64.487    67.319    70.200    73.128    76.102    79.121    82.184    85.288    88.431    91.613    94.830    98.082    97.467    91.032    84.753    78.629    72.659    66.845    61.186    55.682    50.333    45.139    40.100    35.216    30.487    25.914    21.495    17.231    13.122     9.169     5.370     1.727    -1.762    -5.095    -8.274   -11.297   -14.166   -16.879   -19.437   -21.840   -24.088   -26.181   -28.120   -29.903   -31.531   -33.003   -34.321   -35.484   -36.492   -37.345   -38.042   -38.585   -38.973   -39.205   -39.283   -39.205   -38.973   -38.585   -38.042   -37.345   -36.492   -35.484   -34.321   -33.003   -31.531   -29.903   -28.120   -26.181   -24.088   -21.840   -19.437   -16.879   -14.166   -11.297    -8.274    -5.095    -1.762     1.727     5.370     9.169    13.122    17.231    21.495    25.914    30.487    35.216    40.100    45.139    50.333    55.682    61.186    66.845    72.659    78.629    84.753    91.032    97.467    98.082    94.830    91.613    88.431    85.288    82.184    79.121    76.102    73.128    70.200    67.319    64.487    61.705    58.974    56.296    53.671    51.101    48.586    46.127    43.725    41.381    39.096    36.870    34.705    32.600    30.556    28.574    26.655    24.800    23.007    21.279    19.616    18.017    16.484    15.017    13.616    12.282    11.015     9.815     8.683     7.619     6.624     5.697     4.839     4.050     3.330     2.680     2.100     1.591     1.151     0.782     0.484     0.257     0.101     0.017     0.000     0.000     0.000     0.000     0.000     0.000     0.000     0.000     0.000     0.000     0.000     0.000     0.000     0.000     0.000     0.000     0.000     0.000     0.000     0.000     0.000     0.000     0.000     0.000     0.000     0.000     0.000     0.000
     0.000     0.000     0.000     0.000     0.000     0.000     0.000     0.000     0.000     0.000     0.000     0.000     0.000     0.000     0.000     0.000     0.000     0.000     0.000     0.000     0.000     0.000     0.000     0.000     0.000     0.000     0.000     0.000     0.000     0.005     0.069     0.203     0.408     0.684     1.029     1.446     1.932     2.487     3.112     3.807     4.570     5.402     6.302     7.270     8.307     9.410    10.581    11.818    13.122    14.492    15.928    17.428    18.994    20.624    22.318    24.075    25.894    27.777    29.721    31.726    33.791    35.916    38.101    40.344    42.644    45.002    47.415    49.884    52.407    54.983    57.611    60.290    63.019    65.797    68.623    71.495    74.411    77.370    80.372    83.413    86.492    89.607    92.757    95.940    99.152    95.451    89.172    83.047    77.078    71.264    65.605    60.101    54.752    49.558    44.519    39.635    34.906    30.332    25.914    21.650    17.541    13.587     9.789     6.145     2.657    -0.677    -3.855    -6.878    -9.747   -12.460   -15.018   -17.421   -19.670   -21.763   -23.701   -25.484   -27.112   -28.585   -29.903   -31.065   -32.073   -32.926   -33.624   -34.166   -34.554   -34.786   -34.864   -34.786   -34.554   -34.166   -33.624   -32.926   -32.073   -31.065   -29.903   -28.585   -27.112   -25.484   -23.701   -21.763   -19.670   -17.421   -15.018   -12.460    -9.747    -6.878    -3.855    -0.677     2.657     6.145     9.789    13.587    17.541    21.650    25.914    30.332    34.906    39.635    44.519    49.558    54.752    60.101    65.605    71.264    77.078    83.047    89.172    95.451    99.152    95.940    92.757    89.607    86.492    83.413    80.372    77.370    74.411    71.495    68.623    65.797    63.019    60.290    57.611    54.983    52.407    49.884    47.415    45.002    42.644    40.344    38.101    35.916    33.791    31.726    29.721    27.777    25.894    24.075    22.318    20.624    18.994    17.428    15.928    14.492    13.122    11.818    10.581     9.410     8.307     7.270     6.302     5.402     4.570     3.807     3.112     2.487     1.932     1.446     1.029     0.684     0.408     0.203     0.069     0.005     0.000     0.000     0.000     0.000     0.000     0.000     0.000     0.000     0.000     0.000     0.000     0.000     0.000     0.000     0.000     0.000     0.000     0.000     0.000     0.000     0.000     0.000     0.000     0.000     0.000     0.000     0.000     0.000
     0.000     0.000     0.000     0.000     0.000     0.000     0.000     0.000     0.000     0.000     0.000     0.000     0.000     0.000     0.000     0.000     0.000     0.000     0.000     0.000     0.000     0.000     0.000     0.000     0.000     0.000     0.000     0.000     0.000     0.000     0.042     0.154     0.336     0.589     0.911     1.303     1.765     2.296     2.895     3.564     4.301     5.106     5.979     6.919     7.927     9.001    10.142    11.350    12.623    13.961    15.364    16.832    18.364    19.959    21.618    23.339    25.122    26.967    28.872    30.838    32.863    34.948    37.090    39.290    41.547    43.859    46.227    48.648    51.122    53.649    56.226    58.854    61.530    64.253    67.023    69.837    72.695    75.594    78.534    81.512    84.526    87.576    90.658    93.770    96.911   100.025    93.746    87.621    81.652    75.838    70.179    64.675    59.326    54.132    49.093    44.209    39.480    34.906    30.487    26.224    22.115    18.161    14.363    10.719     7.231     3.897     0.719    -2.305    -5.173    -7.886   -10.444   -12.848   -15.096   -17.189   -19.127   -20.910   -22.538   -24.011   -25.329   -26.492   -27.499   -28.352   -29.050   -29.592   -29.980   -30.213   -30.290   -30.213   -29.980   -29.592   -29.050   -28.352   -27.499   -26.492   -25.329   -24.011   -22.538   -20.910   -19.127   -17.189   -15.096   -12.848   -10.444    -7.886    -5.173    -2.305     0.719     3.897     7.231    10.719    14.363    18.161    22.115    26.224    30.487    34.906    39.480    44.209    49.093    54.132    59.326    64.675    70.179    75.838    81.652    87.621    93.746   100.025    96.911    93.770    90.658    87.576    84.526    81.512    78.534    75.594    72.695    69.837    67.023    64.253    61.530    58.854    56.226    53.649    51.122    48.648    46.227    43.859    41.547    39.290    37.090    34.948    32.863    30.838    28.872    26.967    25.122    23.339    21.618    19.959    18.364    16.832    15.364    13.961    12.623    11.350    10.142     9.001     7.927     6.919     5.979     5.106     4.301     3.564     2.895     2.296     1.765     1.303     0.911     0.589     0.336     0.154     0.042     0.000     0.000     0.000     0.000     0.000     0.000     0.000     0.000     0.000     0.000     0.000     0.000     0.000     0.000     0.000     0.000     0.000     0.000     0.000     0.000     0.000     0.000     0.000     0.000     0.000     0.000     0.000     0.000     0.000
     0.000     0.000     0.000     0.000     0.000     0.000     0.000     0.000     0.000     0.000     0.000     0.000     0.000     0.000     0.000     0.000     0.000     0.000     0.000     0.000     0.000     0.000     0.000     0.000     0.000     0.000     0.000     0.000     0.000     0.000     0.021     0.110     0.269     0.498     0.797     1.164     1.601     2.106     2.680     3.322     4.032     4.810     5.655     6.567     7.545     8.590     9.701    10.877    12.118    13.424    14.795    16.229    17.726    19.287    20.910    22.594    24.340    26.146    28.013    29.939    31.923    33.966    36.066    38.222    40.434    42.701    45.021    47.395    49.820    52.297    54.823    57.398    60.020    62.689    65.402    68.159    70.957    73.796    76.674    79.588    82.538    85.521    88.534    91.577    94.647    97.741    98.474    92.350    86.381    80.567    74.908    69.404    64.054    58.861    53.822    48.938    44.209    39.635    35.216    30.952    26.844    22.890    19.092    15.448    11.960     8.626     5.448     2.424    -0.444    -3.157    -5.716    -8.119   -10.367   -12.460   -14.398   -16.181   -17.809   -19.282   -20.600   -21.763   -22.770   -23.623   -24.321   -24.864   -25.251   -25.484   -25.561   -25.484   -25.251   -24.864   -24.321   -23.623   -22.770   -21.763   -20.600   -19.282   -17.809   -16.181   -14.398   -12.460   -10.367    -8.119    -5.716    -3.157    -0.444     2.424     5.448     8.626    11.960    15.448    19.092    22.890    26.844    30.952    35.216    39.635    44.209    48.938    53.822    58.861    64.054    69.404    74.908    80.567    86.381    92.350    98.474    97.741    94.647    91.577    88.534    85.521    82.538    79.588    76.674    73.796    70.957    68.159    65.402    62.689    60.020    57.398    54.823    52.297    49.820    47.395    45.021    42.701    40.434    38.222    36.066    33.966    31.923    29.939    28.013    26.146    24.340    22.594    20.910    19.287    17.726    16.229    14.795    13.424    12.118    10.877     9.701     8.590     7.545     6.567     5.655     4.810     4.032     3.322     2.680     2.106     1.601     1.164     0.797     0.498     0.269     0.110     0.021     0.000     0.000     0.000     0.000     0.000     0.000     0.000     0.000     0.000     0.000     0.000     0.000     0.000     0.000     0.000     0.000     0.000     0.000     0.000     0.000     0.000     0.000     0.000     0.000     0.000     0.000     0.000     0.000     0.000
     0.000     0.000     0.000     0.000     0.000     0.000     0.000     0.000     0.000     0.000     0.000     0.000     0.000     0.000     0.000     0.000     0.000     0.000     0.000     0.000     0.000     0.000     0.000     0.000     0.000     0.000     0.000     0.000     0.000     0.000     0.007     0.073     0.208     0.413     0.687     1.029     1.441     1.920     2.467     3.082     3.765     4.514     5.331     6.213     7.162     8.177     9.256    10.401    11.610    12.884    14.220    15.620    17.083    18.608    20.194    21.842    23.549    25.317    27.144    29.029    30.972    32.973    35.029    37.141    39.308    41.528    43.802    46.127    48.503    50.929    53.403    55.925    58.493    61.106    63.762    66.461    69.200    71.978    74.794    77.645    80.529    83.445    86.391    89.364    92.362    95.383    98.425    97.234    91.265    85.451    79.792    74.287    68.938    63.744    58.705    53.822    49.093    44.519    40.100    35.836    31.728    27.774    23.975    20.332    16.843    13.510    10.332     7.308     4.440     1.727    -0.832    -3.235    -5.483    -7.576    -9.514   -11.297   -12.925   -14.398   -15.716   -16.879   -17.887   -18.739   -19.437   -19.980   -20.367   -20.600   -20.677   -20.600   -20.367   -19.980   -19.437   -18.739   -17.887   -16.879   -15.716   -14.398   -12.925   -11.297    -9.514    -7.576    -5.483    -3.235    -0.832     1.727     4.440     7.308    10.332    13.510    16.843    20.332    23.975    27.774    31.728    35.836    40.100    44.519    49.093    53.822    58.705    63.744    68.938    74.287    79.792    85.451    91.265    97.234    98.425    95.383    92.362    89.364    86.391    83.445    80.529    77.645    74.794    71.978    69.200    66.461    63.762    61.106    58.493    55.925    53.403    50.929    48.503    46.127    43.802    41.528    39.308    37.141    35.029    32.973    30.972    29.029    27.144    25.317    23.549    21.842    20.194    18.608    17.083    15.620    14.220    12.884    11.610    10.401     9.256     8.177     7.162     6.213     5.331     4.514     3.765     3.082     2.467     1.920     1.441     1.029     0.687     0.413     0.208     0.073     0.007     0.000     0.000     0.000     0.000     0.000     0.000     0.000     0.000     0.000     0.000     0.000     0.000     0.000     0.000     0.000     0.000     0.000     0.000     0.000     0.000     0.000     0.000     0.000     0.000     0.000     0.000     0.000     0.000     0.000
     0.000     0.000     0.000     0.000     0.000     0.000     0.000     0.000     0.000     0.000     0.000     0.000     0.000     0.000     0.000     0.000     0.000     0.000     0.000     0.000     0.000     0.000     0.000     0.000     0.000     0.000     0.000     0.000     0.000     0.000     0.000     0.043     0.154     0.334     0.583     0.900     1.285     1.737     2.258     2.845     3.500     4.221     5.008     5.861     6.779     7.763     8.811     9.924    11.100    12.340    13.643    15.008    16.435    17.923    19.473    21.082    22.752    24.480    26.266    28.111    30.012    31.969    33.982    36.049    38.170    40.344    42.569    44.846    47.172    49.546    51.968    54.437    56.950    59.508    62.107    64.747    67.427    70.144    72.897    75.684    78.503    81.353    84.230    87.134    90.061    93.010    95.977    98.960    96.304    90.490    84.830    79.326    73.977    68.783    63.744    58.861    54.132    49.558    45.139    40.875    36.767    32.813    29.014    25.371    21.882    18.549    15.370    12.347     9.479     6.766     4.207     1.804    -0.444    -2.537    -4.475    -6.258    -7.886    -9.359   -10.677   -11.840   -12.848   -13.700   -14.398   -14.941   -15.328   -15.561   -15.638   -15.561   -15.328   -14.941   -14.398   -13.700   -12.848   -11.840   -10.677    -9.359    -7.886    -6.258    -4.475    -2.537    -0.444     1.804     4.207     6.766     9.479    12.347    15.370    18.549    21.882    25.371    29.014    32.813    36.767    40.875    45.139    49.558    54.132    58.861    63.744    68.783    73.977    79.326    84.830    90.490    96.304    98.960    95.977    93.010    90.061    87.134    84.230    81.353    78.503    75.684    72.897    70.144    67.427    64.747    62.107    59.508    56.950    54.437    51.968    49.546    47.172    44.846    42.569    40.344    38.170    36.049    33.982    31.969    30.012    28.111    26.266    24.480    22.752    21.082    19.473    17.923    16.435    15.008    13.643    12.340    11.100     9.924     8.811     7.763     6.779     5.861     5.008     4.221     3.500     2.845     2.258     1.737     1.285     0.900     0.583     0.334     0.154     0.043     0.000     0.000     0.000     0.000     0.000     0.000     0.000     0.000     0.000     0.000     0.000     0.000     0.000     0.000     0.000     0.000     0.000     0.000     0.000     0.000     0.000     0.000     0.000     0.000     0.000     0.000     0.000     0.000     0.000     0.000
     0.000     0.000     0.000     0.000     0.000     0.000     0.000     0.000     0.000     0.000     0.000     0.000     0.000     0.000     0.000     0.000     0.000     0.000     0.000     0.000     0.000     0.000     0.000     0.000     0.000     0.000     0.000     0.000     0.000     0.000     0.000     0.020     0.106     0.261     0.484     0.775     1.134     1.559     2.052     2.612     3.237     3.929     4.687     5.509     6.397     7.349     8.365     9.445    10.588    11.794    13.062    14.392    15.783    17.235    18.747    20.318    21.948    23.636    25.382    27.185    29.043    30.957    32.926    34.948    37.022    39.149    41.326    43.553    45.829    48.152    50.522    52.936    55.395    57.896    60.438    63.019    65.639    68.295    70.985    73.709    76.463    79.246    82.055    84.890    87.746    90.622    93.516    96.424    99.344    95.684    90.024    84.520    79.171    73.977    68.938    64.054    59.326    54.752    50.333    46.069    41.961    38.007    34.208    30.565    27.076    23.743    20.564    17.541    14.673    11.960     9.401     6.998     4.750     2.657     0.719    -1.064    -2.692    -4.165    -5.483    -6.646    -7.654    -8.506    -9.204    -9.747   -10.134   -10.367   -10.444   -10.367   -10.134    -9.747    -9.204    -8.506    -7.654    -6.646    -5.483    -4.165    -2.692    -1.064     0.719     2.657     4.750     6.998     9.401    11.960    14.673    17.541    20.564    23.743    27.076    30.565    34.208    38.007    41.961    46.069    50.333    54.752    59.326    64.054    68.938    73.977    79.171    84.520    90.024    95.684    99.344    96.424    93.516    90.622    87.746    84.890    82.055    79.246    76.463    73.709    70.985    68.295    65.639    63.019    60.438    57.896    55.395    52.936    50.522    48.152    45.829    43.553    41.326    39.149    37.022    34.948    32.926    30.957    29.043    27.185    25.382    23.636    21.948    20.318    18.747    17.235    15.783    14.392    13.062    11.794    10.588     9.445     8.365     7.349     6.397     5.509     4.687     3.929     3.237     2.612     2.052     1.559     1.134     0.775     0.484     0.261     0.106     0.020     0.000     0.000     0.000     0.000     0.000     0.000     0.000     0.000     0.000     0.000     0.000     0.000     0.000     0.000     0.000     0.000     0.000     0.000     0.000     0.000     0.000     0.000     0.000     0.000     0.000     0.000     0.000     0.000     0.000     0.000
     0.000     0.000     0.000     0.000     0.000     0.000     0.000     0.000     0.000     0.000     0.000     0.000     0.000     0.000     0.000     0.000     0.000     0.000     0.000     0.000     0.000     0.000     0.000     0.000     0.000     0.000     0.000     0.000     0.000     0.000     0.000     0.005     0.067     0.196     0.393     0.657     0.989     1.387     1.851     2.382     2.979     3.641     4.368     5.160     6.017     6.937     7.921     8.967    10.076    11.248    12.481    13.775    15.129    16.544    18.017    19.550    21.140    22.788    24.493    26.253    28.069    29.939    31.862    33.839    35.867    37.945    40.074    42.251    44.476    46.748    49.064    51.425    53.828    56.273    58.757    61.280    63.840    66.434    69.062    71.722    74.411    77.127    79.869    82.635    85.421    88.225    91.046    93.879    96.724    99.575    95.374    89.869    84.520    79.326    74.287    69.404    64.675    60.101    55.682    51.418    47.310    43.356    39.557    35.914    32.425    29.092    25.914    22.890    20.022    17.309    14.750    12.347    10.099     8.006     6.068     4.285     2.657     1.184    -0.134    -1.297    -2.305    -3.157    -3.855    -4.398    -4.785    -5.018    -5.095    -5.018    -4.785    -4.398    -3.855    -3.157    -2.305    -1.297    -0.134     1.184     2.657     4.285     6.068     8.006    10.099    12.347    14.750    17.309    20.022    22.890    25.914    29.092    32.425    35.914    39.557    43.356    47.310    51.418    55.682    60.101    64.675    69.404    74.287    79.326    84.520    89.869    95.374    99.575    96.724    93.879    91.046    88.225    85.421    82.635    79.869    77.127    74.411    71.722    69.062    66.434    63.840    61.280    58.757    56.273    53.828    51.425    49.064    46.748    44.476    42.251    40.074    37.945    35.867    33.839    31.862    29.939    28.069    26.253    24.493    22.788    21.140    19.550    18.017    16.544    15.129    13.775    12.481    11.248    10.076     8.967     7.921     6.937     6.017     5.160     4.368     3.641     2.979     2.382     1.851     1.387     0.989     0.657     0.393     0.196     0.067     0.005     0.000     0.000     0.000     0.000     0.000     0.000     0.000     0.000     0.000     0.000     0.000     0.000     0.000     0.000     0.000     0.000     0.000     0.000     0.000     0.000     0.000     0.000     0.000     0.000     0.000     0.000     0.000     0.000     0.000     0.000
     0.000     0.000     0.000     0.000     0.000     0.000     0.000     0.000     0.000     0.000     0.000     0.000     0.000     0.000     0.000     0.000     0.000     0.000     0.000     0.000     0.000     0.000     0.000     0.000     0.000     0.000     0.000     0.000     0.000     0.000     0.000     0.000     0.036     0.139     0.309     0.546     0.850     1.220     1.656     2.158     2.725     3.357     4.054     4.815     5.639     6.527     7.477     8.490     9.565    10.702    11.899    13.157    14.474    15.851    17.286    18.779    20.329    21.936    23.599    25.317    27.089    28.915    30.793    32.724    34.705    36.735    38.815    40.942    43.116    45.335    47.599    49.905    52.253    54.641    57.068    59.532    62.031    64.565    67.130    69.726    72.350    75.001    77.675    80.372    83.088    85.821    88.569    91.329    94.098    96.874    99.652    95.374    90.024    84.830    79.792    74.908    70.179    65.605    61.186    56.922    52.814    48.860    45.062    41.418    37.929    34.596    31.418    28.394    25.526    22.813    20.254    17.851    15.603    13.510    11.572     9.789     8.161     6.688     5.370     4.207     3.199     2.347     1.649     1.106     0.719     0.486     0.409     0.486     0.719     1.106     1.649     2.347     3.199     4.207     5.370     6.688     8.161     9.789    11.572    13.510    15.603    17.851    20.254    22.813    25.526    28.394    31.418    34.596    37.929    41.418    45.062    48.860    52.814    56.922    61.186    65.605    70.179    74.908    79.792    84.830    90.024    95.374    99.652    96.874    94.098    91.329    88.569    85.821    83.088    80.372    77.675    75.001    72.350    69.726    67.130    64.565    62.031    59.532    57.068    54.641    52.253    49.905    47.599    45.335    43.116    40.942    38.815    36.735    34.705    32.724    30.793    28.915    27.089    25.317    23.599    21.936    20.329    18.779    17.286    15.851    14.474    13.157    11.899    10.702     9.565     8.490     7.477     6.527     5.639     4.815     4.054     3.357     2.725     2.158     1.656     1.220     0.850     0.546     0.309     0.139     0.036     0.000     0.000     0.000     0.000     0.000     0.000     0.000     0.000     0.000     0.000     0.000     0.000     0.000     0.000     0.000     0.000     0.000     0.000     0.000     0.000     0.000     0.000     0.000     0.000     0.000     0.000     0.000     0.000     0.000     0.000     0.000
     0.000     0.000     0.000     0.000     0.000     0.000     0.000     0.000     0.000     0.000     0.000     0.000     0.000     0.000     0.000     0.000     0.000     0.000     0.000     0.000     0.000     0.000     0.000     0.000     0.000     0.000     0.000     0.000     0.000     0.000     0.000     0.000     0.014     0.090     0.234     0.443     0.719     1.061     1.468     1.940     2.477     3.079     3.744     4.473     5.265     6.120     7.037     8.016     9.056    10.157    11.318    12.539    13.819    15.157    16.553    18.007    19.517    21.082    22.703    24.378    26.107    27.888    29.720    31.604    33.538    35.520    37.550    39.627    41.750    43.917    46.127    48.379    50.671    53.003    55.372    57.777    60.216    62.689    65.192    67.724    70.283    72.868    75.475    78.103    80.750    83.413    86.089    88.776    91.471    94.171    96.874    99.575    95.684    90.490    85.451    80.567    75.838    71.264    66.845    62.582    58.473    54.519    50.721    47.077    43.589    40.255    37.077    34.053    31.185    28.472    25.914    23.510    21.262    19.169    17.231    15.448    13.820    12.347    11.029     9.866     8.859     8.006     7.308     6.766     6.378     6.145     6.068     6.145     6.378     6.766     7.308     8.006     8.859     9.866    11.029    12.347    13.820    15.448    17.231    19.169    21.262    23.510    25.914    28.472    31.185    34.053    37.077    40.255    43.589    47.077    50.721    54.519    58.473    62.582    66.845    71.264    75.838    80.567    85.451    90.490    95.684    99.575    96.874    94.171    91.471    88.776    86.089    83.413    80.750    78.103    75.475    72.868    70.283    67.724    65.192    62.689    60.216    57.777    55.372    53.003    50.671    48.379    46.127    43.917    41.750    39.627    37.550    35.520    33.538    31.604    29.720    27.888    26.107    24.378    22.703    21.082    19.517    18.007    16.553    15.157    13.819    12.539    11.318    10.157     9.056     8.016     7.037     6.120     5.265     4.473     3.744     3.079     2.477     1.940     1.468     1.061     0.719     0.443     0.234     0.090     0.014     0.000     0.000     0.000     0.000     0.000     0.000     0.000     0.000     0.000     0.000     0.000     0.000     0.000     0.000     0.000     0.000     0.000     0.000     0.000     0.000     0.000     0.000     0.000     0.000     0.000     0.000     0.000     0.000     0.000     0.000     0.000
     0.000     0.000     0.000     0.000     0.000     0.000     0.000     0.000     0.000     0.000     0.000     0.000     0.000     0.000     0.000     0.000     0.000     0.000     0.000     0.000     0.000     0.000     0.000     0.000     0.000     0.000     0.000     0.000     0.000     0.000     0.000     0.000     0.002     0.051     0.167     0.349     0.596     0.909     1.287     1.729     2.236     2.806     3.440     4.137     4.896     5.718     6.601     7.545     8.550     9.615    10.740    11.923    13.165    14.465    15.822    17.235    18.704    20.228    21.806    23.438    25.122    26.858    28.645    30.482    32.368    34.302    36.282    38.309    40.380    42.494    44.651    46.848    49.085    51.360    53.671    56.018    58.397    60.808    63.249    65.718    68.213    70.732    73.273    75.833    78.411    81.003    83.608    86.223    88.845    91.471    94.098    96.724    99.344    96.304    91.265    86.381    81.652    77.078    72.659    68.396    64.287    60.333    56.535    52.891    49.403    46.069    42.891    39.868    36.999    34.286    31.728    29.325    27.076    24.983    23.045    21.262    19.634    18.161    16.843    15.681    14.673    13.820    13.122    12.580    12.192    11.960    11.882    11.960    12.192    12.580    13.122    13.820    14.673    15.681    16.843    18.161    19.634    21.262    23.045    24.983    27.076    29.325    31.728    34.286    36.999    39.868    42.891    46.069    49.403    52.891    56.535    60.333    64.287    68.396    72.659    77.078    81.652    86.381    91.265    96.304    99.344    96.724    94.098    91.471    88.845    86.223    83.608    81.003    78.411    75.833    73.273    70.732    68.213    65.718    63.249    60.808    58.397    56.018    53.671    51.360    49.085    46.848    44.651    42.494    40.380    38.309    36.282    34.302    32.368    30.482    28.645    26.858    25.122    23.438    21.806    20.228    18.704    17.235    15.822    14.465    13.165    11.923    10.740     9.615     8.550     7.545     6.601     5.718     4.896     4.137     3.440     2.806     2.236     1.729     1.287     0.909     0.596     0.349     0.167     0.051     0.002     0.000     0.000     0.000     0.000     0.000     0.000     0.000     0.000     0.000     0.000     0.000     0.000     0.000     0.000     0.000     0.000     0.000     0.000     0.000     0.000     0.000     0.000     0.000     0.000     0.000     0.000     0.000     0.000     0.000     0.000     0.000
     0.000     0.000     0.000     0.000     0.000     0.000     0.000     0.000     0.000     0.000     0.000     0.000     0.000     0.000     0.000     0.000     0.000     0.000     0.000     0.000     0.000     0.000     0.000     0.000     0.000     0.000     0.000     0.000     0.000     0.000     0.000     0.000     0.000     0.023     0.111     0.264     0.483     0.766     1.114     1.526     2.002     2.541     3.142     3.807     4.533     5.321     6.169     7.079     8.048     9.077    10.164    11.310    12.514    13.775    15.092    16.464    17.892    19.374    20.910    22.498    24.138    25.828    27.569    29.359    31.197    33.082    35.013    36.989    39.008    41.070    43.173    45.315    47.497    49.715    51.969    54.256    56.576    58.926    61.305    63.711    66.142    68.596    71.070    73.563    76.072    78.595    81.130    83.673    86.223    88.776    91.329    93.879    96.424    98.960    97.234    92.350    87.621    83.047    78.629    74.365    70.256    66.303    62.504    58.860    55.372    52.039    48.860    45.837    42.968    40.255    37.697    35.294    33.046    30.952    29.014    27.231    25.603    24.131    22.813    21.650    20.642    19.789    19.092    18.549    18.161    17.929    17.851    17.929    18.161    18.549    19.092    19.789    20.642    21.650    22.813    24.131    25.603    27.231    29.014    30.952    33.046    35.294    37.697    40.255    42.968    45.837    48.860    52.039    55.372    58.860    62.504    66.303    70.256    74.365    78.629    83.047    87.621    92.350    97.234    98.960    96.424    93.879    91.329    88.776    86.223    83.673    81.130    78.595    76.072    73.563    71.070    68.596    66.142    63.711    61.305    58.926    56.576    54.256    51.969    49.715    47.497    45.315    43.173    41.070    39.008    36.989    35.013    33.082    31.197    29.359    27.569    25.828    24.138    22.498    20.910    19.374    17.892    16.464    15.092    13.775    12.514    11.310    10.164     9.077     8.048     7.079     6.169     5.321     4.533     3.807     3.142     2.541     2.002     1.526     1.114     0.766     0.483     0.264     0.111     0.023     0.000     0.000     0.000     0.000     0.000     0.000     0.000     0.000     0.000     0.000     0.000     0.000     0.000     0.000     0.000     0.000     0.000     0.000     0.000     0.000     0.000     0.000     0.000     0.000     0.000     0.000     0.000     0.000     0.000     0.000     0.000     0.000
     0.000     0.000     0.000     0.000     0.000     0.000     0.000     0.000     0.000     0.000     0.000     0.000     0.000     0.000     0.000     0.000     0.000     0.000     0.000     0.000     0.000     0.000     0.000     0.000     0.000     0.000     0.000     0.000     0.000     0.000     0.000     0.000     0.000     0.006     0.065     0.190     0.379     0.633     0.950     1.332     1.776     2.283     2.852     3.484     4.176     4.930     5.744     6.618     7.551     8.543     9.594    10.702    11.867    13.088    14.365    15.697    17.083    18.523    20.015    21.559    23.154    24.800    26.494    28.237    30.026    31.862    33.743    35.668    37.636    39.645    41.694    43.783    45.908    48.070    50.266    52.495    54.755    57.044    59.362    61.705    64.072    66.461    68.870    71.296    73.738    76.192    78.657    81.130    83.608    86.089    88.569    91.046    93.516    95.977    98.425    98.474    93.746    89.172    84.753    80.489    76.381    72.427    68.628    64.985    61.496    58.163    54.984    51.961    49.093    46.379    43.821    41.418    39.170    37.077    35.139    33.356    31.728    30.255    28.937    27.774    26.766    25.914    25.216    24.673    24.286    24.053    23.975    24.053    24.286    24.673    25.216    25.914    26.766    27.774    28.937    30.255    31.728    33.356    35.139    37.077    39.170    41.418    43.821    46.379    49.093    51.961    54.984    58.163    61.496    64.985    68.628    72.427    76.381    80.489    84.753    89.172    93.746    98.474    98.425    95.977    93.516    91.046    88.569    86.089    83.608    81.130    78.657    76.192    73.738    71.296    68.870    66.461    64.072    61.705    59.362    57.044    54.755    52.495    50.266    48.070    45.908    43.783    41.694    39.645    37.636    35.668    33.743    31.862    30.026    28.237    26.494    24.800    23.154    21.559    20.015    18.523    17.083    15.697    14.365    13.088    11.867    10.702     9.594     8.543     7.551     6.618     5.744     4.930     4.176     3.484     2.852     2.283     1.776     1.332     0.950     0.633     0.379     0.190     0.065     0.006     0.000     0.000     0.000     0.000     0.000     0.000     0.000     0.000     0.000     0.000     0.000     0.000     0.000     0.000     0.000     0.000     0.000     0.000     0.000     0.000     0.000     0.000     0.000     0.000     0.000     0.000     0.000     0.000     0.000     0.000     0.000     0.000
     0.000     0.000     0.000     0.000     0.000     0.000     0.000     0.000     0.000     0.000     0.000     0.000     0.000     0.000     0.000     0.000     0.000     0.000     0.000     0.000     0.000     0.000     0.000     0.000     0.000     0.000     0.000     0.000     0.000     0.000     0.000     0.000     0.000     0.000     0.031     0.126     0.286     0.510     0.797     1.147     1.559     2.034     2.571     3.169     3.828     4.547     5.326     6.164     7.061     8.016     9.029    10.098    11.224    12.406    13.643    14.933    16.278    17.675    19.124    20.624    22.174    23.773    25.421    27.117    28.858    30.645    32.476    34.350    36.266    38.222    40.218    42.251    44.321    46.426    48.565    50.735    52.936    55.166    57.422    59.702    62.006    64.331    66.675    69.035    71.409    73.796    76.192    78.595    81.003    83.413    85.821    88.225    90.622    93.010    95.383    97.741   100.025    95.451    91.032    86.769    82.660    78.706    74.908    71.264    67.776    64.442    61.264    58.240    55.372    52.659    50.100    47.697    45.449    43.356    41.418    39.635    38.007    36.534    35.216    34.053    33.046    32.193    31.495    30.952    30.565    30.332    30.255    30.332    30.565    30.952    31.495    32.193    33.046    34.053    35.216    36.534    38.007    39.635    41.418    43.356    45.449    47.697    50.100    52.659    55.372    58.240    61.264    64.442    67.776    71.264    74.908    78.706    82.660    86.769    91.032    95.451   100.025    97.741    95.383    93.010    90.622    88.225    85.821    83.413    81.003    78.595    76.192    73.796    71.409    69.035    66.675    64.331    62.006    59.702    57.422    55.166    52.936    50.735    48.565    46.426    44.321    42.251    40.218    38.222    36.266    34.350    32.476    30.645    28.858    27.117    25.421    23.773    22.174    20.624    19.124    17.675    16.278    14.933    13.643    12.406    11.224    10.098     9.029     8.016     7.061     6.164     5.326     4.547     3.828     3.169     2.571     2.034     1.559     1.147     0.797     0.510     0.286     0.126     0.031     0.000     0.000     0.000     0.000     0.000     0.000     0.000     0.000     0.000     0.000     0.000     0.000     0.000     0.000     0.000     0.000     0.000     0.000     0.000     0.000     0.000     0.000     0.000     0.000     0.000     0.000     0.000     0.000     0.000     0.000     0.000     0.000     0.000
     0.000     0.000     0.000     0.000     0.000     0.000     0.000     0.000     0.000     0.000     0.000     0.000     0.000     0.000     0.000     0.000     0.000     0.000     0.000     0.000     0.000     0.000     0.000     0.000     0.000     0.000     0.000     0.000     0.000     0.000     0.000     0.000     0.000     0.000     0.009     0.075     0.205     0.398     0.654     0.972     1.353     1.795     2.299     2.863     3.488     4.172     4.915     5.718     6.578     7.496     8.471     9.502    10.588    11.730    12.926    14.175    15.478    16.832    18.237    19.693    21.198    22.752    24.353    26.000    27.694    29.431    31.212    33.035    34.899    36.803    38.745    40.724    42.738    44.787    46.868    48.981    51.122    53.292    55.487    57.706    59.947    62.208    64.487    66.782    69.090    71.409    73.738    76.072    78.411    80.750    83.088    85.421    87.746    90.061    92.362    94.647    96.911    99.152    97.467    93.203    89.094    85.141    81.342    77.698    74.210    70.876    67.698    64.675    61.806    59.093    56.535    54.132    51.883    49.790    47.852    46.069    44.441    42.968    41.651    40.488    39.480    38.627    37.929    37.387    36.999    36.767    36.689    36.767    36.999    37.387    37.929    38.627    39.480    40.488    41.651    42.968    44.441    46.069    47.852    49.790    51.883    54.132    56.535    59.093    61.806    64.675    67.698    70.876    74.210    77.698    81.342    85.141    89.094    93.203    97.467    99.152    96.911    94.647    92.362    90.061    87.746    85.421    83.088    80.750    78.411    76.072    73.738    71.409    69.090    66.782    64.487    62.208    59.947    57.706    55.487    53.292    51.122    48.981    46.868    44.787    42.738    40.724    38.745    36.803    34.899    33.035    31.212    29.431    27.694    26.000    24.353    22.752    21.198    19.693    18.237    16.832    15.478    14.175    12.926    11.730    10.588     9.502     8.471     7.496     6.578     5.718     4.915     4.172     3.488     2.863     2.299     1.795     1.353     0.972     0.654     0.398     0.205     0.075     0.009     0.000     0.000     0.000     0.000     0.000     0.000     0.000     0.000     0.000     0.000     0.000     0.000     0.000     0.000     0.000     0.000     0.000     0.000     0.000     0.000     0.000     0.000     0.000     0.000     0.000     0.000     0.000     0.000     0.000     0.000     0.000     0.000     0.000
     0.000     0.000     0.000     0.000     0.000     0.000     0.000     0.000     0.000     0.000     0.000     0.000     0.000     0.000     0.000     0.000     0.000     0.000     0.000     0.000     0.000     0.000     0.000     0.000     0.000     0.000     0.000     0.000     0.000     0.000     0.000     0.000     0.000     0.000     0.000     0.036     0.136     0.298     0.523     0.809     1.158     1.567     2.037     2.568     3.158     3.807     4.514     5.280     6.104     6.984     7.921     8.913     9.960    11.061    12.216    13.424    14.684    15.995    17.357    18.768    20.228    21.735    23.290    24.890    26.534    28.223    29.953    31.726    33.538    35.389    37.277    39.202    41.161    43.154    45.178    47.232    49.315    51.425    53.559    55.717    57.896    60.094    62.309    64.539    66.782    69.035    71.296    73.563    75.833    78.103    80.372    82.635    84.890    87.134    89.364    91.577    93.770    95.940    98.082    99.792    95.684    91.730    87.931    84.288    80.799    77.466    74.287    71.264    68.396    65.682    63.124    60.721    58.473    56.380    54.442    52.659    51.031    49.558    48.240    47.077    46.069    45.217    44.519    43.976    43.589    43.356    43.279    43.356    43.589    43.976    44.519    45.217    46.069    47.077    48.240    49.558    51.031    52.659    54.442    56.380    58.473    60.721    63.124    65.682    68.396    71.264    74.287    77.466    80.799    84.288    87.931    91.730    95.684    99.792    98.082    95.940    93.770    91.577    89.364    87.134    84.890    82.635    80.372    78.103    75.833    73.563    71.296    69.035    66.782    64.539    62.309    60.094    57.896    55.717    53.559    51.425    49.315    47.232    45.178    43.154    41.161    39.202    37.277    35.389    33.538    31.726    29.953    28.223    26.534    24.890    23.290    21.735    20.228    18.768    17.357    15.995    14.684    13.424    12.216    11.061     9.960     8.913     7.921     6.984     6.104     5.280     4.514     3.807     3.158     2.568     2.037     1.567     1.158     0.809     0.523     0.298     0.136     0.036     0.000     0.000     0.000     0.000     0.000     0.000     0.000     0.000     0.000     0.000     0.000     0.000     0.000     0.000     0.000     0.000     0.000     0.000     0.000     0.000     0.000     0.000     0.000     0.000     0.000     0.000     0.000     0.000     0.000     0.000     0.000     0.000     0.000     0.000
     0.000     0.000     0.000     0.000     0.000     0.000     0.000     0.000     0.000     0.000     0.000     0.000     0.000     0.000     0.000     0.000     0.000     0.000     0.000     0.000     0.000     0.000     0.000     0.000     0.000     0.000     0.000     0.000     0.000     0.000     0.000     0.000     0.000     0.000     0.000     0.011     0.080     0.211     0.404     0.659     0.974     1.351     1.787     2.283     2.838     3.452     4.124     4.853     5.639     6.482     7.380     8.333     9.340    10.401    11.515    12.681    13.899    15.167    16.484    17.851    19.265    20.726    22.234    23.786    25.382    27.021    28.702    30.423    32.183    33.982    35.817    37.687    39.592    41.528    43.496    45.493    47.517    49.567    51.642    53.738    55.856    57.991    60.143    62.309    64.487    66.675    68.870    71.070    73.273    75.475    77.675    79.869    82.055    84.230    86.391    88.534    90.658    92.757    94.830    96.874    98.883    98.474    94.676    91.032    87.544    84.210    81.032    78.009    75.140    72.427    69.869    67.466    65.217    63.124    61.186    59.403    57.775    56.302    54.984    53.822    52.814    51.961    51.263    50.721    50.333    50.100    50.023    50.100    50.333    50.721    51.263    51.961    52.814    53.822    54.984    56.302    57.775    59.403    61.186    63.124    65.217    67.466    69.869    72.427    75.140    78.009    81.032    84.210    87.544    91.032    94.676    98.474    98.883    96.874    94.830    92.757    90.658    88.534    86.391    84.230    82.055    79.869    77.675    75.475    73.273    71.070    68.870    66.675    64.487    62.309    60.143    57.991    55.856    53.738    51.642    49.567    47.517    45.493    43.496    41.528    39.592    37.687    35.817    33.982    32.183    30.423    28.702    27.021    25.382    23.786    22.234    20.726    19.265    17.851    16.484    15.167    13.899    12.681    11.515    10.401     9.340     8.333     7.380     6.482     5.639     4.853     4.124     3.452     2.838     2.283     1.787     1.351     0.974     0.659     0.404     0.211     0.080     0.011     0.000     0.000     0.000     0.000     0.000     0.000     0.000     0.000     0.000     0.000     0.000     0.000     0.000     0.000     0.000     0.000     0.000     0.000     0.000     0.000     0.000     0.000     0.000     0.000     0.000     0.000     0.000     0.000     0.000     0.000     0.000     0.000     0.000     0.000
     0.000     0.000     0.000     0.000     0.000     0.000     0.000     0.000     0.000     0.000     0.000     0.000     0.000     0.000     0.000     0.000     0.000     0.000     0.000     0.000     0.000     0.000     0.000     0.000     0.000     0.000     0.000     0.000     0.000     0.000     0.000     0.000     0.000     0.000     0.000     0.000     0.038     0.138     0.299     0.521     0.804     1.147     1.549     2.011     2.531     3.109     3.744     4.437     5.185     5.990     6.849     7.763     8.730     9.751    10.823    11.947    13.122    14.347    15.620    16.942    18.311    19.726    21.186    22.691    24.239    25.828    27.459    29.129    30.838    32.584    34.366    36.182    38.032    39.913    41.824    43.763    45.730    47.721    49.736    51.772    53.828    55.902    57.991    60.094    62.208    64.331    66.461    68.596    70.732    72.868    75.001    77.127    79.246    81.353    83.445    85.521    87.576    89.607    91.613    93.589    95.531    97.438    99.306    97.932    94.443    91.110    87.931    84.908    82.040    79.326    76.768    74.365    72.117    70.024    68.086    66.303    64.675    63.202    61.884    60.721    59.713    58.861    58.163    57.620    57.233    57.000    56.922    57.000    57.233    57.620    58.163    58.861    59.713    60.721    61.884    63.202    64.675    66.303    68.086    70.024    72.117    74.365    76.768    79.326    82.040    84.908    87.931    91.110    94.443    97.932    99.306    97.438    95.531    93.589    91.613    89.607    87.576    85.521    83.445    81.353    79.246    77.127    75.001    72.868    70.732    68.596    66.461    64.331    62.208    60.094    57.991    55.902    53.828    51.772    49.736    47.721    45.730    43.763    41.824    39.913    38.032    36.182    34.366    32.584    30.838    29.129    27.459    25.828    24.239    22.691    21.186    19.726    18.311    16.942    15.620    14.347    13.122    11.947    10.823     9.751     8.730     7.763     6.849     5.990     5.185     4.437     3.744     3.109     2.531     2.011     1.549     1.147     0.804     0.521     0.299     0.138     0.038     0.000     0.000     0.000     0.000     0.000     0.000     0.000     0.000     0.000     0.000     0.000     0.000     0.000     0.000     0.000     0.000     0.000     0.000     0.000     0.000     0.000     0.000     0.000     0.000     0.000     0.000     0.000     0.000     0.000     0.000     0.000     0.000     0.000     0.000     0.000
     0.000     0.000     0.000     0.000     0.000     0.000     0.000     0.000     0.000     0.000     0.000     0.000     0.000     0.000     0.000     0.000     0.000     0.000     0.000     0.000     0.000     0.000     0.000     0.000     0.000     0.000     0.000     0.000     0.000     0.000     0.000     0.000     0.000     0.000     0.000     0.000     0.011     0.079     0.208     0.398     0.647     0.956     1.324     1.751     2.236     2.778     3.377     4.032     4.743     5.509     6.330     7.204     8.132     9.111    10.142    11.224    12.356    13.538    14.767    16.044    17.367    18.736    20.149    21.606    23.105    24.646    26.226    27.846    29.503    31.197    32.926    34.688    36.483    38.309    40.164    42.046    43.955    45.888    47.844    49.820    51.816    53.828    55.856    57.896    59.947    62.006    64.072    66.142    68.213    70.283    72.350    74.411    76.463    78.503    80.529    82.538    84.526    86.492    88.431    90.341    92.219    94.062    95.865    97.627    99.344    98.164    94.986    91.963    89.094    86.381    83.823    81.420    79.171    77.078    75.140    73.357    71.729    70.256    68.938    67.776    66.768    65.915    65.217    64.675    64.287    64.054    63.977    64.054    64.287    64.675    65.217    65.915    66.768    67.776    68.938    70.256    71.729    73.357    75.140    77.078    79.171    81.420    83.823    86.381    89.094    91.963    94.986    98.164    99.344    97.627    95.865    94.062    92.219    90.341    88.431    86.492    84.526    82.538    80.529    78.503    76.463    74.411    72.350    70.283    68.213    66.142    64.072    62.006    59.947    57.896    55.856    53.828    51.816    49.820    47.844    45.888    43.955    42.046    40.164    38.309    36.483    34.688    32.926    31.197    29.503    27.846    26.226    24.646    23.105    21.606    20.149    18.736    17.367    16.044    14.767    13.538    12.356    11.224    10.142     9.111     8.132     7.204     6.330     5.509     4.743     4.032     3.377     2.778     2.236     1.751     1.324     0.956     0.647     0.398     0.208     0.079     0.011     0.000     0.000     0.000     0.000     0.000     0.000     0.000     0.000     0.000     0.000     0.000     0.000     0.000     0.000     0.000     0.000     0.000     0.000     0.000     0.000     0.000     0.000     0.000     0.000     0.000     0.000     0.000     0.000     0.000     0.000     0.000     0.000     0.000     0.000     0.000
     0.000     0.000     0.000     0.000     0.000     0.000     0.000     0.000     0.000     0.000     0.000     0.000     0.000     0.000     0.000     0.000     0.000     0.000     0.000     0.000     0.000     0.000     0.000     0.000     0.000     0.000     0.000     0.000     0.000     0.000     0.000     0.000     0.000     0.000     0.000     0.000     0.000     0.036     0.133     0.289     0.505     0.780     1.114     1.506     1.955     2.461     3.023     3.641     4.314     5.042     5.823     6.658     7.545     8.484     9.473    10.513    11.602    12.740    13.925    15.157    16.435    17.757    19.124    20.533    21.984    23.475    25.006    26.575    28.181    29.822    31.498    33.207    34.948    36.718    38.518    40.344    42.195    44.071    45.968    47.885    49.820    51.772    53.738    55.717    57.706    59.702    61.705    63.711    65.718    67.724    69.726    71.722    73.709    75.684    77.645    79.588    81.512    83.413    85.288    87.134    88.948    90.728    92.470    94.171    95.828    97.438    98.998    99.172    96.304    93.590    91.032    88.629    86.381    84.288    82.350    80.567    78.939    77.466    76.148    74.985    73.977    73.125    72.427    71.884    71.497    71.264    71.187    71.264    71.497    71.884    72.427    73.125    73.977    74.985    76.148    77.466    78.939    80.567    82.350    84.288    86.381    88.629    91.032    93.590    96.304    99.172    98.998    97.438    95.828    94.171    92.470    90.728    88.948    87.134    85.288    83.413    81.512    79.588    77.645    75.684    73.709    71.722    69.726    67.724    65.718    63.711    61.705    59.702    57.706    55.717    53.738    51.772    49.820    47.885    45.968    44.071    42.195    40.344    38.518    36.718    34.948    33.207    31.498    29.822    28.181    26.575    25.006    23.475    21.984    20.533    19.124    17.757    16.435    15.157    13.925    12.740    11.602    10.513     9.473     8.484     7.545     6.658     5.823     5.042     4.314     3.641     3.023     2.461     1.955     1.506     1.114     0.780     0.505     0.289     0.133     0.036     0.000     0.000     0.000     0.000     0.000     0.000     0.000     0.000     0.000     0.000     0.000     0.000     0.000     0.000     0.000     0.000     0.000     0.000     0.000     0.000     0.000     0.000     0.000     0.000     0.000     0.000     0.000     0.000     0.000     0.000     0.000     0.000     0.000     0.000     0.000     0.000
     0.000     0.000     0.000     0.000     0.000     0.000     0.000     0.000     0.000     0.000     0.000     0.000     0.000     0.000     0.000     0.000     0.000     0.000     0.000     0.000     0.000     0.000     0.000     0.000     0.000     0.000     0.000     0.000     0.000     0.000     0.000     0.000     0.000     0.000     0.000     0.000     0.000     0.010     0.073     0.197     0.379     0.620     0.919     1.275     1.689     2.158     2.684     3.264     3.899     4.588     5.331     6.126     6.972     7.870     8.818     9.815    10.862    11.956    13.097    14.284    15.516    16.792    18.111    19.473    20.875    22.317    23.798    25.317    26.872    28.462    30.085    31.741    33.427    35.143    36.887    38.657    40.452    42.270    44.109    45.968    47.844    49.736    51.642    53.559    55.487    57.422    59.362    61.305    63.249    65.192    67.130    69.062    70.985    72.897    74.794    76.674    78.534    80.372    82.184    83.968    85.721    87.440    89.121    90.763    92.362    93.916    95.420    96.874    98.272    99.614    98.397    95.994    93.746    91.652    89.714    87.931    86.303    84.830    83.513    82.350    81.342    80.489    79.792    79.249    78.861    78.629    78.551    78.629    78.861    79.249    79.792    80.489    81.342    82.350    83.513    84.830    86.303    87.931    89.714    91.652    93.746    95.994    98.397    99.614    98.272    96.874    95.420    93.916    92.362    90.763    89.121    87.440    85.721    83.968    82.184    80.372    78.534    76.674    74.794    72.897    70.985    69.062    67.130    65.192    63.249    61.305    59.362    57.422    55.487    53.559    51.642    49.736    47.844    45.968    44.109    42.270    40.452    38.657    36.887    35.143    33.427    31.741    30.085    28.462    26.872    25.317    23.798    22.317    20.875    19.473    18.111    16.792    15.516    14.284    13.097    11.956    10.862     9.815     8.818     7.870     6.972     6.126     5.331     4.588     3.899     3.264     2.684     2.158     1.689     1.275     0.919     0.620     0.379     0.197     0.073     0.010     0.000     0.000     0.000     0.000     0.000     0.000     0.000     0.000     0.000     0.000     0.000     0.000     0.000     0.000     0.000     0.000     0.000     0.000     0.000     0.000     0.000     0.000     0.000     0.000     0.000     0.000     0.000     0.000     0.000     0.000     0.000     0.000     0.000     0.000     0.000     0.000
     0.000     0.000     0.000     0.000     0.000     0.000     0.000     0.000     0.000     0.000     0.000     0.000     0.000     0.000     0.000     0.000     0.000     0.000     0.000     0.000     0.000     0.000     0.000     0.000     0.000     0.000     0.000     0.000     0.000     0.000     0.000     0.000     0.000     0.000     0.000     0.000     0.000     0.000     0.031     0.121     0.269     0.476     0.740     1.061     1.438     1.871     2.360     2.903     3.500     4.150     4.853     5.608     6.414     7.270     8.177     9.132    10.135    11.185    12.282    13.424    14.611    15.841    17.113    18.427    19.781    21.175    22.606    24.075    25.578    27.117    28.688    30.290    31.923    33.585    35.274    36.989    38.727    40.488    42.270    44.071    45.888    47.721    49.567    51.425    53.292    55.166    57.044    58.926    60.808    62.689    64.565    66.434    68.295    70.144    71.978    73.796    75.594    77.370    79.121    80.845    82.538    84.197    85.821    87.405    88.948    90.447    91.898    93.299    94.647    95.940    97.174    98.348    99.460    99.172    97.234    95.451    93.823    92.350    91.032    89.869    88.862    88.009    87.311    86.769    86.381    86.148    86.071    86.148    86.381    86.769    87.311    88.009    88.862    89.869    91.032    92.350    93.823    95.451    97.234    99.172    99.460    98.348    97.174    95.940    94.647    93.299    91.898    90.447    88.948    87.405    85.821    84.197    82.538    80.845    79.121    77.370    75.594    73.796    71.978    70.144    68.295    66.434    64.565    62.689    60.808    58.926    57.044    55.166    53.292    51.425    49.567    47.721    45.888    44.071    42.270    40.488    38.727    36.989    35.274    33.585    31.923    30.290    28.688    27.117    25.578    24.075    22.606    21.175    19.781    18.427    17.113    15.841    14.611    13.424    12.282    11.185    10.135     9.132     8.177     7.270     6.414     5.608     4.853     4.150     3.500     2.903     2.360     1.871     1.438     1.061     0.740     0.476     0.269     0.121     0.031     0.000     0.000     0.000     0.000     0.000     0.000     0.000     0.000     0.000     0.000     0.000     0.000     0.000     0.000     0.000     0.000     0.000     0.000     0.000     0.000     0.000     0.000     0.000     0.000     0.000     0.000     0.000     0.000     0.000     0.000     0.000     0.000     0.000     0.000     0.000     0.000     0.000
     0.000     0.000     0.000     0.000     0.000     0.000     0.000     0.000     0.000     0.000     0.000     0.000     0.000     0.000     0.000     0.000     0.000     0.000     0.000     0.000     0.000     0.000     0.000     0.000     0.000     0.000     0.000     0.000     0.000     0.000     0.000     0.000     0.000     0.000     0.000     0.000     0.000     0.000     0.006     0.063     0.177     0.349     0.578     0.863     1.204     1.601     2.052     2.557     3.116     3.728     4.391     5.106     5.871     6.687     7.551     8.464     9.424    10.431    11.483    12.581    13.722    14.906    16.131    17.398    18.704    20.049    21.431    22.849    24.302    25.789    27.308    28.858    30.438    32.046    33.680    35.340    37.022    38.727    40.452    42.195    43.955    45.730    47.517    49.315    51.122    52.936    54.755    56.576    58.397    60.216    62.031    63.840    65.639    67.427    69.200    70.957    72.695    74.411    76.102    77.767    79.401    81.003    82.570    84.099    85.587    87.032    88.431    89.782    91.081    92.327    93.516    94.647    95.717    96.724    97.665    98.539    99.344   100.025    98.707    97.544    96.536    95.684    94.986    94.443    94.056    93.823    93.746    93.823    94.056    94.443    94.986    95.684    96.536    97.544    98.707   100.025    99.344    98.539    97.665    96.724    95.717    94.647    93.516    92.327    91.081    89.782    88.431    87.032    85.587    84.099    82.570    81.003    79.401    77.767    76.102    74.411    72.695    70.957    69.200    67.427    65.639    63.840    62.031    60.216    58.397    56.576    54.755    52.936    51.122    49.315    47.517    45.730    43.955    42.195    40.452    38.727    37.022    35.340    33.680    32.046    30.438    28.858    27.308    25.789    24.302    22.849    21.431    20.049    18.704    17.398    16.131    14.906    13.722    12.581    11.483    10.431     9.424     8.464     7.551     6.687     5.871     5.106     4.391     3.728     3.116     2.557     2.052     1.601     1.204     0.863     0.578     0.349     0.177     0.063     0.006     0.000     0.000     0.000     0.000     0.000     0.000     0.000     0.000     0.000     0.000     0.000     0.000     0.000     0.000     0.000     0.000     0.000     0.000     0.000     0.000     0.000     0.000     0.000     0.000     0.000     0.000     0.000     0.000     0.000     0.000     0.000     0.000     0.000     0.000     0.000     0.000     0.000
     0.000     0.000     0.000     0.000     0.000     0.000     0.000     0.000     0.000     0.000     0.000     0.000     0.000     0.000     0.000     0.000     0.000     0.000     0.000     0.000     0.000     0.000     0.000     0.000     0.000     0.000     0.000     0.000     0.000     0.000     0.000     0.000     0.000     0.000     0.000     0.000     0.000     0.000     0.000     0.023     0.103     0.240     0.434     0.684     0.989     1.348     1.762     2.230     2.750     3.322     3.946     4.621     5.346     6.120     6.943     7.813     8.730     9.693    10.702    11.754    12.850    13.988    15.167    16.386    17.644    18.940    20.273    21.641    23.044    24.480    25.947    27.445    28.972    30.526    32.107    33.712    35.340    36.989    38.657    40.344    42.046    43.763    45.493    47.232    48.981    50.735    52.495    54.256    56.018    57.777    59.532    61.280    63.019    64.747    66.461    68.159    69.837    71.495    73.128    74.735    76.312    77.858    79.370    80.845    82.280    83.673    85.022    86.324    87.576    88.776    89.921    91.010    92.040    93.010    93.916    94.757    95.531    96.238    96.874    97.438    97.930    98.348    98.692    98.960    99.152    99.267    99.306    99.267    99.152    98.960    98.692    98.348    97.930    97.438    96.874    96.238    95.531    94.757    93.916    93.010    92.040    91.010    89.921    88.776    87.576    86.324    85.022    83.673    82.280    80.845    79.370    77.858    76.312    74.735    73.128    71.495    69.837    68.159    66.461    64.747    63.019    61.280    59.532    57.777    56.018    54.256    52.495    50.735    48.981    47.232    45.493    43.763    42.046    40.344    38.657    36.989    35.340    33.712    32.107    30.526    28.972    27.445    25.947    24.480    23.044    21.641    20.273    18.940    17.644    16.386    15.167    13.988    12.850    11.754    10.702     9.693     8.730     7.813     6.943     6.120     5.346     4.621     3.946     3.322     2.750     2.230     1.762     1.348     0.989     0.684     0.434     0.240     0.103     0.023     0.000     0.000     0.000     0.000     0.000     0.000     0.000     0.000     0.000     0.000     0.000     0.000     0.000     0.000     0.000     0.000     0.000     0.000     0.000     0.000     0.000     0.000     0.000     0.000     0.000     0.000     0.000     0.000     0.000     0.000     0.000     0.000     0.000     0.000     0.000     0.000     0.000     0.000
     0.000     0.000     0.000     0.000     0.000     0.000     0.000     0.000     0.000     0.000     0.000     0.000     0.000     0.000     0.000     0.000     0.000     0.000     0.000     0.000     0.000     0.000     0.000     0.000     0.000     0.000     0.000     0.000     0.000     0.000     0.000     0.000     0.000     0.000     0.000     0.000     0.000     0.000     0.000     0.003     0.048     0.151     0.309     0.523     0.791     1.114     1.491     1.920     2.402     2.935     3.520     4.154     4.839     5.571     6.352     7.180     8.054     8.974     9.938    10.946    11.996    13.088    14.220    15.392    16.603    17.851    19.135    20.454    21.806    23.191    24.607    26.053    27.528    29.029    30.556    32.107    33.680    35.274    36.887    38.518    40.164    41.824    43.496    45.178    46.868    48.565    50.266    51.969    53.671    55.372    57.068    58.757    60.438    62.107    63.762    65.402    67.023    68.623    70.200    71.750    73.273    74.764    76.222    77.645    79.028    80.372    81.671    82.926    84.132    85.288    86.391    87.440    88.431    89.364    90.236    91.046    91.791    92.470    93.082    93.625    94.098    94.500    94.830    95.088    95.273    95.383    95.420    95.383    95.273    95.088    94.830    94.500    94.098    93.625    93.082    92.470    91.791    91.046    90.236    89.364    88.431    87.440    86.391    85.288    84.132    82.926    81.671    80.372    79.028    77.645    76.222    74.764    73.273    71.750    70.200    68.623    67.023    65.402    63.762    62.107    60.438    58.757    57.068    55.372    53.671    51.969    50.266    48.565    46.868    45.178    43.496    41.824    40.164    38.518    36.887    35.274    33.680    32.107    30.556    29.029    27.528    26.053    24.607    23.191    21.806    20.454    19.135    17.851    16.603    15.392    14.220    13.088    11.996    10.946     9.938     8.974     8.054     7.180     6.352     5.571     4.839     4.154     3.520     2.935     2.402     1.920     1.491     1.114     0.791     0.523     0.309     0.151     0.048     0.003     0.000     0.000     0.000     0.000     0.000     0.000     0.000     0.000     0.000     0.000     0.000     0.000     0.000     0.000     0.000     0.000     0.000     0.000     0.000     0.000     0.000     0.000     0.000     0.000     0.000     0.000     0.000     0.000     0.000     0.000     0.000     0.000     0.000     0.000     0.000     0.000     0.000     0.000
     0.000     0.000     0.000     0.000     0.000     0.000     0.000     0.000     0.000     0.000     0.000     0.000     0.000     0.000     0.000     0.000     0.000     0.000     0.000     0.000     0.000     0.000     0.000     0.000     0.000     0.000     0.000     0.000     0.000     0.000     0.000     0.000     0.000     0.000     0.000     0.000     0.000     0.000     0.000     0.000     0.014     0.081     0.204     0.382     0.614     0.900     1.238     1.630     2.073     2.568     3.112     3.707     4.350     5.042     5.781     6.567     7.398     8.274     9.194    10.157    11.162    12.208    13.294    14.419    15.582    16.782    18.017    19.287    20.590    21.924    23.290    24.684    26.107    27.555    29.029    30.526    32.046    33.585    35.143    36.718    38.309    39.913    41.528    43.154    44.787    46.426    48.070    49.715    51.360    53.003    54.641    56.273    57.896    59.508    61.106    62.689    64.253    65.797    67.319    68.815    70.283    71.722    73.128    74.499    75.833    77.127    78.380    79.588    80.750    81.863    82.926    83.935    84.890    85.787    86.627    87.406    88.122    88.776    89.364    89.886    90.341    90.728    91.046    91.293    91.471    91.577    91.613    91.577    91.471    91.293    91.046    90.728    90.341    89.886    89.364    88.776    88.122    87.406    86.627    85.787    84.890    83.935    82.926    81.863    80.750    79.588    78.380    77.127    75.833    74.499    73.128    71.722    70.283    68.815    67.319    65.797    64.253    62.689    61.106    59.508    57.896    56.273    54.641    53.003    51.360    49.715    48.070    46.426    44.787    43.154    41.528    39.913    38.309    36.718    35.143    33.585    32.046    30.526    29.029    27.555    26.107    24.684    23.290    21.924    20.590    19.287    18.017    16.782    15.582    14.419    13.294    12.208    11.162    10.157     9.194     8.274     7.398     6.567     5.781     5.042     4.350     3.707     3.112     2.568     2.073     1.630     1.238     0.900     0.614     0.382     0.204     0.081     0.014     0.000     0.000     0.000     0.000     0.000     0.000     0.000     0.000     0.000     0.000     0.000     0.000     0.000     0.000     0.000     0.000     0.000     0.000     0.000     0.000     0.000     0.000     0.000     0.000     0.000     0.000     0.000     0.000     0.000     0.000     0.000     0.000     0.000     0.000     0.000     0.000     0.000     0.000     0.000
     0.000     0.000     0.000     0.000     0.000     0.000     0.000     0.000     0.000     0.000     0.000     0.000     0.000     0.000     0.000     0.000     0.000     0.000     0.000     0.000     0.000     0.000     0.000     0.000     0.000     0.000     0.000     0.000     0.000     0.000     0.000     0.000     0.000     0.000     0.000     0.000     0.000     0.000     0.000     0.000     0.000     0.032     0.120     0.261     0.457     0.705     1.007     1.360     1.765     2.220     2.725     3.280     3.882     4.533     5.230     5.973     6.762     7.595     8.471     9.389    10.349    11.350    12.389    13.468    14.583    15.735    16.922    18.143    19.396    20.681    21.995    23.339    24.710    26.107    27.528    28.972    30.438    31.923    33.427    34.948    36.483    38.032    39.592    41.161    42.738    44.321    45.908    47.497    49.085    50.671    52.253    53.828    55.395    56.950    58.493    60.020    61.530    63.019    64.487    65.930    67.346    68.733    70.088    71.409    72.695    73.942    75.149    76.312    77.431    78.503    79.526    80.497    81.416    82.280    83.088    83.837    84.526    85.155    85.721    86.223    86.660    87.032    87.338    87.576    87.746    87.849    87.883    87.849    87.746    87.576    87.338    87.032    86.660    86.223    85.721    85.155    84.526    83.837    83.088    82.280    81.416    80.497    79.526    78.503    77.431    76.312    75.149    73.942    72.695    71.409    70.088    68.733    67.346    65.930    64.487    63.019    61.530    60.020    58.493    56.950    55.395    53.828    52.253    50.671    49.085    47.497    45.908    44.321    42.738    41.161    39.592    38.032    36.483    34.948    33.427    31.923    30.438    28.972    27.528    26.107    24.710    23.339    21.995    20.681    19.396    18.143    16.922    15.735    14.583    13.468    12.389    11.350    10.349     9.389     8.471     7.595     6.762     5.973     5.230     4.533     3.882     3.280     2.725     2.220     1.765     1.360     1.007     0.705     0.457     0.261     0.120     0.032     0.000     0.000     0.000     0.000     0.000     0.000     0.000     0.000     0.000     0.000     0.000     0.000     0.000     0.000     0.000     0.000     0.000     0.000     0.000     0.000     0.000     0.000     0.000     0.000     0.000     0.000     0.000     0.000     0.000     0.000     0.000     0.000     0.000     0.000     0.000     0.000     0.000     0.000     0.000     0.000
     0.000     0.000     0.000     0.000     0.000     0.000     0.000     0.000     0.000     0.000     0.000     0.000     0.000     0.000     0.000     0.000     0.000     0.000     0.000     0.000     0.000     0.000     0.000     0.000     0.000     0.000     0.000     0.000     0.000     0.000     0.000     0.000     0.000     0.000     0.000     0.000     0.000     0.000     0.000     0.000     0.000     0.005     0.057     0.162     0.321     0.533     0.797     1.112     1.478     1.894     2.360     2.874     3.436     4.045     4.701     5.402     6.147     6.937     7.769     8.643     9.558    10.513    11.507    12.539    13.608    14.712    15.851    17.023    18.227    19.462    20.726    22.019    23.339    24.684    26.053    27.445    28.858    30.290    31.741    33.207    34.688    36.182    37.687    39.202    40.724    42.251    43.783    45.315    46.848    48.379    49.905    51.425    52.936    54.437    55.925    57.398    58.854    60.290    61.705    63.096    64.461    65.797    67.103    68.377    69.615    70.816    71.978    73.099    74.176    75.208    76.192    77.127    78.011    78.843    79.619    80.340    81.003    81.608    82.152    82.635    83.055    83.413    83.706    83.935    84.099    84.197    84.230    84.197    84.099    83.935    83.706    83.413    83.055    82.635    82.152    81.608    81.003    80.340    79.619    78.843    78.011    77.127    76.192    75.208    74.176    73.099    71.978    70.816    69.615    68.377    67.103    65.797    64.461    63.096    61.705    60.290    58.854    57.398    55.925    54.437    52.936    51.425    49.905    48.379    46.848    45.315    43.783    42.251    40.724    39.202    37.687    36.182    34.688    33.207    31.741    30.290    28.858    27.445    26.053    24.684    23.339    22.019    20.726    19.462    18.227    17.023    15.851    14.712    13.608    12.539    11.507    10.513     9.558     8.643     7.769     6.937     6.147     5.402     4.701     4.045     3.436     2.874     2.360     1.894     1.478     1.112     0.797     0.533     0.321     0.162     0.057     0.005     0.000     0.000     0.000     0.000     0.000     0.000     0.000     0.000     0.000     0.000     0.000     0.000     0.000     0.000     0.000     0.000     0.000     0.000     0.000     0.000     0.000     0.000     0.000     0.000     0.000     0.000     0.000     0.000     0.000     0.000     0.000     0.000     0.000     0.000     0.000     0.000     0.000     0.000     0.000     0.000
     0.000     0.000     0.000     0.000     0.000     0.000     0.000     0.000     0.000     0.000     0.000     0.000     0.000     0.000     0.000     0.000     0.000     0.000     0.000     0.000     0.000     0.000     0.000     0.000     0.000     0.000     0.000     0.000     0.000     0.000     0.000     0.000     0.000     0.000     0.000     0.000     0.000     0.000     0.000     0.000     0.000     0.000     0.017     0.086     0.208     0.383     0.609     0.886     1.213     1.591     2.016     2.491     3.012     3.580     4.194     4.853     5.556     6.302     7.091     7.921     8.791     9.701    10.649    11.634    12.656    13.713    14.804    15.928    17.083    18.269    19.484    20.726    21.995    23.290    24.607    25.947    27.308    28.688    30.085    31.498    32.926    34.366    35.817    37.277    38.745    40.218    41.694    43.173    44.651    46.127    47.599    49.064    50.522    51.968    53.403    54.823    56.226    57.611    58.974    60.315    61.630    62.917    64.176    65.402    66.594    67.751    68.870    69.949    70.985    71.978    72.926    73.825    74.676    75.475    76.222    76.915    77.553    78.134    78.657    79.121    79.526    79.869    80.151    80.372    80.529    80.624    80.655    80.624    80.529    80.372    80.151    79.869    79.526    79.121    78.657    78.134    77.553    76.915    76.222    75.475    74.676    73.825    72.926    71.978    70.985    69.949    68.870    67.751    66.594    65.402    64.176    62.917    61.630    60.315    58.974    57.611    56.226    54.823    53.403    51.968    50.522    49.064    47.599    46.127    44.651    43.173    41.694    40.218    38.745    37.277    35.817    34.366    32.926    31.498    30.085    28.688    27.308    25.947    24.607    23.290    21.995    20.726    19.484    18.269    17.083    15.928    14.804    13.713    12.656    11.634    10.649     9.701     8.791     7.921     7.091     6.302     5.556     4.853     4.194     3.580     3.012     2.491     2.016     1.591     1.213     0.886     0.609     0.383     0.208     0.086     0.017     0.000     0.000     0.000     0.000     0.000     0.000     0.000     0.000     0.000     0.000     0.000     0.000     0.000     0.000     0.000     0.000     0.000     0.000     0.000     0.000     0.000     0.000     0.000     0.000     0.000     0.000     0.000     0.000     0.000     0.000     0.000     0.000     0.000     0.000     0.000     0.000     0.000     0.000     0.000     0.000     0.000
     0.000     0.000     0.000     0.000     0.000     0.000     0.000     0.000     0.000     0.000     0.000     0.000     0.000     0.000     0.000     0.000     0.000     0.000     0.000     0.000     0.000     0.000     0.000     0.000     0.000     0.000     0.000     0.000     0.000     0.000     0.000     0.000     0.000     0.000     0.000     0.000     0.000     0.000     0.000     0.000     0.000     0.000     0.000     0.033     0.119     0.256     0.445     0.684     0.972     1.310     1.697     2.131     2.612     3.139     3.711     4.328     4.988     5.691     6.436     7.222     8.048     8.913     9.815    10.755    11.730    12.740    13.784    14.859    15.966    17.103    18.269    19.462    20.681    21.924    23.191    24.480    25.789    27.117    28.462    29.822    31.197    32.584    33.982    35.389    36.803    38.222    39.645    41.070    42.494    43.917    45.335    46.748    48.152    49.546    50.929    52.297    53.649    54.983    56.296    57.587    58.854    60.094    61.305    62.486    63.634    64.747    65.824    66.862    67.860    68.815    69.726    70.592    71.409    72.178    72.897    73.563    74.176    74.735    75.238    75.684    76.072    76.403    76.674    76.885    77.036    77.127    77.158    77.127    77.036    76.885    76.674    76.403    76.072    75.684    75.238    74.735    74.176    73.563    72.897    72.178    71.409    70.592    69.726    68.815    67.860    66.862    65.824    64.747    63.634    62.486    61.305    60.094    58.854    57.587    56.296    54.983    53.649    52.297    50.929    49.546    48.152    46.748    45.335    43.917    42.494    41.070    39.645    38.222    36.803    35.389    33.982    32.584    31.197    29.822    28.462    27.117    25.789    24.480    23.191    21.924    20.681    19.462    18.269    17.103    15.966    14.859    13.784    12.740    11.730    10.755     9.815     8.913     8.048     7.222     6.436     5.691     4.988     4.328     3.711     3.139     2.612     2.131     1.697     1.310     0.972     0.684     0.445     0.256     0.119     0.033     0.000     0.000     0.000     0.000     0.000     0.000     0.000     0.000     0.000     0.000     0.000     0.000     0.000     0.000     0.000     0.000     0.000     0.000     0.000     0.000     0.000     0.000     0.000     0.000     0.000     0.000     0.000     0.000     0.000     0.000     0.000     0.000     0.000     0.000     0.000     0.000     0.000     0.000     0.000     0.000     0.000     0.000
     0.000     0.000     0.000     0.000     0.000     0.000     0.000     0.000     0.000     0.000     0.000     0.000     0.000     0.000     0.000     0.000     0.000     0.000     0.000     0.000     0.000     0.000     0.000     0.000     0.000     0.000     0.000     0.000     0.000     0.000     0.000     0.000     0.000     0.000     0.000     0.000     0.000     0.000     0.000     0.000     0.000     0.000     0.000     0.005     0.054     0.154     0.305     0.505     0.756     1.055     1.401     1.795     2.236     2.722     3.253     3.828     4.446     5.106     5.808     6.550     7.331     8.151     9.008     9.902    10.831    11.794    12.791    13.819    14.878    15.966    17.083    18.227    19.396    20.590    21.806    23.044    24.302    25.578    26.872    28.181    29.503    30.838    32.183    33.538    34.899    36.266    37.636    39.008    40.380    41.750    43.116    44.476    45.829    47.172    48.503    49.820    51.122    52.407    53.671    54.914    56.133    57.327    58.493    59.629    60.734    61.805    62.841    63.840    64.799    65.718    66.594    67.427    68.213    68.952    69.643    70.283    70.873    71.409    71.893    72.322    72.695    73.012    73.273    73.476    73.621    73.709    73.738    73.709    73.621    73.476    73.273    73.012    72.695    72.322    71.893    71.409    70.873    70.283    69.643    68.952    68.213    67.427    66.594    65.718    64.799    63.840    62.841    61.805    60.734    59.629    58.493    57.327    56.133    54.914    53.671    52.407    51.122    49.820    48.503    47.172    45.829    44.476    43.116    41.750    40.380    39.008    37.636    36.266    34.899    33.538    32.183    30.838    29.503    28.181    26.872    25.578    24.302    23.044    21.806    20.590    19.396    18.227    17.083    15.966    14.878    13.819    12.791    11.794    10.831     9.902     9.008     8.151     7.331     6.550     5.808     5.106     4.446     3.828     3.253     2.722     2.236     1.795     1.401     1.055     0.756     0.505     0.305     0.154     0.054     0.005     0.000     0.000     0.000     0.000     0.000     0.000     0.000     0.000     0.000     0.000     0.000     0.000     0.000     0.000     0.000     0.000     0.000     0.000     0.000     0.000     0.000     0.000     0.000     0.000     0.000     0.000     0.000     0.000     0.000     0.000     0.000     0.000     0.000     0.000     0.000     0.000     0.000     0.000     0.000     0.000     0.000     0.000
     0.000     0.000     0.000     0.000     0.000     0.000     0.000     0.000     0.000     0.000     0.000     0.000     0.000     0.000     0.000     0.000     0.000     0.000     0.000     0.000     0.000     0.000     0.000     0.000     0.000     0.000     0.000     0.000     0.000     0.000     0.000     0.000     0.000     0.000     0.000     0.000     0.000     0.000     0.000     0.000     0.000     0.000     0.000     0.000     0.014     0.077     0.190     0.353     0.564     0.824     1.131     1.486     1.886     2.331     2.820     3.353     3.929     4.547     5.205     5.904     6.641     7.416     8.229     9.077     9.960    10.877    11.826    12.807    13.819    14.859    15.928    17.023    18.143    19.287    20.454    21.641    22.849    24.075    25.317    26.575    27.846    29.129    30.423    31.726    33.035    34.350    35.668    36.989    38.309    39.627    40.942    42.251    43.553    44.846    46.127    47.395    48.648    49.884    51.101    52.297    53.470    54.618    55.740    56.833    57.896    58.926    59.922    60.883    61.805    62.689    63.531    64.331    65.087    65.797    66.461    67.077    67.643    68.159    68.623    69.035    69.394    69.698    69.949    70.144    70.283    70.367    70.395    70.367    70.283    70.144    69.949    69.698    69.394    69.035    68.623    68.159    67.643    67.077    66.461    65.797    65.087    64.331    63.531    62.689    61.805    60.883    59.922    58.926    57.896    56.833    55.740    54.618    53.470    52.297    51.101    49.884    48.648    47.395    46.127    44.846    43.553    42.251    40.942    39.627    38.309    36.989    35.668    34.350    33.035    31.726    30.423    29.129    27.846    26.575    25.317    24.075    22.849    21.641    20.454    19.287    18.143    17.023    15.928    14.859    13.819    12.807    11.826    10.877     9.960     9.077     8.229     7.416     6.641     5.904     5.205     4.547     3.929     3.353     2.820     2.331     1.886     1.486     1.131     0.824     0.564     0.353     0.190     0.077     0.014     0.000     0.000     0.000     0.000     0.000     0.000     0.000     0.000     0.000     0.000     0.000     0.000     0.000     0.000     0.000     0.000     0.000     0.000     0.000     0.000     0.000     0.000     0.000     0.000     0.000     0.000     0.000     0.000     0.000     0.000     0.000     0.000     0.000     0.000     0.000     0.000     0.000     0.000     0.000     0.000     0.000     0.000     0.000
     0.000     0.000     0.000     0.000     0.000     0.000     0.000     0.000     0.000     0.000     0.000     0.000     0.000     0.000     0.000     0.000     0.000     0.000     0.000     0.000     0.000     0.000     0.000     0.000     0.000     0.000     0.000     0.000     0.000     0.000     0.000     0.000     0.000     0.000     0.000     0.000     0.000     0.000     0.000     0.000     0.000     0.000     0.000     0.000     0.000     0.026     0.101     0.226     0.399     0.620     0.888     1.202     1.562     1.966     2.415     2.906     3.440     4.015     4.630     5.285     5.979     6.710     7.477     8.281     9.118     9.989    10.892    11.826    12.791    13.784    14.804    15.851    16.922    18.017    19.135    20.273    21.431    22.606    23.798    25.006    26.226    27.459    28.702    29.953    31.212    32.476    33.743    35.013    36.282    37.550    38.815    40.074    41.326    42.569    43.802    45.021    46.227    47.415    48.586    49.736    50.864    51.968    53.047    54.098    55.120    56.110    57.068    57.991    58.878    59.727    60.536    61.305    62.031    62.714    63.352    63.943    64.487    64.982    65.428    65.824    66.168    66.461    66.701    66.889    67.023    67.103    67.130    67.103    67.023    66.889    66.701    66.461    66.168    65.824    65.428    64.982    64.487    63.943    63.352    62.714    62.031    61.305    60.536    59.727    58.878    57.991    57.068    56.110    55.120    54.098    53.047    51.968    50.864    49.736    48.586    47.415    46.227    45.021    43.802    42.569    41.326    40.074    38.815    37.550    36.282    35.013    33.743    32.476    31.212    29.953    28.702    27.459    26.226    25.006    23.798    22.606    21.431    20.273    19.135    18.017    16.922    15.851    14.804    13.784    12.791    11.826    10.892     9.989     9.118     8.281     7.477     6.710     5.979     5.285     4.630     4.015     3.440     2.906     2.415     1.966     1.562     1.202     0.888     0.620     0.399     0.226     0.101     0.026     0.000     0.000     0.000     0.000     0.000     0.000     0.000     0.000     0.000     0.000     0.000     0.000     0.000     0.000     0.000     0.000     0.000     0.000     0.000     0.000     0.000     0.000     0.000     0.000     0.000     0.000     0.000     0.000     0.000     0.000     0.000     0.000     0.000     0.000     0.000     0.000     0.000     0.000     0.000     0.000     0.000     0.000     0.000     0.000
     0.000     0.000     0.000     0.000     0.000     0.000     0.000     0.000     0.000     0.000     0.000     0.000     0.000     0.000     0.000     0.000     0.000     0.000     0.000     0.000     0.000     0.000     0.000     0.000     0.000     0.000     0.000     0.000     0.000     0.000     0.000     0.000     0.000     0.000     0.000     0.000     0.000     0.000     0.000     0.000     0.000     0.000     0.000     0.000     0.000     0.002     0.040     0.126     0.261     0.443     0.672     0.946     1.266     1.630     2.037     2.487     2.979     3.512     4.084     4.696     5.346     6.033     6.756     7.514     8.307     9.132     9.989    10.877    11.794    12.740    13.713    14.712    15.735    16.782    17.851    18.940    20.049    21.175    22.317    23.475    24.646    25.828    27.021    28.223    29.431    30.645    31.862    33.082    34.302    35.520    36.735    37.945    39.149    40.344    41.528    42.701    43.859    45.002    46.127    47.232    48.317    49.378    50.415    51.425    52.407    53.358    54.279    55.166    56.018    56.833    57.611    58.349    59.047    59.702    60.315    60.883    61.405    61.881    62.309    62.689    63.019    63.300    63.531    63.711    63.840    63.917    63.943    63.917    63.840    63.711    63.531    63.300    63.019    62.689    62.309    61.881    61.405    60.883    60.315    59.702    59.047    58.349    57.611    56.833    56.018    55.166    54.279    53.358    52.407    51.425    50.415    49.378    48.317    47.232    46.127    45.002    43.859    42.701    41.528    40.344    39.149    37.945    36.735    35.520    34.302    33.082    31.862    30.645    29.431    28.223    27.021    25.828    24.646    23.475    22.317    21.175    20.049    18.940    17.851    16.782    15.735    14.712    13.713    12.740    11.794    10.877     9.989     9.132     8.307     7.514     6.756     6.033     5.346     4.696     4.084     3.512     2.979     2.487     2.037     1.630     1.266     0.946     0.672     0.443     0.261     0.126     0.040     0.002     0.000     0.000     0.000     0.000     0.000     0.000     0.000     0.000     0.000     0.000     0.000     0.000     0.000     0.000     0.000     0.000     0.000     0.000     0.000     0.000     0.000     0.000     0.000     0.000     0.000     0.000     0.000     0.000     0.000     0.000     0.000     0.000     0.000     0.000     0.000     0.000     0.000     0.000     0.000     0.000     0.000     0.000     0.000     0.000
     0.000     0.000     0.000     0.000     0.000     0.000     0.000     0.000     0.000     0.000     0.000     0.000     0.000     0.000     0.000     0.000     0.000     0.000     0.000     0.000     0.000     0.000     0.000     0.000     0.000     0.000     0.000     0.000     0.000     0.000     0.000     0.000     0.000     0.000     0.000     0.000     0.000     0.000     0.000     0.000     0.000     0.000     0.000     0.000     0.000     0.000     0.006     0.055     0.151     0.295     0.484     0.719     0.999     1.322     1.689     2.097     2.547     3.038     3.568     4.137     4.743     5.387     6.066     6.779     7.527     8.307     9.118     9.960    10.831    11.730    12.656    13.608    14.583    15.582    16.603    17.644    18.704    19.781    20.875    21.984    23.105    24.239    25.382    26.534    27.694    28.858    30.026    31.197    32.368    33.538    34.705    35.867    37.022    38.170    39.308    40.434    41.547    42.644    43.725    44.787    45.829    46.848    47.844    48.814    49.757    50.671    51.555    52.407    53.225    54.008    54.755    55.464    56.133    56.763    57.351    57.896    58.397    58.854    59.265    59.629    59.947    60.216    60.438    60.610    60.734    60.808    60.833    60.808    60.734    60.610    60.438    60.216    59.947    59.629    59.265    58.854    58.397    57.896    57.351    56.763    56.133    55.464    54.755    54.008    53.225    52.407    51.555    50.671    49.757    48.814    47.844    46.848    45.829    44.787    43.725    42.644    41.547    40.434    39.308    38.170    37.022    35.867    34.705    33.538    32.368    31.197    30.026    28.858    27.694    26.534    25.382    24.239    23.105    21.984    20.875    19.781    18.704    17.644    16.603    15.582    14.583    13.608    12.656    11.730    10.831     9.960     9.118     8.307     7.527     6.779     6.066     5.387     4.743     4.137     3.568     3.038     2.547     2.097     1.689     1.322     0.999     0.719     0.484     0.295     0.151     0.055     0.006     0.000     0.000     0.000     0.000     0.000     0.000     0.000     0.000     0.000     0.000     0.000     0.000     0.000     0.000     0.000     0.000     0.000     0.000     0.000     0.000     0.000     0.000     0.000     0.000     0.000     0.000     0.000     0.000     0.000     0.000     0.000     0.000     0.000     0.000     0.000     0.000     0.000     0.000     0.000     0.000     0.000     0.000     0.000     0.000     0.000
     0.000     0.000     0.000     0.000     0.000     0.000     0.000     0.000     0.000     0.000     0.000     0.000     0.000     0.000     0.000     0.000     0.000     0.000     0.000     0.000     0.000     0.000     0.000     0.000     0.000     0.000     0.000     0.000     0.000     0.000     0.000     0.000     0.000     0.000     0.000     0.000     0.000     0.000     0.000     0.000     0.000     0.000     0.000     0.000     0.000     0.000     0.000     0.013     0.071     0.175     0.326     0.521     0.761     1.044     1.370     1.737     2.146     2.595     3.082     3.609     4.172     4.772     5.407     6.076     6.779     7.514     8.281     9.077     9.902    10.755    11.634    12.539    13.468    14.419    15.392    16.386    17.398    18.427    19.473    20.533    21.606    22.691    23.786    24.890    26.000    27.117    28.237    29.359    30.482    31.604    32.724    33.839    34.948    36.049    37.141    38.222    39.290    40.344    41.381    42.401    43.401    44.379    45.335    46.266    47.172    48.049    48.897    49.715    50.500    51.252    51.968    52.649    53.292    53.896    54.460    54.983    55.464    55.902    56.296    56.646    56.950    57.209    57.422    57.587    57.706    57.777    57.801    57.777    57.706    57.587    57.422    57.209    56.950    56.646    56.296    55.902    55.464    54.983    54.460    53.896    53.292    52.649    51.968    51.252    50.500    49.715    48.897    48.049    47.172    46.266    45.335    44.379    43.401    42.401    41.381    40.344    39.290    38.222    37.141    36.049    34.948    33.839    32.724    31.604    30.482    29.359    28.237    27.117    26.000    24.890    23.786    22.691    21.606    20.533    19.473    18.427    17.398    16.386    15.392    14.419    13.468    12.539    11.634    10.755     9.902     9.077     8.281     7.514     6.779     6.076     5.407     4.772     4.172     3.609     3.082     2.595     2.146     1.737     1.370     1.044     0.761     0.521     0.326     0.175     0.071     0.013     0.000     0.000     0.000     0.000     0.000     0.000     0.000     0.000     0.000     0.000     0.000     0.000     0.000     0.000     0.000     0.000     0.000     0.000     0.000     0.000     0.000     0.000     0.000     0.000     0.000     0.000     0.000     0.000     0.000     0.000     0.000     0.000     0.000     0.000     0.000     0.000     0.000     0.000     0.000     0.000     0.000     0.000     0.000     0.000     0.000     0.000
     0.000     0.000     0.000     0.000     0.000     0.000     0.000     0.000     0.000     0.000     0.000     0.000     0.000     0.000     0.000     0.000     0.000     0.000     0.000     0.000     0.000     0.000     0.000     0.000     0.000     0.000     0.000     0.000     0.000     0.000     0.000     0.000     0.000     0.000     0.000     0.000     0.000     0.000     0.000     0.000     0.000     0.000     0.000     0.000     0.000     0.000     0.000     0.000     0.020     0.086     0.198     0.354     0.554     0.797     1.082     1.409     1.776     2.183     2.629     3.112     3.633     4.190     4.781     5.407     6.066     6.756     7.477     8.229     9.008     9.815    10.649    11.507    12.389    13.294    14.220    15.167    16.131    17.113    18.111    19.124    20.149    21.186    22.234    23.290    24.353    25.421    26.494    27.569    28.645    29.720    30.793    31.862    32.926    33.982    35.029    36.066    37.090    38.101    39.096    40.074    41.033    41.972    42.889    43.782    44.651    45.493    46.306    47.091    47.844    48.565    49.252    49.905    50.522    51.101    51.642    52.143    52.605    53.025    53.403    53.738    54.031    54.279    54.482    54.641    54.755    54.823    54.846    54.823    54.755    54.641    54.482    54.279    54.031    53.738    53.403    53.025    52.605    52.143    51.642    51.101    50.522    49.905    49.252    48.565    47.844    47.091    46.306    45.493    44.651    43.782    42.889    41.972    41.033    40.074    39.096    38.101    37.090    36.066    35.029    33.982    32.926    31.862    30.793    29.720    28.645    27.569    26.494    25.421    24.353    23.290    22.234    21.186    20.149    19.124    18.111    17.113    16.131    15.167    14.220    13.294    12.389    11.507    10.649     9.815     9.008     8.229     7.477     6.756     6.066     5.407     4.781     4.190     3.633     3.112     2.629     2.183     1.776     1.409     1.082     0.797     0.554     0.354     0.198     0.086     0.020     0.000     0.000     0.000     0.000     0.000     0.000     0.000     0.000     0.000     0.000     0.000     0.000     0.000     0.000     0.000     0.000     0.000     0.000     0.000     0.000     0.000     0.000     0.000     0.000     0.000     0.000     0.000     0.000     0.000     0.000     0.000     0.000     0.000     0.000     0.000     0.000     0.000     0.000     0.000     0.000     0.000     0.000     0.000     0.000     0.000     0.000     0.000
     0.000     0.000     0.000     0.000     0.000     0.000     0.000     0.000     0.000     0.000     0.000     0.000     0.000     0.000     0.000     0.000     0.000     0.000     0.000     0.000     0.000     0.000     0.000     0.000     0.000     0.000     0.000     0.000     0.000     0.000     0.000     0.000     0.000     0.000     0.000     0.000     0.000     0.000     0.000     0.000     0.000     0.000     0.000     0.000     0.000     0.000     0.000     0.000     0.000     0.028     0.101     0.218     0.378     0.581     0.826     1.112     1.438     1.804     2.208     2.649     3.127     3.641     4.190     4.772     5.387     6.033     6.710     7.416     8.151     8.913     9.701    10.513    11.350    12.208    13.088    13.988    14.906    15.841    16.792    17.757    18.736    19.726    20.726    21.735    22.752    23.773    24.800    25.828    26.858    27.888    28.915    29.939    30.957    31.969    32.973    33.966    34.948    35.916    36.870    37.808    38.727    39.627    40.506    41.363    42.195    43.002    43.782    44.534    45.257    45.948    46.607    47.232    47.823    48.379    48.897    49.378    49.820    50.223    50.586    50.907    51.187    51.425    51.620    51.772    51.881    51.947    51.968    51.947    51.881    51.772    51.620    51.425    51.187    50.907    50.586    50.223    49.820    49.378    48.897    48.379    47.823    47.232    46.607    45.948    45.257    44.534    43.782    43.002    42.195    41.363    40.506    39.627    38.727    37.808    36.870    35.916    34.948    33.966    32.973    31.969    30.957    29.939    28.915    27.888    26.858    25.828    24.800    23.773    22.752    21.735    20.726    19.726    18.736    17.757    16.792    15.841    14.906    13.988    13.088    12.208    11.350    10.513     9.701     8.913     8.151     7.416     6.710     6.033     5.387     4.772     4.190     3.641     3.127     2.649     2.208     1.804     1.438     1.112     0.826     0.581     0.378     0.218     0.101     0.028     0.000     0.000     0.000     0.000     0.000     0.000     0.000     0.000     0.000     0.000     0.000     0.000     0.000     0.000     0.000     0.000     0.000     0.000     0.000     0.000     0.000     0.000     0.000     0.000     0.000     0.000     0.000     0.000     0.000     0.000     0.000     0.000     0.000     0.000     0.000     0.000     0.000     0.000     0.000     0.000     0.000     0.000     0.000     0.000     0.000     0.000     0.000     0.000
     0.000     0.000     0.000     0.000     0.000     0.000     0.000     0.000     0.000     0.000     0.000     0.000     0.000     0.000     0.000     0.000     0.000     0.000     0.000     0.000     0.000     0.000     0.000     0.000     0.000     0.000     0.000     0.000     0.000     0.000     0.000     0.000     0.000     0.000     0.000     0.000     0.000     0.000     0.000     0.000     0.000     0.000     0.000     0.000     0.000     0.000     0.000     0.000     0.000     0.002     0.036     0.113     0.234     0.398     0.603     0.848     1.134     1.458     1.820     2.220     2.656     3.127     3.633     4.172     4.743     5.346     5.979     6.641     7.331     8.048     8.791     9.558    10.349    11.162    11.996    12.850    13.722    14.611    15.516    16.435    17.367    18.311    19.265    20.228    21.198    22.174    23.154    24.138    25.122    26.107    27.089    28.069    29.043    30.012    30.972    31.923    32.863    33.791    34.705    35.602    36.483    37.345    38.187    39.008    39.806    40.579    41.326    42.046    42.738    43.401    44.032    44.631    45.198    45.730    46.227    46.687    47.111    47.497    47.844    48.152    48.420    48.648    48.835    48.981    49.085    49.148    49.169    49.148    49.085    48.981    48.835    48.648    48.420    48.152    47.844    47.497    47.111    46.687    46.227    45.730    45.198    44.631    44.032    43.401    42.738    42.046    41.326    40.579    39.806    39.008    38.187    37.345    36.483    35.602    34.705    33.791    32.863    31.923    30.972    30.012    29.043    28.069    27.089    26.107    25.122    24.138    23.154    22.174    21.198    20.228    19.265    18.311    17.367    16.435    15.516    14.611    13.722    12.850    11.996    11.162    10.349     9.558     8.791     8.048     7.331     6.641     5.979     5.346     4.743     4.172     3.633     3.127     2.656     2.220     1.820     1.458     1.134     0.848     0.603     0.398     0.234     0.113     0.036     0.002     0.000     0.000     0.000     0.000     0.000     0.000     0.000     0.000     0.000     0.000     0.000     0.000     0.000     0.000     0.000     0.000     0.000     0.000     0.000     0.000     0.000     0.000     0.000     0.000     0.000     0.000     0.000     0.000     0.000     0.000     0.000     0.000     0.000     0.000     0.000     0.000     0.000     0.000     0.000     0.000     0.000     0.000     0.000     0.000     0.000     0.000     0.000     0.000
     0.000     0.000     0.000     0.000     0.000     0.000     0.000     0.000     0.000     0.000     0.000     0.000     0.000     0.000     0.000     0.000     0.000     0.000     0.000     0.000     0.000     0.000     0.000     0.000     0.000     0.000     0.000     0.000     0.000     0.000     0.000     0.000     0.000     0.000     0.000     0.000     0.000     0.000     0.000     0.000     0.000     0.000     0.000     0.000     0.000     0.000     0.000     0.000     0.000     0.000     0.003     0.043     0.124     0.248     0.413     0.618     0.863     1.147     1.468     1.826     2.220     2.649     3.112     3.609     4.137     4.696     5.285     5.904     6.550     7.222     7.921     8.643     9.389    10.157    10.946    11.754    12.581    13.424    14.284    15.157    16.044    16.942    17.851    18.768    19.693    20.624    21.559    22.498    23.438    24.378    25.317    26.253    27.185    28.111    29.029    29.939    30.838    31.726    32.600    33.459    34.302    35.127    35.933    36.718    37.482    38.222    38.938    39.627    40.290    40.924    41.528    42.102    42.644    43.154    43.629    44.071    44.476    44.846    45.178    45.473    45.730    45.948    46.127    46.266    46.366    46.426    46.446    46.426    46.366    46.266    46.127    45.948    45.730    45.473    45.178    44.846    44.476    44.071    43.629    43.154    42.644    42.102    41.528    40.924    40.290    39.627    38.938    38.222    37.482    36.718    35.933    35.127    34.302    33.459    32.600    31.726    30.838    29.939    29.029    28.111    27.185    26.253    25.317    24.378    23.438    22.498    21.559    20.624    19.693    18.768    17.851    16.942    16.044    15.157    14.284    13.424    12.581    11.754    10.946    10.157     9.389     8.643     7.921     7.222     6.550     5.904     5.285     4.696     4.137     3.609     3.112     2.649     2.220     1.826     1.468     1.147     0.863     0.618     0.413     0.248     0.124     0.043     0.003     0.000     0.000     0.000     0.000     0.000     0.000     0.000     0.000     0.000     0.000     0.000     0.000     0.000     0.000     0.000     0.000     0.000     0.000     0.000     0.000     0.000     0.000     0.000     0.000     0.000     0.000     0.000     0.000     0.000     0.000     0.000     0.000     0.000     0.000     0.000     0.000     0.000     0.000     0.000     0.000     0.000     0.000     0.000     0.000     0.000     0.000     0.000     0.000     0.000
[truncated: 55,463 more chars]
