# Supplementary material for: The near-field tsunami generated by the 15 January 2022 eruption of the Hunga Tonga-Hunga Ha’apai volcano and its impact on Tongatapu, Tonga
Source: Sci Rep. 2022 Sep 7;12:15187. doi: 10.1038/s41598-022-19486-w (PMC9452557; doi:10.1038/s41598-022-19486-w)
Supplement: Supplementary file 2 — Supplementary Information 2. [file 41598_2022_19486_MOESM2_ESM.zip › WL_500TNT.asc]

ncols                       252
nrows                       180
xllcorner              -175.427
yllcorner               -20.570
cellsize      0.000277777784504
NODATA_value  -9999
     0.000     0.000     0.000     0.000     0.000     0.000     0.000     0.000     0.000     0.000     0.000     0.000     0.000     0.000     0.000     0.000     0.000     0.000     0.000     0.000     0.000     0.000     0.000     0.000     0.000     0.000     0.000     0.000     0.000     0.000     0.000     0.000     0.000     0.000     0.000     0.000     0.000     0.000     0.000     0.000     0.000     0.000     0.000     0.000     0.000     0.000     0.000     0.000     0.000     0.000     0.000     0.000     0.000     0.000     0.000     0.000     0.000     0.000     0.000     0.000     0.000     0.000     0.000     0.000     0.000     0.000     0.000     0.000     0.000     0.000     0.000     0.000     0.002     0.020     0.058     0.113     0.185     0.273     0.377     0.495     0.628     0.773     0.930     1.099     1.278     1.467     1.665     1.871     2.084     2.303     2.528     2.758     2.991     3.228     3.468     3.709     3.951     4.193     4.434     4.675     4.913     5.148     5.380     5.609     5.832     6.050     6.262     6.468     6.667     6.858     7.041     7.216     7.381     7.537     7.684     7.820     7.945     8.059     8.162     8.254     8.334     8.402     8.458     8.501     8.533     8.551     8.558     8.551     8.533     8.501     8.458     8.402     8.334     8.254     8.162     8.059     7.945     7.820     7.684     7.537     7.381     7.216     7.041     6.858     6.667     6.468     6.262     6.050     5.832     5.609     5.380     5.148     4.913     4.675     4.434     4.193     3.951     3.709     3.468     3.228     2.991     2.758     2.528     2.303     2.084     1.871     1.665     1.467     1.278     1.099     0.930     0.773     0.628     0.495     0.377     0.273     0.185     0.113     0.058     0.020     0.002     0.000     0.000     0.000     0.000     0.000     0.000     0.000     0.000     0.000     0.000     0.000     0.000     0.000     0.000     0.000     0.000     0.000     0.000     0.000     0.000     0.000     0.000     0.000     0.000     0.000     0.000     0.000     0.000     0.000     0.000     0.000     0.000     0.000     0.000     0.000     0.000     0.000     0.000     0.000     0.000     0.000     0.000     0.000     0.000     0.000     0.000     0.000     0.000     0.000     0.000     0.000     0.000     0.000     0.000     0.000     0.000     0.000     0.000     0.000     0.000     0.000     0.000     0.000     0.000     0.000     0.000     0.000     0.000     0.000     0.000     0.000
     0.000     0.000     0.000     0.000     0.000     0.000     0.000     0.000     0.000     0.000     0.000     0.000     0.000     0.000     0.000     0.000     0.000     0.000     0.000     0.000     0.000     0.000     0.000     0.000     0.000     0.000     0.000     0.000     0.000     0.000     0.000     0.000     0.000     0.000     0.000     0.000     0.000     0.000     0.000     0.000     0.000     0.000     0.000     0.000     0.000     0.000     0.000     0.000     0.000     0.000     0.000     0.000     0.000     0.000     0.000     0.000     0.000     0.000     0.000     0.000     0.000     0.000     0.000     0.000     0.000     0.000     0.000     0.000     0.000     0.000     0.000     0.012     0.044     0.095     0.165     0.253     0.358     0.478     0.614     0.765     0.929     1.105     1.294     1.493     1.703     1.922     2.150     2.385     2.627     2.875     3.128     3.386     3.647     3.910     4.176     4.443     4.710     4.977     5.242     5.506     5.767     6.025     6.278     6.527     6.770     7.008     7.239     7.462     7.678     7.885     8.083     8.273     8.452     8.620     8.778     8.925     9.061     9.184     9.295     9.394     9.481     9.554     9.614     9.661     9.695     9.715     9.722     9.715     9.695     9.661     9.614     9.554     9.481     9.394     9.295     9.184     9.061     8.925     8.778     8.620     8.452     8.273     8.083     7.885     7.678     7.462     7.239     7.008     6.770     6.527     6.278     6.025     5.767     5.506     5.242     4.977     4.710     4.443     4.176     3.910     3.647     3.386     3.128     2.875     2.627     2.385     2.150     1.922     1.703     1.493     1.294     1.105     0.929     0.765     0.614     0.478     0.358     0.253     0.165     0.095     0.044     0.012     0.000     0.000     0.000     0.000     0.000     0.000     0.000     0.000     0.000     0.000     0.000     0.000     0.000     0.000     0.000     0.000     0.000     0.000     0.000     0.000     0.000     0.000     0.000     0.000     0.000     0.000     0.000     0.000     0.000     0.000     0.000     0.000     0.000     0.000     0.000     0.000     0.000     0.000     0.000     0.000     0.000     0.000     0.000     0.000     0.000     0.000     0.000     0.000     0.000     0.000     0.000     0.000     0.000     0.000     0.000     0.000     0.000     0.000     0.000     0.000     0.000     0.000     0.000     0.000     0.000     0.000     0.000     0.000     0.000     0.000
     0.000     0.000     0.000     0.000     0.000     0.000     0.000     0.000     0.000     0.000     0.000     0.000     0.000     0.000     0.000     0.000     0.000     0.000     0.000     0.000     0.000     0.000     0.000     0.000     0.000     0.000     0.000     0.000     0.000     0.000     0.000     0.000     0.000     0.000     0.000     0.000     0.000     0.000     0.000     0.000     0.000     0.000     0.000     0.000     0.000     0.000     0.000     0.000     0.000     0.000     0.000     0.000     0.000     0.000     0.000     0.000     0.000     0.000     0.000     0.000     0.000     0.000     0.000     0.000     0.000     0.000     0.000     0.000     0.000     0.004     0.029     0.074     0.140     0.224     0.328     0.449     0.586     0.740     0.908     1.091     1.287     1.496     1.716     1.947     2.187     2.437     2.695     2.960     3.232     3.509     3.791     4.077     4.366     4.657     4.949     5.242     5.535     5.827     6.117     6.404     6.689     6.969     7.244     7.514     7.778     8.035     8.285     8.526     8.759     8.983     9.197     9.401     9.594     9.776     9.946    10.104    10.250    10.382    10.502    10.608    10.701    10.780    10.844    10.895    10.931    10.953    10.960    10.953    10.931    10.895    10.844    10.780    10.701    10.608    10.502    10.382    10.250    10.104     9.946     9.776     9.594     9.401     9.197     8.983     8.759     8.526     8.285     8.035     7.778     7.514     7.244     6.969     6.689     6.404     6.117     5.827     5.535     5.242     4.949     4.657     4.366     4.077     3.791     3.509     3.232     2.960     2.695     2.437     2.187     1.947     1.716     1.496     1.287     1.091     0.908     0.740     0.586     0.449     0.328     0.224     0.140     0.074     0.029     0.004     0.000     0.000     0.000     0.000     0.000     0.000     0.000     0.000     0.000     0.000     0.000     0.000     0.000     0.000     0.000     0.000     0.000     0.000     0.000     0.000     0.000     0.000     0.000     0.000     0.000     0.000     0.000     0.000     0.000     0.000     0.000     0.000     0.000     0.000     0.000     0.000     0.000     0.000     0.000     0.000     0.000     0.000     0.000     0.000     0.000     0.000     0.000     0.000     0.000     0.000     0.000     0.000     0.000     0.000     0.000     0.000     0.000     0.000     0.000     0.000     0.000     0.000     0.000     0.000     0.000     0.000     0.000     0.000
     0.000     0.000     0.000     0.000     0.000     0.000     0.000     0.000     0.000     0.000     0.000     0.000     0.000     0.000     0.000     0.000     0.000     0.000     0.000     0.000     0.000     0.000     0.000     0.000     0.000     0.000     0.000     0.000     0.000     0.000     0.000     0.000     0.000     0.000     0.000     0.000     0.000     0.000     0.000     0.000     0.000     0.000     0.000     0.000     0.000     0.000     0.000     0.000     0.000     0.000     0.000     0.000     0.000     0.000     0.000     0.000     0.000     0.000     0.000     0.000     0.000     0.000     0.000     0.000     0.000     0.000     0.000     0.000     0.015     0.051     0.110     0.190     0.289     0.408     0.545     0.699     0.870     1.057     1.259     1.474     1.703     1.944     2.196     2.459     2.731     3.012     3.301     3.597     3.898     4.205     4.517     4.831     5.148     5.467     5.787     6.107     6.426     6.743     7.058     7.370     7.678     7.981     8.279     8.570     8.855     9.132     9.401     9.661     9.912    10.152    10.382    10.601    10.808    11.003    11.186    11.355    11.511    11.654    11.782    11.896    11.995    12.079    12.149    12.203    12.241    12.265    12.272    12.265    12.241    12.203    12.149    12.079    11.995    11.896    11.782    11.654    11.511    11.355    11.186    11.003    10.808    10.601    10.382    10.152     9.912     9.661     9.401     9.132     8.855     8.570     8.279     7.981     7.678     7.370     7.058     6.743     6.426     6.107     5.787     5.467     5.148     4.831     4.517     4.205     3.898     3.597     3.301     3.012     2.731     2.459     2.196     1.944     1.703     1.474     1.259     1.057     0.870     0.699     0.545     0.408     0.289     0.190     0.110     0.051     0.015     0.000     0.000     0.000     0.000     0.000     0.000     0.000     0.000     0.000     0.000     0.000     0.000     0.000     0.000     0.000     0.000     0.000     0.000     0.000     0.000     0.000     0.000     0.000     0.000     0.000     0.000     0.000     0.000     0.000     0.000     0.000     0.000     0.000     0.000     0.000     0.000     0.000     0.000     0.000     0.000     0.000     0.000     0.000     0.000     0.000     0.000     0.000     0.000     0.000     0.000     0.000     0.000     0.000     0.000     0.000     0.000     0.000     0.000     0.000     0.000     0.000     0.000     0.000     0.000     0.000     0.000     0.000
     0.000     0.000     0.000     0.000     0.000     0.000     0.000     0.000     0.000     0.000     0.000     0.000     0.000     0.000     0.000     0.000     0.000     0.000     0.000     0.000     0.000     0.000     0.000     0.000     0.000     0.000     0.000     0.000     0.000     0.000     0.000     0.000     0.000     0.000     0.000     0.000     0.000     0.000     0.000     0.000     0.000     0.000     0.000     0.000     0.000     0.000     0.000     0.000     0.000     0.000     0.000     0.000     0.000     0.000     0.000     0.000     0.000     0.000     0.000     0.000     0.000     0.000     0.000     0.000     0.000     0.000     0.004     0.030     0.079     0.150     0.244     0.358     0.491     0.644     0.816     1.004     1.209     1.430     1.665     1.914     2.176     2.450     2.735     3.030     3.334     3.647     3.967     4.294     4.626     4.963     5.304     5.648     5.994     6.341     6.689     7.036     7.381     7.725     8.065     8.402     8.734     9.061     9.381     9.695    10.001    10.298    10.587    10.866    11.135    11.392    11.639    11.873    12.095    12.303    12.499    12.680    12.846    12.999    13.135    13.257    13.363    13.453    13.527    13.585    13.626    13.651    13.659    13.651    13.626    13.585    13.527    13.453    13.363    13.257    13.135    12.999    12.846    12.680    12.499    12.303    12.095    11.873    11.639    11.392    11.135    10.866    10.587    10.298    10.001     9.695     9.381     9.061     8.734     8.402     8.065     7.725     7.381     7.036     6.689     6.341     5.994     5.648     5.304     4.963     4.626     4.294     3.967     3.647     3.334     3.030     2.735     2.450     2.176     1.914     1.665     1.430     1.209     1.004     0.816     0.644     0.491     0.358     0.244     0.150     0.079     0.030     0.004     0.000     0.000     0.000     0.000     0.000     0.000     0.000     0.000     0.000     0.000     0.000     0.000     0.000     0.000     0.000     0.000     0.000     0.000     0.000     0.000     0.000     0.000     0.000     0.000     0.000     0.000     0.000     0.000     0.000     0.000     0.000     0.000     0.000     0.000     0.000     0.000     0.000     0.000     0.000     0.000     0.000     0.000     0.000     0.000     0.000     0.000     0.000     0.000     0.000     0.000     0.000     0.000     0.000     0.000     0.000     0.000     0.000     0.000     0.000     0.000     0.000     0.000     0.000     0.000     0.000
     0.000     0.000     0.000     0.000     0.000     0.000     0.000     0.000     0.000     0.000     0.000     0.000     0.000     0.000     0.000     0.000     0.000     0.000     0.000     0.000     0.000     0.000     0.000     0.000     0.000     0.000     0.000     0.000     0.000     0.000     0.000     0.000     0.000     0.000     0.000     0.000     0.000     0.000     0.000     0.000     0.000     0.000     0.000     0.000     0.000     0.000     0.000     0.000     0.000     0.000     0.000     0.000     0.000     0.000     0.000     0.000     0.000     0.000     0.000     0.000     0.000     0.000     0.000     0.000     0.000     0.012     0.049     0.109     0.194     0.300     0.429     0.577     0.746     0.934     1.140     1.363     1.603     1.857     2.127     2.409     2.705     3.012     3.330     3.658     3.995     4.340     4.692     5.051     5.414     5.782     6.153     6.527     6.902     7.278     7.654     8.029     8.402     8.772     9.139     9.501     9.857    10.208    10.552    10.888    11.215    11.534    11.843    12.141    12.428    12.703    12.966    13.216    13.453    13.676    13.884    14.077    14.254    14.416    14.562    14.692    14.805    14.901    14.979    15.041    15.085    15.111    15.120    15.111    15.085    15.041    14.979    14.901    14.805    14.692    14.562    14.416    14.254    14.077    13.884    13.676    13.453    13.216    12.966    12.703    12.428    12.141    11.843    11.534    11.215    10.888    10.552    10.208     9.857     9.501     9.139     8.772     8.402     8.029     7.654     7.278     6.902     6.527     6.153     5.782     5.414     5.051     4.692     4.340     3.995     3.658     3.330     3.012     2.705     2.409     2.127     1.857     1.603     1.363     1.140     0.934     0.746     0.577     0.429     0.300     0.194     0.109     0.049     0.012     0.000     0.000     0.000     0.000     0.000     0.000     0.000     0.000     0.000     0.000     0.000     0.000     0.000     0.000     0.000     0.000     0.000     0.000     0.000     0.000     0.000     0.000     0.000     0.000     0.000     0.000     0.000     0.000     0.000     0.000     0.000     0.000     0.000     0.000     0.000     0.000     0.000     0.000     0.000     0.000     0.000     0.000     0.000     0.000     0.000     0.000     0.000     0.000     0.000     0.000     0.000     0.000     0.000     0.000     0.000     0.000     0.000     0.000     0.000     0.000     0.000     0.000     0.000     0.000
     0.000     0.000     0.000     0.000     0.000     0.000     0.000     0.000     0.000     0.000     0.000     0.000     0.000     0.000     0.000     0.000     0.000     0.000     0.000     0.000     0.000     0.000     0.000     0.000     0.000     0.000     0.000     0.000     0.000     0.000     0.000     0.000     0.000     0.000     0.000     0.000     0.000     0.000     0.000     0.000     0.000     0.000     0.000     0.000     0.000     0.000     0.000     0.000     0.000     0.000     0.000     0.000     0.000     0.000     0.000     0.000     0.000     0.000     0.000     0.000     0.000     0.000     0.000     0.001     0.023     0.070     0.142     0.239     0.359     0.501     0.665     0.849     1.053     1.276     1.517     1.775     2.050     2.339     2.643     2.960     3.290     3.631     3.983     4.344     4.715     5.092     5.477     5.867     6.262     6.662     7.064     7.468     7.873     8.279     8.683     9.087     9.487     9.884    10.277    10.665    11.047    11.422    11.790    12.149    12.499    12.838    13.168    13.486    13.792    14.085    14.365    14.631    14.883    15.120    15.341    15.546    15.735    15.908    16.063    16.200    16.320    16.422    16.506    16.571    16.617    16.645    16.655    16.645    16.617    16.571    16.506    16.422    16.320    16.200    16.063    15.908    15.735    15.546    15.341    15.120    14.883    14.631    14.365    14.085    13.792    13.486    13.168    12.838    12.499    12.149    11.790    11.422    11.047    10.665    10.277     9.884     9.487     9.087     8.683     8.279     7.873     7.468     7.064     6.662     6.262     5.867     5.477     5.092     4.715     4.344     3.983     3.631     3.290     2.960     2.643     2.339     2.050     1.775     1.517     1.276     1.053     0.849     0.665     0.501     0.359     0.239     0.142     0.070     0.023     0.001     0.000     0.000     0.000     0.000     0.000     0.000     0.000     0.000     0.000     0.000     0.000     0.000     0.000     0.000     0.000     0.000     0.000     0.000     0.000     0.000     0.000     0.000     0.000     0.000     0.000     0.000     0.000     0.000     0.000     0.000     0.000     0.000     0.000     0.000     0.000     0.000     0.000     0.000     0.000     0.000     0.000     0.000     0.000     0.000     0.000     0.000     0.000     0.000     0.000     0.000     0.000     0.000     0.000     0.000     0.000     0.000     0.000     0.000     0.000     0.000     0.000     0.000
     0.000     0.000     0.000     0.000     0.000     0.000     0.000     0.000     0.000     0.000     0.000     0.000     0.000     0.000     0.000     0.000     0.000     0.000     0.000     0.000     0.000     0.000     0.000     0.000     0.000     0.000     0.000     0.000     0.000     0.000     0.000     0.000     0.000     0.000     0.000     0.000     0.000     0.000     0.000     0.000     0.000     0.000     0.000     0.000     0.000     0.000     0.000     0.000     0.000     0.000     0.000     0.000     0.000     0.000     0.000     0.000     0.000     0.000     0.000     0.000     0.000     0.000     0.005     0.036     0.093     0.177     0.285     0.417     0.573     0.751     0.951     1.171     1.411     1.670     1.947     2.240     2.550     2.875     3.214     3.566     3.931     4.306     4.692     5.088     5.491     5.902     6.320     6.743     7.171     7.602     8.035     8.470     8.906     9.342     9.776    10.208    10.637    11.062    11.482    11.896    12.303    12.703    13.095    13.478    13.850    14.212    14.562    14.901    15.226    15.537    15.835    16.118    16.385    16.636    16.871    17.089    17.289    17.472    17.636    17.782    17.909    18.017    18.106    18.175    18.224    18.254    18.264    18.254    18.224    18.175    18.106    18.017    17.909    17.782    17.636    17.472    17.289    17.089    16.871    16.636    16.385    16.118    15.835    15.537    15.226    14.901    14.562    14.212    13.850    13.478    13.095    12.703    12.303    11.896    11.482    11.062    10.637    10.208     9.776     9.342     8.906     8.470     8.035     7.602     7.171     6.743     6.320     5.902     5.491     5.088     4.692     4.306     3.931     3.566     3.214     2.875     2.550     2.240     1.947     1.670     1.411     1.171     0.951     0.751     0.573     0.417     0.285     0.177     0.093     0.036     0.005     0.000     0.000     0.000     0.000     0.000     0.000     0.000     0.000     0.000     0.000     0.000     0.000     0.000     0.000     0.000     0.000     0.000     0.000     0.000     0.000     0.000     0.000     0.000     0.000     0.000     0.000     0.000     0.000     0.000     0.000     0.000     0.000     0.000     0.000     0.000     0.000     0.000     0.000     0.000     0.000     0.000     0.000     0.000     0.000     0.000     0.000     0.000     0.000     0.000     0.000     0.000     0.000     0.000     0.000     0.000     0.000     0.000     0.000     0.000     0.000     0.000
     0.000     0.000     0.000     0.000     0.000     0.000     0.000     0.000     0.000     0.000     0.000     0.000     0.000     0.000     0.000     0.000     0.000     0.000     0.000     0.000     0.000     0.000     0.000     0.000     0.000     0.000     0.000     0.000     0.000     0.000     0.000     0.000     0.000     0.000     0.000     0.000     0.000     0.000     0.000     0.000     0.000     0.000     0.000     0.000     0.000     0.000     0.000     0.000     0.000     0.000     0.000     0.000     0.000     0.000     0.000     0.000     0.000     0.000     0.000     0.000     0.000     0.011     0.051     0.118     0.211     0.331     0.476     0.644     0.837     1.051     1.287     1.544     1.820     2.115     2.428     2.758     3.103     3.464     3.839     4.226     4.626     5.037     5.457     5.887     6.325     6.770     7.222     7.678     8.138     8.602     9.067     9.534    10.001    10.467    10.931    11.392    11.850    12.303    12.751    13.192    13.626    14.051    14.468    14.874    15.270    15.654    16.026    16.385    16.730    17.060    17.376    17.675    17.958    18.224    18.473    18.704    18.916    19.109    19.283    19.438    19.572    19.686    19.780    19.853    19.906    19.937    19.947    19.937    19.906    19.853    19.780    19.686    19.572    19.438    19.283    19.109    18.916    18.704    18.473    18.224    17.958    17.675    17.376    17.060    16.730    16.385    16.026    15.654    15.270    14.874    14.468    14.051    13.626    13.192    12.751    12.303    11.850    11.392    10.931    10.467    10.001     9.534     9.067     8.602     8.138     7.678     7.222     6.770     6.325     5.887     5.457     5.037     4.626     4.226     3.839     3.464     3.103     2.758     2.428     2.115     1.820     1.544     1.287     1.051     0.837     0.644     0.476     0.331     0.211     0.118     0.051     0.011     0.000     0.000     0.000     0.000     0.000     0.000     0.000     0.000     0.000     0.000     0.000     0.000     0.000     0.000     0.000     0.000     0.000     0.000     0.000     0.000     0.000     0.000     0.000     0.000     0.000     0.000     0.000     0.000     0.000     0.000     0.000     0.000     0.000     0.000     0.000     0.000     0.000     0.000     0.000     0.000     0.000     0.000     0.000     0.000     0.000     0.000     0.000     0.000     0.000     0.000     0.000     0.000     0.000     0.000     0.000     0.000     0.000     0.000     0.000     0.000
     0.000     0.000     0.000     0.000     0.000     0.000     0.000     0.000     0.000     0.000     0.000     0.000     0.000     0.000     0.000     0.000     0.000     0.000     0.000     0.000     0.000     0.000     0.000     0.000     0.000     0.000     0.000     0.000     0.000     0.000     0.000     0.000     0.000     0.000     0.000     0.000     0.000     0.000     0.000     0.000     0.000     0.000     0.000     0.000     0.000     0.000     0.000     0.000     0.000     0.000     0.000     0.000     0.000     0.000     0.000     0.000     0.000     0.000     0.000     0.000     0.018     0.066     0.142     0.245     0.376     0.532     0.714     0.919     1.148     1.400     1.673     1.966     2.279     2.611     2.960     3.327     3.709     4.106     4.517     4.940     5.376     5.822     6.278     6.743     7.216     7.695     8.181     8.671     9.165     9.661    10.159    10.658    11.157    11.654    12.149    12.640    13.127    13.609    14.085    14.554    15.014    15.466    15.908    16.339    16.758    17.165    17.559    17.939    18.304    18.653    18.987    19.304    19.603    19.885    20.147    20.391    20.615    20.820    21.004    21.167    21.309    21.429    21.528    21.606    21.661    21.694    21.705    21.694    21.661    21.606    21.528    21.429    21.309    21.167    21.004    20.820    20.615    20.391    20.147    19.885    19.603    19.304    18.987    18.653    18.304    17.939    17.559    17.165    16.758    16.339    15.908    15.466    15.014    14.554    14.085    13.609    13.127    12.640    12.149    11.654    11.157    10.658    10.159     9.661     9.165     8.671     8.181     7.695     7.216     6.743     6.278     5.822     5.376     4.940     4.517     4.106     3.709     3.327     2.960     2.611     2.279     1.966     1.673     1.400     1.148     0.919     0.714     0.532     0.376     0.245     0.142     0.066     0.018     0.000     0.000     0.000     0.000     0.000     0.000     0.000     0.000     0.000     0.000     0.000     0.000     0.000     0.000     0.000     0.000     0.000     0.000     0.000     0.000     0.000     0.000     0.000     0.000     0.000     0.000     0.000     0.000     0.000     0.000     0.000     0.000     0.000     0.000     0.000     0.000     0.000     0.000     0.000     0.000     0.000     0.000     0.000     0.000     0.000     0.000     0.000     0.000     0.000     0.000     0.000     0.000     0.000     0.000     0.000     0.000     0.000     0.000     0.000
     0.000     0.000     0.000     0.000     0.000     0.000     0.000     0.000     0.000     0.000     0.000     0.000     0.000     0.000     0.000     0.000     0.000     0.000     0.000     0.000     0.000     0.000     0.000     0.000     0.000     0.000     0.000     0.000     0.000     0.000     0.000     0.000     0.000     0.000     0.000     0.000     0.000     0.000     0.000     0.000     0.000     0.000     0.000     0.000     0.000     0.000     0.000     0.000     0.000     0.000     0.000     0.000     0.000     0.000     0.000     0.000     0.000     0.000     0.001     0.026     0.081     0.165     0.278     0.419     0.586     0.780     0.998     1.241     1.508     1.796     2.107     2.437     2.788     3.157     3.543     3.947     4.366     4.800     5.247     5.707     6.179     6.662     7.154     7.654     8.162     8.677     9.197     9.722    10.250    10.780    11.311    11.843    12.373    12.902    13.428    13.951    14.468    14.979    15.484    15.980    16.468    16.947    17.414    17.870    18.314    18.744    19.160    19.562    19.947    20.317    20.669    21.004    21.320    21.617    21.894    22.151    22.388    22.603    22.797    22.969    23.119    23.246    23.351    23.432    23.490    23.525    23.537    23.525    23.490    23.432    23.351    23.246    23.119    22.969    22.797    22.603    22.388    22.151    21.894    21.617    21.320    21.004    20.669    20.317    19.947    19.562    19.160    18.744    18.314    17.870    17.414    16.947    16.468    15.980    15.484    14.979    14.468    13.951    13.428    12.902    12.373    11.843    11.311    10.780    10.250     9.722     9.197     8.677     8.162     7.654     7.154     6.662     6.179     5.707     5.247     4.800     4.366     3.947     3.543     3.157     2.788     2.437     2.107     1.796     1.508     1.241     0.998     0.780     0.586     0.419     0.278     0.165     0.081     0.026     0.001     0.000     0.000     0.000     0.000     0.000     0.000     0.000     0.000     0.000     0.000     0.000     0.000     0.000     0.000     0.000     0.000     0.000     0.000     0.000     0.000     0.000     0.000     0.000     0.000     0.000     0.000     0.000     0.000     0.000     0.000     0.000     0.000     0.000     0.000     0.000     0.000     0.000     0.000     0.000     0.000     0.000     0.000     0.000     0.000     0.000     0.000     0.000     0.000     0.000     0.000     0.000     0.000     0.000     0.000     0.000     0.000     0.000
     0.000     0.000     0.000     0.000     0.000     0.000     0.000     0.000     0.000     0.000     0.000     0.000     0.000     0.000     0.000     0.000     0.000     0.000     0.000     0.000     0.000     0.000     0.000     0.000     0.000     0.000     0.000     0.000     0.000     0.000     0.000     0.000     0.000     0.000     0.000     0.000     0.000     0.000     0.000     0.000     0.000     0.000     0.000     0.000     0.000     0.000     0.000     0.000     0.000     0.000     0.000     0.000     0.000     0.000     0.000     0.000     0.000     0.003     0.034     0.095     0.187     0.309     0.459     0.637     0.842     1.073     1.329     1.610     1.914     2.240     2.588     2.957     3.345     3.752     4.176     4.617     5.074     5.545     6.030     6.527     7.036     7.555     8.083     8.620     9.165     9.715    10.270    10.830    11.392    11.957    12.522    13.087    13.651    14.212    14.770    15.323    15.871    16.413    16.946    17.472    17.988    18.493    18.987    19.469    19.937    20.391    20.830    21.254    21.661    22.050    22.422    22.774    23.107    23.420    23.713    23.984    24.233    24.460    24.664    24.845    25.003    25.137    25.247    25.332    25.394    25.431    25.443    25.431    25.394    25.332    25.247    25.137    25.003    24.845    24.664    24.460    24.233    23.984    23.713    23.420    23.107    22.774    22.422    22.050    21.661    21.254    20.830    20.391    19.937    19.469    18.987    18.493    17.988    17.472    16.946    16.413    15.871    15.323    14.770    14.212    13.651    13.087    12.522    11.957    11.392    10.830    10.270     9.715     9.165     8.620     8.083     7.555     7.036     6.527     6.030     5.545     5.074     4.617     4.176     3.752     3.345     2.957     2.588     2.240     1.914     1.610     1.329     1.073     0.842     0.637     0.459     0.309     0.187     0.095     0.034     0.003     0.000     0.000     0.000     0.000     0.000     0.000     0.000     0.000     0.000     0.000     0.000     0.000     0.000     0.000     0.000     0.000     0.000     0.000     0.000     0.000     0.000     0.000     0.000     0.000     0.000     0.000     0.000     0.000     0.000     0.000     0.000     0.000     0.000     0.000     0.000     0.000     0.000     0.000     0.000     0.000     0.000     0.000     0.000     0.000     0.000     0.000     0.000     0.000     0.000     0.000     0.000     0.000     0.000     0.000     0.000     0.000
     0.000     0.000     0.000     0.000     0.000     0.000     0.000     0.000     0.000     0.000     0.000     0.000     0.000     0.000     0.000     0.000     0.000     0.000     0.000     0.000     0.000     0.000     0.000     0.000     0.000     0.000     0.000     0.000     0.000     0.000     0.000     0.000     0.000     0.000     0.000     0.000     0.000     0.000     0.000     0.000     0.000     0.000     0.000     0.000     0.000     0.000     0.000     0.000     0.000     0.000     0.000     0.000     0.000     0.000     0.000     0.000     0.005     0.041     0.108     0.207     0.336     0.495     0.683     0.899     1.142     1.411     1.706     2.024     2.367     2.731     3.118     3.524     3.951     4.396     4.858     5.337     5.832     6.341     6.864     7.399     7.945     8.501     9.067     9.641    10.222    10.808    11.400    11.995    12.593    13.192    13.792    14.391    14.988    15.582    16.173    16.758    17.337    17.909    18.473    19.028    19.572    20.105    20.626    21.134    21.628    22.106    22.569    23.015    23.444    23.854    24.245    24.616    24.966    25.296    25.603    25.888    26.150    26.389    26.604    26.794    26.960    27.101    27.217    27.307    27.371    27.410    27.423    27.410    27.371    27.307    27.217    27.101    26.960    26.794    26.604    26.389    26.150    25.888    25.603    25.296    24.966    24.616    24.245    23.854    23.444    23.015    22.569    22.106    21.628    21.134    20.626    20.105    19.572    19.028    18.473    17.909    17.337    16.758    16.173    15.582    14.988    14.391    13.792    13.192    12.593    11.995    11.400    10.808    10.222     9.641     9.067     8.501     7.945     7.399     6.864     6.341     5.832     5.337     4.858     4.396     3.951     3.524     3.118     2.731     2.367     2.024     1.706     1.411     1.142     0.899     0.683     0.495     0.336     0.207     0.108     0.041     0.005     0.000     0.000     0.000     0.000     0.000     0.000     0.000     0.000     0.000     0.000     0.000     0.000     0.000     0.000     0.000     0.000     0.000     0.000     0.000     0.000     0.000     0.000     0.000     0.000     0.000     0.000     0.000     0.000     0.000     0.000     0.000     0.000     0.000     0.000     0.000     0.000     0.000     0.000     0.000     0.000     0.000     0.000     0.000     0.000     0.000     0.000     0.000     0.000     0.000     0.000     0.000     0.000     0.000     0.000     0.000
     0.000     0.000     0.000     0.000     0.000     0.000     0.000     0.000     0.000     0.000     0.000     0.000     0.000     0.000     0.000     0.000     0.000     0.000     0.000     0.000     0.000     0.000     0.000     0.000     0.000     0.000     0.000     0.000     0.000     0.000     0.000     0.000     0.000     0.000     0.000     0.000     0.000     0.000     0.000     0.000     0.000     0.000     0.000     0.000     0.000     0.000     0.000     0.000     0.000     0.000     0.000     0.000     0.000     0.000     0.000     0.008     0.047     0.120     0.224     0.361     0.528     0.725     0.951     1.205     1.486     1.794     2.127     2.484     2.865     3.268     3.693     4.139     4.604     5.088     5.589     6.107     6.640     7.188     7.748     8.322     8.906     9.501    10.104    10.715    11.333    11.957    12.585    13.216    13.850    14.485    15.120    15.753    16.385    17.013    17.636    18.254    18.865    19.469    20.063    20.648    21.221    21.783    22.331    22.866    23.385    23.889    24.376    24.845    25.296    25.727    26.138    26.528    26.896    27.243    27.566    27.865    28.141    28.391    28.617    28.817    28.991    29.139    29.261    29.356    29.423    29.464    29.478    29.464    29.423    29.356    29.261    29.139    28.991    28.817    28.617    28.391    28.141    27.865    27.566    27.243    26.896    26.528    26.138    25.727    25.296    24.845    24.376    23.889    23.385    22.866    22.331    21.783    21.221    20.648    20.063    19.469    18.865    18.254    17.636    17.013    16.385    15.753    15.120    14.485    13.850    13.216    12.585    11.957    11.333    10.715    10.104     9.501     8.906     8.322     7.748     7.188     6.640     6.107     5.589     5.088     4.604     4.139     3.693     3.268     2.865     2.484     2.127     1.794     1.486     1.205     0.951     0.725     0.528     0.361     0.224     0.120     0.047     0.008     0.000     0.000     0.000     0.000     0.000     0.000     0.000     0.000     0.000     0.000     0.000     0.000     0.000     0.000     0.000     0.000     0.000     0.000     0.000     0.000     0.000     0.000     0.000     0.000     0.000     0.000     0.000     0.000     0.000     0.000     0.000     0.000     0.000     0.000     0.000     0.000     0.000     0.000     0.000     0.000     0.000     0.000     0.000     0.000     0.000     0.000     0.000     0.000     0.000     0.000     0.000     0.000     0.000     0.000
     0.000     0.000     0.000     0.000     0.000     0.000     0.000     0.000     0.000     0.000     0.000     0.000     0.000     0.000     0.000     0.000     0.000     0.000     0.000     0.000     0.000     0.000     0.000     0.000     0.000     0.000     0.000     0.000     0.000     0.000     0.000     0.000     0.000     0.000     0.000     0.000     0.000     0.000     0.000     0.000     0.000     0.000     0.000     0.000     0.000     0.000     0.000     0.000     0.000     0.000     0.000     0.000     0.000     0.000     0.009     0.052     0.129     0.239     0.382     0.556     0.761     0.997     1.261     1.553     1.873     2.220     2.592     2.988     3.408     3.851     4.315     4.800     5.304     5.827     6.367     6.924     7.497     8.083     8.683     9.295     9.919    10.552    11.193    11.843    12.499    13.160    13.825    14.494    15.164    15.835    16.506    17.174    17.841    18.503    19.160    19.811    20.455    21.090    21.716    22.331    22.935    23.525    24.102    24.664    25.210    25.739    26.251    26.744    27.217    27.670    28.101    28.511    28.898    29.261    29.600    29.914    30.203    30.467    30.703    30.913    31.096    31.251    31.379    31.478    31.549    31.592    31.606    31.592    31.549    31.478    31.379    31.251    31.096    30.913    30.703    30.467    30.203    29.914    29.600    29.261    28.898    28.511    28.101    27.670    27.217    26.744    26.251    25.739    25.210    24.664    24.102    23.525    22.935    22.331    21.716    21.090    20.455    19.811    19.160    18.503    17.841    17.174    16.506    15.835    15.164    14.494    13.825    13.160    12.499    11.843    11.193    10.552     9.919     9.295     8.683     8.083     7.497     6.924     6.367     5.827     5.304     4.800     4.315     3.851     3.408     2.988     2.592     2.220     1.873     1.553     1.261     0.997     0.761     0.556     0.382     0.239     0.129     0.052     0.009     0.000     0.000     0.000     0.000     0.000     0.000     0.000     0.000     0.000     0.000     0.000     0.000     0.000     0.000     0.000     0.000     0.000     0.000     0.000     0.000     0.000     0.000     0.000     0.000     0.000     0.000     0.000     0.000     0.000     0.000     0.000     0.000     0.000     0.000     0.000     0.000     0.000     0.000     0.000     0.000     0.000     0.000     0.000     0.000     0.000     0.000     0.000     0.000     0.000     0.000     0.000     0.000     0.000
     0.000     0.000     0.000     0.000     0.000     0.000     0.000     0.000     0.000     0.000     0.000     0.000     0.000     0.000     0.000     0.000     0.000     0.000     0.000     0.000     0.000     0.000     0.000     0.000     0.000     0.000     0.000     0.000     0.000     0.000     0.000     0.000     0.000     0.000     0.000     0.000     0.000     0.000     0.000     0.000     0.000     0.000     0.000     0.000     0.000     0.000     0.000     0.000     0.000     0.000     0.000     0.000     0.000     0.010     0.055     0.136     0.250     0.398     0.579     0.792     1.035     1.309     1.612     1.944     2.303     2.689     3.100     3.536     3.995     4.477     4.981     5.506     6.050     6.613     7.193     7.790     8.402     9.028     9.668    10.319    10.982    11.654    12.334    13.023    13.717    14.416    15.120    15.826    16.533    17.241    17.948    18.653    19.355    20.053    20.744    21.429    22.106    22.774    23.432    24.078    24.712    25.332    25.938    26.528    27.101    27.657    28.193    28.710    29.207    29.682    30.134    30.564    30.970    31.350    31.706    32.036    32.339    32.615    32.863    33.083    33.274    33.437    33.571    33.675    33.749    33.794    33.809    33.794    33.749    33.675    33.571    33.437    33.274    33.083    32.863    32.615    32.339    32.036    31.706    31.350    30.970    30.564    30.134    29.682    29.207    28.710    28.193    27.657    27.101    26.528    25.938    25.332    24.712    24.078    23.432    22.774    22.106    21.429    20.744    20.053    19.355    18.653    17.948    17.241    16.533    15.826    15.120    14.416    13.717    13.023    12.334    11.654    10.982    10.319     9.668     9.028     8.402     7.790     7.193     6.613     6.050     5.506     4.981     4.477     3.995     3.536     3.100     2.689     2.303     1.944     1.612     1.309     1.035     0.792     0.579     0.398     0.250     0.136     0.055     0.010     0.000     0.000     0.000     0.000     0.000     0.000     0.000     0.000     0.000     0.000     0.000     0.000     0.000     0.000     0.000     0.000     0.000     0.000     0.000     0.000     0.000     0.000     0.000     0.000     0.000     0.000     0.000     0.000     0.000     0.000     0.000     0.000     0.000     0.000     0.000     0.000     0.000     0.000     0.000     0.000     0.000     0.000     0.000     0.000     0.000     0.000     0.000     0.000     0.000     0.000     0.000     0.000
     0.000     0.000     0.000     0.000     0.000     0.000     0.000     0.000     0.000     0.000     0.000     0.000     0.000     0.000     0.000     0.000     0.000     0.000     0.000     0.000     0.000     0.000     0.000     0.000     0.000     0.000     0.000     0.000     0.000     0.000     0.000     0.000     0.000     0.000     0.000     0.000     0.000     0.000     0.000     0.000     0.000     0.000     0.000     0.000     0.000     0.000     0.000     0.000     0.000     0.000     0.000     0.000     0.011     0.057     0.140     0.258     0.410     0.596     0.816     1.067     1.350     1.662     2.005     2.376     2.774     3.200     3.651     4.126     4.626     5.148     5.692     6.257     6.842     7.445     8.065     8.702     9.355    10.021    10.701    11.392    12.095    12.807    13.527    14.254    14.988    15.726    16.468    17.213    17.958    18.704    19.448    20.190    20.928    21.661    22.388    23.107    23.818    24.520    25.210    25.888    26.553    27.204    27.839    28.458    29.059    29.641    30.203    30.745    31.266    31.763    32.237    32.687    33.112    33.511    33.884    34.229    34.546    34.835    35.095    35.326    35.526    35.697    35.836    35.946    36.024    36.070    36.086    36.070    36.024    35.946    35.836    35.697    35.526    35.326    35.095    34.835    34.546    34.229    33.884    33.511    33.112    32.687    32.237    31.763    31.266    30.745    30.203    29.641    29.059    28.458    27.839    27.204    26.553    25.888    25.210    24.520    23.818    23.107    22.388    21.661    20.928    20.190    19.448    18.704    17.958    17.213    16.468    15.726    14.988    14.254    13.527    12.807    12.095    11.392    10.701    10.021     9.355     8.702     8.065     7.445     6.842     6.257     5.692     5.148     4.626     4.126     3.651     3.200     2.774     2.376     2.005     1.662     1.350     1.067     0.816     0.596     0.410     0.258     0.140     0.057     0.011     0.000     0.000     0.000     0.000     0.000     0.000     0.000     0.000     0.000     0.000     0.000     0.000     0.000     0.000     0.000     0.000     0.000     0.000     0.000     0.000     0.000     0.000     0.000     0.000     0.000     0.000     0.000     0.000     0.000     0.000     0.000     0.000     0.000     0.000     0.000     0.000     0.000     0.000     0.000     0.000     0.000     0.000     0.000     0.000     0.000     0.000     0.000     0.000     0.000     0.000     0.000
     0.000     0.000     0.000     0.000     0.000     0.000     0.000     0.000     0.000     0.000     0.000     0.000     0.000     0.000     0.000     0.000     0.000     0.000     0.000     0.000     0.000     0.000     0.000     0.000     0.000     0.000     0.000     0.000     0.000     0.000     0.000     0.000     0.000     0.000     0.000     0.000     0.000     0.000     0.000     0.000     0.000     0.000     0.000     0.000     0.000     0.000     0.000     0.000     0.000     0.000     0.000     0.010     0.057     0.141     0.261     0.417     0.608     0.833     1.091     1.381     1.703     2.055     2.437     2.848     3.286     3.752     4.243     4.759     5.299     5.862     6.447     7.052     7.678     8.322     8.983     9.661    10.354    11.062    11.782    12.514    13.257    14.009    14.770    15.537    16.311    17.089    17.870    18.653    19.438    20.221    21.004    21.783    22.558    23.327    24.090    24.845    25.591    26.326    27.050    27.761    28.458    29.139    29.805    30.453    31.082    31.692    32.281    32.848    33.393    33.914    34.410    34.881    35.326    35.743    36.133    36.494    36.826    37.129    37.401    37.642    37.852    38.030    38.176    38.290    38.372    38.421    38.437    38.421    38.372    38.290    38.176    38.030    37.852    37.642    37.401    37.129    36.826    36.494    36.133    35.743    35.326    34.881    34.410    33.914    33.393    32.848    32.281    31.692    31.082    30.453    29.805    29.139    28.458    27.761    27.050    26.326    25.591    24.845    24.090    23.327    22.558    21.783    21.004    20.221    19.438    18.653    17.870    17.089    16.311    15.537    14.770    14.009    13.257    12.514    11.782    11.062    10.354     9.661     8.983     8.322     7.678     7.052     6.447     5.862     5.299     4.759     4.243     3.752     3.286     2.848     2.437     2.055     1.703     1.381     1.091     0.833     0.608     0.417     0.261     0.141     0.057     0.010     0.000     0.000     0.000     0.000     0.000     0.000     0.000     0.000     0.000     0.000     0.000     0.000     0.000     0.000     0.000     0.000     0.000     0.000     0.000     0.000     0.000     0.000     0.000     0.000     0.000     0.000     0.000     0.000     0.000     0.000     0.000     0.000     0.000     0.000     0.000     0.000     0.000     0.000     0.000     0.000     0.000     0.000     0.000     0.000     0.000     0.000     0.000     0.000     0.000     0.000
     0.000     0.000     0.000     0.000     0.000     0.000     0.000     0.000     0.000     0.000     0.000     0.000     0.000     0.000     0.000     0.000     0.000     0.000     0.000     0.000     0.000     0.000     0.000     0.000     0.000     0.000     0.000     0.000     0.000     0.000     0.000     0.000     0.000     0.000     0.000     0.000     0.000     0.000     0.000     0.000     0.000     0.000     0.000     0.000     0.000     0.000     0.000     0.000     0.000     0.000     0.009     0.055     0.140     0.261     0.420     0.614     0.844     1.107     1.404     1.734     2.095     2.487     2.909     3.360     3.839     4.344     4.876     5.433     6.014     6.618     7.244     7.891     8.558     9.243     9.946    10.665    11.400    12.149    12.910    13.684    14.468    15.261    16.063    16.871    17.685    18.503    19.324    20.147    20.971    21.794    22.615    23.432    24.245    25.051    25.851    26.642    27.423    28.193    28.951    29.695    30.425    31.138    31.835    32.513    33.171    33.809    34.425    35.019    35.588    36.133    36.652    37.145    37.609    38.046    38.454    38.831    39.179    39.495    39.779    40.031    40.250    40.437    40.590    40.709    40.794    40.846    40.863    40.846    40.794    40.709    40.590    40.437    40.250    40.031    39.779    39.495    39.179    38.831    38.454    38.046    37.609    37.145    36.652    36.133    35.588    35.019    34.425    33.809    33.171    32.513    31.835    31.138    30.425    29.695    28.951    28.193    27.423    26.642    25.851    25.051    24.245    23.432    22.615    21.794    20.971    20.147    19.324    18.503    17.685    16.871    16.063    15.261    14.468    13.684    12.910    12.149    11.400    10.665     9.946     9.243     8.558     7.891     7.244     6.618     6.014     5.433     4.876     4.344     3.839     3.360     2.909     2.487     2.095     1.734     1.404     1.107     0.844     0.614     0.420     0.261     0.140     0.055     0.009     0.000     0.000     0.000     0.000     0.000     0.000     0.000     0.000     0.000     0.000     0.000     0.000     0.000     0.000     0.000     0.000     0.000     0.000     0.000     0.000     0.000     0.000     0.000     0.000     0.000     0.000     0.000     0.000     0.000     0.000     0.000     0.000     0.000     0.000     0.000     0.000     0.000     0.000     0.000     0.000     0.000     0.000     0.000     0.000     0.000     0.000     0.000     0.000     0.000
     0.000     0.000     0.000     0.000     0.000     0.000     0.000     0.000     0.000     0.000     0.000     0.000     0.000     0.000     0.000     0.000     0.000     0.000     0.000     0.000     0.000     0.000     0.000     0.000     0.000     0.000     0.000     0.000     0.000     0.000     0.000     0.000     0.000     0.000     0.000     0.000     0.000     0.000     0.000     0.000     0.000     0.000     0.000     0.000     0.000     0.000     0.000     0.000     0.000     0.008     0.052     0.136     0.258     0.417     0.614     0.847     1.115     1.418     1.755     2.124     2.525     2.957     3.419     3.910     4.430     4.977     5.550     6.148     6.770     7.416     8.083     8.772     9.481    10.208    10.953    11.714    12.491    13.281    14.085    14.901    15.726    16.561    17.404    18.254    19.109    19.968    20.830    21.694    22.558    23.420    24.280    25.137    25.988    26.833    27.670    28.497    29.315    30.121    30.913    31.692    32.455    33.201    33.929    34.637    35.326    35.992    36.636    37.256    37.852    38.421    38.963    39.478    39.964    40.420    40.846    41.240    41.603    41.933    42.230    42.493    42.723    42.917    43.077    43.202    43.291    43.344    43.362    43.344    43.291    43.202    43.077    42.917    42.723    42.493    42.230    41.933    41.603    41.240    40.846    40.420    39.964    39.478    38.963    38.421    37.852    37.256    36.636    35.992    35.326    34.637    33.929    33.201    32.455    31.692    30.913    30.121    29.315    28.497    27.670    26.833    25.988    25.137    24.280    23.420    22.558    21.694    20.830    19.968    19.109    18.254    17.404    16.561    15.726    14.901    14.085    13.281    12.491    11.714    10.953    10.208     9.481     8.772     8.083     7.416     6.770     6.148     5.550     4.977     4.430     3.910     3.419     2.957     2.525     2.124     1.755     1.418     1.115     0.847     0.614     0.417     0.258     0.136     0.052     0.008     0.000     0.000     0.000     0.000     0.000     0.000     0.000     0.000     0.000     0.000     0.000     0.000     0.000     0.000     0.000     0.000     0.000     0.000     0.000     0.000     0.000     0.000     0.000     0.000     0.000     0.000     0.000     0.000     0.000     0.000     0.000     0.000     0.000     0.000     0.000     0.000     0.000     0.000     0.000     0.000     0.000     0.000     0.000     0.000     0.000     0.000     0.000     0.000
     0.000     0.000     0.000     0.000     0.000     0.000     0.000     0.000     0.000     0.000     0.000     0.000     0.000     0.000     0.000     0.000     0.000     0.000     0.000     0.000     0.000     0.000     0.000     0.000     0.000     0.000     0.000     0.000     0.000     0.000     0.000     0.000     0.000     0.000     0.000     0.000     0.000     0.000     0.000     0.000     0.000     0.000     0.000     0.000     0.000     0.000     0.000     0.000     0.005     0.047     0.129     0.250     0.410     0.608     0.844     1.115     1.423     1.765     2.141     2.550     2.991     3.464     3.967     4.499     5.060     5.648     6.262     6.902     7.567     8.254     8.964     9.695    10.446    11.215    12.003    12.807    13.626    14.459    15.306    16.163    17.032    17.909    18.794    19.686    20.583    21.484    22.388    23.292    24.197    25.100    26.000    26.896    27.787    28.670    29.546    30.411    31.266    32.108    32.936    33.749    34.546    35.326    36.086    36.826    37.545    38.241    38.914    39.561    40.183    40.777    41.344    41.881    42.388    42.864    43.309    43.721    44.099    44.444    44.754    45.029    45.268    45.472    45.638    45.769    45.862    45.917    45.936    45.917    45.862    45.769    45.638    45.472    45.268    45.029    44.754    44.444    44.099    43.721    43.309    42.864    42.388    41.881    41.344    40.777    40.183    39.561    38.914    38.241    37.545    36.826    36.086    35.326    34.546    33.749    32.936    32.108    31.266    30.411    29.546    28.670    27.787    26.896    26.000    25.100    24.197    23.292    22.388    21.484    20.583    19.686    18.794    17.909    17.032    16.163    15.306    14.459    13.626    12.807    12.003    11.215    10.446     9.695     8.964     8.254     7.567     6.902     6.262     5.648     5.060     4.499     3.967     3.464     2.991     2.550     2.141     1.765     1.423     1.115     0.844     0.608     0.410     0.250     0.129     0.047     0.005     0.000     0.000     0.000     0.000     0.000     0.000     0.000     0.000     0.000     0.000     0.000     0.000     0.000     0.000     0.000     0.000     0.000     0.000     0.000     0.000     0.000     0.000     0.000     0.000     0.000     0.000     0.000     0.000     0.000     0.000     0.000     0.000     0.000     0.000     0.000     0.000     0.000     0.000     0.000     0.000     0.000     0.000     0.000     0.000     0.000     0.000     0.000
     0.000     0.000     0.000     0.000     0.000     0.000     0.000     0.000     0.000     0.000     0.000     0.000     0.000     0.000     0.000     0.000     0.000     0.000     0.000     0.000     0.000     0.000     0.000     0.000     0.000     0.000     0.000     0.000     0.000     0.000     0.000     0.000     0.000     0.000     0.000     0.000     0.000     0.000     0.000     0.000     0.000     0.000     0.000     0.000     0.000     0.000     0.000     0.003     0.041     0.120     0.239     0.398     0.596     0.833     1.107     1.418     1.765     2.147     2.563     3.012     3.494     4.007     4.551     5.125     5.727     6.357     7.013     7.695     8.402     9.132     9.884    10.658    11.452    12.265    13.095    13.942    14.805    15.681    16.571    17.472    18.383    19.304    20.232    21.167    22.106    23.050    23.995    24.942    25.888    26.833    27.774    28.710    29.641    30.564    31.478    32.382    33.274    34.154    35.019    35.868    36.700    37.513    38.307    39.079    39.829    40.556    41.257    41.933    42.582    43.202    43.793    44.353    44.882    45.379    45.843    46.273    46.668    47.027    47.351    47.638    47.888    48.100    48.274    48.409    48.506    48.565    48.584    48.565    48.506    48.409    48.274    48.100    47.888    47.638    47.351    47.027    46.668    46.273    45.843    45.379    44.882    44.353    43.793    43.202    42.582    41.933    41.257    40.556    39.829    39.079    38.307    37.513    36.700    35.868    35.019    34.154    33.274    32.382    31.478    30.564    29.641    28.710    27.774    26.833    25.888    24.942    23.995    23.050    22.106    21.167    20.232    19.304    18.383    17.472    16.571    15.681    14.805    13.942    13.095    12.265    11.452    10.658     9.884     9.132     8.402     7.695     7.013     6.357     5.727     5.125     4.551     4.007     3.494     3.012     2.563     2.147     1.765     1.418     1.107     0.833     0.596     0.398     0.239     0.120     0.041     0.003     0.000     0.000     0.000     0.000     0.000     0.000     0.000     0.000     0.000     0.000     0.000     0.000     0.000     0.000     0.000     0.000     0.000     0.000     0.000     0.000     0.000     0.000     0.000     0.000     0.000     0.000     0.000     0.000     0.000     0.000     0.000     0.000     0.000     0.000     0.000     0.000     0.000     0.000     0.000     0.000     0.000     0.000     0.000     0.000     0.000     0.000
     0.000     0.000     0.000     0.000     0.000     0.000     0.000     0.000     0.000     0.000     0.000     0.000     0.000     0.000     0.000     0.000     0.000     0.000     0.000     0.000     0.000     0.000     0.000     0.000     0.000     0.000     0.000     0.000     0.000     0.000     0.000     0.000     0.000     0.000     0.000     0.000     0.000     0.000     0.000     0.000     0.000     0.000     0.000     0.000     0.000     0.000     0.001     0.034     0.108     0.224     0.382     0.579     0.816     1.091     1.404     1.755     2.141     2.563     3.019     3.509     4.032     4.586     5.172     5.787     6.431     7.103     7.802     8.526     9.276    10.049    10.844    11.661    12.499    13.355    14.229    15.120    16.026    16.946    17.880    18.825    19.780    20.744    21.716    22.694    23.677    24.664    25.653    26.642    27.631    28.617    29.600    30.578    31.549    32.513    33.467    34.410    35.341    36.258    37.161    38.046    38.914    39.762    40.590    41.395    42.178    42.935    43.667    44.371    45.048    45.694    46.310    46.895    47.446    47.965    48.448    48.896    49.308    49.683    50.021    50.320    50.580    50.801    50.983    51.124    51.225    51.286    51.306    51.286    51.225    51.124    50.983    50.801    50.580    50.320    50.021    49.683    49.308    48.896    48.448    47.965    47.446    46.895    46.310    45.694    45.048    44.371    43.667    42.935    42.178    41.395    40.590    39.762    38.914    38.046    37.161    36.258    35.341    34.410    33.467    32.513    31.549    30.578    29.600    28.617    27.631    26.642    25.653    24.664    23.677    22.694    21.716    20.744    19.780    18.825    17.880    16.946    16.026    15.120    14.229    13.355    12.499    11.661    10.844    10.049     9.276     8.526     7.802     7.103     6.431     5.787     5.172     4.586     4.032     3.509     3.019     2.563     2.141     1.755     1.404     1.091     0.816     0.579     0.382     0.224     0.108     0.034     0.001     0.000     0.000     0.000     0.000     0.000     0.000     0.000     0.000     0.000     0.000     0.000     0.000     0.000     0.000     0.000     0.000     0.000     0.000     0.000     0.000     0.000     0.000     0.000     0.000     0.000     0.000     0.000     0.000     0.000     0.000     0.000     0.000     0.000     0.000     0.000     0.000     0.000     0.000     0.000     0.000     0.000     0.000     0.000     0.000     0.000
     0.000     0.000     0.000     0.000     0.000     0.000     0.000     0.000     0.000     0.000     0.000     0.000     0.000     0.000     0.000     0.000     0.000     0.000     0.000     0.000     0.000     0.000     0.000     0.000     0.000     0.000     0.000     0.000     0.000     0.000     0.000     0.000     0.000     0.000     0.000     0.000     0.000     0.000     0.000     0.000     0.000     0.000     0.000     0.000     0.000     0.000     0.026     0.095     0.207     0.361     0.556     0.792     1.067     1.381     1.734     2.124     2.550     3.012     3.509     4.040     4.604     5.200     5.827     6.484     7.171     7.885     8.627     9.394    10.187    11.003    11.843    12.703    13.585    14.485    15.403    16.339    17.289    18.254    19.232    20.221    21.221    22.230    23.246    24.268    25.296    26.326    27.359    28.391    29.423    30.453    31.478    32.498    33.511    34.516    35.511    36.494    37.465    38.421    39.361    40.284    41.189    42.073    42.935    43.775    44.590    45.379    46.142    46.876    47.580    48.254    48.896    49.505    50.080    50.620    51.124    51.591    52.020    52.411    52.763    53.074    53.346    53.576    53.765    53.913    54.018    54.082    54.103    54.082    54.018    53.913    53.765    53.576    53.346    53.074    52.763    52.411    52.020    51.591    51.124    50.620    50.080    49.505    48.896    48.254    47.580    46.876    46.142    45.379    44.590    43.775    42.935    42.073    41.189    40.284    39.361    38.421    37.465    36.494    35.511    34.516    33.511    32.498    31.478    30.453    29.423    28.391    27.359    26.326    25.296    24.268    23.246    22.230    21.221    20.221    19.232    18.254    17.289    16.339    15.403    14.485    13.585    12.703    11.843    11.003    10.187     9.394     8.627     7.885     7.171     6.484     5.827     5.200     4.604     4.040     3.509     3.012     2.550     2.124     1.734     1.381     1.067     0.792     0.556     0.361     0.207     0.095     0.026     0.000     0.000     0.000     0.000     0.000     0.000     0.000     0.000     0.000     0.000     0.000     0.000     0.000     0.000     0.000     0.000     0.000     0.000     0.000     0.000     0.000     0.000     0.000     0.000     0.000     0.000     0.000     0.000     0.000     0.000     0.000     0.000     0.000     0.000     0.000     0.000     0.000     0.000     0.000     0.000     0.000     0.000     0.000     0.000     0.000
     0.000     0.000     0.000     0.000     0.000     0.000     0.000     0.000     0.000     0.000     0.000     0.000     0.000     0.000     0.000     0.000     0.000     0.000     0.000     0.000     0.000     0.000     0.000     0.000     0.000     0.000     0.000     0.000     0.000     0.000     0.000     0.000     0.000     0.000     0.000     0.000     0.000     0.000     0.000     0.000     0.000     0.000     0.000     0.000     0.000     0.018     0.081     0.187     0.336     0.528     0.761     1.035     1.350     1.703     2.095     2.525     2.991     3.494     4.032     4.604     5.209     5.847     6.516     7.216     7.945     8.702     9.487    10.298    11.135    11.995    12.878    13.783    14.709    15.654    16.617    17.597    18.593    19.603    20.626    21.661    22.706    23.760    24.821    25.888    26.960    28.035    29.112    30.190    31.266    32.339    33.408    34.471    35.526    36.573    37.609    38.634    39.645    40.641    41.620    42.582    43.523    44.444    45.342    46.217    47.065    47.888    48.682    49.446    50.180    50.882    51.550    52.185    52.783    53.346    53.871    54.357    54.804    55.211    55.577    55.902    56.185    56.425    56.622    56.775    56.885    56.951    56.973    56.951    56.885    56.775    56.622    56.425    56.185    55.902    55.577    55.211    54.804    54.357    53.871    53.346    52.783    52.185    51.550    50.882    50.180    49.446    48.682    47.888    47.065    46.217    45.342    44.444    43.523    42.582    41.620    40.641    39.645    38.634    37.609    36.573    35.526    34.471    33.408    32.339    31.266    30.190    29.112    28.035    26.960    25.888    24.821    23.760    22.706    21.661    20.626    19.603    18.593    17.597    16.617    15.654    14.709    13.783    12.878    11.995    11.135    10.298     9.487     8.702     7.945     7.216     6.516     5.847     5.209     4.604     4.032     3.494     2.991     2.525     2.095     1.703     1.350     1.035     0.761     0.528     0.336     0.187     0.081     0.018     0.000     0.000     0.000     0.000     0.000     0.000     0.000     0.000     0.000     0.000     0.000     0.000     0.000     0.000     0.000     0.000     0.000     0.000     0.000     0.000     0.000     0.000     0.000     0.000     0.000     0.000     0.000     0.000     0.000     0.000     0.000     0.000     0.000     0.000     0.000     0.000     0.000     0.000     0.000     0.000     0.000     0.000     0.000     0.000
     0.000     0.000     0.000     0.000     0.000     0.000     0.000     0.000     0.000     0.000     0.000     0.000     0.000     0.000     0.000     0.000     0.000     0.000     0.000     0.000     0.000     0.000     0.000     0.000     0.000     0.000     0.000     0.000     0.000     0.000     0.000     0.000     0.000     0.000     0.000     0.000     0.000     0.000     0.000     0.000     0.000     0.000     0.000     0.000     0.011     0.066     0.165     0.309     0.495     0.725     0.997     1.309     1.662     2.055     2.487     2.957     3.464     4.007     4.586     5.200     5.847     6.527     7.239     7.981     8.753     9.554    10.382    11.237    12.118    13.023    13.951    14.901    15.871    16.861    17.870    18.896    19.937    20.993    22.061    23.142    24.233    25.332    26.440    27.553    28.670    29.791    30.913    32.036    33.156    34.274    35.387    36.494    37.593    38.683    39.762    40.829    41.881    42.917    43.937    44.937    45.917    46.876    47.811    48.721    49.604    50.460    51.286    52.082    52.846    53.576    54.272    54.932    55.556    56.141    56.688    57.194    57.660    58.083    58.465    58.803    59.097    59.347    59.552    59.712    59.827    59.895    59.918    59.895    59.827    59.712    59.552    59.347    59.097    58.803    58.465    58.083    57.660    57.194    56.688    56.141    55.556    54.932    54.272    53.576    52.846    52.082    51.286    50.460    49.604    48.721    47.811    46.876    45.917    44.937    43.937    42.917    41.881    40.829    39.762    38.683    37.593    36.494    35.387    34.274    33.156    32.036    30.913    29.791    28.670    27.553    26.440    25.332    24.233    23.142    22.061    20.993    19.937    18.896    17.870    16.861    15.871    14.901    13.951    13.023    12.118    11.237    10.382     9.554     8.753     7.981     7.239     6.527     5.847     5.200     4.586     4.007     3.464     2.957     2.487     2.055     1.662     1.309     0.997     0.725     0.495     0.309     0.165     0.066     0.011     0.000     0.000     0.000     0.000     0.000     0.000     0.000     0.000     0.000     0.000     0.000     0.000     0.000     0.000     0.000     0.000     0.000     0.000     0.000     0.000     0.000     0.000     0.000     0.000     0.000     0.000     0.000     0.000     0.000     0.000     0.000     0.000     0.000     0.000     0.000     0.000     0.000     0.000     0.000     0.000     0.000     0.000     0.000
     0.000     0.000     0.000     0.000     0.000     0.000     0.000     0.000     0.000     0.000     0.000     0.000     0.000     0.000     0.000     0.000     0.000     0.000     0.000     0.000     0.000     0.000     0.000     0.000     0.000     0.000     0.000     0.000     0.000     0.000     0.000     0.000     0.000     0.000     0.000     0.000     0.000     0.000     0.000     0.000     0.000     0.000     0.000     0.005     0.051     0.142     0.278     0.459     0.683     0.951     1.261     1.612     2.005     2.437     2.909     3.419     3.967     4.551     5.172     5.827     6.516     7.239     7.993     8.778     9.594    10.439    11.311    12.210    13.135    14.085    15.058    16.053    17.070    18.106    19.160    20.232    21.320    22.422    23.537    24.664    25.801    26.947    28.101    29.261    30.425    31.592    32.760    33.929    35.095    36.258    37.417    38.568    39.712    40.846    41.968    43.077    44.172    45.250    46.310    47.351    48.370    49.367    50.340    51.286    52.205    53.095    53.955    54.783    55.577    56.337    57.062    57.749    58.397    59.006    59.575    60.102    60.586    61.028    61.424    61.776    62.083    62.343    62.556    62.723    62.842    62.913    62.937    62.913    62.842    62.723    62.556    62.343    62.083    61.776    61.424    61.028    60.586    60.102    59.575    59.006    58.397    57.749    57.062    56.337    55.577    54.783    53.955    53.095    52.205    51.286    50.340    49.367    48.370    47.351    46.310    45.250    44.172    43.077    41.968    40.846    39.712    38.568    37.417    36.258    35.095    33.929    32.760    31.592    30.425    29.261    28.101    26.947    25.801    24.664    23.537    22.422    21.320    20.232    19.160    18.106    17.070    16.053    15.058    14.085    13.135    12.210    11.311    10.439     9.594     8.778     7.993     7.239     6.516     5.827     5.172     4.551     3.967     3.419     2.909     2.437     2.005     1.612     1.261     0.951     0.683     0.459     0.278     0.142     0.051     0.005     0.000     0.000     0.000     0.000     0.000     0.000     0.000     0.000     0.000     0.000     0.000     0.000     0.000     0.000     0.000     0.000     0.000     0.000     0.000     0.000     0.000     0.000     0.000     0.000     0.000     0.000     0.000     0.000     0.000     0.000     0.000     0.000     0.000     0.000     0.000     0.000     0.000     0.000     0.000     0.000     0.000     0.000
     0.000     0.000     0.000     0.000     0.000     0.000     0.000     0.000     0.000     0.000     0.000     0.000     0.000     0.000     0.000     0.000     0.000     0.000     0.000     0.000     0.000     0.000     0.000     0.000     0.000     0.000     0.000     0.000     0.000     0.000     0.000     0.000     0.000     0.000     0.000     0.000     0.000     0.000     0.000     0.000     0.000     0.000     0.001     0.036     0.118     0.245     0.419     0.637     0.899     1.205     1.553     1.944     2.376     2.848     3.360     3.910     4.499     5.125     5.787     6.484     7.216     7.981     8.778     9.607    10.467    11.355    12.272    13.216    14.187    15.182    16.200    17.241    18.304    19.386    20.487    21.606    22.740    23.889    25.051    26.226    27.410    28.604    29.805    31.012    32.223    33.437    34.653    35.868    37.081    38.290    39.495    40.692    41.881    43.059    44.226    45.379    46.517    47.638    48.740    49.822    50.882    51.918    52.929    53.913    54.868    55.794    56.688    57.548    58.375    59.165    59.918    60.633    61.307    61.941    62.532    63.081    63.585    64.044    64.456    64.822    65.141    65.412    65.634    65.807    65.931    66.006    66.031    66.006    65.931    65.807    65.634    65.412    65.141    64.822    64.456    64.044    63.585    63.081    62.532    61.941    61.307    60.633    59.918    59.165    58.375    57.548    56.688    55.794    54.868    53.913    52.929    51.918    50.882    49.822    48.740    47.638    46.517    45.379    44.226    43.059    41.881    40.692    39.495    38.290    37.081    35.868    34.653    33.437    32.223    31.012    29.805    28.604    27.410    26.226    25.051    23.889    22.740    21.606    20.487    19.386    18.304    17.241    16.200    15.182    14.187    13.216    12.272    11.355    10.467     9.607     8.778     7.981     7.216     6.484     5.787     5.125     4.499     3.910     3.360     2.848     2.376     1.944     1.553     1.205     0.899     0.637     0.419     0.245     0.118     0.036     0.001     0.000     0.000     0.000     0.000     0.000     0.000     0.000     0.000     0.000     0.000     0.000     0.000     0.000     0.000     0.000     0.000     0.000     0.000     0.000     0.000     0.000     0.000     0.000     0.000     0.000     0.000     0.000     0.000     0.000     0.000     0.000     0.000     0.000     0.000     0.000     0.000     0.000     0.000     0.000     0.000     0.000
     0.000     0.000     0.000     0.000     0.000     0.000     0.000     0.000     0.000     0.000     0.000     0.000     0.000     0.000     0.000     0.000     0.000     0.000     0.000     0.000     0.000     0.000     0.000     0.000     0.000     0.000     0.000     0.000     0.000     0.000     0.000     0.000     0.000     0.000     0.000     0.000     0.000     0.000     0.000     0.000     0.000     0.000     0.023     0.093     0.211     0.376     0.586     0.842     1.142     1.486     1.873     2.303     2.774     3.286     3.839     4.430     5.060     5.727     6.431     7.171     7.945     8.753     9.594    10.467    11.370    12.303    13.265    14.254    15.270    16.311    17.376    18.463    19.572    20.701    21.849    23.015    24.197    25.394    26.604    27.826    29.059    30.300    31.549    32.804    34.064    35.326    36.589    37.852    39.112    40.369    41.620    42.864    44.099    45.324    46.536    47.734    48.916    50.080    51.225    52.349    53.450    54.527    55.577    56.600    57.593    58.555    59.484    60.378    61.237    62.059    62.842    63.585    64.286    64.945    65.560    66.130    66.654    67.131    67.561    67.941    68.273    68.554    68.785    68.966    69.095    69.172    69.198    69.172    69.095    68.966    68.785    68.554    68.273    67.941    67.561    67.131    66.654    66.130    65.560    64.945    64.286    63.585    62.842    62.059    61.237    60.378    59.484    58.555    57.593    56.600    55.577    54.527    53.450    52.349    51.225    50.080    48.916    47.734    46.536    45.324    44.099    42.864    41.620    40.369    39.112    37.852    36.589    35.326    34.064    32.804    31.549    30.300    29.059    27.826    26.604    25.394    24.197    23.015    21.849    20.701    19.572    18.463    17.376    16.311    15.270    14.254    13.265    12.303    11.370    10.467     9.594     8.753     7.945     7.171     6.431     5.727     5.060     4.430     3.839     3.286     2.774     2.303     1.873     1.486     1.142     0.842     0.586     0.376     0.211     0.093     0.023     0.000     0.000     0.000     0.000     0.000     0.000     0.000     0.000     0.000     0.000     0.000     0.000     0.000     0.000     0.000     0.000     0.000     0.000     0.000     0.000     0.000     0.000     0.000     0.000     0.000     0.000     0.000     0.000     0.000     0.000     0.000     0.000     0.000     0.000     0.000     0.000     0.000     0.000     0.000     0.000     0.000
     0.000     0.000     0.000     0.000     0.000     0.000     0.000     0.000     0.000     0.000     0.000     0.000     0.000     0.000     0.000     0.000     0.000     0.000     0.000     0.000     0.000     0.000     0.000     0.000     0.000     0.000     0.000     0.000     0.000     0.000     0.000     0.000     0.000     0.000     0.000     0.000     0.000     0.000     0.000     0.000     0.000     0.012     0.070     0.177     0.331     0.532     0.780     1.073     1.411     1.794     2.220     2.689     3.200     3.752     4.344     4.977     5.648     6.357     7.103     7.885     8.702     9.554    10.439    11.355    12.303    13.281    14.288    15.323    16.385    17.472    18.583    19.718    20.874    22.050    23.246    24.460    25.690    26.935    28.193    29.464    30.745    32.036    33.334    34.637    35.946    37.256    38.568    39.880    41.189    42.493    43.793    45.084    46.367    47.638    48.896    50.140    51.367    52.576    53.765    54.932    56.076    57.194    58.285    59.347    60.378    61.378    62.343    63.272    64.165    65.018    65.832    66.604    67.333    68.018    68.657    69.250    69.794    70.291    70.737    71.133    71.478    71.770    72.011    72.198    72.332    72.413    72.440    72.413    72.332    72.198    72.011    71.770    71.478    71.133    70.737    70.291    69.794    69.250    68.657    68.018    67.333    66.604    65.832    65.018    64.165    63.272    62.343    61.378    60.378    59.347    58.285    57.194    56.076    54.932    53.765    52.576    51.367    50.140    48.896    47.638    46.367    45.084    43.793    42.493    41.189    39.880    38.568    37.256    35.946    34.637    33.334    32.036    30.745    29.464    28.193    26.935    25.690    24.460    23.246    22.050    20.874    19.718    18.583    17.472    16.385    15.323    14.288    13.281    12.303    11.355    10.439     9.554     8.702     7.885     7.103     6.357     5.648     4.977     4.344     3.752     3.200     2.689     2.220     1.794     1.411     1.073     0.780     0.532     0.331     0.177     0.070     0.012     0.000     0.000     0.000     0.000     0.000     0.000     0.000     0.000     0.000     0.000     0.000     0.000     0.000     0.000     0.000     0.000     0.000     0.000     0.000     0.000     0.000     0.000     0.000     0.000     0.000     0.000     0.000     0.000     0.000     0.000     0.000     0.000     0.000     0.000     0.000     0.000     0.000     0.000     0.000     0.000
     0.000     0.000     0.000     0.000     0.000     0.000     0.000     0.000     0.000     0.000     0.000     0.000     0.000     0.000     0.000     0.000     0.000     0.000     0.000     0.000     0.000     0.000     0.000     0.000     0.000     0.000     0.000     0.000     0.000     0.000     0.000     0.000     0.000     0.000     0.000     0.000     0.000     0.000     0.000     0.000     0.004     0.049     0.142     0.285     0.476     0.714     0.998     1.329     1.706     2.127     2.592     3.100     3.651     4.243     4.876     5.550     6.262     7.013     7.802     8.627     9.487    10.382    11.311    12.272    13.265    14.288    15.341    16.422    17.530    18.663    19.822    21.004    22.207    23.432    24.676    25.938    27.217    28.511    29.818    31.138    32.469    33.809    35.157    36.510    37.868    39.228    40.590    41.950    43.309    44.663    46.011    47.351    48.682    50.001    51.306    52.597    53.871    55.125    56.359    57.571    58.758    59.918    61.051    62.153    63.224    64.262    65.264    66.230    67.156    68.043    68.888    69.690    70.448    71.159    71.824    72.440    73.006    73.521    73.985    74.397    74.755    75.060    75.309    75.504    75.644    75.727    75.755    75.727    75.644    75.504    75.309    75.060    74.755    74.397    73.985    73.521    73.006    72.440    71.824    71.159    70.448    69.690    68.888    68.043    67.156    66.230    65.264    64.262    63.224    62.153    61.051    59.918    58.758    57.571    56.359    55.125    53.871    52.597    51.306    50.001    48.682    47.351    46.011    44.663    43.309    41.950    40.590    39.228    37.868    36.510    35.157    33.809    32.469    31.138    29.818    28.511    27.217    25.938    24.676    23.432    22.207    21.004    19.822    18.663    17.530    16.422    15.341    14.288    13.265    12.272    11.311    10.382     9.487     8.627     7.802     7.013     6.262     5.550     4.876     4.243     3.651     3.100     2.592     2.127     1.706     1.329     0.998     0.714     0.476     0.285     0.142     0.049     0.004     0.000     0.000     0.000     0.000     0.000     0.000     0.000     0.000     0.000     0.000     0.000     0.000     0.000     0.000     0.000     0.000     0.000     0.000     0.000     0.000     0.000     0.000     0.000     0.000     0.000     0.000     0.000     0.000     0.000     0.000     0.000     0.000     0.000     0.000     0.000     0.000     0.000     0.000     0.000
     0.000     0.000     0.000     0.000     0.000     0.000     0.000     0.000     0.000     0.000     0.000     0.000     0.000     0.000     0.000     0.000     0.000     0.000     0.000     0.000     0.000     0.000     0.000     0.000     0.000     0.000     0.000     0.000     0.000     0.000     0.000     0.000     0.000     0.000     0.000     0.000     0.000     0.000     0.000     0.000     0.030     0.109     0.239     0.417     0.644     0.919     1.241     1.610     2.024     2.484     2.988     3.536     4.126     4.759     5.433     6.148     6.902     7.695     8.526     9.394    10.298    11.237    12.210    13.216    14.254    15.323    16.422    17.549    18.704    19.885    21.090    22.320    23.572    24.845    26.138    27.449    28.777    30.121    31.478    32.848    34.229    35.619    37.017    38.421    39.829    41.240    42.652    44.063    45.472    46.876    48.274    49.663    51.043    52.411    53.765    55.104    56.425    57.726    59.006    60.263    61.495    62.699    63.874    65.018    66.130    67.207    68.247    69.250    70.212    71.133    72.011    72.844    73.630    74.370    75.060    75.700    76.288    76.824    77.306    77.734    78.106    78.422    78.682    78.884    79.029    79.116    79.145    79.116    79.029    78.884    78.682    78.422    78.106    77.734    77.306    76.824    76.288    75.700    75.060    74.370    73.630    72.844    72.011    71.133    70.212    69.250    68.247    67.207    66.130    65.018    63.874    62.699    61.495    60.263    59.006    57.726    56.425    55.104    53.765    52.411    51.043    49.663    48.274    46.876    45.472    44.063    42.652    41.240    39.829    38.421    37.017    35.619    34.229    32.848    31.478    30.121    28.777    27.449    26.138    24.845    23.572    22.320    21.090    19.885    18.704    17.549    16.422    15.323    14.254    13.216    12.210    11.237    10.298     9.394     8.526     7.695     6.902     6.148     5.433     4.759     4.126     3.536     2.988     2.484     2.024     1.610     1.241     0.919     0.644     0.417     0.239     0.109     0.030     0.000     0.000     0.000     0.000     0.000     0.000     0.000     0.000     0.000     0.000     0.000     0.000     0.000     0.000     0.000     0.000     0.000     0.000     0.000     0.000     0.000     0.000     0.000     0.000     0.000     0.000     0.000     0.000     0.000     0.000     0.000     0.000     0.000     0.000     0.000     0.000     0.000     0.000     0.000
     0.000     0.000     0.000     0.000     0.000     0.000     0.000     0.000     0.000     0.000     0.000     0.000     0.000     0.000     0.000     0.000     0.000     0.000     0.000     0.000     0.000     0.000     0.000     0.000     0.000     0.000     0.000     0.000     0.000     0.000     0.000     0.000     0.000     0.000     0.000     0.000     0.000     0.000     0.000     0.015     0.079     0.194     0.359     0.573     0.837     1.148     1.508     1.914     2.367     2.865     3.408     3.995     4.626     5.299     6.014     6.770     7.567     8.402     9.276    10.187    11.135    12.118    13.135    14.187    15.270    16.385    17.530    18.704    19.906    21.134    22.388    23.666    24.966    26.288    27.631    28.991    30.369    31.763    33.171    34.592    36.024    37.465    38.914    40.369    41.829    43.291    44.754    46.217    47.676    49.131    50.580    52.020    53.450    54.868    56.272    57.660    59.029    60.378    61.706    63.009    64.286    65.535    66.754    67.941    69.095    70.212    71.292    72.332    73.331    74.287    75.198    76.063    76.880    77.648    78.365    79.029    79.641    80.197    80.698    81.143    81.529    81.858    82.128    82.338    82.489    82.579    82.610    82.579    82.489    82.338    82.128    81.858    81.529    81.143    80.698    80.197    79.641    79.029    78.365    77.648    76.880    76.063    75.198    74.287    73.331    72.332    71.292    70.212    69.095    67.941    66.754    65.535    64.286    63.009    61.706    60.378    59.029    57.660    56.272    54.868    53.450    52.020    50.580    49.131    47.676    46.217    44.754    43.291    41.829    40.369    38.914    37.465    36.024    34.592    33.171    31.763    30.369    28.991    27.631    26.288    24.966    23.666    22.388    21.134    19.906    18.704    17.530    16.385    15.270    14.187    13.135    12.118    11.135    10.187     9.276     8.402     7.567     6.770     6.014     5.299     4.626     3.995     3.408     2.865     2.367     1.914     1.508     1.148     0.837     0.573     0.359     0.194     0.079     0.015     0.000     0.000     0.000     0.000     0.000     0.000     0.000     0.000     0.000     0.000     0.000     0.000     0.000     0.000     0.000     0.000     0.000     0.000     0.000     0.000     0.000     0.000     0.000     0.000     0.000     0.000     0.000     0.000     0.000     0.000     0.000     0.000     0.000     0.000     0.000     0.000     0.000     0.000
     0.000     0.000     0.000     0.000     0.000     0.000     0.000     0.000     0.000     0.000     0.000     0.000     0.000     0.000     0.000     0.000     0.000     0.000     0.000     0.000     0.000     0.000     0.000     0.000     0.000     0.000     0.000     0.000     0.000     0.000     0.000     0.000     0.000     0.000     0.000     0.000     0.000     0.000     0.004     0.051     0.150     0.300     0.501     0.751     1.051     1.400     1.796     2.240     2.731     3.268     3.851     4.477     5.148     5.862     6.618     7.416     8.254     9.132    10.049    11.003    11.995    13.023    14.085    15.182    16.311    17.472    18.663    19.885    21.134    22.410    23.713    25.039    26.389    27.761    29.153    30.564    31.993    33.437    34.896    36.368    37.852    39.345    40.846    42.353    43.865    45.379    46.895    48.409    49.921    51.428    52.929    54.421    55.902    57.371    58.825    60.263    61.682    63.081    64.456    65.807    67.131    68.426    69.690    70.922    72.118    73.277    74.397    75.476    76.513    77.505    78.451    79.349    80.197    80.994    81.738    82.429    83.064    83.642    84.162    84.624    85.026    85.367    85.648    85.866    86.023    86.117    86.148    86.117    86.023    85.866    85.648    85.367    85.026    84.624    84.162    83.642    83.064    82.429    81.738    80.994    80.197    79.349    78.451    77.505    76.513    75.476    74.397    73.277    72.118    70.922    69.690    68.426    67.131    65.807    64.456    63.081    61.682    60.263    58.825    57.371    55.902    54.421    52.929    51.428    49.921    48.409    46.895    45.379    43.865    42.353    40.846    39.345    37.852    36.368    34.896    33.437    31.993    30.564    29.153    27.761    26.389    25.039    23.713    22.410    21.134    19.885    18.663    17.472    16.311    15.182    14.085    13.023    11.995    11.003    10.049     9.132     8.254     7.416     6.618     5.862     5.148     4.477     3.851     3.268     2.731     2.240     1.796     1.400     1.051     0.751     0.501     0.300     0.150     0.051     0.004     0.000     0.000     0.000     0.000     0.000     0.000     0.000     0.000     0.000     0.000     0.000     0.000     0.000     0.000     0.000     0.000     0.000     0.000     0.000     0.000     0.000     0.000     0.000     0.000     0.000     0.000     0.000     0.000     0.000     0.000     0.000     0.000     0.000     0.000     0.000     0.000     0.000
     0.000     0.000     0.000     0.000     0.000     0.000     0.000     0.000     0.000     0.000     0.000     0.000     0.000     0.000     0.000     0.000     0.000     0.000     0.000     0.000     0.000     0.000     0.000     0.000     0.000     0.000     0.000     0.000     0.000     0.000     0.000     0.000     0.000     0.000     0.000     0.000     0.000     0.000     0.029     0.110     0.244     0.429     0.665     0.951     1.287     1.673     2.107     2.588     3.118     3.693     4.315     4.981     5.692     6.447     7.244     8.083     8.964     9.884    10.844    11.843    12.878    13.951    15.058    16.200    17.376    18.583    19.822    21.090    22.388    23.713    25.064    26.440    27.839    29.261    30.703    32.165    33.645    35.141    36.652    38.176    39.712    41.257    42.811    44.371    45.936    47.504    49.072    50.640    52.205    53.765    55.319    56.863    58.397    59.918    61.424    62.913    64.383    65.832    67.257    68.657    70.029    71.371    72.682    73.958    75.198    76.400    77.562    78.682    79.757    80.787    81.768    82.700    83.581    84.408    85.181    85.897    86.557    87.157    87.698    88.177    88.595    88.949    89.241    89.468    89.630    89.728    89.761    89.728    89.630    89.468    89.241    88.949    88.595    88.177    87.698    87.157    86.557    85.897    85.181    84.408    83.581    82.700    81.768    80.787    79.757    78.682    77.562    76.400    75.198    73.958    72.682    71.371    70.029    68.657    67.257    65.832    64.383    62.913    61.424    59.918    58.397    56.863    55.319    53.765    52.205    50.640    49.072    47.504    45.936    44.371    42.811    41.257    39.712    38.176    36.652    35.141    33.645    32.165    30.703    29.261    27.839    26.440    25.064    23.713    22.388    21.090    19.822    18.583    17.376    16.200    15.058    13.951    12.878    11.843    10.844     9.884     8.964     8.083     7.244     6.447     5.692     4.981     4.315     3.693     3.118     2.588     2.107     1.673     1.287     0.951     0.665     0.429     0.244     0.110     0.029     0.000     0.000     0.000     0.000     0.000     0.000     0.000     0.000     0.000     0.000     0.000     0.000     0.000     0.000     0.000     0.000     0.000     0.000     0.000     0.000     0.000     0.000     0.000     0.000     0.000     0.000     0.000     0.000     0.000     0.000     0.000     0.000     0.000     0.000     0.000     0.000     0.000
     0.000     0.000     0.000     0.000     0.000     0.000     0.000     0.000     0.000     0.000     0.000     0.000     0.000     0.000     0.000     0.000     0.000     0.000     0.000     0.000     0.000     0.000     0.000     0.000     0.000     0.000     0.000     0.000     0.000     0.000     0.000     0.000     0.000     0.000     0.000     0.000     0.000     0.012     0.074     0.190     0.358     0.577     0.849     1.171     1.544     1.966     2.437     2.957     3.524     4.139     4.800     5.506     6.257     7.052     7.891     8.772     9.695    10.658    11.661    12.703    13.783    14.901    16.053    17.241    18.463    19.718    21.004    22.320    23.666    25.039    26.440    27.865    29.315    30.787    32.281    33.794    35.326    36.874    38.437    40.014    41.603    43.202    44.809    46.423    48.042    49.663    51.286    52.908    54.527    56.141    57.749    59.347    60.934    62.509    64.068    65.609    67.131    68.631    70.107    71.557    72.979    74.370    75.727    77.050    78.336    79.582    80.787    81.948    83.064    84.131    85.150    86.117    87.030    87.889    88.691    89.435    90.120    90.743    91.305    91.803    92.236    92.605    92.907    93.143    93.312    93.414    93.447    93.414    93.312    93.143    92.907    92.605    92.236    91.803    91.305    90.743    90.120    89.435    88.691    87.889    87.030    86.117    85.150    84.131    83.064    81.948    80.787    79.582    78.336    77.050    75.727    74.370    72.979    71.557    70.107    68.631    67.131    65.609    64.068    62.509    60.934    59.347    57.749    56.141    54.527    52.908    51.286    49.663    48.042    46.423    44.809    43.202    41.603    40.014    38.437    36.874    35.326    33.794    32.281    30.787    29.315    27.865    26.440    25.039    23.666    22.320    21.004    19.718    18.463    17.241    16.053    14.901    13.783    12.703    11.661    10.658     9.695     8.772     7.891     7.052     6.257     5.506     4.800     4.139     3.524     2.957     2.437     1.966     1.544     1.171     0.849     0.577     0.358     0.190     0.074     0.012     0.000     0.000     0.000     0.000     0.000     0.000     0.000     0.000     0.000     0.000     0.000     0.000     0.000     0.000     0.000     0.000     0.000     0.000     0.000     0.000     0.000     0.000     0.000     0.000     0.000     0.000     0.000     0.000     0.000     0.000     0.000     0.000     0.000     0.000     0.000     0.000
     0.000     0.000     0.000     0.000     0.000     0.000     0.000     0.000     0.000     0.000     0.000     0.000     0.000     0.000     0.000     0.000     0.000     0.000     0.000     0.000     0.000     0.000     0.000     0.000     0.000     0.000     0.000     0.000     0.000     0.000     0.000     0.000     0.000     0.000     0.000     0.000     0.002     0.044     0.140     0.289     0.491     0.746     1.053     1.411     1.820     2.279     2.788     3.345     3.951     4.604     5.304     6.050     6.842     7.678     8.558     9.481    10.446    11.452    12.499    13.585    14.709    15.871    17.070    18.304    19.572    20.874    22.207    23.572    24.966    26.389    27.839    29.315    30.815    32.339    33.884    35.449    37.033    38.634    40.250    41.881    43.523    45.176    46.838    48.506    50.180    51.856    53.534    55.211    56.885    58.555    60.217    61.870    63.512    65.141    66.754    68.350    69.925    71.478    73.006    74.507    75.979    77.420    78.826    80.197    81.529    82.821    84.070    85.274    86.431    87.538    88.595    89.598    90.546    91.437    92.270    93.042    93.753    94.400    94.983    95.500    95.950    96.333    96.647    96.893    97.068    97.173    97.209    97.173    97.068    96.893    96.647    96.333    95.950    95.500    94.983    94.400    93.753    93.042    92.270    91.437    90.546    89.598    88.595    87.538    86.431    85.274    84.070    82.821    81.529    80.197    78.826    77.420    75.979    74.507    73.006    71.478    69.925    68.350    66.754    65.141    63.512    61.870    60.217    58.555    56.885    55.211    53.534    51.856    50.180    48.506    46.838    45.176    43.523    41.881    40.250    38.634    37.033    35.449    33.884    32.339    30.815    29.315    27.839    26.389    24.966    23.572    22.207    20.874    19.572    18.304    17.070    15.871    14.709    13.585    12.499    11.452    10.446     9.481     8.558     7.678     6.842     6.050     5.304     4.604     3.951     3.345     2.788     2.279     1.820     1.411     1.053     0.746     0.491     0.289     0.140     0.044     0.002     0.000     0.000     0.000     0.000     0.000     0.000     0.000     0.000     0.000     0.000     0.000     0.000     0.000     0.000     0.000     0.000     0.000     0.000     0.000     0.000     0.000     0.000     0.000     0.000     0.000     0.000     0.000     0.000     0.000     0.000     0.000     0.000     0.000     0.000     0.000
     0.000     0.000     0.000     0.000     0.000     0.000     0.000     0.000     0.000     0.000     0.000     0.000     0.000     0.000     0.000     0.000     0.000     0.000     0.000     0.000     0.000     0.000     0.000     0.000     0.000     0.000     0.000     0.000     0.000     0.000     0.000     0.000     0.000     0.000     0.000     0.000     0.020     0.095     0.224     0.408     0.644     0.934     1.276     1.670     2.115     2.611     3.157     3.752     4.396     5.088     5.827     6.613     7.445     8.322     9.243    10.208    11.215    12.265    13.355    14.485    15.654    16.861    18.106    19.386    20.701    22.050    23.432    24.845    26.288    27.761    29.261    30.787    32.339    33.914    35.511    37.129    38.765    40.420    42.090    43.775    45.472    47.179    48.896    50.620    52.349    54.082    55.815    57.548    59.279    61.004    62.723    64.432    66.130    67.814    69.483    71.133    72.763    74.370    75.951    77.505    79.029    80.521    81.978    83.398    84.778    86.117    87.411    88.659    89.858    91.007    92.103    93.143    94.127    95.052    95.916    96.717    97.455    98.127    98.732    99.269    99.737   100.135   100.461   100.715   100.898   101.007   101.044   101.007   100.898   100.715   100.461   100.135    99.737    99.269    98.732    98.127    97.455    96.717    95.916    95.052    94.127    93.143    92.103    91.007    89.858    88.659    87.411    86.117    84.778    83.398    81.978    80.521    79.029    77.505    75.951    74.370    72.763    71.133    69.483    67.814    66.130    64.432    62.723    61.004    59.279    57.548    55.815    54.082    52.349    50.620    48.896    47.179    45.472    43.775    42.090    40.420    38.765    37.129    35.511    33.914    32.339    30.787    29.261    27.761    26.288    24.845    23.432    22.050    20.701    19.386    18.106    16.861    15.654    14.485    13.355    12.265    11.215    10.208     9.243     8.322     7.445     6.613     5.827     5.088     4.396     3.752     3.157     2.611     2.115     1.670     1.276     0.934     0.644     0.408     0.224     0.095     0.020     0.000     0.000     0.000     0.000     0.000     0.000     0.000     0.000     0.000     0.000     0.000     0.000     0.000     0.000     0.000     0.000     0.000     0.000     0.000     0.000     0.000     0.000     0.000     0.000     0.000     0.000     0.000     0.000     0.000     0.000     0.000     0.000     0.000     0.000     0.000
     0.000     0.000     0.000     0.000     0.000     0.000     0.000     0.000     0.000     0.000     0.000     0.000     0.000     0.000     0.000     0.000     0.000     0.000     0.000     0.000     0.000     0.000     0.000     0.000     0.000     0.000     0.000     0.000     0.000     0.000     0.000     0.000     0.000     0.000     0.000     0.005     0.058     0.165     0.328     0.545     0.816     1.140     1.517     1.947     2.428     2.960     3.543     4.176     4.858     5.589     6.367     7.193     8.065     8.983     9.946    10.953    12.003    13.095    14.229    15.403    16.617    17.870    19.160    20.487    21.849    23.246    24.676    26.138    27.631    29.153    30.703    32.281    33.884    35.511    37.161    38.831    40.522    42.230    43.955    45.694    47.446    49.210    50.983    52.763    54.548    56.337    58.128    59.918    61.706    63.488    65.264    67.031    68.785    70.527    72.252    73.958    75.644    77.306    78.942    80.550    82.128    83.672    85.181    86.651    88.081    89.468    90.809    92.103    93.346    94.537    95.673    96.752    97.773    98.732    99.629   100.461   101.227   101.924   102.553   101.650   100.685    99.869    99.201    98.682    98.311    98.088    98.014    98.088    98.311    98.682    99.201    99.869   100.685   101.650   102.553   101.924   101.227   100.461    99.629    98.732    97.773    96.752    95.673    94.537    93.346    92.103    90.809    89.468    88.081    86.651    85.181    83.672    82.128    80.550    78.942    77.306    75.644    73.958    72.252    70.527    68.785    67.031    65.264    63.488    61.706    59.918    58.128    56.337    54.548    52.763    50.983    49.210    47.446    45.694    43.955    42.230    40.522    38.831    37.161    35.511    33.884    32.281    30.703    29.153    27.631    26.138    24.676    23.246    21.849    20.487    19.160    17.870    16.617    15.403    14.229    13.095    12.003    10.953     9.946     8.983     8.065     7.193     6.367     5.589     4.858     4.176     3.543     2.960     2.428     1.947     1.517     1.140     0.816     0.545     0.328     0.165     0.058     0.005     0.000     0.000     0.000     0.000     0.000     0.000     0.000     0.000     0.000     0.000     0.000     0.000     0.000     0.000     0.000     0.000     0.000     0.000     0.000     0.000     0.000     0.000     0.000     0.000     0.000     0.000     0.000     0.000     0.000     0.000     0.000     0.000     0.000     0.000
     0.000     0.000     0.000     0.000     0.000     0.000     0.000     0.000     0.000     0.000     0.000     0.000     0.000     0.000     0.000     0.000     0.000     0.000     0.000     0.000     0.000     0.000     0.000     0.000     0.000     0.000     0.000     0.000     0.000     0.000     0.000     0.000     0.000     0.000     0.000     0.028     0.113     0.253     0.449     0.699     1.004     1.363     1.775     2.240     2.758     3.327     3.947     4.617     5.337     6.107     6.924     7.790     8.702     9.661    10.665    11.714    12.807    13.942    15.120    16.339    17.597    18.896    20.232    21.606    23.015    24.460    25.938    27.449    28.991    30.564    32.165    33.794    35.449    37.129    38.831    40.556    42.300    44.063    45.843    47.638    49.446    51.266    53.095    54.932    56.775    58.622    60.471    62.319    64.165    66.006    67.840    69.664    71.478    73.277    75.060    76.824    78.566    80.285    81.978    83.642    85.274    86.872    88.434    89.956    91.437    92.874    94.263    95.604    96.893    98.127    99.305   100.425   101.483   102.478   101.056    99.350    97.791    96.382    95.120    94.007    93.043    92.226    91.559    91.039    90.668    90.446    90.371    90.446    90.668    91.039    91.559    92.226    93.043    94.007    95.120    96.382    97.791    99.350   101.056   102.478   101.483   100.425    99.305    98.127    96.893    95.604    94.263    92.874    91.437    89.956    88.434    86.872    85.274    83.642    81.978    80.285    78.566    76.824    75.060    73.277    71.478    69.664    67.840    66.006    64.165    62.319    60.471    58.622    56.775    54.932    53.095    51.266    49.446    47.638    45.843    44.063    42.300    40.556    38.831    37.129    35.449    33.794    32.165    30.564    28.991    27.449    25.938    24.460    23.015    21.606    20.232    18.896    17.597    16.339    15.120    13.942    12.807    11.714    10.665     9.661     8.702     7.790     6.924     6.107     5.337     4.617     3.947     3.327     2.758     2.240     1.775     1.363     1.004     0.699     0.449     0.253     0.113     0.028     0.000     0.000     0.000     0.000     0.000     0.000     0.000     0.000     0.000     0.000     0.000     0.000     0.000     0.000     0.000     0.000     0.000     0.000     0.000     0.000     0.000     0.000     0.000     0.000     0.000     0.000     0.000     0.000     0.000     0.000     0.000     0.000     0.000     0.000
     0.000     0.000     0.000     0.000     0.000     0.000     0.000     0.000     0.000     0.000     0.000     0.000     0.000     0.000     0.000     0.000     0.000     0.000     0.000     0.000     0.000     0.000     0.000     0.000     0.000     0.000     0.000     0.000     0.000     0.000     0.000     0.000     0.000     0.000     0.008     0.068     0.185     0.358     0.586     0.870     1.209     1.603     2.050     2.550     3.103     3.709     4.366     5.074     5.832     6.640     7.497     8.402     9.355    10.354    11.400    12.491    13.626    14.805    16.026    17.289    18.593    19.937    21.320    22.740    24.197    25.690    27.217    28.777    30.369    31.993    33.645    35.326    37.033    38.765    40.522    42.300    44.099    45.917    47.753    49.604    51.469    53.346    55.233    57.128    59.029    60.934    62.842    64.749    66.654    68.554    70.448    72.332    74.205    76.063    77.905    79.728    81.529    83.307    85.057    86.777    88.466    90.120    91.736    93.312    94.845    96.333    97.773    99.162   100.497   101.777   101.872    99.572    97.420    95.417    93.562    91.855    90.297    88.887    87.626    86.513    85.548    84.732    84.064    83.545    83.174    82.951    82.877    82.951    83.174    83.545    84.064    84.732    85.548    86.513    87.626    88.887    90.297    91.855    93.562    95.417    97.420    99.572   101.872   101.777   100.497    99.162    97.773    96.333    94.845    93.312    91.736    90.120    88.466    86.777    85.057    83.307    81.529    79.728    77.905    76.063    74.205    72.332    70.448    68.554    66.654    64.749    62.842    60.934    59.029    57.128    55.233    53.346    51.469    49.604    47.753    45.917    44.099    42.300    40.522    38.765    37.033    35.326    33.645    31.993    30.369    28.777    27.217    25.690    24.197    22.740    21.320    19.937    18.593    17.289    16.026    14.805    13.626    12.491    11.400    10.354     9.355     8.402     7.497     6.640     5.832     5.074     4.366     3.709     3.103     2.550     2.050     1.603     1.209     0.870     0.586     0.358     0.185     0.068     0.008     0.000     0.000     0.000     0.000     0.000     0.000     0.000     0.000     0.000     0.000     0.000     0.000     0.000     0.000     0.000     0.000     0.000     0.000     0.000     0.000     0.000     0.000     0.000     0.000     0.000     0.000     0.000     0.000     0.000     0.000     0.000     0.000     0.000
     0.000     0.000     0.000     0.000     0.000     0.000     0.000     0.000     0.000     0.000     0.000     0.000     0.000     0.000     0.000     0.000     0.000     0.000     0.000     0.000     0.000     0.000     0.000     0.000     0.000     0.000     0.000     0.000     0.000     0.000     0.000     0.000     0.000     0.000     0.034     0.125     0.273     0.478     0.740     1.057     1.430     1.857     2.339     2.875     3.464     4.106     4.800     5.545     6.341     7.188     8.083     9.028    10.021    11.062    12.149    13.281    14.459    15.681    16.946    18.254    19.603    20.993    22.422    23.889    25.394    26.935    28.511    30.121    31.763    33.437    35.141    36.874    38.634    40.420    42.230    44.063    45.917    47.791    49.683    51.591    53.513    55.448    57.393    59.347    61.307    63.272    65.239    67.207    69.172    71.133    73.087    75.032    76.965    78.884    80.787    82.670    84.531    86.368    88.177    89.956    91.703    93.414    95.086    96.717    98.305    99.845   101.336   102.318    99.572    96.975    94.527    92.226    90.075    88.071    86.216    84.510    82.951    81.542    80.280    79.167    78.203    77.386    76.719    76.199    75.828    75.606    75.531    75.606    75.828    76.199    76.719    77.386    78.203    79.167    80.280    81.542    82.951    84.510    86.216    88.071    90.075    92.226    94.527    96.975    99.572   102.318   101.336    99.845    98.305    96.717    95.086    93.414    91.703    89.956    88.177    86.368    84.531    82.670    80.787    78.884    76.965    75.032    73.087    71.133    69.172    67.207    65.239    63.272    61.307    59.347    57.393    55.448    53.513    51.591    49.683    47.791    45.917    44.063    42.230    40.420    38.634    36.874    35.141    33.437    31.763    30.121    28.511    26.935    25.394    23.889    22.422    20.993    19.603    18.254    16.946    15.681    14.459    13.281    12.149    11.062    10.021     9.028     8.083     7.188     6.341     5.545     4.800     4.106     3.464     2.875     2.339     1.857     1.430     1.057     0.740     0.478     0.273     0.125     0.034     0.000     0.000     0.000     0.000     0.000     0.000     0.000     0.000     0.000     0.000     0.000     0.000     0.000     0.000     0.000     0.000     0.000     0.000     0.000     0.000     0.000     0.000     0.000     0.000     0.000     0.000     0.000     0.000     0.000     0.000     0.000     0.000     0.000
     0.000     0.000     0.000     0.000     0.000     0.000     0.000     0.000     0.000     0.000     0.000     0.000     0.000     0.000     0.000     0.000     0.000     0.000     0.000     0.000     0.000     0.000     0.000     0.000     0.000     0.000     0.000     0.000     0.000     0.000     0.000     0.000     0.000     0.010     0.075     0.197     0.377     0.614     0.908     1.259     1.665     2.127     2.643     3.214     3.839     4.517     5.247     6.030     6.864     7.748     8.683     9.668    10.701    11.782    12.910    14.085    15.306    16.571    17.880    19.232    20.626    22.061    23.537    25.051    26.604    28.193    29.818    31.478    33.171    34.896    36.652    38.437    40.250    42.090    43.955    45.843    47.753    49.683    51.632    53.597    55.577    57.571    59.575    61.588    63.609    65.634    67.662    69.690    71.717    73.740    75.755    77.762    79.757    81.738    83.703    85.648    87.570    89.468    91.338    93.177    94.983    96.752    98.483   100.171   101.814   101.056    98.014    95.120    92.375    89.778    87.329    85.029    82.877    80.874    79.019    77.312    75.754    74.344    73.083    71.970    71.005    70.189    69.521    69.002    68.631    68.408    68.334    68.408    68.631    69.002    69.521    70.189    71.005    71.970    73.083    74.344    75.754    77.312    79.019    80.874    82.877    85.029    87.329    89.778    92.375    95.120    98.014   101.056   101.814   100.171    98.483    96.752    94.983    93.177    91.338    89.468    87.570    85.648    83.703    81.738    79.757    77.762    75.755    73.740    71.717    69.690    67.662    65.634    63.609    61.588    59.575    57.571    55.577    53.597    51.632    49.683    47.753    45.843    43.955    42.090    40.250    38.437    36.652    34.896    33.171    31.478    29.818    28.193    26.604    25.051    23.537    22.061    20.626    19.232    17.880    16.571    15.306    14.085    12.910    11.782    10.701     9.668     8.683     7.748     6.864     6.030     5.247     4.517     3.839     3.214     2.643     2.127     1.665     1.259     0.908     0.614     0.377     0.197     0.075     0.010     0.000     0.000     0.000     0.000     0.000     0.000     0.000     0.000     0.000     0.000     0.000     0.000     0.000     0.000     0.000     0.000     0.000     0.000     0.000     0.000     0.000     0.000     0.000     0.000     0.000     0.000     0.000     0.000     0.000     0.000     0.000     0.000
     0.000     0.000     0.000     0.000     0.000     0.000     0.000     0.000     0.000     0.000     0.000     0.000     0.000     0.000     0.000     0.000     0.000     0.000     0.000     0.000     0.000     0.000     0.000     0.000     0.000     0.000     0.000     0.000     0.000     0.000     0.000     0.000     0.000     0.036     0.131     0.284     0.495     0.765     1.091     1.474     1.914     2.409     2.960     3.566     4.226     4.940     5.707     6.527     7.399     8.322     9.295    10.319    11.392    12.514    13.684    14.901    16.163    17.472    18.825    20.221    21.661    23.142    24.664    26.226    27.826    29.464    31.138    32.848    34.592    36.368    38.176    40.014    41.881    43.775    45.694    47.638    49.604    51.591    53.597    55.621    57.660    59.712    61.776    63.850    65.931    68.018    70.107    72.198    74.287    76.372    78.451    80.521    82.579    84.624    86.651    88.659    90.645    92.605    94.537    96.438    98.305   100.135   101.924   100.537    97.198    94.007    90.965    88.071    85.326    82.729    80.280    77.980    75.828    73.825    71.970    70.263    68.705    67.295    66.034    64.921    63.956    63.140    62.472    61.953    61.582    61.359    61.285    61.359    61.582    61.953    62.472    63.140    63.956    64.921    66.034    67.295    68.705    70.263    71.970    73.825    75.828    77.980    80.280    82.729    85.326    88.071    90.965    94.007    97.198   100.537   101.924   100.135    98.305    96.438    94.537    92.605    90.645    88.659    86.651    84.624    82.579    80.521    78.451    76.372    74.287    72.198    70.107    68.018    65.931    63.850    61.776    59.712    57.660    55.621    53.597    51.591    49.604    47.638    45.694    43.775    41.881    40.014    38.176    36.368    34.592    32.848    31.138    29.464    27.826    26.226    24.664    23.142    21.661    20.221    18.825    17.472    16.163    14.901    13.684    12.514    11.392    10.319     9.295     8.322     7.399     6.527     5.707     4.940     4.226     3.566     2.960     2.409     1.914     1.474     1.091     0.765     0.495     0.284     0.131     0.036     0.000     0.000     0.000     0.000     0.000     0.000     0.000     0.000     0.000     0.000     0.000     0.000     0.000     0.000     0.000     0.000     0.000     0.000     0.000     0.000     0.000     0.000     0.000     0.000     0.000     0.000     0.000     0.000     0.000     0.000     0.000     0.000
     0.000     0.000     0.000     0.000     0.000     0.000     0.000     0.000     0.000     0.000     0.000     0.000     0.000     0.000     0.000     0.000     0.000     0.000     0.000     0.000     0.000     0.000     0.000     0.000     0.000     0.000     0.000     0.000     0.000     0.000     0.000     0.000     0.011     0.076     0.201     0.385     0.628     0.929     1.287     1.703     2.176     2.705     3.290     3.931     4.626     5.376     6.179     7.036     7.945     8.906     9.919    10.982    12.095    13.257    14.468    15.726    17.032    18.383    19.780    21.221    22.706    24.233    25.801    27.410    29.059    30.745    32.469    34.229    36.024    37.852    39.712    41.603    43.523    45.472    47.446    49.446    51.469    53.513    55.577    57.660    59.758    61.870    63.995    66.130    68.273    70.422    72.574    74.728    76.880    79.029    81.172    83.306    85.429    87.538    89.630    91.703    93.753    95.777    97.773    99.737   101.667   100.759    97.124    93.636    90.297    87.107    84.064    81.171    78.425    75.828    73.380    71.079    68.928    66.924    65.069    63.363    61.804    60.395    59.133    58.020    57.056    56.239    55.572    55.052    54.681    54.459    54.384    54.459    54.681    55.052    55.572    56.239    57.056    58.020    59.133    60.395    61.804    63.363    65.069    66.924    68.928    71.079    73.380    75.828    78.425    81.171    84.064    87.107    90.297    93.636    97.124   100.759   101.667    99.737    97.773    95.777    93.753    91.703    89.630    87.538    85.429    83.306    81.172    79.029    76.880    74.728    72.574    70.422    68.273    66.130    63.995    61.870    59.758    57.660    55.577    53.513    51.469    49.446    47.446    45.472    43.523    41.603    39.712    37.852    36.024    34.229    32.469    30.745    29.059    27.410    25.801    24.233    22.706    21.221    19.780    18.383    17.032    15.726    14.468    13.257    12.095    10.982     9.919     8.906     7.945     7.036     6.179     5.376     4.626     3.931     3.290     2.705     2.176     1.703     1.287     0.929     0.628     0.385     0.201     0.076     0.011     0.000     0.000     0.000     0.000     0.000     0.000     0.000     0.000     0.000     0.000     0.000     0.000     0.000     0.000     0.000     0.000     0.000     0.000     0.000     0.000     0.000     0.000     0.000     0.000     0.000     0.000     0.000     0.000     0.000     0.000     0.000
     0.000     0.000     0.000     0.000     0.000     0.000     0.000     0.000     0.000     0.000     0.000     0.000     0.000     0.000     0.000     0.000     0.000     0.000     0.000     0.000     0.000     0.000     0.000     0.000     0.000     0.000     0.000     0.000     0.000     0.000     0.000     0.000     0.035     0.130     0.285     0.499     0.773     1.105     1.496     1.944     2.450     3.012     3.631     4.306     5.037     5.822     6.662     7.555     8.501     9.501    10.552    11.654    12.807    14.009    15.261    16.561    17.909    19.304    20.744    22.230    23.760    25.332    26.947    28.604    30.300    32.036    33.809    35.619    37.465    39.345    41.257    43.202    45.176    47.179    49.210    51.266    53.346    55.448    57.571    59.712    61.870    64.043    66.230    68.426    70.632    72.844    75.060    77.277    79.495    81.709    83.917    86.117    88.305    90.480    92.638    94.777    96.893    98.983   101.044   101.724    97.791    94.007    90.371    86.884    83.545    80.354    77.312    74.418    71.673    69.076    66.627    64.327    62.175    60.172    58.317    56.610    55.052    53.642    52.381    51.268    50.303    49.487    48.819    48.300    47.929    47.706    47.632    47.706    47.929    48.300    48.819    49.487    50.303    51.268    52.381    53.642    55.052    56.610    58.317    60.172    62.175    64.327    66.627    69.076    71.673    74.418    77.312    80.354    83.545    86.884    90.371    94.007    97.791   101.724   101.044    98.983    96.893    94.777    92.638    90.480    88.305    86.117    83.917    81.709    79.495    77.277    75.060    72.844    70.632    68.426    66.230    64.043    61.870    59.712    57.571    55.448    53.346    51.266    49.210    47.179    45.176    43.202    41.257    39.345    37.465    35.619    33.809    32.036    30.300    28.604    26.947    25.332    23.760    22.230    20.744    19.304    17.909    16.561    15.261    14.009    12.807    11.654    10.552     9.501     8.501     7.555     6.662     5.822     5.037     4.306     3.631     3.012     2.450     1.944     1.496     1.105     0.773     0.499     0.285     0.130     0.035     0.000     0.000     0.000     0.000     0.000     0.000     0.000     0.000     0.000     0.000     0.000     0.000     0.000     0.000     0.000     0.000     0.000     0.000     0.000     0.000     0.000     0.000     0.000     0.000     0.000     0.000     0.000     0.000     0.000     0.000     0.000
     0.000     0.000     0.000     0.000     0.000     0.000     0.000     0.000     0.000     0.000     0.000     0.000     0.000     0.000     0.000     0.000     0.000     0.000     0.000     0.000     0.000     0.000     0.000     0.000     0.000     0.000     0.000     0.000     0.000     0.000     0.000     0.009     0.073     0.197     0.382     0.626     0.930     1.294     1.716     2.196     2.735     3.330     3.983     4.692     5.457     6.278     7.154     8.083     9.067    10.104    11.193    12.334    13.527    14.770    16.063    17.404    18.794    20.232    21.716    23.246    24.821    26.440    28.101    29.805    31.549    33.334    35.157    37.017    38.914    40.846    42.811    44.809    46.838    48.896    50.983    53.095    55.233    57.393    59.575    61.776    63.995    66.230    68.478    70.737    73.006    75.282    77.562    79.845    82.128    84.408    86.683    88.949    91.205    93.447    95.673    97.879   100.062   102.219    99.201    95.120    91.188    87.403    83.768    80.280    76.941    73.751    70.708    67.815    65.069    62.472    60.024    57.723    55.572    53.568    51.713    50.007    48.448    47.039    45.777    44.664    43.700    42.883    42.216    41.696    41.325    41.103    41.028    41.103    41.325    41.696    42.216    42.883    43.700    44.664    45.777    47.039    48.448    50.007    51.713    53.568    55.572    57.723    60.024    62.472    65.069    67.815    70.708    73.751    76.941    80.280    83.768    87.403    91.188    95.120    99.201   102.219   100.062    97.879    95.673    93.447    91.205    88.949    86.683    84.408    82.128    79.845    77.562    75.282    73.006    70.737    68.478    66.230    63.995    61.776    59.575    57.393    55.233    53.095    50.983    48.896    46.838    44.809    42.811    40.846    38.914    37.017    35.157    33.334    31.549    29.805    28.101    26.440    24.821    23.246    21.716    20.232    18.794    17.404    16.063    14.770    13.527    12.334    11.193    10.104     9.067     8.083     7.154     6.278     5.457     4.692     3.983     3.330     2.735     2.196     1.716     1.294     0.930     0.626     0.382     0.197     0.073     0.009     0.000     0.000     0.000     0.000     0.000     0.000     0.000     0.000     0.000     0.000     0.000     0.000     0.000     0.000     0.000     0.000     0.000     0.000     0.000     0.000     0.000     0.000     0.000     0.000     0.000     0.000     0.000     0.000     0.000     0.000
     0.000     0.000     0.000     0.000     0.000     0.000     0.000     0.000     0.000     0.000     0.000     0.000     0.000     0.000     0.000     0.000     0.000     0.000     0.000     0.000     0.000     0.000     0.000     0.000     0.000     0.000     0.000     0.000     0.000     0.000     0.000     0.031     0.123     0.276     0.490     0.765     1.099     1.493     1.947     2.459     3.030     3.658     4.344     5.088     5.887     6.743     7.654     8.620     9.641    10.715    11.843    13.023    14.254    15.537    16.871    18.254    19.686    21.167    22.694    24.268    25.888    27.553    29.261    31.012    32.804    34.637    36.510    38.421    40.369    42.353    44.371    46.423    48.506    50.620    52.763    54.932    57.128    59.347    61.588    63.850    66.130    68.426    70.737    73.060    75.393    77.734    80.080    82.429    84.778    87.125    89.468    91.803    94.127    96.438    98.732   101.007   101.353    96.975    92.746    88.665    84.732    80.948    77.312    73.825    70.486    67.295    64.253    61.359    58.614    56.017    53.568    51.268    49.116    47.113    45.258    43.551    41.993    40.583    39.322    38.209    37.244    36.428    35.760    35.241    34.870    34.647    34.573    34.647    34.870    35.241    35.760    36.428    37.244    38.209    39.322    40.583    41.993    43.551    45.258    47.113    49.116    51.268    53.568    56.017    58.614    61.359    64.253    67.295    70.486    73.825    77.312    80.948    84.732    88.665    92.746    96.975   101.353   101.007    98.732    96.438    94.127    91.803    89.468    87.125    84.778    82.429    80.080    77.734    75.393    73.060    70.737    68.426    66.130    63.850    61.588    59.347    57.128    54.932    52.763    50.620    48.506    46.423    44.371    42.353    40.369    38.421    36.510    34.637    32.804    31.012    29.261    27.553    25.888    24.268    22.694    21.167    19.686    18.254    16.871    15.537    14.254    13.023    11.843    10.715     9.641     8.620     7.654     6.743     5.887     5.088     4.344     3.658     3.030     2.459     1.947     1.493     1.099     0.765     0.490     0.276     0.123     0.031     0.000     0.000     0.000     0.000     0.000     0.000     0.000     0.000     0.000     0.000     0.000     0.000     0.000     0.000     0.000     0.000     0.000     0.000     0.000     0.000     0.000     0.000     0.000     0.000     0.000     0.000     0.000     0.000     0.000     0.000
     0.000     0.000     0.000     0.000     0.000     0.000     0.000     0.000     0.000     0.000     0.000     0.000     0.000     0.000     0.000     0.000     0.000     0.000     0.000     0.000     0.000     0.000     0.000     0.000     0.000     0.000     0.000     0.000     0.000     0.000     0.006     0.064     0.185     0.367     0.610     0.914     1.278     1.703     2.187     2.731     3.334     3.995     4.715     5.491     6.325     7.216     8.162     9.165    10.222    11.333    12.499    13.717    14.988    16.311    17.685    19.109    20.583    22.106    23.677    25.296    26.960    28.670    30.425    32.223    34.064    35.946    37.868    39.829    41.829    43.865    45.936    48.042    50.180    52.349    54.548    56.775    59.029    61.307    63.609    65.931    68.273    70.632    73.006    75.393    77.791    80.197    82.610    85.026    87.443    89.858    92.270    94.674    97.068    99.449   101.814    99.572    95.046    90.668    86.439    82.358    78.425    74.641    71.005    67.518    64.179    60.988    57.946    55.052    52.307    49.710    47.261    44.961    42.809    40.806    38.951    37.244    35.686    34.276    33.015    31.902    30.937    30.121    29.453    28.934    28.563    28.340    28.266    28.340    28.563    28.934    29.453    30.121    30.937    31.902    33.015    34.276    35.686    37.244    38.951    40.806    42.809    44.961    47.261    49.710    52.307    55.052    57.946    60.988    64.179    67.518    71.005    74.641    78.425    82.358    86.439    90.668    95.046    99.572   101.814    99.449    97.068    94.674    92.270    89.858    87.443    85.026    82.610    80.197    77.791    75.393    73.006    70.632    68.273    65.931    63.609    61.307    59.029    56.775    54.548    52.349    50.180    48.042    45.936    43.865    41.829    39.829    37.868    35.946    34.064    32.223    30.425    28.670    26.960    25.296    23.677    22.106    20.583    19.109    17.685    16.311    14.988    13.717    12.499    11.333    10.222     9.165     8.162     7.216     6.325     5.491     4.715     3.995     3.334     2.731     2.187     1.703     1.278     0.914     0.610     0.367     0.185     0.064     0.006     0.000     0.000     0.000     0.000     0.000     0.000     0.000     0.000     0.000     0.000     0.000     0.000     0.000     0.000     0.000     0.000     0.000     0.000     0.000     0.000     0.000     0.000     0.000     0.000     0.000     0.000     0.000     0.000     0.000
     0.000     0.000     0.000     0.000     0.000     0.000     0.000     0.000     0.000     0.000     0.000     0.000     0.000     0.000     0.000     0.000     0.000     0.000     0.000     0.000     0.000     0.000     0.000     0.000     0.000     0.000     0.000     0.000     0.000     0.000     0.024     0.109     0.258     0.468     0.740     1.073     1.467     1.922     2.437     3.012     3.647     4.340     5.092     5.902     6.770     7.695     8.677     9.715    10.808    11.957    13.160    14.416    15.726    17.089    18.503    19.968    21.484    23.050    24.664    26.326    28.035    29.791    31.592    33.437    35.326    37.256    39.228    41.240    43.291    45.379    47.504    49.663    51.856    54.082    56.337    58.622    60.934    63.272    65.634    68.018    70.422    72.844    75.282    77.734    80.197    82.670    85.150    87.634    90.120    92.605    95.086    97.561   100.026   102.478    98.088    93.414    88.887    84.510    80.280    76.199    72.267    68.482    64.847    61.359    58.020    54.830    51.787    48.894    46.148    43.551    41.103    38.802    36.651    34.647    32.792    31.086    29.527    28.118    26.856    25.743    24.779    23.962    23.295    22.775    22.404    22.182    22.107    22.182    22.404    22.775    23.295    23.962    24.779    25.743    26.856    28.118    29.527    31.086    32.792    34.647    36.651    38.802    41.103    43.551    46.148    48.894    51.787    54.830    58.020    61.359    64.847    68.482    72.267    76.199    80.280    84.510    88.887    93.414    98.088   102.478   100.026    97.561    95.086    92.605    90.120    87.634    85.150    82.670    80.197    77.734    75.282    72.844    70.422    68.018    65.634    63.272    60.934    58.622    56.337    54.082    51.856    49.663    47.504    45.379    43.291    41.240    39.228    37.256    35.326    33.437    31.592    29.791    28.035    26.326    24.664    23.050    21.484    19.968    18.503    17.089    15.726    14.416    13.160    11.957    10.808     9.715     8.677     7.695     6.770     5.902     5.092     4.340     3.647     3.012     2.437     1.922     1.467     1.073     0.740     0.468     0.258     0.109     0.024     0.000     0.000     0.000     0.000     0.000     0.000     0.000     0.000     0.000     0.000     0.000     0.000     0.000     0.000     0.000     0.000     0.000     0.000     0.000     0.000     0.000     0.000     0.000     0.000     0.000     0.000     0.000     0.000     0.000
     0.000     0.000     0.000     0.000     0.000     0.000     0.000     0.000     0.000     0.000     0.000     0.000     0.000     0.000     0.000     0.000     0.000     0.000     0.000     0.000     0.000     0.000     0.000     0.000     0.000     0.000     0.000     0.000     0.000     0.003     0.052     0.165     0.341     0.579     0.879     1.241     1.665     2.150     2.695     3.301     3.967     4.692     5.477     6.320     7.222     8.181     9.197    10.270    11.400    12.585    13.825    15.120    16.468    17.870    19.324    20.830    22.388    23.995    25.653    27.359    29.112    30.913    32.760    34.653    36.589    38.568    40.590    42.652    44.754    46.895    49.072    51.286    53.534    55.815    58.128    60.471    62.842    65.239    67.662    70.107    72.574    75.060    77.562    80.080    82.610    85.150    87.698    90.251    92.806    95.362    97.914   100.461   101.872    96.901    92.078    87.403    82.877    78.499    74.270    70.189    66.256    62.472    58.836    55.349    52.010    48.819    45.777    42.883    40.138    37.541    35.092    32.792    30.640    28.637    26.782    25.075    23.517    22.107    20.846    19.733    18.768    17.952    17.284    16.765    16.394    16.171    16.097    16.171    16.394    16.765    17.284    17.952    18.768    19.733    20.846    22.107    23.517    25.075    26.782    28.637    30.640    32.792    35.092    37.541    40.138    42.883    45.777    48.819    52.010    55.349    58.836    62.472    66.256    70.189    74.270    78.499    82.877    87.403    92.078    96.901   101.872   100.461    97.914    95.362    92.806    90.251    87.698    85.150    82.610    80.080    77.562    75.060    72.574    70.107    67.662    65.239    62.842    60.471    58.128    55.815    53.534    51.286    49.072    46.895    44.754    42.652    40.590    38.568    36.589    34.653    32.760    30.913    29.112    27.359    25.653    23.995    22.388    20.830    19.324    17.870    16.468    15.120    13.825    12.585    11.400    10.270     9.197     8.181     7.222     6.320     5.477     4.692     3.967     3.301     2.695     2.150     1.665     1.241     0.879     0.579     0.341     0.165     0.052     0.003     0.000     0.000     0.000     0.000     0.000     0.000     0.000     0.000     0.000     0.000     0.000     0.000     0.000     0.000     0.000     0.000     0.000     0.000     0.000     0.000     0.000     0.000     0.000     0.000     0.000     0.000     0.000     0.000
     0.000     0.000     0.000     0.000     0.000     0.000     0.000     0.000     0.000     0.000     0.000     0.000     0.000     0.000     0.000     0.000     0.000     0.000     0.000     0.000     0.000     0.000     0.000     0.000     0.000     0.000     0.000     0.000     0.000     0.015     0.091     0.231     0.434     0.699     1.028     1.418     1.871     2.385     2.960     3.597     4.294     5.051     5.867     6.743     7.678     8.671     9.722    10.830    11.995    13.216    14.494    15.826    17.213    18.653    20.147    21.694    23.292    24.942    26.642    28.391    30.190    32.036    33.929    35.868    37.852    39.880    41.950    44.063    46.217    48.409    50.640    52.908    55.211    57.548    59.918    62.319    64.749    67.207    69.690    72.198    74.728    77.277    79.845    82.429    85.026    87.634    90.251    92.874    95.500    98.127   100.752   101.130    96.011    91.039    86.216    81.542    77.015    72.638    68.408    64.327    60.395    56.610    52.975    49.487    46.148    42.958    39.915    37.022    34.276    31.679    29.231    26.930    24.779    22.775    20.920    19.214    17.655    16.246    14.984    13.871    12.907    12.090    11.423    10.903    10.532    10.310    10.235    10.310    10.532    10.903    11.423    12.090    12.907    13.871    14.984    16.246    17.655    19.214    20.920    22.775    24.779    26.930    29.231    31.679    34.276    37.022    39.915    42.958    46.148    49.487    52.975    56.610    60.395    64.327    68.408    72.638    77.015    81.542    86.216    91.039    96.011   101.130   100.752    98.127    95.500    92.874    90.251    87.634    85.026    82.429    79.845    77.277    74.728    72.198    69.690    67.207    64.749    62.319    59.918    57.548    55.211    52.908    50.640    48.409    46.217    44.063    41.950    39.880    37.852    35.868    33.929    32.036    30.190    28.391    26.642    24.942    23.292    21.694    20.147    18.653    17.213    15.826    14.494    13.216    11.995    10.830     9.722     8.671     7.678     6.743     5.867     5.051     4.294     3.597     2.960     2.385     1.871     1.418     1.028     0.699     0.434     0.231     0.091     0.015     0.000     0.000     0.000     0.000     0.000     0.000     0.000     0.000     0.000     0.000     0.000     0.000     0.000     0.000     0.000     0.000     0.000     0.000     0.000     0.000     0.000     0.000     0.000     0.000     0.000     0.000     0.000     0.000
     0.000     0.000     0.000     0.000     0.000     0.000     0.000     0.000     0.000     0.000     0.000     0.000     0.000     0.000     0.000     0.000     0.000     0.000     0.000     0.000     0.000     0.000     0.000     0.000     0.000     0.000     0.000     0.000     0.000     0.038     0.140     0.305     0.535     0.828     1.184     1.603     2.084     2.627     3.232     3.898     4.626     5.414     6.262     7.171     8.138     9.165    10.250    11.392    12.593    13.850    15.164    16.533    17.958    19.438    20.971    22.558    24.197    25.888    27.631    29.423    31.266    33.156    35.095    37.081    39.112    41.189    43.309    45.472    47.676    49.921    52.205    54.527    56.885    59.279    61.706    64.165    66.654    69.172    71.717    74.287    76.880    79.495    82.128    84.778    87.443    90.120    92.806    95.500    98.198   100.898   100.685    95.417    90.297    85.326    80.503    75.828    71.302    66.924    62.695    58.614    54.681    50.897    47.261    43.774    40.435    37.244    34.202    31.308    28.563    25.966    23.517    21.217    19.065    17.062    15.207    13.500    11.942    10.532     9.271     8.158     7.193     6.377     5.709     5.190     4.819     4.596     4.522     4.596     4.819     5.190     5.709     6.377     7.193     8.158     9.271    10.532    11.942    13.500    15.207    17.062    19.065    21.217    23.517    25.966    28.563    31.308    34.202    37.244    40.435    43.774    47.261    50.897    54.681    58.614    62.695    66.924    71.302    75.828    80.503    85.326    90.297    95.417   100.685   100.898    98.198    95.500    92.806    90.120    87.443    84.778    82.128    79.495    76.880    74.287    71.717    69.172    66.654    64.165    61.706    59.279    56.885    54.527    52.205    49.921    47.676    45.472    43.309    41.189    39.112    37.081    35.095    33.156    31.266    29.423    27.631    25.888    24.197    22.558    20.971    19.438    17.958    16.533    15.164    13.850    12.593    11.392    10.250     9.165     8.138     7.171     6.262     5.414     4.626     3.898     3.232     2.627     2.084     1.603     1.184     0.828     0.535     0.305     0.140     0.038     0.000     0.000     0.000     0.000     0.000     0.000     0.000     0.000     0.000     0.000     0.000     0.000     0.000     0.000     0.000     0.000     0.000     0.000     0.000     0.000     0.000     0.000     0.000     0.000     0.000     0.000     0.000     0.000
     0.000     0.000     0.000     0.000     0.000     0.000     0.000     0.000     0.000     0.000     0.000     0.000     0.000     0.000     0.000     0.000     0.000     0.000     0.000     0.000     0.000     0.000     0.000     0.000     0.000     0.000     0.000     0.000     0.007     0.070     0.197     0.389     0.644     0.964     1.347     1.794     2.303     2.875     3.509     4.205     4.963     5.782     6.662     7.602     8.602     9.661    10.780    11.957    13.192    14.485    15.835    17.241    18.704    20.221    21.794    23.420    25.100    26.833    28.617    30.453    32.339    34.274    36.258    38.290    40.369    42.493    44.663    46.876    49.131    51.428    53.765    56.141    58.555    61.004    63.488    66.006    68.554    71.133    73.740    76.372    79.029    81.709    84.408    87.125    89.858    92.605    95.362    98.127   100.898   100.537    95.120    89.852    84.732    79.761    74.938    70.263    65.737    61.359    57.130    53.049    49.116    45.332    41.696    38.209    34.870    31.679    28.637    25.743    22.998    20.401    17.952    15.652    13.500    11.497     9.642     7.935     6.377     4.967     3.706     2.593     1.628     0.812     0.144    -0.375    -0.746    -0.969    -1.043    -0.969    -0.746    -0.375     0.144     0.812     1.628     2.593     3.706     4.967     6.377     7.935     9.642    11.497    13.500    15.652    17.952    20.401    22.998    25.743    28.637    31.679    34.870    38.209    41.696    45.332    49.116    53.049    57.130    61.359    65.737    70.263    74.938    79.761    84.732    89.852    95.120   100.537   100.898    98.127    95.362    92.605    89.858    87.125    84.408    81.709    79.029    76.372    73.740    71.133    68.554    66.006    63.488    61.004    58.555    56.141    53.765    51.428    49.131    46.876    44.663    42.493    40.369    38.290    36.258    34.274    32.339    30.453    28.617    26.833    25.100    23.420    21.794    20.221    18.704    17.241    15.835    14.485    13.192    11.957    10.780     9.661     8.602     7.602     6.662     5.782     4.963     4.205     3.509     2.875     2.303     1.794     1.347     0.964     0.644     0.389     0.197     0.070     0.007     0.000     0.000     0.000     0.000     0.000     0.000     0.000     0.000     0.000     0.000     0.000     0.000     0.000     0.000     0.000     0.000     0.000     0.000     0.000     0.000     0.000     0.000     0.000     0.000     0.000     0.000     0.000
     0.000     0.000     0.000     0.000     0.000     0.000     0.000     0.000     0.000     0.000     0.000     0.000     0.000     0.000     0.000     0.000     0.000     0.000     0.000     0.000     0.000     0.000     0.000     0.000     0.000     0.000     0.000     0.000     0.023     0.110     0.262     0.480     0.761     1.107     1.517     1.991     2.528     3.128     3.791     4.517     5.304     6.153     7.064     8.035     9.067    10.159    11.311    12.522    13.792    15.120    16.506    17.948    19.448    21.004    22.615    24.280    26.000    27.774    29.600    31.478    33.408    35.387    37.417    39.495    41.620    43.793    46.011    48.274    50.580    52.929    55.319    57.749    60.217    62.723    65.264    67.840    70.448    73.087    75.755    78.451    81.172    83.917    86.683    89.468    92.270    95.086    97.914   100.752   100.685    95.120    89.704    84.435    79.316    74.344    69.521    64.847    60.320    55.943    51.713    47.632    43.700    39.915    36.280    32.792    29.453    26.263    23.220    20.327    17.581    14.984    12.536    10.235     8.084     6.080     4.225     2.519     0.960    -0.449    -1.711    -2.824    -3.788    -4.605    -5.272    -5.792    -6.163    -6.385    -6.460    -6.385    -6.163    -5.792    -5.272    -4.605    -3.788    -2.824    -1.711    -0.449     0.960     2.519     4.225     6.080     8.084    10.235    12.536    14.984    17.581    20.327    23.220    26.263    29.453    32.792    36.280    39.915    43.700    47.632    51.713    55.943    60.320    64.847    69.521    74.344    79.316    84.435    89.704    95.120   100.685   100.752    97.914    95.086    92.270    89.468    86.683    83.917    81.172    78.451    75.755    73.087    70.448    67.840    65.264    62.723    60.217    57.749    55.319    52.929    50.580    48.274    46.011    43.793    41.620    39.495    37.417    35.387    33.408    31.478    29.600    27.774    26.000    24.280    22.615    21.004    19.448    17.948    16.506    15.120    13.792    12.522    11.311    10.159     9.067     8.035     7.064     6.153     5.304     4.517     3.791     3.128     2.528     1.991     1.517     1.107     0.761     0.480     0.262     0.110     0.023     0.000     0.000     0.000     0.000     0.000     0.000     0.000     0.000     0.000     0.000     0.000     0.000     0.000     0.000     0.000     0.000     0.000     0.000     0.000     0.000     0.000     0.000     0.000     0.000     0.000     0.000     0.000
     0.000     0.000     0.000     0.000     0.000     0.000     0.000     0.000     0.000     0.000     0.000     0.000     0.000     0.000     0.000     0.000     0.000     0.000     0.000     0.000     0.000     0.000     0.000     0.000     0.000     0.000     0.000     0.001     0.047     0.158     0.335     0.577     0.885     1.257     1.693     2.193     2.758     3.386     4.077     4.831     5.648     6.527     7.468     8.470     9.534    10.658    11.843    13.087    14.391    15.753    17.174    18.653    20.190    21.783    23.432    25.137    26.896    28.710    30.578    32.498    34.471    36.494    38.568    40.692    42.864    45.084    47.351    49.663    52.020    54.421    56.863    59.347    61.870    64.432    67.031    69.664    72.332    75.032    77.762    80.521    83.306    86.117    88.949    91.803    94.674    97.561   100.461   101.130    95.417    89.852    84.435    79.167    74.047    69.076    64.253    59.578    55.052    50.674    46.445    42.364    38.431    34.647    31.011    27.524    24.185    20.994    17.952    15.058    12.313     9.716     7.267     4.967     2.815     0.812    -1.043    -2.750    -4.308    -5.718    -6.979    -8.092    -9.057    -9.873   -10.541   -11.060   -11.431   -11.654   -11.728   -11.654   -11.431   -11.060   -10.541    -9.873    -9.057    -8.092    -6.979    -5.718    -4.308    -2.750    -1.043     0.812     2.815     4.967     7.267     9.716    12.313    15.058    17.952    20.994    24.185    27.524    31.011    34.647    38.431    42.364    46.445    50.674    55.052    59.578    64.253    69.076    74.047    79.167    84.435    89.852    95.417   101.130   100.461    97.561    94.674    91.803    88.949    86.117    83.306    80.521    77.762    75.032    72.332    69.664    67.031    64.432    61.870    59.347    56.863    54.421    52.020    49.663    47.351    45.084    42.864    40.692    38.568    36.494    34.471    32.498    30.578    28.710    26.896    25.137    23.432    21.783    20.190    18.653    17.174    15.753    14.391    13.087    11.843    10.658     9.534     8.470     7.468     6.527     5.648     4.831     4.077     3.386     2.758     2.193     1.693     1.257     0.885     0.577     0.335     0.158     0.047     0.001     0.000     0.000     0.000     0.000     0.000     0.000     0.000     0.000     0.000     0.000     0.000     0.000     0.000     0.000     0.000     0.000     0.000     0.000     0.000     0.000     0.000     0.000     0.000     0.000     0.000     0.000
     0.000     0.000     0.000     0.000     0.000     0.000     0.000     0.000     0.000     0.000     0.000     0.000     0.000     0.000     0.000     0.000     0.000     0.000     0.000     0.000     0.000     0.000     0.000     0.000     0.000     0.000     0.000     0.010     0.079     0.214     0.415     0.682     1.014     1.411     1.873     2.400     2.991     3.647     4.366     5.148     5.994     6.902     7.873     8.906    10.001    11.157    12.373    13.651    14.988    16.385    17.841    19.355    20.928    22.558    24.245    25.988    27.787    29.641    31.549    33.511    35.526    37.593    39.712    41.881    44.099    46.367    48.682    51.043    53.450    55.902    58.397    60.934    63.512    66.130    68.785    71.478    74.205    76.965    79.757    82.579    85.429    88.305    91.205    94.127    97.068   100.026   101.872    96.011    90.297    84.732    79.316    74.047    68.928    63.956    59.133    54.459    49.932    45.555    41.325    37.244    33.312    29.527    25.892    22.404    19.065    15.875    12.832     9.939     7.193     4.596     2.148    -0.153    -2.304    -4.308    -6.163    -7.869    -9.428   -10.837   -12.099   -13.212   -14.176   -14.993   -15.660   -16.180   -16.551   -16.773   -16.848   -16.773   -16.551   -16.180   -15.660   -14.993   -14.176   -13.212   -12.099   -10.837    -9.428    -7.869    -6.163    -4.308    -2.304    -0.153     2.148     4.596     7.193     9.939    12.832    15.875    19.065    22.404    25.892    29.527    33.312    37.244    41.325    45.555    49.932    54.459    59.133    63.956    68.928    74.047    79.316    84.732    90.297    96.011   101.872   100.026    97.068    94.127    91.205    88.305    85.429    82.579    79.757    76.965    74.205    71.478    68.785    66.130    63.512    60.934    58.397    55.902    53.450    51.043    48.682    46.367    44.099    41.881    39.712    37.593    35.526    33.511    31.549    29.641    27.787    25.988    24.245    22.558    20.928    19.355    17.841    16.385    14.988    13.651    12.373    11.157    10.001     8.906     7.873     6.902     5.994     5.148     4.366     3.647     2.991     2.400     1.873     1.411     1.014     0.682     0.415     0.214     0.079     0.010     0.000     0.000     0.000     0.000     0.000     0.000     0.000     0.000     0.000     0.000     0.000     0.000     0.000     0.000     0.000     0.000     0.000     0.000     0.000     0.000     0.000     0.000     0.000     0.000     0.000     0.000
     0.000     0.000     0.000     0.000     0.000     0.000     0.000     0.000     0.000     0.000     0.000     0.000     0.000     0.000     0.000     0.000     0.000     0.000     0.000     0.000     0.000     0.000     0.000     0.000     0.000     0.000     0.000     0.026     0.118     0.276     0.501     0.792     1.148     1.571     2.058     2.611     3.228     3.910     4.657     5.467     6.341     7.278     8.279     9.342    10.467    11.654    12.902    14.212    15.582    17.013    18.503    20.053    21.661    23.327    25.051    26.833    28.670    30.564    32.513    34.516    36.573    38.683    40.846    43.059    45.324    47.638    50.001    52.411    54.868    57.371    59.918    62.509    65.141    67.814    70.527    73.277    76.063    78.884    81.738    84.624    87.538    90.480    93.447    96.438    99.449   102.478    96.901    91.039    85.326    79.761    74.344    69.076    63.956    58.985    54.162    49.487    44.961    40.583    36.354    32.273    28.340    24.556    20.920    17.433    14.094    10.903     7.861     4.967     2.222    -0.375    -2.824    -5.124    -7.276    -9.279   -11.134   -12.841   -14.399   -15.809   -17.070   -18.183   -19.148   -19.964   -20.632   -21.151   -21.522   -21.745   -21.819   -21.745   -21.522   -21.151   -20.632   -19.964   -19.148   -18.183   -17.070   -15.809   -14.399   -12.841   -11.134    -9.279    -7.276    -5.124    -2.824    -0.375     2.222     4.967     7.861    10.903    14.094    17.433    20.920    24.556    28.340    32.273    36.354    40.583    44.961    49.487    54.162    58.985    63.956    69.076    74.344    79.761    85.326    91.039    96.901   102.478    99.449    96.438    93.447    90.480    87.538    84.624    81.738    78.884    76.063    73.277    70.527    67.814    65.141    62.509    59.918    57.371    54.868    52.411    50.001    47.638    45.324    43.059    40.846    38.683    36.573    34.516    32.513    30.564    28.670    26.833    25.051    23.327    21.661    20.053    18.503    17.013    15.582    14.212    12.902    11.654    10.467     9.342     8.279     7.278     6.341     5.467     4.657     3.910     3.228     2.611     2.058     1.571     1.148     0.792     0.501     0.276     0.118     0.026     0.000     0.000     0.000     0.000     0.000     0.000     0.000     0.000     0.000     0.000     0.000     0.000     0.000     0.000     0.000     0.000     0.000     0.000     0.000     0.000     0.000     0.000     0.000     0.000     0.000     0.000
     0.000     0.000     0.000     0.000     0.000     0.000     0.000     0.000     0.000     0.000     0.000     0.000     0.000     0.000     0.000     0.000     0.000     0.000     0.000     0.000     0.000     0.000     0.000     0.000     0.000     0.000     0.001     0.049     0.163     0.344     0.592     0.906     1.287     1.734     2.246     2.824     3.468     4.176     4.949     5.787     6.689     7.654     8.683     9.776    10.931    12.149    13.428    14.770    16.173    17.636    19.160    20.744    22.388    24.090    25.851    27.670    29.546    31.478    33.467    35.511    37.609    39.762    41.968    44.226    46.536    48.896    51.306    53.765    56.272    58.825    61.424    64.068    66.754    69.483    72.252    75.060    77.905    80.787    83.703    86.651    89.630    92.638    95.673    98.732   101.814    98.088    92.078    86.216    80.503    74.938    69.521    64.253    59.133    54.162    49.339    44.664    40.138    35.760    31.531    27.450    23.517    19.733    16.097    12.610     9.271     6.080     3.038     0.144    -2.601    -5.198    -7.647    -9.947   -12.099   -14.102   -15.957   -17.664   -19.222   -20.632   -21.893   -23.006   -23.971   -24.787   -25.455   -25.974   -26.345   -26.568   -26.642   -26.568   -26.345   -25.974   -25.455   -24.787   -23.971   -23.006   -21.893   -20.632   -19.222   -17.664   -15.957   -14.102   -12.099    -9.947    -7.647    -5.198    -2.601     0.144     3.038     6.080     9.271    12.610    16.097    19.733    23.517    27.450    31.531    35.760    40.138    44.664    49.339    54.162    59.133    64.253    69.521    74.938    80.503    86.216    92.078    98.088   101.814    98.732    95.673    92.638    89.630    86.651    83.703    80.787    77.905    75.060    72.252    69.483    66.754    64.068    61.424    58.825    56.272    53.765    51.306    48.896    46.536    44.226    41.968    39.762    37.609    35.511    33.467    31.478    29.546    27.670    25.851    24.090    22.388    20.744    19.160    17.636    16.173    14.770    13.428    12.149    10.931     9.776     8.683     7.654     6.689     5.787     4.949     4.176     3.468     2.824     2.246     1.734     1.287     0.906     0.592     0.344     0.163     0.049     0.001     0.000     0.000     0.000     0.000     0.000     0.000     0.000     0.000     0.000     0.000     0.000     0.000     0.000     0.000     0.000     0.000     0.000     0.000     0.000     0.000     0.000     0.000     0.000     0.000     0.000
     0.000     0.000     0.000     0.000     0.000     0.000     0.000     0.000     0.000     0.000     0.000     0.000     0.000     0.000     0.000     0.000     0.000     0.000     0.000     0.000     0.000     0.000     0.000     0.000     0.000     0.000     0.009     0.078     0.214     0.417     0.688     1.026     1.430     1.900     2.437     3.040     3.709     4.443     5.242     6.107     7.036     8.029     9.087    10.208    11.392    12.640    13.951    15.323    16.758    18.254    19.811    21.429    23.107    24.845    26.642    28.497    30.411    32.382    34.410    36.494    38.634    40.829    43.077    45.379    47.734    50.140    52.597    55.104    57.660    60.263    62.913    65.609    68.350    71.133    73.958    76.824    79.728    82.670    85.648    88.659    91.703    94.777    97.879   101.007    99.572    93.414    87.403    81.542    75.828    70.263    64.847    59.578    54.459    49.487    44.664    39.990    35.463    31.086    26.856    22.775    18.843    15.058    11.423     7.935     4.596     1.406    -1.637    -4.530    -7.276    -9.873   -12.321   -14.622   -16.773   -18.777   -20.632   -22.338   -23.897   -25.306   -26.568   -27.681   -28.645   -29.462   -30.129   -30.649   -31.020   -31.242   -31.317   -31.242   -31.020   -30.649   -30.129   -29.462   -28.645   -27.681   -26.568   -25.306   -23.897   -22.338   -20.632   -18.777   -16.773   -14.622   -12.321    -9.873    -7.276    -4.530    -1.637     1.406     4.596     7.935    11.423    15.058    18.843    22.775    26.856    31.086    35.463    39.990    44.664    49.487    54.459    59.578    64.847    70.263    75.828    81.542    87.403    93.414    99.572   101.007    97.879    94.777    91.703    88.659    85.648    82.670    79.728    76.824    73.958    71.133    68.350    65.609    62.913    60.263    57.660    55.104    52.597    50.140    47.734    45.379    43.077    40.829    38.634    36.494    34.410    32.382    30.411    28.497    26.642    24.845    23.107    21.429    19.811    18.254    16.758    15.323    13.951    12.640    11.392    10.208     9.087     8.029     7.036     6.107     5.242     4.443     3.709     3.040     2.437     1.900     1.430     1.026     0.688     0.417     0.214     0.078     0.009     0.000     0.000     0.000     0.000     0.000     0.000     0.000     0.000     0.000     0.000     0.000     0.000     0.000     0.000     0.000     0.000     0.000     0.000     0.000     0.000     0.000     0.000     0.000     0.000     0.000
     0.000     0.000     0.000     0.000     0.000     0.000     0.000     0.000     0.000     0.000     0.000     0.000     0.000     0.000     0.000     0.000     0.000     0.000     0.000     0.000     0.000     0.000     0.000     0.000     0.000     0.000     0.023     0.113     0.270     0.495     0.788     1.148     1.575     2.069     2.630     3.257     3.951     4.710     5.535     6.426     7.381     8.402     9.487    10.637    11.850    13.127    14.468    15.871    17.337    18.865    20.455    22.106    23.818    25.591    27.423    29.315    31.266    33.274    35.341    37.465    39.645    41.881    44.172    46.517    48.916    51.367    53.871    56.425    59.029    61.682    64.383    67.131    69.925    72.763    75.644    78.566    81.529    84.531    87.570    90.645    93.753    96.893   100.062   101.353    95.046    88.887    82.877    77.015    71.302    65.737    60.320    55.052    49.932    44.961    40.138    35.463    30.937    26.559    22.330    18.249    14.316    10.532     6.896     3.409     0.070    -3.121    -6.163    -9.057   -11.802   -14.399   -16.847   -19.148   -21.300   -23.303   -25.158   -26.865   -28.423   -29.833   -31.094   -32.207   -33.172   -33.988   -34.656   -35.175   -35.546   -35.769   -35.843   -35.769   -35.546   -35.175   -34.656   -33.988   -33.172   -32.207   -31.094   -29.833   -28.423   -26.865   -25.158   -23.303   -21.300   -19.148   -16.847   -14.399   -11.802    -9.057    -6.163    -3.121     0.070     3.409     6.896    10.532    14.316    18.249    22.330    26.559    30.937    35.463    40.138    44.961    49.932    55.052    60.320    65.737    71.302    77.015    82.877    88.887    95.046   101.353   100.062    96.893    93.753    90.645    87.570    84.531    81.529    78.566    75.644    72.763    69.925    67.131    64.383    61.682    59.029    56.425    53.871    51.367    48.916    46.517    44.172    41.881    39.645    37.465    35.341    33.274    31.266    29.315    27.423    25.591    23.818    22.106    20.455    18.865    17.337    15.871    14.468    13.127    11.850    10.637     9.487     8.402     7.381     6.426     5.535     4.710     3.951     3.257     2.630     2.069     1.575     1.148     0.788     0.495     0.270     0.113     0.023     0.000     0.000     0.000     0.000     0.000     0.000     0.000     0.000     0.000     0.000     0.000     0.000     0.000     0.000     0.000     0.000     0.000     0.000     0.000     0.000     0.000     0.000     0.000     0.000     0.000
     0.000     0.000     0.000     0.000     0.000     0.000     0.000     0.000     0.000     0.000     0.000     0.000     0.000     0.000     0.000     0.000     0.000     0.000     0.000     0.000     0.000     0.000     0.000     0.000     0.000     0.000     0.042     0.153     0.331     0.577     0.892     1.274     1.724     2.240     2.824     3.475     4.193     4.977     5.827     6.743     7.725     8.772     9.884    11.062    12.303    13.609    14.979    16.413    17.909    19.469    21.090    22.774    24.520    26.326    28.193    30.121    32.108    34.154    36.258    38.421    40.641    42.917    45.250    47.638    50.080    52.576    55.125    57.726    60.378    63.081    65.832    68.631    71.478    74.370    77.306    80.285    83.307    86.368    89.468    92.605    95.777    98.983   102.219    96.975    90.668    84.510    78.499    72.638    66.924    61.359    55.943    50.674    45.555    40.583    35.760    31.086    26.559    22.182    17.952    13.871     9.939     6.154     2.519    -0.969    -4.308    -7.498   -10.541   -13.434   -16.180   -18.777   -21.225   -23.526   -25.677   -27.681   -29.536   -31.242   -32.801   -34.210   -35.472   -36.585   -37.549   -38.366   -39.033   -39.553   -39.924   -40.146   -40.221   -40.146   -39.924   -39.553   -39.033   -38.366   -37.549   -36.585   -35.472   -34.210   -32.801   -31.242   -29.536   -27.681   -25.677   -23.526   -21.225   -18.777   -16.180   -13.434   -10.541    -7.498    -4.308    -0.969     2.519     6.154     9.939    13.871    17.952    22.182    26.559    31.086    35.760    40.583    45.555    50.674    55.943    61.359    66.924    72.638    78.499    84.510    90.668    96.975   102.219    98.983    95.777    92.605    89.468    86.368    83.307    80.285    77.306    74.370    71.478    68.631    65.832    63.081    60.378    57.726    55.125    52.576    50.080    47.638    45.250    42.917    40.641    38.421    36.258    34.154    32.108    30.121    28.193    26.326    24.520    22.774    21.090    19.469    17.909    16.413    14.979    13.609    12.303    11.062     9.884     8.772     7.725     6.743     5.827     4.977     4.193     3.475     2.824     2.240     1.724     1.274     0.892     0.577     0.331     0.153     0.042     0.000     0.000     0.000     0.000     0.000     0.000     0.000     0.000     0.000     0.000     0.000     0.000     0.000     0.000     0.000     0.000     0.000     0.000     0.000     0.000     0.000     0.000     0.000     0.000     0.000
     0.000     0.000     0.000     0.000     0.000     0.000     0.000     0.000     0.000     0.000     0.000     0.000     0.000     0.000     0.000     0.000     0.000     0.000     0.000     0.000     0.000     0.000     0.000     0.000     0.000     0.005     0.067     0.197     0.396     0.663     0.998     1.402     1.873     2.413     3.019     3.693     4.434     5.242     6.117     7.058     8.065     9.139    10.277    11.482    12.751    14.085    15.484    16.946    18.473    20.063    21.716    23.432    25.210    27.050    28.951    30.913    32.936    35.019    37.161    39.361    41.620    43.937    46.310    48.740    51.225    53.765    56.359    59.006    61.706    64.456    67.257    70.107    73.006    75.951    78.942    81.978    85.057    88.177    91.338    94.537    97.773   101.044    99.201    92.746    86.439    80.280    74.270    68.408    62.695    57.130    51.713    46.445    41.325    36.354    31.531    26.856    22.330    17.952    13.723     9.642     5.709     1.925    -1.711    -5.198    -8.537   -11.728   -14.770   -17.664   -20.409   -23.006   -25.455   -27.755   -29.907   -31.910   -33.765   -35.472   -37.030   -38.440   -39.701   -40.814   -41.779   -42.595   -43.263   -43.782   -44.153   -44.376   -44.450   -44.376   -44.153   -43.782   -43.263   -42.595   -41.779   -40.814   -39.701   -38.440   -37.030   -35.472   -33.765   -31.910   -29.907   -27.755   -25.455   -23.006   -20.409   -17.664   -14.770   -11.728    -8.537    -5.198    -1.711     1.925     5.709     9.642    13.723    17.952    22.330    26.856    31.531    36.354    41.325    46.445    51.713    57.130    62.695    68.408    74.270    80.280    86.439    92.746    99.201   101.044    97.773    94.537    91.338    88.177    85.057    81.978    78.942    75.951    73.006    70.107    67.257    64.456    61.706    59.006    56.359    53.765    51.225    48.740    46.310    43.937    41.620    39.361    37.161    35.019    32.936    30.913    28.951    27.050    25.210    23.432    21.716    20.063    18.473    16.946    15.484    14.085    12.751    11.482    10.277     9.139     8.065     7.058     6.117     5.242     4.434     3.693     3.019     2.413     1.873     1.402     0.998     0.663     0.396     0.197     0.067     0.005     0.000     0.000     0.000     0.000     0.000     0.000     0.000     0.000     0.000     0.000     0.000     0.000     0.000     0.000     0.000     0.000     0.000     0.000     0.000     0.000     0.000     0.000     0.000     0.000
     0.000     0.000     0.000     0.000     0.000     0.000     0.000     0.000     0.000     0.000     0.000     0.000     0.000     0.000     0.000     0.000     0.000     0.000     0.000     0.000     0.000     0.000     0.000     0.000     0.000     0.015     0.096     0.245     0.464     0.751     1.107     1.532     2.024     2.585     3.214     3.910     4.675     5.506     6.404     7.370     8.402     9.501    10.665    11.896    13.192    14.554    15.980    17.472    19.028    20.648    22.331    24.078    25.888    27.761    29.695    31.692    33.749    35.868    38.046    40.284    42.582    44.937    47.351    49.822    52.349    54.932    57.571    60.263    63.009    65.807    68.657    71.557    74.507    77.505    80.550    83.642    86.777    89.956    93.177    96.438    99.737   101.724    95.120    88.665    82.358    76.199    70.189    64.327    58.614    53.049    47.632    42.364    37.244    32.273    27.450    22.775    18.249    13.871     9.642     5.561     1.628    -2.156    -5.792    -9.279   -12.618   -15.809   -18.851   -21.745   -24.490   -27.087   -29.536   -31.836   -33.988   -35.991   -37.846   -39.553   -41.111   -42.521   -43.782   -44.895   -45.860   -46.676   -47.344   -47.863   -48.234   -48.457   -48.531   -48.457   -48.234   -47.863   -47.344   -46.676   -45.860   -44.895   -43.782   -42.521   -41.111   -39.553   -37.846   -35.991   -33.988   -31.836   -29.536   -27.087   -24.490   -21.745   -18.851   -15.809   -12.618    -9.279    -5.792    -2.156     1.628     5.561     9.642    13.871    18.249    22.775    27.450    32.273    37.244    42.364    47.632    53.049    58.614    64.327    70.189    76.199    82.358    88.665    95.120   101.724    99.737    96.438    93.177    89.956    86.777    83.642    80.550    77.505    74.507    71.557    68.657    65.807    63.009    60.263    57.571    54.932    52.349    49.822    47.351    44.937    42.582    40.284    38.046    35.868    33.749    31.692    29.695    27.761    25.888    24.078    22.331    20.648    19.028    17.472    15.980    14.554    13.192    11.896    10.665     9.501     8.402     7.370     6.404     5.506     4.675     3.910     3.214     2.585     2.024     1.532     1.107     0.751     0.464     0.245     0.096     0.015     0.000     0.000     0.000     0.000     0.000     0.000     0.000     0.000     0.000     0.000     0.000     0.000     0.000     0.000     0.000     0.000     0.000     0.000     0.000     0.000     0.000     0.000     0.000     0.000
     0.000     0.000     0.000     0.000     0.000     0.000     0.000     0.000     0.000     0.000     0.000     0.000     0.000     0.000     0.000     0.000     0.000     0.000     0.000     0.000     0.000     0.000     0.000     0.000     0.000     0.030     0.129     0.297     0.535     0.842     1.218     1.662     2.176     2.758     3.408     4.126     4.913     5.767     6.689     7.678     8.734     9.857    11.047    12.303    13.626    15.014    16.468    17.988    19.572    21.221    22.935    24.712    26.553    28.458    30.425    32.455    34.546    36.700    38.914    41.189    43.523    45.917    48.370    50.882    53.450    56.076    58.758    61.495    64.286    67.131    70.029    72.979    75.979    79.029    82.128    85.274    88.466    91.703    94.983    98.305   101.667    97.791    91.188    84.732    78.425    72.267    66.256    60.395    54.681    49.116    43.700    38.431    33.312    28.340    23.517    18.843    14.316     9.939     5.709     1.628    -2.304    -6.089    -9.724   -13.212   -16.551   -19.741   -22.784   -25.677   -28.423   -31.020   -33.468   -35.769   -37.920   -39.924   -41.779   -43.485   -45.043   -46.453   -47.715   -48.828   -49.792   -50.608   -51.276   -51.796   -52.167   -52.389   -52.464   -52.389   -52.167   -51.796   -51.276   -50.608   -49.792   -48.828   -47.715   -46.453   -45.043   -43.485   -41.779   -39.924   -37.920   -35.769   -33.468   -31.020   -28.423   -25.677   -22.784   -19.741   -16.551   -13.212    -9.724    -6.089    -2.304     1.628     5.709     9.939    14.316    18.843    23.517    28.340    33.312    38.431    43.700    49.116    54.681    60.395    66.256    72.267    78.425    84.732    91.188    97.791   101.667    98.305    94.983    91.703    88.466    85.274    82.128    79.029    75.979    72.979    70.029    67.131    64.286    61.495    58.758    56.076    53.450    50.882    48.370    45.917    43.523    41.189    38.914    36.700    34.546    32.455    30.425    28.458    26.553    24.712    22.935    21.221    19.572    17.988    16.468    15.014    13.626    12.303    11.047     9.857     8.734     7.678     6.689     5.767     4.913     4.126     3.408     2.758     2.176     1.662     1.218     0.842     0.535     0.297     0.129     0.030     0.000     0.000     0.000     0.000     0.000     0.000     0.000     0.000     0.000     0.000     0.000     0.000     0.000     0.000     0.000     0.000     0.000     0.000     0.000     0.000     0.000     0.000     0.000     0.000
     0.000     0.000     0.000     0.000     0.000     0.000     0.000     0.000     0.000     0.000     0.000     0.000     0.000     0.000     0.000     0.000     0.000     0.000     0.000     0.000     0.000     0.000     0.000     0.000     0.001     0.048     0.165     0.352     0.608     0.934     1.329     1.794     2.327     2.929     3.601     4.340     5.148     6.025     6.969     7.981     9.061    10.208    11.422    12.703    14.051    15.466    16.947    18.493    20.105    21.783    23.525    25.332    27.204    29.139    31.138    33.201    35.326    37.513    39.762    42.073    44.444    46.876    49.367    51.918    54.527    57.194    59.918    62.699    65.535    68.426    71.371    74.370    77.420    80.521    83.672    86.872    90.120    93.414    96.752   100.135   100.759    94.007    87.403    80.948    74.641    68.482    62.472    56.610    50.897    45.332    39.915    34.647    29.527    24.556    19.733    15.058    10.532     6.154     1.925    -2.156    -6.089    -9.873   -13.509   -16.996   -20.335   -23.526   -26.568   -29.462   -32.207   -34.804   -37.253   -39.553   -41.705   -43.708   -45.563   -47.269   -48.828   -50.237   -51.499   -52.612   -53.576   -54.393   -55.060   -55.580   -55.951   -56.173   -56.248   -56.173   -55.951   -55.580   -55.060   -54.393   -53.576   -52.612   -51.499   -50.237   -48.828   -47.269   -45.563   -43.708   -41.705   -39.553   -37.253   -34.804   -32.207   -29.462   -26.568   -23.526   -20.335   -16.996   -13.509    -9.873    -6.089    -2.156     1.925     6.154    10.532    15.058    19.733    24.556    29.527    34.647    39.915    45.332    50.897    56.610    62.472    68.482    74.641    80.948    87.403    94.007   100.759   100.135    96.752    93.414    90.120    86.872    83.672    80.521    77.420    74.370    71.371    68.426    65.535    62.699    59.918    57.194    54.527    51.918    49.367    46.876    44.444    42.073    39.762    37.513    35.326    33.201    31.138    29.139    27.204    25.332    23.525    21.783    20.105    18.493    16.947    15.466    14.051    12.703    11.422    10.208     9.061     7.981     6.969     6.025     5.148     4.340     3.601     2.929     2.327     1.794     1.329     0.934     0.608     0.352     0.165     0.048     0.001     0.000     0.000     0.000     0.000     0.000     0.000     0.000     0.000     0.000     0.000     0.000     0.000     0.000     0.000     0.000     0.000     0.000     0.000     0.000     0.000     0.000     0.000     0.000
     0.000     0.000     0.000     0.000     0.000     0.000     0.000     0.000     0.000     0.000     0.000     0.000     0.000     0.000     0.000     0.000     0.000     0.000     0.000     0.000     0.000     0.000     0.000     0.000     0.006     0.070     0.205     0.409     0.683     1.028     1.441     1.925     2.478     3.100     3.791     4.551     5.380     6.278     7.244     8.279     9.381    10.552    11.790    13.095    14.468    15.908    17.414    18.987    20.626    22.331    24.102    25.938    27.839    29.805    31.835    33.929    36.086    38.307    40.590    42.935    45.342    47.811    50.340    52.929    55.577    58.285    61.051    63.874    66.754    69.690    72.682    75.727    78.826    81.978    85.181    88.434    91.736    95.086    98.483   101.924    97.124    90.371    83.768    77.312    71.005    64.847    58.836    52.975    47.261    41.696    36.280    31.011    25.892    20.920    16.097    11.423     6.896     2.519    -1.711    -5.792    -9.724   -13.509   -17.144   -20.632   -23.971   -27.161   -30.204   -33.097   -35.843   -38.440   -40.888   -43.189   -45.340   -47.344   -49.199   -50.905   -52.464   -53.873   -55.135   -56.248   -57.212   -58.028   -58.696   -59.216   -59.587   -59.809   -59.883   -59.809   -59.587   -59.216   -58.696   -58.028   -57.212   -56.248   -55.135   -53.873   -52.464   -50.905   -49.199   -47.344   -45.340   -43.189   -40.888   -38.440   -35.843   -33.097   -30.204   -27.161   -23.971   -20.632   -17.144   -13.509    -9.724    -5.792    -1.711     2.519     6.896    11.423    16.097    20.920    25.892    31.011    36.280    41.696    47.261    52.975    58.836    64.847    71.005    77.312    83.768    90.371    97.124   101.924    98.483    95.086    91.736    88.434    85.181    81.978    78.826    75.727    72.682    69.690    66.754    63.874    61.051    58.285    55.577    52.929    50.340    47.811    45.342    42.935    40.590    38.307    36.086    33.929    31.835    29.805    27.839    25.938    24.102    22.331    20.626    18.987    17.414    15.908    14.468    13.095    11.790    10.552     9.381     8.279     7.244     6.278     5.380     4.551     3.791     3.100     2.478     1.925     1.441     1.028     0.683     0.409     0.205     0.070     0.006     0.000     0.000     0.000     0.000     0.000     0.000     0.000     0.000     0.000     0.000     0.000     0.000     0.000     0.000     0.000     0.000     0.000     0.000     0.000     0.000     0.000     0.000     0.000
     0.000     0.000     0.000     0.000     0.000     0.000     0.000     0.000     0.000     0.000     0.000     0.000     0.000     0.000     0.000     0.000     0.000     0.000     0.000     0.000     0.000     0.000     0.000     0.000     0.015     0.095     0.246     0.468     0.760     1.122     1.553     2.055     2.627     3.268     3.979     4.759     5.609     6.527     7.514     8.570     9.695    10.888    12.149    13.478    14.874    16.339    17.870    19.469    21.134    22.866    24.664    26.528    28.458    30.453    32.513    34.637    36.826    39.079    41.395    43.775    46.217    48.721    51.286    53.913    56.600    59.347    62.153    65.018    67.941    70.922    73.958    77.050    80.197    83.398    86.651    89.956    93.312    96.717   100.171   100.537    93.636    86.884    80.280    73.825    67.518    61.359    55.349    49.487    43.774    38.209    32.792    27.524    22.404    17.433    12.610     7.935     3.409    -0.969    -5.198    -9.279   -13.212   -16.996   -20.632   -24.119   -27.458   -30.649   -33.691   -36.585   -39.330   -41.927   -44.376   -46.676   -48.828   -50.831   -52.686   -54.393   -55.951   -57.361   -58.622   -59.735   -60.700   -61.516   -62.184   -62.703   -63.074   -63.297   -63.371   -63.297   -63.074   -62.703   -62.184   -61.516   -60.700   -59.735   -58.622   -57.361   -55.951   -54.393   -52.686   -50.831   -48.828   -46.676   -44.376   -41.927   -39.330   -36.585   -33.691   -30.649   -27.458   -24.119   -20.632   -16.996   -13.212    -9.279    -5.198    -0.969     3.409     7.935    12.610    17.433    22.404    27.524    32.792    38.209    43.774    49.487    55.349    61.359    67.518    73.825    80.280    86.884    93.636   100.537   100.171    96.717    93.312    89.956    86.651    83.398    80.197    77.050    73.958    70.922    67.941    65.018    62.153    59.347    56.600    53.913    51.286    48.721    46.217    43.775    41.395    39.079    36.826    34.637    32.513    30.453    28.458    26.528    24.664    22.866    21.134    19.469    17.870    16.339    14.874    13.478    12.149    10.888     9.695     8.570     7.514     6.527     5.609     4.759     3.979     3.268     2.627     2.055     1.553     1.122     0.760     0.468     0.246     0.095     0.015     0.000     0.000     0.000     0.000     0.000     0.000     0.000     0.000     0.000     0.000     0.000     0.000     0.000     0.000     0.000     0.000     0.000     0.000     0.000     0.000     0.000     0.000     0.000
     0.000     0.000     0.000     0.000     0.000     0.000     0.000     0.000     0.000     0.000     0.000     0.000     0.000     0.000     0.000     0.000     0.000     0.000     0.000     0.000     0.000     0.000     0.000     0.000     0.026     0.123     0.290     0.528     0.837     1.216     1.665     2.185     2.774     3.434     4.164     4.963     5.832     6.770     7.778     8.855    10.001    11.215    12.499    13.850    15.270    16.758    18.314    19.937    21.628    23.385    25.210    27.101    29.059    31.082    33.171    35.326    37.545    39.829    42.178    44.590    47.065    49.604    52.205    54.868    57.593    60.378    63.224    66.130    69.095    72.118    75.198    78.336    81.529    84.778    88.081    91.437    94.845    98.305   101.814    97.198    90.297    83.545    76.941    70.486    64.179    58.020    52.010    46.148    40.435    34.870    29.453    24.185    19.065    14.094     9.271     4.596     0.070    -4.308    -8.537   -12.618   -16.551   -20.335   -23.971   -27.458   -30.797   -33.988   -37.030   -39.924   -42.669   -45.266   -47.715   -50.015   -52.167   -54.170   -56.025   -57.732   -59.290   -60.700   -61.961   -63.074   -64.039   -64.855   -65.523   -66.042   -66.413   -66.636   -66.710   -66.636   -66.413   -66.042   -65.523   -64.855   -64.039   -63.074   -61.961   -60.700   -59.290   -57.732   -56.025   -54.170   -52.167   -50.015   -47.715   -45.266   -42.669   -39.924   -37.030   -33.988   -30.797   -27.458   -23.971   -20.335   -16.551   -12.618    -8.537    -4.308     0.070     4.596     9.271    14.094    19.065    24.185    29.453    34.870    40.435    46.148    52.010    58.020    64.179    70.486    76.941    83.545    90.297    97.198   101.814    98.305    94.845    91.437    88.081    84.778    81.529    78.336    75.198    72.118    69.095    66.130    63.224    60.378    57.593    54.868    52.205    49.604    47.065    44.590    42.178    39.829    37.545    35.326    33.171    31.082    29.059    27.101    25.210    23.385    21.628    19.937    18.314    16.758    15.270    13.850    12.499    11.215    10.001     8.855     7.778     6.770     5.832     4.963     4.164     3.434     2.774     2.185     1.665     1.216     0.837     0.528     0.290     0.123     0.026     0.000     0.000     0.000     0.000     0.000     0.000     0.000     0.000     0.000     0.000     0.000     0.000     0.000     0.000     0.000     0.000     0.000     0.000     0.000     0.000     0.000     0.000     0.000
     0.000     0.000     0.000     0.000     0.000     0.000     0.000     0.000     0.000     0.000     0.000     0.000     0.000     0.000     0.000     0.000     0.000     0.000     0.000     0.000     0.000     0.000     0.000     0.000     0.041     0.153     0.335     0.589     0.914     1.309     1.775     2.312     2.919     3.597     4.344     5.162     6.050     7.008     8.035     9.132    10.298    11.534    12.838    14.212    15.654    17.165    18.744    20.391    22.106    23.889    25.739    27.657    29.641    31.692    33.809    35.992    38.241    40.556    42.935    45.379    47.888    50.460    53.095    55.794    58.555    61.378    64.262    67.207    70.212    73.277    76.400    79.582    82.821    86.117    89.468    92.874    96.333    99.845   101.056    94.007    87.107    80.354    73.751    67.295    60.988    54.830    48.819    42.958    37.244    31.679    26.263    20.994    15.875    10.903     6.080     1.406    -3.121    -7.498   -11.728   -15.809   -19.741   -23.526   -27.161   -30.649   -33.988   -37.178   -40.221   -43.114   -45.860   -48.457   -50.905   -53.205   -55.357   -57.361   -59.216   -60.922   -62.480   -63.890   -65.152   -66.265   -67.229   -68.045   -68.713   -69.233   -69.604   -69.826   -69.900   -69.826   -69.604   -69.233   -68.713   -68.045   -67.229   -66.265   -65.152   -63.890   -62.480   -60.922   -59.216   -57.361   -55.357   -53.205   -50.905   -48.457   -45.860   -43.114   -40.221   -37.178   -33.988   -30.649   -27.161   -23.526   -19.741   -15.809   -11.728    -7.498    -3.121     1.406     6.080    10.903    15.875    20.994    26.263    31.679    37.244    42.958    48.819    54.830    60.988    67.295    73.751    80.354    87.107    94.007   101.056    99.845    96.333    92.874    89.468    86.117    82.821    79.582    76.400    73.277    70.212    67.207    64.262    61.378    58.555    55.794    53.095    50.460    47.888    45.379    42.935    40.556    38.241    35.992    33.809    31.692    29.641    27.657    25.739    23.889    22.106    20.391    18.744    17.165    15.654    14.212    12.838    11.534    10.298     9.132     8.035     7.008     6.050     5.162     4.344     3.597     2.919     2.312     1.775     1.309     0.914     0.589     0.335     0.153     0.041     0.000     0.000     0.000     0.000     0.000     0.000     0.000     0.000     0.000     0.000     0.000     0.000     0.000     0.000     0.000     0.000     0.000     0.000     0.000     0.000     0.000     0.000     0.000
     0.000     0.000     0.000     0.000     0.000     0.000     0.000     0.000     0.000     0.000     0.000     0.000     0.000     0.000     0.000     0.000     0.000     0.000     0.000     0.000     0.000     0.000     0.000     0.003     0.058     0.184     0.382     0.651     0.991     1.402     1.884     2.437     3.061     3.756     4.521     5.356     6.262     7.239     8.285     9.401    10.587    11.843    13.168    14.562    16.026    17.559    19.160    20.830    22.569    24.376    26.251    28.193    30.203    32.281    34.425    36.636    38.914    41.257    43.667    46.142    48.682    51.286    53.955    56.688    59.484    62.343    65.264    68.247    71.292    74.397    77.562    80.787    84.070    87.411    90.809    94.263    97.773   101.336    98.014    90.965    84.064    77.312    70.708    64.253    57.946    51.787    45.777    39.915    34.202    28.637    23.220    17.952    12.832     7.861     3.038    -1.637    -6.163   -10.541   -14.770   -18.851   -22.784   -26.568   -30.204   -33.691   -37.030   -40.221   -43.263   -46.157   -48.902   -51.499   -53.947   -56.248   -58.399   -60.403   -62.258   -63.964   -65.523   -66.932   -68.194   -69.307   -70.271   -71.088   -71.755   -72.275   -72.646   -72.868   -72.943   -72.868   -72.646   -72.275   -71.755   -71.088   -70.271   -69.307   -68.194   -66.932   -65.523   -63.964   -62.258   -60.403   -58.399   -56.248   -53.947   -51.499   -48.902   -46.157   -43.263   -40.221   -37.030   -33.691   -30.204   -26.568   -22.784   -18.851   -14.770   -10.541    -6.163    -1.637     3.038     7.861    12.832    17.952    23.220    28.637    34.202    39.915    45.777    51.787    57.946    64.253    70.708    77.312    84.064    90.965    98.014   101.336    97.773    94.263    90.809    87.411    84.070    80.787    77.562    74.397    71.292    68.247    65.264    62.343    59.484    56.688    53.955    51.286    48.682    46.142    43.667    41.257    38.914    36.636    34.425    32.281    30.203    28.193    26.251    24.376    22.569    20.830    19.160    17.559    16.026    14.562    13.168    11.843    10.587     9.401     8.285     7.239     6.262     5.356     4.521     3.756     3.061     2.437     1.884     1.402     0.991     0.651     0.382     0.184     0.058     0.003     0.000     0.000     0.000     0.000     0.000     0.000     0.000     0.000     0.000     0.000     0.000     0.000     0.000     0.000     0.000     0.000     0.000     0.000     0.000     0.000     0.000     0.000
     0.000     0.000     0.000     0.000     0.000     0.000     0.000     0.000     0.000     0.000     0.000     0.000     0.000     0.000     0.000     0.000     0.000     0.000     0.000     0.000     0.000     0.000     0.000     0.008     0.076     0.217     0.429     0.712     1.067     1.493     1.991     2.560     3.200     3.910     4.692     5.545     6.468     7.462     8.526     9.661    10.866    12.141    13.486    14.901    16.385    17.939    19.562    21.254    23.015    24.845    26.744    28.710    30.745    32.848    35.019    37.256    39.561    41.933    44.371    46.876    49.446    52.082    54.783    57.548    60.378    63.272    66.230    69.250    72.332    75.476    78.682    81.948    85.274    88.659    92.103    95.604    99.162   102.318    95.120    88.071    81.171    74.418    67.815    61.359    55.052    48.894    42.883    37.022    31.308    25.743    20.327    15.058     9.939     4.967     0.144    -4.530    -9.057   -13.434   -17.664   -21.745   -25.677   -29.462   -33.097   -36.585   -39.924   -43.114   -46.157   -49.050   -51.796   -54.393   -56.841   -59.141   -61.293   -63.297   -65.152   -66.858   -68.416   -69.826   -71.088   -72.201   -73.165   -73.981   -74.649   -75.169   -75.540   -75.762   -75.836   -75.762   -75.540   -75.169   -74.649   -73.981   -73.165   -72.201   -71.088   -69.826   -68.416   -66.858   -65.152   -63.297   -61.293   -59.141   -56.841   -54.393   -51.796   -49.050   -46.157   -43.114   -39.924   -36.585   -33.097   -29.462   -25.677   -21.745   -17.664   -13.434    -9.057    -4.530     0.144     4.967     9.939    15.058    20.327    25.743    31.308    37.022    42.883    48.894    55.052    61.359    67.815    74.418    81.171    88.071    95.120   102.318    99.162    95.604    92.103    88.659    85.274    81.948    78.682    75.476    72.332    69.250    66.230    63.272    60.378    57.548    54.783    52.082    49.446    46.876    44.371    41.933    39.561    37.256    35.019    32.848    30.745    28.710    26.744    24.845    23.015    21.254    19.562    17.939    16.385    14.901    13.486    12.141    10.866     9.661     8.526     7.462     6.468     5.545     4.692     3.910     3.200     2.560     1.991     1.493     1.067     0.712     0.429     0.217     0.076     0.008     0.000     0.000     0.000     0.000     0.000     0.000     0.000     0.000     0.000     0.000     0.000     0.000     0.000     0.000     0.000     0.000     0.000     0.000     0.000     0.000     0.000     0.000
     0.000     0.000     0.000     0.000     0.000     0.000     0.000     0.000     0.000     0.000     0.000     0.000     0.000     0.000     0.000     0.000     0.000     0.000     0.000     0.000     0.000     0.000     0.000     0.015     0.096     0.250     0.476     0.773     1.142     1.583     2.095     2.679     3.334     4.061     4.858     5.727     6.667     7.678     8.759     9.912    11.135    12.428    13.792    15.226    16.730    18.304    19.947    21.661    23.444    25.296    27.217    29.207    31.266    33.393    35.588    37.852    40.183    42.582    45.048    47.580    50.180    52.846    55.577    58.375    61.237    64.165    67.156    70.212    73.331    76.513    79.757    83.064    86.431    89.858    93.346    96.893   100.497    99.572    92.375    85.326    78.425    71.673    65.069    58.614    52.307    46.148    40.138    34.276    28.563    22.998    17.581    12.313     7.193     2.222    -2.601    -7.276   -11.802   -16.180   -20.409   -24.490   -28.423   -32.207   -35.843   -39.330   -42.669   -45.860   -48.902   -51.796   -54.541   -57.138   -59.587   -61.887   -64.039   -66.042   -67.897   -69.604   -71.162   -72.572   -73.833   -74.946   -75.911   -76.727   -77.395   -77.914   -78.285   -78.508   -78.582   -78.508   -78.285   -77.914   -77.395   -76.727   -75.911   -74.946   -73.833   -72.572   -71.162   -69.604   -67.897   -66.042   -64.039   -61.887   -59.587   -57.138   -54.541   -51.796   -48.902   -45.860   -42.669   -39.330   -35.843   -32.207   -28.423   -24.490   -20.409   -16.180   -11.802    -7.276    -2.601     2.222     7.193    12.313    17.581    22.998    28.563    34.276    40.138    46.148    52.307    58.614    65.069    71.673    78.425    85.326    92.375    99.572   100.497    96.893    93.346    89.858    86.431    83.064    79.757    76.513    73.331    70.212    67.156    64.165    61.237    58.375    55.577    52.846    50.180    47.580    45.048    42.582    40.183    37.852    35.588    33.393    31.266    29.207    27.217    25.296    23.444    21.661    19.947    18.304    16.730    15.226    13.792    12.428    11.135     9.912     8.759     7.678     6.667     5.727     4.858     4.061     3.334     2.679     2.095     1.583     1.142     0.773     0.476     0.250     0.096     0.015     0.000     0.000     0.000     0.000     0.000     0.000     0.000     0.000     0.000     0.000     0.000     0.000     0.000     0.000     0.000     0.000     0.000     0.000     0.000     0.000     0.000     0.000
     0.000     0.000     0.000     0.000     0.000     0.000     0.000     0.000     0.000     0.000     0.000     0.000     0.000     0.000     0.000     0.000     0.000     0.000     0.000     0.000     0.000     0.000     0.000     0.023     0.118     0.284     0.523     0.833     1.216     1.670     2.196     2.794     3.464     4.205     5.018     5.902     6.858     7.885     8.983    10.152    11.392    12.703    14.085    15.537    17.060    18.653    20.317    22.050    23.854    25.727    27.670    29.682    31.763    33.914    36.133    38.421    40.777    43.202    45.694    48.254    50.882    53.576    56.337    59.165    62.059    65.018    68.043    71.133    74.287    77.505    80.787    84.131    87.538    91.007    94.537    98.127   101.777    96.975    89.778    82.729    75.828    69.076    62.472    56.017    49.710    43.551    37.541    31.679    25.966    20.401    14.984     9.716     4.596    -0.375    -5.198    -9.873   -14.399   -18.777   -23.006   -27.087   -31.020   -34.804   -38.440   -41.927   -45.266   -48.457   -51.499   -54.393   -57.138   -59.735   -62.184   -64.484   -66.636   -68.639   -70.494   -72.201   -73.759   -75.169   -76.430   -77.543   -78.508   -79.324   -79.992   -80.511   -80.882   -81.105   -81.179   -81.105   -80.882   -80.511   -79.992   -79.324   -78.508   -77.543   -76.430   -75.169   -73.759   -72.201   -70.494   -68.639   -66.636   -64.484   -62.184   -59.735   -57.138   -54.393   -51.499   -48.457   -45.266   -41.927   -38.440   -34.804   -31.020   -27.087   -23.006   -18.777   -14.399    -9.873    -5.198    -0.375     4.596     9.716    14.984    20.401    25.966    31.679    37.541    43.551    49.710    56.017    62.472    69.076    75.828    82.729    89.778    96.975   101.777    98.127    94.537    91.007    87.538    84.131    80.787    77.505    74.287    71.133    68.043    65.018    62.059    59.165    56.337    53.576    50.882    48.254    45.694    43.202    40.777    38.421    36.133    33.914    31.763    29.682    27.670    25.727    23.854    22.050    20.317    18.653    17.060    15.537    14.085    12.703    11.392    10.152     8.983     7.885     6.858     5.902     5.018     4.205     3.464     2.794     2.196     1.670     1.216     0.833     0.523     0.284     0.118     0.023     0.000     0.000     0.000     0.000     0.000     0.000     0.000     0.000     0.000     0.000     0.000     0.000     0.000     0.000     0.000     0.000     0.000     0.000     0.000     0.000     0.000     0.000
     0.000     0.000     0.000     0.000     0.000     0.000     0.000     0.000     0.000     0.000     0.000     0.000     0.000     0.000     0.000     0.000     0.000     0.000     0.000     0.000     0.000     0.000     0.000     0.034     0.140     0.318     0.569     0.892     1.287     1.755     2.294     2.906     3.589     4.344     5.172     6.071     7.041     8.083     9.197    10.382    11.639    12.966    14.365    15.835    17.376    18.987    20.669    22.422    24.245    26.138    28.101    30.134    32.237    34.410    36.652    38.963    41.344    43.793    46.310    48.896    51.550    54.272    57.062    59.918    62.842    65.832    68.888    72.011    75.198    78.451    81.768    85.150    88.595    92.103    95.673    99.305   101.872    94.527    87.329    80.280    73.380    66.627    60.024    53.568    47.261    41.103    35.092    29.231    23.517    17.952    12.536     7.267     2.148    -2.824    -7.647   -12.321   -16.847   -21.225   -25.455   -29.536   -33.468   -37.253   -40.888   -44.376   -47.715   -50.905   -53.947   -56.841   -59.587   -62.184   -64.632   -66.932   -69.084   -71.088   -72.943   -74.649   -76.207   -77.617   -78.879   -79.992   -80.956   -81.772   -82.440   -82.960   -83.331   -83.553   -83.627   -83.553   -83.331   -82.960   -82.440   -81.772   -80.956   -79.992   -78.879   -77.617   -76.207   -74.649   -72.943   -71.088   -69.084   -66.932   -64.632   -62.184   -59.587   -56.841   -53.947   -50.905   -47.715   -44.376   -40.888   -37.253   -33.468   -29.536   -25.455   -21.225   -16.847   -12.321    -7.647    -2.824     2.148     7.267    12.536    17.952    23.517    29.231    35.092    41.103    47.261    53.568    60.024    66.627    73.380    80.280    87.329    94.527   101.872    99.305    95.673    92.103    88.595    85.150    81.768    78.451    75.198    72.011    68.888    65.832    62.842    59.918    57.062    54.272    51.550    48.896    46.310    43.793    41.344    38.963    36.652    34.410    32.237    30.134    28.101    26.138    24.245    22.422    20.669    18.987    17.376    15.835    14.365    12.966    11.639    10.382     9.197     8.083     7.041     6.071     5.172     4.344     3.589     2.906     2.294     1.755     1.287     0.892     0.569     0.318     0.140     0.034     0.000     0.000     0.000     0.000     0.000     0.000     0.000     0.000     0.000     0.000     0.000     0.000     0.000     0.000     0.000     0.000     0.000     0.000     0.000     0.000     0.000     0.000
     0.000     0.000     0.000     0.000     0.000     0.000     0.000     0.000     0.000     0.000     0.000     0.000     0.000     0.000     0.000     0.000     0.000     0.000     0.000     0.000     0.000     0.000     0.000     0.045     0.162     0.352     0.614     0.949     1.356     1.836     2.388     3.012     3.709     4.477     5.318     6.231     7.216     8.273     9.401    10.601    11.873    13.216    14.631    16.118    17.675    19.304    21.004    22.774    24.616    26.528    28.511    30.564    32.687    34.881    37.145    39.478    41.881    44.353    46.895    49.505    52.185    54.932    57.749    60.633    63.585    66.604    69.690    72.844    76.063    79.349    82.700    86.117    89.598    93.143    96.752   100.425    99.572    92.226    85.029    77.980    71.079    64.327    57.723    51.268    44.961    38.802    32.792    26.930    21.217    15.652    10.235     4.967    -0.153    -5.124    -9.947   -14.622   -19.148   -23.526   -27.755   -31.836   -35.769   -39.553   -43.189   -46.676   -50.015   -53.205   -56.248   -59.141   -61.887   -64.484   -66.932   -69.233   -71.384   -73.388   -75.243   -76.949   -78.508   -79.917   -81.179   -82.292   -83.256   -84.073   -84.740   -85.260   -85.631   -85.853   -85.928   -85.853   -85.631   -85.260   -84.740   -84.073   -83.256   -82.292   -81.179   -79.917   -78.508   -76.949   -75.243   -73.388   -71.384   -69.233   -66.932   -64.484   -61.887   -59.141   -56.248   -53.205   -50.015   -46.676   -43.189   -39.553   -35.769   -31.836   -27.755   -23.526   -19.148   -14.622    -9.947    -5.124    -0.153     4.967    10.235    15.652    21.217    26.930    32.792    38.802    44.961    51.268    57.723    64.327    71.079    77.980    85.029    92.226    99.572   100.425    96.752    93.143    89.598    86.117    82.700    79.349    76.063    72.844    69.690    66.604    63.585    60.633    57.749    54.932    52.185    49.505    46.895    44.353    41.881    39.478    37.145    34.881    32.687    30.564    28.511    26.528    24.616    22.774    21.004    19.304    17.675    16.118    14.631    13.216    11.873    10.601     9.401     8.273     7.216     6.231     5.318     4.477     3.709     3.012     2.388     1.836     1.356     0.949     0.614     0.352     0.162     0.045     0.000     0.000     0.000     0.000     0.000     0.000     0.000     0.000     0.000     0.000     0.000     0.000     0.000     0.000     0.000     0.000     0.000     0.000     0.000     0.000     0.000     0.000
     0.000     0.000     0.000     0.000     0.000     0.000     0.000     0.000     0.000     0.000     0.000     0.000     0.000     0.000     0.000     0.000     0.000     0.000     0.000     0.000     0.000     0.000     0.002     0.057     0.185     0.385     0.658     1.004     1.423     1.914     2.478     3.114     3.823     4.604     5.457     6.383     7.381     8.452     9.594    10.808    12.095    13.453    14.883    16.385    17.958    19.603    21.320    23.107    24.966    26.896    28.898    30.970    33.112    35.326    37.609    39.964    42.388    44.882    47.446    50.080    52.783    55.556    58.397    61.307    64.286    67.333    70.448    73.630    76.880    80.197    83.581    87.030    90.546    94.127    97.773   101.483    97.420    90.075    82.877    75.828    68.928    62.175    55.572    49.116    42.809    36.651    30.640    24.779    19.065    13.500     8.084     2.815    -2.304    -7.276   -12.099   -16.773   -21.300   -25.677   -29.907   -33.988   -37.920   -41.705   -45.340   -48.828   -52.167   -55.357   -58.399   -61.293   -64.039   -66.636   -69.084   -71.384   -73.536   -75.540   -77.395   -79.101   -80.659   -82.069   -83.331   -84.444   -85.408   -86.224   -86.892   -87.412   -87.783   -88.005   -88.079   -88.005   -87.783   -87.412   -86.892   -86.224   -85.408   -84.444   -83.331   -82.069   -80.659   -79.101   -77.395   -75.540   -73.536   -71.384   -69.084   -66.636   -64.039   -61.293   -58.399   -55.357   -52.167   -48.828   -45.340   -41.705   -37.920   -33.988   -29.907   -25.677   -21.300   -16.773   -12.099    -7.276    -2.304     2.815     8.084    13.500    19.065    24.779    30.640    36.651    42.809    49.116    55.572    62.175    68.928    75.828    82.877    90.075    97.420   101.483    97.773    94.127    90.546    87.030    83.581    80.197    76.880    73.630    70.448    67.333    64.286    61.307    58.397    55.556    52.783    50.080    47.446    44.882    42.388    39.964    37.609    35.326    33.112    30.970    28.898    26.896    24.966    23.107    21.320    19.603    17.958    16.385    14.883    13.453    12.095    10.808     9.594     8.452     7.381     6.383     5.457     4.604     3.823     3.114     2.478     1.914     1.423     1.004     0.658     0.385     0.185     0.057     0.002     0.000     0.000     0.000     0.000     0.000     0.000     0.000     0.000     0.000     0.000     0.000     0.000     0.000     0.000     0.000     0.000     0.000     0.000     0.000     0.000     0.000
     0.000     0.000     0.000     0.000     0.000     0.000     0.000     0.000     0.000     0.000     0.000     0.000     0.000     0.000     0.000     0.000     0.000     0.000     0.000     0.000     0.000     0.000     0.005     0.070     0.207     0.417     0.701     1.057     1.486     1.988     2.563     3.210     3.931     4.723     5.589     6.527     7.537     8.620     9.776    11.003    12.303    13.676    15.120    16.636    18.224    19.885    21.617    23.420    25.296    27.243    29.261    31.350    33.511    35.743    38.046    40.420    42.864    45.379    47.965    50.620    53.346    56.141    59.006    61.941    64.945    68.018    71.159    74.370    77.648    80.994    84.408    87.889    91.437    95.052    98.732   102.478    95.417    88.071    80.874    73.825    66.924    60.172    53.568    47.113    40.806    34.647    28.637    22.775    17.062    11.497     6.080     0.812    -4.308    -9.279   -14.102   -18.777   -23.303   -27.681   -31.910   -35.991   -39.924   -43.708   -47.344   -50.831   -54.170   -57.361   -60.403   -63.297   -66.042   -68.639   -71.088   -73.388   -75.540   -77.543   -79.398   -81.105   -82.663   -84.073   -85.334   -86.447   -87.412   -88.228   -88.896   -89.415   -89.786   -90.009   -90.083   -90.009   -89.786   -89.415   -88.896   -88.228   -87.412   -86.447   -85.334   -84.073   -82.663   -81.105   -79.398   -77.543   -75.540   -73.388   -71.088   -68.639   -66.042   -63.297   -60.403   -57.361   -54.170   -50.831   -47.344   -43.708   -39.924   -35.991   -31.910   -27.681   -23.303   -18.777   -14.102    -9.279    -4.308     0.812     6.080    11.497    17.062    22.775    28.637    34.647    40.806    47.113    53.568    60.172    66.924    73.825    80.874    88.071    95.417   102.478    98.732    95.052    91.437    87.889    84.408    80.994    77.648    74.370    71.159    68.018    64.945    61.941    59.006    56.141    53.346    50.620    47.965    45.379    42.864    40.420    38.046    35.743    33.511    31.350    29.261    27.243    25.296    23.420    21.617    19.885    18.224    16.636    15.120    13.676    12.303    11.003     9.776     8.620     7.537     6.527     5.589     4.723     3.931     3.210     2.563     1.988     1.486     1.057     0.701     0.417     0.207     0.070     0.005     0.000     0.000     0.000     0.000     0.000     0.000     0.000     0.000     0.000     0.000     0.000     0.000     0.000     0.000     0.000     0.000     0.000     0.000     0.000     0.000     0.000
     0.000     0.000     0.000     0.000     0.000     0.000     0.000     0.000     0.000     0.000     0.000     0.000     0.000     0.000     0.000     0.000     0.000     0.000     0.000     0.000     0.000     0.000     0.009     0.082     0.229     0.449     0.741     1.107     1.546     2.058     2.643     3.301     4.032     4.836     5.712     6.662     7.684     8.778     9.946    11.186    12.499    13.884    15.341    16.871    18.473    20.147    21.894    23.713    25.603    27.566    29.600    31.706    33.884    36.133    38.454    40.846    43.309    45.843    48.448    51.124    53.871    56.688    59.575    62.532    65.560    68.657    71.824    75.060    78.365    81.738    85.181    88.691    92.270    95.916    99.629   101.056    93.562    86.216    79.019    71.970    65.069    58.317    51.713    45.258    38.951    32.792    26.782    20.920    15.207     9.642     4.225    -1.043    -6.163   -11.134   -15.957   -20.632   -25.158   -29.536   -33.765   -37.846   -41.779   -45.563   -49.199   -52.686   -56.025   -59.216   -62.258   -65.152   -67.897   -70.494   -72.943   -75.243   -77.395   -79.398   -81.253   -82.960   -84.518   -85.928   -87.189   -88.302   -89.267   -90.083   -90.751   -91.270   -91.641   -91.864   -91.938   -91.864   -91.641   -91.270   -90.751   -90.083   -89.267   -88.302   -87.189   -85.928   -84.518   -82.960   -81.253   -79.398   -77.395   -75.243   -72.943   -70.494   -67.897   -65.152   -62.258   -59.216   -56.025   -52.686   -49.199   -45.563   -41.779   -37.846   -33.765   -29.536   -25.158   -20.632   -15.957   -11.134    -6.163    -1.043     4.225     9.642    15.207    20.920    26.782    32.792    38.951    45.258    51.713    58.317    65.069    71.970    79.019    86.216    93.562   101.056    99.629    95.916    92.270    88.691    85.181    81.738    78.365    75.060    71.824    68.657    65.560    62.532    59.575    56.688    53.871    51.124    48.448    45.843    43.309    40.846    38.454    36.133    33.884    31.706    29.600    27.566    25.603    23.713    21.894    20.147    18.473    16.871    15.341    13.884    12.499    11.186     9.946     8.778     7.684     6.662     5.712     4.836     4.032     3.301     2.643     2.058     1.546     1.107     0.741     0.449     0.229     0.082     0.009     0.000     0.000     0.000     0.000     0.000     0.000     0.000     0.000     0.000     0.000     0.000     0.000     0.000     0.000     0.000     0.000     0.000     0.000     0.000     0.000     0.000
     0.000     0.000     0.000     0.000     0.000     0.000     0.000     0.000     0.000     0.000     0.000     0.000     0.000     0.000     0.000     0.000     0.000     0.000     0.000     0.000     0.000     0.000     0.014     0.095     0.250     0.478     0.780     1.155     1.603     2.124     2.718     3.386     4.126     4.940     5.827     6.787     7.820     8.925    10.104    11.355    12.680    14.077    15.546    17.089    18.704    20.391    22.151    23.984    25.888    27.865    29.914    32.036    34.229    36.494    38.831    41.240    43.721    46.273    48.896    51.591    54.357    57.194    60.102    63.081    66.130    69.250    72.440    75.700    79.029    82.429    85.897    89.435    93.042    96.717   100.461    99.350    91.855    84.510    77.312    70.263    63.363    56.610    50.007    43.551    37.244    31.086    25.075    19.214    13.500     7.935     2.519    -2.750    -7.869   -12.841   -17.664   -22.338   -26.865   -31.242   -35.472   -39.553   -43.485   -47.269   -50.905   -54.393   -57.732   -60.922   -63.964   -66.858   -69.604   -72.201   -74.649   -76.949   -79.101   -81.105   -82.960   -84.666   -86.224   -87.634   -88.896   -90.009   -90.973   -91.789   -92.457   -92.977   -93.348   -93.570   -93.644   -93.570   -93.348   -92.977   -92.457   -91.789   -90.973   -90.009   -88.896   -87.634   -86.224   -84.666   -82.960   -81.105   -79.101   -76.949   -74.649   -72.201   -69.604   -66.858   -63.964   -60.922   -57.732   -54.393   -50.905   -47.269   -43.485   -39.553   -35.472   -31.242   -26.865   -22.338   -17.664   -12.841    -7.869    -2.750     2.519     7.935    13.500    19.214    25.075    31.086    37.244    43.551    50.007    56.610    63.363    70.263    77.312    84.510    91.855    99.350   100.461    96.717    93.042    89.435    85.897    82.429    79.029    75.700    72.440    69.250    66.130    63.081    60.102    57.194    54.357    51.591    48.896    46.273    43.721    41.240    38.831    36.494    34.229    32.036    29.914    27.865    25.888    23.984    22.151    20.391    18.704    17.089    15.546    14.077    12.680    11.355    10.104     8.925     7.820     6.787     5.827     4.940     4.126     3.386     2.718     2.124     1.603     1.155     0.780     0.478     0.250     0.095     0.014     0.000     0.000     0.000     0.000     0.000     0.000     0.000     0.000     0.000     0.000     0.000     0.000     0.000     0.000     0.000     0.000     0.000     0.000     0.000     0.000     0.000
     0.000     0.000     0.000     0.000     0.000     0.000     0.000     0.000     0.000     0.000     0.000     0.000     0.000     0.000     0.000     0.000     0.000     0.000     0.000     0.000     0.000     0.000     0.019     0.108     0.270     0.506     0.816     1.199     1.655     2.185     2.788     3.464     4.214     5.037     5.933     6.902     7.945     9.061    10.250    11.511    12.846    14.254    15.735    17.289    18.916    20.615    22.388    24.233    26.150    28.141    30.203    32.339    34.546    36.826    39.179    41.603    44.099    46.668    49.308    52.020    54.804    57.660    60.586    63.585    66.654    69.794    73.006    76.288    79.641    83.064    86.557    90.120    93.753    97.455   101.227    97.791    90.297    82.951    75.754    68.705    61.804    55.052    48.448    41.993    35.686    29.527    23.517    17.655    11.942     6.377     0.960    -4.308    -9.428   -14.399   -19.222   -23.897   -28.423   -32.801   -37.030   -41.111   -45.043   -48.828   -52.464   -55.951   -59.290   -62.480   -65.523   -68.416   -71.162   -73.759   -76.207   -78.508   -80.659   -82.663   -84.518   -86.224   -87.783   -89.192   -90.454   -91.567   -92.531   -93.348   -94.015   -94.535   -94.906   -95.128   -95.203   -95.128   -94.906   -94.535   -94.015   -93.348   -92.531   -91.567   -90.454   -89.192   -87.783   -86.224   -84.518   -82.663   -80.659   -78.508   -76.207   -73.759   -71.162   -68.416   -65.523   -62.480   -59.290   -55.951   -52.464   -48.828   -45.043   -41.111   -37.030   -32.801   -28.423   -23.897   -19.222   -14.399    -9.428    -4.308     0.960     6.377    11.942    17.655    23.517    29.527    35.686    41.993    48.448    55.052    61.804    68.705    75.754    82.951    90.297    97.791   101.227    97.455    93.753    90.120    86.557    83.064    79.641    76.288    73.006    69.794    66.654    63.585    60.586    57.660    54.804    52.020    49.308    46.668    44.099    41.603    39.179    36.826    34.546    32.339    30.203    28.141    26.150    24.233    22.388    20.615    18.916    17.289    15.735    14.254    12.846    11.511    10.250     9.061     7.945     6.902     5.933     5.037     4.214     3.464     2.788     2.185     1.655     1.199     0.816     0.506     0.270     0.108     0.019     0.000     0.000     0.000     0.000     0.000     0.000     0.000     0.000     0.000     0.000     0.000     0.000     0.000     0.000     0.000     0.000     0.000     0.000     0.000     0.000     0.000
     0.000     0.000     0.000     0.000     0.000     0.000     0.000     0.000     0.000     0.000     0.000     0.000     0.000     0.000     0.000     0.000     0.000     0.000     0.000     0.000     0.000     0.000     0.024     0.120     0.289     0.532     0.849     1.239     1.703     2.240     2.851     3.536     4.294     5.125     6.030     7.008     8.059     9.184    10.382    11.654    12.999    14.416    15.908    17.472    19.109    20.820    22.603    24.460    26.389    28.391    30.467    32.615    34.835    37.129    39.495    41.933    44.444    47.027    49.683    52.411    55.211    58.083    61.028    64.044    67.131    70.291    73.521    76.824    80.197    83.642    87.157    90.743    94.400    98.127   101.924    96.382    88.887    81.542    74.344    67.295    60.395    53.642    47.039    40.583    34.276    28.118    22.107    16.246    10.532     4.967    -0.449    -5.718   -10.837   -15.809   -20.632   -25.306   -29.833   -34.210   -38.440   -42.521   -46.453   -50.237   -53.873   -57.361   -60.700   -63.890   -66.932   -69.826   -72.572   -75.169   -77.617   -79.917   -82.069   -84.073   -85.928   -87.634   -89.192   -90.602   -91.864   -92.977   -93.941   -94.757   -95.425   -95.945   -96.316   -96.538   -96.612   -96.538   -96.316   -95.945   -95.425   -94.757   -93.941   -92.977   -91.864   -90.602   -89.192   -87.634   -85.928   -84.073   -82.069   -79.917   -77.617   -75.169   -72.572   -69.826   -66.932   -63.890   -60.700   -57.361   -53.873   -50.237   -46.453   -42.521   -38.440   -34.210   -29.833   -25.306   -20.632   -15.809   -10.837    -5.718    -0.449     4.967    10.532    16.246    22.107    28.118    34.276    40.583    47.039    53.642    60.395    67.295    74.344    81.542    88.887    96.382   101.924    98.127    94.400    90.743    87.157    83.642    80.197    76.824    73.521    70.291    67.131    64.044    61.028    58.083    55.211    52.411    49.683    47.027    44.444    41.933    39.495    37.129    34.835    32.615    30.467    28.391    26.389    24.460    22.603    20.820    19.109    17.472    15.908    14.416    12.999    11.654    10.382     9.184     8.059     7.008     6.030     5.125     4.294     3.536     2.851     2.240     1.703     1.239     0.849     0.532     0.289     0.120     0.024     0.000     0.000     0.000     0.000     0.000     0.000     0.000     0.000     0.000     0.000     0.000     0.000     0.000     0.000     0.000     0.000     0.000     0.000     0.000     0.000     0.000
     0.000     0.000     0.000     0.000     0.000     0.000     0.000     0.000     0.000     0.000     0.000     0.000     0.000     0.000     0.000     0.000     0.000     0.000     0.000     0.000     0.000     0.000     0.029     0.131     0.307     0.556     0.879     1.276     1.747     2.291     2.909     3.601     4.366     5.205     6.117     7.103     8.162     9.295    10.502    11.782    13.135    14.562    16.063    17.636    19.283    21.004    22.797    24.664    26.604    28.617    30.703    32.863    35.095    37.401    39.779    42.230    44.754    47.351    50.021    52.763    55.577    58.465    61.424    64.456    67.561    70.737    73.985    77.306    80.698    84.162    87.698    91.305    94.983    98.732   102.553    95.120    87.626    80.280    73.083    66.034    59.133    52.381    45.777    39.322    33.015    26.856    20.846    14.984     9.271     3.706    -1.711    -6.979   -12.099   -17.070   -21.893   -26.568   -31.094   -35.472   -39.701   -43.782   -47.715   -51.499   -55.135   -58.622   -61.961   -65.152   -68.194   -71.088   -73.833   -76.430   -78.879   -81.179   -83.331   -85.334   -87.189   -88.896   -90.454   -91.864   -93.125   -94.238   -95.203   -96.019   -96.687   -97.206   -97.577   -97.800   -97.874   -97.800   -97.577   -97.206   -96.687   -96.019   -95.203   -94.238   -93.125   -91.864   -90.454   -88.896   -87.189   -85.334   -83.331   -81.179   -78.879   -76.430   -73.833   -71.088   -68.194   -65.152   -61.961   -58.622   -55.135   -51.499   -47.715   -43.782   -39.701   -35.472   -31.094   -26.568   -21.893   -17.070   -12.099    -6.979    -1.711     3.706     9.271    14.984    20.846    26.856    33.015    39.322    45.777    52.381    59.133    66.034    73.083    80.280    87.626    95.120   102.553    98.732    94.983    91.305    87.698    84.162    80.698    77.306    73.985    70.737    67.561    64.456    61.424    58.465    55.577    52.763    50.021    47.351    44.754    42.230    39.779    37.401    35.095    32.863    30.703    28.617    26.604    24.664    22.797    21.004    19.283    17.636    16.063    14.562    13.135    11.782    10.502     9.295     8.162     7.103     6.117     5.205     4.366     3.601     2.909     2.291     1.747     1.276     0.879     0.556     0.307     0.131     0.029     0.000     0.000     0.000     0.000     0.000     0.000     0.000     0.000     0.000     0.000     0.000     0.000     0.000     0.000     0.000     0.000     0.000     0.000     0.000     0.000     0.000
     0.000     0.000     0.000     0.000     0.000     0.000     0.000     0.000     0.000     0.000     0.000     0.000     0.000     0.000     0.000     0.000     0.000     0.000     0.000     0.000     0.000     0.000     0.034     0.141     0.322     0.577     0.906     1.309     1.786     2.336     2.960     3.658     4.430     5.275     6.195     7.188     8.254     9.394    10.608    11.896    13.257    14.692    16.200    17.782    19.438    21.167    22.969    24.845    26.794    28.817    30.913    33.083    35.326    37.642    40.031    42.493    45.029    47.638    50.320    53.074    55.902    58.803    61.776    64.822    67.941    71.133    74.397    77.734    81.143    84.624    88.177    91.803    95.500    99.269   101.650    94.007    86.513    79.167    71.970    64.921    58.020    51.268    44.664    38.209    31.902    25.743    19.733    13.871     8.158     2.593    -2.824    -8.092   -13.212   -18.183   -23.006   -27.681   -32.207   -36.585   -40.814   -44.895   -48.828   -52.612   -56.248   -59.735   -63.074   -66.265   -69.307   -72.201   -74.946   -77.543   -79.992   -82.292   -84.444   -86.447   -88.302   -90.009   -91.567   -92.977   -94.238   -95.351   -96.316   -97.132   -97.800   -98.319   -98.690   -98.913   -98.987   -98.913   -98.690   -98.319   -97.800   -97.132   -96.316   -95.351   -94.238   -92.977   -91.567   -90.009   -88.302   -86.447   -84.444   -82.292   -79.992   -77.543   -74.946   -72.201   -69.307   -66.265   -63.074   -59.735   -56.248   -52.612   -48.828   -44.895   -40.814   -36.585   -32.207   -27.681   -23.006   -18.183   -13.212    -8.092    -2.824     2.593     8.158    13.871    19.733    25.743    31.902    38.209    44.664    51.268    58.020    64.921    71.970    79.167    86.513    94.007   101.650    99.269    95.500    91.803    88.177    84.624    81.143    77.734    74.397    71.133    67.941    64.822    61.776    58.803    55.902    53.074    50.320    47.638    45.029    42.493    40.031    37.642    35.326    33.083    30.913    28.817    26.794    24.845    22.969    21.167    19.438    17.782    16.200    14.692    13.257    11.896    10.608     9.394     8.254     7.188     6.195     5.275     4.430     3.658     2.960     2.336     1.786     1.309     0.906     0.577     0.322     0.141     0.034     0.000     0.000     0.000     0.000     0.000     0.000     0.000     0.000     0.000     0.000     0.000     0.000     0.000     0.000     0.000     0.000     0.000     0.000     0.000     0.000     0.000
     0.000     0.000     0.000     0.000     0.000     0.000     0.000     0.000     0.000     0.000     0.000     0.000     0.000     0.000     0.000     0.000     0.000     0.000     0.000     0.000     0.000     0.000     0.038     0.150     0.336     0.596     0.930     1.338     1.820     2.376     3.005     3.709     4.486     5.337     6.262     7.261     8.334     9.481    10.701    11.995    13.363    14.805    16.320    17.909    19.572    21.309    23.119    25.003    26.960    28.991    31.096    33.274    35.526    37.852    40.250    42.723    45.268    47.888    50.580    53.346    56.185    59.097    62.083    65.141    68.273    71.478    74.755    78.106    81.529    85.026    88.595    92.236    95.950    99.737   100.685    93.043    85.548    78.203    71.005    63.956    57.056    50.303    43.700    37.244    30.937    24.779    18.768    12.907     7.193     1.628    -3.788    -9.057   -14.176   -19.148   -23.971   -28.645   -33.172   -37.549   -41.779   -45.860   -49.792   -53.576   -57.212   -60.700   -64.039   -67.229   -70.271   -73.165   -75.911   -78.508   -80.956   -83.256   -85.408   -87.412   -89.267   -90.973   -92.531   -93.941   -95.203   -96.316   -97.280   -98.096   -98.764   -99.284   -99.655   -99.877   -99.951   -99.877   -99.655   -99.284   -98.764   -98.096   -97.280   -96.316   -95.203   -93.941   -92.531   -90.973   -89.267   -87.412   -85.408   -83.256   -80.956   -78.508   -75.911   -73.165   -70.271   -67.229   -64.039   -60.700   -57.212   -53.576   -49.792   -45.860   -41.779   -37.549   -33.172   -28.645   -23.971   -19.148   -14.176    -9.057    -3.788     1.628     7.193    12.907    18.768    24.779    30.937    37.244    43.700    50.303    57.056    63.956    71.005    78.203    85.548    93.043   100.685    99.737    95.950    92.236    88.595    85.026    81.529    78.106    74.755    71.478    68.273    65.141    62.083    59.097    56.185    53.346    50.580    47.888    45.268    42.723    40.250    37.852    35.526    33.274    31.096    28.991    26.960    25.003    23.119    21.309    19.572    17.909    16.320    14.805    13.363    11.995    10.701     9.481     8.334     7.261     6.262     5.337     4.486     3.709     3.005     2.376     1.820     1.338     0.930     0.596     0.336     0.150     0.038     0.000     0.000     0.000     0.000     0.000     0.000     0.000     0.000     0.000     0.000     0.000     0.000     0.000     0.000     0.000     0.000     0.000     0.000     0.000     0.000     0.000
     0.000     0.000     0.000     0.000     0.000     0.000     0.000     0.000     0.000     0.000     0.000     0.000     0.000     0.000     0.000     0.000     0.000     0.000     0.000     0.000     0.000     0.000     0.042     0.158     0.349     0.613     0.951     1.363     1.849     2.409     3.044     3.752     4.534     5.390     6.320     7.324     8.402     9.554    10.780    12.079    13.453    14.901    16.422    18.017    19.686    21.429    23.246    25.137    27.101    29.139    31.251    33.437    35.697    38.030    40.437    42.917    45.472    48.100    50.801    53.576    56.425    59.347    62.343    65.412    68.554    71.770    75.060    78.422    81.858    85.367    88.949    92.605    96.333   100.135    99.869    92.226    84.732    77.386    70.189    63.140    56.239    49.487    42.883    36.428    30.121    23.962    17.952    12.090     6.377     0.812    -4.605    -9.873   -14.993   -19.964   -24.787   -29.462   -33.988   -38.366   -42.595   -46.676   -50.608   -54.393   -58.028   -61.516   -64.855   -68.045   -71.088   -73.981   -76.727   -79.324   -81.772   -84.073   -86.224   -88.228   -90.083   -91.789   -93.348   -94.757   -96.019   -97.132   -98.096   -98.913   -99.580  -100.100  -100.471  -100.693  -100.768  -100.693  -100.471  -100.100   -99.580   -98.913   -98.096   -97.132   -96.019   -94.757   -93.348   -91.789   -90.083   -88.228   -86.224   -84.073   -81.772   -79.324   -76.727   -73.981   -71.088   -68.045   -64.855   -61.516   -58.028   -54.393   -50.608   -46.676   -42.595   -38.366   -33.988   -29.462   -24.787   -19.964   -14.993    -9.873    -4.605     0.812     6.377    12.090    17.952    23.962    30.121    36.428    42.883    49.487    56.239    63.140    70.189    77.386    84.732    92.226    99.869   100.135    96.333    92.605    88.949    85.367    81.858    78.422    75.060    71.770    68.554    65.412    62.343    59.347    56.425    53.576    50.801    48.100    45.472    42.917    40.437    38.030    35.697    33.437    31.251    29.139    27.101    25.137    23.246    21.429    19.686    18.017    16.422    14.901    13.453    12.079    10.780     9.554     8.402     7.324     6.320     5.390     4.534     3.752     3.044     2.409     1.849     1.363     0.951     0.613     0.349     0.158     0.042     0.000     0.000     0.000     0.000     0.000     0.000     0.000     0.000     0.000     0.000     0.000     0.000     0.000     0.000     0.000     0.000     0.000     0.000     0.000     0.000     0.000
     0.000     0.000     0.000     0.000     0.000     0.000     0.000     0.000     0.000     0.000     0.000     0.000     0.000     0.000     0.000     0.000     0.000     0.000     0.000     0.000     0.000     0.000     0.046     0.165     0.359     0.626     0.968     1.384     1.873     2.437     3.075     3.787     4.573     5.433     6.367     7.376     8.458     9.614    10.844    12.149    13.527    14.979    16.506    18.106    19.780    21.528    23.351    25.247    27.217    29.261    31.379    33.571    35.836    38.176    40.590    43.077    45.638    48.274    50.983    53.765    56.622    59.552    62.556    65.634    68.785    72.011    75.309    78.682    82.128    85.648    89.241    92.907    96.647   100.461    99.201    91.559    84.064    76.719    69.521    62.472    55.572    48.819    42.216    35.760    29.453    23.295    17.284    11.423     5.709     0.144    -5.272   -10.541   -15.660   -20.632   -25.455   -30.129   -34.656   -39.033   -43.263   -47.344   -51.276   -55.060   -58.696   -62.184   -65.523   -68.713   -71.755   -74.649   -77.395   -79.992   -82.440   -84.740   -86.892   -88.896   -90.751   -92.457   -94.015   -95.425   -96.687   -97.800   -98.764   -99.580  -100.248  -100.768  -101.139  -101.361  -101.435  -101.361  -101.139  -100.768  -100.248   -99.580   -98.764   -97.800   -96.687   -95.425   -94.015   -92.457   -90.751   -88.896   -86.892   -84.740   -82.440   -79.992   -77.395   -74.649   -71.755   -68.713   -65.523   -62.184   -58.696   -55.060   -51.276   -47.344   -43.263   -39.033   -34.656   -30.129   -25.455   -20.632   -15.660   -10.541    -5.272     0.144     5.709    11.423    17.284    23.295    29.453    35.760    42.216    48.819    55.572    62.472    69.521    76.719    84.064    91.559    99.201   100.461    96.647    92.907    89.241    85.648    82.128    78.682    75.309    72.011    68.785    65.634    62.556    59.552    56.622    53.765    50.983    48.274    45.638    43.077    40.590    38.176    35.836    33.571    31.379    29.261    27.217    25.247    23.351    21.528    19.780    18.106    16.506    14.979    13.527    12.149    10.844     9.614     8.458     7.376     6.367     5.433     4.573     3.787     3.075     2.437     1.873     1.384     0.968     0.626     0.359     0.165     0.046     0.000     0.000     0.000     0.000     0.000     0.000     0.000     0.000     0.000     0.000     0.000     0.000     0.000     0.000     0.000     0.000     0.000     0.000     0.000     0.000     0.000
     0.000     0.000     0.000     0.000     0.000     0.000     0.000     0.000     0.000     0.000     0.000     0.000     0.000     0.000     0.000     0.000     0.000     0.000     0.000     0.000     0.000     0.001     0.049     0.171     0.367     0.637     0.981     1.400     1.892     2.459     3.100     3.815     4.604     5.467     6.404     7.416     8.501     9.661    10.895    12.203    13.585    15.041    16.571    18.175    19.853    21.606    23.432    25.332    27.307    29.356    31.478    33.675    35.946    38.290    40.709    43.202    45.769    48.409    51.124    53.913    56.775    59.712    62.723    65.807    68.966    72.198    75.504    78.884    82.338    85.866    89.468    93.143    96.893   100.715    98.682    91.039    83.545    76.199    69.002    61.953    55.052    48.300    41.696    35.241    28.934    22.775    16.765    10.903     5.190    -0.375    -5.792   -11.060   -16.180   -21.151   -25.974   -30.649   -35.175   -39.553   -43.782   -47.863   -51.796   -55.580   -59.216   -62.703   -66.042   -69.233   -72.275   -75.169   -77.914   -80.511   -82.960   -85.260   -87.412   -89.415   -91.270   -92.977   -94.535   -95.945   -97.206   -98.319   -99.284  -100.100  -100.768  -101.287  -101.658  -101.881  -101.955  -101.881  -101.658  -101.287  -100.768  -100.100   -99.284   -98.319   -97.206   -95.945   -94.535   -92.977   -91.270   -89.415   -87.412   -85.260   -82.960   -80.511   -77.914   -75.169   -72.275   -69.233   -66.042   -62.703   -59.216   -55.580   -51.796   -47.863   -43.782   -39.553   -35.175   -30.649   -25.974   -21.151   -16.180   -11.060    -5.792    -0.375     5.190    10.903    16.765    22.775    28.934    35.241    41.696    48.300    55.052    61.953    69.002    76.199    83.545    91.039    98.682   100.715    96.893    93.143    89.468    85.866    82.338    78.884    75.504    72.198    68.966    65.807    62.723    59.712    56.775    53.913    51.124    48.409    45.769    43.202    40.709    38.290    35.946    33.675    31.478    29.356    27.307    25.332    23.432    21.606    19.853    18.175    16.571    15.041    13.585    12.203    10.895     9.661     8.501     7.416     6.404     5.467     4.604     3.815     3.100     2.459     1.892     1.400     0.981     0.637     0.367     0.171     0.049     0.001     0.000     0.000     0.000     0.000     0.000     0.000     0.000     0.000     0.000     0.000     0.000     0.000     0.000     0.000     0.000     0.000     0.000     0.000     0.000     0.000
     0.000     0.000     0.000     0.000     0.000     0.000     0.000     0.000     0.000     0.000     0.000     0.000     0.000     0.000     0.000     0.000     0.000     0.000     0.000     0.000     0.000     0.001     0.051     0.174     0.372     0.644     0.991     1.411     1.906     2.475     3.118     3.835     4.626     5.491     6.431     7.445     8.533     9.695    10.931    12.241    13.626    15.085    16.617    18.224    19.906    21.661    23.490    25.394    27.371    29.423    31.549    33.749    36.024    38.372    40.794    43.291    45.862    48.506    51.225    54.018    56.885    59.827    62.842    65.931    69.095    72.332    75.644    79.029    82.489    86.023    89.630    93.312    97.068   100.898    98.311    90.668    83.174    75.828    68.631    61.582    54.681    47.929    41.325    34.870    28.563    22.404    16.394    10.532     4.819    -0.746    -6.163   -11.431   -16.551   -21.522   -26.345   -31.020   -35.546   -39.924   -44.153   -48.234   -52.167   -55.951   -59.587   -63.074   -66.413   -69.604   -72.646   -75.540   -78.285   -80.882   -83.331   -85.631   -87.783   -89.786   -91.641   -93.348   -94.906   -96.316   -97.577   -98.690   -99.655  -100.471  -101.139  -101.658  -102.029  -102.252  -102.326  -102.252  -102.029  -101.658  -101.139  -100.471   -99.655   -98.690   -97.577   -96.316   -94.906   -93.348   -91.641   -89.786   -87.783   -85.631   -83.331   -80.882   -78.285   -75.540   -72.646   -69.604   -66.413   -63.074   -59.587   -55.951   -52.167   -48.234   -44.153   -39.924   -35.546   -31.020   -26.345   -21.522   -16.551   -11.431    -6.163    -0.746     4.819    10.532    16.394    22.404    28.563    34.870    41.325    47.929    54.681    61.582    68.631    75.828    83.174    90.668    98.311   100.898    97.068    93.312    89.630    86.023    82.489    79.029    75.644    72.332    69.095    65.931    62.842    59.827    56.885    54.018    51.225    48.506    45.862    43.291    40.794    38.372    36.024    33.749    31.549    29.423    27.371    25.394    23.490    21.661    19.906    18.224    16.617    15.085    13.626    12.241    10.931     9.695     8.533     7.445     6.431     5.491     4.626     3.835     3.118     2.475     1.906     1.411     0.991     0.644     0.372     0.174     0.051     0.001     0.000     0.000     0.000     0.000     0.000     0.000     0.000     0.000     0.000     0.000     0.000     0.000     0.000     0.000     0.000     0.000     0.000     0.000     0.000     0.000
     0.000     0.000     0.000     0.000     0.000     0.000     0.000     0.000     0.000     0.000     0.000     0.000     0.000     0.000     0.000     0.000     0.000     0.000     0.000     0.000     0.000     0.001     0.052     0.177     0.376     0.649     0.997     1.418     1.914     2.484     3.128     3.847     4.639     5.506     6.447     7.462     8.551     9.715    10.953    12.265    13.651    15.111    16.645    18.254    19.937    21.694    23.525    25.431    27.410    29.464    31.592    33.794    36.070    38.421    40.846    43.344    45.917    48.565    51.286    54.082    56.951    59.895    62.913    66.006    69.172    72.413    75.727    79.116    82.579    86.117    89.728    93.414    97.173   101.007    98.088    90.446    82.951    75.606    68.408    61.359    54.459    47.706    41.103    34.647    28.340    22.182    16.171    10.310     4.596    -0.969    -6.385   -11.654   -16.773   -21.745   -26.568   -31.242   -35.769   -40.146   -44.376   -48.457   -52.389   -56.173   -59.809   -63.297   -66.636   -69.826   -72.868   -75.762   -78.508   -81.105   -83.553   -85.853   -88.005   -90.009   -91.864   -93.570   -95.128   -96.538   -97.800   -98.913   -99.877  -100.693  -101.361  -101.881  -102.252  -102.474  -102.548  -102.474  -102.252  -101.881  -101.361  -100.693   -99.877   -98.913   -97.800   -96.538   -95.128   -93.570   -91.864   -90.009   -88.005   -85.853   -83.553   -81.105   -78.508   -75.762   -72.868   -69.826   -66.636   -63.297   -59.809   -56.173   -52.389   -48.457   -44.376   -40.146   -35.769   -31.242   -26.568   -21.745   -16.773   -11.654    -6.385    -0.969     4.596    10.310    16.171    22.182    28.340    34.647    41.103    47.706    54.459    61.359    68.408    75.606    82.951    90.446    98.088   101.007    97.173    93.414    89.728    86.117    82.579    79.116    75.727    72.413    69.172    66.006    62.913    59.895    56.951    54.082    51.286    48.565    45.917    43.344    40.846    38.421    36.070    33.794    31.592    29.464    27.410    25.431    23.525    21.694    19.937    18.254    16.645    15.111    13.651    12.265    10.953     9.715     8.551     7.462     6.447     5.506     4.639     3.847     3.128     2.484     1.914     1.418     0.997     0.649     0.376     0.177     0.052     0.001     0.000     0.000     0.000     0.000     0.000     0.000     0.000     0.000     0.000     0.000     0.000     0.000     0.000     0.000     0.000     0.000     0.000     0.000     0.000     0.000
     0.000     0.000     0.000     0.000     0.000     0.000     0.000     0.000     0.000     0.000     0.000     0.000     0.000     0.000     0.000     0.000     0.000     0.000     0.000     0.000     0.000     0.001     0.052     0.178     0.377     0.651     0.998     1.420     1.917     2.487     3.132     3.851     4.644     5.511     6.452     7.468     8.558     9.722    10.960    12.272    13.659    15.120    16.655    18.264    19.947    21.705    23.537    25.443    27.423    29.478    31.606    33.809    36.086    38.437    40.863    43.362    45.936    48.584    51.306    54.103    56.973    59.918    62.937    66.031    69.198    72.440    75.755    79.145    82.610    86.148    89.761    93.447    97.209   101.044    98.014    90.371    82.877    75.531    68.334    61.285    54.384    47.632    41.028    34.573    28.266    22.107    16.097    10.235     4.522    -1.043    -6.460   -11.728   -16.848   -21.819   -26.642   -31.317   -35.843   -40.221   -44.450   -48.531   -52.464   -56.248   -59.883   -63.371   -66.710   -69.900   -72.943   -75.836   -78.582   -81.179   -83.627   -85.928   -88.079   -90.083   -91.938   -93.644   -95.203   -96.612   -97.874   -98.987   -99.951  -100.768  -101.435  -101.955  -102.326  -102.548  -102.623  -102.548  -102.326  -101.955  -101.435  -100.768   -99.951   -98.987   -97.874   -96.612   -95.203   -93.644   -91.938   -90.083   -88.079   -85.928   -83.627   -81.179   -78.582   -75.836   -72.943   -69.900   -66.710   -63.371   -59.883   -56.248   -52.464   -48.531   -44.450   -40.221   -35.843   -31.317   -26.642   -21.819   -16.848   -11.728    -6.460    -1.043     4.522    10.235    16.097    22.107    28.266    34.573    41.028    47.632    54.384    61.285    68.334    75.531    82.877    90.371    98.014   101.044    97.209    93.447    89.761    86.148    82.610    79.145    75.755    72.440    69.198    66.031    62.937    59.918    56.973    54.103    51.306    48.584    45.936    43.362    40.863    38.437    36.086    33.809    31.606    29.478    27.423    25.443    23.537    21.705    19.947    18.264    16.655    15.120    13.659    12.272    10.960     9.722     8.558     7.468     6.452     5.511     4.644     3.851     3.132     2.487     1.917     1.420     0.998     0.651     0.377     0.178     0.052     0.001     0.000     0.000     0.000     0.000     0.000     0.000     0.000     0.000     0.000     0.000     0.000     0.000     0.000     0.000     0.000     0.000     0.000     0.000     0.000     0.000
     0.000     0.000     0.000     0.000     0.000     0.000     0.000     0.000     0.000     0.000     0.000     0.000     0.000     0.000     0.000     0.000     0.000     0.000     0.000     0.000     0.000     0.001     0.052     0.177     0.376     0.649     0.997     1.418     1.914     2.484     3.128     3.847     4.639     5.506     6.447     7.462     8.551     9.715    10.953    12.265    13.651    15.111    16.645    18.254    19.937    21.694    23.525    25.431    27.410    29.464    31.592    33.794    36.070    38.421    40.846    43.344    45.917    48.565    51.286    54.082    56.951    59.895    62.913    66.006    69.172    72.413    75.727    79.116    82.579    86.117    89.728    93.414    97.173   101.007    98.088    90.446    82.951    75.606    68.408    61.359    54.459    47.706    41.103    34.647    28.340    22.182    16.171    10.310     4.596    -0.969    -6.385   -11.654   -16.773   -21.745   -26.568   -31.242   -35.769   -40.146   -44.376   -48.457   -52.389   -56.173   -59.809   -63.297   -66.636   -69.826   -72.868   -75.762   -78.508   -81.105   -83.553   -85.853   -88.005   -90.009   -91.864   -93.570   -95.128   -96.538   -97.800   -98.913   -99.877  -100.693  -101.361  -101.881  -102.252  -102.474  -102.548  -102.474  -102.252  -101.881  -101.361  -100.693   -99.877   -98.913   -97.800   -96.538   -95.128   -93.570   -91.864   -90.009   -88.005   -85.853   -83.553   -81.105   -78.508   -75.762   -72.868   -69.826   -66.636   -63.297   -59.809   -56.173   -52.389   -48.457   -44.376   -40.146   -35.769   -31.242   -26.568   -21.745   -16.773   -11.654    -6.385    -0.969     4.596    10.310    16.171    22.182    28.340    34.647    41.103    47.706    54.459    61.359    68.408    75.606    82.951    90.446    98.088   101.007    97.173    93.414    89.728    86.117    82.579    79.116    75.727    72.413    69.172    66.006    62.913    59.895    56.951    54.082    51.286    48.565    45.917    43.344    40.846    38.421    36.070    33.794    31.592    29.464    27.410    25.431    23.525    21.694    19.937    18.254    16.645    15.111    13.651    12.265    10.953     9.715     8.551     7.462     6.447     5.506     4.639     3.847     3.128     2.484     1.914     1.418     0.997     0.649     0.376     0.177     0.052     0.001     0.000     0.000     0.000     0.000     0.000     0.000     0.000     0.000     0.000     0.000     0.000     0.000     0.000     0.000     0.000     0.000     0.000     0.000     0.000     0.000
     0.000     0.000     0.000     0.000     0.000     0.000     0.000     0.000     0.000     0.000     0.000     0.000     0.000     0.000     0.000     0.000     0.000     0.000     0.000     0.000     0.000     0.001     0.051     0.174     0.372     0.644     0.991     1.411     1.906     2.475     3.118     3.835     4.626     5.491     6.431     7.445     8.533     9.695    10.931    12.241    13.626    15.085    16.617    18.224    19.906    21.661    23.490    25.394    27.371    29.423    31.549    33.749    36.024    38.372    40.794    43.291    45.862    48.506    51.225    54.018    56.885    59.827    62.842    65.931    69.095    72.332    75.644    79.029    82.489    86.023    89.630    93.312    97.068   100.898    98.311    90.668    83.174    75.828    68.631    61.582    54.681    47.929    41.325    34.870    28.563    22.404    16.394    10.532     4.819    -0.746    -6.163   -11.431   -16.551   -21.522   -26.345   -31.020   -35.546   -39.924   -44.153   -48.234   -52.167   -55.951   -59.587   -63.074   -66.413   -69.604   -72.646   -75.540   -78.285   -80.882   -83.331   -85.631   -87.783   -89.786   -91.641   -93.348   -94.906   -96.316   -97.577   -98.690   -99.655  -100.471  -101.139  -101.658  -102.029  -102.252  -102.326  -102.252  -102.029  -101.658  -101.139  -100.471   -99.655   -98.690   -97.577   -96.316   -94.906   -93.348   -91.641   -89.786   -87.783   -85.631   -83.331   -80.882   -78.285   -75.540   -72.646   -69.604   -66.413   -63.074   -59.587   -55.951   -52.167   -48.234   -44.153   -39.924   -35.546   -31.020   -26.345   -21.522   -16.551   -11.431    -6.163    -0.746     4.819    10.532    16.394    22.404    28.563    34.870    41.325    47.929    54.681    61.582    68.631    75.828    83.174    90.668    98.311   100.898    97.068    93.312    89.630    86.023    82.489    79.029    75.644    72.332    69.095    65.931    62.842    59.827    56.885    54.018    51.225    48.506    45.862    43.291    40.794    38.372    36.024    33.749    31.549    29.423    27.371    25.394    23.490    21.661    19.906    18.224    16.617    15.085    13.626    12.241    10.931     9.695     8.533     7.445     6.431     5.491     4.626     3.835     3.118     2.475     1.906     1.411     0.991     0.644     0.372     0.174     0.051     0.001     0.000     0.000     0.000     0.000     0.000     0.000     0.000     0.000     0.000     0.000     0.000     0.000     0.000     0.000     0.000     0.000     0.000     0.000     0.000     0.000
     0.000     0.000     0.000     0.000     0.000     0.000     0.000     0.000     0.000     0.000     0.000     0.000     0.000     0.000     0.000     0.000     0.000     0.000     0.000     0.000     0.000     0.001     0.049     0.171     0.367     0.637     0.981     1.400     1.892     2.459     3.100     3.815     4.604     5.467     6.404     7.416     8.501     9.661    10.895    12.203    13.585    15.041    16.571    18.175    19.853    21.606    23.432    25.332    27.307    29.356    31.478    33.675    35.946    38.290    40.709    43.202    45.769    48.409    51.124    53.913    56.775    59.712    62.723    65.807    68.966    72.198    75.504    78.884    82.338    85.866    89.468    93.143    96.893   100.715    98.682    91.039    83.545    76.199    69.002    61.953    55.052    48.300    41.696    35.241    28.934    22.775    16.765    10.903     5.190    -0.375    -5.792   -11.060   -16.180   -21.151   -25.974   -30.649   -35.175   -39.553   -43.782   -47.863   -51.796   -55.580   -59.216   -62.703   -66.042   -69.233   -72.275   -75.169   -77.914   -80.511   -82.960   -85.260   -87.412   -89.415   -91.270   -92.977   -94.535   -95.945   -97.206   -98.319   -99.284  -100.100  -100.768  -101.287  -101.658  -101.881  -101.955  -101.881  -101.658  -101.287  -100.768  -100.100   -99.284   -98.319   -97.206   -95.945   -94.535   -92.977   -91.270   -89.415   -87.412   -85.260   -82.960   -80.511   -77.914   -75.169   -72.275   -69.233   -66.042   -62.703   -59.216   -55.580   -51.796   -47.863   -43.782   -39.553   -35.175   -30.649   -25.974   -21.151   -16.180   -11.060    -5.792    -0.375     5.190    10.903    16.765    22.775    28.934    35.241    41.696    48.300    55.052    61.953    69.002    76.199    83.545    91.039    98.682   100.715    96.893    93.143    89.468    85.866    82.338    78.884    75.504    72.198    68.966    65.807    62.723    59.712    56.775    53.913    51.124    48.409    45.769    43.202    40.709    38.290    35.946    33.675    31.478    29.356    27.307    25.332    23.432    21.606    19.853    18.175    16.571    15.041    13.585    12.203    10.895     9.661     8.501     7.416     6.404     5.467     4.604     3.815     3.100     2.459     1.892     1.400     0.981     0.637     0.367     0.171     0.049     0.001     0.000     0.000     0.000     0.000     0.000     0.000     0.000     0.000     0.000     0.000     0.000     0.000     0.000     0.000     0.000     0.000     0.000     0.000     0.000     0.000
     0.000     0.000     0.000     0.000     0.000     0.000     0.000     0.000     0.000     0.000     0.000     0.000     0.000     0.000     0.000     0.000     0.000     0.000     0.000     0.000     0.000     0.000     0.046     0.165     0.359     0.626     0.968     1.384     1.873     2.437     3.075     3.787     4.573     5.433     6.367     7.376     8.458     9.614    10.844    12.149    13.527    14.979    16.506    18.106    19.780    21.528    23.351    25.247    27.217    29.261    31.379    33.571    35.836    38.176    40.590    43.077    45.638    48.274    50.983    53.765    56.622    59.552    62.556    65.634    68.785    72.011    75.309    78.682    82.128    85.648    89.241    92.907    96.647   100.461    99.201    91.559    84.064    76.719    69.521    62.472    55.572    48.819    42.216    35.760    29.453    23.295    17.284    11.423     5.709     0.144    -5.272   -10.541   -15.660   -20.632   -25.455   -30.129   -34.656   -39.033   -43.263   -47.344   -51.276   -55.060   -58.696   -62.184   -65.523   -68.713   -71.755   -74.649   -77.395   -79.992   -82.440   -84.740   -86.892   -88.896   -90.751   -92.457   -94.015   -95.425   -96.687   -97.800   -98.764   -99.580  -100.248  -100.768  -101.139  -101.361  -101.435  -101.361  -101.139  -100.768  -100.248   -99.580   -98.764   -97.800   -96.687   -95.425   -94.015   -92.457   -90.751   -88.896   -86.892   -84.740   -82.440   -79.992   -77.395   -74.649   -71.755   -68.713   -65.523   -62.184   -58.696   -55.060   -51.276   -47.344   -43.263   -39.033   -34.656   -30.129   -25.455   -20.632   -15.660   -10.541    -5.272     0.144     5.709    11.423    17.284    23.295    29.453    35.760    42.216    48.819    55.572    62.472    69.521    76.719    84.064    91.559    99.201   100.461    96.647    92.907    89.241    85.648    82.128    78.682    75.309    72.011    68.785    65.634    62.556    59.552    56.622    53.765    50.983    48.274    45.638    43.077    40.590    38.176    35.836    33.571    31.379    29.261    27.217    25.247    23.351    21.528    19.780    18.106    16.506    14.979    13.527    12.149    10.844     9.614     8.458     7.376     6.367     5.433     4.573     3.787     3.075     2.437     1.873     1.384     0.968     0.626     0.359     0.165     0.046     0.000     0.000     0.000     0.000     0.000     0.000     0.000     0.000     0.000     0.000     0.000     0.000     0.000     0.000     0.000     0.000     0.000     0.000     0.000     0.000     0.000
     0.000     0.000     0.000     0.000     0.000     0.000     0.000     0.000     0.000     0.000     0.000     0.000     0.000     0.000     0.000     0.000     0.000     0.000     0.000     0.000     0.000     0.000     0.042     0.158     0.349     0.613     0.951     1.363     1.849     2.409     3.044     3.752     4.534     5.390     6.320     7.324     8.402     9.554    10.780    12.079    13.453    14.901    16.422    18.017    19.686    21.429    23.246    25.137    27.101    29.139    31.251    33.437    35.697    38.030    40.437    42.917    45.472    48.100    50.801    53.576    56.425    59.347    62.343    65.412    68.554    71.770    75.060    78.422    81.858    85.367    88.949    92.605    96.333   100.135    99.869    92.226    84.732    77.386    70.189    63.140    56.239    49.487    42.883    36.428    30.121    23.962    17.952    12.090     6.377     0.812    -4.605    -9.873   -14.993   -19.964   -24.787   -29.462   -33.988   -38.366   -42.595   -46.676   -50.608   -54.393   -58.028   -61.516   -64.855   -68.045   -71.088   -73.981   -76.727   -79.324   -81.772   -84.073   -86.224   -88.228   -90.083   -91.789   -93.348   -94.757   -96.019   -97.132   -98.096   -98.913   -99.580  -100.100  -100.471  -100.693  -100.768  -100.693  -100.471  -100.100   -99.580   -98.913   -98.096   -97.132   -96.019   -94.757   -93.348   -91.789   -90.083   -88.228   -86.224   -84.073   -81.772   -79.324   -76.727   -73.981   -71.088   -68.045   -64.855   -61.516   -58.028   -54.393   -50.608   -46.676   -42.595   -38.366   -33.988   -29.462   -24.787   -19.964   -14.993    -9.873    -4.605     0.812     6.377    12.090    17.952    23.962    30.121    36.428    42.883    49.487    56.239    63.140    70.189    77.386    84.732    92.226    99.869   100.135    96.333    92.605    88.949    85.367    81.858    78.422    75.060    71.770    68.554    65.412    62.343    59.347    56.425    53.576    50.801    48.100    45.472    42.917    40.437    38.030    35.697    33.437    31.251    29.139    27.101    25.137    23.246    21.429    19.686    18.017    16.422    14.901    13.453    12.079    10.780     9.554     8.402     7.324     6.320     5.390     4.534     3.752     3.044     2.409     1.849     1.363     0.951     0.613     0.349     0.158     0.042     0.000     0.000     0.000     0.000     0.000     0.000     0.000     0.000     0.000     0.000     0.000     0.000     0.000     0.000     0.000     0.000     0.000     0.000     0.000     0.000     0.000
     0.000     0.000     0.000     0.000     0.000     0.000     0.000     0.000     0.000     0.000     0.000     0.000     0.000     0.000     0.000     0.000     0.000     0.000     0.000     0.000     0.000     0.000     0.038     0.150     0.336     0.596     0.930     1.338     1.820     2.376     3.005     3.709     4.486     5.337     6.262     7.261     8.334     9.481    10.701    11.995    13.363    14.805    16.320    17.909    19.572    21.309    23.119    25.003    26.960    28.991    31.096    33.274    35.526    37.852    40.250    42.723    45.268    47.888    50.580    53.346    56.185    59.097    62.083    65.141    68.273    71.478    74.755    78.106    81.529    85.026    88.595    92.236    95.950    99.737   100.685    93.043    85.548    78.203    71.005    63.956    57.056    50.303    43.700    37.244    30.937    24.779    18.768    12.907     7.193     1.628    -3.788    -9.057   -14.176   -19.148   -23.971   -28.645   -33.172   -37.549   -41.779   -45.860   -49.792   -53.576   -57.212   -60.700   -64.039   -67.229   -70.271   -73.165   -75.911   -78.508   -80.956   -83.256   -85.408   -87.412   -89.267   -90.973   -92.531   -93.941   -95.203   -96.316   -97.280   -98.096   -98.764   -99.284   -99.655   -99.877   -99.951   -99.877   -99.655   -99.284   -98.764   -98.096   -97.280   -96.316   -95.203   -93.941   -92.531   -90.973   -89.267   -87.412   -85.408   -83.256   -80.956   -78.508   -75.911   -73.165   -70.271   -67.229   -64.039   -60.700   -57.212   -53.576   -49.792   -45.860   -41.779   -37.549   -33.172   -28.645   -23.971   -19.148   -14.176    -9.057    -3.788     1.628     7.193    12.907    18.768    24.779    30.937    37.244    43.700    50.303    57.056    63.956    71.005    78.203    85.548    93.043   100.685    99.737    95.950    92.236    88.595    85.026    81.529    78.106    74.755    71.478    68.273    65.141    62.083    59.097    56.185    53.346    50.580    47.888    45.268    42.723    40.250    37.852    35.526    33.274    31.096    28.991    26.960    25.003    23.119    21.309    19.572    17.909    16.320    14.805    13.363    11.995    10.701     9.481     8.334     7.261     6.262     5.337     4.486     3.709     3.005     2.376     1.820     1.338     0.930     0.596     0.336     0.150     0.038     0.000     0.000     0.000     0.000     0.000     0.000     0.000     0.000     0.000     0.000     0.000     0.000     0.000     0.000     0.000     0.000     0.000     0.000     0.000     0.000     0.000
     0.000     0.000     0.000     0.000     0.000     0.000     0.000     0.000     0.000     0.000     0.000     0.000     0.000     0.000     0.000     0.000     0.000     0.000     0.000     0.000     0.000     0.000     0.034     0.141     0.322     0.577     0.906     1.309     1.786     2.336     2.960     3.658     4.430     5.275     6.195     7.188     8.254     9.394    10.608    11.896    13.257    14.692    16.200    17.782    19.438    21.167    22.969    24.845    26.794    28.817    30.913    33.083    35.326    37.642    40.031    42.493    45.029    47.638    50.320    53.074    55.902    58.803    61.776    64.822    67.941    71.133    74.397    77.734    81.143    84.624    88.177    91.803    95.500    99.269   101.650    94.007    86.513    79.167    71.970    64.921    58.020    51.268    44.664    38.209    31.902    25.743    19.733    13.871     8.158     2.593    -2.824    -8.092   -13.212   -18.183   -23.006   -27.681   -32.207   -36.585   -40.814   -44.895   -48.828   -52.612   -56.248   -59.735   -63.074   -66.265   -69.307   -72.201   -74.946   -77.543   -79.992   -82.292   -84.444   -86.447   -88.302   -90.009   -91.567   -92.977   -94.238   -95.351   -96.316   -97.132   -97.800   -98.319   -98.690   -98.913   -98.987   -98.913   -98.690   -98.319   -97.800   -97.132   -96.316   -95.351   -94.238   -92.977   -91.567   -90.009   -88.302   -86.447   -84.444   -82.292   -79.992   -77.543   -74.946   -72.201   -69.307   -66.265   -63.074   -59.735   -56.248   -52.612   -48.828   -44.895   -40.814   -36.585   -32.207   -27.681   -23.006   -18.183   -13.212    -8.092    -2.824     2.593     8.158    13.871    19.733    25.743    31.902    38.209    44.664    51.268    58.020    64.921    71.970    79.167    86.513    94.007   101.650    99.269    95.500    91.803    88.177    84.624    81.143    77.734    74.397    71.133    67.941    64.822    61.776    58.803    55.902    53.074    50.320    47.638    45.029    42.493    40.031    37.642    35.326    33.083    30.913    28.817    26.794    24.845    22.969    21.167    19.438    17.782    16.200    14.692    13.257    11.896    10.608     9.394     8.254     7.188     6.195     5.275     4.430     3.658     2.960     2.336     1.786     1.309     0.906     0.577     0.322     0.141     0.034     0.000     0.000     0.000     0.000     0.000     0.000     0.000     0.000     0.000     0.000     0.000     0.000     0.000     0.000     0.000     0.000     0.000     0.000     0.000     0.000     0.000
     0.000     0.000     0.000     0.000     0.000     0.000     0.000     0.000     0.000     0.000     0.000     0.000     0.000     0.000     0.000     0.000     0.000     0.000     0.000     0.000     0.000     0.000     0.029     0.131     0.307     0.556     0.879     1.276     1.747     2.291     2.909     3.601     4.366     5.205     6.117     7.103     8.162     9.295    10.502    11.782    13.135    14.562    16.063    17.636    19.283    21.004    22.797    24.664    26.604    28.617    30.703    32.863    35.095    37.401    39.779    42.230    44.754    47.351    50.021    52.763    55.577    58.465    61.424    64.456    67.561    70.737    73.985    77.306    80.698    84.162    87.698    91.305    94.983    98.732   102.553    95.120    87.626    80.280    73.083    66.034    59.133    52.381    45.777    39.322    33.015    26.856    20.846    14.984     9.271     3.706    -1.711    -6.979   -12.099   -17.070   -21.893   -26.568   -31.094   -35.472   -39.701   -43.782   -47.715   -51.499   -55.135   -58.622   -61.961   -65.152   -68.194   -71.088   -73.833   -76.430   -78.879   -81.179   -83.331   -85.334   -87.189   -88.896   -90.454   -91.864   -93.125   -94.238   -95.203   -96.019   -96.687   -97.206   -97.577   -97.800   -97.874   -97.800   -97.577   -97.206   -96.687   -96.019   -95.203   -94.238   -93.125   -91.864   -90.454   -88.896   -87.189   -85.334   -83.331   -81.179   -78.879   -76.430   -73.833   -71.088   -68.194   -65.152   -61.961   -58.622   -55.135   -51.499   -47.715   -43.782   -39.701   -35.472   -31.094   -26.568   -21.893   -17.070   -12.099    -6.979    -1.711     3.706     9.271    14.984    20.846    26.856    33.015    39.322    45.777    52.381    59.133    66.034    73.083    80.280    87.626    95.120   102.553    98.732    94.983    91.305    87.698    84.162    80.698    77.306    73.985    70.737    67.561    64.456    61.424    58.465    55.577    52.763    50.021    47.351    44.754    42.230    39.779    37.401    35.095    32.863    30.703    28.617    26.604    24.664    22.797    21.004    19.283    17.636    16.063    14.562    13.135    11.782    10.502     9.295     8.162     7.103     6.117     5.205     4.366     3.601     2.909     2.291     1.747     1.276     0.879     0.556     0.307     0.131     0.029     0.000     0.000     0.000     0.000     0.000     0.000     0.000     0.000     0.000     0.000     0.000     0.000     0.000     0.000     0.000     0.000     0.000     0.000     0.000     0.000     0.000
     0.000     0.000     0.000     0.000     0.000     0.000     0.000     0.000     0.000     0.000     0.000     0.000     0.000     0.000     0.000     0.000     0.000     0.000     0.000     0.000     0.000     0.000     0.024     0.120     0.289     0.532     0.849     1.239     1.703     2.240     2.851     3.536     4.294     5.125     6.030     7.008     8.059     9.184    10.382    11.654    12.999    14.416    15.908    17.472    19.109    20.820    22.603    24.460    26.389    28.391    30.467    32.615    34.835    37.129    39.495    41.933    44.444    47.027    49.683    52.411    55.211    58.083    61.028    64.044    67.131    70.291    73.521    76.824    80.197    83.642    87.157    90.743    94.400    98.127   101.924    96.382    88.887    81.542    74.344    67.295    60.395    53.642    47.039    40.583    34.276    28.118    22.107    16.246    10.532     4.967    -0.449    -5.718   -10.837   -15.809   -20.632   -25.306   -29.833   -34.210   -38.440   -42.521   -46.453   -50.237   -53.873   -57.361   -60.700   -63.890   -66.932   -69.826   -72.572   -75.169   -77.617   -79.917   -82.069   -84.073   -85.928   -87.634   -89.192   -90.602   -91.864   -92.977   -93.941   -94.757   -95.425   -95.945   -96.316   -96.538   -96.612   -96.538   -96.316   -95.945   -95.425   -94.757   -93.941   -92.977   -91.864   -90.602   -89.192   -87.634   -85.928   -84.073   -82.069   -79.917   -77.617   -75.169   -72.572   -69.826   -66.932   -63.890   -60.700   -57.361   -53.873   -50.237   -46.453   -42.521   -38.440   -34.210   -29.833   -25.306   -20.632   -15.809   -10.837    -5.718    -0.449     4.967    10.532    16.246    22.107    28.118    34.276    40.583    47.039    53.642    60.395    67.295    74.344    81.542    88.887    96.382   101.924    98.127    94.400    90.743    87.157    83.642    80.197    76.824    73.521    70.291    67.131    64.044    61.028    58.083    55.211    52.411    49.683    47.027    44.444    41.933    39.495    37.129    34.835    32.615    30.467    28.391    26.389    24.460    22.603    20.820    19.109    17.472    15.908    14.416    12.999    11.654    10.382     9.184     8.059     7.008     6.030     5.125     4.294     3.536     2.851     2.240     1.703     1.239     0.849     0.532     0.289     0.120     0.024     0.000     0.000     0.000     0.000     0.000     0.000     0.000     0.000     0.000     0.000     0.000     0.000     0.000     0.000     0.000     0.000     0.000     0.000     0.000     0.000     0.000
     0.000     0.000     0.000     0.000     0.000     0.000     0.000     0.000     0.000     0.000     0.000     0.000     0.000     0.000     0.000     0.000     0.000     0.000     0.000     0.000     0.000     0.000     0.019     0.108     0.270     0.506     0.816     1.199     1.655     2.185     2.788     3.464     4.214     5.037     5.933     6.902     7.945     9.061    10.250    11.511    12.846    14.254    15.735    17.289    18.916    20.615    22.388    24.233    26.150    28.141    30.203    32.339    34.546    36.826    39.179    41.603    44.099    46.668    49.308    52.020    54.804    57.660    60.586    63.585    66.654    69.794    73.006    76.288    79.641    83.064    86.557    90.120    93.753    97.455   101.227    97.791    90.297    82.951    75.754    68.705    61.804    55.052    48.448    41.993    35.686    29.527    23.517    17.655    11.942     6.377     0.960    -4.308    -9.428   -14.399   -19.222   -23.897   -28.423   -32.801   -37.030   -41.111   -45.043   -48.828   -52.464   -55.951   -59.290   -62.480   -65.523   -68.416   -71.162   -73.759   -76.207   -78.508   -80.659   -82.663   -84.518   -86.224   -87.783   -89.192   -90.454   -91.567   -92.531   -93.348   -94.015   -94.535   -94.906   -95.128   -95.203   -95.128   -94.906   -94.535   -94.015   -93.348   -92.531   -91.567   -90.454   -89.192   -87.783   -86.224   -84.518   -82.663   -80.659   -78.508   -76.207   -73.759   -71.162   -68.416   -65.523   -62.480   -59.290   -55.951   -52.464   -48.828   -45.043   -41.111   -37.030   -32.801   -28.423   -23.897   -19.222   -14.399    -9.428    -4.308     0.960     6.377    11.942    17.655    23.517    29.527    35.686    41.993    48.448    55.052    61.804    68.705    75.754    82.951    90.297    97.791   101.227    97.455    93.753    90.120    86.557    83.064    79.641    76.288    73.006    69.794    66.654    63.585    60.586    57.660    54.804    52.020    49.308    46.668    44.099    41.603    39.179    36.826    34.546    32.339    30.203    28.141    26.150    24.233    22.388    20.615    18.916    17.289    15.735    14.254    12.846    11.511    10.250     9.061     7.945     6.902     5.933     5.037     4.214     3.464     2.788     2.185     1.655     1.199     0.816     0.506     0.270     0.108     0.019     0.000     0.000     0.000     0.000     0.000     0.000     0.000     0.000     0.000     0.000     0.000     0.000     0.000     0.000     0.000     0.000     0.000     0.000     0.000     0.000     0.000
     0.000     0.000     0.000     0.000     0.000     0.000     0.000     0.000     0.000     0.000     0.000     0.000     0.000     0.000     0.000     0.000     0.000     0.000     0.000     0.000     0.000     0.000     0.014     0.095     0.250     0.478     0.780     1.155     1.603     2.124     2.718     3.386     4.126     4.940     5.827     6.787     7.820     8.925    10.104    11.355    12.680    14.077    15.546    17.089    18.704    20.391    22.151    23.984    25.888    27.865    29.914    32.036    34.229    36.494    38.831    41.240    43.721    46.273    48.896    51.591    54.357    57.194    60.102    63.081    66.130    69.250    72.440    75.700    79.029    82.429    85.897    89.435    93.042    96.717   100.461    99.350    91.855    84.510    77.312    70.263    63.363    56.610    50.007    43.551    37.244    31.086    25.075    19.214    13.500     7.935     2.519    -2.750    -7.869   -12.841   -17.664   -22.338   -26.865   -31.242   -35.472   -39.553   -43.485   -47.269   -50.905   -54.393   -57.732   -60.922   -63.964   -66.858   -69.604   -72.201   -74.649   -76.949   -79.101   -81.105   -82.960   -84.666   -86.224   -87.634   -88.896   -90.009   -90.973   -91.789   -92.457   -92.977   -93.348   -93.570   -93.644   -93.570   -93.348   -92.977   -92.457   -91.789   -90.973   -90.009   -88.896   -87.634   -86.224   -84.666   -82.960   -81.105   -79.101   -76.949   -74.649   -72.201   -69.604   -66.858   -63.964   -60.922   -57.732   -54.393   -50.905   -47.269   -43.485   -39.553   -35.472   -31.242   -26.865   -22.338   -17.664   -12.841    -7.869    -2.750     2.519     7.935    13.500    19.214    25.075    31.086    37.244    43.551    50.007    56.610    63.363    70.263    77.312    84.510    91.855    99.350   100.461    96.717    93.042    89.435    85.897    82.429    79.029    75.700    72.440    69.250    66.130    63.081    60.102    57.194    54.357    51.591    48.896    46.273    43.721    41.240    38.831    36.494    34.229    32.036    29.914    27.865    25.888    23.984    22.151    20.391    18.704    17.089    15.546    14.077    12.680    11.355    10.104     8.925     7.820     6.787     5.827     4.940     4.126     3.386     2.718     2.124     1.603     1.155     0.780     0.478     0.250     0.095     0.014     0.000     0.000     0.000     0.000     0.000     0.000     0.000     0.000     0.000     0.000     0.000     0.000     0.000     0.000     0.000     0.000     0.000     0.000     0.000     0.000     0.000
     0.000     0.000     0.000     0.000     0.000     0.000     0.000     0.000     0.000     0.000     0.000     0.000     0.000     0.000     0.000     0.000     0.000     0.000     0.000     0.000     0.000     0.000     0.009     0.082     0.229     0.449     0.741     1.107     1.546     2.058     2.643     3.301     4.032     4.836     5.712     6.662     7.684     8.778     9.946    11.186    12.499    13.884    15.341    16.871    18.473    20.147    21.894    23.713    25.603    27.566    29.600    31.706    33.884    36.133    38.454    40.846    43.309    45.843    48.448    51.124    53.871    56.688    59.575    62.532    65.560    68.657    71.824    75.060    78.365    81.738    85.181    88.691    92.270    95.916    99.629   101.056    93.562    86.216    79.019    71.970    65.069    58.317    51.713    45.258    38.951    32.792    26.782    20.920    15.207     9.642     4.225    -1.043    -6.163   -11.134   -15.957   -20.632   -25.158   -29.536   -33.765   -37.846   -41.779   -45.563   -49.199   -52.686   -56.025   -59.216   -62.258   -65.152   -67.897   -70.494   -72.943   -75.243   -77.395   -79.398   -81.253   -82.960   -84.518   -85.928   -87.189   -88.302   -89.267   -90.083   -90.751   -91.270   -91.641   -91.864   -91.938   -91.864   -91.641   -91.270   -90.751   -90.083   -89.267   -88.302   -87.189   -85.928   -84.518   -82.960   -81.253   -79.398   -77.395   -75.243   -72.943   -70.494   -67.897   -65.152   -62.258   -59.216   -56.025   -52.686   -49.199   -45.563   -41.779   -37.846   -33.765   -29.536   -25.158   -20.632   -15.957   -11.134    -6.163    -1.043     4.225     9.642    15.207    20.920    26.782    32.792    38.951    45.258    51.713    58.317    65.069    71.970    79.019    86.216    93.562   101.056    99.629    95.916    92.270    88.691    85.181    81.738    78.365    75.060    71.824    68.657    65.560    62.532    59.575    56.688    53.871    51.124    48.448    45.843    43.309    40.846    38.454    36.133    33.884    31.706    29.600    27.566    25.603    23.713    21.894    20.147    18.473    16.871    15.341    13.884    12.499    11.186     9.946     8.778     7.684     6.662     5.712     4.836     4.032     3.301     2.643     2.058     1.546     1.107     0.741     0.449     0.229     0.082     0.009     0.000     0.000     0.000     0.000     0.000     0.000     0.000     0.000     0.000     0.000     0.000     0.000     0.000     0.000     0.000     0.000     0.000     0.000     0.000     0.000     0.000
     0.000     0.000     0.000     0.000     0.000     0.000     0.000     0.000     0.000     0.000     0.000     0.000     0.000     0.000     0.000     0.000     0.000     0.000     0.000     0.000     0.000     0.000     0.005     0.070     0.207     0.417     0.701     1.057     1.486     1.988     2.563     3.210     3.931     4.723     5.589     6.527     7.537     8.620     9.776    11.003    12.303    13.676    15.120    16.636    18.224    19.885    21.617    23.420    25.296    27.243    29.261    31.350    33.511    35.743    38.046    40.420    42.864    45.379    47.965    50.620    53.346    56.141    59.006    61.941    64.945    68.018    71.159    74.370    77.648    80.994    84.408    87.889    91.437    95.052    98.732   102.478    95.417    88.071    80.874    73.825    66.924    60.172    53.568    47.113    40.806    34.647    28.637    22.775    17.062    11.497     6.080     0.812    -4.308    -9.279   -14.102   -18.777   -23.303   -27.681   -31.910   -35.991   -39.924   -43.708   -47.344   -50.831   -54.170   -57.361   -60.403   -63.297   -66.042   -68.639   -71.088   -73.388   -75.540   -77.543   -79.398   -81.105   -82.663   -84.073   -85.334   -86.447   -87.412   -88.228   -88.896   -89.415   -89.786   -90.009   -90.083   -90.009   -89.786   -89.415   -88.896   -88.228   -87.412   -86.447   -85.334   -84.073   -82.663   -81.105   -79.398   -77.543   -75.540   -73.388   -71.088   -68.639   -66.042   -63.297   -60.403   -57.361   -54.170   -50.831   -47.344   -43.708   -39.924   -35.991   -31.910   -27.681   -23.303   -18.777   -14.102    -9.279    -4.308     0.812     6.080    11.497    17.062    22.775    28.637    34.647    40.806    47.113    53.568    60.172    66.924    73.825    80.874    88.071    95.417   102.478    98.732    95.052    91.437    87.889    84.408    80.994    77.648    74.370    71.159    68.018    64.945    61.941    59.006    56.141    53.346    50.620    47.965    45.379    42.864    40.420    38.046    35.743    33.511    31.350    29.261    27.243    25.296    23.420    21.617    19.885    18.224    16.636    15.120    13.676    12.303    11.003     9.776     8.620     7.537     6.527     5.589     4.723     3.931     3.210     2.563     1.988     1.486     1.057     0.701     0.417     0.207     0.070     0.005     0.000     0.000     0.000     0.000     0.000     0.000     0.000     0.000     0.000     0.000     0.000     0.000     0.000     0.000     0.000     0.000     0.000     0.000     0.000     0.000     0.000
     0.000     0.000     0.000     0.000     0.000     0.000     0.000     0.000     0.000     0.000     0.000     0.000     0.000     0.000     0.000     0.000     0.000     0.000     0.000     0.000     0.000     0.000     0.002     0.057     0.185     0.385     0.658     1.004     1.423     1.914     2.478     3.114     3.823     4.604     5.457     6.383     7.381     8.452     9.594    10.808    12.095    13.453    14.883    16.385    17.958    19.603    21.320    23.107    24.966    26.896    28.898    30.970    33.112    35.326    37.609    39.964    42.388    44.882    47.446    50.080    52.783    55.556    58.397    61.307    64.286    67.333    70.448    73.630    76.880    80.197    83.581    87.030    90.546    94.127    97.773   101.483    97.420    90.075    82.877    75.828    68.928    62.175    55.572    49.116    42.809    36.651    30.640    24.779    19.065    13.500     8.084     2.815    -2.304    -7.276   -12.099   -16.773   -21.300   -25.677   -29.907   -33.988   -37.920   -41.705   -45.340   -48.828   -52.167   -55.357   -58.399   -61.293   -64.039   -66.636   -69.084   -71.384   -73.536   -75.540   -77.395   -79.101   -80.659   -82.069   -83.331   -84.444   -85.408   -86.224   -86.892   -87.412   -87.783   -88.005   -88.079   -88.005   -87.783   -87.412   -86.892   -86.224   -85.408   -84.444   -83.331   -82.069   -80.659   -79.101   -77.395   -75.540   -73.536   -71.384   -69.084   -66.636   -64.039   -61.293   -58.399   -55.357   -52.167   -48.828   -45.340   -41.705   -37.920   -33.988   -29.907   -25.677   -21.300   -16.773   -12.099    -7.276    -2.304     2.815     8.084    13.500    19.065    24.779    30.640    36.651    42.809    49.116    55.572    62.175    68.928    75.828    82.877    90.075    97.420   101.483    97.773    94.127    90.546    87.030    83.581    80.197    76.880    73.630    70.448    67.333    64.286    61.307    58.397    55.556    52.783    50.080    47.446    44.882    42.388    39.964    37.609    35.326    33.112    30.970    28.898    26.896    24.966    23.107    21.320    19.603    17.958    16.385    14.883    13.453    12.095    10.808     9.594     8.452     7.381     6.383     5.457     4.604     3.823     3.114     2.478     1.914     1.423     1.004     0.658     0.385     0.185     0.057     0.002     0.000     0.000     0.000     0.000     0.000     0.000     0.000     0.000     0.000     0.000     0.000     0.000     0.000     0.000     0.000     0.000     0.000     0.000     0.000     0.000     0.000
     0.000     0.000     0.000     0.000     0.000     0.000     0.000     0.000     0.000     0.000     0.000     0.000     0.000     0.000     0.000     0.000     0.000     0.000     0.000     0.000     0.000     0.000     0.000     0.045     0.162     0.352     0.614     0.949     1.356     1.836     2.388     3.012     3.709     4.477     5.318     6.231     7.216     8.273     9.401    10.601    11.873    13.216    14.631    16.118    17.675    19.304    21.004    22.774    24.616    26.528    28.511    30.564    32.687    34.881    37.145    39.478    41.881    44.353    46.895    49.505    52.185    54.932    57.749    60.633    63.585    66.604    69.690    72.844    76.063    79.349    82.700    86.117    89.598    93.143    96.752   100.425    99.572    92.226    85.029    77.980    71.079    64.327    57.723    51.268    44.961    38.802    32.792    26.930    21.217    15.652    10.235     4.967    -0.153    -5.124    -9.947   -14.622   -19.148   -23.526   -27.755   -31.836   -35.769   -39.553   -43.189   -46.676   -50.015   -53.205   -56.248   -59.141   -61.887   -64.484   -66.932   -69.233   -71.384   -73.388   -75.243   -76.949   -78.508   -79.917   -81.179   -82.292   -83.256   -84.073   -84.740   -85.260   -85.631   -85.853   -85.928   -85.853   -85.631   -85.260   -84.740   -84.073   -83.256   -82.292   -81.179   -79.917   -78.508   -76.949   -75.243   -73.388   -71.384   -69.233   -66.932   -64.484   -61.887   -59.141   -56.248   -53.205   -50.015   -46.676   -43.189   -39.553   -35.769   -31.836   -27.755   -23.526   -19.148   -14.622    -9.947    -5.124    -0.153     4.967    10.235    15.652    21.217    26.930    32.792    38.802    44.961    51.268    57.723    64.327    71.079    77.980    85.029    92.226    99.572   100.425    96.752    93.143    89.598    86.117    82.700    79.349    76.063    72.844    69.690    66.604    63.585    60.633    57.749    54.932    52.185    49.505    46.895    44.353    41.881    39.478    37.145    34.881    32.687    30.564    28.511    26.528    24.616    22.774    21.004    19.304    17.675    16.118    14.631    13.216    11.873    10.601     9.401     8.273     7.216     6.231     5.318     4.477     3.709     3.012     2.388     1.836     1.356     0.949     0.614     0.352     0.162     0.045     0.000     0.000     0.000     0.000     0.000     0.000     0.000     0.000     0.000     0.000     0.000     0.000     0.000     0.000     0.000     0.000     0.000     0.000     0.000     0.000     0.000     0.000
     0.000     0.000     0.000     0.000     0.000     0.000     0.000     0.000     0.000     0.000     0.000     0.000     0.000     0.000     0.000     0.000     0.000     0.000     0.000     0.000     0.000     0.000     0.000     0.034     0.140     0.318     0.569     0.892     1.287     1.755     2.294     2.906     3.589     4.344     5.172     6.071     7.041     8.083     9.197    10.382    11.639    12.966    14.365    15.835    17.376    18.987    20.669    22.422    24.245    26.138    28.101    30.134    32.237    34.410    36.652    38.963    41.344    43.793    46.310    48.896    51.550    54.272    57.062    59.918    62.842    65.832    68.888    72.011    75.198    78.451    81.768    85.150    88.595    92.103    95.673    99.305   101.872    94.527    87.329    80.280    73.380    66.627    60.024    53.568    47.261    41.103    35.092    29.231    23.517    17.952    12.536     7.267     2.148    -2.824    -7.647   -12.321   -16.847   -21.225   -25.455   -29.536   -33.468   -37.253   -40.888   -44.376   -47.715   -50.905   -53.947   -56.841   -59.587   -62.184   -64.632   -66.932   -69.084   -71.088   -72.943   -74.649   -76.207   -77.617   -78.879   -79.992   -80.956   -81.772   -82.440   -82.960   -83.331   -83.553   -83.627   -83.553   -83.331   -82.960   -82.440   -81.772   -80.956   -79.992   -78.879   -77.617   -76.207   -74.649   -72.943   -71.088   -69.084   -66.932   -64.632   -62.184   -59.587   -56.841   -53.947   -50.905   -47.715   -44.376   -40.888   -37.253   -33.468   -29.536   -25.455   -21.225   -16.847   -12.321    -7.647    -2.824     2.148     7.267    12.536    17.952    23.517    29.231    35.092    41.103    47.261    53.568    60.024    66.627    73.380    80.280    87.329    94.527   101.872    99.305    95.673    92.103    88.595    85.150    81.768    78.451    75.198    72.011    68.888    65.832    62.842    59.918    57.062    54.272    51.550    48.896    46.310    43.793    41.344    38.963    36.652    34.410    32.237    30.134    28.101    26.138    24.245    22.422    20.669    18.987    17.376    15.835    14.365    12.966    11.639    10.382     9.197     8.083     7.041     6.071     5.172     4.344     3.589     2.906     2.294     1.755     1.287     0.892     0.569     0.318     0.140     0.034     0.000     0.000     0.000     0.000     0.000     0.000     0.000     0.000     0.000     0.000     0.000     0.000     0.000     0.000     0.000     0.000     0.000     0.000     0.000     0.000     0.000     0.000
     0.000     0.000     0.000     0.000     0.000     0.000     0.000     0.000     0.000     0.000     0.000     0.000     0.000     0.000     0.000     0.000     0.000     0.000     0.000     0.000     0.000     0.000     0.000     0.023     0.118     0.284     0.523     0.833     1.216     1.670     2.196     2.794     3.464     4.205     5.018     5.902     6.858     7.885     8.983    10.152    11.392    12.703    14.085    15.537    17.060    18.653    20.317    22.050    23.854    25.727    27.670    29.682    31.763    33.914    36.133    38.421    40.777    43.202    45.694    48.254    50.882    53.576    56.337    59.165    62.059    65.018    68.043    71.133    74.287    77.505    80.787    84.131    87.538    91.007    94.537    98.127   101.777    96.975    89.778    82.729    75.828    69.076    62.472    56.017    49.710    43.551    37.541    31.679    25.966    20.401    14.984     9.716     4.596    -0.375    -5.198    -9.873   -14.399   -18.777   -23.006   -27.087   -31.020   -34.804   -38.440   -41.927   -45.266   -48.457   -51.499   -54.393   -57.138   -59.735   -62.184   -64.484   -66.636   -68.639   -70.494   -72.201   -73.759   -75.169   -76.430   -77.543   -78.508   -79.324   -79.992   -80.511   -80.882   -81.105   -81.179   -81.105   -80.882   -80.511   -79.992   -79.324   -78.508   -77.543   -76.430   -75.169   -73.759   -72.201   -70.494   -68.639   -66.636   -64.484   -62.184   -59.735   -57.138   -54.393   -51.499   -48.457   -45.266   -41.927   -38.440   -34.804   -31.020   -27.087   -23.006   -18.777   -14.399    -9.873    -5.198    -0.375     4.596     9.716    14.984    20.401    25.966    31.679    37.541    43.551    49.710    56.017    62.472    69.076    75.828    82.729    89.778    96.975   101.777    98.127    94.537    91.007    87.538    84.131    80.787    77.505    74.287    71.133    68.043    65.018    62.059    59.165    56.337    53.576    50.882    48.254    45.694    43.202    40.777    38.421    36.133    33.914    31.763    29.682    27.670    25.727    23.854    22.050    20.317    18.653    17.060    15.537    14.085    12.703    11.392    10.152     8.983     7.885     6.858     5.902     5.018     4.205     3.464     2.794     2.196     1.670     1.216     0.833     0.523     0.284     0.118     0.023     0.000     0.000     0.000     0.000     0.000     0.000     0.000     0.000     0.000     0.000     0.000     0.000     0.000     0.000     0.000     0.000     0.000     0.000     0.000     0.000     0.000     0.000
     0.000     0.000     0.000     0.000     0.000     0.000     0.000     0.000     0.000     0.000     0.000     0.000     0.000     0.000     0.000     0.000     0.000     0.000     0.000     0.000     0.000     0.000     0.000     0.015     0.096     0.250     0.476     0.773     1.142     1.583     2.095     2.679     3.334     4.061     4.858     5.727     6.667     7.678     8.759     9.912    11.135    12.428    13.792    15.226    16.730    18.304    19.947    21.661    23.444    25.296    27.217    29.207    31.266    33.393    35.588    37.852    40.183    42.582    45.048    47.580    50.180    52.846    55.577    58.375    61.237    64.165    67.156    70.212    73.331    76.513    79.757    83.064    86.431    89.858    93.346    96.893   100.497    99.572    92.375    85.326    78.425    71.673    65.069    58.614    52.307    46.148    40.138    34.276    28.563    22.998    17.581    12.313     7.193     2.222    -2.601    -7.276   -11.802   -16.180   -20.409   -24.490   -28.423   -32.207   -35.843   -39.330   -42.669   -45.860   -48.902   -51.796   -54.541   -57.138   -59.587   -61.887   -64.039   -66.042   -67.897   -69.604   -71.162   -72.572   -73.833   -74.946   -75.911   -76.727   -77.395   -77.914   -78.285   -78.508   -78.582   -78.508   -78.285   -77.914   -77.395   -76.727   -75.911   -74.946   -73.833   -72.572   -71.162   -69.604   -67.897   -66.042   -64.039   -61.887   -59.587   -57.138   -54.541   -51.796   -48.902   -45.860   -42.669   -39.330   -35.843   -32.207   -28.423   -24.490   -20.409   -16.180   -11.802    -7.276    -2.601     2.222     7.193    12.313    17.581    22.998    28.563    34.276    40.138    46.148    52.307    58.614    65.069    71.673    78.425    85.326    92.375    99.572   100.497    96.893    93.346    89.858    86.431    83.064    79.757    76.513    73.331    70.212    67.156    64.165    61.237    58.375    55.577    52.846    50.180    47.580    45.048    42.582    40.183    37.852    35.588    33.393    31.266    29.207    27.217    25.296    23.444    21.661    19.947    18.304    16.730    15.226    13.792    12.428    11.135     9.912     8.759     7.678     6.667     5.727     4.858     4.061     3.334     2.679     2.095     1.583     1.142     0.773     0.476     0.250     0.096     0.015     0.000     0.000     0.000     0.000     0.000     0.000     0.000     0.000     0.000     0.000     0.000     0.000     0.000     0.000     0.000     0.000     0.000     0.000     0.000     0.000     0.000     0.000
     0.000     0.000     0.000     0.000     0.000     0.000     0.000     0.000     0.000     0.000     0.000     0.000     0.000     0.000     0.000     0.000     0.000     0.000     0.000     0.000     0.000     0.000     0.000     0.008     0.076     0.217     0.429     0.712     1.067     1.493     1.991     2.560     3.200     3.910     4.692     5.545     6.468     7.462     8.526     9.661    10.866    12.141    13.486    14.901    16.385    17.939    19.562    21.254    23.015    24.845    26.744    28.710    30.745    32.848    35.019    37.256    39.561    41.933    44.371    46.876    49.446    52.082    54.783    57.548    60.378    63.272    66.230    69.250    72.332    75.476    78.682    81.948    85.274    88.659    92.103    95.604    99.162   102.318    95.120    88.071    81.171    74.418    67.815    61.359    55.052    48.894    42.883    37.022    31.308    25.743    20.327    15.058     9.939     4.967     0.144    -4.530    -9.057   -13.434   -17.664   -21.745   -25.677   -29.462   -33.097   -36.585   -39.924   -43.114   -46.157   -49.050   -51.796   -54.393   -56.841   -59.141   -61.293   -63.297   -65.152   -66.858   -68.416   -69.826   -71.088   -72.201   -73.165   -73.981   -74.649   -75.169   -75.540   -75.762   -75.836   -75.762   -75.540   -75.169   -74.649   -73.981   -73.165   -72.201   -71.088   -69.826   -68.416   -66.858   -65.152   -63.297   -61.293   -59.141   -56.841   -54.393   -51.796   -49.050   -46.157   -43.114   -39.924   -36.585   -33.097   -29.462   -25.677   -21.745   -17.664   -13.434    -9.057    -4.530     0.144     4.967     9.939    15.058    20.327    25.743    31.308    37.022    42.883    48.894    55.052    61.359    67.815    74.418    81.171    88.071    95.120   102.318    99.162    95.604    92.103    88.659    85.274    81.948    78.682    75.476    72.332    69.250    66.230    63.272    60.378    57.548    54.783    52.082    49.446    46.876    44.371    41.933    39.561    37.256    35.019    32.848    30.745    28.710    26.744    24.845    23.015    21.254    19.562    17.939    16.385    14.901    13.486    12.141    10.866     9.661     8.526     7.462     6.468     5.545     4.692     3.910     3.200     2.560     1.991     1.493     1.067     0.712     0.429     0.217     0.076     0.008     0.000     0.000     0.000     0.000     0.000     0.000     0.000     0.000     0.000     0.000     0.000     0.000     0.000     0.000     0.000     0.000     0.000     0.000     0.000     0.000     0.000     0.000
     0.000     0.000     0.000     0.000     0.000     0.000     0.000     0.000     0.000     0.000     0.000     0.000     0.000     0.000     0.000     0.000     0.000     0.000     0.000     0.000     0.000     0.000     0.000     0.003     0.058     0.184     0.382     0.651     0.991     1.402     1.884     2.437     3.061     3.756     4.521     5.356     6.262     7.239     8.285     9.401    10.587    11.843    13.168    14.562    16.026    17.559    19.160    20.830    22.569    24.376    26.251    28.193    30.203    32.281    34.425    36.636    38.914    41.257    43.667    46.142    48.682    51.286    53.955    56.688    59.484    62.343    65.264    68.247    71.292    74.397    77.562    80.787    84.070    87.411    90.809    94.263    97.773   101.336    98.014    90.965    84.064    77.312    70.708    64.253    57.946    51.787    45.777    39.915    34.202    28.637    23.220    17.952    12.832     7.861     3.038    -1.637    -6.163   -10.541   -14.770   -18.851   -22.784   -26.568   -30.204   -33.691   -37.030   -40.221   -43.263   -46.157   -48.902   -51.499   -53.947   -56.248   -58.399   -60.403   -62.258   -63.964   -65.523   -66.932   -68.194   -69.307   -70.271   -71.088   -71.755   -72.275   -72.646   -72.868   -72.943   -72.868   -72.646   -72.275   -71.755   -71.088   -70.271   -69.307   -68.194   -66.932   -65.523   -63.964   -62.258   -60.403   -58.399   -56.248   -53.947   -51.499   -48.902   -46.157   -43.263   -40.221   -37.030   -33.691   -30.204   -26.568   -22.784   -18.851   -14.770   -10.541    -6.163    -1.637     3.038     7.861    12.832    17.952    23.220    28.637    34.202    39.915    45.777    51.787    57.946    64.253    70.708    77.312    84.064    90.965    98.014   101.336    97.773    94.263    90.809    87.411    84.070    80.787    77.562    74.397    71.292    68.247    65.264    62.343    59.484    56.688    53.955    51.286    48.682    46.142    43.667    41.257    38.914    36.636    34.425    32.281    30.203    28.193    26.251    24.376    22.569    20.830    19.160    17.559    16.026    14.562    13.168    11.843    10.587     9.401     8.285     7.239     6.262     5.356     4.521     3.756     3.061     2.437     1.884     1.402     0.991     0.651     0.382     0.184     0.058     0.003     0.000     0.000     0.000     0.000     0.000     0.000     0.000     0.000     0.000     0.000     0.000     0.000     0.000     0.000     0.000     0.000     0.000     0.000     0.000     0.000     0.000     0.000
     0.000     0.000     0.000     0.000     0.000     0.000     0.000     0.000     0.000     0.000     0.000     0.000     0.000     0.000     0.000     0.000     0.000     0.000     0.000     0.000     0.000     0.000     0.000     0.000     0.041     0.153     0.335     0.589     0.914     1.309     1.775     2.312     2.919     3.597     4.344     5.162     6.050     7.008     8.035     9.132    10.298    11.534    12.838    14.212    15.654    17.165    18.744    20.391    22.106    23.889    25.739    27.657    29.641    31.692    33.809    35.992    38.241    40.556    42.935    45.379    47.888    50.460    53.095    55.794    58.555    61.378    64.262    67.207    70.212    73.277    76.400    79.582    82.821    86.117    89.468    92.874    96.333    99.845   101.056    94.007    87.107    80.354    73.751    67.295    60.988    54.830    48.819    42.958    37.244    31.679    26.263    20.994    15.875    10.903     6.080     1.406    -3.121    -7.498   -11.728   -15.809   -19.741   -23.526   -27.161   -30.649   -33.988   -37.178   -40.221   -43.114   -45.860   -48.457   -50.905   -53.205   -55.357   -57.361   -59.216   -60.922   -62.480   -63.890   -65.152   -66.265   -67.229   -68.045   -68.713   -69.233   -69.604   -69.826   -69.900   -69.826   -69.604   -69.233   -68.713   -68.045   -67.229   -66.265   -65.152   -63.890   -62.480   -60.922   -59.216   -57.361   -55.357   -53.205   -50.905   -48.457   -45.860   -43.114   -40.221   -37.178   -33.988   -30.649   -27.161   -23.526   -19.741   -15.809   -11.728    -7.498    -3.121     1.406     6.080    10.903    15.875    20.994    26.263    31.679    37.244    42.958    48.819    54.830    60.988    67.295    73.751    80.354    87.107    94.007   101.056    99.845    96.333    92.874    89.468    86.117    82.821    79.582    76.400    73.277    70.212    67.207    64.262    61.378    58.555    55.794    53.095    50.460    47.888    45.379    42.935    40.556    38.241    35.992    33.809    31.692    29.641    27.657    25.739    23.889    22.106    20.391    18.744    17.165    15.654    14.212    12.838    11.534    10.298     9.132     8.035     7.008     6.050     5.162     4.344     3.597     2.919     2.312     1.775     1.309     0.914     0.589     0.335     0.153     0.041     0.000     0.000     0.000     0.000     0.000     0.000     0.000     0.000     0.000     0.000     0.000     0.000     0.000     0.000     0.000     0.000     0.000     0.000     0.000     0.000     0.000     0.000     0.000
     0.000     0.000     0.000     0.000     0.000     0.000     0.000     0.000     0.000     0.000     0.000     0.000     0.000     0.000     0.000     0.000     0.000     0.000     0.000     0.000     0.000     0.000     0.000     0.000     0.026     0.123     0.290     0.528     0.837     1.216     1.665     2.185     2.774     3.434     4.164     4.963     5.832     6.770     7.778     8.855    10.001    11.215    12.499    13.850    15.270    16.758    18.314    19.937    21.628    23.385    25.210    27.101    29.059    31.082    33.171    35.326    37.545    39.829    42.178    44.590    47.065    49.604    52.205    54.868    57.593    60.378    63.224    66.130    69.095    72.118    75.198    78.336    81.529    84.778    88.081    91.437    94.845    98.305   101.814    97.198    90.297    83.545    76.941    70.486    64.179    58.020    52.010    46.148    40.435    34.870    29.453    24.185    19.065    14.094     9.271     4.596     0.070    -4.308    -8.537   -12.618   -16.551   -20.335   -23.971   -27.458   -30.797   -33.988   -37.030   -39.924   -42.669   -45.266   -47.715   -50.015   -52.167   -54.170   -56.025   -57.732   -59.290   -60.700   -61.961   -63.074   -64.039   -64.855   -65.523   -66.042   -66.413   -66.636   -66.710   -66.636   -66.413   -66.042   -65.523   -64.855   -64.039   -63.074   -61.961   -60.700   -59.290   -57.732   -56.025   -54.170   -52.167   -50.015   -47.715   -45.266   -42.669   -39.924   -37.030   -33.988   -30.797   -27.458   -23.971   -20.335   -16.551   -12.618    -8.537    -4.308     0.070     4.596     9.271    14.094    19.065    24.185    29.453    34.870    40.435    46.148    52.010    58.020    64.179    70.486    76.941    83.545    90.297    97.198   101.814    98.305    94.845    91.437    88.081    84.778    81.529    78.336    75.198    72.118    69.095    66.130    63.224    60.378    57.593    54.868    52.205    49.604    47.065    44.590    42.178    39.829    37.545    35.326    33.171    31.082    29.059    27.101    25.210    23.385    21.628    19.937    18.314    16.758    15.270    13.850    12.499    11.215    10.001     8.855     7.778     6.770     5.832     4.963     4.164     3.434     2.774     2.185     1.665     1.216     0.837     0.528     0.290     0.123     0.026     0.000     0.000     0.000     0.000     0.000     0.000     0.000     0.000     0.000     0.000     0.000     0.000     0.000     0.000     0.000     0.000     0.000     0.000     0.000     0.000     0.000     0.000     0.000
     0.000     0.000     0.000     0.000     0.000     0.000     0.000     0.000     0.000     0.000     0.000     0.000     0.000     0.000     0.000     0.000     0.000     0.000     0.000     0.000     0.000     0.000     0.000     0.000     0.015     0.095     0.246     0.468     0.760     1.122     1.553     2.055     2.627     3.268     3.979     4.759     5.609     6.527     7.514     8.570     9.695    10.888    12.149    13.478    14.874    16.339    17.870    19.469    21.134    22.866    24.664    26.528    28.458    30.453    32.513    34.637    36.826    39.079    41.395    43.775    46.217    48.721    51.286    53.913    56.600    59.347    62.153    65.018    67.941    70.922    73.958    77.050    80.197    83.398    86.651    89.956    93.312    96.717   100.171   100.537    93.636    86.884    80.280    73.825    67.518    61.359    55.349    49.487    43.774    38.209    32.792    27.524    22.404    17.433    12.610     7.935     3.409    -0.969    -5.198    -9.279   -13.212   -16.996   -20.632   -24.119   -27.458   -30.649   -33.691   -36.585   -39.330   -41.927   -44.376   -46.676   -48.828   -50.831   -52.686   -54.393   -55.951   -57.361   -58.622   -59.735   -60.700   -61.516   -62.184   -62.703   -63.074   -63.297   -63.371   -63.297   -63.074   -62.703   -62.184   -61.516   -60.700   -59.735   -58.622   -57.361   -55.951   -54.393   -52.686   -50.831   -48.828   -46.676   -44.376   -41.927   -39.330   -36.585   -33.691   -30.649   -27.458   -24.119   -20.632   -16.996   -13.212    -9.279    -5.198    -0.969     3.409     7.935    12.610    17.433    22.404    27.524    32.792    38.209    43.774    49.487    55.349    61.359    67.518    73.825    80.280    86.884    93.636   100.537   100.171    96.717    93.312    89.956    86.651    83.398    80.197    77.050    73.958    70.922    67.941    65.018    62.153    59.347    56.600    53.913    51.286    48.721    46.217    43.775    41.395    39.079    36.826    34.637    32.513    30.453    28.458    26.528    24.664    22.866    21.134    19.469    17.870    16.339    14.874    13.478    12.149    10.888     9.695     8.570     7.514     6.527     5.609     4.759     3.979     3.268     2.627     2.055     1.553     1.122     0.760     0.468     0.246     0.095     0.015     0.000     0.000     0.000     0.000     0.000     0.000     0.000     0.000     0.000     0.000     0.000     0.000     0.000     0.000     0.000     0.000     0.000     0.000     0.000     0.000     0.000     0.000     0.000
     0.000     0.000     0.000     0.000     0.000     0.000     0.000     0.000     0.000     0.000     0.000     0.000     0.000     0.000     0.000     0.000     0.000     0.000     0.000     0.000     0.000     0.000     0.000     0.000     0.006     0.070     0.205     0.409     0.683     1.028     1.441     1.925     2.478     3.100     3.791     4.551     5.380     6.278     7.244     8.279     9.381    10.552    11.790    13.095    14.468    15.908    17.414    18.987    20.626    22.331    24.102    25.938    27.839    29.805    31.835    33.929    36.086    38.307    40.590    42.935    45.342    47.811    50.340    52.929    55.577    58.285    61.051    63.874    66.754    69.690    72.682    75.727    78.826    81.978    85.181    88.434    91.736    95.086    98.483   101.924    97.124    90.371    83.768    77.312    71.005    64.847    58.836    52.975    47.261    41.696    36.280    31.011    25.892    20.920    16.097    11.423     6.896     2.519    -1.711    -5.792    -9.724   -13.509   -17.144   -20.632   -23.971   -27.161   -30.204   -33.097   -35.843   -38.440   -40.888   -43.189   -45.340   -47.344   -49.199   -50.905   -52.464   -53.873   -55.135   -56.248   -57.212   -58.028   -58.696   -59.216   -59.587   -59.809   -59.883   -59.809   -59.587   -59.216   -58.696   -58.028   -57.212   -56.248   -55.135   -53.873   -52.464   -50.905   -49.199   -47.344   -45.340   -43.189   -40.888   -38.440   -35.843   -33.097   -30.204   -27.161   -23.971   -20.632   -17.144   -13.509    -9.724    -5.792    -1.711     2.519     6.896    11.423    16.097    20.920    25.892    31.011    36.280    41.696    47.261    52.975    58.836    64.847    71.005    77.312    83.768    90.371    97.124   101.924    98.483    95.086    91.736    88.434    85.181    81.978    78.826    75.727    72.682    69.690    66.754    63.874    61.051    58.285    55.577    52.929    50.340    47.811    45.342    42.935    40.590    38.307    36.086    33.929    31.835    29.805    27.839    25.938    24.102    22.331    20.626    18.987    17.414    15.908    14.468    13.095    11.790    10.552     9.381     8.279     7.244     6.278     5.380     4.551     3.791     3.100     2.478     1.925     1.441     1.028     0.683     0.409     0.205     0.070     0.006     0.000     0.000     0.000     0.000     0.000     0.000     0.000     0.000     0.000     0.000     0.000     0.000     0.000     0.000     0.000     0.000     0.000     0.000     0.000     0.000     0.000     0.000     0.000
     0.000     0.000     0.000     0.000     0.000     0.000     0.000     0.000     0.000     0.000     0.000     0.000     0.000     0.000     0.000     0.000     0.000     0.000     0.000     0.000     0.000     0.000     0.000     0.000     0.001     0.048     0.165     0.352     0.608     0.934     1.329     1.794     2.327     2.929     3.601     4.340     5.148     6.025     6.969     7.981     9.061    10.208    11.422    12.703    14.051    15.466    16.947    18.493    20.105    21.783    23.525    25.332    27.204    29.139    31.138    33.201    35.326    37.513    39.762    42.073    44.444    46.876    49.367    51.918    54.527    57.194    59.918    62.699    65.535    68.426    71.371    74.370    77.420    80.521    83.672    86.872    90.120    93.414    96.752   100.135   100.759    94.007    87.403    80.948    74.641    68.482    62.472    56.610    50.897    45.332    39.915    34.647    29.527    24.556    19.733    15.058    10.532     6.154     1.925    -2.156    -6.089    -9.873   -13.509   -16.996   -20.335   -23.526   -26.568   -29.462   -32.207   -34.804   -37.253   -39.553   -41.705   -43.708   -45.563   -47.269   -48.828   -50.237   -51.499   -52.612   -53.576   -54.393   -55.060   -55.580   -55.951   -56.173   -56.248   -56.173   -55.951   -55.580   -55.060   -54.393   -53.576   -52.612   -51.499   -50.237   -48.828   -47.269   -45.563   -43.708   -41.705   -39.553   -37.253   -34.804   -32.207   -29.462   -26.568   -23.526   -20.335   -16.996   -13.509    -9.873    -6.089    -2.156     1.925     6.154    10.532    15.058    19.733    24.556    29.527    34.647    39.915    45.332    50.897    56.610    62.472    68.482    74.641    80.948    87.403    94.007   100.759   100.135    96.752    93.414    90.120    86.872    83.672    80.521    77.420    74.370    71.371    68.426    65.535    62.699    59.918    57.194    54.527    51.918    49.367    46.876    44.444    42.073    39.762    37.513    35.326    33.201    31.138    29.139    27.204    25.332    23.525    21.783    20.105    18.493    16.947    15.466    14.051    12.703    11.422    10.208     9.061     7.981     6.969     6.025     5.148     4.340     3.601     2.929     2.327     1.794     1.329     0.934     0.608     0.352     0.165     0.048     0.001     0.000     0.000     0.000     0.000     0.000     0.000     0.000     0.000     0.000     0.000     0.000     0.000     0.000     0.000     0.000     0.000     0.000     0.000     0.000     0.000     0.000     0.000     0.000
     0.000     0.000     0.000     0.000     0.000     0.000     0.000     0.000     0.000     0.000     0.000     0.000     0.000     0.000     0.000     0.000     0.000     0.000     0.000     0.000     0.000     0.000     0.000     0.000     0.000     0.030     0.129     0.297     0.535     0.842     1.218     1.662     2.176     2.758     3.408     4.126     4.913     5.767     6.689     7.678     8.734     9.857    11.047    12.303    13.626    15.014    16.468    17.988    19.572    21.221    22.935    24.712    26.553    28.458    30.425    32.455    34.546    36.700    38.914    41.189    43.523    45.917    48.370    50.882    53.450    56.076    58.758    61.495    64.286    67.131    70.029    72.979    75.979    79.029    82.128    85.274    88.466    91.703    94.983    98.305   101.667    97.791    91.188    84.732    78.425    72.267    66.256    60.395    54.681    49.116    43.700    38.431    33.312    28.340    23.517    18.843    14.316     9.939     5.709     1.628    -2.304    -6.089    -9.724   -13.212   -16.551   -19.741   -22.784   -25.677   -28.423   -31.020   -33.468   -35.769   -37.920   -39.924   -41.779   -43.485   -45.043   -46.453   -47.715   -48.828   -49.792   -50.608   -51.276   -51.796   -52.167   -52.389   -52.464   -52.389   -52.167   -51.796   -51.276   -50.608   -49.792   -48.828   -47.715   -46.453   -45.043   -43.485   -41.779   -39.924   -37.920   -35.769   -33.468   -31.020   -28.423   -25.677   -22.784   -19.741   -16.551   -13.212    -9.724    -6.089    -2.304     1.628     5.709     9.939    14.316    18.843    23.517    28.340    33.312    38.431    43.700    49.116    54.681    60.395    66.256    72.267    78.425    84.732    91.188    97.791   101.667    98.305    94.983    91.703    88.466    85.274    82.128    79.029    75.979    72.979    70.029    67.131    64.286    61.495    58.758    56.076    53.450    50.882    48.370    45.917    43.523    41.189    38.914    36.700    34.546    32.455    30.425    28.458    26.553    24.712    22.935    21.221    19.572    17.988    16.468    15.014    13.626    12.303    11.047     9.857     8.734     7.678     6.689     5.767     4.913     4.126     3.408     2.758     2.176     1.662     1.218     0.842     0.535     0.297     0.129     0.030     0.000     0.000     0.000     0.000     0.000     0.000     0.000     0.000     0.000     0.000     0.000     0.000     0.000     0.000     0.000     0.000     0.000     0.000     0.000     0.000     0.000     0.000     0.000     0.000
     0.000     0.000     0.000     0.000     0.000     0.000     0.000     0.000     0.000     0.000     0.000     0.000     0.000     0.000     0.000     0.000     0.000     0.000     0.000     0.000     0.000     0.000     0.000     0.000     0.000     0.015     0.096     0.245     0.464     0.751     1.107     1.532     2.024     2.585     3.214     3.910     4.675     5.506     6.404     7.370     8.402     9.501    10.665    11.896    13.192    14.554    15.980    17.472    19.028    20.648    22.331    24.078    25.888    27.761    29.695    31.692    33.749    35.868    38.046    40.284    42.582    44.937    47.351    49.822    52.349    54.932    57.571    60.263    63.009    65.807    68.657    71.557    74.507    77.505    80.550    83.642    86.777    89.956    93.177    96.438    99.737   101.724    95.120    88.665    82.358    76.199    70.189    64.327    58.614    53.049    47.632    42.364    37.244    32.273    27.450    22.775    18.249    13.871     9.642     5.561     1.628    -2.156    -5.792    -9.279   -12.618   -15.809   -18.851   -21.745   -24.490   -27.087   -29.536   -31.836   -33.988   -35.991   -37.846   -39.553   -41.111   -42.521   -43.782   -44.895   -45.860   -46.676   -47.344   -47.863   -48.234   -48.457   -48.531   -48.457   -48.234   -47.863   -47.344   -46.676   -45.860   -44.895   -43.782   -42.521   -41.111   -39.553   -37.846   -35.991   -33.988   -31.836   -29.536   -27.087   -24.490   -21.745   -18.851   -15.809   -12.618    -9.279    -5.792    -2.156     1.628     5.561     9.642    13.871    18.249    22.775    27.450    32.273    37.244    42.364    47.632    53.049    58.614    64.327    70.189    76.199    82.358    88.665    95.120   101.724    99.737    96.438    93.177    89.956    86.777    83.642    80.550    77.505    74.507    71.557    68.657    65.807    63.009    60.263    57.571    54.932    52.349    49.822    47.351    44.937    42.582    40.284    38.046    35.868    33.749    31.692    29.695    27.761    25.888    24.078    22.331    20.648    19.028    17.472    15.980    14.554    13.192    11.896    10.665     9.501     8.402     7.370     6.404     5.506     4.675     3.910     3.214     2.585     2.024     1.532     1.107     0.751     0.464     0.245     0.096     0.015     0.000     0.000     0.000     0.000     0.000     0.000     0.000     0.000     0.000     0.000     0.000     0.000     0.000     0.000     0.000     0.000     0.000     0.000     0.000     0.000     0.000     0.000     0.000     0.000
     0.000     0.000     0.000     0.000     0.000     0.000     0.000     0.000     0.000     0.000     0.000     0.000     0.000     0.000     0.000     0.000     0.000     0.000     0.000     0.000     0.000     0.000     0.000     0.000     0.000     0.005     0.067     0.197     0.396     0.663     0.998     1.402     1.873     2.413     3.019     3.693     4.434     5.242     6.117     7.058     8.065     9.139    10.277    11.482    12.751    14.085    15.484    16.946    18.473    20.063    21.716    23.432    25.210    27.050    28.951    30.913    32.936    35.019    37.161    39.361    41.620    43.937    46.310    48.740    51.225    53.765    56.359    59.006    61.706    64.456    67.257    70.107    73.006    75.951    78.942    81.978    85.057    88.177    91.338    94.537    97.773   101.044    99.201    92.746    86.439    80.280    74.270    68.408    62.695    57.130    51.713    46.445    41.325    36.354    31.531    26.856    22.330    17.952    13.723     9.642     5.709     1.925    -1.711    -5.198    -8.537   -11.728   -14.770   -17.664   -20.409   -23.006   -25.455   -27.755   -29.907   -31.910   -33.765   -35.472   -37.030   -38.440   -39.701   -40.814   -41.779   -42.595   -43.263   -43.782   -44.153   -44.376   -44.450   -44.376   -44.153   -43.782   -43.263   -42.595   -41.779   -40.814   -39.701   -38.440   -37.030   -35.472   -33.765   -31.910   -29.907   -27.755   -25.455   -23.006   -20.409   -17.664   -14.770   -11.728    -8.537    -5.198    -1.711     1.925     5.709     9.642    13.723    17.952    22.330    26.856    31.531    36.354    41.325    46.445    51.713    57.130    62.695    68.408    74.270    80.280    86.439    92.746    99.201   101.044    97.773    94.537    91.338    88.177    85.057    81.978    78.942    75.951    73.006    70.107    67.257    64.456    61.706    59.006    56.359    53.765    51.225    48.740    46.310    43.937    41.620    39.361    37.161    35.019    32.936    30.913    28.951    27.050    25.210    23.432    21.716    20.063    18.473    16.946    15.484    14.085    12.751    11.482    10.277     9.139     8.065     7.058     6.117     5.242     4.434     3.693     3.019     2.413     1.873     1.402     0.998     0.663     0.396     0.197     0.067     0.005     0.000     0.000     0.000     0.000     0.000     0.000     0.000     0.000     0.000     0.000     0.000     0.000     0.000     0.000     0.000     0.000     0.000     0.000     0.000     0.000     0.000     0.000     0.000     0.000
     0.000     0.000     0.000     0.000     0.000     0.000     0.000     0.000     0.000     0.000     0.000     0.000     0.000     0.000     0.000     0.000     0.000     0.000     0.000     0.000     0.000     0.000     0.000     0.000     0.000     0.000     0.042     0.153     0.331     0.577     0.892     1.274     1.724     2.240     2.824     3.475     4.193     4.977     5.827     6.743     7.725     8.772     9.884    11.062    12.303    13.609    14.979    16.413    17.909    19.469    21.090    22.774    24.520    26.326    28.193    30.121    32.108    34.154    36.258    38.421    40.641    42.917    45.250    47.638    50.080    52.576    55.125    57.726    60.378    63.081    65.832    68.631    71.478    74.370    77.306    80.285    83.307    86.368    89.468    92.605    95.777    98.983   102.219    96.975    90.668    84.510    78.499    72.638    66.924    61.359    55.943    50.674    45.555    40.583    35.760    31.086    26.559    22.182    17.952    13.871     9.939     6.154     2.519    -0.969    -4.308    -7.498   -10.541   -13.434   -16.180   -18.777   -21.225   -23.526   -25.677   -27.681   -29.536   -31.242   -32.801   -34.210   -35.472   -36.585   -37.549   -38.366   -39.033   -39.553   -39.924   -40.146   -40.221   -40.146   -39.924   -39.553   -39.033   -38.366   -37.549   -36.585   -35.472   -34.210   -32.801   -31.242   -29.536   -27.681   -25.677   -23.526   -21.225   -18.777   -16.180   -13.434   -10.541    -7.498    -4.308    -0.969     2.519     6.154     9.939    13.871    17.952    22.182    26.559    31.086    35.760    40.583    45.555    50.674    55.943    61.359    66.924    72.638    78.499    84.510    90.668    96.975   102.219    98.983    95.777    92.605    89.468    86.368    83.307    80.285    77.306    74.370    71.478    68.631    65.832    63.081    60.378    57.726    55.125    52.576    50.080    47.638    45.250    42.917    40.641    38.421    36.258    34.154    32.108    30.121    28.193    26.326    24.520    22.774    21.090    19.469    17.909    16.413    14.979    13.609    12.303    11.062     9.884     8.772     7.725     6.743     5.827     4.977     4.193     3.475     2.824     2.240     1.724     1.274     0.892     0.577     0.331     0.153     0.042     0.000     0.000     0.000     0.000     0.000     0.000     0.000     0.000     0.000     0.000     0.000     0.000     0.000     0.000     0.000     0.000     0.000     0.000     0.000     0.000     0.000     0.000     0.000     0.000     0.000
     0.000     0.000     0.000     0.000     0.000     0.000     0.000     0.000     0.000     0.000     0.000     0.000     0.000     0.000     0.000     0.000     0.000     0.000     0.000     0.000     0.000     0.000     0.000     0.000     0.000     0.000     0.023     0.113     0.270     0.495     0.788     1.148     1.575     2.069     2.630     3.257     3.951     4.710     5.535     6.426     7.381     8.402     9.487    10.637    11.850    13.127    14.468    15.871    17.337    18.865    20.455    22.106    23.818    25.591    27.423    29.315    31.266    33.274    35.341    37.465    39.645    41.881    44.172    46.517    48.916    51.367    53.871    56.425    59.029    61.682    64.383    67.131    69.925    72.763    75.644    78.566    81.529    84.531    87.570    90.645    93.753    96.893   100.062   101.353    95.046    88.887    82.877    77.015    71.302    65.737    60.320    55.052    49.932    44.961    40.138    35.463    30.937    26.559    22.330    18.249    14.316    10.532     6.896     3.409     0.070    -3.121    -6.163    -9.057   -11.802   -14.399   -16.847   -19.148   -21.300   -23.303   -25.158   -26.865   -28.423   -29.833   -31.094   -32.207   -33.172   -33.988   -34.656   -35.175   -35.546   -35.769   -35.843   -35.769   -35.546   -35.175   -34.656   -33.988   -33.172   -32.207   -31.094   -29.833   -28.423   -26.865   -25.158   -23.303   -21.300   -19.148   -16.847   -14.399   -11.802    -9.057    -6.163    -3.121     0.070     3.409     6.896    10.532    14.316    18.249    22.330    26.559    30.937    35.463    40.138    44.961    49.932    55.052    60.320    65.737    71.302    77.015    82.877    88.887    95.046   101.353   100.062    96.893    93.753    90.645    87.570    84.531    81.529    78.566    75.644    72.763    69.925    67.131    64.383    61.682    59.029    56.425    53.871    51.367    48.916    46.517    44.172    41.881    39.645    37.465    35.341    33.274    31.266    29.315    27.423    25.591    23.818    22.106    20.455    18.865    17.337    15.871    14.468    13.127    11.850    10.637     9.487     8.402     7.381     6.426     5.535     4.710     3.951     3.257     2.630     2.069     1.575     1.148     0.788     0.495     0.270     0.113     0.023     0.000     0.000     0.000     0.000     0.000     0.000     0.000     0.000     0.000     0.000     0.000     0.000     0.000     0.000     0.000     0.000     0.000     0.000     0.000     0.000     0.000     0.000     0.000     0.000     0.000
     0.000     0.000     0.000     0.000     0.000     0.000     0.000     0.000     0.000     0.000     0.000     0.000     0.000     0.000     0.000     0.000     0.000     0.000     0.000     0.000     0.000     0.000     0.000     0.000     0.000     0.000     0.009     0.078     0.214     0.417     0.688     1.026     1.430     1.900     2.437     3.040     3.709     4.443     5.242     6.107     7.036     8.029     9.087    10.208    11.392    12.640    13.951    15.323    16.758    18.254    19.811    21.429    23.107    24.845    26.642    28.497    30.411    32.382    34.410    36.494    38.634    40.829    43.077    45.379    47.734    50.140    52.597    55.104    57.660    60.263    62.913    65.609    68.350    71.133    73.958    76.824    79.728    82.670    85.648    88.659    91.703    94.777    97.879   101.007    99.572    93.414    87.403    81.542    75.828    70.263    64.847    59.578    54.459    49.487    44.664    39.990    35.463    31.086    26.856    22.775    18.843    15.058    11.423     7.935     4.596     1.406    -1.637    -4.530    -7.276    -9.873   -12.321   -14.622   -16.773   -18.777   -20.632   -22.338   -23.897   -25.306   -26.568   -27.681   -28.645   -29.462   -30.129   -30.649   -31.020   -31.242   -31.317   -31.242   -31.020   -30.649   -30.129   -29.462   -28.645   -27.681   -26.568   -25.306   -23.897   -22.338   -20.632   -18.777   -16.773   -14.622   -12.321    -9.873    -7.276    -4.530    -1.637     1.406     4.596     7.935    11.423    15.058    18.843    22.775    26.856    31.086    35.463    39.990    44.664    49.487    54.459    59.578    64.847    70.263    75.828    81.542    87.403    93.414    99.572   101.007    97.879    94.777    91.703    88.659    85.648    82.670    79.728    76.824    73.958    71.133    68.350    65.609    62.913    60.263    57.660    55.104    52.597    50.140    47.734    45.379    43.077    40.829    38.634    36.494    34.410    32.382    30.411    28.497    26.642    24.845    23.107    21.429    19.811    18.254    16.758    15.323    13.951    12.640    11.392    10.208     9.087     8.029     7.036     6.107     5.242     4.443     3.709     3.040     2.437     1.900     1.430     1.026     0.688     0.417     0.214     0.078     0.009     0.000     0.000     0.000     0.000     0.000     0.000     0.000     0.000     0.000     0.000     0.000     0.000     0.000     0.000     0.000     0.000     0.000     0.000     0.000     0.000     0.000     0.000     0.000     0.000     0.000
     0.000     0.000     0.000     0.000     0.000     0.000     0.000     0.000     0.000     0.000     0.000     0.000     0.000     0.000     0.000     0.000     0.000     0.000     0.000     0.000     0.000     0.000     0.000     0.000     0.000     0.000     0.001     0.049     0.163     0.344     0.592     0.906     1.287     1.734     2.246     2.824     3.468     4.176     4.949     5.787     6.689     7.654     8.683     9.776    10.931    12.149    13.428    14.770    16.173    17.636    19.160    20.744    22.388    24.090    25.851    27.670    29.546    31.478    33.467    35.511    37.609    39.762    41.968    44.226    46.536    48.896    51.306    53.765    56.272    58.825    61.424    64.068    66.754    69.483    72.252    75.060    77.905    80.787    83.703    86.651    89.630    92.638    95.673    98.732   101.814    98.088    92.078    86.216    80.503    74.938    69.521    64.253    59.133    54.162    49.339    44.664    40.138    35.760    31.531    27.450    23.517    19.733    16.097    12.610     9.271     6.080     3.038     0.144    -2.601    -5.198    -7.647    -9.947   -12.099   -14.102   -15.957   -17.664   -19.222   -20.632   -21.893   -23.006   -23.971   -24.787   -25.455   -25.974   -26.345   -26.568   -26.642   -26.568   -26.345   -25.974   -25.455   -24.787   -23.971   -23.006   -21.893   -20.632   -19.222   -17.664   -15.957   -14.102   -12.099    -9.947    -7.647    -5.198    -2.601     0.144     3.038     6.080     9.271    12.610    16.097    19.733    23.517    27.450    31.531    35.760    40.138    44.664    49.339    54.162    59.133    64.253    69.521    74.938    80.503    86.216    92.078    98.088   101.814    98.732    95.673    92.638    89.630    86.651    83.703    80.787    77.905    75.060    72.252    69.483    66.754    64.068    61.424    58.825    56.272    53.765    51.306    48.896    46.536    44.226    41.968    39.762    37.609    35.511    33.467    31.478    29.546    27.670    25.851    24.090    22.388    20.744    19.160    17.636    16.173    14.770    13.428    12.149    10.931     9.776     8.683     7.654     6.689     5.787     4.949     4.176     3.468     2.824     2.246     1.734     1.287     0.906     0.592     0.344     0.163     0.049     0.001     0.000     0.000     0.000     0.000     0.000     0.000     0.000     0.000     0.000     0.000     0.000     0.000     0.000     0.000     0.000     0.000     0.000     0.000     0.000     0.000     0.000     0.000     0.000     0.000     0.000
     0.000     0.000     0.000     0.000     0.000     0.000     0.000     0.000     0.000     0.000     0.000     0.000     0.000     0.000     0.000     0.000     0.000     0.000     0.000     0.000     0.000     0.000     0.000     0.000     0.000     0.000     0.000     0.026     0.118     0.276     0.501     0.792     1.148     1.571     2.058     2.611     3.228     3.910     4.657     5.467     6.341     7.278     8.279     9.342    10.467    11.654    12.902    14.212    15.582    17.013    18.503    20.053    21.661    23.327    25.051    26.833    28.670    30.564    32.513    34.516    36.573    38.683    40.846    43.059    45.324    47.638    50.001    52.411    54.868    57.371    59.918    62.509    65.141    67.814    70.527    73.277    76.063    78.884    81.738    84.624    87.538    90.480    93.447    96.438    99.449   102.478    96.901    91.039    85.326    79.761    74.344    69.076    63.956    58.985    54.162    49.487    44.961    40.583    36.354    32.273    28.340    24.556    20.920    17.433    14.094    10.903     7.861     4.967     2.222    -0.375    -2.824    -5.124    -7.276    -9.279   -11.134   -12.841   -14.399   -15.809   -17.070   -18.183   -19.148   -19.964   -20.632   -21.151   -21.522   -21.745   -21.819   -21.745   -21.522   -21.151   -20.632   -19.964   -19.148   -18.183   -17.070   -15.809   -14.399   -12.841   -11.134    -9.279    -7.276    -5.124    -2.824    -0.375     2.222     4.967     7.861    10.903    14.094    17.433    20.920    24.556    28.340    32.273    36.354    40.583    44.961    49.487    54.162    58.985    63.956    69.076    74.344    79.761    85.326    91.039    96.901   102.478    99.449    96.438    93.447    90.480    87.538    84.624    81.738    78.884    76.063    73.277    70.527    67.814    65.141    62.509    59.918    57.371    54.868    52.411    50.001    47.638    45.324    43.059    40.846    38.683    36.573    34.516    32.513    30.564    28.670    26.833    25.051    23.327    21.661    20.053    18.503    17.013    15.582    14.212    12.902    11.654    10.467     9.342     8.279     7.278     6.341     5.467     4.657     3.910     3.228     2.611     2.058     1.571     1.148     0.792     0.501     0.276     0.118     0.026     0.000     0.000     0.000     0.000     0.000     0.000     0.000     0.000     0.000     0.000     0.000     0.000     0.000     0.000     0.000     0.000     0.000     0.000     0.000     0.000     0.000     0.000     0.000     0.000     0.000     0.000
     0.000     0.000     0.000     0.000     0.000     0.000     0.000     0.000     0.000     0.000     0.000     0.000     0.000     0.000     0.000     0.000     0.000     0.000     0.000     0.000     0.000     0.000     0.000     0.000     0.000     0.000     0.000     0.010     0.079     0.214     0.415     0.682     1.014     1.411     1.873     2.400     2.991     3.647     4.366     5.148     5.994     6.902     7.873     8.906    10.001    11.157    12.373    13.651    14.988    16.385    17.841    19.355    20.928    22.558    24.245    25.988    27.787    29.641    31.549    33.511    35.526    37.593    39.712    41.881    44.099    46.367    48.682    51.043    53.450    55.902    58.397    60.934    63.512    66.130    68.785    71.478    74.205    76.965    79.757    82.579    85.429    88.305    91.205    94.127    97.068   100.026   101.872    96.011    90.297    84.732    79.316    74.047    68.928    63.956    59.133    54.459    49.932    45.555    41.325    37.244    33.312    29.527    25.892    22.404    19.065    15.875    12.832     9.939     7.193     4.596     2.148    -0.153    -2.304    -4.308    -6.163    -7.869    -9.428   -10.837   -12.099   -13.212   -14.176   -14.993   -15.660   -16.180   -16.551   -16.773   -16.848   -16.773   -16.551   -16.180   -15.660   -14.993   -14.176   -13.212   -12.099   -10.837    -9.428    -7.869    -6.163    -4.308    -2.304    -0.153     2.148     4.596     7.193     9.939    12.832    15.875    19.065    22.404    25.892    29.527    33.312    37.244    41.325    45.555    49.932    54.459    59.133    63.956    68.928    74.047    79.316    84.732    90.297    96.011   101.872   100.026    97.068    94.127    91.205    88.305    85.429    82.579    79.757    76.965    74.205    71.478    68.785    66.130    63.512    60.934    58.397    55.902    53.450    51.043    48.682    46.367    44.099    41.881    39.712    37.593    35.526    33.511    31.549    29.641    27.787    25.988    24.245    22.558    20.928    19.355    17.841    16.385    14.988    13.651    12.373    11.157    10.001     8.906     7.873     6.902     5.994     5.148     4.366     3.647     2.991     2.400     1.873     1.411     1.014     0.682     0.415     0.214     0.079     0.010     0.000     0.000     0.000     0.000     0.000     0.000     0.000     0.000     0.000     0.000     0.000     0.000     0.000     0.000     0.000     0.000     0.000     0.000     0.000     0.000     0.000     0.000     0.000     0.000     0.000     0.000
     0.000     0.000     0.000     0.000     0.000     0.000     0.000     0.000     0.000     0.000     0.000     0.000     0.000     0.000     0.000     0.000     0.000     0.000     0.000     0.000     0.000     0.000     0.000     0.000     0.000     0.000     0.000     0.001     0.047     0.158     0.335     0.577     0.885     1.257     1.693     2.193     2.758     3.386     4.077     4.831     5.648     6.527     7.468     8.470     9.534    10.658    11.843    13.087    14.391    15.753    17.174    18.653    20.190    21.783    23.432    25.137    26.896    28.710    30.578    32.498    34.471    36.494    38.568    40.692    42.864    45.084    47.351    49.663    52.020    54.421    56.863    59.347    61.870    64.432    67.031    69.664    72.332    75.032    77.762    80.521    83.306    86.117    88.949    91.803    94.674    97.561   100.461   101.130    95.417    89.852    84.435    79.167    74.047    69.076    64.253    59.578    55.052    50.674    46.445    42.364    38.431    34.647    31.011    27.524    24.185    20.994    17.952    15.058    12.313     9.716     7.267     4.967     2.815     0.812    -1.043    -2.750    -4.308    -5.718    -6.979    -8.092    -9.057    -9.873   -10.541   -11.060   -11.431   -11.654   -11.728   -11.654   -11.431   -11.060   -10.541    -9.873    -9.057    -8.092    -6.979    -5.718    -4.308    -2.750    -1.043     0.812     2.815     4.967     7.267     9.716    12.313    15.058    17.952    20.994    24.185    27.524    31.011    34.647    38.431    42.364    46.445    50.674    55.052    59.578    64.253    69.076    74.047    79.167    84.435    89.852    95.417   101.130   100.461    97.561    94.674    91.803    88.949    86.117    83.306    80.521    77.762    75.032    72.332    69.664    67.031    64.432    61.870    59.347    56.863    54.421    52.020    49.663    47.351    45.084    42.864    40.692    38.568    36.494    34.471    32.498    30.578    28.710    26.896    25.137    23.432    21.783    20.190    18.653    17.174    15.753    14.391    13.087    11.843    10.658     9.534     8.470     7.468     6.527     5.648     4.831     4.077     3.386     2.758     2.193     1.693     1.257     0.885     0.577     0.335     0.158     0.047     0.001     0.000     0.000     0.000     0.000     0.000     0.000     0.000     0.000     0.000     0.000     0.000     0.000     0.000     0.000     0.000     0.000     0.000     0.000     0.000     0.000     0.000     0.000     0.000     0.000     0.000     0.000
     0.000     0.000     0.000     0.000     0.000     0.000     0.000     0.000     0.000     0.000     0.000     0.000     0.000     0.000     0.000     0.000     0.000     0.000     0.000     0.000     0.000     0.000     0.000     0.000     0.000     0.000     0.000     0.000     0.023     0.110     0.262     0.480     0.761     1.107     1.517     1.991     2.528     3.128     3.791     4.517     5.304     6.153     7.064     8.035     9.067    10.159    11.311    12.522    13.792    15.120    16.506    17.948    19.448    21.004    22.615    24.280    26.000    27.774    29.600    31.478    33.408    35.387    37.417    39.495    41.620    43.793    46.011    48.274    50.580    52.929    55.319    57.749    60.217    62.723    65.264    67.840    70.448    73.087    75.755    78.451    81.172    83.917    86.683    89.468    92.270    95.086    97.914   100.752   100.685    95.120    89.704    84.435    79.316    74.344    69.521    64.847    60.320    55.943    51.713    47.632    43.700    39.915    36.280    32.792    29.453    26.263    23.220    20.327    17.581    14.984    12.536    10.235     8.084     6.080     4.225     2.519     0.960    -0.449    -1.711    -2.824    -3.788    -4.605    -5.272    -5.792    -6.163    -6.385    -6.460    -6.385    -6.163    -5.792    -5.272    -4.605    -3.788    -2.824    -1.711    -0.449     0.960     2.519     4.225     6.080     8.084    10.235    12.536    14.984    17.581    20.327    23.220    26.263    29.453    32.792    36.280    39.915    43.700    47.632    51.713    55.943    60.320    64.847    69.521    74.344    79.316    84.435    89.704    95.120   100.685   100.752    97.914    95.086    92.270    89.468    86.683    83.917    81.172    78.451    75.755    73.087    70.448    67.840    65.264    62.723    60.217    57.749    55.319    52.929    50.580    48.274    46.011    43.793    41.620    39.495    37.417    35.387    33.408    31.478    29.600    27.774    26.000    24.280    22.615    21.004    19.448    17.948    16.506    15.120    13.792    12.522    11.311    10.159     9.067     8.035     7.064     6.153     5.304     4.517     3.791     3.128     2.528     1.991     1.517     1.107     0.761     0.480     0.262     0.110     0.023     0.000     0.000     0.000     0.000     0.000     0.000     0.000     0.000     0.000     0.000     0.000     0.000     0.000     0.000     0.000     0.000     0.000     0.000     0.000     0.000     0.000     0.000     0.000     0.000     0.000     0.000     0.000
     0.000     0.000     0.000     0.000     0.000     0.000     0.000     0.000     0.000     0.000     0.000     0.000     0.000     0.000     0.000     0.000     0.000     0.000     0.000     0.000     0.000     0.000     0.000     0.000     0.000     0.000     0.000     0.000     0.007     0.070     0.197     0.389     0.644     0.964     1.347     1.794     2.303     2.875     3.509     4.205     4.963     5.782     6.662     7.602     8.602     9.661    10.780    11.957    13.192    14.485    15.835    17.241    18.704    20.221    21.794    23.420    25.100    26.833    28.617    30.453    32.339    34.274    36.258    38.290    40.369    42.493    44.663    46.876    49.131    51.428    53.765    56.141    58.555    61.004    63.488    66.006    68.554    71.133    73.740    76.372    79.029    81.709    84.408    87.125    89.858    92.605    95.362    98.127   100.898   100.537    95.120    89.852    84.732    79.761    74.938    70.263    65.737    61.359    57.130    53.049    49.116    45.332    41.696    38.209    34.870    31.679    28.637    25.743    22.998    20.401    17.952    15.652    13.500    11.497     9.642     7.935     6.377     4.967     3.706     2.593     1.628     0.812     0.144    -0.375    -0.746    -0.969    -1.043    -0.969    -0.746    -0.375     0.144     0.812     1.628     2.593     3.706     4.967     6.377     7.935     9.642    11.497    13.500    15.652    17.952    20.401    22.998    25.743    28.637    31.679    34.870    38.209    41.696    45.332    49.116    53.049    57.130    61.359    65.737    70.263    74.938    79.761    84.732    89.852    95.120   100.537   100.898    98.127    95.362    92.605    89.858    87.125    84.408    81.709    79.029    76.372    73.740    71.133    68.554    66.006    63.488    61.004    58.555    56.141    53.765    51.428    49.131    46.876    44.663    42.493    40.369    38.290    36.258    34.274    32.339    30.453    28.617    26.833    25.100    23.420    21.794    20.221    18.704    17.241    15.835    14.485    13.192    11.957    10.780     9.661     8.602     7.602     6.662     5.782     4.963     4.205     3.509     2.875     2.303     1.794     1.347     0.964     0.644     0.389     0.197     0.070     0.007     0.000     0.000     0.000     0.000     0.000     0.000     0.000     0.000     0.000     0.000     0.000     0.000     0.000     0.000     0.000     0.000     0.000     0.000     0.000     0.000     0.000     0.000     0.000     0.000     0.000     0.000     0.000
     0.000     0.000     0.000     0.000     0.000     0.000     0.000     0.000     0.000     0.000     0.000     0.000     0.000     0.000     0.000     0.000     0.000     0.000     0.000     0.000     0.000     0.000     0.000     0.000     0.000     0.000     0.000     0.000     0.000     0.038     0.140     0.305     0.535     0.828     1.184     1.603     2.084     2.627     3.232     3.898     4.626     5.414     6.262     7.171     8.138     9.165    10.250    11.392    12.593    13.850    15.164    16.533    17.958    19.438    20.971    22.558    24.197    25.888    27.631    29.423    31.266    33.156    35.095    37.081    39.112    41.189    43.309    45.472    47.676    49.921    52.205    54.527    56.885    59.279    61.706    64.165    66.654    69.172    71.717    74.287    76.880    79.495    82.128    84.778    87.443    90.120    92.806    95.500    98.198   100.898   100.685    95.417    90.297    85.326    80.503    75.828    71.302    66.924    62.695    58.614    54.681    50.897    47.261    43.774    40.435    37.244    34.202    31.308    28.563    25.966    23.517    21.217    19.065    17.062    15.207    13.500    11.942    10.532     9.271     8.158     7.193     6.377     5.709     5.190     4.819     4.596     4.522     4.596     4.819     5.190     5.709     6.377     7.193     8.158     9.271    10.532    11.942    13.500    15.207    17.062    19.065    21.217    23.517    25.966    28.563    31.308    34.202    37.244    40.435    43.774    47.261    50.897    54.681    58.614    62.695    66.924    71.302    75.828    80.503    85.326    90.297    95.417   100.685   100.898    98.198    95.500    92.806    90.120    87.443    84.778    82.128    79.495    76.880    74.287    71.717    69.172    66.654    64.165    61.706    59.279    56.885    54.527    52.205    49.921    47.676    45.472    43.309    41.189    39.112    37.081    35.095    33.156    31.266    29.423    27.631    25.888    24.197    22.558    20.971    19.438    17.958    16.533    15.164    13.850    12.593    11.392    10.250     9.165     8.138     7.171     6.262     5.414     4.626     3.898     3.232     2.627     2.084     1.603     1.184     0.828     0.535     0.305     0.140     0.038     0.000     0.000     0.000     0.000     0.000     0.000     0.000     0.000     0.000     0.000     0.000     0.000     0.000     0.000     0.000     0.000     0.000     0.000     0.000     0.000     0.000     0.000     0.000     0.000     0.000     0.000     0.000     0.000
     0.000     0.000     0.000     0.000     0.000     0.000     0.000     0.000     0.000     0.000     0.000     0.000     0.000     0.000     0.000     0.000     0.000     0.000     0.000     0.000     0.000     0.000     0.000     0.000     0.000     0.000     0.000     0.000     0.000     0.015     0.091     0.231     0.434     0.699     1.028     1.418     1.871     2.385     2.960     3.597     4.294     5.051     5.867     6.743     7.678     8.671     9.722    10.830    11.995    13.216    14.494    15.826    17.213    18.653    20.147    21.694    23.292    24.942    26.642    28.391    30.190    32.036    33.929    35.868    37.852    39.880    41.950    44.063    46.217    48.409    50.640    52.908    55.211    57.548    59.918    62.319    64.749    67.207    69.690    72.198    74.728    77.277    79.845    82.429    85.026    87.634    90.251    92.874    95.500    98.127   100.752   101.130    96.011    91.039    86.216    81.542    77.015    72.638    68.408    64.327    60.395    56.610    52.975    49.487    46.148    42.958    39.915    37.022    34.276    31.679    29.231    26.930    24.779    22.775    20.920    19.214    17.655    16.246    14.984    13.871    12.907    12.090    11.423    10.903    10.532    10.310    10.235    10.310    10.532    10.903    11.423    12.090    12.907    13.871    14.984    16.246    17.655    19.214    20.920    22.775    24.779    26.930    29.231    31.679    34.276    37.022    39.915    42.958    46.148    49.487    52.975    56.610    60.395    64.327    68.408    72.638    77.015    81.542    86.216    91.039    96.011   101.130   100.752    98.127    95.500    92.874    90.251    87.634    85.026    82.429    79.845    77.277    74.728    72.198    69.690    67.207    64.749    62.319    59.918    57.548    55.211    52.908    50.640    48.409    46.217    44.063    41.950    39.880    37.852    35.868    33.929    32.036    30.190    28.391    26.642    24.942    23.292    21.694    20.147    18.653    17.213    15.826    14.494    13.216    11.995    10.830     9.722     8.671     7.678     6.743     5.867     5.051     4.294     3.597     2.960     2.385     1.871     1.418     1.028     0.699     0.434     0.231     0.091     0.015     0.000     0.000     0.000     0.000     0.000     0.000     0.000     0.000     0.000     0.000     0.000     0.000     0.000     0.000     0.000     0.000     0.000     0.000     0.000     0.000     0.000     0.000     0.000     0.000     0.000     0.000     0.000     0.000
     0.000     0.000     0.000     0.000     0.000     0.000     0.000     0.000     0.000     0.000     0.000     0.000     0.000     0.000     0.000     0.000     0.000     0.000     0.000     0.000     0.000     0.000     0.000     0.000     0.000     0.000     0.000     0.000     0.000     0.003     0.052     0.165     0.341     0.579     0.879     1.241     1.665     2.150     2.695     3.301     3.967     4.692     5.477     6.320     7.222     8.181     9.197    10.270    11.400    12.585    13.825    15.120    16.468    17.870    19.324    20.830    22.388    23.995    25.653    27.359    29.112    30.913    32.760    34.653    36.589    38.568    40.590    42.652    44.754    46.895    49.072    51.286    53.534    55.815    58.128    60.471    62.842    65.239    67.662    70.107    72.574    75.060    77.562    80.080    82.610    85.150    87.698    90.251    92.806    95.362    97.914   100.461   101.872    96.901    92.078    87.403    82.877    78.499    74.270    70.189    66.256    62.472    58.836    55.349    52.010    48.819    45.777    42.883    40.138    37.541    35.092    32.792    30.640    28.637    26.782    25.075    23.517    22.107    20.846    19.733    18.768    17.952    17.284    16.765    16.394    16.171    16.097    16.171    16.394    16.765    17.284    17.952    18.768    19.733    20.846    22.107    23.517    25.075    26.782    28.637    30.640    32.792    35.092    37.541    40.138    42.883    45.777    48.819    52.010    55.349    58.836    62.472    66.256    70.189    74.270    78.499    82.877    87.403    92.078    96.901   101.872   100.461    97.914    95.362    92.806    90.251    87.698    85.150    82.610    80.080    77.562    75.060    72.574    70.107    67.662    65.239    62.842    60.471    58.128    55.815    53.534    51.286    49.072    46.895    44.754    42.652    40.590    38.568    36.589    34.653    32.760    30.913    29.112    27.359    25.653    23.995    22.388    20.830    19.324    17.870    16.468    15.120    13.825    12.585    11.400    10.270     9.197     8.181     7.222     6.320     5.477     4.692     3.967     3.301     2.695     2.150     1.665     1.241     0.879     0.579     0.341     0.165     0.052     0.003     0.000     0.000     0.000     0.000     0.000     0.000     0.000     0.000     0.000     0.000     0.000     0.000     0.000     0.000     0.000     0.000     0.000     0.000     0.000     0.000     0.000     0.000     0.000     0.000     0.000     0.000     0.000     0.000
     0.000     0.000     0.000     0.000     0.000     0.000     0.000     0.000     0.000     0.000     0.000     0.000     0.000     0.000     0.000     0.000     0.000     0.000     0.000     0.000     0.000     0.000     0.000     0.000     0.000     0.000     0.000     0.000     0.000     0.000     0.024     0.109     0.258     0.468     0.740     1.073     1.467     1.922     2.437     3.012     3.647     4.340     5.092     5.902     6.770     7.695     8.677     9.715    10.808    11.957    13.160    14.416    15.726    17.089    18.503    19.968    21.484    23.050    24.664    26.326    28.035    29.791    31.592    33.437    35.326    37.256    39.228    41.240    43.291    45.379    47.504    49.663    51.856    54.082    56.337    58.622    60.934    63.272    65.634    68.018    70.422    72.844    75.282    77.734    80.197    82.670    85.150    87.634    90.120    92.605    95.086    97.561   100.026   102.478    98.088    93.414    88.887    84.510    80.280    76.199    72.267    68.482    64.847    61.359    58.020    54.830    51.787    48.894    46.148    43.551    41.103    38.802    36.651    34.647    32.792    31.086    29.527    28.118    26.856    25.743    24.779    23.962    23.295    22.775    22.404    22.182    22.107    22.182    22.404    22.775    23.295    23.962    24.779    25.743    26.856    28.118    29.527    31.086    32.792    34.647    36.651    38.802    41.103    43.551    46.148    48.894    51.787    54.830    58.020    61.359    64.847    68.482    72.267    76.199    80.280    84.510    88.887    93.414    98.088   102.478   100.026    97.561    95.086    92.605    90.120    87.634    85.150    82.670    80.197    77.734    75.282    72.844    70.422    68.018    65.634    63.272    60.934    58.622    56.337    54.082    51.856    49.663    47.504    45.379    43.291    41.240    39.228    37.256    35.326    33.437    31.592    29.791    28.035    26.326    24.664    23.050    21.484    19.968    18.503    17.089    15.726    14.416    13.160    11.957    10.808     9.715     8.677     7.695     6.770     5.902     5.092     4.340     3.647     3.012     2.437     1.922     1.467     1.073     0.740     0.468     0.258     0.109     0.024     0.000     0.000     0.000     0.000     0.000     0.000     0.000     0.000     0.000     0.000     0.000     0.000     0.000     0.000     0.000     0.000     0.000     0.000     0.000     0.000     0.000     0.000     0.000     0.000     0.000     0.000     0.000     0.000     0.000
     0.000     0.000     0.000     0.000     0.000     0.000     0.000     0.000     0.000     0.000     0.000     0.000     0.000     0.000     0.000     0.000     0.000     0.000     0.000     0.000     0.000     0.000     0.000     0.000     0.000     0.000     0.000     0.000     0.000     0.000     0.006     0.064     0.185     0.367     0.610     0.914     1.278     1.703     2.187     2.731     3.334     3.995     4.715     5.491     6.325     7.216     8.162     9.165    10.222    11.333    12.499    13.717    14.988    16.311    17.685    19.109    20.583    22.106    23.677    25.296    26.960    28.670    30.425    32.223    34.064    35.946    37.868    39.829    41.829    43.865    45.936    48.042    50.180    52.349    54.548    56.775    59.029    61.307    63.609    65.931    68.273    70.632    73.006    75.393    77.791    80.197    82.610    85.026    87.443    89.858    92.270    94.674    97.068    99.449   101.814    99.572    95.046    90.668    86.439    82.358    78.425    74.641    71.005    67.518    64.179    60.988    57.946    55.052    52.307    49.710    47.261    44.961    42.809    40.806    38.951    37.244    35.686    34.276    33.015    31.902    30.937    30.121    29.453    28.934    28.563    28.340    28.266    28.340    28.563    28.934    29.453    30.121    30.937    31.902    33.015    34.276    35.686    37.244    38.951    40.806    42.809    44.961    47.261    49.710    52.307    55.052    57.946    60.988    64.179    67.518    71.005    74.641    78.425    82.358    86.439    90.668    95.046    99.572   101.814    99.449    97.068    94.674    92.270    89.858    87.443    85.026    82.610    80.197    77.791    75.393    73.006    70.632    68.273    65.931    63.609    61.307    59.029    56.775    54.548    52.349    50.180    48.042    45.936    43.865    41.829    39.829    37.868    35.946    34.064    32.223    30.425    28.670    26.960    25.296    23.677    22.106    20.583    19.109    17.685    16.311    14.988    13.717    12.499    11.333    10.222     9.165     8.162     7.216     6.325     5.491     4.715     3.995     3.334     2.731     2.187     1.703     1.278     0.914     0.610     0.367     0.185     0.064     0.006     0.000     0.000     0.000     0.000     0.000     0.000     0.000     0.000     0.000     0.000     0.000     0.000     0.000     0.000     0.000     0.000     0.000     0.000     0.000     0.000     0.000     0.000     0.000     0.000     0.000     0.000     0.000     0.000     0.000
     0.000     0.000     0.000     0.000     0.000     0.000     0.000     0.000     0.000     0.000     0.000     0.000     0.000     0.000     0.000     0.000     0.000     0.000     0.000     0.000     0.000     0.000     0.000     0.000     0.000     0.000     0.000     0.000     0.000     0.000     0.000     0.031     0.123     0.276     0.490     0.765     1.099     1.493     1.947     2.459     3.030     3.658     4.344     5.088     5.887     6.743     7.654     8.620     9.641    10.715    11.843    13.023    14.254    15.537    16.871    18.254    19.686    21.167    22.694    24.268    25.888    27.553    29.261    31.012    32.804    34.637    36.510    38.421    40.369    42.353    44.371    46.423    48.506    50.620    52.763    54.932    57.128    59.347    61.588    63.850    66.130    68.426    70.737    73.060    75.393    77.734    80.080    82.429    84.778    87.125    89.468    91.803    94.127    96.438    98.732   101.007   101.353    96.975    92.746    88.665    84.732    80.948    77.312    73.825    70.486    67.295    64.253    61.359    58.614    56.017    53.568    51.268    49.116    47.113    45.258    43.551    41.993    40.583    39.322    38.209    37.244    36.428    35.760    35.241    34.870    34.647    34.573    34.647    34.870    35.241    35.760    36.428    37.244    38.209    39.322    40.583    41.993    43.551    45.258    47.113    49.116    51.268    53.568    56.017    58.614    61.359    64.253    67.295    70.486    73.825    77.312    80.948    84.732    88.665    92.746    96.975   101.353   101.007    98.732    96.438    94.127    91.803    89.468    87.125    84.778    82.429    80.080    77.734    75.393    73.060    70.737    68.426    66.130    63.850    61.588    59.347    57.128    54.932    52.763    50.620    48.506    46.423    44.371    42.353    40.369    38.421    36.510    34.637    32.804    31.012    29.261    27.553    25.888    24.268    22.694    21.167    19.686    18.254    16.871    15.537    14.254    13.023    11.843    10.715     9.641     8.620     7.654     6.743     5.887     5.088     4.344     3.658     3.030     2.459     1.947     1.493     1.099     0.765     0.490     0.276     0.123     0.031     0.000     0.000     0.000     0.000     0.000     0.000     0.000     0.000     0.000     0.000     0.000     0.000     0.000     0.000     0.000     0.000     0.000     0.000     0.000     0.000     0.000     0.000     0.000     0.000     0.000     0.000     0.000     0.000     0.000     0.000
     0.000     0.000     0.000     0.000     0.000     0.000     0.000     0.000     0.000     0.000     0.000     0.000     0.000     0.000     0.000     0.000     0.000     0.000     0.000     0.000     0.000     0.000     0.000     0.000     0.000     0.000     0.000     0.000     0.000     0.000     0.000     0.009     0.073     0.197     0.382     0.626     0.930     1.294     1.716     2.196     2.735     3.330     3.983     4.692     5.457     6.278     7.154     8.083     9.067    10.104    11.193    12.334    13.527    14.770    16.063    17.404    18.794    20.232    21.716    23.246    24.821    26.440    28.101    29.805    31.549    33.334    35.157    37.017    38.914    40.846    42.811    44.809    46.838    48.896    50.983    53.095    55.233    57.393    59.575    61.776    63.995    66.230    68.478    70.737    73.006    75.282    77.562    79.845    82.128    84.408    86.683    88.949    91.205    93.447    95.673    97.879   100.062   102.219    99.201    95.120    91.188    87.403    83.768    80.280    76.941    73.751    70.708    67.815    65.069    62.472    60.024    57.723    55.572    53.568    51.713    50.007    48.448    47.039    45.777    44.664    43.700    42.883    42.216    41.696    41.325    41.103    41.028    41.103    41.325    41.696    42.216    42.883    43.700    44.664    45.777    47.039    48.448    50.007    51.713    53.568    55.572    57.723    60.024    62.472    65.069    67.815    70.708    73.751    76.941    80.280    83.768    87.403    91.188    95.120    99.201   102.219   100.062    97.879    95.673    93.447    91.205    88.949    86.683    84.408    82.128    79.845    77.562    75.282    73.006    70.737    68.478    66.230    63.995    61.776    59.575    57.393    55.233    53.095    50.983    48.896    46.838    44.809    42.811    40.846    38.914    37.017    35.157    33.334    31.549    29.805    28.101    26.440    24.821    23.246    21.716    20.232    18.794    17.404    16.063    14.770    13.527    12.334    11.193    10.104     9.067     8.083     7.154     6.278     5.457     4.692     3.983     3.330     2.735     2.196     1.716     1.294     0.930     0.626     0.382     0.197     0.073     0.009     0.000     0.000     0.000     0.000     0.000     0.000     0.000     0.000     0.000     0.000     0.000     0.000     0.000     0.000     0.000     0.000     0.000     0.000     0.000     0.000     0.000     0.000     0.000     0.000     0.000     0.000     0.000     0.000     0.000     0.000
     0.000     0.000     0.000     0.000     0.000     0.000     0.000     0.000     0.000     0.000     0.000     0.000     0.000     0.000     0.000     0.000     0.000     0.000     0.000     0.000     0.000     0.000     0.000     0.000     0.000     0.000     0.000     0.000     0.000     0.000     0.000     0.000     0.035     0.130     0.285     0.499     0.773     1.105     1.496     1.944     2.450     3.012     3.631     4.306     5.037     5.822     6.662     7.555     8.501     9.501    10.552    11.654    12.807    14.009    15.261    16.561    17.909    19.304    20.744    22.230    23.760    25.332    26.947    28.604    30.300    32.036    33.809    35.619    37.465    39.345    41.257    43.202    45.176    47.179    49.210    51.266    53.346    55.448    57.571    59.712    61.870    64.043    66.230    68.426    70.632    72.844    75.060    77.277    79.495    81.709    83.917    86.117    88.305    90.480    92.638    94.777    96.893    98.983   101.044   101.724    97.791    94.007    90.371    86.884    83.545    80.354    77.312    74.418    71.673    69.076    66.627    64.327    62.175    60.172    58.317    56.610    55.052    53.642    52.381    51.268    50.303    49.487    48.819    48.300    47.929    47.706    47.632    47.706    47.929    48.300    48.819    49.487    50.303    51.268    52.381    53.642    55.052    56.610    58.317    60.172    62.175    64.327    66.627    69.076    71.673    74.418    77.312    80.354    83.545    86.884    90.371    94.007    97.791   101.724   101.044    98.983    96.893    94.777    92.638    90.480    88.305    86.117    83.917    81.709    79.495    77.277    75.060    72.844    70.632    68.426    66.230    64.043    61.870    59.712    57.571    55.448    53.346    51.266    49.210    47.179    45.176    43.202    41.257    39.345    37.465    35.619    33.809    32.036    30.300    28.604    26.947    25.332    23.760    22.230    20.744    19.304    17.909    16.561    15.261    14.009    12.807    11.654    10.552     9.501     8.501     7.555     6.662     5.822     5.037     4.306     3.631     3.012     2.450     1.944     1.496     1.105     0.773     0.499     0.285     0.130     0.035     0.000     0.000     0.000     0.000     0.000     0.000     0.000     0.000     0.000     0.000     0.000     0.000     0.000     0.000     0.000     0.000     0.000     0.000     0.000     0.000     0.000     0.000     0.000     0.000     0.000     0.000     0.000     0.000     0.000     0.000     0.000
     0.000     0.000     0.000     0.000     0.000     0.000     0.000     0.000     0.000     0.000     0.000     0.000     0.000     0.000     0.000     0.000     0.000     0.000     0.000     0.000     0.000     0.000     0.000     0.000     0.000     0.000     0.000     0.000     0.000     0.000     0.000     0.000     0.011     0.076     0.201     0.385     0.628     0.929     1.287     1.703     2.176     2.705     3.290     3.931     4.626     5.376     6.179     7.036     7.945     8.906     9.919    10.982    12.095    13.257    14.468    15.726    17.032    18.383    19.780    21.221    22.706    24.233    25.801    27.410    29.059    30.745    32.469    34.229    36.024    37.852    39.712    41.603    43.523    45.472    47.446    49.446    51.469    53.513    55.577    57.660    59.758    61.870    63.995    66.130    68.273    70.422    72.574    74.728    76.880    79.029    81.172    83.306    85.429    87.538    89.630    91.703    93.753    95.777    97.773    99.737   101.667   100.759    97.124    93.636    90.297    87.107    84.064    81.171    78.425    75.828    73.380    71.079    68.928    66.924    65.069    63.363    61.804    60.395    59.133    58.020    57.056    56.239    55.572    55.052    54.681    54.459    54.384    54.459    54.681    55.052    55.572    56.239    57.056    58.020    59.133    60.395    61.804    63.363    65.069    66.924    68.928    71.079    73.380    75.828    78.425    81.171    84.064    87.107    90.297    93.636    97.124   100.759   101.667    99.737    97.773    95.777    93.753    91.703    89.630    87.538    85.429    83.306    81.172    79.029    76.880    74.728    72.574    70.422    68.273    66.130    63.995    61.870    59.758    57.660    55.577    53.513    51.469    49.446    47.446    45.472    43.523    41.603    39.712    37.852    36.024    34.229    32.469    30.745    29.059    27.410    25.801    24.233    22.706    21.221    19.780    18.383    17.032    15.726    14.468    13.257    12.095    10.982     9.919     8.906     7.945     7.036     6.179     5.376     4.626     3.931     3.290     2.705     2.176     1.703     1.287     0.929     0.628     0.385     0.201     0.076     0.011     0.000     0.000     0.000     0.000     0.000     0.000     0.000     0.000     0.000     0.000     0.000     0.000     0.000     0.000     0.000     0.000     0.000     0.000     0.000     0.000     0.000     0.000     0.000     0.000     0.000     0.000     0.000     0.000     0.000     0.000     0.000
     0.000     0.000     0.000     0.000     0.000     0.000     0.000     0.000     0.000     0.000     0.000     0.000     0.000     0.000     0.000     0.000     0.000     0.000     0.000     0.000     0.000     0.000     0.000     0.000     0.000     0.000     0.000     0.000     0.000     0.000     0.000     0.000     0.000     0.036     0.131     0.284     0.495     0.765     1.091     1.474     1.914     2.409     2.960     3.566     4.226     4.940     5.707     6.527     7.399     8.322     9.295    10.319    11.392    12.514    13.684    14.901    16.163    17.472    18.825    20.221    21.661    23.142    24.664    26.226    27.826    29.464    31.138    32.848    34.592    36.368    38.176    40.014    41.881    43.775    45.694    47.638    49.604    51.591    53.597    55.621    57.660    59.712    61.776    63.850    65.931    68.018    70.107    72.198    74.287    76.372    78.451    80.521    82.579    84.624    86.651    88.659    90.645    92.605    94.537    96.438    98.305   100.135   101.924   100.537    97.198    94.007    90.965    88.071    85.326    82.729    80.280    77.980    75.828    73.825    71.970    70.263    68.705    67.295    66.034    64.921    63.956    63.140    62.472    61.953    61.582    61.359    61.285    61.359    61.582    61.953    62.472    63.140    63.956    64.921    66.034    67.295    68.705    70.263    71.970    73.825    75.828    77.980    80.280    82.729    85.326    88.071    90.965    94.007    97.198   100.537   101.924   100.135    98.305    96.438    94.537    92.605    90.645    88.659    86.651    84.624    82.579    80.521    78.451    76.372    74.287    72.198    70.107    68.018    65.931    63.850    61.776    59.712    57.660    55.621    53.597    51.591    49.604    47.638    45.694    43.775    41.881    40.014    38.176    36.368    34.592    32.848    31.138    29.464    27.826    26.226    24.664    23.142    21.661    20.221    18.825    17.472    16.163    14.901    13.684    12.514    11.392    10.319     9.295     8.322     7.399     6.527     5.707     4.940     4.226     3.566     2.960     2.409     1.914     1.474     1.091     0.765     0.495     0.284     0.131     0.036     0.000     0.000     0.000     0.000     0.000     0.000     0.000     0.000     0.000     0.000     0.000     0.000     0.000     0.000     0.000     0.000     0.000     0.000     0.000     0.000     0.000     0.000     0.000     0.000     0.000     0.000     0.000     0.000     0.000     0.000     0.000     0.000
     0.000     0.000     0.000     0.000     0.000     0.000     0.000     0.000     0.000     0.000     0.000     0.000     0.000     0.000     0.000     0.000     0.000     0.000     0.000     0.000     0.000     0.000     0.000     0.000     0.000     0.000     0.000     0.000     0.000     0.000     0.000     0.000     0.000     0.010     0.075     0.197     0.377     0.614     0.908     1.259     1.665     2.127     2.643     3.214     3.839     4.517     5.247     6.030     6.864     7.748     8.683     9.668    10.701    11.782    12.910    14.085    15.306    16.571    17.880    19.232    20.626    22.061    23.537    25.051    26.604    28.193    29.818    31.478    33.171    34.896    36.652    38.437    40.250    42.090    43.955    45.843    47.753    49.683    51.632    53.597    55.577    57.571    59.575    61.588    63.609    65.634    67.662    69.690    71.717    73.740    75.755    77.762    79.757    81.738    83.703    85.648    87.570    89.468    91.338    93.177    94.983    96.752    98.483   100.171   101.814   101.056    98.014    95.120    92.375    89.778    87.329    85.029    82.877    80.874    79.019    77.312    75.754    74.344    73.083    71.970    71.005    70.189    69.521    69.002    68.631    68.408    68.334    68.408    68.631    69.002    69.521    70.189    71.005    71.970    73.083    74.344    75.754    77.312    79.019    80.874    82.877    85.029    87.329    89.778    92.375    95.120    98.014   101.056   101.814   100.171    98.483    96.752    94.983    93.177    91.338    89.468    87.570    85.648    83.703    81.738    79.757    77.762    75.755    73.740    71.717    69.690    67.662    65.634    63.609    61.588    59.575    57.571    55.577    53.597    51.632    49.683    47.753    45.843    43.955    42.090    40.250    38.437    36.652    34.896    33.171    31.478    29.818    28.193    26.604    25.051    23.537    22.061    20.626    19.232    17.880    16.571    15.306    14.085    12.910    11.782    10.701     9.668     8.683     7.748     6.864     6.030     5.247     4.517     3.839     3.214     2.643     2.127     1.665     1.259     0.908     0.614     0.377     0.197     0.075     0.010     0.000     0.000     0.000     0.000     0.000     0.000     0.000     0.000     0.000     0.000     0.000     0.000     0.000     0.000     0.000     0.000     0.000     0.000     0.000     0.000     0.000     0.000     0.000     0.000     0.000     0.000     0.000     0.000     0.000     0.000     0.000     0.000
     0.000     0.000     0.000     0.000     0.000     0.000     0.000     0.000     0.000     0.000     0.000     0.000     0.000     0.000     0.000     0.000     0.000     0.000     0.000     0.000     0.000     0.000     0.000     0.000     0.000     0.000     0.000     0.000     0.000     0.000     0.000     0.000     0.000     0.000     0.034     0.125     0.273     0.478     0.740     1.057     1.430     1.857     2.339     2.875     3.464     4.106     4.800     5.545     6.341     7.188     8.083     9.028    10.021    11.062    12.149    13.281    14.459    15.681    16.946    18.254    19.603    20.993    22.422    23.889    25.394    26.935    28.511    30.121    31.763    33.437    35.141    36.874    38.634    40.420    42.230    44.063    45.917    47.791    49.683    51.591    53.513    55.448    57.393    59.347    61.307    63.272    65.239    67.207    69.172    71.133    73.087    75.032    76.965    78.884    80.787    82.670    84.531    86.368    88.177    89.956    91.703    93.414    95.086    96.717    98.305    99.845   101.336   102.318    99.572    96.975    94.527    92.226    90.075    88.071    86.216    84.510    82.951    81.542    80.280    79.167    78.203    77.386    76.719    76.199    75.828    75.606    75.531    75.606    75.828    76.199    76.719    77.386    78.203    79.167    80.280    81.542    82.951    84.510    86.216    88.071    90.075    92.226    94.527    96.975    99.572   102.318   101.336    99.845    98.305    96.717    95.086    93.414    91.703    89.956    88.177    86.368    84.531    82.670    80.787    78.884    76.965    75.032    73.087    71.133    69.172    67.207    65.239    63.272    61.307    59.347    57.393    55.448    53.513    51.591    49.683    47.791    45.917    44.063    42.230    40.420    38.634    36.874    35.141    33.437    31.763    30.121    28.511    26.935    25.394    23.889    22.422    20.993    19.603    18.254    16.946    15.681    14.459    13.281    12.149    11.062    10.021     9.028     8.083     7.188     6.341     5.545     4.800     4.106     3.464     2.875     2.339     1.857     1.430     1.057     0.740     0.478     0.273     0.125     0.034     0.000     0.000     0.000     0.000     0.000     0.000     0.000     0.000     0.000     0.000     0.000     0.000     0.000     0.000     0.000     0.000     0.000     0.000     0.000     0.000     0.000     0.000     0.000     0.000     0.000     0.000     0.000     0.000     0.000     0.000     0.000     0.000     0.000
     0.000     0.000     0.000     0.000     0.000     0.000     0.000     0.000     0.000     0.000     0.000     0.000     0.000     0.000     0.000     0.000     0.000     0.000     0.000     0.000     0.000     0.000     0.000     0.000     0.000     0.000     0.000     0.000     0.000     0.000     0.000     0.000     0.000     0.000     0.008     0.068     0.185     0.358     0.586     0.870     1.209     1.603     2.050     2.550     3.103     3.709     4.366     5.074     5.832     6.640     7.497     8.402     9.355    10.354    11.400    12.491    13.626    14.805    16.026    17.289    18.593    19.937    21.320    22.740    24.197    25.690    27.217    28.777    30.369    31.993    33.645    35.326    37.033    38.765    40.522    42.300    44.099    45.917    47.753    49.604    51.469    53.346    55.233    57.128    59.029    60.934    62.842    64.749    66.654    68.554    70.448    72.332    74.205    76.063    77.905    79.728    81.529    83.307    85.057    86.777    88.466    90.120    91.736    93.312    94.845    96.333    97.773    99.162   100.497   101.777   101.872    99.572    97.420    95.417    93.562    91.855    90.297    88.887    87.626    86.513    85.548    84.732    84.064    83.545    83.174    82.951    82.877    82.951    83.174    83.545    84.064    84.732    85.548    86.513    87.626    88.887    90.297    91.855    93.562    95.417    97.420    99.572   101.872   101.777   100.497    99.162    97.773    96.333    94.845    93.312    91.736    90.120    88.466    86.777    85.057    83.307    81.529    79.728    77.905    76.063    74.205    72.332    70.448    68.554    66.654    64.749    62.842    60.934    59.029    57.128    55.233    53.346    51.469    49.604    47.753    45.917    44.099    42.300    40.522    38.765    37.033    35.326    33.645    31.993    30.369    28.777    27.217    25.690    24.197    22.740    21.320    19.937    18.593    17.289    16.026    14.805    13.626    12.491    11.400    10.354     9.355     8.402     7.497     6.640     5.832     5.074     4.366     3.709     3.103     2.550     2.050     1.603     1.209     0.870     0.586     0.358     0.185     0.068     0.008     0.000     0.000     0.000     0.000     0.000     0.000     0.000     0.000     0.000     0.000     0.000     0.000     0.000     0.000     0.000     0.000     0.000     0.000     0.000     0.000     0.000     0.000     0.000     0.000     0.000     0.000     0.000     0.000     0.000     0.000     0.000     0.000     0.000
     0.000     0.000     0.000     0.000     0.000     0.000     0.000     0.000     0.000     0.000     0.000     0.000     0.000     0.000     0.000     0.000     0.000     0.000     0.000     0.000     0.000     0.000     0.000     0.000     0.000     0.000     0.000     0.000     0.000     0.000     0.000     0.000     0.000     0.000     0.000     0.028     0.113     0.253     0.449     0.699     1.004     1.363     1.775     2.240     2.758     3.327     3.947     4.617     5.337     6.107     6.924     7.790     8.702     9.661    10.665    11.714    12.807    13.942    15.120    16.339    17.597    18.896    20.232    21.606    23.015    24.460    25.938    27.449    28.991    30.564    32.165    33.794    35.449    37.129    38.831    40.556    42.300    44.063    45.843    47.638    49.446    51.266    53.095    54.932    56.775    58.622    60.471    62.319    64.165    66.006    67.840    69.664    71.478    73.277    75.060    76.824    78.566    80.285    81.978    83.642    85.274    86.872    88.434    89.956    91.437    92.874    94.263    95.604    96.893    98.127    99.305   100.425   101.483   102.478   101.056    99.350    97.791    96.382    95.120    94.007    93.043    92.226    91.559    91.039    90.668    90.446    90.371    90.446    90.668    91.039    91.559    92.226    93.043    94.007    95.120    96.382    97.791    99.350   101.056   102.478   101.483   100.425    99.305    98.127    96.893    95.604    94.263    92.874    91.437    89.956    88.434    86.872    85.274    83.642    81.978    80.285    78.566    76.824    75.060    73.277    71.478    69.664    67.840    66.006    64.165    62.319    60.471    58.622    56.775    54.932    53.095    51.266    49.446    47.638    45.843    44.063    42.300    40.556    38.831    37.129    35.449    33.794    32.165    30.564    28.991    27.449    25.938    24.460    23.015    21.606    20.232    18.896    17.597    16.339    15.120    13.942    12.807    11.714    10.665     9.661     8.702     7.790     6.924     6.107     5.337     4.617     3.947     3.327     2.758     2.240     1.775     1.363     1.004     0.699     0.449     0.253     0.113     0.028     0.000     0.000     0.000     0.000     0.000     0.000     0.000     0.000     0.000     0.000     0.000     0.000     0.000     0.000     0.000     0.000     0.000     0.000     0.000     0.000     0.000     0.000     0.000     0.000     0.000     0.000     0.000     0.000     0.000     0.000     0.000     0.000     0.000     0.000
     0.000     0.000     0.000     0.000     0.000     0.000     0.000     0.000     0.000     0.000     0.000     0.000     0.000     0.000     0.000     0.000     0.000     0.000     0.000     0.000     0.000     0.000     0.000     0.000     0.000     0.000     0.000     0.000     0.000     0.000     0.000     0.000     0.000     0.000     0.000     0.005     0.058     0.165     0.328     0.545     0.816     1.140     1.517     1.947     2.428     2.960     3.543     4.176     4.858     5.589     6.367     7.193     8.065     8.983     9.946    10.953    12.003    13.095    14.229    15.403    16.617    17.870    19.160    20.487    21.849    23.246    24.676    26.138    27.631    29.153    30.703    32.281    33.884    35.511    37.161    38.831    40.522    42.230    43.955    45.694    47.446    49.210    50.983    52.763    54.548    56.337    58.128    59.918    61.706    63.488    65.264    67.031    68.785    70.527    72.252    73.958    75.644    77.306    78.942    80.550    82.128    83.672    85.181    86.651    88.081    89.468    90.809    92.103    93.346    94.537    95.673    96.752    97.773    98.732    99.629   100.461   101.227   101.924   102.553   101.650   100.685    99.869    99.201    98.682    98.311    98.088    98.014    98.088    98.311    98.682    99.201    99.869   100.685   101.650   102.553   101.924   101.227   100.461    99.629    98.732    97.773    96.752    95.673    94.537    93.346    92.103    90.809    89.468    88.081    86.651    85.181    83.672    82.128    80.550    78.942    77.306    75.644    73.958    72.252    70.527    68.785    67.031    65.264    63.488    61.706    59.918    58.128    56.337    54.548    52.763    50.983    49.210    47.446    45.694    43.955    42.230    40.522    38.831    37.161    35.511    33.884    32.281    30.703    29.153    27.631    26.138    24.676    23.246    21.849    20.487    19.160    17.870    16.617    15.403    14.229    13.095    12.003    10.953     9.946     8.983     8.065     7.193     6.367     5.589     4.858     4.176     3.543     2.960     2.428     1.947     1.517     1.140     0.816     0.545     0.328     0.165     0.058     0.005     0.000     0.000     0.000     0.000     0.000     0.000     0.000     0.000     0.000     0.000     0.000     0.000     0.000     0.000     0.000     0.000     0.000     0.000     0.000     0.000     0.000     0.000     0.000     0.000     0.000     0.000     0.000     0.000     0.000     0.000     0.000     0.000     0.000     0.000
     0.000     0.000     0.000     0.000     0.000     0.000     0.000     0.000     0.000     0.000     0.000     0.000     0.000     0.000     0.000     0.000     0.000     0.000     0.000     0.000     0.000     0.000     0.000     0.000     0.000     0.000     0.000     0.000     0.000     0.000     0.000     0.000     0.000     0.000     0.000     0.000     0.020     0.095     0.224     0.408     0.644     0.934     1.276     1.670     2.115     2.611     3.157     3.752     4.396     5.088     5.827     6.613     7.445     8.322     9.243    10.208    11.215    12.265    13.355    14.485    15.654    16.861    18.106    19.386    20.701    22.050    23.432    24.845    26.288    27.761    29.261    30.787    32.339    33.914    35.511    37.129    38.765    40.420    42.090    43.775    45.472    47.179    48.896    50.620    52.349    54.082    55.815    57.548    59.279    61.004    62.723    64.432    66.130    67.814    69.483    71.133    72.763    74.370    75.951    77.505    79.029    80.521    81.978    83.398    84.778    86.117    87.411    88.659    89.858    91.007    92.103    93.143    94.127    95.052    95.916    96.717    97.455    98.127    98.732    99.269    99.737   100.135   100.461   100.715   100.898   101.007   101.044   101.007   100.898   100.715   100.461   100.135    99.737    99.269    98.732    98.127    97.455    96.717    95.916    95.052    94.127    93.143    92.103    91.007    89.858    88.659    87.411    86.117    84.778    83.398    81.978    80.521    79.029    77.505    75.951    74.370    72.763    71.133    69.483    67.814    66.130    64.432    62.723    61.004    59.279    57.548    55.815    54.082    52.349    50.620    48.896    47.179    45.472    43.775    42.090    40.420    38.765    37.129    35.511    33.914    32.339    30.787    29.261    27.761    26.288    24.845    23.432    22.050    20.701    19.386    18.106    16.861    15.654    14.485    13.355    12.265    11.215    10.208     9.243     8.322     7.445     6.613     5.827     5.088     4.396     3.752     3.157     2.611     2.115     1.670     1.276     0.934     0.644     0.408     0.224     0.095     0.020     0.000     0.000     0.000     0.000     0.000     0.000     0.000     0.000     0.000     0.000     0.000     0.000     0.000     0.000     0.000     0.000     0.000     0.000     0.000     0.000     0.000     0.000     0.000     0.000     0.000     0.000     0.000     0.000     0.000     0.000     0.000     0.000     0.000     0.000     0.000
     0.000     0.000     0.000     0.000     0.000     0.000     0.000     0.000     0.000     0.000     0.000     0.000     0.000     0.000     0.000     0.000     0.000     0.000     0.000     0.000     0.000     0.000     0.000     0.000     0.000     0.000     0.000     0.000     0.000     0.000     0.000     0.000     0.000     0.000     0.000     0.000     0.002     0.044     0.140     0.289     0.491     0.746     1.053     1.411     1.820     2.279     2.788     3.345     3.951     4.604     5.304     6.050     6.842     7.678     8.558     9.481    10.446    11.452    12.499    13.585    14.709    15.871    17.070    18.304    19.572    20.874    22.207    23.572    24.966    26.389    27.839    29.315    30.815    32.339    33.884    35.449    37.033    38.634    40.250    41.881    43.523    45.176    46.838    48.506    50.180    51.856    53.534    55.211    56.885    58.555    60.217    61.870    63.512    65.141    66.754    68.350    69.925    71.478    73.006    74.507    75.979    77.420    78.826    80.197    81.529    82.821    84.070    85.274    86.431    87.538    88.595    89.598    90.546    91.437    92.270    93.042    93.753    94.400    94.983    95.500    95.950    96.333    96.647    96.893    97.068    97.173    97.209    97.173    97.068    96.893    96.647    96.333    95.950    95.500    94.983    94.400    93.753    93.042    92.270    91.437    90.546    89.598    88.595    87.538    86.431    85.274    84.070    82.821    81.529    80.197    78.826    77.420    75.979    74.507    73.006    71.478    69.925    68.350    66.754    65.141    63.512    61.870    60.217    58.555    56.885    55.211    53.534    51.856    50.180    48.506    46.838    45.176    43.523    41.881    40.250    38.634    37.033    35.449    33.884    32.339    30.815    29.315    27.839    26.389    24.966    23.572    22.207    20.874    19.572    18.304    17.070    15.871    14.709    13.585    12.499    11.452    10.446     9.481     8.558     7.678     6.842     6.050     5.304     4.604     3.951     3.345     2.788     2.279     1.820     1.411     1.053     0.746     0.491     0.289     0.140     0.044     0.002     0.000     0.000     0.000     0.000     0.000     0.000     0.000     0.000     0.000     0.000     0.000     0.000     0.000     0.000     0.000     0.000     0.000     0.000     0.000     0.000     0.000     0.000     0.000     0.000     0.000     0.000     0.000     0.000     0.000     0.000     0.000     0.000     0.000     0.000     0.000
     0.000     0.000     0.000     0.000     0.000     0.000     0.000     0.000     0.000     0.000     0.000     0.000     0.000     0.000     0.000     0.000     0.000     0.000     0.000     0.000     0.000     0.000     0.000     0.000     0.000     0.000     0.000     0.000     0.000     0.000     0.000     0.000     0.000     0.000     0.000     0.000     0.000     0.012     0.074     0.190     0.358     0.577     0.849     1.171     1.544     1.966     2.437     2.957     3.524     4.139     4.800     5.506     6.257     7.052     7.891     8.772     9.695    10.658    11.661    12.703    13.783    14.901    16.053    17.241    18.463    19.718    21.004    22.320    23.666    25.039    26.440    27.865    29.315    30.787    32.281    33.794    35.326    36.874    38.437    40.014    41.603    43.202    44.809    46.423    48.042    49.663    51.286    52.908    54.527    56.141    57.749    59.347    60.934    62.509    64.068    65.609    67.131    68.631    70.107    71.557    72.979    74.370    75.727    77.050    78.336    79.582    80.787    81.948    83.064    84.131    85.150    86.117    87.030    87.889    88.691    89.435    90.120    90.743    91.305    91.803    92.236    92.605    92.907    93.143    93.312    93.414    93.447    93.414    93.312    93.143    92.907    92.605    92.236    91.803    91.305    90.743    90.120    89.435    88.691    87.889    87.030    86.117    85.150    84.131    83.064    81.948    80.787    79.582    78.336    77.050    75.727    74.370    72.979    71.557    70.107    68.631    67.131    65.609    64.068    62.509    60.934    59.347    57.749    56.141    54.527    52.908    51.286    49.663    48.042    46.423    44.809    43.202    41.603    40.014    38.437    36.874    35.326    33.794    32.281    30.787    29.315    27.865    26.440    25.039    23.666    22.320    21.004    19.718    18.463    17.241    16.053    14.901    13.783    12.703    11.661    10.658     9.695     8.772     7.891     7.052     6.257     5.506     4.800     4.139     3.524     2.957     2.437     1.966     1.544     1.171     0.849     0.577     0.358     0.190     0.074     0.012     0.000     0.000     0.000     0.000     0.000     0.000     0.000     0.000     0.000     0.000     0.000     0.000     0.000     0.000     0.000     0.000     0.000     0.000     0.000     0.000     0.000     0.000     0.000     0.000     0.000     0.000     0.000     0.000     0.000     0.000     0.000     0.000     0.000     0.000     0.000     0.000
     0.000     0.000     0.000     0.000     0.000     0.000     0.000     0.000     0.000     0.000     0.000     0.000     0.000     0.000     0.000     0.000     0.000     0.000     0.000     0.000     0.000     0.000     0.000     0.000     0.000     0.000     0.000     0.000     0.000     0.000     0.000     0.000     0.000     0.000     0.000     0.000     0.000     0.000     0.029     0.110     0.244     0.429     0.665     0.951     1.287     1.673     2.107     2.588     3.118     3.693     4.315     4.981     5.692     6.447     7.244     8.083     8.964     9.884    10.844    11.843    12.878    13.951    15.058    16.200    17.376    18.583    19.822    21.090    22.388    23.713    25.064    26.440    27.839    29.261    30.703    32.165    33.645    35.141    36.652    38.176    39.712    41.257    42.811    44.371    45.936    47.504    49.072    50.640    52.205    53.765    55.319    56.863    58.397    59.918    61.424    62.913    64.383    65.832    67.257    68.657    70.029    71.371    72.682    73.958    75.198    76.400    77.562    78.682    79.757    80.787    81.768    82.700    83.581    84.408    85.181    85.897    86.557    87.157    87.698    88.177    88.595    88.949    89.241    89.468    89.630    89.728    89.761    89.728    89.630    89.468    89.241    88.949    88.595    88.177    87.698    87.157    86.557    85.897    85.181    84.408    83.581    82.700    81.768    80.787    79.757    78.682    77.562    76.400    75.198    73.958    72.682    71.371    70.029    68.657    67.257    65.832    64.383    62.913    61.424    59.918    58.397    56.863    55.319    53.765    52.205    50.640    49.072    47.504    45.936    44.371    42.811    41.257    39.712    38.176    36.652    35.141    33.645    32.165    30.703    29.261    27.839    26.440    25.064    23.713    22.388    21.090    19.822    18.583    17.376    16.200    15.058    13.951    12.878    11.843    10.844     9.884     8.964     8.083     7.244     6.447     5.692     4.981     4.315     3.693     3.118     2.588     2.107     1.673     1.287     0.951     0.665     0.429     0.244     0.110     0.029     0.000     0.000     0.000     0.000     0.000     0.000     0.000     0.000     0.000     0.000     0.000     0.000     0.000     0.000     0.000     0.000     0.000     0.000     0.000     0.000     0.000     0.000     0.000     0.000     0.000     0.000     0.000     0.000     0.000     0.000     0.000     0.000     0.000     0.000     0.000     0.000     0.000
     0.000     0.000     0.000     0.000     0.000     0.000     0.000     0.000     0.000     0.000     0.000     0.000     0.000     0.000     0.000     0.000     0.000     0.000     0.000     0.000     0.000     0.000     0.000     0.000     0.000     0.000     0.000     0.000     0.000     0.000     0.000     0.000     0.000     0.000     0.000     0.000     0.000     0.000     0.004     0.051     0.150     0.300     0.501     0.751     1.051     1.400     1.796     2.240     2.731     3.268     3.851     4.477     5.148     5.862     6.618     7.416     8.254     9.132    10.049    11.003    11.995    13.023    14.085    15.182    16.311    17.472    18.663    19.885    21.134    22.410    23.713    25.039    26.389    27.761    29.153    30.564    31.993    33.437    34.896    36.368    37.852    39.345    40.846    42.353    43.865    45.379    46.895    48.409    49.921    51.428    52.929    54.421    55.902    57.371    58.825    60.263    61.682    63.081    64.456    65.807    67.131    68.426    69.690    70.922    72.118    73.277    74.397    75.476    76.513    77.505    78.451    79.349    80.197    80.994    81.738    82.429    83.064    83.642    84.162    84.624    85.026    85.367    85.648    85.866    86.023    86.117    86.148    86.117    86.023    85.866    85.648    85.367    85.026    84.624    84.162    83.642    83.064    82.429    81.738    80.994    80.197    79.349    78.451    77.505    76.513    75.476    74.397    73.277    72.118    70.922    69.690    68.426    67.131    65.807    64.456    63.081    61.682    60.263    58.825    57.371    55.902    54.421    52.929    51.428    49.921    48.409    46.895    45.379    43.865    42.353    40.846    39.345    37.852    36.368    34.896    33.437    31.993    30.564    29.153    27.761    26.389    25.039    23.713    22.410    21.134    19.885    18.663    17.472    16.311    15.182    14.085    13.023    11.995    11.003    10.049     9.132     8.254     7.416     6.618     5.862     5.148     4.477     3.851     3.268     2.731     2.240     1.796     1.400     1.051     0.751     0.501     0.300     0.150     0.051     0.004     0.000     0.000     0.000     0.000     0.000     0.000     0.000     0.000     0.000     0.000     0.000     0.000     0.000     0.000     0.000     0.000     0.000     0.000     0.000     0.000     0.000     0.000     0.000     0.000     0.000     0.000     0.000     0.000     0.000     0.000     0.000     0.000     0.000     0.000     0.000     0.000     0.000
     0.000     0.000     0.000     0.000     0.000     0.000     0.000     0.000     0.000     0.000     0.000     0.000     0.000     0.000     0.000     0.000     0.000     0.000     0.000     0.000     0.000     0.000     0.000     0.000     0.000     0.000     0.000     0.000     0.000     0.000     0.000     0.000     0.000     0.000     0.000     0.000     0.000     0.000     0.000     0.015     0.079     0.194     0.359     0.573     0.837     1.148     1.508     1.914     2.367     2.865     3.408     3.995     4.626     5.299     6.014     6.770     7.567     8.402     9.276    10.187    11.135    12.118    13.135    14.187    15.270    16.385    17.530    18.704    19.906    21.134    22.388    23.666    24.966    26.288    27.631    28.991    30.369    31.763    33.171    34.592    36.024    37.465    38.914    40.369    41.829    43.291    44.754    46.217    47.676    49.131    50.580    52.020    53.450    54.868    56.272    57.660    59.029    60.378    61.706    63.009    64.286    65.535    66.754    67.941    69.095    70.212    71.292    72.332    73.331    74.287    75.198    76.063    76.880    77.648    78.365    79.029    79.641    80.197    80.698    81.143    81.529    81.858    82.128    82.338    82.489    82.579    82.610    82.579    82.489    82.338    82.128    81.858    81.529    81.143    80.698    80.197    79.641    79.029    78.365    77.648    76.880    76.063    75.198    74.287    73.331    72.332    71.292    70.212    69.095    67.941    66.754    65.535    64.286    63.009    61.706    60.378    59.029    57.660    56.272    54.868    53.450    52.020    50.580    49.131    47.676    46.217    44.754    43.291    41.829    40.369    38.914    37.465    36.024    34.592    33.171    31.763    30.369    28.991    27.631    26.288    24.966    23.666    22.388    21.134    19.906    18.704    17.530    16.385    15.270    14.187    13.135    12.118    11.135    10.187     9.276     8.402     7.567     6.770     6.014     5.299     4.626     3.995     3.408     2.865     2.367     1.914     1.508     1.148     0.837     0.573     0.359     0.194     0.079     0.015     0.000     0.000     0.000     0.000     0.000     0.000     0.000     0.000     0.000     0.000     0.000     0.000     0.000     0.000     0.000     0.000     0.000     0.000     0.000     0.000     0.000     0.000     0.000     0.000     0.000     0.000     0.000     0.000     0.000     0.000     0.000     0.000     0.000     0.000     0.000     0.000     0.000     0.000
     0.000     0.000     0.000     0.000     0.000     0.000     0.000     0.000     0.000     0.000     0.000     0.000     0.000     0.000     0.000     0.000     0.000     0.000     0.000     0.000     0.000     0.000     0.000     0.000     0.000     0.000     0.000     0.000     0.000     0.000     0.000     0.000     0.000     0.000     0.000     0.000     0.000     0.000     0.000     0.000     0.030     0.109     0.239     0.417     0.644     0.919     1.241     1.610     2.024     2.484     2.988     3.536     4.126     4.759     5.433     6.148     6.902     7.695     8.526     9.394    10.298    11.237    12.210    13.216    14.254    15.323    16.422    17.549    18.704    19.885    21.090    22.320    23.572    24.845    26.138    27.449    28.777    30.121    31.478    32.848    34.229    35.619    37.017    38.421    39.829    41.240    42.652    44.063    45.472    46.876    48.274    49.663    51.043    52.411    53.765    55.104    56.425    57.726    59.006    60.263    61.495    62.699    63.874    65.018    66.130    67.207    68.247    69.250    70.212    71.133    72.011    72.844    73.630    74.370    75.060    75.700    76.288    76.824    77.306    77.734    78.106    78.422    78.682    78.884    79.029    79.116    79.145    79.116    79.029    78.884    78.682    78.422    78.106    77.734    77.306    76.824    76.288    75.700    75.060    74.370    73.630    72.844    72.011    71.133    70.212    69.250    68.247    67.207    66.130    65.018    63.874    62.699    61.495    60.263    59.006    57.726    56.425    55.104    53.765    52.411    51.043    49.663    48.274    46.876    45.472    44.063    42.652    41.240    39.829    38.421    37.017    35.619    34.229    32.848    31.478    30.121    28.777    27.449    26.138    24.845    23.572    22.320    21.090    19.885    18.704    17.549    16.422    15.323    14.254    13.216    12.210    11.237    10.298     9.394     8.526     7.695     6.902     6.148     5.433     4.759     4.126     3.536     2.988     2.484     2.024     1.610     1.241     0.919     0.644     0.417     0.239     0.109     0.030     0.000     0.000     0.000     0.000     0.000     0.000     0.000     0.000     0.000     0.000     0.000     0.000     0.000     0.000     0.000     0.000     0.000     0.000     0.000     0.000     0.000     0.000     0.000     0.000     0.000     0.000     0.000     0.000     0.000     0.000     0.000     0.000     0.000     0.000     0.000     0.000     0.000     0.000     0.000
     0.000     0.000     0.000     0.000     0.000     0.000     0.000     0.000     0.000     0.000     0.000     0.000     0.000     0.000     0.000     0.000     0.000     0.000     0.000     0.000     0.000     0.000     0.000     0.000     0.000     0.000     0.000     0.000     0.000     0.000     0.000     0.000     0.000     0.000     0.000     0.000     0.000     0.000     0.000     0.000     0.004     0.049     0.142     0.285     0.476     0.714     0.998     1.329     1.706     2.127     2.592     3.100     3.651     4.243     4.876     5.550     6.262     7.013     7.802     8.627     9.487    10.382    11.311    12.272    13.265    14.288    15.341    16.422    17.530    18.663    19.822    21.004    22.207    23.432    24.676    25.938    27.217    28.511    29.818    31.138    32.469    33.809    35.157    36.510    37.868    39.228    40.590    41.950    43.309    44.663    46.011    47.351    48.682    50.001    51.306    52.597    53.871    55.125    56.359    57.571    58.758    59.918    61.051    62.153    63.224    64.262    65.264    66.230    67.156    68.043    68.888    69.690    70.448    71.159    71.824    72.440    73.006    73.521    73.985    74.397    74.755    75.060    75.309    75.504    75.644    75.727    75.755    75.727    75.644    75.504    75.309    75.060    74.755    74.397    73.985    73.521    73.006    72.440    71.824    71.159    70.448    69.690    68.888    68.043    67.156    66.230    65.264    64.262    63.224    62.153    61.051    59.918    58.758    57.571    56.359    55.125    53.871    52.597    51.306    50.001    48.682    47.351    46.011    44.663    43.309    41.950    40.590    39.228    37.868    36.510    35.157    33.809    32.469    31.138    29.818    28.511    27.217    25.938    24.676    23.432    22.207    21.004    19.822    18.663    17.530    16.422    15.341    14.288    13.265    12.272    11.311    10.382     9.487     8.627     7.802     7.013     6.262     5.550     4.876     4.243     3.651     3.100     2.592     2.127     1.706     1.329     0.998     0.714     0.476     0.285     0.142     0.049     0.004     0.000     0.000     0.000     0.000     0.000     0.000     0.000     0.000     0.000     0.000     0.000     0.000     0.000     0.000     0.000     0.000     0.000     0.000     0.000     0.000     0.000     0.000     0.000     0.000     0.000     0.000     0.000     0.000     0.000     0.000     0.000     0.000     0.000     0.000     0.000     0.000     0.000     0.000     0.000
     0.000     0.000     0.000     0.000     0.000     0.000     0.000     0.000     0.000     0.000     0.000     0.000     0.000     0.000     0.000     0.000     0.000     0.000     0.000     0.000     0.000     0.000     0.000     0.000     0.000     0.000     0.000     0.000     0.000     0.000     0.000     0.000     0.000     0.000     0.000     0.000     0.000     0.000     0.000     0.000     0.000     0.012     0.070     0.177     0.331     0.532     0.780     1.073     1.411     1.794     2.220     2.689     3.200     3.752     4.344     4.977     5.648     6.357     7.103     7.885     8.702     9.554    10.439    11.355    12.303    13.281    14.288    15.323    16.385    17.472    18.583    19.718    20.874    22.050    23.246    24.460    25.690    26.935    28.193    29.464    30.745    32.036    33.334    34.637    35.946    37.256    38.568    39.880    41.189    42.493    43.793    45.084    46.367    47.638    48.896    50.140    51.367    52.576    53.765    54.932    56.076    57.194    58.285    59.347    60.378    61.378    62.343    63.272    64.165    65.018    65.832    66.604    67.333    68.018    68.657    69.250    69.794    70.291    70.737    71.133    71.478    71.770    72.011    72.198    72.332    72.413    72.440    72.413    72.332    72.198    72.011    71.770    71.478    71.133    70.737    70.291    69.794    69.250    68.657    68.018    67.333    66.604    65.832    65.018    64.165    63.272    62.343    61.378    60.378    59.347    58.285    57.194    56.076    54.932    53.765    52.576    51.367    50.140    48.896    47.638    46.367    45.084    43.793    42.493    41.189    39.880    38.568    37.256    35.946    34.637    33.334    32.036    30.745    29.464    28.193    26.935    25.690    24.460    23.246    22.050    20.874    19.718    18.583    17.472    16.385    15.323    14.288    13.281    12.303    11.355    10.439     9.554     8.702     7.885     7.103     6.357     5.648     4.977     4.344     3.752     3.200     2.689     2.220     1.794     1.411     1.073     0.780     0.532     0.331     0.177     0.070     0.012     0.000     0.000     0.000     0.000     0.000     0.000     0.000     0.000     0.000     0.000     0.000     0.000     0.000     0.000     0.000     0.000     0.000     0.000     0.000     0.000     0.000     0.000     0.000     0.000     0.000     0.000     0.000     0.000     0.000     0.000     0.000     0.000     0.000     0.000     0.000     0.000     0.000     0.000     0.000     0.000
     0.000     0.000     0.000     0.000     0.000     0.000     0.000     0.000     0.000     0.000     0.000     0.000     0.000     0.000     0.000     0.000     0.000     0.000     0.000     0.000     0.000     0.000     0.000     0.000     0.000     0.000     0.000     0.000     0.000     0.000     0.000     0.000     0.000     0.000     0.000     0.000     0.000     0.000     0.000     0.000     0.000     0.000     0.023     0.093     0.211     0.376     0.586     0.842     1.142     1.486     1.873     2.303     2.774     3.286     3.839     4.430     5.060     5.727     6.431     7.171     7.945     8.753     9.594    10.467    11.370    12.303    13.265    14.254    15.270    16.311    17.376    18.463    19.572    20.701    21.849    23.015    24.197    25.394    26.604    27.826    29.059    30.300    31.549    32.804    34.064    35.326    36.589    37.852    39.112    40.369    41.620    42.864    44.099    45.324    46.536    47.734    48.916    50.080    51.225    52.349    53.450    54.527    55.577    56.600    57.593    58.555    59.484    60.378    61.237    62.059    62.842    63.585    64.286    64.945    65.560    66.130    66.654    67.131    67.561    67.941    68.273    68.554    68.785    68.966    69.095    69.172    69.198    69.172    69.095    68.966    68.785    68.554    68.273    67.941    67.561    67.131    66.654    66.130    65.560    64.945    64.286    63.585    62.842    62.059    61.237    60.378    59.484    58.555    57.593    56.600    55.577    54.527    53.450    52.349    51.225    50.080    48.916    47.734    46.536    45.324    44.099    42.864    41.620    40.369    39.112    37.852    36.589    35.326    34.064    32.804    31.549    30.300    29.059    27.826    26.604    25.394    24.197    23.015    21.849    20.701    19.572    18.463    17.376    16.311    15.270    14.254    13.265    12.303    11.370    10.467     9.594     8.753     7.945     7.171     6.431     5.727     5.060     4.430     3.839     3.286     2.774     2.303     1.873     1.486     1.142     0.842     0.586     0.376     0.211     0.093     0.023     0.000     0.000     0.000     0.000     0.000     0.000     0.000     0.000     0.000     0.000     0.000     0.000     0.000     0.000     0.000     0.000     0.000     0.000     0.000     0.000     0.000     0.000     0.000     0.000     0.000     0.000     0.000     0.000     0.000     0.000     0.000     0.000     0.000     0.000     0.000     0.000     0.000     0.000     0.000     0.000     0.000
     0.000     0.000     0.000     0.000     0.000     0.000     0.000     0.000     0.000     0.000     0.000     0.000     0.000     0.000     0.000     0.000     0.000     0.000     0.000     0.000     0.000     0.000     0.000     0.000     0.000     0.000     0.000     0.000     0.000     0.000     0.000     0.000     0.000     0.000     0.000     0.000     0.000     0.000     0.000     0.000     0.000     0.000     0.001     0.036     0.118     0.245     0.419     0.637     0.899     1.205     1.553     1.944     2.376     2.848     3.360     3.910     4.499     5.125     5.787     6.484     7.216     7.981     8.778     9.607    10.467    11.355    12.272    13.216    14.187    15.182    16.200    17.241    18.304    19.386    20.487    21.606    22.740    23.889    25.051    26.226    27.410    28.604    29.805    31.012    32.223    33.437    34.653    35.868    37.081    38.290    39.495    40.692    41.881    43.059    44.226    45.379    46.517    47.638    48.740    49.822    50.882    51.918    52.929    53.913    54.868    55.794    56.688    57.548    58.375    59.165    59.918    60.633    61.307    61.941    62.532    63.081    63.585    64.044    64.456    64.822    65.141    65.412    65.634    65.807    65.931    66.006    66.031    66.006    65.931    65.807    65.634    65.412    65.141    64.822    64.456    64.044    63.585    63.081    62.532    61.941    61.307    60.633    59.918    59.165    58.375    57.548    56.688    55.794    54.868    53.913    52.929    51.918    50.882    49.822    48.740    47.638    46.517    45.379    44.226    43.059    41.881    40.692    39.495    38.290    37.081    35.868    34.653    33.437    32.223    31.012    29.805    28.604    27.410    26.226    25.051    23.889    22.740    21.606    20.487    19.386    18.304    17.241    16.200    15.182    14.187    13.216    12.272    11.355    10.467     9.607     8.778     7.981     7.216     6.484     5.787     5.125     4.499     3.910     3.360     2.848     2.376     1.944     1.553     1.205     0.899     0.637     0.419     0.245     0.118     0.036     0.001     0.000     0.000     0.000     0.000     0.000     0.000     0.000     0.000     0.000     0.000     0.000     0.000     0.000     0.000     0.000     0.000     0.000     0.000     0.000     0.000     0.000     0.000     0.000     0.000     0.000     0.000     0.000     0.000     0.000     0.000     0.000     0.000     0.000     0.000     0.000     0.000     0.000     0.000     0.000     0.000     0.000
     0.000     0.000     0.000     0.000     0.000     0.000     0.000     0.000     0.000     0.000     0.000     0.000     0.000     0.000     0.000     0.000     0.000     0.000     0.000     0.000     0.000     0.000     0.000     0.000     0.000     0.000     0.000     0.000     0.000     0.000     0.000     0.000     0.000     0.000     0.000     0.000     0.000     0.000     0.000     0.000     0.000     0.000     0.000     0.005     0.051     0.142     0.278     0.459     0.683     0.951     1.261     1.612     2.005     2.437     2.909     3.419     3.967     4.551     5.172     5.827     6.516     7.239     7.993     8.778     9.594    10.439    11.311    12.210    13.135    14.085    15.058    16.053    17.070    18.106    19.160    20.232    21.320    22.422    23.537    24.664    25.801    26.947    28.101    29.261    30.425    31.592    32.760    33.929    35.095    36.258    37.417    38.568    39.712    40.846    41.968    43.077    44.172    45.250    46.310    47.351    48.370    49.367    50.340    51.286    52.205    53.095    53.955    54.783    55.577    56.337    57.062    57.749    58.397    59.006    59.575    60.102    60.586    61.028    61.424    61.776    62.083    62.343    62.556    62.723    62.842    62.913    62.937    62.913    62.842    62.723    62.556    62.343    62.083    61.776    61.424    61.028    60.586    60.102    59.575    59.006    58.397    57.749    57.062    56.337    55.577    54.783    53.955    53.095    52.205    51.286    50.340    49.367    48.370    47.351    46.310    45.250    44.172    43.077    41.968    40.846    39.712    38.568    37.417    36.258    35.095    33.929    32.760    31.592    30.425    29.261    28.101    26.947    25.801    24.664    23.537    22.422    21.320    20.232    19.160    18.106    17.070    16.053    15.058    14.085    13.135    12.210    11.311    10.439     9.594     8.778     7.993     7.239     6.516     5.827     5.172     4.551     3.967     3.419     2.909     2.437     2.005     1.612     1.261     0.951     0.683     0.459     0.278     0.142     0.051     0.005     0.000     0.000     0.000     0.000     0.000     0.000     0.000     0.000     0.000     0.000     0.000     0.000     0.000     0.000     0.000     0.000     0.000     0.000     0.000     0.000     0.000     0.000     0.000     0.000     0.000     0.000     0.000     0.000     0.000     0.000     0.000     0.000     0.000     0.000     0.000     0.000     0.000     0.000     0.000     0.000     0.000     0.000
     0.000     0.000     0.000     0.000     0.000     0.000     0.000     0.000     0.000     0.000     0.000     0.000     0.000     0.000     0.000     0.000     0.000     0.000     0.000     0.000     0.000     0.000     0.000     0.000     0.000     0.000     0.000     0.000     0.000     0.000     0.000     0.000     0.000     0.000     0.000     0.000     0.000     0.000     0.000     0.000     0.000     0.000     0.000     0.000     0.011     0.066     0.165     0.309     0.495     0.725     0.997     1.309     1.662     2.055     2.487     2.957     3.464     4.007     4.586     5.200     5.847     6.527     7.239     7.981     8.753     9.554    10.382    11.237    12.118    13.023    13.951    14.901    15.871    16.861    17.870    18.896    19.937    20.993    22.061    23.142    24.233    25.332    26.440    27.553    28.670    29.791    30.913    32.036    33.156    34.274    35.387    36.494    37.593    38.683    39.762    40.829    41.881    42.917    43.937    44.937    45.917    46.876    47.811    48.721    49.604    50.460    51.286    52.082    52.846    53.576    54.272    54.932    55.556    56.141    56.688    57.194    57.660    58.083    58.465    58.803    59.097    59.347    59.552    59.712    59.827    59.895    59.918    59.895    59.827    59.712    59.552    59.347    59.097    58.803    58.465    58.083    57.660    57.194    56.688    56.141    55.556    54.932    54.272    53.576    52.846    52.082    51.286    50.460    49.604    48.721    47.811    46.876    45.917    44.937    43.937    42.917    41.881    40.829    39.762    38.683    37.593    36.494    35.387    34.274    33.156    32.036    30.913    29.791    28.670    27.553    26.440    25.332    24.233    23.142    22.061    20.993    19.937    18.896    17.870    16.861    15.871    14.901    13.951    13.023    12.118    11.237    10.382     9.554     8.753     7.981     7.239     6.527     5.847     5.200     4.586     4.007     3.464     2.957     2.487     2.055     1.662     1.309     0.997     0.725     0.495     0.309     0.165     0.066     0.011     0.000     0.000     0.000     0.000     0.000     0.000     0.000     0.000     0.000     0.000     0.000     0.000     0.000     0.000     0.000     0.000     0.000     0.000     0.000     0.000     0.000     0.000     0.000     0.000     0.000     0.000     0.000     0.000     0.000     0.000     0.000     0.000     0.000     0.000     0.000     0.000     0.000     0.000     0.000     0.000     0.000     0.000     0.000
     0.000     0.000     0.000     0.000     0.000     0.000     0.000     0.000     0.000     0.000     0.000     0.000     0.000     0.000     0.000     0.000     0.000     0.000     0.000     0.000     0.000     0.000     0.000     0.000     0.000     0.000     0.000     0.000     0.000     0.000     0.000     0.000     0.000     0.000     0.000     0.000     0.000     0.000     0.000     0.000     0.000     0.000     0.000     0.000     0.000     0.018     0.081     0.187     0.336     0.528     0.761     1.035     1.350     1.703     2.095     2.525     2.991     3.494     4.032     4.604     5.209     5.847     6.516     7.216     7.945     8.702     9.487    10.298    11.135    11.995    12.878    13.783    14.709    15.654    16.617    17.597    18.593    19.603    20.626    21.661    22.706    23.760    24.821    25.888    26.960    28.035    29.112    30.190    31.266    32.339    33.408    34.471    35.526    36.573    37.609    38.634    39.645    40.641    41.620    42.582    43.523    44.444    45.342    46.217    47.065    47.888    48.682    49.446    50.180    50.882    51.550    52.185    52.783    53.346    53.871    54.357    54.804    55.211    55.577    55.902    56.185    56.425    56.622    56.775    56.885    56.951    56.973    56.951    56.885    56.775    56.622    56.425    56.185    55.902    55.577    55.211    54.804    54.357    53.871    53.346    52.783    52.185    51.550    50.882    50.180    49.446    48.682    47.888    47.065    46.217    45.342    44.444    43.523    42.582    41.620    40.641    39.645    38.634    37.609    36.573    35.526    34.471    33.408    32.339    31.266    30.190    29.112    28.035    26.960    25.888    24.821    23.760    22.706    21.661    20.626    19.603    18.593    17.597    16.617    15.654    14.709    13.783    12.878    11.995    11.135    10.298     9.487     8.702     7.945     7.216     6.516     5.847     5.209     4.604     4.032     3.494     2.991     2.525     2.095     1.703     1.350     1.035     0.761     0.528     0.336     0.187     0.081     0.018     0.000     0.000     0.000     0.000     0.000     0.000     0.000     0.000     0.000     0.000     0.000     0.000     0.000     0.000     0.000     0.000     0.000     0.000     0.000     0.000     0.000     0.000     0.000     0.000     0.000     0.000     0.000     0.000     0.000     0.000     0.000     0.000     0.000     0.000     0.000     0.000     0.000     0.000     0.000     0.000     0.000     0.000     0.000     0.000
     0.000     0.000     0.000     0.000     0.000     0.000     0.000     0.000     0.000     0.000     0.000     0.000     0.000     0.000     0.000     0.000     0.000     0.000     0.000     0.000     0.000     0.000     0.000     0.000     0.000     0.000     0.000     0.000     0.000     0.000     0.000     0.000     0.000     0.000     0.000     0.000     0.000     0.000     0.000     0.000     0.000     0.000     0.000     0.000     0.000     0.000     0.026     0.095     0.207     0.361     0.556     0.792     1.067     1.381     1.734     2.124     2.550     3.012     3.509     4.040     4.604     5.200     5.827     6.484     7.171     7.885     8.627     9.394    10.187    11.003    11.843    12.703    13.585    14.485    15.403    16.339    17.289    18.254    19.232    20.221    21.221    22.230    23.246    24.268    25.296    26.326    27.359    28.391    29.423    30.453    31.478    32.498    33.511    34.516    35.511    36.494    37.465    38.421    39.361    40.284    41.189    42.073    42.935    43.775    44.590    45.379    46.142    46.876    47.580    48.254    48.896    49.505    50.080    50.620    51.124    51.591    52.020    52.411    52.763    53.074    53.346    53.576    53.765    53.913    54.018    54.082    54.103    54.082    54.018    53.913    53.765    53.576    53.346    53.074    52.763    52.411    52.020    51.591    51.124    50.620    50.080    49.505    48.896    48.254    47.580    46.876    46.142    45.379    44.590    43.775    42.935    42.073    41.189    40.284    39.361    38.421    37.465    36.494    35.511    34.516    33.511    32.498    31.478    30.453    29.423    28.391    27.359    26.326    25.296    24.268    23.246    22.230    21.221    20.221    19.232    18.254    17.289    16.339    15.403    14.485    13.585    12.703    11.843    11.003    10.187     9.394     8.627     7.885     7.171     6.484     5.827     5.200     4.604     4.040     3.509     3.012     2.550     2.124     1.734     1.381     1.067     0.792     0.556     0.361     0.207     0.095     0.026     0.000     0.000     0.000     0.000     0.000     0.000     0.000     0.000     0.000     0.000     0.000     0.000     0.000     0.000     0.000     0.000     0.000     0.000     0.000     0.000     0.000     0.000     0.000     0.000     0.000     0.000     0.000     0.000     0.000     0.000     0.000     0.000     0.000     0.000     0.000     0.000     0.000     0.000     0.000     0.000     0.000     0.000     0.000     0.000     0.000
[truncated: 55,463 more chars]
