# Supplementary material for: The near-field tsunami generated by the 15 January 2022 eruption of the Hunga Tonga-Hunga Ha’apai volcano and its impact on Tongatapu, Tonga
Source: Sci Rep. 2022 Sep 7;12:15187. doi: 10.1038/s41598-022-19486-w (PMC9452557; doi:10.1038/s41598-022-19486-w)
Supplement: Supplementary file 2 — Supplementary Information 2. [file 41598_2022_19486_MOESM2_ESM.zip › WL_550TNT.asc]

ncols                       252
nrows                       180
xllcorner              -175.427
yllcorner               -20.570
cellsize      0.000277777784504
NODATA_value  -9999
     0.000     0.000     0.000     0.000     0.000     0.000     0.000     0.000     0.000     0.000     0.000     0.000     0.000     0.000     0.000     0.000     0.000     0.000     0.000     0.000     0.000     0.000     0.000     0.000     0.000     0.000     0.000     0.000     0.000     0.000     0.000     0.000     0.000     0.000     0.000     0.000     0.000     0.000     0.000     0.000     0.000     0.000     0.000     0.000     0.000     0.000     0.000     0.000     0.000     0.000     0.000     0.000     0.000     0.000     0.000     0.000     0.000     0.000     0.000     0.000     0.000     0.000     0.000     0.000     0.000     0.000     0.005     0.030     0.076     0.142     0.228     0.332     0.454     0.594     0.749     0.921     1.106     1.306     1.519     1.744     1.980     2.227     2.484     2.750     3.024     3.305     3.593     3.886     4.185     4.487     4.793     5.101     5.411     5.722     6.033     6.343     6.652     6.959     7.263     7.563     7.860     8.151     8.437     8.716     8.988     9.254     9.510     9.759     9.998    10.227    10.446    10.654    10.851    11.036    11.210    11.370    11.518    11.653    11.775    11.883    11.977    12.057    12.122    12.173    12.210    12.232    12.239    12.232    12.210    12.173    12.122    12.057    11.977    11.883    11.775    11.653    11.518    11.370    11.210    11.036    10.851    10.654    10.446    10.227     9.998     9.759     9.510     9.254     8.988     8.716     8.437     8.151     7.860     7.563     7.263     6.959     6.652     6.343     6.033     5.722     5.411     5.101     4.793     4.487     4.185     3.886     3.593     3.305     3.024     2.750     2.484     2.227     1.980     1.744     1.519     1.306     1.106     0.921     0.749     0.594     0.454     0.332     0.228     0.142     0.076     0.030     0.005     0.000     0.000     0.000     0.000     0.000     0.000     0.000     0.000     0.000     0.000     0.000     0.000     0.000     0.000     0.000     0.000     0.000     0.000     0.000     0.000     0.000     0.000     0.000     0.000     0.000     0.000     0.000     0.000     0.000     0.000     0.000     0.000     0.000     0.000     0.000     0.000     0.000     0.000     0.000     0.000     0.000     0.000     0.000     0.000     0.000     0.000     0.000     0.000     0.000     0.000     0.000     0.000     0.000     0.000     0.000     0.000     0.000     0.000     0.000     0.000     0.000     0.000     0.000     0.000     0.000
     0.000     0.000     0.000     0.000     0.000     0.000     0.000     0.000     0.000     0.000     0.000     0.000     0.000     0.000     0.000     0.000     0.000     0.000     0.000     0.000     0.000     0.000     0.000     0.000     0.000     0.000     0.000     0.000     0.000     0.000     0.000     0.000     0.000     0.000     0.000     0.000     0.000     0.000     0.000     0.000     0.000     0.000     0.000     0.000     0.000     0.000     0.000     0.000     0.000     0.000     0.000     0.000     0.000     0.000     0.000     0.000     0.000     0.000     0.000     0.000     0.000     0.000     0.000     0.000     0.000     0.014     0.051     0.109     0.188     0.287     0.406     0.543     0.698     0.871     1.059     1.262     1.480     1.712     1.957     2.213     2.481     2.760     3.047     3.344     3.648     3.959     4.276     4.599     4.926     5.257     5.591     5.926     6.263     6.601     6.938     7.274     7.608     7.939     8.267     8.590     8.909     9.222     9.529     9.829    10.122    10.406    10.681    10.947    11.203    11.448    11.682    11.904    12.115    12.313    12.498    12.670    12.828    12.971    13.101    13.216    13.316    13.402    13.471    13.526    13.565    13.588    13.596    13.588    13.565    13.526    13.471    13.402    13.316    13.216    13.101    12.971    12.828    12.670    12.498    12.313    12.115    11.904    11.682    11.448    11.203    10.947    10.681    10.406    10.122     9.829     9.529     9.222     8.909     8.590     8.267     7.939     7.608     7.274     6.938     6.601     6.263     5.926     5.591     5.257     4.926     4.599     4.276     3.959     3.648     3.344     3.047     2.760     2.481     2.213     1.957     1.712     1.480     1.262     1.059     0.871     0.698     0.543     0.406     0.287     0.188     0.109     0.051     0.014     0.000     0.000     0.000     0.000     0.000     0.000     0.000     0.000     0.000     0.000     0.000     0.000     0.000     0.000     0.000     0.000     0.000     0.000     0.000     0.000     0.000     0.000     0.000     0.000     0.000     0.000     0.000     0.000     0.000     0.000     0.000     0.000     0.000     0.000     0.000     0.000     0.000     0.000     0.000     0.000     0.000     0.000     0.000     0.000     0.000     0.000     0.000     0.000     0.000     0.000     0.000     0.000     0.000     0.000     0.000     0.000     0.000     0.000     0.000     0.000     0.000     0.000     0.000     0.000
     0.000     0.000     0.000     0.000     0.000     0.000     0.000     0.000     0.000     0.000     0.000     0.000     0.000     0.000     0.000     0.000     0.000     0.000     0.000     0.000     0.000     0.000     0.000     0.000     0.000     0.000     0.000     0.000     0.000     0.000     0.000     0.000     0.000     0.000     0.000     0.000     0.000     0.000     0.000     0.000     0.000     0.000     0.000     0.000     0.000     0.000     0.000     0.000     0.000     0.000     0.000     0.000     0.000     0.000     0.000     0.000     0.000     0.000     0.000     0.000     0.000     0.000     0.000     0.003     0.028     0.075     0.145     0.237     0.350     0.483     0.635     0.806     0.994     1.199     1.420     1.657     1.908     2.172     2.449     2.738     3.037     3.347     3.666     3.994     4.329     4.670     5.018     5.370     5.727     6.086     6.449     6.812     7.177     7.541     7.905     8.267     8.626     8.982     9.335     9.682    10.024    10.359    10.688    11.009    11.321    11.625    11.919    12.203    12.476    12.737    12.987    13.224    13.448    13.659    13.856    14.039    14.207    14.360    14.498    14.620    14.727    14.817    14.892    14.950    14.991    15.016    15.024    15.016    14.991    14.950    14.892    14.817    14.727    14.620    14.498    14.360    14.207    14.039    13.856    13.659    13.448    13.224    12.987    12.737    12.476    12.203    11.919    11.625    11.321    11.009    10.688    10.359    10.024     9.682     9.335     8.982     8.626     8.267     7.905     7.541     7.177     6.812     6.449     6.086     5.727     5.370     5.018     4.670     4.329     3.994     3.666     3.347     3.037     2.738     2.449     2.172     1.908     1.657     1.420     1.199     0.994     0.806     0.635     0.483     0.350     0.237     0.145     0.075     0.028     0.003     0.000     0.000     0.000     0.000     0.000     0.000     0.000     0.000     0.000     0.000     0.000     0.000     0.000     0.000     0.000     0.000     0.000     0.000     0.000     0.000     0.000     0.000     0.000     0.000     0.000     0.000     0.000     0.000     0.000     0.000     0.000     0.000     0.000     0.000     0.000     0.000     0.000     0.000     0.000     0.000     0.000     0.000     0.000     0.000     0.000     0.000     0.000     0.000     0.000     0.000     0.000     0.000     0.000     0.000     0.000     0.000     0.000     0.000     0.000     0.000     0.000     0.000
     0.000     0.000     0.000     0.000     0.000     0.000     0.000     0.000     0.000     0.000     0.000     0.000     0.000     0.000     0.000     0.000     0.000     0.000     0.000     0.000     0.000     0.000     0.000     0.000     0.000     0.000     0.000     0.000     0.000     0.000     0.000     0.000     0.000     0.000     0.000     0.000     0.000     0.000     0.000     0.000     0.000     0.000     0.000     0.000     0.000     0.000     0.000     0.000     0.000     0.000     0.000     0.000     0.000     0.000     0.000     0.000     0.000     0.000     0.000     0.000     0.000     0.000     0.010     0.044     0.102     0.184     0.288     0.414     0.561     0.728     0.914     1.118     1.340     1.579     1.834     2.103     2.387     2.685     2.994     3.316     3.648     3.990     4.341     4.700     5.066     5.438     5.817     6.199     6.586     6.975     7.366     7.758     8.151     8.543     8.934     9.322     9.707    10.089    10.466    10.837    11.203    11.561    11.912    12.254    12.587    12.911    13.224    13.526    13.816    14.095    14.360    14.612    14.850    15.074    15.284    15.478    15.656    15.819    15.965    16.095    16.208    16.304    16.383    16.445    16.489    16.515    16.524    16.515    16.489    16.445    16.383    16.304    16.208    16.095    15.965    15.819    15.656    15.478    15.284    15.074    14.850    14.612    14.360    14.095    13.816    13.526    13.224    12.911    12.587    12.254    11.912    11.561    11.203    10.837    10.466    10.089     9.707     9.322     8.934     8.543     8.151     7.758     7.366     6.975     6.586     6.199     5.817     5.438     5.066     4.700     4.341     3.990     3.648     3.316     2.994     2.685     2.387     2.103     1.834     1.579     1.340     1.118     0.914     0.728     0.561     0.414     0.288     0.184     0.102     0.044     0.010     0.000     0.000     0.000     0.000     0.000     0.000     0.000     0.000     0.000     0.000     0.000     0.000     0.000     0.000     0.000     0.000     0.000     0.000     0.000     0.000     0.000     0.000     0.000     0.000     0.000     0.000     0.000     0.000     0.000     0.000     0.000     0.000     0.000     0.000     0.000     0.000     0.000     0.000     0.000     0.000     0.000     0.000     0.000     0.000     0.000     0.000     0.000     0.000     0.000     0.000     0.000     0.000     0.000     0.000     0.000     0.000     0.000     0.000     0.000     0.000     0.000
     0.000     0.000     0.000     0.000     0.000     0.000     0.000     0.000     0.000     0.000     0.000     0.000     0.000     0.000     0.000     0.000     0.000     0.000     0.000     0.000     0.000     0.000     0.000     0.000     0.000     0.000     0.000     0.000     0.000     0.000     0.000     0.000     0.000     0.000     0.000     0.000     0.000     0.000     0.000     0.000     0.000     0.000     0.000     0.000     0.000     0.000     0.000     0.000     0.000     0.000     0.000     0.000     0.000     0.000     0.000     0.000     0.000     0.000     0.000     0.000     0.001     0.019     0.063     0.131     0.224     0.340     0.479     0.639     0.820     1.021     1.242     1.480     1.737     2.009     2.298     2.602     2.919     3.250     3.593     3.947     4.312     4.687     5.070     5.461     5.859     6.263     6.673     7.086     7.503     7.922     8.343     8.764     9.185     9.605    10.024    10.439    10.851    11.258    11.661    12.057    12.446    12.828    13.201    13.565    13.919    14.263    14.596    14.917    15.225    15.520    15.802    16.069    16.322    16.559    16.781    16.987    17.176    17.348    17.503    17.641    17.761    17.862    17.946    18.011    18.058    18.086    18.095    18.086    18.058    18.011    17.946    17.862    17.761    17.641    17.503    17.348    17.176    16.987    16.781    16.559    16.322    16.069    15.802    15.520    15.225    14.917    14.596    14.263    13.919    13.565    13.201    12.828    12.446    12.057    11.661    11.258    10.851    10.439    10.024     9.605     9.185     8.764     8.343     7.922     7.503     7.086     6.673     6.263     5.859     5.461     5.070     4.687     4.312     3.947     3.593     3.250     2.919     2.602     2.298     2.009     1.737     1.480     1.242     1.021     0.820     0.639     0.479     0.340     0.224     0.131     0.063     0.019     0.001     0.000     0.000     0.000     0.000     0.000     0.000     0.000     0.000     0.000     0.000     0.000     0.000     0.000     0.000     0.000     0.000     0.000     0.000     0.000     0.000     0.000     0.000     0.000     0.000     0.000     0.000     0.000     0.000     0.000     0.000     0.000     0.000     0.000     0.000     0.000     0.000     0.000     0.000     0.000     0.000     0.000     0.000     0.000     0.000     0.000     0.000     0.000     0.000     0.000     0.000     0.000     0.000     0.000     0.000     0.000     0.000     0.000     0.000     0.000
     0.000     0.000     0.000     0.000     0.000     0.000     0.000     0.000     0.000     0.000     0.000     0.000     0.000     0.000     0.000     0.000     0.000     0.000     0.000     0.000     0.000     0.000     0.000     0.000     0.000     0.000     0.000     0.000     0.000     0.000     0.000     0.000     0.000     0.000     0.000     0.000     0.000     0.000     0.000     0.000     0.000     0.000     0.000     0.000     0.000     0.000     0.000     0.000     0.000     0.000     0.000     0.000     0.000     0.000     0.000     0.000     0.000     0.000     0.000     0.003     0.030     0.083     0.161     0.265     0.392     0.543     0.717     0.912     1.128     1.364     1.619     1.892     2.183     2.490     2.813     3.151     3.503     3.868     4.244     4.632     5.031     5.438     5.855     6.278     6.709     7.145     7.586     8.030     8.478     8.928     9.378     9.829    10.280    10.728    11.175    11.618    12.057    12.490    12.918    13.340    13.753    14.159    14.555    14.941    15.317    15.682    16.035    16.374    16.701    17.014    17.312    17.595    17.862    18.114    18.348    18.566    18.766    18.948    19.112    19.257    19.384    19.491    19.580    19.648    19.698    19.727    19.737    19.727    19.698    19.648    19.580    19.491    19.384    19.257    19.112    18.948    18.766    18.566    18.348    18.114    17.862    17.595    17.312    17.014    16.701    16.374    16.035    15.682    15.317    14.941    14.555    14.159    13.753    13.340    12.918    12.490    12.057    11.618    11.175    10.728    10.280     9.829     9.378     8.928     8.478     8.030     7.586     7.145     6.709     6.278     5.855     5.438     5.031     4.632     4.244     3.868     3.503     3.151     2.813     2.490     2.183     1.892     1.619     1.364     1.128     0.912     0.717     0.543     0.392     0.265     0.161     0.083     0.030     0.003     0.000     0.000     0.000     0.000     0.000     0.000     0.000     0.000     0.000     0.000     0.000     0.000     0.000     0.000     0.000     0.000     0.000     0.000     0.000     0.000     0.000     0.000     0.000     0.000     0.000     0.000     0.000     0.000     0.000     0.000     0.000     0.000     0.000     0.000     0.000     0.000     0.000     0.000     0.000     0.000     0.000     0.000     0.000     0.000     0.000     0.000     0.000     0.000     0.000     0.000     0.000     0.000     0.000     0.000     0.000     0.000     0.000     0.000
     0.000     0.000     0.000     0.000     0.000     0.000     0.000     0.000     0.000     0.000     0.000     0.000     0.000     0.000     0.000     0.000     0.000     0.000     0.000     0.000     0.000     0.000     0.000     0.000     0.000     0.000     0.000     0.000     0.000     0.000     0.000     0.000     0.000     0.000     0.000     0.000     0.000     0.000     0.000     0.000     0.000     0.000     0.000     0.000     0.000     0.000     0.000     0.000     0.000     0.000     0.000     0.000     0.000     0.000     0.000     0.000     0.000     0.000     0.007     0.042     0.103     0.191     0.305     0.443     0.606     0.792     1.001     1.232     1.483     1.754     2.044     2.353     2.678     3.021     3.379     3.751     4.138     4.537     4.948     5.370     5.802     6.244     6.693     7.150     7.613     8.082     8.555     9.031     9.510     9.991    10.473    10.954    11.434    11.912    12.387    12.858    13.324    13.785    14.239    14.686    15.125    15.554    15.974    16.383    16.781    17.167    17.540    17.899    18.245    18.575    18.890    19.189    19.472    19.737    19.985    20.215    20.426    20.618    20.791    20.944    21.078    21.191    21.284    21.357    21.409    21.440    21.451    21.440    21.409    21.357    21.284    21.191    21.078    20.944    20.791    20.618    20.426    20.215    19.985    19.737    19.472    19.189    18.890    18.575    18.245    17.899    17.540    17.167    16.781    16.383    15.974    15.554    15.125    14.686    14.239    13.785    13.324    12.858    12.387    11.912    11.434    10.954    10.473     9.991     9.510     9.031     8.555     8.082     7.613     7.150     6.693     6.244     5.802     5.370     4.948     4.537     4.138     3.751     3.379     3.021     2.678     2.353     2.044     1.754     1.483     1.232     1.001     0.792     0.606     0.443     0.305     0.191     0.103     0.042     0.007     0.000     0.000     0.000     0.000     0.000     0.000     0.000     0.000     0.000     0.000     0.000     0.000     0.000     0.000     0.000     0.000     0.000     0.000     0.000     0.000     0.000     0.000     0.000     0.000     0.000     0.000     0.000     0.000     0.000     0.000     0.000     0.000     0.000     0.000     0.000     0.000     0.000     0.000     0.000     0.000     0.000     0.000     0.000     0.000     0.000     0.000     0.000     0.000     0.000     0.000     0.000     0.000     0.000     0.000     0.000     0.000     0.000
     0.000     0.000     0.000     0.000     0.000     0.000     0.000     0.000     0.000     0.000     0.000     0.000     0.000     0.000     0.000     0.000     0.000     0.000     0.000     0.000     0.000     0.000     0.000     0.000     0.000     0.000     0.000     0.000     0.000     0.000     0.000     0.000     0.000     0.000     0.000     0.000     0.000     0.000     0.000     0.000     0.000     0.000     0.000     0.000     0.000     0.000     0.000     0.000     0.000     0.000     0.000     0.000     0.000     0.000     0.000     0.000     0.000     0.012     0.054     0.123     0.220     0.343     0.493     0.667     0.865     1.087     1.332     1.598     1.884     2.191     2.517     2.861     3.223     3.600     3.994     4.401     4.823     5.257     5.703     6.160     6.626     7.102     7.586     8.076     8.573     9.074     9.580    10.089    10.600    11.112    11.625    12.137    12.647    13.155    13.659    14.159    14.653    15.141    15.622    16.095    16.559    17.014    17.458    17.890    18.311    18.718    19.112    19.491    19.856    20.204    20.537    20.852    21.150    21.430    21.691    21.933    22.156    22.358    22.540    22.702    22.843    22.962    23.060    23.137    23.192    23.224    23.235    23.224    23.192    23.137    23.060    22.962    22.843    22.702    22.540    22.358    22.156    21.933    21.691    21.430    21.150    20.852    20.537    20.204    19.856    19.491    19.112    18.718    18.311    17.890    17.458    17.014    16.559    16.095    15.622    15.141    14.653    14.159    13.659    13.155    12.647    12.137    11.625    11.112    10.600    10.089     9.580     9.074     8.573     8.076     7.586     7.102     6.626     6.160     5.703     5.257     4.823     4.401     3.994     3.600     3.223     2.861     2.517     2.191     1.884     1.598     1.332     1.087     0.865     0.667     0.493     0.343     0.220     0.123     0.054     0.012     0.000     0.000     0.000     0.000     0.000     0.000     0.000     0.000     0.000     0.000     0.000     0.000     0.000     0.000     0.000     0.000     0.000     0.000     0.000     0.000     0.000     0.000     0.000     0.000     0.000     0.000     0.000     0.000     0.000     0.000     0.000     0.000     0.000     0.000     0.000     0.000     0.000     0.000     0.000     0.000     0.000     0.000     0.000     0.000     0.000     0.000     0.000     0.000     0.000     0.000     0.000     0.000     0.000     0.000     0.000     0.000
     0.000     0.000     0.000     0.000     0.000     0.000     0.000     0.000     0.000     0.000     0.000     0.000     0.000     0.000     0.000     0.000     0.000     0.000     0.000     0.000     0.000     0.000     0.000     0.000     0.000     0.000     0.000     0.000     0.000     0.000     0.000     0.000     0.000     0.000     0.000     0.000     0.000     0.000     0.000     0.000     0.000     0.000     0.000     0.000     0.000     0.000     0.000     0.000     0.000     0.000     0.000     0.000     0.000     0.000     0.000     0.000     0.018     0.066     0.143     0.248     0.380     0.539     0.724     0.935     1.169     1.427     1.707     2.009     2.332     2.675     3.037     3.417     3.815     4.228     4.658     5.101     5.558     6.028     6.509     7.001     7.503     8.013     8.531     9.056     9.586    10.122    10.661    11.203    11.746    12.291    12.835    13.378    13.919    14.457    14.991    15.520    16.043    16.559    17.068    17.567    18.058    18.537    19.006    19.462    19.905    20.335    20.750    21.150    21.534    21.901    22.251    22.584    22.897    23.192    23.467    23.721    23.955    24.169    24.360    24.531    24.679    24.804    24.907    24.988    25.045    25.080    25.092    25.080    25.045    24.988    24.907    24.804    24.679    24.531    24.360    24.169    23.955    23.721    23.467    23.192    22.897    22.584    22.251    21.901    21.534    21.150    20.750    20.335    19.905    19.462    19.006    18.537    18.058    17.567    17.068    16.559    16.043    15.520    14.991    14.457    13.919    13.378    12.835    12.291    11.746    11.203    10.661    10.122     9.586     9.056     8.531     8.013     7.503     7.001     6.509     6.028     5.558     5.101     4.658     4.228     3.815     3.417     3.037     2.675     2.332     2.009     1.707     1.427     1.169     0.935     0.724     0.539     0.380     0.248     0.143     0.066     0.018     0.000     0.000     0.000     0.000     0.000     0.000     0.000     0.000     0.000     0.000     0.000     0.000     0.000     0.000     0.000     0.000     0.000     0.000     0.000     0.000     0.000     0.000     0.000     0.000     0.000     0.000     0.000     0.000     0.000     0.000     0.000     0.000     0.000     0.000     0.000     0.000     0.000     0.000     0.000     0.000     0.000     0.000     0.000     0.000     0.000     0.000     0.000     0.000     0.000     0.000     0.000     0.000     0.000     0.000     0.000
     0.000     0.000     0.000     0.000     0.000     0.000     0.000     0.000     0.000     0.000     0.000     0.000     0.000     0.000     0.000     0.000     0.000     0.000     0.000     0.000     0.000     0.000     0.000     0.000     0.000     0.000     0.000     0.000     0.000     0.000     0.000     0.000     0.000     0.000     0.000     0.000     0.000     0.000     0.000     0.000     0.000     0.000     0.000     0.000     0.000     0.000     0.000     0.000     0.000     0.000     0.000     0.000     0.000     0.000     0.001     0.024     0.077     0.161     0.273     0.414     0.583     0.778     0.999     1.246     1.517     1.811     2.128     2.466     2.826     3.205     3.604     4.021     4.454     4.905     5.370     5.850     6.343     6.849     7.366     7.894     8.431     8.976     9.529    10.089    10.654    11.223    11.796    12.372    12.949    13.526    14.103    14.678    15.250    15.819    16.383    16.942    17.494    18.039    18.575    19.102    19.619    20.124    20.618    21.099    21.565    22.018    22.455    22.875    23.279    23.666    24.034    24.383    24.713    25.022    25.311    25.579    25.825    26.049    26.251    26.430    26.585    26.717    26.826    26.910    26.971    27.007    27.019    27.007    26.971    26.910    26.826    26.717    26.585    26.430    26.251    26.049    25.825    25.579    25.311    25.022    24.713    24.383    24.034    23.666    23.279    22.875    22.455    22.018    21.565    21.099    20.618    20.124    19.619    19.102    18.575    18.039    17.494    16.942    16.383    15.819    15.250    14.678    14.103    13.526    12.949    12.372    11.796    11.223    10.654    10.089     9.529     8.976     8.431     7.894     7.366     6.849     6.343     5.850     5.370     4.905     4.454     4.021     3.604     3.205     2.826     2.466     2.128     1.811     1.517     1.246     0.999     0.778     0.583     0.414     0.273     0.161     0.077     0.024     0.001     0.000     0.000     0.000     0.000     0.000     0.000     0.000     0.000     0.000     0.000     0.000     0.000     0.000     0.000     0.000     0.000     0.000     0.000     0.000     0.000     0.000     0.000     0.000     0.000     0.000     0.000     0.000     0.000     0.000     0.000     0.000     0.000     0.000     0.000     0.000     0.000     0.000     0.000     0.000     0.000     0.000     0.000     0.000     0.000     0.000     0.000     0.000     0.000     0.000     0.000     0.000     0.000     0.000
     0.000     0.000     0.000     0.000     0.000     0.000     0.000     0.000     0.000     0.000     0.000     0.000     0.000     0.000     0.000     0.000     0.000     0.000     0.000     0.000     0.000     0.000     0.000     0.000     0.000     0.000     0.000     0.000     0.000     0.000     0.000     0.000     0.000     0.000     0.000     0.000     0.000     0.000     0.000     0.000     0.000     0.000     0.000     0.000     0.000     0.000     0.000     0.000     0.000     0.000     0.000     0.000     0.000     0.002     0.029     0.087     0.177     0.296     0.445     0.622     0.827     1.059     1.317     1.600     1.908     2.239     2.592     2.968     3.365     3.781     4.217     4.670     5.141     5.628     6.130     6.647     7.177     7.719     8.273     8.836     9.410     9.991    10.580    11.175    11.775    12.379    12.987    13.596    14.207    14.817    15.427    16.035    16.639    17.239    17.835    18.424    19.006    19.580    20.144    20.699    21.243    21.775    22.294    22.799    23.290    23.766    24.225    24.667    25.092    25.498    25.884    26.251    26.597    26.922    27.226    27.507    27.765    28.000    28.212    28.399    28.563    28.701    28.815    28.904    28.967    29.005    29.018    29.005    28.967    28.904    28.815    28.701    28.563    28.399    28.212    28.000    27.765    27.507    27.226    26.922    26.597    26.251    25.884    25.498    25.092    24.667    24.225    23.766    23.290    22.799    22.294    21.775    21.243    20.699    20.144    19.580    19.006    18.424    17.835    17.239    16.639    16.035    15.427    14.817    14.207    13.596    12.987    12.379    11.775    11.175    10.580     9.991     9.410     8.836     8.273     7.719     7.177     6.647     6.130     5.628     5.141     4.670     4.217     3.781     3.365     2.968     2.592     2.239     1.908     1.600     1.317     1.059     0.827     0.622     0.445     0.296     0.177     0.087     0.029     0.002     0.000     0.000     0.000     0.000     0.000     0.000     0.000     0.000     0.000     0.000     0.000     0.000     0.000     0.000     0.000     0.000     0.000     0.000     0.000     0.000     0.000     0.000     0.000     0.000     0.000     0.000     0.000     0.000     0.000     0.000     0.000     0.000     0.000     0.000     0.000     0.000     0.000     0.000     0.000     0.000     0.000     0.000     0.000     0.000     0.000     0.000     0.000     0.000     0.000     0.000     0.000     0.000
     0.000     0.000     0.000     0.000     0.000     0.000     0.000     0.000     0.000     0.000     0.000     0.000     0.000     0.000     0.000     0.000     0.000     0.000     0.000     0.000     0.000     0.000     0.000     0.000     0.000     0.000     0.000     0.000     0.000     0.000     0.000     0.000     0.000     0.000     0.000     0.000     0.000     0.000     0.000     0.000     0.000     0.000     0.000     0.000     0.000     0.000     0.000     0.000     0.000     0.000     0.000     0.000     0.003     0.033     0.096     0.190     0.316     0.471     0.657     0.871     1.112     1.381     1.676     1.996     2.341     2.709     3.101     3.514     3.947     4.401     4.874     5.365     5.874     6.398     6.938     7.492     8.059     8.638     9.229     9.829    10.439    11.057    11.682    12.313    12.949    13.588    14.231    14.875    15.520    16.165    16.808    17.449    18.086    18.718    19.345    19.965    20.577    21.181    21.775    22.358    22.930    23.489    24.034    24.565    25.080    25.579    26.061    26.525    26.971    27.396    27.802    28.187    28.550    28.891    29.209    29.504    29.775    30.021    30.243    30.440    30.611    30.756    30.875    30.968    31.035    31.075    31.088    31.075    31.035    30.968    30.875    30.756    30.611    30.440    30.243    30.021    29.775    29.504    29.209    28.891    28.550    28.187    27.802    27.396    26.971    26.525    26.061    25.579    25.080    24.565    24.034    23.489    22.930    22.358    21.775    21.181    20.577    19.965    19.345    18.718    18.086    17.449    16.808    16.165    15.520    14.875    14.231    13.588    12.949    12.313    11.682    11.057    10.439     9.829     9.229     8.638     8.059     7.492     6.938     6.398     5.874     5.365     4.874     4.401     3.947     3.514     3.101     2.709     2.341     1.996     1.676     1.381     1.112     0.871     0.657     0.471     0.316     0.190     0.096     0.033     0.003     0.000     0.000     0.000     0.000     0.000     0.000     0.000     0.000     0.000     0.000     0.000     0.000     0.000     0.000     0.000     0.000     0.000     0.000     0.000     0.000     0.000     0.000     0.000     0.000     0.000     0.000     0.000     0.000     0.000     0.000     0.000     0.000     0.000     0.000     0.000     0.000     0.000     0.000     0.000     0.000     0.000     0.000     0.000     0.000     0.000     0.000     0.000     0.000     0.000     0.000     0.000
     0.000     0.000     0.000     0.000     0.000     0.000     0.000     0.000     0.000     0.000     0.000     0.000     0.000     0.000     0.000     0.000     0.000     0.000     0.000     0.000     0.000     0.000     0.000     0.000     0.000     0.000     0.000     0.000     0.000     0.000     0.000     0.000     0.000     0.000     0.000     0.000     0.000     0.000     0.000     0.000     0.000     0.000     0.000     0.000     0.000     0.000     0.000     0.000     0.000     0.000     0.000     0.004     0.036     0.102     0.201     0.332     0.494     0.686     0.908     1.159     1.438     1.744     2.076     2.434     2.816     3.223     3.651     4.102     4.574     5.066     5.577     6.106     6.652     7.214     7.792     8.384     8.989     9.605    10.233    10.871    11.518    12.173    12.835    13.503    14.175    14.850    15.529    16.208    16.888    17.567    18.245    18.919    19.589    20.255    20.914    21.565    22.209    22.843    23.467    24.079    24.679    25.265    25.837    26.394    26.934    27.458    27.963    28.449    28.916    29.363    29.788    30.191    30.571    30.928    31.262    31.570    31.854    32.112    32.345    32.550    32.730    32.882    33.007    33.104    33.174    33.215    33.229    33.215    33.174    33.104    33.007    32.882    32.730    32.550    32.345    32.112    31.854    31.570    31.262    30.928    30.571    30.191    29.788    29.363    28.916    28.449    27.963    27.458    26.934    26.394    25.837    25.265    24.679    24.079    23.467    22.843    22.209    21.565    20.914    20.255    19.589    18.919    18.245    17.567    16.888    16.208    15.529    14.850    14.175    13.503    12.835    12.173    11.518    10.871    10.233     9.605     8.989     8.384     7.792     7.214     6.652     6.106     5.577     5.066     4.574     4.102     3.651     3.223     2.816     2.434     2.076     1.744     1.438     1.159     0.908     0.686     0.494     0.332     0.201     0.102     0.036     0.004     0.000     0.000     0.000     0.000     0.000     0.000     0.000     0.000     0.000     0.000     0.000     0.000     0.000     0.000     0.000     0.000     0.000     0.000     0.000     0.000     0.000     0.000     0.000     0.000     0.000     0.000     0.000     0.000     0.000     0.000     0.000     0.000     0.000     0.000     0.000     0.000     0.000     0.000     0.000     0.000     0.000     0.000     0.000     0.000     0.000     0.000     0.000     0.000     0.000     0.000
     0.000     0.000     0.000     0.000     0.000     0.000     0.000     0.000     0.000     0.000     0.000     0.000     0.000     0.000     0.000     0.000     0.000     0.000     0.000     0.000     0.000     0.000     0.000     0.000     0.000     0.000     0.000     0.000     0.000     0.000     0.000     0.000     0.000     0.000     0.000     0.000     0.000     0.000     0.000     0.000     0.000     0.000     0.000     0.000     0.000     0.000     0.000     0.000     0.000     0.000     0.004     0.038     0.107     0.209     0.345     0.512     0.711     0.940     1.199     1.487     1.803     2.147     2.517     2.913     3.333     3.777     4.244     4.733     5.244     5.774     6.323     6.891     7.475     8.076     8.692     9.322     9.965    10.620    11.286    11.962    12.647    13.340    14.039    14.743    15.452    16.165    16.879    17.595    18.311    19.025    19.737    20.446    21.150    21.849    22.540    23.224    23.900    24.565    25.219    25.861    26.489    27.104    27.703    28.287    28.853    29.401    29.930    30.440    30.928    31.396    31.840    32.262    32.661    33.034    33.383    33.706    34.003    34.273    34.516    34.732    34.919    35.078    35.209    35.311    35.384    35.428    35.442    35.428    35.384    35.311    35.209    35.078    34.919    34.732    34.516    34.273    34.003    33.706    33.383    33.034    32.661    32.262    31.840    31.396    30.928    30.440    29.930    29.401    28.853    28.287    27.703    27.104    26.489    25.861    25.219    24.565    23.900    23.224    22.540    21.849    21.150    20.446    19.737    19.025    18.311    17.595    16.879    16.165    15.452    14.743    14.039    13.340    12.647    11.962    11.286    10.620     9.965     9.322     8.692     8.076     7.475     6.891     6.323     5.774     5.244     4.733     4.244     3.777     3.333     2.913     2.517     2.147     1.803     1.487     1.199     0.940     0.711     0.512     0.345     0.209     0.107     0.038     0.004     0.000     0.000     0.000     0.000     0.000     0.000     0.000     0.000     0.000     0.000     0.000     0.000     0.000     0.000     0.000     0.000     0.000     0.000     0.000     0.000     0.000     0.000     0.000     0.000     0.000     0.000     0.000     0.000     0.000     0.000     0.000     0.000     0.000     0.000     0.000     0.000     0.000     0.000     0.000     0.000     0.000     0.000     0.000     0.000     0.000     0.000     0.000     0.000     0.000
     0.000     0.000     0.000     0.000     0.000     0.000     0.000     0.000     0.000     0.000     0.000     0.000     0.000     0.000     0.000     0.000     0.000     0.000     0.000     0.000     0.000     0.000     0.000     0.000     0.000     0.000     0.000     0.000     0.000     0.000     0.000     0.000     0.000     0.000     0.000     0.000     0.000     0.000     0.000     0.000     0.000     0.000     0.000     0.000     0.000     0.000     0.000     0.000     0.000     0.004     0.039     0.109     0.214     0.353     0.525     0.729     0.965     1.231     1.528     1.854     2.208     2.589     2.998     3.432     3.890     4.373     4.879     5.406     5.955     6.524     7.113     7.719     8.343     8.982     9.637    10.306    10.988    11.682    12.387    13.101    13.824    14.555    15.292    16.035    16.781    17.531    18.282    19.035    19.786    20.537    21.284    22.028    22.767    23.500    24.225    24.942    25.649    26.346    27.031    27.703    28.362    29.005    29.633    30.243    30.835    31.409    31.963    32.495    33.007    33.495    33.961    34.402    34.818    35.209    35.574    35.911    36.222    36.504    36.758    36.984    37.180    37.346    37.483    37.589    37.665    37.711    37.726    37.711    37.665    37.589    37.483    37.346    37.180    36.984    36.758    36.504    36.222    35.911    35.574    35.209    34.818    34.402    33.961    33.495    33.007    32.495    31.963    31.409    30.835    30.243    29.633    29.005    28.362    27.703    27.031    26.346    25.649    24.942    24.225    23.500    22.767    22.028    21.284    20.537    19.786    19.035    18.282    17.531    16.781    16.035    15.292    14.555    13.824    13.101    12.387    11.682    10.988    10.306     9.637     8.982     8.343     7.719     7.113     6.524     5.955     5.406     4.879     4.373     3.890     3.432     2.998     2.589     2.208     1.854     1.528     1.231     0.965     0.729     0.525     0.353     0.214     0.109     0.039     0.004     0.000     0.000     0.000     0.000     0.000     0.000     0.000     0.000     0.000     0.000     0.000     0.000     0.000     0.000     0.000     0.000     0.000     0.000     0.000     0.000     0.000     0.000     0.000     0.000     0.000     0.000     0.000     0.000     0.000     0.000     0.000     0.000     0.000     0.000     0.000     0.000     0.000     0.000     0.000     0.000     0.000     0.000     0.000     0.000     0.000     0.000     0.000     0.000
     0.000     0.000     0.000     0.000     0.000     0.000     0.000     0.000     0.000     0.000     0.000     0.000     0.000     0.000     0.000     0.000     0.000     0.000     0.000     0.000     0.000     0.000     0.000     0.000     0.000     0.000     0.000     0.000     0.000     0.000     0.000     0.000     0.000     0.000     0.000     0.000     0.000     0.000     0.000     0.000     0.000     0.000     0.000     0.000     0.000     0.000     0.000     0.000     0.004     0.038     0.109     0.216     0.357     0.533     0.742     0.983     1.256     1.560     1.895     2.258     2.651     3.070     3.517     3.990     4.487     5.009     5.554     6.121     6.709     7.317     7.945     8.590     9.254     9.933    10.627    11.335    12.057    12.790    13.534    14.287    15.049    15.819    16.595    17.376    18.160    18.948    19.737    20.527    21.316    22.102    22.886    23.666    24.440    25.207    25.967    26.717    27.458    28.187    28.904    29.607    30.295    30.968    31.624    32.262    32.882    33.481    34.060    34.617    35.151    35.662    36.148    36.609    37.044    37.452    37.833    38.186    38.510    38.805    39.071    39.306    39.511    39.684    39.827    39.938    40.018    40.066    40.082    40.066    40.018    39.938    39.827    39.684    39.511    39.306    39.071    38.805    38.510    38.186    37.833    37.452    37.044    36.609    36.148    35.662    35.151    34.617    34.060    33.481    32.882    32.262    31.624    30.968    30.295    29.607    28.904    28.187    27.458    26.717    25.967    25.207    24.440    23.666    22.886    22.102    21.316    20.527    19.737    18.948    18.160    17.376    16.595    15.819    15.049    14.287    13.534    12.790    12.057    11.335    10.627     9.933     9.254     8.590     7.945     7.317     6.709     6.121     5.554     5.009     4.487     3.990     3.517     3.070     2.651     2.258     1.895     1.560     1.256     0.983     0.742     0.533     0.357     0.216     0.109     0.038     0.004     0.000     0.000     0.000     0.000     0.000     0.000     0.000     0.000     0.000     0.000     0.000     0.000     0.000     0.000     0.000     0.000     0.000     0.000     0.000     0.000     0.000     0.000     0.000     0.000     0.000     0.000     0.000     0.000     0.000     0.000     0.000     0.000     0.000     0.000     0.000     0.000     0.000     0.000     0.000     0.000     0.000     0.000     0.000     0.000     0.000     0.000     0.000
     0.000     0.000     0.000     0.000     0.000     0.000     0.000     0.000     0.000     0.000     0.000     0.000     0.000     0.000     0.000     0.000     0.000     0.000     0.000     0.000     0.000     0.000     0.000     0.000     0.000     0.000     0.000     0.000     0.000     0.000     0.000     0.000     0.000     0.000     0.000     0.000     0.000     0.000     0.000     0.000     0.000     0.000     0.000     0.000     0.000     0.000     0.000     0.003     0.036     0.107     0.214     0.357     0.535     0.748     0.994     1.273     1.584     1.926     2.298     2.700     3.131     3.589     4.075     4.587     5.123     5.684     6.268     6.875     7.503     8.151     8.818     9.504    10.207    10.926    11.661    12.409    13.170    13.943    14.727    15.520    16.322    17.131    17.946    18.766    19.589    20.416    21.243    22.071    22.897    23.721    24.542    25.358    26.168    26.971    27.765    28.550    29.324    30.086    30.835    31.570    32.290    32.993    33.678    34.345    34.992    35.618    36.222    36.803    37.361    37.894    38.402    38.883    39.337    39.764    40.161    40.530    40.868    41.176    41.453    41.699    41.912    42.094    42.243    42.359    42.442    42.492    42.508    42.492    42.442    42.359    42.243    42.094    41.912    41.699    41.453    41.176    40.868    40.530    40.161    39.764    39.337    38.883    38.402    37.894    37.361    36.803    36.222    35.618    34.992    34.345    33.678    32.993    32.290    31.570    30.835    30.086    29.324    28.550    27.765    26.971    26.168    25.358    24.542    23.721    22.897    22.071    21.243    20.416    19.589    18.766    17.946    17.131    16.322    15.520    14.727    13.943    13.170    12.409    11.661    10.926    10.207     9.504     8.818     8.151     7.503     6.875     6.268     5.684     5.123     4.587     4.075     3.589     3.131     2.700     2.298     1.926     1.584     1.273     0.994     0.748     0.535     0.357     0.214     0.107     0.036     0.003     0.000     0.000     0.000     0.000     0.000     0.000     0.000     0.000     0.000     0.000     0.000     0.000     0.000     0.000     0.000     0.000     0.000     0.000     0.000     0.000     0.000     0.000     0.000     0.000     0.000     0.000     0.000     0.000     0.000     0.000     0.000     0.000     0.000     0.000     0.000     0.000     0.000     0.000     0.000     0.000     0.000     0.000     0.000     0.000     0.000     0.000
     0.000     0.000     0.000     0.000     0.000     0.000     0.000     0.000     0.000     0.000     0.000     0.000     0.000     0.000     0.000     0.000     0.000     0.000     0.000     0.000     0.000     0.000     0.000     0.000     0.000     0.000     0.000     0.000     0.000     0.000     0.000     0.000     0.000     0.000     0.000     0.000     0.000     0.000     0.000     0.000     0.000     0.000     0.000     0.000     0.000     0.000     0.002     0.033     0.102     0.209     0.353     0.533     0.748     0.998     1.281     1.598     1.946     2.327     2.738     3.178     3.648     4.145     4.670     5.221     5.798     6.398     7.022     7.669     8.337     9.025     9.733    10.459    11.203    11.962    12.737    13.526    14.328    15.141    15.965    16.799    17.641    18.490    19.345    20.204    21.068    21.933    22.799    23.666    24.531    25.393    26.251    27.104    27.951    28.790    29.620    30.440    31.248    32.044    32.826    33.594    34.345    35.078    35.794    36.489    37.165    37.818    38.448    39.055    39.637    40.193    40.723    41.225    41.699    42.143    42.558    42.942    43.295    43.617    43.906    44.162    44.385    44.574    44.729    44.850    44.937    44.989    45.006    44.989    44.937    44.850    44.729    44.574    44.385    44.162    43.906    43.617    43.295    42.942    42.558    42.143    41.699    41.225    40.723    40.193    39.637    39.055    38.448    37.818    37.165    36.489    35.794    35.078    34.345    33.594    32.826    32.044    31.248    30.440    29.620    28.790    27.951    27.104    26.251    25.393    24.531    23.666    22.799    21.933    21.068    20.204    19.345    18.490    17.641    16.799    15.965    15.141    14.328    13.526    12.737    11.962    11.203    10.459     9.733     9.025     8.337     7.669     7.022     6.398     5.798     5.221     4.670     4.145     3.648     3.178     2.738     2.327     1.946     1.598     1.281     0.998     0.748     0.533     0.353     0.209     0.102     0.033     0.002     0.000     0.000     0.000     0.000     0.000     0.000     0.000     0.000     0.000     0.000     0.000     0.000     0.000     0.000     0.000     0.000     0.000     0.000     0.000     0.000     0.000     0.000     0.000     0.000     0.000     0.000     0.000     0.000     0.000     0.000     0.000     0.000     0.000     0.000     0.000     0.000     0.000     0.000     0.000     0.000     0.000     0.000     0.000     0.000     0.000
     0.000     0.000     0.000     0.000     0.000     0.000     0.000     0.000     0.000     0.000     0.000     0.000     0.000     0.000     0.000     0.000     0.000     0.000     0.000     0.000     0.000     0.000     0.000     0.000     0.000     0.000     0.000     0.000     0.000     0.000     0.000     0.000     0.000     0.000     0.000     0.000     0.000     0.000     0.000     0.000     0.000     0.000     0.000     0.000     0.000     0.001     0.029     0.096     0.201     0.345     0.525     0.742     0.994     1.281     1.602     1.957     2.344     2.763     3.212     3.692     4.201     4.738     5.302     5.893     6.509     7.150     7.814     8.501     9.210     9.939    10.688    11.455    12.239    13.040    13.856    14.686    15.529    16.383    17.248    18.123    19.006    19.895    20.791    21.691    22.594    23.500    24.406    25.311    26.215    27.116    28.013    28.904    29.788    30.663    31.530    32.386    33.229    34.060    34.876    35.676    36.460    37.225    37.971    38.696    39.400    40.082    40.739    41.372    41.978    42.558    43.110    43.634    44.128    44.591    45.024    45.424    45.792    46.127    46.428    46.695    46.928    47.125    47.287    47.413    47.503    47.557    47.576    47.557    47.503    47.413    47.287    47.125    46.928    46.695    46.428    46.127    45.792    45.424    45.024    44.591    44.128    43.634    43.110    42.558    41.978    41.372    40.739    40.082    39.400    38.696    37.971    37.225    36.460    35.676    34.876    34.060    33.229    32.386    31.530    30.663    29.788    28.904    28.013    27.116    26.215    25.311    24.406    23.500    22.594    21.691    20.791    19.895    19.006    18.123    17.248    16.383    15.529    14.686    13.856    13.040    12.239    11.455    10.688     9.939     9.210     8.501     7.814     7.150     6.509     5.893     5.302     4.738     4.201     3.692     3.212     2.763     2.344     1.957     1.602     1.281     0.994     0.742     0.525     0.345     0.201     0.096     0.029     0.001     0.000     0.000     0.000     0.000     0.000     0.000     0.000     0.000     0.000     0.000     0.000     0.000     0.000     0.000     0.000     0.000     0.000     0.000     0.000     0.000     0.000     0.000     0.000     0.000     0.000     0.000     0.000     0.000     0.000     0.000     0.000     0.000     0.000     0.000     0.000     0.000     0.000     0.000     0.000     0.000     0.000     0.000     0.000     0.000
     0.000     0.000     0.000     0.000     0.000     0.000     0.000     0.000     0.000     0.000     0.000     0.000     0.000     0.000     0.000     0.000     0.000     0.000     0.000     0.000     0.000     0.000     0.000     0.000     0.000     0.000     0.000     0.000     0.000     0.000     0.000     0.000     0.000     0.000     0.000     0.000     0.000     0.000     0.000     0.000     0.000     0.000     0.000     0.000     0.000     0.024     0.087     0.190     0.332     0.512     0.729     0.983     1.273     1.598     1.957     2.350     2.775     3.233     3.721     4.240     4.789     5.365     5.970     6.601     7.258     7.939     8.644     9.372    10.122    10.892    11.682    12.490    13.316    14.159    15.016    15.888    16.772    17.668    18.575    19.491    20.416    21.347    22.283    23.224    24.169    25.115    26.061    27.007    27.951    28.891    29.826    30.756    31.678    32.592    33.495    34.388    35.267    36.133    36.984    37.818    38.634    39.432    40.209    40.965    41.699    42.408    43.093    43.753    44.385    44.989    45.564    46.109    46.624    47.107    47.557    47.975    48.358    48.707    49.021    49.299    49.541    49.747    49.915    50.047    50.141    50.197    50.216    50.197    50.141    50.047    49.915    49.747    49.541    49.299    49.021    48.707    48.358    47.975    47.557    47.107    46.624    46.109    45.564    44.989    44.385    43.753    43.093    42.408    41.699    40.965    40.209    39.432    38.634    37.818    36.984    36.133    35.267    34.388    33.495    32.592    31.678    30.756    29.826    28.891    27.951    27.007    26.061    25.115    24.169    23.224    22.283    21.347    20.416    19.491    18.575    17.668    16.772    15.888    15.016    14.159    13.316    12.490    11.682    10.892    10.122     9.372     8.644     7.939     7.258     6.601     5.970     5.365     4.789     4.240     3.721     3.233     2.775     2.350     1.957     1.598     1.273     0.983     0.729     0.512     0.332     0.190     0.087     0.024     0.000     0.000     0.000     0.000     0.000     0.000     0.000     0.000     0.000     0.000     0.000     0.000     0.000     0.000     0.000     0.000     0.000     0.000     0.000     0.000     0.000     0.000     0.000     0.000     0.000     0.000     0.000     0.000     0.000     0.000     0.000     0.000     0.000     0.000     0.000     0.000     0.000     0.000     0.000     0.000     0.000     0.000     0.000     0.000
     0.000     0.000     0.000     0.000     0.000     0.000     0.000     0.000     0.000     0.000     0.000     0.000     0.000     0.000     0.000     0.000     0.000     0.000     0.000     0.000     0.000     0.000     0.000     0.000     0.000     0.000     0.000     0.000     0.000     0.000     0.000     0.000     0.000     0.000     0.000     0.000     0.000     0.000     0.000     0.000     0.000     0.000     0.000     0.000     0.018     0.077     0.177     0.316     0.494     0.711     0.965     1.256     1.584     1.946     2.344     2.775     3.240     3.736     4.264     4.823     5.411     6.028     6.673     7.344     8.042     8.764     9.510    10.280    11.071    11.883    12.715    13.565    14.433    15.317    16.217    17.131    18.058    18.996    19.945    20.903    21.870    22.843    23.821    24.804    25.790    26.777    27.765    28.752    29.736    30.716    31.692    32.661    33.622    34.574    35.515    36.445    37.361    38.263    39.149    40.018    40.868    41.699    42.508    43.295    44.059    44.798    45.512    46.198    46.856    47.485    48.084    48.652    49.188    49.691    50.160    50.594    50.993    51.357    51.684    51.973    52.225    52.439    52.615    52.752    52.850    52.909    52.928    52.909    52.850    52.752    52.615    52.439    52.225    51.973    51.684    51.357    50.993    50.594    50.160    49.691    49.188    48.652    48.084    47.485    46.856    46.198    45.512    44.798    44.059    43.295    42.508    41.699    40.868    40.018    39.149    38.263    37.361    36.445    35.515    34.574    33.622    32.661    31.692    30.716    29.736    28.752    27.765    26.777    25.790    24.804    23.821    22.843    21.870    20.903    19.945    18.996    18.058    17.131    16.217    15.317    14.433    13.565    12.715    11.883    11.071    10.280     9.510     8.764     8.042     7.344     6.673     6.028     5.411     4.823     4.264     3.736     3.240     2.775     2.344     1.946     1.584     1.256     0.965     0.711     0.494     0.316     0.177     0.077     0.018     0.000     0.000     0.000     0.000     0.000     0.000     0.000     0.000     0.000     0.000     0.000     0.000     0.000     0.000     0.000     0.000     0.000     0.000     0.000     0.000     0.000     0.000     0.000     0.000     0.000     0.000     0.000     0.000     0.000     0.000     0.000     0.000     0.000     0.000     0.000     0.000     0.000     0.000     0.000     0.000     0.000     0.000     0.000
     0.000     0.000     0.000     0.000     0.000     0.000     0.000     0.000     0.000     0.000     0.000     0.000     0.000     0.000     0.000     0.000     0.000     0.000     0.000     0.000     0.000     0.000     0.000     0.000     0.000     0.000     0.000     0.000     0.000     0.000     0.000     0.000     0.000     0.000     0.000     0.000     0.000     0.000     0.000     0.000     0.000     0.000     0.000     0.012     0.066     0.161     0.296     0.471     0.686     0.940     1.231     1.560     1.926     2.327     2.763     3.233     3.736     4.272     4.840     5.438     6.067     6.724     7.410     8.122     8.861     9.625    10.412    11.223    12.057    12.911    13.785    14.678    15.588    16.515    17.458    18.414    19.384    20.365    21.357    22.358    23.367    24.383    25.404    26.430    27.458    28.487    29.517    30.545    31.570    32.592    33.608    34.617    35.618    36.609    37.589    38.557    39.511    40.449    41.372    42.276    43.161    44.025    44.868    45.687    46.482    47.251    47.993    48.707    49.392    50.047    50.670    51.261    51.819    52.342    52.830    53.282    53.698    54.076    54.416    54.718    54.980    55.203    55.385    55.528    55.630    55.691    55.711    55.691    55.630    55.528    55.385    55.203    54.980    54.718    54.416    54.076    53.698    53.282    52.830    52.342    51.819    51.261    50.670    50.047    49.392    48.707    47.993    47.251    46.482    45.687    44.868    44.025    43.161    42.276    41.372    40.449    39.511    38.557    37.589    36.609    35.618    34.617    33.608    32.592    31.570    30.545    29.517    28.487    27.458    26.430    25.404    24.383    23.367    22.358    21.357    20.365    19.384    18.414    17.458    16.515    15.588    14.678    13.785    12.911    12.057    11.223    10.412     9.625     8.861     8.122     7.410     6.724     6.067     5.438     4.840     4.272     3.736     3.233     2.763     2.327     1.926     1.560     1.231     0.940     0.686     0.471     0.296     0.161     0.066     0.012     0.000     0.000     0.000     0.000     0.000     0.000     0.000     0.000     0.000     0.000     0.000     0.000     0.000     0.000     0.000     0.000     0.000     0.000     0.000     0.000     0.000     0.000     0.000     0.000     0.000     0.000     0.000     0.000     0.000     0.000     0.000     0.000     0.000     0.000     0.000     0.000     0.000     0.000     0.000     0.000     0.000     0.000
     0.000     0.000     0.000     0.000     0.000     0.000     0.000     0.000     0.000     0.000     0.000     0.000     0.000     0.000     0.000     0.000     0.000     0.000     0.000     0.000     0.000     0.000     0.000     0.000     0.000     0.000     0.000     0.000     0.000     0.000     0.000     0.000     0.000     0.000     0.000     0.000     0.000     0.000     0.000     0.000     0.000     0.000     0.007     0.054     0.143     0.273     0.445     0.657     0.908     1.199     1.528     1.895     2.298     2.738     3.212     3.721     4.264     4.840     5.448     6.086     6.755     7.453     8.180     8.934     9.714    10.519    11.349    12.203    13.078    13.975    14.892    15.828    16.781    17.751    18.737    19.737    20.750    21.775    22.810    23.855    24.907    25.967    27.031    28.100    29.171    30.243    31.315    32.386    33.453    34.516    35.574    36.624    37.665    38.696    39.716    40.723    41.715    42.692    43.651    44.591    45.512    46.411    47.287    48.139    48.965    49.765    50.537    51.280    51.993    52.673    53.322    53.936    54.516    55.061    55.569    56.039    56.471    56.865    57.218    57.532    57.805    58.037    58.227    58.375    58.481    58.545    58.566    58.545    58.481    58.375    58.227    58.037    57.805    57.532    57.218    56.865    56.471    56.039    55.569    55.061    54.516    53.936    53.322    52.673    51.993    51.280    50.537    49.765    48.965    48.139    47.287    46.411    45.512    44.591    43.651    42.692    41.715    40.723    39.716    38.696    37.665    36.624    35.574    34.516    33.453    32.386    31.315    30.243    29.171    28.100    27.031    25.967    24.907    23.855    22.810    21.775    20.750    19.737    18.737    17.751    16.781    15.828    14.892    13.975    13.078    12.203    11.349    10.519     9.714     8.934     8.180     7.453     6.755     6.086     5.448     4.840     4.264     3.721     3.212     2.738     2.298     1.895     1.528     1.199     0.908     0.657     0.445     0.273     0.143     0.054     0.007     0.000     0.000     0.000     0.000     0.000     0.000     0.000     0.000     0.000     0.000     0.000     0.000     0.000     0.000     0.000     0.000     0.000     0.000     0.000     0.000     0.000     0.000     0.000     0.000     0.000     0.000     0.000     0.000     0.000     0.000     0.000     0.000     0.000     0.000     0.000     0.000     0.000     0.000     0.000     0.000     0.000
     0.000     0.000     0.000     0.000     0.000     0.000     0.000     0.000     0.000     0.000     0.000     0.000     0.000     0.000     0.000     0.000     0.000     0.000     0.000     0.000     0.000     0.000     0.000     0.000     0.000     0.000     0.000     0.000     0.000     0.000     0.000     0.000     0.000     0.000     0.000     0.000     0.000     0.000     0.000     0.000     0.000     0.003     0.042     0.123     0.248     0.414     0.622     0.871     1.159     1.487     1.854     2.258     2.700     3.178     3.692     4.240     4.823     5.438     6.086     6.766     7.475     8.215     8.982     9.778    10.600    11.448    12.320    13.216    14.135    15.074    16.035    17.014    18.011    19.025    20.055    21.099    22.156    23.224    24.304    25.393    26.489    27.593    28.701    29.814    30.928    32.044    33.160    34.273    35.384    36.489    37.589    38.681    39.764    40.836    41.896    42.942    43.974    44.989    45.986    46.963    47.920    48.855    49.765    50.651    51.510    52.342    53.144    53.917    54.657    55.365    56.039    56.678    57.281    57.847    58.375    58.864    59.314    59.723    60.091    60.417    60.700    60.941    61.139    61.293    61.404    61.470    61.492    61.470    61.404    61.293    61.139    60.941    60.700    60.417    60.091    59.723    59.314    58.864    58.375    57.847    57.281    56.678    56.039    55.365    54.657    53.917    53.144    52.342    51.510    50.651    49.765    48.855    47.920    46.963    45.986    44.989    43.974    42.942    41.896    40.836    39.764    38.681    37.589    36.489    35.384    34.273    33.160    32.044    30.928    29.814    28.701    27.593    26.489    25.393    24.304    23.224    22.156    21.099    20.055    19.025    18.011    17.014    16.035    15.074    14.135    13.216    12.320    11.448    10.600     9.778     8.982     8.215     7.475     6.766     6.086     5.438     4.823     4.240     3.692     3.178     2.700     2.258     1.854     1.487     1.159     0.871     0.622     0.414     0.248     0.123     0.042     0.003     0.000     0.000     0.000     0.000     0.000     0.000     0.000     0.000     0.000     0.000     0.000     0.000     0.000     0.000     0.000     0.000     0.000     0.000     0.000     0.000     0.000     0.000     0.000     0.000     0.000     0.000     0.000     0.000     0.000     0.000     0.000     0.000     0.000     0.000     0.000     0.000     0.000     0.000     0.000     0.000
     0.000     0.000     0.000     0.000     0.000     0.000     0.000     0.000     0.000     0.000     0.000     0.000     0.000     0.000     0.000     0.000     0.000     0.000     0.000     0.000     0.000     0.000     0.000     0.000     0.000     0.000     0.000     0.000     0.000     0.000     0.000     0.000     0.000     0.000     0.000     0.000     0.000     0.000     0.000     0.000     0.001     0.030     0.103     0.220     0.380     0.583     0.827     1.112     1.438     1.803     2.208     2.651     3.131     3.648     4.201     4.789     5.411     6.067     6.755     7.475     8.226     9.007     9.816    10.654    11.518    12.409    13.324    14.263    15.225    16.208    17.212    18.235    19.277    20.335    21.409    22.498    23.599    24.713    25.837    26.971    28.112    29.260    30.413    31.570    32.730    33.890    35.049    36.207    37.361    38.510    39.653    40.787    41.912    43.026    44.128    45.215    46.286    47.341    48.377    49.392    50.386    51.357    52.303    53.223    54.116    54.980    55.814    56.616    57.385    58.121    58.821    59.486    60.112    60.700    61.249    61.758    62.225    62.650    63.032    63.371    63.666    63.917    64.122    64.283    64.397    64.466    64.489    64.466    64.397    64.283    64.122    63.917    63.666    63.371    63.032    62.650    62.225    61.758    61.249    60.700    60.112    59.486    58.821    58.121    57.385    56.616    55.814    54.980    54.116    53.223    52.303    51.357    50.386    49.392    48.377    47.341    46.286    45.215    44.128    43.026    41.912    40.787    39.653    38.510    37.361    36.207    35.049    33.890    32.730    31.570    30.413    29.260    28.112    26.971    25.837    24.713    23.599    22.498    21.409    20.335    19.277    18.235    17.212    16.208    15.225    14.263    13.324    12.409    11.518    10.654     9.816     9.007     8.226     7.475     6.755     6.067     5.411     4.789     4.201     3.648     3.131     2.651     2.208     1.803     1.438     1.112     0.827     0.583     0.380     0.220     0.103     0.030     0.001     0.000     0.000     0.000     0.000     0.000     0.000     0.000     0.000     0.000     0.000     0.000     0.000     0.000     0.000     0.000     0.000     0.000     0.000     0.000     0.000     0.000     0.000     0.000     0.000     0.000     0.000     0.000     0.000     0.000     0.000     0.000     0.000     0.000     0.000     0.000     0.000     0.000     0.000     0.000
     0.000     0.000     0.000     0.000     0.000     0.000     0.000     0.000     0.000     0.000     0.000     0.000     0.000     0.000     0.000     0.000     0.000     0.000     0.000     0.000     0.000     0.000     0.000     0.000     0.000     0.000     0.000     0.000     0.000     0.000     0.000     0.000     0.000     0.000     0.000     0.000     0.000     0.000     0.000     0.000     0.019     0.083     0.191     0.343     0.539     0.778     1.059     1.381     1.744     2.147     2.589     3.070     3.589     4.145     4.738     5.365     6.028     6.724     7.453     8.215     9.007     9.829    10.681    11.561    12.468    13.401    14.360    15.343    16.348    17.376    18.424    19.491    20.577    21.680    22.799    23.933    25.080    26.239    27.409    28.588    29.775    30.968    32.167    33.369    34.574    35.779    36.984    38.186    39.385    40.578    41.764    42.942    44.111    45.267    46.411    47.539    48.652    49.747    50.822    51.877    52.909    53.917    54.899    55.855    56.782    57.679    58.545    59.378    60.177    60.941    61.669    62.359    63.010    63.621    64.191    64.719    65.205    65.646    66.044    66.396    66.703    66.963    67.177    67.343    67.462    67.534    67.558    67.534    67.462    67.343    67.177    66.963    66.703    66.396    66.044    65.646    65.205    64.719    64.191    63.621    63.010    62.359    61.669    60.941    60.177    59.378    58.545    57.679    56.782    55.855    54.899    53.917    52.909    51.877    50.822    49.747    48.652    47.539    46.411    45.267    44.111    42.942    41.764    40.578    39.385    38.186    36.984    35.779    34.574    33.369    32.167    30.968    29.775    28.588    27.409    26.239    25.080    23.933    22.799    21.680    20.577    19.491    18.424    17.376    16.348    15.343    14.360    13.401    12.468    11.561    10.681     9.829     9.007     8.215     7.453     6.724     6.028     5.365     4.738     4.145     3.589     3.070     2.589     2.147     1.744     1.381     1.059     0.778     0.539     0.343     0.191     0.083     0.019     0.000     0.000     0.000     0.000     0.000     0.000     0.000     0.000     0.000     0.000     0.000     0.000     0.000     0.000     0.000     0.000     0.000     0.000     0.000     0.000     0.000     0.000     0.000     0.000     0.000     0.000     0.000     0.000     0.000     0.000     0.000     0.000     0.000     0.000     0.000     0.000     0.000     0.000     0.000
     0.000     0.000     0.000     0.000     0.000     0.000     0.000     0.000     0.000     0.000     0.000     0.000     0.000     0.000     0.000     0.000     0.000     0.000     0.000     0.000     0.000     0.000     0.000     0.000     0.000     0.000     0.000     0.000     0.000     0.000     0.000     0.000     0.000     0.000     0.000     0.000     0.000     0.000     0.000     0.010     0.063     0.161     0.305     0.493     0.724     0.999     1.317     1.676     2.076     2.517     2.998     3.517     4.075     4.670     5.302     5.970     6.673     7.410     8.180     8.982     9.816    10.681    11.575    12.498    13.448    14.425    15.427    16.454    17.503    18.575    19.668    20.781    21.912    23.060    24.225    25.404    26.597    27.802    29.018    30.243    31.476    32.716    33.961    35.209    36.460    37.711    38.961    40.209    41.453    42.692    43.923    45.145    46.357    47.557    48.744    49.915    51.070    52.206    53.322    54.416    55.487    56.533    57.553    58.545    59.507    60.438    61.337    62.202    63.032    63.826    64.581    65.297    65.974    66.608    67.200    67.749    68.253    68.712    69.125    69.491    69.809    70.080    70.302    70.475    70.598    70.673    70.698    70.673    70.598    70.475    70.302    70.080    69.809    69.491    69.125    68.712    68.253    67.749    67.200    66.608    65.974    65.297    64.581    63.826    63.032    62.202    61.337    60.438    59.507    58.545    57.553    56.533    55.487    54.416    53.322    52.206    51.070    49.915    48.744    47.557    46.357    45.145    43.923    42.692    41.453    40.209    38.961    37.711    36.460    35.209    33.961    32.716    31.476    30.243    29.018    27.802    26.597    25.404    24.225    23.060    21.912    20.781    19.668    18.575    17.503    16.454    15.427    14.425    13.448    12.498    11.575    10.681     9.816     8.982     8.180     7.410     6.673     5.970     5.302     4.670     4.075     3.517     2.998     2.517     2.076     1.676     1.317     0.999     0.724     0.493     0.305     0.161     0.063     0.010     0.000     0.000     0.000     0.000     0.000     0.000     0.000     0.000     0.000     0.000     0.000     0.000     0.000     0.000     0.000     0.000     0.000     0.000     0.000     0.000     0.000     0.000     0.000     0.000     0.000     0.000     0.000     0.000     0.000     0.000     0.000     0.000     0.000     0.000     0.000     0.000     0.000     0.000
     0.000     0.000     0.000     0.000     0.000     0.000     0.000     0.000     0.000     0.000     0.000     0.000     0.000     0.000     0.000     0.000     0.000     0.000     0.000     0.000     0.000     0.000     0.000     0.000     0.000     0.000     0.000     0.000     0.000     0.000     0.000     0.000     0.000     0.000     0.000     0.000     0.000     0.000     0.003     0.044     0.131     0.265     0.443     0.667     0.935     1.246     1.600     1.996     2.434     2.913     3.432     3.990     4.587     5.221     5.893     6.601     7.344     8.122     8.934     9.778    10.654    11.561    12.498    13.464    14.457    15.478    16.524    17.595    18.689    19.806    20.944    22.102    23.279    24.474    25.684    26.910    28.149    29.401    30.663    31.935    33.215    34.502    35.794    37.089    38.386    39.684    40.981    42.276    43.566    44.850    46.127    47.395    48.652    49.897    51.127    52.342    53.539    54.718    55.875    57.010    58.121    59.206    60.264    61.293    62.292    63.258    64.191    65.089    65.950    66.774    67.558    68.301    69.003    69.662    70.277    70.847    71.370    71.847    72.275    72.655    72.986    73.267    73.497    73.677    73.806    73.883    73.909    73.883    73.806    73.677    73.497    73.267    72.986    72.655    72.275    71.847    71.370    70.847    70.277    69.662    69.003    68.301    67.558    66.774    65.950    65.089    64.191    63.258    62.292    61.293    60.264    59.206    58.121    57.010    55.875    54.718    53.539    52.342    51.127    49.897    48.652    47.395    46.127    44.850    43.566    42.276    40.981    39.684    38.386    37.089    35.794    34.502    33.215    31.935    30.663    29.401    28.149    26.910    25.684    24.474    23.279    22.102    20.944    19.806    18.689    17.595    16.524    15.478    14.457    13.464    12.498    11.561    10.654     9.778     8.934     8.122     7.344     6.601     5.893     5.221     4.587     3.990     3.432     2.913     2.434     1.996     1.600     1.246     0.935     0.667     0.443     0.265     0.131     0.044     0.003     0.000     0.000     0.000     0.000     0.000     0.000     0.000     0.000     0.000     0.000     0.000     0.000     0.000     0.000     0.000     0.000     0.000     0.000     0.000     0.000     0.000     0.000     0.000     0.000     0.000     0.000     0.000     0.000     0.000     0.000     0.000     0.000     0.000     0.000     0.000     0.000     0.000
     0.000     0.000     0.000     0.000     0.000     0.000     0.000     0.000     0.000     0.000     0.000     0.000     0.000     0.000     0.000     0.000     0.000     0.000     0.000     0.000     0.000     0.000     0.000     0.000     0.000     0.000     0.000     0.000     0.000     0.000     0.000     0.000     0.000     0.000     0.000     0.000     0.000     0.000     0.028     0.102     0.224     0.392     0.606     0.865     1.169     1.517     1.908     2.341     2.816     3.333     3.890     4.487     5.123     5.798     6.509     7.258     8.042     8.861     9.714    10.600    11.518    12.468    13.448    14.457    15.495    16.559    17.650    18.766    19.905    21.068    22.251    23.455    24.679    25.920    27.177    28.449    29.736    31.035    32.345    33.664    34.992    36.326    37.665    39.008    40.353    41.699    43.043    44.385    45.722    47.053    48.377    49.691    50.993    52.284    53.559    54.818    56.060    57.281    58.481    59.658    60.810    61.935    63.032    64.100    65.135    66.138    67.105    68.037    68.930    69.785    70.598    71.370    72.098    72.782    73.421    74.012    74.555    75.050    75.495    75.890    76.233    76.525    76.764    76.951    77.084    77.164    77.191    77.164    77.084    76.951    76.764    76.525    76.233    75.890    75.495    75.050    74.555    74.012    73.421    72.782    72.098    71.370    70.598    69.785    68.930    68.037    67.105    66.138    65.135    64.100    63.032    61.935    60.810    59.658    58.481    57.281    56.060    54.818    53.559    52.284    50.993    49.691    48.377    47.053    45.722    44.385    43.043    41.699    40.353    39.008    37.665    36.326    34.992    33.664    32.345    31.035    29.736    28.449    27.177    25.920    24.679    23.455    22.251    21.068    19.905    18.766    17.650    16.559    15.495    14.457    13.448    12.468    11.518    10.600     9.714     8.861     8.042     7.258     6.509     5.798     5.123     4.487     3.890     3.333     2.816     2.341     1.908     1.517     1.169     0.865     0.606     0.392     0.224     0.102     0.028     0.000     0.000     0.000     0.000     0.000     0.000     0.000     0.000     0.000     0.000     0.000     0.000     0.000     0.000     0.000     0.000     0.000     0.000     0.000     0.000     0.000     0.000     0.000     0.000     0.000     0.000     0.000     0.000     0.000     0.000     0.000     0.000     0.000     0.000     0.000     0.000     0.000
     0.000     0.000     0.000     0.000     0.000     0.000     0.000     0.000     0.000     0.000     0.000     0.000     0.000     0.000     0.000     0.000     0.000     0.000     0.000     0.000     0.000     0.000     0.000     0.000     0.000     0.000     0.000     0.000     0.000     0.000     0.000     0.000     0.000     0.000     0.000     0.000     0.000     0.014     0.075     0.184     0.340     0.543     0.792     1.087     1.427     1.811     2.239     2.709     3.223     3.777     4.373     5.009     5.684     6.398     7.150     7.939     8.764     9.625    10.519    11.448    12.409    13.401    14.425    15.478    16.559    17.668    18.804    19.965    21.150    22.358    23.588    24.839    26.109    27.396    28.701    30.021    31.355    32.702    34.060    35.428    36.803    38.186    39.574    40.965    42.359    43.753    45.145    46.535    47.920    49.299    50.670    52.031    53.381    54.718    56.039    57.344    58.630    59.896    61.139    62.359    63.553    64.719    65.857    66.963    68.037    69.076    70.080    71.046    71.972    72.859    73.703    74.503    75.259    75.969    76.631    77.245    77.809    78.322    78.784    79.194    79.550    79.853    80.102    80.295    80.434    80.517    80.545    80.517    80.434    80.295    80.102    79.853    79.550    79.194    78.784    78.322    77.809    77.245    76.631    75.969    75.259    74.503    73.703    72.859    71.972    71.046    70.080    69.076    68.037    66.963    65.857    64.719    63.553    62.359    61.139    59.896    58.630    57.344    56.039    54.718    53.381    52.031    50.670    49.299    47.920    46.535    45.145    43.753    42.359    40.965    39.574    38.186    36.803    35.428    34.060    32.702    31.355    30.021    28.701    27.396    26.109    24.839    23.588    22.358    21.150    19.965    18.804    17.668    16.559    15.478    14.425    13.401    12.409    11.448    10.519     9.625     8.764     7.939     7.150     6.398     5.684     5.009     4.373     3.777     3.223     2.709     2.239     1.811     1.427     1.087     0.792     0.543     0.340     0.184     0.075     0.014     0.000     0.000     0.000     0.000     0.000     0.000     0.000     0.000     0.000     0.000     0.000     0.000     0.000     0.000     0.000     0.000     0.000     0.000     0.000     0.000     0.000     0.000     0.000     0.000     0.000     0.000     0.000     0.000     0.000     0.000     0.000     0.000     0.000     0.000     0.000     0.000
     0.000     0.000     0.000     0.000     0.000     0.000     0.000     0.000     0.000     0.000     0.000     0.000     0.000     0.000     0.000     0.000     0.000     0.000     0.000     0.000     0.000     0.000     0.000     0.000     0.000     0.000     0.000     0.000     0.000     0.000     0.000     0.000     0.000     0.000     0.000     0.000     0.005     0.051     0.145     0.288     0.479     0.717     1.001     1.332     1.707     2.128     2.592     3.101     3.651     4.244     4.879     5.554     6.268     7.022     7.814     8.644     9.510    10.412    11.349    12.320    13.324    14.360    15.427    16.524    17.650    18.804    19.985    21.191    22.422    23.677    24.953    26.251    27.568    28.904    30.256    31.624    33.007    34.402    35.808    37.225    38.650    40.082    41.519    42.959    44.402    45.845    47.287    48.726    50.160    51.587    53.007    54.416    55.814    57.198    58.566    59.917    61.249    62.560    63.848    65.112    66.349    67.558    68.736    69.883    70.996    72.073    73.114    74.115    75.076    75.995    76.871    77.701    78.485    79.221    79.908    80.545    81.130    81.663    82.143    82.568    82.938    83.252    83.510    83.711    83.855    83.941    83.970    83.941    83.855    83.711    83.510    83.252    82.938    82.568    82.143    81.663    81.130    80.545    79.908    79.221    78.485    77.701    76.871    75.995    75.076    74.115    73.114    72.073    70.996    69.883    68.736    67.558    66.349    65.112    63.848    62.560    61.249    59.917    58.566    57.198    55.814    54.416    53.007    51.587    50.160    48.726    47.287    45.845    44.402    42.959    41.519    40.082    38.650    37.225    35.808    34.402    33.007    31.624    30.256    28.904    27.568    26.251    24.953    23.677    22.422    21.191    19.985    18.804    17.650    16.524    15.427    14.360    13.324    12.320    11.349    10.412     9.510     8.644     7.814     7.022     6.268     5.554     4.879     4.244     3.651     3.101     2.592     2.128     1.707     1.332     1.001     0.717     0.479     0.288     0.145     0.051     0.005     0.000     0.000     0.000     0.000     0.000     0.000     0.000     0.000     0.000     0.000     0.000     0.000     0.000     0.000     0.000     0.000     0.000     0.000     0.000     0.000     0.000     0.000     0.000     0.000     0.000     0.000     0.000     0.000     0.000     0.000     0.000     0.000     0.000     0.000     0.000
     0.000     0.000     0.000     0.000     0.000     0.000     0.000     0.000     0.000     0.000     0.000     0.000     0.000     0.000     0.000     0.000     0.000     0.000     0.000     0.000     0.000     0.000     0.000     0.000     0.000     0.000     0.000     0.000     0.000     0.000     0.000     0.000     0.000     0.000     0.000     0.000     0.030     0.109     0.237     0.414     0.639     0.912     1.232     1.598     2.009     2.466     2.968     3.514     4.102     4.733     5.406     6.121     6.875     7.669     8.501     9.372    10.280    11.223    12.203    13.216    14.263    15.343    16.454    17.595    18.766    19.965    21.191    22.444    23.721    25.022    26.346    27.691    29.056    30.440    31.840    33.257    34.689    36.133    37.589    39.055    40.530    42.011    43.498    44.989    46.482    47.975    49.467    50.955    52.439    53.917    55.385    56.844    58.290    59.723    61.139    62.538    63.917    65.274    66.608    67.917    69.198    70.450    71.671    72.859    74.012    75.128    76.207    77.245    78.241    79.194    80.102    80.963    81.776    82.539    83.252    83.912    84.520    85.073    85.570    86.011    86.395    86.721    86.989    87.198    87.347    87.437    87.467    87.437    87.347    87.198    86.989    86.721    86.395    86.011    85.570    85.073    84.520    83.912    83.252    82.539    81.776    80.963    80.102    79.194    78.241    77.245    76.207    75.128    74.012    72.859    71.671    70.450    69.198    67.917    66.608    65.274    63.917    62.538    61.139    59.723    58.290    56.844    55.385    53.917    52.439    50.955    49.467    47.975    46.482    44.989    43.498    42.011    40.530    39.055    37.589    36.133    34.689    33.257    31.840    30.440    29.056    27.691    26.346    25.022    23.721    22.444    21.191    19.965    18.766    17.595    16.454    15.343    14.263    13.216    12.203    11.223    10.280     9.372     8.501     7.669     6.875     6.121     5.406     4.733     4.102     3.514     2.968     2.466     2.009     1.598     1.232     0.912     0.639     0.414     0.237     0.109     0.030     0.000     0.000     0.000     0.000     0.000     0.000     0.000     0.000     0.000     0.000     0.000     0.000     0.000     0.000     0.000     0.000     0.000     0.000     0.000     0.000     0.000     0.000     0.000     0.000     0.000     0.000     0.000     0.000     0.000     0.000     0.000     0.000     0.000     0.000     0.000
     0.000     0.000     0.000     0.000     0.000     0.000     0.000     0.000     0.000     0.000     0.000     0.000     0.000     0.000     0.000     0.000     0.000     0.000     0.000     0.000     0.000     0.000     0.000     0.000     0.000     0.000     0.000     0.000     0.000     0.000     0.000     0.000     0.000     0.000     0.000     0.013     0.076     0.188     0.350     0.561     0.820     1.128     1.483     1.884     2.332     2.826     3.365     3.947     4.574     5.244     5.955     6.709     7.503     8.337     9.210    10.122    11.071    12.057    13.078    14.135    15.225    16.348    17.503    18.689    19.905    21.150    22.422    23.721    25.045    26.394    27.765    29.158    30.571    32.003    33.453    34.919    36.400    37.894    39.400    40.917    42.442    43.974    45.512    47.053    48.597    50.141    51.684    53.223    54.758    56.286    57.805    59.314    60.810    62.292    63.757    65.205    66.632    68.037    69.417    70.772    72.098    73.395    74.659    75.890    77.084    78.241    79.358    80.434    81.467    82.454    83.395    84.288    85.131    85.923    86.662    87.347    87.977    88.550    89.066    89.524    89.922    90.261    90.539    90.755    90.910    91.003    91.034    91.003    90.910    90.755    90.539    90.261    89.922    89.524    89.066    88.550    87.977    87.347    86.662    85.923    85.131    84.288    83.395    82.454    81.467    80.434    79.358    78.241    77.084    75.890    74.659    73.395    72.098    70.772    69.417    68.037    66.632    65.205    63.757    62.292    60.810    59.314    57.805    56.286    54.758    53.223    51.684    50.141    48.597    47.053    45.512    43.974    42.442    40.917    39.400    37.894    36.400    34.919    33.453    32.003    30.571    29.158    27.765    26.394    25.045    23.721    22.422    21.150    19.905    18.689    17.503    16.348    15.225    14.135    13.078    12.057    11.071    10.122     9.210     8.337     7.503     6.709     5.955     5.244     4.574     3.947     3.365     2.826     2.332     1.884     1.483     1.128     0.820     0.561     0.350     0.188     0.076     0.013     0.000     0.000     0.000     0.000     0.000     0.000     0.000     0.000     0.000     0.000     0.000     0.000     0.000     0.000     0.000     0.000     0.000     0.000     0.000     0.000     0.000     0.000     0.000     0.000     0.000     0.000     0.000     0.000     0.000     0.000     0.000     0.000     0.000     0.000
     0.000     0.000     0.000     0.000     0.000     0.000     0.000     0.000     0.000     0.000     0.000     0.000     0.000     0.000     0.000     0.000     0.000     0.000     0.000     0.000     0.000     0.000     0.000     0.000     0.000     0.000     0.000     0.000     0.000     0.000     0.000     0.000     0.000     0.000     0.003     0.047     0.142     0.287     0.483     0.728     1.021     1.364     1.754     2.191     2.675     3.205     3.781     4.401     5.066     5.774     6.524     7.317     8.151     9.025     9.939    10.892    11.883    12.911    13.975    15.074    16.208    17.376    18.575    19.806    21.068    22.358    23.677    25.022    26.394    27.790    29.209    30.650    32.112    33.594    35.093    36.609    38.140    39.684    41.241    42.808    44.385    45.968    47.557    49.151    50.746    52.342    53.936    55.528    57.114    58.694    60.264    61.824    63.371    64.904    66.420    67.917    69.393    70.847    72.275    73.677    75.050    76.392    77.701    78.975    80.212    81.410    82.568    83.682    84.752    85.776    86.751    87.676    88.550    89.371    90.138    90.848    91.501    92.096    92.632    93.106    93.520    93.871    94.159    94.384    94.545    94.641    94.673    94.641    94.545    94.384    94.159    93.871    93.520    93.106    92.632    92.096    91.501    90.848    90.138    89.371    88.550    87.676    86.751    85.776    84.752    83.682    82.568    81.410    80.212    78.975    77.701    76.392    75.050    73.677    72.275    70.847    69.393    67.917    66.420    64.904    63.371    61.824    60.264    58.694    57.114    55.528    53.936    52.342    50.746    49.151    47.557    45.968    44.385    42.808    41.241    39.684    38.140    36.609    35.093    33.594    32.112    30.650    29.209    27.790    26.394    25.022    23.677    22.358    21.068    19.806    18.575    17.376    16.208    15.074    13.975    12.911    11.883    10.892     9.939     9.025     8.151     7.317     6.524     5.774     5.066     4.401     3.781     3.205     2.675     2.191     1.754     1.364     1.021     0.728     0.483     0.287     0.142     0.047     0.003     0.000     0.000     0.000     0.000     0.000     0.000     0.000     0.000     0.000     0.000     0.000     0.000     0.000     0.000     0.000     0.000     0.000     0.000     0.000     0.000     0.000     0.000     0.000     0.000     0.000     0.000     0.000     0.000     0.000     0.000     0.000     0.000     0.000
     0.000     0.000     0.000     0.000     0.000     0.000     0.000     0.000     0.000     0.000     0.000     0.000     0.000     0.000     0.000     0.000     0.000     0.000     0.000     0.000     0.000     0.000     0.000     0.000     0.000     0.000     0.000     0.000     0.000     0.000     0.000     0.000     0.000     0.000     0.024     0.100     0.228     0.406     0.635     0.914     1.242     1.619     2.044     2.517     3.037     3.604     4.217     4.874     5.577     6.323     7.113     7.945     8.818     9.733    10.688    11.682    12.715    13.785    14.892    16.035    17.212    18.424    19.668    20.944    22.251    23.588    24.953    26.346    27.765    29.209    30.677    32.167    33.678    35.209    36.758    38.325    39.906    41.502    43.110    44.729    46.357    47.993    49.635    51.280    52.928    54.577    56.224    57.868    59.507    61.139    62.762    64.374    65.974    67.558    69.125    70.673    72.199    73.703    75.181    76.631    78.052    79.441    80.795    82.114    83.395    84.636    85.834    86.989    88.097    89.158    90.168    91.128    92.034    92.885    93.679    94.416    95.093    95.710    96.266    96.758    97.187    97.551    97.850    98.083    98.250    98.350    98.384    98.350    98.250    98.083    97.850    97.551    97.187    96.758    96.266    95.710    95.093    94.416    93.679    92.885    92.034    91.128    90.168    89.158    88.097    86.989    85.834    84.636    83.395    82.114    80.795    79.441    78.052    76.631    75.181    73.703    72.199    70.673    69.125    67.558    65.974    64.374    62.762    61.139    59.507    57.868    56.224    54.577    52.928    51.280    49.635    47.993    46.357    44.729    43.110    41.502    39.906    38.325    36.758    35.209    33.678    32.167    30.677    29.209    27.765    26.346    24.953    23.588    22.251    20.944    19.668    18.424    17.212    16.035    14.892    13.785    12.715    11.682    10.688     9.733     8.818     7.945     7.113     6.323     5.577     4.874     4.217     3.604     3.037     2.517     2.044     1.619     1.242     0.914     0.635     0.406     0.228     0.100     0.024     0.000     0.000     0.000     0.000     0.000     0.000     0.000     0.000     0.000     0.000     0.000     0.000     0.000     0.000     0.000     0.000     0.000     0.000     0.000     0.000     0.000     0.000     0.000     0.000     0.000     0.000     0.000     0.000     0.000     0.000     0.000     0.000     0.000
     0.000     0.000     0.000     0.000     0.000     0.000     0.000     0.000     0.000     0.000     0.000     0.000     0.000     0.000     0.000     0.000     0.000     0.000     0.000     0.000     0.000     0.000     0.000     0.000     0.000     0.000     0.000     0.000     0.000     0.000     0.000     0.000     0.000     0.008     0.064     0.172     0.332     0.543     0.806     1.118     1.480     1.892     2.353     2.861     3.417     4.021     4.670     5.365     6.106     6.891     7.719     8.590     9.504    10.459    11.455    12.490    13.565    14.678    15.828    17.014    18.235    19.491    20.781    22.102    23.455    24.839    26.251    27.691    29.158    30.650    32.167    33.706    35.267    36.848    38.448    40.066    41.699    43.346    45.006    46.678    48.358    50.047    51.741    53.440    55.142    56.844    58.545    60.243    61.935    63.621    65.297    66.963    68.615    70.252    71.872    73.472    75.050    76.604    78.133    79.633    81.102    82.539    83.941    85.306    86.632    87.917    89.158    90.353    91.501    92.600    93.647    94.641    95.580    96.462    97.286    98.050    98.752    99.392    99.968   100.479   100.924   101.302   101.612   101.854   102.027   102.131   102.166   102.131   102.027   101.854   101.612   101.302   100.924   100.479    99.968    99.392    98.752    98.050    97.286    96.462    95.580    94.641    93.647    92.600    91.501    90.353    89.158    87.917    86.632    85.306    83.941    82.539    81.102    79.633    78.133    76.604    75.050    73.472    71.872    70.252    68.615    66.963    65.297    63.621    61.935    60.243    58.545    56.844    55.142    53.440    51.741    50.047    48.358    46.678    45.006    43.346    41.699    40.066    38.448    36.848    35.267    33.706    32.167    30.650    29.158    27.691    26.251    24.839    23.455    22.102    20.781    19.491    18.235    17.014    15.828    14.678    13.565    12.490    11.455    10.459     9.504     8.590     7.719     6.891     6.106     5.365     4.670     4.021     3.417     2.861     2.353     1.892     1.480     1.118     0.806     0.543     0.332     0.172     0.064     0.008     0.000     0.000     0.000     0.000     0.000     0.000     0.000     0.000     0.000     0.000     0.000     0.000     0.000     0.000     0.000     0.000     0.000     0.000     0.000     0.000     0.000     0.000     0.000     0.000     0.000     0.000     0.000     0.000     0.000     0.000     0.000     0.000
     0.000     0.000     0.000     0.000     0.000     0.000     0.000     0.000     0.000     0.000     0.000     0.000     0.000     0.000     0.000     0.000     0.000     0.000     0.000     0.000     0.000     0.000     0.000     0.000     0.000     0.000     0.000     0.000     0.000     0.000     0.000     0.000     0.001     0.035     0.122     0.262     0.454     0.698     0.994     1.340     1.737     2.183     2.678     3.223     3.815     4.454     5.141     5.874     6.652     7.475     8.343     9.254    10.207    11.203    12.239    13.316    14.433    15.588    16.781    18.011    19.277    20.577    21.912    23.279    24.679    26.109    27.568    29.056    30.571    32.112    33.678    35.267    36.878    38.510    40.161    41.830    43.515    45.215    46.928    48.652    50.386    52.128    53.877    55.630    57.385    59.142    60.898    62.650    64.397    66.138    67.869    69.589    71.295    72.986    74.659    76.313    77.944    79.550    81.130    82.681    84.201    85.687    87.138    88.550    89.922    91.252    92.537    93.775    94.964    96.102    97.187    98.217    99.190   100.104   100.958   101.750   102.478   103.142   103.739   104.269   104.730   104.747   104.105   103.606   103.249   103.036   102.964   103.036   103.249   103.606   104.105   104.747   104.730   104.269   103.739   103.142   102.478   101.750   100.958   100.104    99.190    98.217    97.187    96.102    94.964    93.775    92.537    91.252    89.922    88.550    87.138    85.687    84.201    82.681    81.130    79.550    77.944    76.313    74.659    72.986    71.295    69.589    67.869    66.138    64.397    62.650    60.898    59.142    57.385    55.630    53.877    52.128    50.386    48.652    46.928    45.215    43.515    41.830    40.161    38.510    36.878    35.267    33.678    32.112    30.571    29.056    27.568    26.109    24.679    23.279    21.912    20.577    19.277    18.011    16.781    15.588    14.433    13.316    12.239    11.203    10.207     9.254     8.343     7.475     6.652     5.874     5.141     4.454     3.815     3.223     2.678     2.183     1.737     1.340     0.994     0.698     0.454     0.262     0.122     0.035     0.001     0.000     0.000     0.000     0.000     0.000     0.000     0.000     0.000     0.000     0.000     0.000     0.000     0.000     0.000     0.000     0.000     0.000     0.000     0.000     0.000     0.000     0.000     0.000     0.000     0.000     0.000     0.000     0.000     0.000     0.000     0.000
     0.000     0.000     0.000     0.000     0.000     0.000     0.000     0.000     0.000     0.000     0.000     0.000     0.000     0.000     0.000     0.000     0.000     0.000     0.000     0.000     0.000     0.000     0.000     0.000     0.000     0.000     0.000     0.000     0.000     0.000     0.000     0.000     0.013     0.079     0.197     0.369     0.594     0.871     1.199     1.579     2.009     2.490     3.021     3.600     4.228     4.905     5.628     6.398     7.214     8.076     8.982     9.933    10.926    11.962    13.040    14.159    15.317    16.515    17.751    19.025    20.335    21.680    23.060    24.474    25.920    27.396    28.904    30.440    32.003    33.594    35.209    36.848    38.510    40.193    41.896    43.617    45.354    47.107    48.873    50.651    52.439    54.236    56.039    57.847    59.658    61.470    63.281    65.089    66.892    68.688    70.475    72.250    74.012    75.758    77.486    79.194    80.879    82.539    84.172    85.776    87.347    88.884    90.384    91.845    93.265    94.641    95.971    97.253    98.484    99.663   100.787   101.854   102.862   103.810   104.695   103.963   102.465   101.110    99.898    98.828    97.901    97.116    96.474    95.975    95.618    95.405    95.333    95.405    95.618    95.975    96.474    97.116    97.901    98.828    99.898   101.110   102.465   103.963   104.695   103.810   102.862   101.854   100.787    99.663    98.484    97.253    95.971    94.641    93.265    91.845    90.384    88.884    87.347    85.776    84.172    82.539    80.879    79.194    77.486    75.758    74.012    72.250    70.475    68.688    66.892    65.089    63.281    61.470    59.658    57.847    56.039    54.236    52.439    50.651    48.873    47.107    45.354    43.617    41.896    40.193    38.510    36.848    35.209    33.594    32.003    30.440    28.904    27.396    25.920    24.474    23.060    21.680    20.335    19.025    17.751    16.515    15.317    14.159    13.040    11.962    10.926     9.933     8.982     8.076     7.214     6.398     5.628     4.905     4.228     3.600     3.021     2.490     2.009     1.579     1.199     0.871     0.594     0.369     0.197     0.079     0.013     0.000     0.000     0.000     0.000     0.000     0.000     0.000     0.000     0.000     0.000     0.000     0.000     0.000     0.000     0.000     0.000     0.000     0.000     0.000     0.000     0.000     0.000     0.000     0.000     0.000     0.000     0.000     0.000     0.000     0.000     0.000
     0.000     0.000     0.000     0.000     0.000     0.000     0.000     0.000     0.000     0.000     0.000     0.000     0.000     0.000     0.000     0.000     0.000     0.000     0.000     0.000     0.000     0.000     0.000     0.000     0.000     0.000     0.000     0.000     0.000     0.000     0.000     0.002     0.043     0.139     0.289     0.493     0.749     1.059     1.420     1.834     2.298     2.813     3.379     3.994     4.658     5.370     6.130     6.938     7.792     8.692     9.637    10.627    11.661    12.737    13.856    15.016    16.217    17.458    18.737    20.055    21.409    22.799    24.225    25.684    27.177    28.701    30.256    31.840    33.453    35.093    36.758    38.448    40.161    41.896    43.651    45.424    47.215    49.021    50.841    52.673    54.516    56.368    58.227    60.091    61.957    63.826    65.693    67.558    69.417    71.270    73.114    74.946    76.764    78.567    80.351    82.114    83.855    85.570    87.257    88.914    90.539    92.128    93.679    95.191    96.659    98.083    99.460   100.787   102.062   103.282   104.446   103.891   101.823    99.898    98.115    96.474    94.977    93.622    92.409    91.339    90.412    89.628    88.986    88.487    88.130    87.916    87.845    87.916    88.130    88.487    88.986    89.628    90.412    91.339    92.409    93.622    94.977    96.474    98.115    99.898   101.823   103.891   104.446   103.282   102.062   100.787    99.460    98.083    96.659    95.191    93.679    92.128    90.539    88.914    87.257    85.570    83.855    82.114    80.351    78.567    76.764    74.946    73.114    71.270    69.417    67.558    65.693    63.826    61.957    60.091    58.227    56.368    54.516    52.673    50.841    49.021    47.215    45.424    43.651    41.896    40.161    38.448    36.758    35.093    33.453    31.840    30.256    28.701    27.177    25.684    24.225    22.799    21.409    20.055    18.737    17.458    16.217    15.016    13.856    12.737    11.661    10.627     9.637     8.692     7.792     6.938     6.130     5.370     4.658     3.994     3.379     2.813     2.298     1.834     1.420     1.059     0.749     0.493     0.289     0.139     0.043     0.002     0.000     0.000     0.000     0.000     0.000     0.000     0.000     0.000     0.000     0.000     0.000     0.000     0.000     0.000     0.000     0.000     0.000     0.000     0.000     0.000     0.000     0.000     0.000     0.000     0.000     0.000     0.000     0.000     0.000     0.000
     0.000     0.000     0.000     0.000     0.000     0.000     0.000     0.000     0.000     0.000     0.000     0.000     0.000     0.000     0.000     0.000     0.000     0.000     0.000     0.000     0.000     0.000     0.000     0.000     0.000     0.000     0.000     0.000     0.000     0.000     0.000     0.018     0.089     0.216     0.397     0.632     0.921     1.262     1.657     2.103     2.602     3.151     3.751     4.401     5.101     5.850     6.647     7.492     8.384     9.322    10.306    11.335    12.409    13.526    14.686    15.888    17.131    18.414    19.737    21.099    22.498    23.933    25.404    26.910    28.449    30.021    31.624    33.257    34.919    36.609    38.325    40.066    41.830    43.617    45.424    47.251    49.095    50.955    52.830    54.718    56.616    58.524    60.438    62.359    64.283    66.208    68.133    70.055    71.972    73.883    75.784    77.674    79.550    81.410    83.252    85.073    86.870    88.641    90.384    92.096    93.775    95.418    97.022    98.585   100.104   101.577   103.002   104.375   103.606   101.110    98.756    96.546    94.477    92.552    90.769    89.129    87.631    86.276    85.064    83.994    83.067    82.282    81.640    81.141    80.785    80.571    80.499    80.571    80.785    81.141    81.640    82.282    83.067    83.994    85.064    86.276    87.631    89.129    90.769    92.552    94.477    96.546    98.756   101.110   103.606   104.375   103.002   101.577   100.104    98.585    97.022    95.418    93.775    92.096    90.384    88.641    86.870    85.073    83.252    81.410    79.550    77.674    75.784    73.883    71.972    70.055    68.133    66.208    64.283    62.359    60.438    58.524    56.616    54.718    52.830    50.955    49.095    47.251    45.424    43.617    41.830    40.066    38.325    36.609    34.919    33.257    31.624    30.021    28.449    26.910    25.404    23.933    22.498    21.099    19.737    18.414    17.131    15.888    14.686    13.526    12.409    11.335    10.306     9.322     8.384     7.492     6.647     5.850     5.101     4.401     3.751     3.151     2.602     2.103     1.657     1.262     0.921     0.632     0.397     0.216     0.089     0.018     0.000     0.000     0.000     0.000     0.000     0.000     0.000     0.000     0.000     0.000     0.000     0.000     0.000     0.000     0.000     0.000     0.000     0.000     0.000     0.000     0.000     0.000     0.000     0.000     0.000     0.000     0.000     0.000     0.000     0.000
     0.000     0.000     0.000     0.000     0.000     0.000     0.000     0.000     0.000     0.000     0.000     0.000     0.000     0.000     0.000     0.000     0.000     0.000     0.000     0.000     0.000     0.000     0.000     0.000     0.000     0.000     0.000     0.000     0.000     0.000     0.003     0.049     0.151     0.308     0.520     0.786     1.106     1.480     1.908     2.387     2.919     3.503     4.138     4.823     5.558     6.343     7.177     8.059     8.989     9.965    10.988    12.057    13.170    14.328    15.529    16.772    18.058    19.384    20.750    22.156    23.599    25.080    26.597    28.149    29.736    31.355    33.007    34.689    36.400    38.140    39.906    41.699    43.515    45.354    47.215    49.095    50.993    52.909    54.838    56.782    58.736    60.700    62.672    64.650    66.632    68.615    70.598    72.579    74.555    76.525    78.485    80.434    82.369    84.288    86.188    88.067    89.922    91.751    93.552    95.320    97.055    98.752   100.411   102.027   103.598   104.747   101.823    99.042    96.403    93.907    91.553    89.343    87.274    85.349    83.566    81.926    80.428    79.073    77.860    76.791    75.864    75.079    74.437    73.938    73.581    73.367    73.296    73.367    73.581    73.938    74.437    75.079    75.864    76.791    77.860    79.073    80.428    81.926    83.566    85.349    87.274    89.343    91.553    93.907    96.403    99.042   101.823   104.747   103.598   102.027   100.411    98.752    97.055    95.320    93.552    91.751    89.922    88.067    86.188    84.288    82.369    80.434    78.485    76.525    74.555    72.579    70.598    68.615    66.632    64.650    62.672    60.700    58.736    56.782    54.838    52.909    50.993    49.095    47.215    45.354    43.515    41.699    39.906    38.140    36.400    34.689    33.007    31.355    29.736    28.149    26.597    25.080    23.599    22.156    20.750    19.384    18.058    16.772    15.529    14.328    13.170    12.057    10.988     9.965     8.989     8.059     7.177     6.343     5.558     4.823     4.138     3.503     2.919     2.387     1.908     1.480     1.106     0.786     0.520     0.308     0.151     0.049     0.003     0.000     0.000     0.000     0.000     0.000     0.000     0.000     0.000     0.000     0.000     0.000     0.000     0.000     0.000     0.000     0.000     0.000     0.000     0.000     0.000     0.000     0.000     0.000     0.000     0.000     0.000     0.000     0.000     0.000
     0.000     0.000     0.000     0.000     0.000     0.000     0.000     0.000     0.000     0.000     0.000     0.000     0.000     0.000     0.000     0.000     0.000     0.000     0.000     0.000     0.000     0.000     0.000     0.000     0.000     0.000     0.000     0.000     0.000     0.000     0.020     0.095     0.227     0.414     0.657     0.954     1.306     1.712     2.172     2.685     3.250     3.868     4.537     5.257     6.028     6.849     7.719     8.638     9.605    10.620    11.682    12.790    13.943    15.141    16.383    17.668    18.996    20.365    21.775    23.224    24.713    26.239    27.802    29.401    31.035    32.702    34.402    36.133    37.894    39.684    41.502    43.346    45.215    47.107    49.021    50.955    52.909    54.879    56.865    58.864    60.876    62.897    64.927    66.963    69.003    71.046    73.088    75.128    77.164    79.194    81.214    83.223    85.219    87.198    89.158    91.097    93.011    94.899    96.758    98.585   100.377   102.131   103.845   103.963   100.753    97.687    94.763    91.981    89.343    86.846    84.493    82.282    80.214    78.288    76.505    74.865    73.368    72.012    70.800    69.730    68.803    68.019    67.377    66.878    66.521    66.307    66.236    66.307    66.521    66.878    67.377    68.019    68.803    69.730    70.800    72.012    73.368    74.865    76.505    78.288    80.214    82.282    84.493    86.846    89.343    91.981    94.763    97.687   100.753   103.963   103.845   102.131   100.377    98.585    96.758    94.899    93.011    91.097    89.158    87.198    85.219    83.223    81.214    79.194    77.164    75.128    73.088    71.046    69.003    66.963    64.927    62.897    60.876    58.864    56.865    54.879    52.909    50.955    49.021    47.107    45.215    43.346    41.502    39.684    37.894    36.133    34.402    32.702    31.035    29.401    27.802    26.239    24.713    23.224    21.775    20.365    18.996    17.668    16.383    15.141    13.943    12.790    11.682    10.620     9.605     8.638     7.719     6.849     6.028     5.257     4.537     3.868     3.250     2.685     2.172     1.712     1.306     0.954     0.657     0.414     0.227     0.095     0.020     0.000     0.000     0.000     0.000     0.000     0.000     0.000     0.000     0.000     0.000     0.000     0.000     0.000     0.000     0.000     0.000     0.000     0.000     0.000     0.000     0.000     0.000     0.000     0.000     0.000     0.000     0.000     0.000     0.000
     0.000     0.000     0.000     0.000     0.000     0.000     0.000     0.000     0.000     0.000     0.000     0.000     0.000     0.000     0.000     0.000     0.000     0.000     0.000     0.000     0.000     0.000     0.000     0.000     0.000     0.000     0.000     0.000     0.000     0.003     0.051     0.156     0.317     0.534     0.807     1.136     1.519     1.957     2.449     2.994     3.593     4.244     4.948     5.703     6.509     7.366     8.273     9.229    10.233    11.286    12.387    13.534    14.727    15.965    17.248    18.575    19.945    21.357    22.810    24.304    25.837    27.409    29.018    30.663    32.345    34.060    35.808    37.589    39.400    41.241    43.110    45.006    46.928    48.873    50.841    52.830    54.838    56.865    58.907    60.963    63.032    65.112    67.200    69.295    71.395    73.497    75.600    77.701    79.798    81.888    83.970    86.041    88.097    90.138    92.159    94.159    96.135    98.083   100.002   101.888   103.739   103.891   100.397    97.045    93.836    90.769    87.845    85.064    82.425    79.929    77.575    75.364    73.296    71.371    69.588    67.947    66.450    65.095    63.882    62.813    61.885    61.101    60.459    59.960    59.603    59.389    59.318    59.389    59.603    59.960    60.459    61.101    61.885    62.813    63.882    65.095    66.450    67.947    69.588    71.371    73.296    75.364    77.575    79.929    82.425    85.064    87.845    90.769    93.836    97.045   100.397   103.891   103.739   101.888   100.002    98.083    96.135    94.159    92.159    90.138    88.097    86.041    83.970    81.888    79.798    77.701    75.600    73.497    71.395    69.295    67.200    65.112    63.032    60.963    58.907    56.865    54.838    52.830    50.841    48.873    46.928    45.006    43.110    41.241    39.400    37.589    35.808    34.060    32.345    30.663    29.018    27.409    25.837    24.304    22.810    21.357    19.945    18.575    17.248    15.965    14.727    13.534    12.387    11.286    10.233     9.229     8.273     7.366     6.509     5.703     4.948     4.244     3.593     2.994     2.449     1.957     1.519     1.136     0.807     0.534     0.317     0.156     0.051     0.003     0.000     0.000     0.000     0.000     0.000     0.000     0.000     0.000     0.000     0.000     0.000     0.000     0.000     0.000     0.000     0.000     0.000     0.000     0.000     0.000     0.000     0.000     0.000     0.000     0.000     0.000     0.000     0.000
     0.000     0.000     0.000     0.000     0.000     0.000     0.000     0.000     0.000     0.000     0.000     0.000     0.000     0.000     0.000     0.000     0.000     0.000     0.000     0.000     0.000     0.000     0.000     0.000     0.000     0.000     0.000     0.000     0.000     0.020     0.096     0.229     0.420     0.667     0.970     1.329     1.744     2.213     2.738     3.316     3.947     4.632     5.370     6.160     7.001     7.894     8.836     9.829    10.871    11.962    13.101    14.287    15.520    16.799    18.123    19.491    20.903    22.358    23.855    25.393    26.971    28.588    30.243    31.935    33.664    35.428    37.225    39.055    40.917    42.808    44.729    46.678    48.652    50.651    52.673    54.718    56.782    58.864    60.963    63.077    65.205    67.343    69.491    71.646    73.806    75.969    78.133    80.295    82.454    84.607    86.751    88.884    91.003    93.106    95.191    97.253    99.291   101.302   103.282   104.533   100.753    97.116    93.622    90.270    87.060    83.994    81.070    78.288    75.650    73.154    70.800    68.589    66.521    64.595    62.813    61.172    59.675    58.320    57.107    56.037    55.110    54.326    53.684    53.185    52.828    52.614    52.543    52.614    52.828    53.185    53.684    54.326    55.110    56.037    57.107    58.320    59.675    61.172    62.813    64.595    66.521    68.589    70.800    73.154    75.650    78.288    81.070    83.994    87.060    90.270    93.622    97.116   100.753   104.533   103.282   101.302    99.291    97.253    95.191    93.106    91.003    88.884    86.751    84.607    82.454    80.295    78.133    75.969    73.806    71.646    69.491    67.343    65.205    63.077    60.963    58.864    56.782    54.718    52.673    50.651    48.652    46.678    44.729    42.808    40.917    39.055    37.225    35.428    33.664    31.935    30.243    28.588    26.971    25.393    23.855    22.358    20.903    19.491    18.123    16.799    15.520    14.287    13.101    11.962    10.871     9.829     8.836     7.894     7.001     6.160     5.370     4.632     3.947     3.316     2.738     2.213     1.744     1.329     0.970     0.667     0.420     0.229     0.096     0.020     0.000     0.000     0.000     0.000     0.000     0.000     0.000     0.000     0.000     0.000     0.000     0.000     0.000     0.000     0.000     0.000     0.000     0.000     0.000     0.000     0.000     0.000     0.000     0.000     0.000     0.000     0.000     0.000
     0.000     0.000     0.000     0.000     0.000     0.000     0.000     0.000     0.000     0.000     0.000     0.000     0.000     0.000     0.000     0.000     0.000     0.000     0.000     0.000     0.000     0.000     0.000     0.000     0.000     0.000     0.000     0.000     0.003     0.049     0.153     0.316     0.535     0.812     1.145     1.535     1.980     2.481     3.037     3.648     4.312     5.031     5.802     6.626     7.503     8.431     9.410    10.439    11.518    12.647    13.824    15.049    16.322    17.641    19.006    20.416    21.870    23.367    24.907    26.489    28.112    29.775    31.476    33.215    34.992    36.803    38.650    40.530    42.442    44.385    46.357    48.358    50.386    52.439    54.516    56.616    58.736    60.876    63.032    65.205    67.391    69.589    71.796    74.012    76.233    78.458    80.684    82.909    85.131    87.347    89.555    91.751    93.935    96.102    98.250   100.377   102.478   104.553   101.823    97.901    94.121    90.484    86.989    83.637    80.428    77.361    74.437    71.656    69.017    66.521    64.168    61.957    59.889    57.963    56.180    54.540    53.042    51.687    50.475    49.405    48.478    47.693    47.051    46.552    46.196    45.982    45.910    45.982    46.196    46.552    47.051    47.693    48.478    49.405    50.475    51.687    53.042    54.540    56.180    57.963    59.889    61.957    64.168    66.521    69.017    71.656    74.437    77.361    80.428    83.637    86.989    90.484    94.121    97.901   101.823   104.553   102.478   100.377    98.250    96.102    93.935    91.751    89.555    87.347    85.131    82.909    80.684    78.458    76.233    74.012    71.796    69.589    67.391    65.205    63.032    60.876    58.736    56.616    54.516    52.439    50.386    48.358    46.357    44.385    42.442    40.530    38.650    36.803    34.992    33.215    31.476    29.775    28.112    26.489    24.907    23.367    21.870    20.416    19.006    17.641    16.322    15.049    13.824    12.647    11.518    10.439     9.410     8.431     7.503     6.626     5.802     5.031     4.312     3.648     3.037     2.481     1.980     1.535     1.145     0.812     0.535     0.316     0.153     0.049     0.003     0.000     0.000     0.000     0.000     0.000     0.000     0.000     0.000     0.000     0.000     0.000     0.000     0.000     0.000     0.000     0.000     0.000     0.000     0.000     0.000     0.000     0.000     0.000     0.000     0.000     0.000     0.000
     0.000     0.000     0.000     0.000     0.000     0.000     0.000     0.000     0.000     0.000     0.000     0.000     0.000     0.000     0.000     0.000     0.000     0.000     0.000     0.000     0.000     0.000     0.000     0.000     0.000     0.000     0.000     0.000     0.017     0.091     0.223     0.414     0.663     0.968     1.332     1.751     2.227     2.760     3.347     3.990     4.687     5.438     6.244     7.102     8.013     8.976     9.991    11.057    12.173    13.340    14.555    15.819    17.131    18.490    19.895    21.347    22.843    24.383    25.967    27.593    29.260    30.968    32.716    34.502    36.326    38.186    40.082    42.011    43.974    45.968    47.993    50.047    52.128    54.236    56.368    58.524    60.700    62.897    65.112    67.343    69.589    71.847    74.115    76.392    78.675    80.963    83.252    85.541    87.826    90.107    92.379    94.641    96.890    99.122   101.336   103.528   103.606    99.398    95.333    91.411    87.631    83.994    80.499    77.147    73.938    70.871    67.947    65.166    62.527    60.031    57.678    55.467    53.399    51.473    49.690    48.050    46.552    45.197    43.985    42.915    41.988    41.203    40.562    40.062    39.706    39.492    39.420    39.492    39.706    40.062    40.562    41.203    41.988    42.915    43.985    45.197    46.552    48.050    49.690    51.473    53.399    55.467    57.678    60.031    62.527    65.166    67.947    70.871    73.938    77.147    80.499    83.994    87.631    91.411    95.333    99.398   103.606   103.528   101.336    99.122    96.890    94.641    92.379    90.107    87.826    85.541    83.252    80.963    78.675    76.392    74.115    71.847    69.589    67.343    65.112    62.897    60.700    58.524    56.368    54.236    52.128    50.047    47.993    45.968    43.974    42.011    40.082    38.186    36.326    34.502    32.716    30.968    29.260    27.593    25.967    24.383    22.843    21.347    19.895    18.490    17.131    15.819    14.555    13.340    12.173    11.057     9.991     8.976     8.013     7.102     6.244     5.438     4.687     3.990     3.347     2.760     2.227     1.751     1.332     0.968     0.663     0.414     0.223     0.091     0.017     0.000     0.000     0.000     0.000     0.000     0.000     0.000     0.000     0.000     0.000     0.000     0.000     0.000     0.000     0.000     0.000     0.000     0.000     0.000     0.000     0.000     0.000     0.000     0.000     0.000     0.000     0.000
     0.000     0.000     0.000     0.000     0.000     0.000     0.000     0.000     0.000     0.000     0.000     0.000     0.000     0.000     0.000     0.000     0.000     0.000     0.000     0.000     0.000     0.000     0.000     0.000     0.000     0.000     0.000     0.001     0.043     0.145     0.305     0.524     0.801     1.136     1.528     1.978     2.484     3.047     3.666     4.341     5.070     5.855     6.693     7.586     8.531     9.529    10.580    11.682    12.835    14.039    15.292    16.595    17.946    19.345    20.791    22.283    23.821    25.404    27.031    28.701    30.413    32.167    33.961    35.794    37.665    39.574    41.519    43.498    45.512    47.557    49.635    51.741    53.877    56.039    58.227    60.438    62.672    64.927    67.200    69.491    71.796    74.115    76.445    78.784    81.130    83.481    85.834    88.188    90.539    92.885    95.223    97.551    99.866   102.166   104.446   101.609    97.259    93.051    88.986    85.064    81.284    77.647    74.152    70.800    67.591    64.524    61.600    58.819    56.180    53.684    51.330    49.120    47.051    45.126    43.343    41.703    40.205    38.850    37.638    36.568    35.641    34.856    34.214    33.715    33.358    33.145    33.073    33.145    33.358    33.715    34.214    34.856    35.641    36.568    37.638    38.850    40.205    41.703    43.343    45.126    47.051    49.120    51.330    53.684    56.180    58.819    61.600    64.524    67.591    70.800    74.152    77.647    81.284    85.064    88.986    93.051    97.259   101.609   104.446   102.166    99.866    97.551    95.223    92.885    90.539    88.188    85.834    83.481    81.130    78.784    76.445    74.115    71.796    69.491    67.200    64.927    62.672    60.438    58.227    56.039    53.877    51.741    49.635    47.557    45.512    43.498    41.519    39.574    37.665    35.794    33.961    32.167    30.413    28.701    27.031    25.404    23.821    22.283    20.791    19.345    17.946    16.595    15.292    14.039    12.835    11.682    10.580     9.529     8.531     7.586     6.693     5.855     5.070     4.341     3.666     3.047     2.484     1.978     1.528     1.136     0.801     0.524     0.305     0.145     0.043     0.001     0.000     0.000     0.000     0.000     0.000     0.000     0.000     0.000     0.000     0.000     0.000     0.000     0.000     0.000     0.000     0.000     0.000     0.000     0.000     0.000     0.000     0.000     0.000     0.000     0.000     0.000
     0.000     0.000     0.000     0.000     0.000     0.000     0.000     0.000     0.000     0.000     0.000     0.000     0.000     0.000     0.000     0.000     0.000     0.000     0.000     0.000     0.000     0.000     0.000     0.000     0.000     0.000     0.000     0.012     0.081     0.209     0.397     0.644     0.949     1.312     1.734     2.213     2.750     3.344     3.994     4.700     5.461     6.278     7.150     8.076     9.056    10.089    11.175    12.313    13.503    14.743    16.035    17.376    18.766    20.204    21.691    23.224    24.804    26.430    28.100    29.814    31.570    33.369    35.209    37.089    39.008    40.965    42.959    44.989    47.053    49.151    51.280    53.440    55.630    57.847    60.091    62.359    64.650    66.963    69.295    71.646    74.012    76.392    78.784    81.186    83.596    86.011    88.429    90.848    93.265    95.678    98.083   100.479   102.862   104.533    99.898    95.405    91.054    86.846    82.781    78.859    75.079    71.442    67.947    64.595    61.386    58.320    55.396    52.614    49.975    47.479    45.126    42.915    40.847    38.921    37.138    35.498    34.000    32.645    31.433    30.363    29.436    28.652    28.010    27.510    27.154    26.940    26.869    26.940    27.154    27.510    28.010    28.652    29.436    30.363    31.433    32.645    34.000    35.498    37.138    38.921    40.847    42.915    45.126    47.479    49.975    52.614    55.396    58.320    61.386    64.595    67.947    71.442    75.079    78.859    82.781    86.846    91.054    95.405    99.898   104.533   102.862   100.479    98.083    95.678    93.265    90.848    88.429    86.011    83.596    81.186    78.784    76.392    74.012    71.646    69.295    66.963    64.650    62.359    60.091    57.847    55.630    53.440    51.280    49.151    47.053    44.989    42.959    40.965    39.008    37.089    35.209    33.369    31.570    29.814    28.100    26.430    24.804    23.224    21.691    20.204    18.766    17.376    16.035    14.743    13.503    12.313    11.175    10.089     9.056     8.076     7.150     6.278     5.461     4.700     3.994     3.344     2.750     2.213     1.734     1.312     0.949     0.644     0.397     0.209     0.081     0.012     0.000     0.000     0.000     0.000     0.000     0.000     0.000     0.000     0.000     0.000     0.000     0.000     0.000     0.000     0.000     0.000     0.000     0.000     0.000     0.000     0.000     0.000     0.000     0.000     0.000     0.000
     0.000     0.000     0.000     0.000     0.000     0.000     0.000     0.000     0.000     0.000     0.000     0.000     0.000     0.000     0.000     0.000     0.000     0.000     0.000     0.000     0.000     0.000     0.000     0.000     0.000     0.000     0.000     0.035     0.130     0.284     0.499     0.773     1.106     1.498     1.949     2.458     3.024     3.648     4.329     5.066     5.859     6.709     7.613     8.573     9.586    10.654    11.775    12.949    14.175    15.452    16.781    18.160    19.589    21.068    22.594    24.169    25.790    27.458    29.171    30.928    32.730    34.574    36.460    38.386    40.353    42.359    44.402    46.482    48.597    50.746    52.928    55.142    57.385    59.658    61.957    64.283    66.632    69.003    71.395    73.806    76.233    78.675    81.130    83.596    86.070    88.550    91.034    93.520    96.004    98.484   100.958   103.422   103.249    98.471    93.836    89.343    84.992    80.784    76.719    72.797    69.017    65.380    61.885    58.533    55.324    52.258    49.334    46.552    43.913    41.417    39.064    36.853    34.785    32.859    31.076    29.436    27.938    26.583    25.371    24.301    23.374    22.590    21.948    21.448    21.092    20.878    20.807    20.878    21.092    21.448    21.948    22.590    23.374    24.301    25.371    26.583    27.938    29.436    31.076    32.859    34.785    36.853    39.064    41.417    43.913    46.552    49.334    52.258    55.324    58.533    61.885    65.380    69.017    72.797    76.719    80.784    84.992    89.343    93.836    98.471   103.249   103.422   100.958    98.484    96.004    93.520    91.034    88.550    86.070    83.596    81.130    78.675    76.233    73.806    71.395    69.003    66.632    64.283    61.957    59.658    57.385    55.142    52.928    50.746    48.597    46.482    44.402    42.359    40.353    38.386    36.460    34.574    32.730    30.928    29.171    27.458    25.790    24.169    22.594    21.068    19.589    18.160    16.781    15.452    14.175    12.949    11.775    10.654     9.586     8.573     7.613     6.709     5.859     5.066     4.329     3.648     3.024     2.458     1.949     1.498     1.106     0.773     0.499     0.284     0.130     0.035     0.000     0.000     0.000     0.000     0.000     0.000     0.000     0.000     0.000     0.000     0.000     0.000     0.000     0.000     0.000     0.000     0.000     0.000     0.000     0.000     0.000     0.000     0.000     0.000     0.000     0.000
     0.000     0.000     0.000     0.000     0.000     0.000     0.000     0.000     0.000     0.000     0.000     0.000     0.000     0.000     0.000     0.000     0.000     0.000     0.000     0.000     0.000     0.000     0.000     0.000     0.000     0.000     0.007     0.067     0.188     0.369     0.611     0.912     1.273     1.693     2.172     2.709     3.305     3.959     4.670     5.438     6.263     7.145     8.082     9.074    10.122    11.223    12.379    13.588    14.850    16.165    17.531    18.948    20.416    21.933    23.500    25.115    26.777    28.487    30.243    32.044    33.890    35.779    37.711    39.684    41.699    43.753    45.845    47.975    50.141    52.342    54.577    56.844    59.142    61.470    63.826    66.208    68.615    71.046    73.497    75.969    78.458    80.963    83.481    86.011    88.550    91.097    93.647    96.200    98.752   101.302   103.845   102.251    97.330    92.552    87.916    83.423    79.073    74.865    70.800    66.878    63.098    59.461    55.966    52.614    49.405    46.338    43.414    40.633    37.994    35.498    33.145    30.934    28.865    26.940    25.157    23.517    22.019    20.664    19.452    18.382    17.455    16.670    16.028    15.529    15.173    14.959    14.887    14.959    15.173    15.529    16.028    16.670    17.455    18.382    19.452    20.664    22.019    23.517    25.157    26.940    28.865    30.934    33.145    35.498    37.994    40.633    43.414    46.338    49.405    52.614    55.966    59.461    63.098    66.878    70.800    74.865    79.073    83.423    87.916    92.552    97.330   102.251   103.845   101.302    98.752    96.200    93.647    91.097    88.550    86.011    83.481    80.963    78.458    75.969    73.497    71.046    68.615    66.208    63.826    61.470    59.142    56.844    54.577    52.342    50.141    47.975    45.845    43.753    41.699    39.684    37.711    35.779    33.890    32.044    30.243    28.487    26.777    25.115    23.500    21.933    20.416    18.948    17.531    16.165    14.850    13.588    12.379    11.223    10.122     9.074     8.082     7.145     6.263     5.438     4.670     3.959     3.305     2.709     2.172     1.693     1.273     0.912     0.611     0.369     0.188     0.067     0.007     0.000     0.000     0.000     0.000     0.000     0.000     0.000     0.000     0.000     0.000     0.000     0.000     0.000     0.000     0.000     0.000     0.000     0.000     0.000     0.000     0.000     0.000     0.000     0.000     0.000
     0.000     0.000     0.000     0.000     0.000     0.000     0.000     0.000     0.000     0.000     0.000     0.000     0.000     0.000     0.000     0.000     0.000     0.000     0.000     0.000     0.000     0.000     0.000     0.000     0.000     0.000     0.024     0.109     0.256     0.463     0.731     1.059     1.447     1.895     2.402     2.968     3.593     4.276     5.018     5.817     6.673     7.586     8.555     9.580    10.661    11.796    12.987    14.231    15.529    16.879    18.282    19.737    21.243    22.799    24.406    26.061    27.765    29.517    31.315    33.160    35.049    36.984    38.961    40.981    43.043    45.145    47.287    49.467    51.684    53.936    56.224    58.545    60.898    63.281    65.693    68.133    70.598    73.088    75.600    78.133    80.684    83.252    85.834    88.429    91.034    93.647    96.266    98.887   101.508   104.127   101.538    96.474    91.553    86.775    82.140    77.647    73.296    69.088    65.023    61.101    57.321    53.684    50.189    46.837    43.628    40.562    37.638    34.856    32.217    29.721    27.368    25.157    23.089    21.163    19.380    17.740    16.242    14.887    13.675    12.605    11.678    10.893    10.252     9.752     9.396     9.182     9.111     9.182     9.396     9.752    10.252    10.893    11.678    12.605    13.675    14.887    16.242    17.740    19.380    21.163    23.089    25.157    27.368    29.721    32.217    34.856    37.638    40.562    43.628    46.837    50.189    53.684    57.321    61.101    65.023    69.088    73.296    77.647    82.140    86.775    91.553    96.474   101.538   104.127   101.508    98.887    96.266    93.647    91.034    88.429    85.834    83.252    80.684    78.133    75.600    73.088    70.598    68.133    65.693    63.281    60.898    58.545    56.224    53.936    51.684    49.467    47.287    45.145    43.043    40.981    38.961    36.984    35.049    33.160    31.315    29.517    27.765    26.061    24.406    22.799    21.243    19.737    18.282    16.879    15.529    14.231    12.987    11.796    10.661     9.580     8.555     7.586     6.673     5.817     5.018     4.276     3.593     2.968     2.402     1.895     1.447     1.059     0.731     0.463     0.256     0.109     0.024     0.000     0.000     0.000     0.000     0.000     0.000     0.000     0.000     0.000     0.000     0.000     0.000     0.000     0.000     0.000     0.000     0.000     0.000     0.000     0.000     0.000     0.000     0.000     0.000     0.000
     0.000     0.000     0.000     0.000     0.000     0.000     0.000     0.000     0.000     0.000     0.000     0.000     0.000     0.000     0.000     0.000     0.000     0.000     0.000     0.000     0.000     0.000     0.000     0.000     0.000     0.002     0.051     0.161     0.332     0.565     0.859     1.213     1.628     2.103     2.638     3.233     3.886     4.599     5.370     6.199     7.086     8.030     9.031    10.089    11.203    12.372    13.596    14.875    16.208    17.595    19.035    20.527    22.071    23.666    25.311    27.007    28.752    30.545    32.386    34.273    36.207    38.186    40.209    42.276    44.385    46.535    48.726    50.955    53.223    55.528    57.868    60.243    62.650    65.089    67.558    70.055    72.579    75.128    77.701    80.295    82.909    85.541    88.188    90.848    93.520    96.200    98.887   101.577   104.269   101.110    95.904    90.840    85.919    81.141    76.505    72.012    67.662    63.454    59.389    55.467    51.687    48.050    44.555    41.203    37.994    34.927    32.003    29.222    26.583    24.087    21.734    19.523    17.455    15.529    13.746    12.106    10.608     9.253     8.041     6.971     6.044     5.259     4.618     4.118     3.762     3.548     3.476     3.548     3.762     4.118     4.618     5.259     6.044     6.971     8.041     9.253    10.608    12.106    13.746    15.529    17.455    19.523    21.734    24.087    26.583    29.222    32.003    34.927    37.994    41.203    44.555    48.050    51.687    55.467    59.389    63.454    67.662    72.012    76.505    81.141    85.919    90.840    95.904   101.110   104.269   101.577    98.887    96.200    93.520    90.848    88.188    85.541    82.909    80.295    77.701    75.128    72.579    70.055    67.558    65.089    62.650    60.243    57.868    55.528    53.223    50.955    48.726    46.535    44.385    42.276    40.209    38.186    36.207    34.273    32.386    30.545    28.752    27.007    25.311    23.666    22.071    20.527    19.035    17.595    16.208    14.875    13.596    12.372    11.203    10.089     9.031     8.030     7.086     6.199     5.370     4.599     3.886     3.233     2.638     2.103     1.628     1.213     0.859     0.565     0.332     0.161     0.051     0.002     0.000     0.000     0.000     0.000     0.000     0.000     0.000     0.000     0.000     0.000     0.000     0.000     0.000     0.000     0.000     0.000     0.000     0.000     0.000     0.000     0.000     0.000     0.000     0.000
     0.000     0.000     0.000     0.000     0.000     0.000     0.000     0.000     0.000     0.000     0.000     0.000     0.000     0.000     0.000     0.000     0.000     0.000     0.000     0.000     0.000     0.000     0.000     0.000     0.000     0.013     0.086     0.220     0.416     0.674     0.994     1.374     1.816     2.318     2.880     3.503     4.185     4.926     5.727     6.586     7.503     8.478     9.510    10.600    11.746    12.949    14.207    15.520    16.888    18.311    19.786    21.316    22.897    24.531    26.215    27.951    29.736    31.570    33.453    35.384    37.361    39.385    41.453    43.566    45.722    47.920    50.160    52.439    54.758    57.114    59.507    61.935    64.397    66.892    69.417    71.972    74.555    77.164    79.798    82.454    85.131    87.826    90.539    93.265    96.004    98.752   101.508   104.269   100.967    95.618    90.412    85.349    80.428    75.650    71.014    66.521    62.171    57.963    53.898    49.975    46.196    42.558    39.064    35.712    32.503    29.436    26.512    23.731    21.092    18.596    16.242    14.031    11.963    10.038     8.255     6.614     5.117     3.762     2.549     1.480     0.552    -0.232    -0.874    -1.373    -1.730    -1.944    -2.015    -1.944    -1.730    -1.373    -0.874    -0.232     0.552     1.480     2.549     3.762     5.117     6.614     8.255    10.038    11.963    14.031    16.242    18.596    21.092    23.731    26.512    29.436    32.503    35.712    39.064    42.558    46.196    49.975    53.898    57.963    62.171    66.521    71.014    75.650    80.428    85.349    90.412    95.618   100.967   104.269   101.508    98.752    96.004    93.265    90.539    87.826    85.131    82.454    79.798    77.164    74.555    71.972    69.417    66.892    64.397    61.935    59.507    57.114    54.758    52.439    50.160    47.920    45.722    43.566    41.453    39.385    37.361    35.384    33.453    31.570    29.736    27.951    26.215    24.531    22.897    21.316    19.786    18.311    16.888    15.520    14.207    12.949    11.746    10.600     9.510     8.478     7.503     6.586     5.727     4.926     4.185     3.503     2.880     2.318     1.816     1.374     0.994     0.674     0.416     0.220     0.086     0.013     0.000     0.000     0.000     0.000     0.000     0.000     0.000     0.000     0.000     0.000     0.000     0.000     0.000     0.000     0.000     0.000     0.000     0.000     0.000     0.000     0.000     0.000     0.000     0.000
     0.000     0.000     0.000     0.000     0.000     0.000     0.000     0.000     0.000     0.000     0.000     0.000     0.000     0.000     0.000     0.000     0.000     0.000     0.000     0.000     0.000     0.000     0.000     0.000     0.000     0.033     0.129     0.287     0.508     0.791     1.136     1.542     2.009     2.538     3.127     3.777     4.487     5.257     6.086     6.975     7.922     8.928     9.991    11.112    12.291    13.526    14.817    16.165    17.567    19.025    20.537    22.102    23.721    25.393    27.116    28.891    30.716    32.592    34.516    36.489    38.510    40.578    42.692    44.850    47.053    49.299    51.587    53.917    56.286    58.694    61.139    63.621    66.138    68.688    71.270    73.883    76.525    79.194    81.888    84.607    87.347    90.107    92.885    95.678    98.484   101.302   104.127   101.110    95.618    90.270    85.064    80.000    75.079    70.301    65.665    61.172    56.822    52.614    48.549    44.627    40.847    37.210    33.715    30.363    27.154    24.087    21.163    18.382    15.743    13.247    10.893     8.683     6.614     4.689     2.906     1.266    -0.232    -1.587    -2.799    -3.869    -4.796    -5.581    -6.223    -6.722    -7.078    -7.292    -7.364    -7.292    -7.078    -6.722    -6.223    -5.581    -4.796    -3.869    -2.799    -1.587    -0.232     1.266     2.906     4.689     6.614     8.683    10.893    13.247    15.743    18.382    21.163    24.087    27.154    30.363    33.715    37.210    40.847    44.627    48.549    52.614    56.822    61.172    65.665    70.301    75.079    80.000    85.064    90.270    95.618   101.110   104.127   101.302    98.484    95.678    92.885    90.107    87.347    84.607    81.888    79.194    76.525    73.883    71.270    68.688    66.138    63.621    61.139    58.694    56.286    53.917    51.587    49.299    47.053    44.850    42.692    40.578    38.510    36.489    34.516    32.592    30.716    28.891    27.116    25.393    23.721    22.102    20.537    19.025    17.567    16.165    14.817    13.526    12.291    11.112     9.991     8.928     7.922     6.975     6.086     5.257     4.487     3.777     3.127     2.538     2.009     1.542     1.136     0.791     0.508     0.287     0.129     0.033     0.000     0.000     0.000     0.000     0.000     0.000     0.000     0.000     0.000     0.000     0.000     0.000     0.000     0.000     0.000     0.000     0.000     0.000     0.000     0.000     0.000     0.000     0.000     0.000
     0.000     0.000     0.000     0.000     0.000     0.000     0.000     0.000     0.000     0.000     0.000     0.000     0.000     0.000     0.000     0.000     0.000     0.000     0.000     0.000     0.000     0.000     0.000     0.000     0.005     0.060     0.180     0.362     0.606     0.914     1.283     1.715     2.208     2.763     3.379     4.055     4.793     5.591     6.449     7.366     8.343     9.378    10.473    11.625    12.835    14.103    15.427    16.808    18.245    19.737    21.284    22.886    24.542    26.251    28.013    29.826    31.692    33.608    35.574    37.589    39.653    41.764    43.923    46.127    48.377    50.670    53.007    55.385    57.805    60.264    62.762    65.297    67.869    70.475    73.114    75.784    78.485    81.214    83.970    86.751    89.555    92.379    95.223    98.083   100.958   103.845   101.538    95.904    90.412    85.064    79.857    74.794    69.873    65.095    60.459    55.966    51.616    47.408    43.343    39.420    35.641    32.003    28.509    25.157    21.948    18.881    15.957    13.176    10.537     8.041     5.687     3.476     1.408    -0.517    -2.300    -3.941    -5.438    -6.793    -8.006    -9.075   -10.002   -10.787   -11.429   -11.928   -12.285   -12.499   -12.570   -12.499   -12.285   -11.928   -11.429   -10.787   -10.002    -9.075    -8.006    -6.793    -5.438    -3.941    -2.300    -0.517     1.408     3.476     5.687     8.041    10.537    13.176    15.957    18.881    21.948    25.157    28.509    32.003    35.641    39.420    43.343    47.408    51.616    55.966    60.459    65.095    69.873    74.794    79.857    85.064    90.412    95.904   101.538   103.845   100.958    98.083    95.223    92.379    89.555    86.751    83.970    81.214    78.485    75.784    73.114    70.475    67.869    65.297    62.762    60.264    57.805    55.385    53.007    50.670    48.377    46.127    43.923    41.764    39.653    37.589    35.574    33.608    31.692    29.826    28.013    26.251    24.542    22.886    21.284    19.737    18.245    16.808    15.427    14.103    12.835    11.625    10.473     9.378     8.343     7.366     6.449     5.591     4.793     4.055     3.379     2.763     2.208     1.715     1.283     0.914     0.606     0.362     0.180     0.060     0.005     0.000     0.000     0.000     0.000     0.000     0.000     0.000     0.000     0.000     0.000     0.000     0.000     0.000     0.000     0.000     0.000     0.000     0.000     0.000     0.000     0.000     0.000     0.000
     0.000     0.000     0.000     0.000     0.000     0.000     0.000     0.000     0.000     0.000     0.000     0.000     0.000     0.000     0.000     0.000     0.000     0.000     0.000     0.000     0.000     0.000     0.000     0.000     0.017     0.095     0.237     0.442     0.711     1.042     1.436     1.892     2.411     2.991     3.633     4.337     5.101     5.926     6.812     7.758     8.764     9.829    10.954    12.137    13.378    14.678    16.035    17.449    18.919    20.446    22.028    23.666    25.358    27.104    28.904    30.756    32.661    34.617    36.624    38.681    40.787    42.942    45.145    47.395    49.691    52.031    54.416    56.844    59.314    61.824    64.374    66.963    69.589    72.250    74.946    77.674    80.434    83.223    86.041    88.884    91.751    94.641    97.551   100.479   103.422   102.251    96.474    90.840    85.349    80.000    74.794    69.730    64.809    60.031    55.396    50.903    46.552    42.344    38.279    34.357    30.577    26.940    23.445    20.093    16.884    13.818    10.893     8.112     5.473     2.977     0.624    -1.587    -3.655    -5.581    -7.364    -9.004   -10.502   -11.857   -13.069   -14.139   -15.066   -15.850   -16.492   -16.992   -17.348   -17.562   -17.633   -17.562   -17.348   -16.992   -16.492   -15.850   -15.066   -14.139   -13.069   -11.857   -10.502    -9.004    -7.364    -5.581    -3.655    -1.587     0.624     2.977     5.473     8.112    10.893    13.818    16.884    20.093    23.445    26.940    30.577    34.357    38.279    42.344    46.552    50.903    55.396    60.031    64.809    69.730    74.794    80.000    85.349    90.840    96.474   102.251   103.422   100.479    97.551    94.641    91.751    88.884    86.041    83.223    80.434    77.674    74.946    72.250    69.589    66.963    64.374    61.824    59.314    56.844    54.416    52.031    49.691    47.395    45.145    42.942    40.787    38.681    36.624    34.617    32.661    30.756    28.904    27.104    25.358    23.666    22.028    20.446    18.919    17.449    16.035    14.678    13.378    12.137    10.954     9.829     8.764     7.758     6.812     5.926     5.101     4.337     3.633     2.991     2.411     1.892     1.436     1.042     0.711     0.442     0.237     0.095     0.017     0.000     0.000     0.000     0.000     0.000     0.000     0.000     0.000     0.000     0.000     0.000     0.000     0.000     0.000     0.000     0.000     0.000     0.000     0.000     0.000     0.000     0.000     0.000
     0.000     0.000     0.000     0.000     0.000     0.000     0.000     0.000     0.000     0.000     0.000     0.000     0.000     0.000     0.000     0.000     0.000     0.000     0.000     0.000     0.000     0.000     0.000     0.000     0.036     0.137     0.301     0.529     0.820     1.175     1.593     2.074     2.617     3.223     3.890     4.620     5.411     6.263     7.177     8.151     9.185    10.280    11.434    12.647    13.919    15.250    16.639    18.086    19.589    21.150    22.767    24.440    26.168    27.951    29.788    31.678    33.622    35.618    37.665    39.764    41.912    44.111    46.357    48.652    50.993    53.381    55.814    58.290    60.810    63.371    65.974    68.615    71.295    74.012    76.764    79.550    82.369    85.219    88.097    91.003    93.935    96.890    99.866   102.862   103.249    97.330    91.553    85.919    80.428    75.079    69.873    64.809    59.889    55.110    50.475    45.982    41.631    37.424    33.358    29.436    25.656    22.019    18.524    15.173    11.963     8.897     5.973     3.191     0.552    -1.944    -4.297    -6.508    -8.576   -10.502   -12.285   -13.925   -15.423   -16.778   -17.990   -19.060   -19.987   -20.771   -21.413   -21.912   -22.269   -22.483   -22.554   -22.483   -22.269   -21.912   -21.413   -20.771   -19.987   -19.060   -17.990   -16.778   -15.423   -13.925   -12.285   -10.502    -8.576    -6.508    -4.297    -1.944     0.552     3.191     5.973     8.897    11.963    15.173    18.524    22.019    25.656    29.436    33.358    37.424    41.631    45.982    50.475    55.110    59.889    64.809    69.873    75.079    80.428    85.919    91.553    97.330   103.249   102.862    99.866    96.890    93.935    91.003    88.097    85.219    82.369    79.550    76.764    74.012    71.295    68.615    65.974    63.371    60.810    58.290    55.814    53.381    50.993    48.652    46.357    44.111    41.912    39.764    37.665    35.618    33.622    31.678    29.788    27.951    26.168    24.440    22.767    21.150    19.589    18.086    16.639    15.250    13.919    12.647    11.434    10.280     9.185     8.151     7.177     6.263     5.411     4.620     3.890     3.223     2.617     2.074     1.593     1.175     0.820     0.529     0.301     0.137     0.036     0.000     0.000     0.000     0.000     0.000     0.000     0.000     0.000     0.000     0.000     0.000     0.000     0.000     0.000     0.000     0.000     0.000     0.000     0.000     0.000     0.000     0.000     0.000
     0.000     0.000     0.000     0.000     0.000     0.000     0.000     0.000     0.000     0.000     0.000     0.000     0.000     0.000     0.000     0.000     0.000     0.000     0.000     0.000     0.000     0.000     0.000     0.005     0.062     0.184     0.370     0.620     0.935     1.312     1.754     2.258     2.826     3.456     4.149     4.905     5.722     6.601     7.541     8.543     9.605    10.728    11.912    13.155    14.457    15.819    17.239    18.718    20.255    21.849    23.500    25.207    26.971    28.790    30.663    32.592    34.574    36.609    38.696    40.836    43.026    45.267    47.557    49.897    52.284    54.718    57.198    59.723    62.292    64.904    67.558    70.252    72.986    75.758    78.567    81.410    84.288    87.198    90.138    93.106    96.102    99.122   102.166   104.533    98.471    92.552    86.775    81.141    75.650    70.301    65.095    60.031    55.110    50.332    45.696    41.203    36.853    32.645    28.580    24.658    20.878    17.241    13.746    10.394     7.185     4.118     1.194    -1.587    -4.226    -6.722    -9.075   -11.286   -13.354   -15.280   -17.063   -18.703   -20.201   -21.556   -22.768   -23.838   -24.765   -25.550   -26.192   -26.691   -27.047   -27.261   -27.333   -27.261   -27.047   -26.691   -26.192   -25.550   -24.765   -23.838   -22.768   -21.556   -20.201   -18.703   -17.063   -15.280   -13.354   -11.286    -9.075    -6.722    -4.226    -1.587     1.194     4.118     7.185    10.394    13.746    17.241    20.878    24.658    28.580    32.645    36.853    41.203    45.696    50.332    55.110    60.031    65.095    70.301    75.650    81.141    86.775    92.552    98.471   104.533   102.166    99.122    96.102    93.106    90.138    87.198    84.288    81.410    78.567    75.758    72.986    70.252    67.558    64.904    62.292    59.723    57.198    54.718    52.284    49.897    47.557    45.267    43.026    40.836    38.696    36.609    34.574    32.592    30.663    28.790    26.971    25.207    23.500    21.849    20.255    18.718    17.239    15.819    14.457    13.155    11.912    10.728     9.605     8.543     7.541     6.601     5.722     4.905     4.149     3.456     2.826     2.258     1.754     1.312     0.935     0.620     0.370     0.184     0.062     0.005     0.000     0.000     0.000     0.000     0.000     0.000     0.000     0.000     0.000     0.000     0.000     0.000     0.000     0.000     0.000     0.000     0.000     0.000     0.000     0.000     0.000     0.000
     0.000     0.000     0.000     0.000     0.000     0.000     0.000     0.000     0.000     0.000     0.000     0.000     0.000     0.000     0.000     0.000     0.000     0.000     0.000     0.000     0.000     0.000     0.000     0.016     0.094     0.237     0.445     0.717     1.053     1.454     1.918     2.446     3.037     3.692     4.410     5.190     6.033     6.938     7.905     8.934    10.024    11.175    12.387    13.659    14.991    16.383    17.835    19.345    20.914    22.540    24.225    25.967    27.765    29.620    31.530    33.495    35.515    37.589    39.716    41.896    44.128    46.411    48.744    51.127    53.559    56.039    58.566    61.139    63.757    66.420    69.125    71.872    74.659    77.486    80.351    83.252    86.188    89.158    92.159    95.191    98.250   101.336   104.446    99.898    93.836    87.916    82.140    76.505    71.014    65.665    60.459    55.396    50.475    45.696    41.061    36.568    32.217    28.010    23.945    20.022    16.242    12.605     9.111     5.759     2.549    -0.517    -3.441    -6.223    -8.861   -11.357   -13.711   -15.922   -17.990   -19.916   -21.699   -23.339   -24.836   -26.192   -27.404   -28.474   -29.401   -30.185   -30.827   -31.326   -31.683   -31.897   -31.968   -31.897   -31.683   -31.326   -30.827   -30.185   -29.401   -28.474   -27.404   -26.192   -24.836   -23.339   -21.699   -19.916   -17.990   -15.922   -13.711   -11.357    -8.861    -6.223    -3.441    -0.517     2.549     5.759     9.111    12.605    16.242    20.022    23.945    28.010    32.217    36.568    41.061    45.696    50.475    55.396    60.459    65.665    71.014    76.505    82.140    87.916    93.836    99.898   104.446   101.336    98.250    95.191    92.159    89.158    86.188    83.252    80.351    77.486    74.659    71.872    69.125    66.420    63.757    61.139    58.566    56.039    53.559    51.127    48.744    46.411    44.128    41.896    39.716    37.589    35.515    33.495    31.530    29.620    27.765    25.967    24.225    22.540    20.914    19.345    17.835    16.383    14.991    13.659    12.387    11.175    10.024     8.934     7.905     6.938     6.033     5.190     4.410     3.692     3.037     2.446     1.918     1.454     1.053     0.717     0.445     0.237     0.094     0.016     0.000     0.000     0.000     0.000     0.000     0.000     0.000     0.000     0.000     0.000     0.000     0.000     0.000     0.000     0.000     0.000     0.000     0.000     0.000     0.000     0.000     0.000
     0.000     0.000     0.000     0.000     0.000     0.000     0.000     0.000     0.000     0.000     0.000     0.000     0.000     0.000     0.000     0.000     0.000     0.000     0.000     0.000     0.000     0.000     0.000     0.033     0.131     0.295     0.524     0.817     1.175     1.598     2.084     2.635     3.250     3.928     4.670     5.475     6.343     7.274     8.267     9.322    10.439    11.618    12.858    14.159    15.520    16.942    18.424    19.965    21.565    23.224    24.942    26.717    28.550    30.440    32.386    34.388    36.445    38.557    40.723    42.942    45.215    47.539    49.915    52.342    54.818    57.344    59.917    62.538    65.205    67.917    70.673    73.472    76.313    79.194    82.114    85.073    88.067    91.097    94.159    97.253   100.377   103.528   101.609    95.405    89.343    83.423    77.647    72.012    66.521    61.172    55.966    50.903    45.982    41.203    36.568    32.075    27.724    23.517    19.452    15.529    11.749     8.112     4.618     1.266    -1.944    -5.010    -7.934   -10.716   -13.354   -15.850   -18.204   -20.415   -22.483   -24.409   -26.192   -27.832   -29.329   -30.685   -31.897   -32.967   -33.894   -34.678   -35.320   -35.819   -36.176   -36.390   -36.461   -36.390   -36.176   -35.819   -35.320   -34.678   -33.894   -32.967   -31.897   -30.685   -29.329   -27.832   -26.192   -24.409   -22.483   -20.415   -18.204   -15.850   -13.354   -10.716    -7.934    -5.010    -1.944     1.266     4.618     8.112    11.749    15.529    19.452    23.517    27.724    32.075    36.568    41.203    45.982    50.903    55.966    61.172    66.521    72.012    77.647    83.423    89.343    95.405   101.609   103.528   100.377    97.253    94.159    91.097    88.067    85.073    82.114    79.194    76.313    73.472    70.673    67.917    65.205    62.538    59.917    57.344    54.818    52.342    49.915    47.539    45.215    42.942    40.723    38.557    36.445    34.388    32.386    30.440    28.550    26.717    24.942    23.224    21.565    19.965    18.424    16.942    15.520    14.159    12.858    11.618    10.439     9.322     8.267     7.274     6.343     5.475     4.670     3.928     3.250     2.635     2.084     1.598     1.175     0.817     0.524     0.295     0.131     0.033     0.000     0.000     0.000     0.000     0.000     0.000     0.000     0.000     0.000     0.000     0.000     0.000     0.000     0.000     0.000     0.000     0.000     0.000     0.000     0.000     0.000     0.000
     0.000     0.000     0.000     0.000     0.000     0.000     0.000     0.000     0.000     0.000     0.000     0.000     0.000     0.000     0.000     0.000     0.000     0.000     0.000     0.000     0.000     0.000     0.003     0.055     0.174     0.357     0.606     0.921     1.300     1.744     2.253     2.826     3.464     4.165     4.931     5.760     6.652     7.608     8.626     9.707    10.851    12.057    13.324    14.653    16.043    17.494    19.006    20.577    22.209    23.900    25.649    27.458    29.324    31.248    33.229    35.267    37.361    39.511    41.715    43.974    46.286    48.652    51.070    53.539    56.060    58.630    61.249    63.917    66.632    69.393    72.199    75.050    77.944    80.879    83.855    86.870    89.922    93.011    96.135    99.291   102.478   103.606    97.259    91.054    84.992    79.073    73.296    67.662    62.171    56.822    51.616    46.552    41.631    36.853    32.217    27.724    23.374    19.166    15.101    11.179     7.399     3.762     0.267    -3.085    -6.294    -9.361   -12.285   -15.066   -17.705   -20.201   -22.554   -24.765   -26.833   -28.759   -30.542   -32.182   -33.680   -35.035   -36.247   -37.317   -38.244   -39.029   -39.670   -40.170   -40.526   -40.740   -40.812   -40.740   -40.526   -40.170   -39.670   -39.029   -38.244   -37.317   -36.247   -35.035   -33.680   -32.182   -30.542   -28.759   -26.833   -24.765   -22.554   -20.201   -17.705   -15.066   -12.285    -9.361    -6.294    -3.085     0.267     3.762     7.399    11.179    15.101    19.166    23.374    27.724    32.217    36.853    41.631    46.552    51.616    56.822    62.171    67.662    73.296    79.073    84.992    91.054    97.259   103.606   102.478    99.291    96.135    93.011    89.922    86.870    83.855    80.879    77.944    75.050    72.199    69.393    66.632    63.917    61.249    58.630    56.060    53.539    51.070    48.652    46.286    43.974    41.715    39.511    37.361    35.267    33.229    31.248    29.324    27.458    25.649    23.900    22.209    20.577    19.006    17.494    16.043    14.653    13.324    12.057    10.851     9.707     8.626     7.608     6.652     5.760     4.931     4.165     3.464     2.826     2.253     1.744     1.300     0.921     0.606     0.357     0.174     0.055     0.003     0.000     0.000     0.000     0.000     0.000     0.000     0.000     0.000     0.000     0.000     0.000     0.000     0.000     0.000     0.000     0.000     0.000     0.000     0.000     0.000     0.000
     0.000     0.000     0.000     0.000     0.000     0.000     0.000     0.000     0.000     0.000     0.000     0.000     0.000     0.000     0.000     0.000     0.000     0.000     0.000     0.000     0.000     0.000     0.011     0.083     0.220     0.423     0.692     1.027     1.427     1.892     2.422     3.017     3.677     4.401     5.190     6.042     6.959     7.939     8.982    10.089    11.258    12.490    13.785    15.141    16.559    18.039    19.580    21.181    22.843    24.565    26.346    28.187    30.086    32.044    34.060    36.133    38.263    40.449    42.692    44.989    47.341    49.747    52.206    54.718    57.281    59.896    62.560    65.274    68.037    70.847    73.703    76.604    79.550    82.539    85.570    88.641    91.751    94.899    98.083   101.302   104.553    99.398    93.051    86.846    80.784    74.865    69.088    63.454    57.963    52.614    47.408    42.344    37.424    32.645    28.010    23.517    19.166    14.959    10.893     6.971     3.191    -0.446    -3.941    -7.292   -10.502   -13.568   -16.492   -19.274   -21.912   -24.409   -26.762   -28.973   -31.041   -32.967   -34.750   -36.390   -37.888   -39.243   -40.455   -41.525   -42.452   -43.236   -43.878   -44.377   -44.734   -44.948   -45.019   -44.948   -44.734   -44.377   -43.878   -43.236   -42.452   -41.525   -40.455   -39.243   -37.888   -36.390   -34.750   -32.967   -31.041   -28.973   -26.762   -24.409   -21.912   -19.274   -16.492   -13.568   -10.502    -7.292    -3.941    -0.446     3.191     6.971    10.893    14.959    19.166    23.517    28.010    32.645    37.424    42.344    47.408    52.614    57.963    63.454    69.088    74.865    80.784    86.846    93.051    99.398   104.553   101.302    98.083    94.899    91.751    88.641    85.570    82.539    79.550    76.604    73.703    70.847    68.037    65.274    62.560    59.896    57.281    54.718    52.206    49.747    47.341    44.989    42.692    40.449    38.263    36.133    34.060    32.044    30.086    28.187    26.346    24.565    22.843    21.181    19.580    18.039    16.559    15.141    13.785    12.490    11.258    10.089     8.982     7.939     6.959     6.042     5.190     4.401     3.677     3.017     2.422     1.892     1.427     1.027     0.692     0.423     0.220     0.083     0.011     0.000     0.000     0.000     0.000     0.000     0.000     0.000     0.000     0.000     0.000     0.000     0.000     0.000     0.000     0.000     0.000     0.000     0.000     0.000     0.000     0.000
     0.000     0.000     0.000     0.000     0.000     0.000     0.000     0.000     0.000     0.000     0.000     0.000     0.000     0.000     0.000     0.000     0.000     0.000     0.000     0.000     0.000     0.000     0.024     0.114     0.270     0.493     0.781     1.136     1.556     2.041     2.592     3.209     3.890     4.637     5.448     6.323     7.263     8.267     9.335    10.466    11.661    12.918    14.239    15.622    17.068    18.575    20.144    21.775    23.467    25.219    27.031    28.904    30.835    32.826    34.876    36.984    39.149    41.372    43.651    45.986    48.377    50.822    53.322    55.875    58.481    61.139    63.848    66.608    69.417    72.275    75.181    78.133    81.130    84.172    87.257    90.384    93.552    96.758   100.002   103.282   101.823    95.333    88.986    82.781    76.719    70.800    65.023    59.389    53.898    48.549    43.343    38.279    33.358    28.580    23.945    19.452    15.101    10.893     6.828     2.906    -0.874    -4.511    -8.006   -11.357   -14.567   -17.633   -20.557   -23.339   -25.978   -28.474   -30.827   -33.038   -35.106   -37.032   -38.815   -40.455   -41.953   -43.308   -44.520   -45.590   -46.517   -47.301   -47.943   -48.443   -48.799   -49.013   -49.084   -49.013   -48.799   -48.443   -47.943   -47.301   -46.517   -45.590   -44.520   -43.308   -41.953   -40.455   -38.815   -37.032   -35.106   -33.038   -30.827   -28.474   -25.978   -23.339   -20.557   -17.633   -14.567   -11.357    -8.006    -4.511    -0.874     2.906     6.828    10.893    15.101    19.452    23.945    28.580    33.358    38.279    43.343    48.549    53.898    59.389    65.023    70.800    76.719    82.781    88.986    95.333   101.823   103.282   100.002    96.758    93.552    90.384    87.257    84.172    81.130    78.133    75.181    72.275    69.417    66.608    63.848    61.139    58.481    55.875    53.322    50.822    48.377    45.986    43.651    41.372    39.149    36.984    34.876    32.826    30.835    28.904    27.031    25.219    23.467    21.775    20.144    18.575    17.068    15.622    14.239    12.918    11.661    10.466     9.335     8.267     7.263     6.323     5.448     4.637     3.890     3.209     2.592     2.041     1.556     1.136     0.781     0.493     0.270     0.114     0.024     0.000     0.000     0.000     0.000     0.000     0.000     0.000     0.000     0.000     0.000     0.000     0.000     0.000     0.000     0.000     0.000     0.000     0.000     0.000     0.000     0.000
     0.000     0.000     0.000     0.000     0.000     0.000     0.000     0.000     0.000     0.000     0.000     0.000     0.000     0.000     0.000     0.000     0.000     0.000     0.000     0.000     0.000     0.000     0.042     0.149     0.324     0.565     0.872     1.246     1.686     2.191     2.763     3.400     4.102     4.870     5.703     6.601     7.563     8.590     9.682    10.837    12.057    13.340    14.686    16.095    17.567    19.102    20.699    22.358    24.079    25.861    27.703    29.607    31.570    33.594    35.676    37.818    40.018    42.276    44.591    46.963    49.392    51.877    54.416    57.010    59.658    62.359    65.112    67.917    70.772    73.677    76.631    79.633    82.681    85.776    88.914    92.096    95.320    98.585   101.888   104.533    97.901    91.411    85.064    78.859    72.797    66.878    61.101    55.467    49.975    44.627    39.420    34.357    29.436    24.658    20.022    15.529    11.179     6.971     2.906    -1.016    -4.796    -8.433   -11.928   -15.280   -18.489   -21.556   -24.480   -27.261   -29.900   -32.396   -34.750   -36.960   -39.029   -40.954   -42.737   -44.377   -45.875   -47.230   -48.443   -49.512   -50.439   -51.224   -51.866   -52.365   -52.722   -52.936   -53.007   -52.936   -52.722   -52.365   -51.866   -51.224   -50.439   -49.512   -48.443   -47.230   -45.875   -44.377   -42.737   -40.954   -39.029   -36.960   -34.750   -32.396   -29.900   -27.261   -24.480   -21.556   -18.489   -15.280   -11.928    -8.433    -4.796    -1.016     2.906     6.971    11.179    15.529    20.022    24.658    29.436    34.357    39.420    44.627    49.975    55.467    61.101    66.878    72.797    78.859    85.064    91.411    97.901   104.533   101.888    98.585    95.320    92.096    88.914    85.776    82.681    79.633    76.631    73.677    70.772    67.917    65.112    62.359    59.658    57.010    54.416    51.877    49.392    46.963    44.591    42.276    40.018    37.818    35.676    33.594    31.570    29.607    27.703    25.861    24.079    22.358    20.699    19.102    17.567    16.095    14.686    13.340    12.057    10.837     9.682     8.590     7.563     6.601     5.703     4.870     4.102     3.400     2.763     2.191     1.686     1.246     0.872     0.565     0.324     0.149     0.042     0.000     0.000     0.000     0.000     0.000     0.000     0.000     0.000     0.000     0.000     0.000     0.000     0.000     0.000     0.000     0.000     0.000     0.000     0.000     0.000     0.000
     0.000     0.000     0.000     0.000     0.000     0.000     0.000     0.000     0.000     0.000     0.000     0.000     0.000     0.000     0.000     0.000     0.000     0.000     0.000     0.000     0.000     0.005     0.063     0.188     0.380     0.639     0.965     1.357     1.816     2.341     2.932     3.589     4.312     5.101     5.955     6.875     7.860     8.909    10.024    11.203    12.446    13.753    15.125    16.559    18.058    19.619    21.243    22.930    24.679    26.489    28.362    30.295    32.290    34.345    36.460    38.634    40.868    43.161    45.512    47.920    50.386    52.909    55.487    58.121    60.810    63.553    66.349    69.198    72.098    75.050    78.052    81.102    84.201    87.347    90.539    93.775    97.055   100.377   103.739   100.753    94.121    87.631    81.284    75.079    69.017    63.098    57.321    51.687    46.196    40.847    35.641    30.577    25.656    20.878    16.242    11.749     7.399     3.191    -0.874    -4.796    -8.576   -12.213   -15.708   -19.060   -22.269   -25.336   -28.260   -31.041   -33.680   -36.176   -38.529   -40.740   -42.808   -44.734   -46.517   -48.157   -49.655   -51.010   -52.222   -53.292   -54.219   -55.004   -55.646   -56.145   -56.501   -56.715   -56.787   -56.715   -56.501   -56.145   -55.646   -55.004   -54.219   -53.292   -52.222   -51.010   -49.655   -48.157   -46.517   -44.734   -42.808   -40.740   -38.529   -36.176   -33.680   -31.041   -28.260   -25.336   -22.269   -19.060   -15.708   -12.213    -8.576    -4.796    -0.874     3.191     7.399    11.749    16.242    20.878    25.656    30.577    35.641    40.847    46.196    51.687    57.321    63.098    69.017    75.079    81.284    87.631    94.121   100.753   103.739   100.377    97.055    93.775    90.539    87.347    84.201    81.102    78.052    75.050    72.098    69.198    66.349    63.553    60.810    58.121    55.487    52.909    50.386    47.920    45.512    43.161    40.868    38.634    36.460    34.345    32.290    30.295    28.362    26.489    24.679    22.930    21.243    19.619    18.058    16.559    15.125    13.753    12.446    11.203    10.024     8.909     7.860     6.875     5.955     5.101     4.312     3.589     2.932     2.341     1.816     1.357     0.965     0.639     0.380     0.188     0.063     0.005     0.000     0.000     0.000     0.000     0.000     0.000     0.000     0.000     0.000     0.000     0.000     0.000     0.000     0.000     0.000     0.000     0.000     0.000     0.000     0.000
     0.000     0.000     0.000     0.000     0.000     0.000     0.000     0.000     0.000     0.000     0.000     0.000     0.000     0.000     0.000     0.000     0.000     0.000     0.000     0.000     0.000     0.012     0.087     0.229     0.439     0.715     1.059     1.469     1.946     2.490     3.101     3.777     4.520     5.329     6.204     7.145     8.151     9.222    10.359    11.561    12.828    14.159    15.554    17.014    18.537    20.124    21.775    23.489    25.265    27.104    29.005    30.968    32.993    35.078    37.225    39.432    41.699    44.025    46.411    48.855    51.357    53.917    56.533    59.206    61.935    64.719    67.558    70.450    73.395    76.392    79.441    82.539    85.687    88.884    92.128    95.418    98.752   102.131   103.891    97.116    90.484    83.994    77.647    71.442    65.380    59.461    53.684    48.050    42.558    37.210    32.003    26.940    22.019    17.241    12.605     8.112     3.762    -0.446    -4.511    -8.433   -12.213   -15.850   -19.345   -22.697   -25.906   -28.973   -31.897   -34.678   -37.317   -39.813   -42.167   -44.377   -46.446   -48.371   -50.154   -51.794   -53.292   -54.647   -55.860   -56.929   -57.856   -58.641   -59.283   -59.782   -60.139   -60.353   -60.424   -60.353   -60.139   -59.782   -59.283   -58.641   -57.856   -56.929   -55.860   -54.647   -53.292   -51.794   -50.154   -48.371   -46.446   -44.377   -42.167   -39.813   -37.317   -34.678   -31.897   -28.973   -25.906   -22.697   -19.345   -15.850   -12.213    -8.433    -4.511    -0.446     3.762     8.112    12.605    17.241    22.019    26.940    32.003    37.210    42.558    48.050    53.684    59.461    65.380    71.442    77.647    83.994    90.484    97.116   103.891   102.131    98.752    95.418    92.128    88.884    85.687    82.539    79.441    76.392    73.395    70.450    67.558    64.719    61.935    59.206    56.533    53.917    51.357    48.855    46.411    44.025    41.699    39.432    37.225    35.078    32.993    30.968    29.005    27.104    25.265    23.489    21.775    20.124    18.537    17.014    15.554    14.159    12.828    11.561    10.359     9.222     8.151     7.145     6.204     5.329     4.520     3.777     3.101     2.490     1.946     1.469     1.059     0.715     0.439     0.229     0.087     0.012     0.000     0.000     0.000     0.000     0.000     0.000     0.000     0.000     0.000     0.000     0.000     0.000     0.000     0.000     0.000     0.000     0.000     0.000     0.000     0.000
     0.000     0.000     0.000     0.000     0.000     0.000     0.000     0.000     0.000     0.000     0.000     0.000     0.000     0.000     0.000     0.000     0.000     0.000     0.000     0.000     0.000     0.024     0.115     0.273     0.499     0.792     1.153     1.581     2.076     2.638     3.267     3.963     4.725     5.554     6.449     7.410     8.437     9.529    10.688    11.912    13.201    14.555    15.974    17.458    19.006    20.618    22.294    24.034    25.837    27.703    29.633    31.624    33.678    35.794    37.971    40.209    42.508    44.868    47.287    49.765    52.303    54.899    57.553    60.264    63.032    65.857    68.736    71.671    74.659    77.701    80.795    83.941    87.138    90.384    93.679    97.022   100.411   103.845   100.397    93.622    86.989    80.499    74.152    67.947    61.885    55.966    50.189    44.555    39.064    33.715    28.509    23.445    18.524    13.746     9.111     4.618     0.267    -3.941    -8.006   -11.928   -15.708   -19.345   -22.840   -26.192   -29.401   -32.467   -35.391   -38.173   -40.812   -43.308   -45.661   -47.872   -49.940   -51.866   -53.649   -55.289   -56.787   -58.142   -59.354   -60.424   -61.351   -62.135   -62.777   -63.277   -63.633   -63.847   -63.918   -63.847   -63.633   -63.277   -62.777   -62.135   -61.351   -60.424   -59.354   -58.142   -56.787   -55.289   -53.649   -51.866   -49.940   -47.872   -45.661   -43.308   -40.812   -38.173   -35.391   -32.467   -29.401   -26.192   -22.840   -19.345   -15.708   -11.928    -8.006    -3.941     0.267     4.618     9.111    13.746    18.524    23.445    28.509    33.715    39.064    44.555    50.189    55.966    61.885    67.947    74.152    80.499    86.989    93.622   100.397   103.845   100.411    97.022    93.679    90.384    87.138    83.941    80.795    77.701    74.659    71.671    68.736    65.857    63.032    60.264    57.553    54.899    52.303    49.765    47.287    44.868    42.508    40.209    37.971    35.794    33.678    31.624    29.633    27.703    25.837    24.034    22.294    20.618    19.006    17.458    15.974    14.555    13.201    11.912    10.688     9.529     8.437     7.410     6.449     5.554     4.725     3.963     3.267     2.638     2.076     1.581     1.153     0.792     0.499     0.273     0.115     0.024     0.000     0.000     0.000     0.000     0.000     0.000     0.000     0.000     0.000     0.000     0.000     0.000     0.000     0.000     0.000     0.000     0.000     0.000     0.000     0.000
     0.000     0.000     0.000     0.000     0.000     0.000     0.000     0.000     0.000     0.000     0.000     0.000     0.000     0.000     0.000     0.000     0.000     0.000     0.000     0.000     0.000     0.038     0.145     0.319     0.561     0.871     1.248     1.693     2.205     2.785     3.432     4.145     4.926     5.774     6.688     7.669     8.716     9.829    11.009    12.254    13.565    14.941    16.383    17.890    19.462    21.099    22.799    24.565    26.394    28.287    30.243    32.262    34.345    36.489    38.696    40.965    43.295    45.687    48.139    50.651    53.223    55.855    58.545    61.293    64.100    66.963    69.883    72.859    75.890    78.975    82.114    85.306    88.550    91.845    95.191    98.585   102.027   103.963    97.045    90.270    83.637    77.147    70.800    64.595    58.533    52.614    46.837    41.203    35.712    30.363    25.157    20.093    15.173    10.394     5.759     1.266    -3.085    -7.292   -11.357   -15.280   -19.060   -22.697   -26.192   -29.543   -32.753   -35.819   -38.743   -41.525   -44.163   -46.660   -49.013   -51.224   -53.292   -55.218   -57.001   -58.641   -60.139   -61.494   -62.706   -63.776   -64.703   -65.487   -66.129   -66.628   -66.985   -67.199   -67.270   -67.199   -66.985   -66.628   -66.129   -65.487   -64.703   -63.776   -62.706   -61.494   -60.139   -58.641   -57.001   -55.218   -53.292   -51.224   -49.013   -46.660   -44.163   -41.525   -38.743   -35.819   -32.753   -29.543   -26.192   -22.697   -19.060   -15.280   -11.357    -7.292    -3.085     1.266     5.759    10.394    15.173    20.093    25.157    30.363    35.712    41.203    46.837    52.614    58.533    64.595    70.800    77.147    83.637    90.270    97.045   103.963   102.027    98.585    95.191    91.845    88.550    85.306    82.114    78.975    75.890    72.859    69.883    66.963    64.100    61.293    58.545    55.855    53.223    50.651    48.139    45.687    43.295    40.965    38.696    36.489    34.345    32.262    30.243    28.287    26.394    24.565    22.799    21.099    19.462    17.890    16.383    14.941    13.565    12.254    11.009     9.829     8.716     7.669     6.688     5.774     4.926     4.145     3.432     2.785     2.205     1.693     1.248     0.871     0.561     0.319     0.145     0.038     0.000     0.000     0.000     0.000     0.000     0.000     0.000     0.000     0.000     0.000     0.000     0.000     0.000     0.000     0.000     0.000     0.000     0.000     0.000     0.000
     0.000     0.000     0.000     0.000     0.000     0.000     0.000     0.000     0.000     0.000     0.000     0.000     0.000     0.000     0.000     0.000     0.000     0.000     0.000     0.000     0.003     0.055     0.177     0.366     0.623     0.949     1.342     1.803     2.332     2.929     3.593     4.325     5.123     5.989     6.922     7.922     8.988    10.122    11.321    12.587    13.919    15.317    16.781    18.311    19.905    21.565    23.290    25.080    26.934    28.853    30.835    32.882    34.992    37.165    39.400    41.699    44.059    46.482    48.965    51.510    54.116    56.782    59.507    62.292    65.135    68.037    70.996    74.012    77.084    80.212    83.395    86.632    89.922    93.265    96.659   100.104   103.598   100.753    93.836    87.060    80.428    73.938    67.591    61.386    55.324    49.405    43.628    37.994    32.503    27.154    21.948    16.884    11.963     7.185     2.549    -1.944    -6.294   -10.502   -14.567   -18.489   -22.269   -25.906   -29.401   -32.753   -35.962   -39.029   -41.953   -44.734   -47.373   -49.869   -52.222   -54.433   -56.501   -58.427   -60.210   -61.850   -63.348   -64.703   -65.915   -66.985   -67.912   -68.697   -69.338   -69.838   -70.194   -70.408   -70.480   -70.408   -70.194   -69.838   -69.338   -68.697   -67.912   -66.985   -65.915   -64.703   -63.348   -61.850   -60.210   -58.427   -56.501   -54.433   -52.222   -49.869   -47.373   -44.734   -41.953   -39.029   -35.962   -32.753   -29.401   -25.906   -22.269   -18.489   -14.567   -10.502    -6.294    -1.944     2.549     7.185    11.963    16.884    21.948    27.154    32.503    37.994    43.628    49.405    55.324    61.386    67.591    73.938    80.428    87.060    93.836   100.753   103.598   100.104    96.659    93.265    89.922    86.632    83.395    80.212    77.084    74.012    70.996    68.037    65.135    62.292    59.507    56.782    54.116    51.510    48.965    46.482    44.059    41.699    39.400    37.165    34.992    32.882    30.835    28.853    26.934    25.080    23.290    21.565    19.905    18.311    16.781    15.317    13.919    12.587    11.321    10.122     8.988     7.922     6.922     5.989     5.123     4.325     3.593     2.929     2.332     1.803     1.342     0.949     0.623     0.366     0.177     0.055     0.003     0.000     0.000     0.000     0.000     0.000     0.000     0.000     0.000     0.000     0.000     0.000     0.000     0.000     0.000     0.000     0.000     0.000     0.000     0.000
     0.000     0.000     0.000     0.000     0.000     0.000     0.000     0.000     0.000     0.000     0.000     0.000     0.000     0.000     0.000     0.000     0.000     0.000     0.000     0.000     0.008     0.075     0.210     0.414     0.686     1.027     1.436     1.913     2.458     3.070     3.751     4.500     5.316     6.199     7.150     8.168     9.254    10.406    11.625    12.911    14.263    15.682    17.167    18.718    20.335    22.018    23.766    25.579    27.458    29.401    31.409    33.481    35.618    37.818    40.082    42.408    44.798    47.251    49.765    52.342    54.980    57.679    60.438    63.258    66.138    69.076    72.073    75.128    78.241    81.410    84.636    87.917    91.252    94.641    98.083   101.577   104.747    97.687    90.769    83.994    77.361    70.871    64.524    58.320    52.258    46.338    40.562    34.927    29.436    24.087    18.881    13.818     8.897     4.118    -0.517    -5.010    -9.361   -13.568   -17.633   -21.556   -25.336   -28.973   -32.467   -35.819   -39.029   -42.095   -45.019   -47.801   -50.439   -52.936   -55.289   -57.500   -59.568   -61.494   -63.277   -64.917   -66.414   -67.770   -68.982   -70.052   -70.979   -71.763   -72.405   -72.904   -73.261   -73.475   -73.546   -73.475   -73.261   -72.904   -72.405   -71.763   -70.979   -70.052   -68.982   -67.770   -66.414   -64.917   -63.277   -61.494   -59.568   -57.500   -55.289   -52.936   -50.439   -47.801   -45.019   -42.095   -39.029   -35.819   -32.467   -28.973   -25.336   -21.556   -17.633   -13.568    -9.361    -5.010    -0.517     4.118     8.897    13.818    18.881    24.087    29.436    34.927    40.562    46.338    52.258    58.320    64.524    70.871    77.361    83.994    90.769    97.687   104.747   101.577    98.083    94.641    91.252    87.917    84.636    81.410    78.241    75.128    72.073    69.076    66.138    63.258    60.438    57.679    54.980    52.342    49.765    47.251    44.798    42.408    40.082    37.818    35.618    33.481    31.409    29.401    27.458    25.579    23.766    22.018    20.335    18.718    17.167    15.682    14.263    12.911    11.625    10.406     9.254     8.168     7.150     6.199     5.316     4.500     3.751     3.070     2.458     1.913     1.436     1.027     0.686     0.414     0.210     0.075     0.008     0.000     0.000     0.000     0.000     0.000     0.000     0.000     0.000     0.000     0.000     0.000     0.000     0.000     0.000     0.000     0.000     0.000     0.000     0.000
     0.000     0.000     0.000     0.000     0.000     0.000     0.000     0.000     0.000     0.000     0.000     0.000     0.000     0.000     0.000     0.000     0.000     0.000     0.000     0.000     0.015     0.096     0.245     0.463     0.749     1.104     1.528     2.020     2.580     3.209     3.906     4.670     5.503     6.403     7.371     8.407     9.510    10.681    11.919    13.224    14.596    16.035    17.540    19.112    20.750    22.455    24.225    26.061    27.963    29.930    31.963    34.060    36.222    38.448    40.739    43.093    45.512    47.993    50.537    53.144    55.814    58.545    61.337    64.191    67.105    70.080    73.114    76.207    79.358    82.568    85.834    89.158    92.537    95.971    99.460   103.002   101.823    94.763    87.845    81.070    74.437    67.947    61.600    55.396    49.334    43.414    37.638    32.003    26.512    21.163    15.957    10.893     5.973     1.194    -3.441    -7.934   -12.285   -16.492   -20.557   -24.480   -28.260   -31.897   -35.391   -38.743   -41.953   -45.019   -47.943   -50.725   -53.363   -55.860   -58.213   -60.424   -62.492   -64.418   -66.201   -67.841   -69.338   -70.694   -71.906   -72.976   -73.903   -74.687   -75.329   -75.828   -76.185   -76.399   -76.470   -76.399   -76.185   -75.828   -75.329   -74.687   -73.903   -72.976   -71.906   -70.694   -69.338   -67.841   -66.201   -64.418   -62.492   -60.424   -58.213   -55.860   -53.363   -50.725   -47.943   -45.019   -41.953   -38.743   -35.391   -31.897   -28.260   -24.480   -20.557   -16.492   -12.285    -7.934    -3.441     1.194     5.973    10.893    15.957    21.163    26.512    32.003    37.638    43.414    49.334    55.396    61.600    67.947    74.437    81.070    87.845    94.763   101.823   103.002    99.460    95.971    92.537    89.158    85.834    82.568    79.358    76.207    73.114    70.080    67.105    64.191    61.337    58.545    55.814    53.144    50.537    47.993    45.512    43.093    40.739    38.448    36.222    34.060    31.963    29.930    27.963    26.061    24.225    22.455    20.750    19.112    17.540    16.035    14.596    13.224    11.919    10.681     9.510     8.407     7.371     6.403     5.503     4.670     3.906     3.209     2.580     2.020     1.528     1.104     0.749     0.463     0.245     0.096     0.015     0.000     0.000     0.000     0.000     0.000     0.000     0.000     0.000     0.000     0.000     0.000     0.000     0.000     0.000     0.000     0.000     0.000     0.000     0.000
     0.000     0.000     0.000     0.000     0.000     0.000     0.000     0.000     0.000     0.000     0.000     0.000     0.000     0.000     0.000     0.000     0.000     0.000     0.000     0.000     0.025     0.118     0.281     0.512     0.812     1.181     1.619     2.125     2.700     3.344     4.055     4.836     5.684     6.601     7.586     8.638     9.759    10.947    12.203    13.526    14.917    16.374    17.899    19.491    21.150    22.875    24.667    26.525    28.449    30.440    32.495    34.617    36.803    39.055    41.372    43.753    46.198    48.707    51.280    53.917    56.616    59.378    62.202    65.089    68.037    71.046    74.115    77.245    80.434    83.682    86.989    90.353    93.775    97.253   100.787   104.375    99.042    91.981    85.064    78.288    71.656    65.166    58.819    52.614    46.552    40.633    34.856    29.222    23.731    18.382    13.176     8.112     3.191    -1.587    -6.223   -10.716   -15.066   -19.274   -23.339   -27.261   -31.041   -34.678   -38.173   -41.525   -44.734   -47.801   -50.725   -53.506   -56.145   -58.641   -60.994   -63.205   -65.273   -67.199   -68.982   -70.622   -72.120   -73.475   -74.687   -75.757   -76.684   -77.469   -78.111   -78.610   -78.966   -79.180   -79.252   -79.180   -78.966   -78.610   -78.111   -77.469   -76.684   -75.757   -74.687   -73.475   -72.120   -70.622   -68.982   -67.199   -65.273   -63.205   -60.994   -58.641   -56.145   -53.506   -50.725   -47.801   -44.734   -41.525   -38.173   -34.678   -31.041   -27.261   -23.339   -19.274   -15.066   -10.716    -6.223    -1.587     3.191     8.112    13.176    18.382    23.731    29.222    34.856    40.633    46.552    52.614    58.819    65.166    71.656    78.288    85.064    91.981    99.042   104.375   100.787    97.253    93.775    90.353    86.989    83.682    80.434    77.245    74.115    71.046    68.037    65.089    62.202    59.378    56.616    53.917    51.280    48.707    46.198    43.753    41.372    39.055    36.803    34.617    32.495    30.440    28.449    26.525    24.667    22.875    21.150    19.491    17.899    16.374    14.917    13.526    12.203    10.947     9.759     8.638     7.586     6.601     5.684     4.836     4.055     3.344     2.700     2.125     1.619     1.181     0.812     0.512     0.281     0.118     0.025     0.000     0.000     0.000     0.000     0.000     0.000     0.000     0.000     0.000     0.000     0.000     0.000     0.000     0.000     0.000     0.000     0.000     0.000     0.000
     0.000     0.000     0.000     0.000     0.000     0.000     0.000     0.000     0.000     0.000     0.000     0.000     0.000     0.000     0.000     0.000     0.000     0.000     0.000     0.000     0.036     0.142     0.317     0.561     0.874     1.256     1.707     2.227     2.816     3.474     4.201     4.996     5.859     6.792     7.792     8.861     9.998    11.203    12.476    13.816    15.225    16.701    18.245    19.856    21.534    23.279    25.092    26.971    28.916    30.928    33.007    35.151    37.361    39.637    41.978    44.385    46.856    49.392    51.993    54.657    57.385    60.177    63.032    65.950    68.930    71.972    75.076    78.241    81.467    84.752    88.097    91.501    94.964    98.484   102.062   103.606    96.403    89.343    82.425    75.650    69.017    62.527    56.180    49.975    43.913    37.994    32.217    26.583    21.092    15.743    10.537     5.473     0.552    -4.226    -8.861   -13.354   -17.705   -21.912   -25.978   -29.900   -33.680   -37.317   -40.812   -44.163   -47.373   -50.439   -53.363   -56.145   -58.784   -61.280   -63.633   -65.844   -67.912   -69.838   -71.621   -73.261   -74.759   -76.114   -77.326   -78.396   -79.323   -80.107   -80.749   -81.248   -81.605   -81.819   -81.890   -81.819   -81.605   -81.248   -80.749   -80.107   -79.323   -78.396   -77.326   -76.114   -74.759   -73.261   -71.621   -69.838   -67.912   -65.844   -63.633   -61.280   -58.784   -56.145   -53.363   -50.439   -47.373   -44.163   -40.812   -37.317   -33.680   -29.900   -25.978   -21.912   -17.705   -13.354    -8.861    -4.226     0.552     5.473    10.537    15.743    21.092    26.583    32.217    37.994    43.913    49.975    56.180    62.527    69.017    75.650    82.425    89.343    96.403   103.606   102.062    98.484    94.964    91.501    88.097    84.752    81.467    78.241    75.076    71.972    68.930    65.950    63.032    60.177    57.385    54.657    51.993    49.392    46.856    44.385    41.978    39.637    37.361    35.151    33.007    30.928    28.916    26.971    25.092    23.279    21.534    19.856    18.245    16.701    15.225    13.816    12.476    11.203     9.998     8.861     7.792     6.792     5.859     4.996     4.201     3.474     2.816     2.227     1.707     1.256     0.874     0.561     0.317     0.142     0.036     0.000     0.000     0.000     0.000     0.000     0.000     0.000     0.000     0.000     0.000     0.000     0.000     0.000     0.000     0.000     0.000     0.000     0.000     0.000
     0.000     0.000     0.000     0.000     0.000     0.000     0.000     0.000     0.000     0.000     0.000     0.000     0.000     0.000     0.000     0.000     0.000     0.000     0.000     0.001     0.049     0.166     0.353     0.609     0.935     1.329     1.793     2.327     2.929     3.600     4.341     5.150     6.028     6.975     7.990     9.074    10.227    11.448    12.737    14.095    15.520    17.014    18.575    20.204    21.901    23.666    25.498    27.396    29.363    31.396    33.495    35.662    37.894    40.193    42.558    44.989    47.485    50.047    52.673    55.365    58.121    60.941    63.826    66.774    69.785    72.859    75.995    79.194    82.454    85.776    89.158    92.600    96.102    99.663   103.282   101.110    93.907    86.846    79.929    73.154    66.521    60.031    53.684    47.479    41.417    35.498    29.721    24.087    18.596    13.247     8.041     2.977    -1.944    -6.722   -11.357   -15.850   -20.201   -24.409   -28.474   -32.396   -36.176   -39.813   -43.308   -46.660   -49.869   -52.936   -55.860   -58.641   -61.280   -63.776   -66.129   -68.340   -70.408   -72.334   -74.117   -75.757   -77.255   -78.610   -79.822   -80.892   -81.819   -82.604   -83.245   -83.745   -84.101   -84.315   -84.386   -84.315   -84.101   -83.745   -83.245   -82.604   -81.819   -80.892   -79.822   -78.610   -77.255   -75.757   -74.117   -72.334   -70.408   -68.340   -66.129   -63.776   -61.280   -58.641   -55.860   -52.936   -49.869   -46.660   -43.308   -39.813   -36.176   -32.396   -28.474   -24.409   -20.201   -15.850   -11.357    -6.722    -1.944     2.977     8.041    13.247    18.596    24.087    29.721    35.498    41.417    47.479    53.684    60.031    66.521    73.154    79.929    86.846    93.907   101.110   103.282    99.663    96.102    92.600    89.158    85.776    82.454    79.194    75.995    72.859    69.785    66.774    63.826    60.941    58.121    55.365    52.673    50.047    47.485    44.989    42.558    40.193    37.894    35.662    33.495    31.396    29.363    27.396    25.498    23.666    21.901    20.204    18.575    17.014    15.520    14.095    12.737    11.448    10.227     9.074     7.990     6.975     6.028     5.150     4.341     3.600     2.929     2.327     1.793     1.329     0.935     0.609     0.353     0.166     0.049     0.001     0.000     0.000     0.000     0.000     0.000     0.000     0.000     0.000     0.000     0.000     0.000     0.000     0.000     0.000     0.000     0.000     0.000     0.000
     0.000     0.000     0.000     0.000     0.000     0.000     0.000     0.000     0.000     0.000     0.000     0.000     0.000     0.000     0.000     0.000     0.000     0.000     0.000     0.004     0.063     0.191     0.389     0.657     0.994     1.401     1.877     2.422     3.037     3.721     4.475     5.298     6.189     7.150     8.180     9.278    10.446    11.682    12.987    14.360    15.802    17.312    18.890    20.537    22.251    24.034    25.884    27.802    29.788    31.840    33.961    36.148    38.402    40.723    43.110    45.564    48.084    50.670    53.322    56.039    58.821    61.669    64.581    67.558    70.598    73.703    76.871    80.102    83.395    86.751    90.168    93.647    97.187   100.787   104.446    98.756    91.553    84.493    77.575    70.800    64.168    57.678    51.330    45.126    39.064    33.145    27.368    21.734    16.242    10.893     5.687     0.624    -4.297    -9.075   -13.711   -18.204   -22.554   -26.762   -30.827   -34.750   -38.529   -42.167   -45.661   -49.013   -52.222   -55.289   -58.213   -60.994   -63.633   -66.129   -68.483   -70.694   -72.762   -74.687   -76.470   -78.111   -79.608   -80.963   -82.176   -83.245   -84.173   -84.957   -85.599   -86.098   -86.455   -86.669   -86.740   -86.669   -86.455   -86.098   -85.599   -84.957   -84.173   -83.245   -82.176   -80.963   -79.608   -78.111   -76.470   -74.687   -72.762   -70.694   -68.483   -66.129   -63.633   -60.994   -58.213   -55.289   -52.222   -49.013   -45.661   -42.167   -38.529   -34.750   -30.827   -26.762   -22.554   -18.204   -13.711    -9.075    -4.297     0.624     5.687    10.893    16.242    21.734    27.368    33.145    39.064    45.126    51.330    57.678    64.168    70.800    77.575    84.493    91.553    98.756   104.446   100.787    97.187    93.647    90.168    86.751    83.395    80.102    76.871    73.703    70.598    67.558    64.581    61.669    58.821    56.039    53.322    50.670    48.084    45.564    43.110    40.723    38.402    36.148    33.961    31.840    29.788    27.802    25.884    24.034    22.251    20.537    18.890    17.312    15.802    14.360    12.987    11.682    10.446     9.278     8.180     7.150     6.189     5.298     4.475     3.721     3.037     2.422     1.877     1.401     0.994     0.657     0.389     0.191     0.063     0.004     0.000     0.000     0.000     0.000     0.000     0.000     0.000     0.000     0.000     0.000     0.000     0.000     0.000     0.000     0.000     0.000     0.000     0.000
     0.000     0.000     0.000     0.000     0.000     0.000     0.000     0.000     0.000     0.000     0.000     0.000     0.000     0.000     0.000     0.000     0.000     0.000     0.000     0.008     0.077     0.216     0.425     0.703     1.051     1.469     1.957     2.514     3.141     3.837     4.603     5.438     6.343     7.317     8.360     9.473    10.654    11.904    13.224    14.612    16.069    17.595    19.189    20.852    22.584    24.383    26.251    28.187    30.191    32.262    34.402    36.609    38.883    41.225    43.634    46.109    48.652    51.261    53.936    56.678    59.486    62.359    65.297    68.301    71.370    74.503    77.701    80.963    84.288    87.676    91.128    94.641    98.217   101.854   103.891    96.546    89.343    82.282    75.364    68.589    61.957    55.467    49.120    42.915    36.853    30.934    25.157    19.523    14.031     8.683     3.476    -1.587    -6.508   -11.286   -15.922   -20.415   -24.765   -28.973   -33.038   -36.960   -40.740   -44.377   -47.872   -51.224   -54.433   -57.500   -60.424   -63.205   -65.844   -68.340   -70.694   -72.904   -74.973   -76.898   -78.681   -80.321   -81.819   -83.174   -84.386   -85.456   -86.383   -87.168   -87.810   -88.309   -88.665   -88.879   -88.951   -88.879   -88.665   -88.309   -87.810   -87.168   -86.383   -85.456   -84.386   -83.174   -81.819   -80.321   -78.681   -76.898   -74.973   -72.904   -70.694   -68.340   -65.844   -63.205   -60.424   -57.500   -54.433   -51.224   -47.872   -44.377   -40.740   -36.960   -33.038   -28.973   -24.765   -20.415   -15.922   -11.286    -6.508    -1.587     3.476     8.683    14.031    19.523    25.157    30.934    36.853    42.915    49.120    55.467    61.957    68.589    75.364    82.282    89.343    96.546   103.891   101.854    98.217    94.641    91.128    87.676    84.288    80.963    77.701    74.503    71.370    68.301    65.297    62.359    59.486    56.678    53.936    51.261    48.652    46.109    43.634    41.225    38.883    36.609    34.402    32.262    30.191    28.187    26.251    24.383    22.584    20.852    19.189    17.595    16.069    14.612    13.224    11.904    10.654     9.473     8.360     7.317     6.343     5.438     4.603     3.837     3.141     2.514     1.957     1.469     1.051     0.703     0.425     0.216     0.077     0.008     0.000     0.000     0.000     0.000     0.000     0.000     0.000     0.000     0.000     0.000     0.000     0.000     0.000     0.000     0.000     0.000     0.000     0.000
     0.000     0.000     0.000     0.000     0.000     0.000     0.000     0.000     0.000     0.000     0.000     0.000     0.000     0.000     0.000     0.000     0.000     0.000     0.000     0.013     0.092     0.241     0.459     0.748     1.106     1.535     2.033     2.602     3.240     3.947     4.725     5.572     6.489     7.475     8.531     9.656    10.851    12.115    13.448    14.850    16.322    17.862    19.472    21.150    22.897    24.713    26.597    28.550    30.571    32.661    34.818    37.044    39.337    41.699    44.128    46.624    49.188    51.819    54.516    57.281    60.112    63.010    65.974    69.003    72.098    75.259    78.485    81.776    85.131    88.550    92.034    95.580    99.190   102.862   101.823    94.477    87.274    80.214    73.296    66.521    59.889    53.399    47.051    40.847    34.785    28.865    23.089    17.455    11.963     6.614     1.408    -3.655    -8.576   -13.354   -17.990   -22.483   -26.833   -31.041   -35.106   -39.029   -42.808   -46.446   -49.940   -53.292   -56.501   -59.568   -62.492   -65.273   -67.912   -70.408   -72.762   -74.973   -77.041   -78.966   -80.749   -82.390   -83.887   -85.242   -86.455   -87.524   -88.452   -89.236   -89.878   -90.377   -90.734   -90.948   -91.019   -90.948   -90.734   -90.377   -89.878   -89.236   -88.452   -87.524   -86.455   -85.242   -83.887   -82.390   -80.749   -78.966   -77.041   -74.973   -72.762   -70.408   -67.912   -65.273   -62.492   -59.568   -56.501   -53.292   -49.940   -46.446   -42.808   -39.029   -35.106   -31.041   -26.833   -22.483   -17.990   -13.354    -8.576    -3.655     1.408     6.614    11.963    17.455    23.089    28.865    34.785    40.847    47.051    53.399    59.889    66.521    73.296    80.214    87.274    94.477   101.823   102.862    99.190    95.580    92.034    88.550    85.131    81.776    78.485    75.259    72.098    69.003    65.974    63.010    60.112    57.281    54.516    51.819    49.188    46.624    44.128    41.699    39.337    37.044    34.818    32.661    30.571    28.550    26.597    24.713    22.897    21.150    19.472    17.862    16.322    14.850    13.448    12.115    10.851     9.656     8.531     7.475     6.489     5.572     4.725     3.947     3.240     2.602     2.033     1.535     1.106     0.748     0.459     0.241     0.092     0.013     0.000     0.000     0.000     0.000     0.000     0.000     0.000     0.000     0.000     0.000     0.000     0.000     0.000     0.000     0.000     0.000     0.000     0.000
     0.000     0.000     0.000     0.000     0.000     0.000     0.000     0.000     0.000     0.000     0.000     0.000     0.000     0.000     0.000     0.000     0.000     0.000     0.000     0.020     0.107     0.265     0.493     0.791     1.159     1.598     2.106     2.685     3.333     4.052     4.840     5.698     6.626     7.624     8.692     9.829    11.036    12.313    13.659    15.074    16.559    18.114    19.737    21.430    23.192    25.022    26.922    28.891    30.928    33.034    35.209    37.452    39.764    42.143    44.591    47.107    49.691    52.342    55.061    57.847    60.700    63.621    66.608    69.662    72.782    75.969    79.221    82.539    85.923    89.371    92.885    96.462   100.104   103.810    99.898    92.552    85.349    78.288    71.371    64.595    57.963    51.473    45.126    38.921    32.859    26.940    21.163    15.529    10.038     4.689    -0.517    -5.581   -10.502   -15.280   -19.916   -24.409   -28.759   -32.967   -37.032   -40.954   -44.734   -48.371   -51.866   -55.218   -58.427   -61.494   -64.418   -67.199   -69.838   -72.334   -74.687   -76.898   -78.966   -80.892   -82.675   -84.315   -85.813   -87.168   -88.380   -89.450   -90.377   -91.162   -91.803   -92.303   -92.659   -92.873   -92.945   -92.873   -92.659   -92.303   -91.803   -91.162   -90.377   -89.450   -88.380   -87.168   -85.813   -84.315   -82.675   -80.892   -78.966   -76.898   -74.687   -72.334   -69.838   -67.199   -64.418   -61.494   -58.427   -55.218   -51.866   -48.371   -44.734   -40.954   -37.032   -32.967   -28.759   -24.409   -19.916   -15.280   -10.502    -5.581    -0.517     4.689    10.038    15.529    21.163    26.940    32.859    38.921    45.126    51.473    57.963    64.595    71.371    78.288    85.349    92.552    99.898   103.810   100.104    96.462    92.885    89.371    85.923    82.539    79.221    75.969    72.782    69.662    66.608    63.621    60.700    57.847    55.061    52.342    49.691    47.107    44.591    42.143    39.764    37.452    35.209    33.034    30.928    28.891    26.922    25.022    23.192    21.430    19.737    18.114    16.559    15.074    13.659    12.313    11.036     9.829     8.692     7.624     6.626     5.698     4.840     4.052     3.333     2.685     2.106     1.598     1.159     0.791     0.493     0.265     0.107     0.020     0.000     0.000     0.000     0.000     0.000     0.000     0.000     0.000     0.000     0.000     0.000     0.000     0.000     0.000     0.000     0.000     0.000     0.000
     0.000     0.000     0.000     0.000     0.000     0.000     0.000     0.000     0.000     0.000     0.000     0.000     0.000     0.000     0.000     0.000     0.000     0.000     0.000     0.026     0.122     0.288     0.525     0.832     1.209     1.657     2.175     2.763     3.421     4.149     4.948     5.817     6.755     7.764     8.843     9.991    11.210    12.498    13.856    15.284    16.781    18.348    19.985    21.691    23.467    25.311    27.226    29.209    31.262    33.383    35.574    37.833    40.161    42.558    45.024    47.557    50.160    52.830    55.569    58.375    61.249    64.191    67.200    70.277    73.421    76.631    79.908    83.252    86.662    90.138    93.679    97.286   100.958   104.695    98.115    90.769    83.566    76.505    69.588    62.813    56.180    49.690    43.343    37.138    31.076    25.157    19.380    13.746     8.255     2.906    -2.300    -7.364   -12.285   -17.063   -21.699   -26.192   -30.542   -34.750   -38.815   -42.737   -46.517   -50.154   -53.649   -57.001   -60.210   -63.277   -66.201   -68.982   -71.621   -74.117   -76.470   -78.681   -80.749   -82.675   -84.458   -86.098   -87.596   -88.951   -90.163   -91.233   -92.160   -92.945   -93.586   -94.086   -94.442   -94.656   -94.727   -94.656   -94.442   -94.086   -93.586   -92.945   -92.160   -91.233   -90.163   -88.951   -87.596   -86.098   -84.458   -82.675   -80.749   -78.681   -76.470   -74.117   -71.621   -68.982   -66.201   -63.277   -60.210   -57.001   -53.649   -50.154   -46.517   -42.737   -38.815   -34.750   -30.542   -26.192   -21.699   -17.063   -12.285    -7.364    -2.300     2.906     8.255    13.746    19.380    25.157    31.076    37.138    43.343    49.690    56.180    62.813    69.588    76.505    83.566    90.769    98.115   104.695   100.958    97.286    93.679    90.138    86.662    83.252    79.908    76.631    73.421    70.277    67.200    64.191    61.249    58.375    55.569    52.830    50.160    47.557    45.024    42.558    40.161    37.833    35.574    33.383    31.262    29.209    27.226    25.311    23.467    21.691    19.985    18.348    16.781    15.284    13.856    12.498    11.210     9.991     8.843     7.764     6.755     5.817     4.948     4.149     3.421     2.763     2.175     1.657     1.209     0.832     0.525     0.288     0.122     0.026     0.000     0.000     0.000     0.000     0.000     0.000     0.000     0.000     0.000     0.000     0.000     0.000     0.000     0.000     0.000     0.000     0.000     0.000
     0.000     0.000     0.000     0.000     0.000     0.000     0.000     0.000     0.000     0.000     0.000     0.000     0.000     0.000     0.000     0.000     0.000     0.000     0.000     0.033     0.137     0.311     0.555     0.871     1.256     1.712     2.239     2.836     3.503     4.240     5.048     5.926     6.875     7.894     8.982    10.141    11.370    12.670    14.039    15.478    16.987    18.566    20.215    21.933    23.721    25.579    27.507    29.504    31.570    33.706    35.911    38.186    40.530    42.942    45.424    47.975    50.594    53.282    56.039    58.864    61.758    64.719    67.749    70.847    74.012    77.245    80.545    83.912    87.347    90.848    94.416    98.050   101.750   103.963    96.474    89.129    81.926    74.865    67.947    61.172    54.540    48.050    41.703    35.498    29.436    23.517    17.740    12.106     6.614     1.266    -3.941    -9.004   -13.925   -18.703   -23.339   -27.832   -32.182   -36.390   -40.455   -44.377   -48.157   -51.794   -55.289   -58.641   -61.850   -64.917   -67.841   -70.622   -73.261   -75.757   -78.111   -80.321   -82.390   -84.315   -86.098   -87.738   -89.236   -90.591   -91.803   -92.873   -93.800   -94.585   -95.227   -95.726   -96.082   -96.296   -96.368   -96.296   -96.082   -95.726   -95.227   -94.585   -93.800   -92.873   -91.803   -90.591   -89.236   -87.738   -86.098   -84.315   -82.390   -80.321   -78.111   -75.757   -73.261   -70.622   -67.841   -64.917   -61.850   -58.641   -55.289   -51.794   -48.157   -44.377   -40.455   -36.390   -32.182   -27.832   -23.339   -18.703   -13.925    -9.004    -3.941     1.266     6.614    12.106    17.740    23.517    29.436    35.498    41.703    48.050    54.540    61.172    67.947    74.865    81.926    89.129    96.474   103.963   101.750    98.050    94.416    90.848    87.347    83.912    80.545    77.245    74.012    70.847    67.749    64.719    61.758    58.864    56.039    53.282    50.594    47.975    45.424    42.942    40.530    38.186    35.911    33.706    31.570    29.504    27.507    25.579    23.721    21.933    20.215    18.566    16.987    15.478    14.039    12.670    11.370    10.141     8.982     7.894     6.875     5.926     5.048     4.240     3.503     2.836     2.239     1.712     1.256     0.871     0.555     0.311     0.137     0.033     0.000     0.000     0.000     0.000     0.000     0.000     0.000     0.000     0.000     0.000     0.000     0.000     0.000     0.000     0.000     0.000     0.000     0.000
     0.000     0.000     0.000     0.000     0.000     0.000     0.000     0.000     0.000     0.000     0.000     0.000     0.000     0.000     0.000     0.000     0.000     0.000     0.000     0.040     0.151     0.332     0.584     0.907     1.300     1.764     2.298     2.903     3.579     4.325     5.141     6.028     6.985     8.013     9.111    10.280    11.518    12.828    14.207    15.656    17.176    18.766    20.426    22.156    23.955    25.825    27.765    29.775    31.854    34.003    36.222    38.510    40.868    43.295    45.792    48.358    50.993    53.698    56.471    59.314    62.225    65.205    68.253    71.370    74.555    77.809    81.130    84.520    87.977    91.501    95.093    98.752   102.478   102.465    94.977    87.631    80.428    73.368    66.450    59.675    53.042    46.552    40.205    34.000    27.938    22.019    16.242    10.608     5.117    -0.232    -5.438   -10.502   -15.423   -20.201   -24.836   -29.329   -33.680   -37.888   -41.953   -45.875   -49.655   -53.292   -56.787   -60.139   -63.348   -66.414   -69.338   -72.120   -74.759   -77.255   -79.608   -81.819   -83.887   -85.813   -87.596   -89.236   -90.734   -92.089   -93.301   -94.371   -95.298   -96.082   -96.724   -97.224   -97.580   -97.794   -97.865   -97.794   -97.580   -97.224   -96.724   -96.082   -95.298   -94.371   -93.301   -92.089   -90.734   -89.236   -87.596   -85.813   -83.887   -81.819   -79.608   -77.255   -74.759   -72.120   -69.338   -66.414   -63.348   -60.139   -56.787   -53.292   -49.655   -45.875   -41.953   -37.888   -33.680   -29.329   -24.836   -20.201   -15.423   -10.502    -5.438    -0.232     5.117    10.608    16.242    22.019    27.938    34.000    40.205    46.552    53.042    59.675    66.450    73.368    80.428    87.631    94.977   102.465   102.478    98.752    95.093    91.501    87.977    84.520    81.130    77.809    74.555    71.370    68.253    65.205    62.225    59.314    56.471    53.698    50.993    48.358    45.792    43.295    40.868    38.510    36.222    34.003    31.854    29.775    27.765    25.825    23.955    22.156    20.426    18.766    17.176    15.656    14.207    12.828    11.518    10.280     9.111     8.013     6.985     6.028     5.141     4.325     3.579     2.903     2.298     1.764     1.300     0.907     0.584     0.332     0.151     0.040     0.000     0.000     0.000     0.000     0.000     0.000     0.000     0.000     0.000     0.000     0.000     0.000     0.000     0.000     0.000     0.000     0.000     0.000
     0.000     0.000     0.000     0.000     0.000     0.000     0.000     0.000     0.000     0.000     0.000     0.000     0.000     0.000     0.000     0.000     0.000     0.000     0.001     0.047     0.164     0.352     0.611     0.940     1.340     1.811     2.353     2.965     3.648     4.401     5.226     6.121     7.086     8.122     9.229    10.406    11.653    12.971    14.360    15.819    17.348    18.948    20.618    22.358    24.169    26.049    28.000    30.021    32.112    34.273    36.504    38.805    41.176    43.617    46.127    48.707    51.357    54.076    56.865    59.723    62.650    65.646    68.712    71.847    75.050    78.322    81.663    85.073    88.550    92.096    95.710    99.392   103.142   101.110    93.622    86.276    79.073    72.012    65.095    58.320    51.687    45.197    38.850    32.645    26.583    20.664    14.887     9.253     3.762    -1.587    -6.793   -11.857   -16.778   -21.556   -26.192   -30.685   -35.035   -39.243   -43.308   -47.230   -51.010   -54.647   -58.142   -61.494   -64.703   -67.770   -70.694   -73.475   -76.114   -78.610   -80.963   -83.174   -85.242   -87.168   -88.951   -90.591   -92.089   -93.444   -94.656   -95.726   -96.653   -97.438   -98.079   -98.579   -98.935   -99.149   -99.220   -99.149   -98.935   -98.579   -98.079   -97.438   -96.653   -95.726   -94.656   -93.444   -92.089   -90.591   -88.951   -87.168   -85.242   -83.174   -80.963   -78.610   -76.114   -73.475   -70.694   -67.770   -64.703   -61.494   -58.142   -54.647   -51.010   -47.230   -43.308   -39.243   -35.035   -30.685   -26.192   -21.556   -16.778   -11.857    -6.793    -1.587     3.762     9.253    14.887    20.664    26.583    32.645    38.850    45.197    51.687    58.320    65.095    72.012    79.073    86.276    93.622   101.110   103.142    99.392    95.710    92.096    88.550    85.073    81.663    78.322    75.050    71.847    68.712    65.646    62.650    59.723    56.865    54.076    51.357    48.707    46.127    43.617    41.176    38.805    36.504    34.273    32.112    30.021    28.000    26.049    24.169    22.358    20.618    18.948    17.348    15.819    14.360    12.971    11.653    10.406     9.229     8.122     7.086     6.121     5.226     4.401     3.648     2.965     2.353     1.811     1.340     0.940     0.611     0.352     0.164     0.047     0.001     0.000     0.000     0.000     0.000     0.000     0.000     0.000     0.000     0.000     0.000     0.000     0.000     0.000     0.000     0.000     0.000     0.000
     0.000     0.000     0.000     0.000     0.000     0.000     0.000     0.000     0.000     0.000     0.000     0.000     0.000     0.000     0.000     0.000     0.000     0.000     0.002     0.054     0.177     0.370     0.635     0.970     1.377     1.854     2.402     3.021     3.710     4.471     5.302     6.204     7.177     8.220     9.335    10.519    11.775    13.101    14.498    15.965    17.503    19.112    20.791    22.540    24.360    26.251    28.212    30.243    32.345    34.516    36.758    39.071    41.453    43.906    46.428    49.021    51.684    54.416    57.218    60.091    63.032    66.044    69.125    72.275    75.495    78.784    82.143    85.570    89.066    92.632    96.266    99.968   103.739    99.898    92.409    85.064    77.860    70.800    63.882    57.107    50.475    43.985    37.638    31.433    25.371    19.452    13.675     8.041     2.549    -2.799    -8.006   -13.069   -17.990   -22.768   -27.404   -31.897   -36.247   -40.455   -44.520   -48.443   -52.222   -55.860   -59.354   -62.706   -65.915   -68.982   -71.906   -74.687   -77.326   -79.822   -82.176   -84.386   -86.455   -88.380   -90.163   -91.803   -93.301   -94.656   -95.869   -96.938   -97.865   -98.650   -99.292   -99.791  -100.148  -100.362  -100.433  -100.362  -100.148   -99.791   -99.292   -98.650   -97.865   -96.938   -95.869   -94.656   -93.301   -91.803   -90.163   -88.380   -86.455   -84.386   -82.176   -79.822   -77.326   -74.687   -71.906   -68.982   -65.915   -62.706   -59.354   -55.860   -52.222   -48.443   -44.520   -40.455   -36.247   -31.897   -27.404   -22.768   -17.990   -13.069    -8.006    -2.799     2.549     8.041    13.675    19.452    25.371    31.433    37.638    43.985    50.475    57.107    63.882    70.800    77.860    85.064    92.409    99.898   103.739    99.968    96.266    92.632    89.066    85.570    82.143    78.784    75.495    72.275    69.125    66.044    63.032    60.091    57.218    54.416    51.684    49.021    46.428    43.906    41.453    39.071    36.758    34.516    32.345    30.243    28.212    26.251    24.360    22.540    20.791    19.112    17.503    15.965    14.498    13.101    11.775    10.519     9.335     8.220     7.177     6.204     5.302     4.471     3.710     3.021     2.402     1.854     1.377     0.970     0.635     0.370     0.177     0.054     0.002     0.000     0.000     0.000     0.000     0.000     0.000     0.000     0.000     0.000     0.000     0.000     0.000     0.000     0.000     0.000     0.000     0.000
     0.000     0.000     0.000     0.000     0.000     0.000     0.000     0.000     0.000     0.000     0.000     0.000     0.000     0.000     0.000     0.000     0.000     0.000     0.003     0.060     0.188     0.387     0.657     0.998     1.409     1.892     2.446     3.070     3.766     4.533     5.370     6.278     7.258     8.308     9.429    10.620    11.883    13.216    14.620    16.095    17.641    19.257    20.944    22.702    24.531    26.430    28.399    30.440    32.550    34.732    36.984    39.306    41.699    44.162    46.695    49.299    51.973    54.718    57.532    60.417    63.371    66.396    69.491    72.655    75.890    79.194    82.568    86.011    89.524    93.106    96.758   100.479   104.269    98.828    91.339    83.994    76.791    69.730    62.813    56.037    49.405    42.915    36.568    30.363    24.301    18.382    12.605     6.971     1.480    -3.869    -9.075   -14.139   -19.060   -23.838   -28.474   -32.967   -37.317   -41.525   -45.590   -49.512   -53.292   -56.929   -60.424   -63.776   -66.985   -70.052   -72.976   -75.757   -78.396   -80.892   -83.245   -85.456   -87.524   -89.450   -91.233   -92.873   -94.371   -95.726   -96.938   -98.008   -98.935   -99.720  -100.362  -100.861  -101.217  -101.431  -101.503  -101.431  -101.217  -100.861  -100.362   -99.720   -98.935   -98.008   -96.938   -95.726   -94.371   -92.873   -91.233   -89.450   -87.524   -85.456   -83.245   -80.892   -78.396   -75.757   -72.976   -70.052   -66.985   -63.776   -60.424   -56.929   -53.292   -49.512   -45.590   -41.525   -37.317   -32.967   -28.474   -23.838   -19.060   -14.139    -9.075    -3.869     1.480     6.971    12.605    18.382    24.301    30.363    36.568    42.915    49.405    56.037    62.813    69.730    76.791    83.994    91.339    98.828   104.269   100.479    96.758    93.106    89.524    86.011    82.568    79.194    75.890    72.655    69.491    66.396    63.371    60.417    57.532    54.718    51.973    49.299    46.695    44.162    41.699    39.306    36.984    34.732    32.550    30.440    28.399    26.430    24.531    22.702    20.944    19.257    17.641    16.095    14.620    13.216    11.883    10.620     9.429     8.308     7.258     6.278     5.370     4.533     3.766     3.070     2.446     1.892     1.409     0.998     0.657     0.387     0.188     0.060     0.003     0.000     0.000     0.000     0.000     0.000     0.000     0.000     0.000     0.000     0.000     0.000     0.000     0.000     0.000     0.000     0.000     0.000
     0.000     0.000     0.000     0.000     0.000     0.000     0.000     0.000     0.000     0.000     0.000     0.000     0.000     0.000     0.000     0.000     0.000     0.000     0.005     0.066     0.198     0.401     0.676     1.021     1.438     1.926     2.484     3.114     3.815     4.587     5.429     6.343     7.328     8.384     9.510    10.708    11.977    13.316    14.727    16.208    17.761    19.384    21.078    22.843    24.679    26.585    28.563    30.611    32.730    34.919    37.180    39.511    41.912    44.385    46.928    49.541    52.225    54.980    57.805    60.700    63.666    66.703    69.809    72.986    76.233    79.550    82.938    86.395    89.922    93.520    97.187   100.924   104.730    97.901    90.412    83.067    75.864    68.803    61.885    55.110    48.478    41.988    35.641    29.436    23.374    17.455    11.678     6.044     0.552    -4.796   -10.002   -15.066   -19.987   -24.765   -29.401   -33.894   -38.244   -42.452   -46.517   -50.439   -54.219   -57.856   -61.351   -64.703   -67.912   -70.979   -73.903   -76.684   -79.323   -81.819   -84.173   -86.383   -88.452   -90.377   -92.160   -93.800   -95.298   -96.653   -97.865   -98.935   -99.862  -100.647  -101.289  -101.788  -102.144  -102.358  -102.430  -102.358  -102.144  -101.788  -101.289  -100.647   -99.862   -98.935   -97.865   -96.653   -95.298   -93.800   -92.160   -90.377   -88.452   -86.383   -84.173   -81.819   -79.323   -76.684   -73.903   -70.979   -67.912   -64.703   -61.351   -57.856   -54.219   -50.439   -46.517   -42.452   -38.244   -33.894   -29.401   -24.765   -19.987   -15.066   -10.002    -4.796     0.552     6.044    11.678    17.455    23.374    29.436    35.641    41.988    48.478    55.110    61.885    68.803    75.864    83.067    90.412    97.901   104.730   100.924    97.187    93.520    89.922    86.395    82.938    79.550    76.233    72.986    69.809    66.703    63.666    60.700    57.805    54.980    52.225    49.541    46.928    44.385    41.912    39.511    37.180    34.919    32.730    30.611    28.563    26.585    24.679    22.843    21.078    19.384    17.761    16.208    14.727    13.316    11.977    10.708     9.510     8.384     7.328     6.343     5.429     4.587     3.815     3.114     2.484     1.926     1.438     1.021     0.676     0.401     0.198     0.066     0.005     0.000     0.000     0.000     0.000     0.000     0.000     0.000     0.000     0.000     0.000     0.000     0.000     0.000     0.000     0.000     0.000     0.000
     0.000     0.000     0.000     0.000     0.000     0.000     0.000     0.000     0.000     0.000     0.000     0.000     0.000     0.000     0.000     0.000     0.000     0.000     0.006     0.071     0.207     0.414     0.692     1.042     1.462     1.954     2.517     3.151     3.856     4.632     5.480     6.398     7.388     8.448     9.580    10.783    12.057    13.402    14.817    16.304    17.862    19.491    21.191    22.962    24.804    26.717    28.701    30.756    32.882    35.078    37.346    39.684    42.094    44.574    47.125    49.747    52.439    55.203    58.037    60.941    63.917    66.963    70.080    73.267    76.525    79.853    83.252    86.721    90.261    93.871    97.551   101.302   104.747    97.116    89.628    82.282    75.079    68.019    61.101    54.326    47.693    41.203    34.856    28.652    22.590    16.670    10.893     5.259    -0.232    -5.581   -10.787   -15.850   -20.771   -25.550   -30.185   -34.678   -39.029   -43.236   -47.301   -51.224   -55.004   -58.641   -62.135   -65.487   -68.697   -71.763   -74.687   -77.469   -80.107   -82.604   -84.957   -87.168   -89.236   -91.162   -92.945   -94.585   -96.082   -97.438   -98.650   -99.720  -100.647  -101.431  -102.073  -102.572  -102.929  -103.143  -103.214  -103.143  -102.929  -102.572  -102.073  -101.431  -100.647   -99.720   -98.650   -97.438   -96.082   -94.585   -92.945   -91.162   -89.236   -87.168   -84.957   -82.604   -80.107   -77.469   -74.687   -71.763   -68.697   -65.487   -62.135   -58.641   -55.004   -51.224   -47.301   -43.236   -39.029   -34.678   -30.185   -25.550   -20.771   -15.850   -10.787    -5.581    -0.232     5.259    10.893    16.670    22.590    28.652    34.856    41.203    47.693    54.326    61.101    68.019    75.079    82.282    89.628    97.116   104.747   101.302    97.551    93.871    90.261    86.721    83.252    79.853    76.525    73.267    70.080    66.963    63.917    60.941    58.037    55.203    52.439    49.747    47.125    44.574    42.094    39.684    37.346    35.078    32.882    30.756    28.701    26.717    24.804    22.962    21.191    19.491    17.862    16.304    14.817    13.402    12.057    10.783     9.580     8.448     7.388     6.398     5.480     4.632     3.856     3.151     2.517     1.954     1.462     1.042     0.692     0.414     0.207     0.071     0.006     0.000     0.000     0.000     0.000     0.000     0.000     0.000     0.000     0.000     0.000     0.000     0.000     0.000     0.000     0.000     0.000     0.000
     0.000     0.000     0.000     0.000     0.000     0.000     0.000     0.000     0.000     0.000     0.000     0.000     0.000     0.000     0.000     0.000     0.000     0.000     0.007     0.075     0.214     0.425     0.706     1.059     1.483     1.978     2.544     3.182     3.890     4.670     5.521     6.443     7.437     8.501     9.637    10.844    12.122    13.471    14.892    16.383    17.946    19.580    21.284    23.060    24.907    26.826    28.815    30.875    33.007    35.209    37.483    39.827    42.243    44.729    47.287    49.915    52.615    55.385    58.227    61.139    64.122    67.177    70.302    73.497    76.764    80.102    83.510    86.989    90.539    94.159    97.850   101.612   104.105    96.474    88.986    81.640    74.437    67.377    60.459    53.684    47.051    40.562    34.214    28.010    21.948    16.028    10.252     4.618    -0.874    -6.223   -11.429   -16.492   -21.413   -26.192   -30.827   -35.320   -39.670   -43.878   -47.943   -51.866   -55.646   -59.283   -62.777   -66.129   -69.338   -72.405   -75.329   -78.111   -80.749   -83.245   -85.599   -87.810   -89.878   -91.803   -93.586   -95.227   -96.724   -98.079   -99.292  -100.362  -101.289  -102.073  -102.715  -103.214  -103.571  -103.785  -103.856  -103.785  -103.571  -103.214  -102.715  -102.073  -101.289  -100.362   -99.292   -98.079   -96.724   -95.227   -93.586   -91.803   -89.878   -87.810   -85.599   -83.245   -80.749   -78.111   -75.329   -72.405   -69.338   -66.129   -62.777   -59.283   -55.646   -51.866   -47.943   -43.878   -39.670   -35.320   -30.827   -26.192   -21.413   -16.492   -11.429    -6.223    -0.874     4.618    10.252    16.028    21.948    28.010    34.214    40.562    47.051    53.684    60.459    67.377    74.437    81.640    88.986    96.474   104.105   101.612    97.850    94.159    90.539    86.989    83.510    80.102    76.764    73.497    70.302    67.177    64.122    61.139    58.227    55.385    52.615    49.915    47.287    44.729    42.243    39.827    37.483    35.209    33.007    30.875    28.815    26.826    24.907    23.060    21.284    19.580    17.946    16.383    14.892    13.471    12.122    10.844     9.637     8.501     7.437     6.443     5.521     4.670     3.890     3.182     2.544     1.978     1.483     1.059     0.706     0.425     0.214     0.075     0.007     0.000     0.000     0.000     0.000     0.000     0.000     0.000     0.000     0.000     0.000     0.000     0.000     0.000     0.000     0.000     0.000     0.000
     0.000     0.000     0.000     0.000     0.000     0.000     0.000     0.000     0.000     0.000     0.000     0.000     0.000     0.000     0.000     0.000     0.000     0.000     0.008     0.079     0.220     0.433     0.717     1.072     1.498     1.996     2.565     3.205     3.917     4.700     5.554     6.479     7.475     8.543     9.682    10.892    12.173    13.526    14.950    16.445    18.011    19.648    21.357    23.137    24.988    26.910    28.904    30.968    33.104    35.311    37.589    39.938    42.359    44.850    47.413    50.047    52.752    55.528    58.375    61.293    64.283    67.343    70.475    73.677    76.951    80.295    83.711    87.198    90.755    94.384    98.083   101.854   103.606    95.975    88.487    81.141    73.938    66.878    59.960    53.185    46.552    40.062    33.715    27.510    21.448    15.529     9.752     4.118    -1.373    -6.722   -11.928   -16.992   -21.912   -26.691   -31.326   -35.819   -40.170   -44.377   -48.443   -52.365   -56.145   -59.782   -63.277   -66.628   -69.838   -72.904   -75.828   -78.610   -81.248   -83.745   -86.098   -88.309   -90.377   -92.303   -94.086   -95.726   -97.224   -98.579   -99.791  -100.861  -101.788  -102.572  -103.214  -103.713  -104.070  -104.284  -104.355  -104.284  -104.070  -103.713  -103.214  -102.572  -101.788  -100.861   -99.791   -98.579   -97.224   -95.726   -94.086   -92.303   -90.377   -88.309   -86.098   -83.745   -81.248   -78.610   -75.828   -72.904   -69.838   -66.628   -63.277   -59.782   -56.145   -52.365   -48.443   -44.377   -40.170   -35.819   -31.326   -26.691   -21.912   -16.992   -11.928    -6.722    -1.373     4.118     9.752    15.529    21.448    27.510    33.715    40.062    46.552    53.185    59.960    66.878    73.938    81.141    88.487    95.975   103.606   101.854    98.083    94.384    90.755    87.198    83.711    80.295    76.951    73.677    70.475    67.343    64.283    61.293    58.375    55.528    52.752    50.047    47.413    44.850    42.359    39.938    37.589    35.311    33.104    30.968    28.904    26.910    24.988    23.137    21.357    19.648    18.011    16.445    14.950    13.526    12.173    10.892     9.682     8.543     7.475     6.479     5.554     4.700     3.917     3.205     2.565     1.996     1.498     1.072     0.717     0.433     0.220     0.079     0.008     0.000     0.000     0.000     0.000     0.000     0.000     0.000     0.000     0.000     0.000     0.000     0.000     0.000     0.000     0.000     0.000     0.000
     0.000     0.000     0.000     0.000     0.000     0.000     0.000     0.000     0.000     0.000     0.000     0.000     0.000     0.000     0.000     0.000     0.000     0.000     0.009     0.081     0.224     0.439     0.724     1.081     1.510     2.009     2.580     3.223     3.936     4.721     5.577     6.504     7.503     8.573     9.714    10.926    12.210    13.565    14.991    16.489    18.058    19.698    21.409    23.192    25.045    26.971    28.967    31.035    33.174    35.384    37.665    40.018    42.442    44.937    47.503    50.141    52.850    55.630    58.481    61.404    64.397    67.462    70.598    73.806    77.084    80.434    83.855    87.347    90.910    94.545    98.250   102.027   103.249    95.618    88.130    80.785    73.581    66.521    59.603    52.828    46.196    39.706    33.358    27.154    21.092    15.173     9.396     3.762    -1.730    -7.078   -12.285   -17.348   -22.269   -27.047   -31.683   -36.176   -40.526   -44.734   -48.799   -52.722   -56.501   -60.139   -63.633   -66.985   -70.194   -73.261   -76.185   -78.966   -81.605   -84.101   -86.455   -88.665   -90.734   -92.659   -94.442   -96.082   -97.580   -98.935  -100.148  -101.217  -102.144  -102.929  -103.571  -104.070  -104.427  -104.641  -104.712  -104.641  -104.427  -104.070  -103.571  -102.929  -102.144  -101.217  -100.148   -98.935   -97.580   -96.082   -94.442   -92.659   -90.734   -88.665   -86.455   -84.101   -81.605   -78.966   -76.185   -73.261   -70.194   -66.985   -63.633   -60.139   -56.501   -52.722   -48.799   -44.734   -40.526   -36.176   -31.683   -27.047   -22.269   -17.348   -12.285    -7.078    -1.730     3.762     9.396    15.173    21.092    27.154    33.358    39.706    46.196    52.828    59.603    66.521    73.581    80.785    88.130    95.618   103.249   102.027    98.250    94.545    90.910    87.347    83.855    80.434    77.084    73.806    70.598    67.462    64.397    61.404    58.481    55.630    52.850    50.141    47.503    44.937    42.442    40.018    37.665    35.384    33.174    31.035    28.967    26.971    25.045    23.192    21.409    19.698    18.058    16.489    14.991    13.565    12.210    10.926     9.714     8.573     7.503     6.504     5.577     4.721     3.936     3.223     2.580     2.009     1.510     1.081     0.724     0.439     0.224     0.081     0.009     0.000     0.000     0.000     0.000     0.000     0.000     0.000     0.000     0.000     0.000     0.000     0.000     0.000     0.000     0.000     0.000     0.000
     0.000     0.000     0.000     0.000     0.000     0.000     0.000     0.000     0.000     0.000     0.000     0.000     0.000     0.000     0.000     0.000     0.000     0.000     0.010     0.083     0.227     0.442     0.729     1.087     1.517     2.017     2.589     3.233     3.947     4.733     5.591     6.519     7.519     8.590     9.733    10.947    12.232    13.588    15.016    16.515    18.086    19.727    21.440    23.224    25.080    27.007    29.005    31.075    33.215    35.428    37.711    40.066    42.492    44.989    47.557    50.197    52.909    55.691    58.545    61.470    64.466    67.534    70.673    73.883    77.164    80.517    83.941    87.437    91.003    94.641    98.350   102.131   103.036    95.405    87.916    80.571    73.367    66.307    59.389    52.614    45.982    39.492    33.145    26.940    20.878    14.959     9.182     3.548    -1.944    -7.292   -12.499   -17.562   -22.483   -27.261   -31.897   -36.390   -40.740   -44.948   -49.013   -52.936   -56.715   -60.353   -63.847   -67.199   -70.408   -73.475   -76.399   -79.180   -81.819   -84.315   -86.669   -88.879   -90.948   -92.873   -94.656   -96.296   -97.794   -99.149  -100.362  -101.431  -102.358  -103.143  -103.785  -104.284  -104.641  -104.855  -104.926  -104.855  -104.641  -104.284  -103.785  -103.143  -102.358  -101.431  -100.362   -99.149   -97.794   -96.296   -94.656   -92.873   -90.948   -88.879   -86.669   -84.315   -81.819   -79.180   -76.399   -73.475   -70.408   -67.199   -63.847   -60.353   -56.715   -52.936   -49.013   -44.948   -40.740   -36.390   -31.897   -27.261   -22.483   -17.562   -12.499    -7.292    -1.944     3.548     9.182    14.959    20.878    26.940    33.145    39.492    45.982    52.614    59.389    66.307    73.367    80.571    87.916    95.405   103.036   102.131    98.350    94.641    91.003    87.437    83.941    80.517    77.164    73.883    70.673    67.534    64.466    61.470    58.545    55.691    52.909    50.197    47.557    44.989    42.492    40.066    37.711    35.428    33.215    31.075    29.005    27.007    25.080    23.224    21.440    19.727    18.086    16.515    15.016    13.588    12.232    10.947     9.733     8.590     7.519     6.519     5.591     4.733     3.947     3.233     2.589     2.017     1.517     1.087     0.729     0.442     0.227     0.083     0.010     0.000     0.000     0.000     0.000     0.000     0.000     0.000     0.000     0.000     0.000     0.000     0.000     0.000     0.000     0.000     0.000     0.000
     0.000     0.000     0.000     0.000     0.000     0.000     0.000     0.000     0.000     0.000     0.000     0.000     0.000     0.000     0.000     0.000     0.000     0.000     0.010     0.083     0.228     0.443     0.731     1.089     1.519     2.020     2.592     3.236     3.951     4.738     5.595     6.524     7.525     8.596     9.739    10.954    12.239    13.596    15.024    16.524    18.095    19.737    21.451    23.235    25.092    27.019    29.018    31.088    33.229    35.442    37.726    40.082    42.508    45.006    47.576    50.216    52.928    55.711    58.566    61.492    64.489    67.558    70.698    73.909    77.191    80.545    83.970    87.467    91.034    94.673    98.384   102.166   102.964    95.333    87.845    80.499    73.296    66.236    59.318    52.543    45.910    39.420    33.073    26.869    20.807    14.887     9.111     3.476    -2.015    -7.364   -12.570   -17.633   -22.554   -27.333   -31.968   -36.461   -40.812   -45.019   -49.084   -53.007   -56.787   -60.424   -63.918   -67.270   -70.480   -73.546   -76.470   -79.252   -81.890   -84.386   -86.740   -88.951   -91.019   -92.945   -94.727   -96.368   -97.865   -99.220  -100.433  -101.503  -102.430  -103.214  -103.856  -104.355  -104.712  -104.926  -104.997  -104.926  -104.712  -104.355  -103.856  -103.214  -102.430  -101.503  -100.433   -99.220   -97.865   -96.368   -94.727   -92.945   -91.019   -88.951   -86.740   -84.386   -81.890   -79.252   -76.470   -73.546   -70.480   -67.270   -63.918   -60.424   -56.787   -53.007   -49.084   -45.019   -40.812   -36.461   -31.968   -27.333   -22.554   -17.633   -12.570    -7.364    -2.015     3.476     9.111    14.887    20.807    26.869    33.073    39.420    45.910    52.543    59.318    66.236    73.296    80.499    87.845    95.333   102.964   102.166    98.384    94.673    91.034    87.467    83.970    80.545    77.191    73.909    70.698    67.558    64.489    61.492    58.566    55.711    52.928    50.216    47.576    45.006    42.508    40.082    37.726    35.442    33.229    31.088    29.018    27.019    25.092    23.235    21.451    19.737    18.095    16.524    15.024    13.596    12.239    10.954     9.739     8.596     7.525     6.524     5.595     4.738     3.951     3.236     2.592     2.020     1.519     1.089     0.731     0.443     0.228     0.083     0.010     0.000     0.000     0.000     0.000     0.000     0.000     0.000     0.000     0.000     0.000     0.000     0.000     0.000     0.000     0.000     0.000     0.000
     0.000     0.000     0.000     0.000     0.000     0.000     0.000     0.000     0.000     0.000     0.000     0.000     0.000     0.000     0.000     0.000     0.000     0.000     0.010     0.083     0.227     0.442     0.729     1.087     1.517     2.017     2.589     3.233     3.947     4.733     5.591     6.519     7.519     8.590     9.733    10.947    12.232    13.588    15.016    16.515    18.086    19.727    21.440    23.224    25.080    27.007    29.005    31.075    33.215    35.428    37.711    40.066    42.492    44.989    47.557    50.197    52.909    55.691    58.545    61.470    64.466    67.534    70.673    73.883    77.164    80.517    83.941    87.437    91.003    94.641    98.350   102.131   103.036    95.405    87.916    80.571    73.367    66.307    59.389    52.614    45.982    39.492    33.145    26.940    20.878    14.959     9.182     3.548    -1.944    -7.292   -12.499   -17.562   -22.483   -27.261   -31.897   -36.390   -40.740   -44.948   -49.013   -52.936   -56.715   -60.353   -63.847   -67.199   -70.408   -73.475   -76.399   -79.180   -81.819   -84.315   -86.669   -88.879   -90.948   -92.873   -94.656   -96.296   -97.794   -99.149  -100.362  -101.431  -102.358  -103.143  -103.785  -104.284  -104.641  -104.855  -104.926  -104.855  -104.641  -104.284  -103.785  -103.143  -102.358  -101.431  -100.362   -99.149   -97.794   -96.296   -94.656   -92.873   -90.948   -88.879   -86.669   -84.315   -81.819   -79.180   -76.399   -73.475   -70.408   -67.199   -63.847   -60.353   -56.715   -52.936   -49.013   -44.948   -40.740   -36.390   -31.897   -27.261   -22.483   -17.562   -12.499    -7.292    -1.944     3.548     9.182    14.959    20.878    26.940    33.145    39.492    45.982    52.614    59.389    66.307    73.367    80.571    87.916    95.405   103.036   102.131    98.350    94.641    91.003    87.437    83.941    80.517    77.164    73.883    70.673    67.534    64.466    61.470    58.545    55.691    52.909    50.197    47.557    44.989    42.492    40.066    37.711    35.428    33.215    31.075    29.005    27.007    25.080    23.224    21.440    19.727    18.086    16.515    15.016    13.588    12.232    10.947     9.733     8.590     7.519     6.519     5.591     4.733     3.947     3.233     2.589     2.017     1.517     1.087     0.729     0.442     0.227     0.083     0.010     0.000     0.000     0.000     0.000     0.000     0.000     0.000     0.000     0.000     0.000     0.000     0.000     0.000     0.000     0.000     0.000     0.000
     0.000     0.000     0.000     0.000     0.000     0.000     0.000     0.000     0.000     0.000     0.000     0.000     0.000     0.000     0.000     0.000     0.000     0.000     0.009     0.081     0.224     0.439     0.724     1.081     1.510     2.009     2.580     3.223     3.936     4.721     5.577     6.504     7.503     8.573     9.714    10.926    12.210    13.565    14.991    16.489    18.058    19.698    21.409    23.192    25.045    26.971    28.967    31.035    33.174    35.384    37.665    40.018    42.442    44.937    47.503    50.141    52.850    55.630    58.481    61.404    64.397    67.462    70.598    73.806    77.084    80.434    83.855    87.347    90.910    94.545    98.250   102.027   103.249    95.618    88.130    80.785    73.581    66.521    59.603    52.828    46.196    39.706    33.358    27.154    21.092    15.173     9.396     3.762    -1.730    -7.078   -12.285   -17.348   -22.269   -27.047   -31.683   -36.176   -40.526   -44.734   -48.799   -52.722   -56.501   -60.139   -63.633   -66.985   -70.194   -73.261   -76.185   -78.966   -81.605   -84.101   -86.455   -88.665   -90.734   -92.659   -94.442   -96.082   -97.580   -98.935  -100.148  -101.217  -102.144  -102.929  -103.571  -104.070  -104.427  -104.641  -104.712  -104.641  -104.427  -104.070  -103.571  -102.929  -102.144  -101.217  -100.148   -98.935   -97.580   -96.082   -94.442   -92.659   -90.734   -88.665   -86.455   -84.101   -81.605   -78.966   -76.185   -73.261   -70.194   -66.985   -63.633   -60.139   -56.501   -52.722   -48.799   -44.734   -40.526   -36.176   -31.683   -27.047   -22.269   -17.348   -12.285    -7.078    -1.730     3.762     9.396    15.173    21.092    27.154    33.358    39.706    46.196    52.828    59.603    66.521    73.581    80.785    88.130    95.618   103.249   102.027    98.250    94.545    90.910    87.347    83.855    80.434    77.084    73.806    70.598    67.462    64.397    61.404    58.481    55.630    52.850    50.141    47.503    44.937    42.442    40.018    37.665    35.384    33.174    31.035    28.967    26.971    25.045    23.192    21.409    19.698    18.058    16.489    14.991    13.565    12.210    10.926     9.714     8.573     7.503     6.504     5.577     4.721     3.936     3.223     2.580     2.009     1.510     1.081     0.724     0.439     0.224     0.081     0.009     0.000     0.000     0.000     0.000     0.000     0.000     0.000     0.000     0.000     0.000     0.000     0.000     0.000     0.000     0.000     0.000     0.000
     0.000     0.000     0.000     0.000     0.000     0.000     0.000     0.000     0.000     0.000     0.000     0.000     0.000     0.000     0.000     0.000     0.000     0.000     0.008     0.079     0.220     0.433     0.717     1.072     1.498     1.996     2.565     3.205     3.917     4.700     5.554     6.479     7.475     8.543     9.682    10.892    12.173    13.526    14.950    16.445    18.011    19.648    21.357    23.137    24.988    26.910    28.904    30.968    33.104    35.311    37.589    39.938    42.359    44.850    47.413    50.047    52.752    55.528    58.375    61.293    64.283    67.343    70.475    73.677    76.951    80.295    83.711    87.198    90.755    94.384    98.083   101.854   103.606    95.975    88.487    81.141    73.938    66.878    59.960    53.185    46.552    40.062    33.715    27.510    21.448    15.529     9.752     4.118    -1.373    -6.722   -11.928   -16.992   -21.912   -26.691   -31.326   -35.819   -40.170   -44.377   -48.443   -52.365   -56.145   -59.782   -63.277   -66.628   -69.838   -72.904   -75.828   -78.610   -81.248   -83.745   -86.098   -88.309   -90.377   -92.303   -94.086   -95.726   -97.224   -98.579   -99.791  -100.861  -101.788  -102.572  -103.214  -103.713  -104.070  -104.284  -104.355  -104.284  -104.070  -103.713  -103.214  -102.572  -101.788  -100.861   -99.791   -98.579   -97.224   -95.726   -94.086   -92.303   -90.377   -88.309   -86.098   -83.745   -81.248   -78.610   -75.828   -72.904   -69.838   -66.628   -63.277   -59.782   -56.145   -52.365   -48.443   -44.377   -40.170   -35.819   -31.326   -26.691   -21.912   -16.992   -11.928    -6.722    -1.373     4.118     9.752    15.529    21.448    27.510    33.715    40.062    46.552    53.185    59.960    66.878    73.938    81.141    88.487    95.975   103.606   101.854    98.083    94.384    90.755    87.198    83.711    80.295    76.951    73.677    70.475    67.343    64.283    61.293    58.375    55.528    52.752    50.047    47.413    44.850    42.359    39.938    37.589    35.311    33.104    30.968    28.904    26.910    24.988    23.137    21.357    19.648    18.011    16.445    14.950    13.526    12.173    10.892     9.682     8.543     7.475     6.479     5.554     4.700     3.917     3.205     2.565     1.996     1.498     1.072     0.717     0.433     0.220     0.079     0.008     0.000     0.000     0.000     0.000     0.000     0.000     0.000     0.000     0.000     0.000     0.000     0.000     0.000     0.000     0.000     0.000     0.000
     0.000     0.000     0.000     0.000     0.000     0.000     0.000     0.000     0.000     0.000     0.000     0.000     0.000     0.000     0.000     0.000     0.000     0.000     0.007     0.075     0.214     0.425     0.706     1.059     1.483     1.978     2.544     3.182     3.890     4.670     5.521     6.443     7.437     8.501     9.637    10.844    12.122    13.471    14.892    16.383    17.946    19.580    21.284    23.060    24.907    26.826    28.815    30.875    33.007    35.209    37.483    39.827    42.243    44.729    47.287    49.915    52.615    55.385    58.227    61.139    64.122    67.177    70.302    73.497    76.764    80.102    83.510    86.989    90.539    94.159    97.850   101.612   104.105    96.474    88.986    81.640    74.437    67.377    60.459    53.684    47.051    40.562    34.214    28.010    21.948    16.028    10.252     4.618    -0.874    -6.223   -11.429   -16.492   -21.413   -26.192   -30.827   -35.320   -39.670   -43.878   -47.943   -51.866   -55.646   -59.283   -62.777   -66.129   -69.338   -72.405   -75.329   -78.111   -80.749   -83.245   -85.599   -87.810   -89.878   -91.803   -93.586   -95.227   -96.724   -98.079   -99.292  -100.362  -101.289  -102.073  -102.715  -103.214  -103.571  -103.785  -103.856  -103.785  -103.571  -103.214  -102.715  -102.073  -101.289  -100.362   -99.292   -98.079   -96.724   -95.227   -93.586   -91.803   -89.878   -87.810   -85.599   -83.245   -80.749   -78.111   -75.329   -72.405   -69.338   -66.129   -62.777   -59.283   -55.646   -51.866   -47.943   -43.878   -39.670   -35.320   -30.827   -26.192   -21.413   -16.492   -11.429    -6.223    -0.874     4.618    10.252    16.028    21.948    28.010    34.214    40.562    47.051    53.684    60.459    67.377    74.437    81.640    88.986    96.474   104.105   101.612    97.850    94.159    90.539    86.989    83.510    80.102    76.764    73.497    70.302    67.177    64.122    61.139    58.227    55.385    52.615    49.915    47.287    44.729    42.243    39.827    37.483    35.209    33.007    30.875    28.815    26.826    24.907    23.060    21.284    19.580    17.946    16.383    14.892    13.471    12.122    10.844     9.637     8.501     7.437     6.443     5.521     4.670     3.890     3.182     2.544     1.978     1.483     1.059     0.706     0.425     0.214     0.075     0.007     0.000     0.000     0.000     0.000     0.000     0.000     0.000     0.000     0.000     0.000     0.000     0.000     0.000     0.000     0.000     0.000     0.000
     0.000     0.000     0.000     0.000     0.000     0.000     0.000     0.000     0.000     0.000     0.000     0.000     0.000     0.000     0.000     0.000     0.000     0.000     0.006     0.071     0.207     0.414     0.692     1.042     1.462     1.954     2.517     3.151     3.856     4.632     5.480     6.398     7.388     8.448     9.580    10.783    12.057    13.402    14.817    16.304    17.862    19.491    21.191    22.962    24.804    26.717    28.701    30.756    32.882    35.078    37.346    39.684    42.094    44.574    47.125    49.747    52.439    55.203    58.037    60.941    63.917    66.963    70.080    73.267    76.525    79.853    83.252    86.721    90.261    93.871    97.551   101.302   104.747    97.116    89.628    82.282    75.079    68.019    61.101    54.326    47.693    41.203    34.856    28.652    22.590    16.670    10.893     5.259    -0.232    -5.581   -10.787   -15.850   -20.771   -25.550   -30.185   -34.678   -39.029   -43.236   -47.301   -51.224   -55.004   -58.641   -62.135   -65.487   -68.697   -71.763   -74.687   -77.469   -80.107   -82.604   -84.957   -87.168   -89.236   -91.162   -92.945   -94.585   -96.082   -97.438   -98.650   -99.720  -100.647  -101.431  -102.073  -102.572  -102.929  -103.143  -103.214  -103.143  -102.929  -102.572  -102.073  -101.431  -100.647   -99.720   -98.650   -97.438   -96.082   -94.585   -92.945   -91.162   -89.236   -87.168   -84.957   -82.604   -80.107   -77.469   -74.687   -71.763   -68.697   -65.487   -62.135   -58.641   -55.004   -51.224   -47.301   -43.236   -39.029   -34.678   -30.185   -25.550   -20.771   -15.850   -10.787    -5.581    -0.232     5.259    10.893    16.670    22.590    28.652    34.856    41.203    47.693    54.326    61.101    68.019    75.079    82.282    89.628    97.116   104.747   101.302    97.551    93.871    90.261    86.721    83.252    79.853    76.525    73.267    70.080    66.963    63.917    60.941    58.037    55.203    52.439    49.747    47.125    44.574    42.094    39.684    37.346    35.078    32.882    30.756    28.701    26.717    24.804    22.962    21.191    19.491    17.862    16.304    14.817    13.402    12.057    10.783     9.580     8.448     7.388     6.398     5.480     4.632     3.856     3.151     2.517     1.954     1.462     1.042     0.692     0.414     0.207     0.071     0.006     0.000     0.000     0.000     0.000     0.000     0.000     0.000     0.000     0.000     0.000     0.000     0.000     0.000     0.000     0.000     0.000     0.000
     0.000     0.000     0.000     0.000     0.000     0.000     0.000     0.000     0.000     0.000     0.000     0.000     0.000     0.000     0.000     0.000     0.000     0.000     0.005     0.066     0.198     0.401     0.676     1.021     1.438     1.926     2.484     3.114     3.815     4.587     5.429     6.343     7.328     8.384     9.510    10.708    11.977    13.316    14.727    16.208    17.761    19.384    21.078    22.843    24.679    26.585    28.563    30.611    32.730    34.919    37.180    39.511    41.912    44.385    46.928    49.541    52.225    54.980    57.805    60.700    63.666    66.703    69.809    72.986    76.233    79.550    82.938    86.395    89.922    93.520    97.187   100.924   104.730    97.901    90.412    83.067    75.864    68.803    61.885    55.110    48.478    41.988    35.641    29.436    23.374    17.455    11.678     6.044     0.552    -4.796   -10.002   -15.066   -19.987   -24.765   -29.401   -33.894   -38.244   -42.452   -46.517   -50.439   -54.219   -57.856   -61.351   -64.703   -67.912   -70.979   -73.903   -76.684   -79.323   -81.819   -84.173   -86.383   -88.452   -90.377   -92.160   -93.800   -95.298   -96.653   -97.865   -98.935   -99.862  -100.647  -101.289  -101.788  -102.144  -102.358  -102.430  -102.358  -102.144  -101.788  -101.289  -100.647   -99.862   -98.935   -97.865   -96.653   -95.298   -93.800   -92.160   -90.377   -88.452   -86.383   -84.173   -81.819   -79.323   -76.684   -73.903   -70.979   -67.912   -64.703   -61.351   -57.856   -54.219   -50.439   -46.517   -42.452   -38.244   -33.894   -29.401   -24.765   -19.987   -15.066   -10.002    -4.796     0.552     6.044    11.678    17.455    23.374    29.436    35.641    41.988    48.478    55.110    61.885    68.803    75.864    83.067    90.412    97.901   104.730   100.924    97.187    93.520    89.922    86.395    82.938    79.550    76.233    72.986    69.809    66.703    63.666    60.700    57.805    54.980    52.225    49.541    46.928    44.385    41.912    39.511    37.180    34.919    32.730    30.611    28.563    26.585    24.679    22.843    21.078    19.384    17.761    16.208    14.727    13.316    11.977    10.708     9.510     8.384     7.328     6.343     5.429     4.587     3.815     3.114     2.484     1.926     1.438     1.021     0.676     0.401     0.198     0.066     0.005     0.000     0.000     0.000     0.000     0.000     0.000     0.000     0.000     0.000     0.000     0.000     0.000     0.000     0.000     0.000     0.000     0.000
     0.000     0.000     0.000     0.000     0.000     0.000     0.000     0.000     0.000     0.000     0.000     0.000     0.000     0.000     0.000     0.000     0.000     0.000     0.003     0.060     0.188     0.387     0.657     0.998     1.409     1.892     2.446     3.070     3.766     4.533     5.370     6.278     7.258     8.308     9.429    10.620    11.883    13.216    14.620    16.095    17.641    19.257    20.944    22.702    24.531    26.430    28.399    30.440    32.550    34.732    36.984    39.306    41.699    44.162    46.695    49.299    51.973    54.718    57.532    60.417    63.371    66.396    69.491    72.655    75.890    79.194    82.568    86.011    89.524    93.106    96.758   100.479   104.269    98.828    91.339    83.994    76.791    69.730    62.813    56.037    49.405    42.915    36.568    30.363    24.301    18.382    12.605     6.971     1.480    -3.869    -9.075   -14.139   -19.060   -23.838   -28.474   -32.967   -37.317   -41.525   -45.590   -49.512   -53.292   -56.929   -60.424   -63.776   -66.985   -70.052   -72.976   -75.757   -78.396   -80.892   -83.245   -85.456   -87.524   -89.450   -91.233   -92.873   -94.371   -95.726   -96.938   -98.008   -98.935   -99.720  -100.362  -100.861  -101.217  -101.431  -101.503  -101.431  -101.217  -100.861  -100.362   -99.720   -98.935   -98.008   -96.938   -95.726   -94.371   -92.873   -91.233   -89.450   -87.524   -85.456   -83.245   -80.892   -78.396   -75.757   -72.976   -70.052   -66.985   -63.776   -60.424   -56.929   -53.292   -49.512   -45.590   -41.525   -37.317   -32.967   -28.474   -23.838   -19.060   -14.139    -9.075    -3.869     1.480     6.971    12.605    18.382    24.301    30.363    36.568    42.915    49.405    56.037    62.813    69.730    76.791    83.994    91.339    98.828   104.269   100.479    96.758    93.106    89.524    86.011    82.568    79.194    75.890    72.655    69.491    66.396    63.371    60.417    57.532    54.718    51.973    49.299    46.695    44.162    41.699    39.306    36.984    34.732    32.550    30.440    28.399    26.430    24.531    22.702    20.944    19.257    17.641    16.095    14.620    13.216    11.883    10.620     9.429     8.308     7.258     6.278     5.370     4.533     3.766     3.070     2.446     1.892     1.409     0.998     0.657     0.387     0.188     0.060     0.003     0.000     0.000     0.000     0.000     0.000     0.000     0.000     0.000     0.000     0.000     0.000     0.000     0.000     0.000     0.000     0.000     0.000
     0.000     0.000     0.000     0.000     0.000     0.000     0.000     0.000     0.000     0.000     0.000     0.000     0.000     0.000     0.000     0.000     0.000     0.000     0.002     0.054     0.177     0.370     0.635     0.970     1.377     1.854     2.402     3.021     3.710     4.471     5.302     6.204     7.177     8.220     9.335    10.519    11.775    13.101    14.498    15.965    17.503    19.112    20.791    22.540    24.360    26.251    28.212    30.243    32.345    34.516    36.758    39.071    41.453    43.906    46.428    49.021    51.684    54.416    57.218    60.091    63.032    66.044    69.125    72.275    75.495    78.784    82.143    85.570    89.066    92.632    96.266    99.968   103.739    99.898    92.409    85.064    77.860    70.800    63.882    57.107    50.475    43.985    37.638    31.433    25.371    19.452    13.675     8.041     2.549    -2.799    -8.006   -13.069   -17.990   -22.768   -27.404   -31.897   -36.247   -40.455   -44.520   -48.443   -52.222   -55.860   -59.354   -62.706   -65.915   -68.982   -71.906   -74.687   -77.326   -79.822   -82.176   -84.386   -86.455   -88.380   -90.163   -91.803   -93.301   -94.656   -95.869   -96.938   -97.865   -98.650   -99.292   -99.791  -100.148  -100.362  -100.433  -100.362  -100.148   -99.791   -99.292   -98.650   -97.865   -96.938   -95.869   -94.656   -93.301   -91.803   -90.163   -88.380   -86.455   -84.386   -82.176   -79.822   -77.326   -74.687   -71.906   -68.982   -65.915   -62.706   -59.354   -55.860   -52.222   -48.443   -44.520   -40.455   -36.247   -31.897   -27.404   -22.768   -17.990   -13.069    -8.006    -2.799     2.549     8.041    13.675    19.452    25.371    31.433    37.638    43.985    50.475    57.107    63.882    70.800    77.860    85.064    92.409    99.898   103.739    99.968    96.266    92.632    89.066    85.570    82.143    78.784    75.495    72.275    69.125    66.044    63.032    60.091    57.218    54.416    51.684    49.021    46.428    43.906    41.453    39.071    36.758    34.516    32.345    30.243    28.212    26.251    24.360    22.540    20.791    19.112    17.503    15.965    14.498    13.101    11.775    10.519     9.335     8.220     7.177     6.204     5.302     4.471     3.710     3.021     2.402     1.854     1.377     0.970     0.635     0.370     0.177     0.054     0.002     0.000     0.000     0.000     0.000     0.000     0.000     0.000     0.000     0.000     0.000     0.000     0.000     0.000     0.000     0.000     0.000     0.000
     0.000     0.000     0.000     0.000     0.000     0.000     0.000     0.000     0.000     0.000     0.000     0.000     0.000     0.000     0.000     0.000     0.000     0.000     0.001     0.047     0.164     0.352     0.611     0.940     1.340     1.811     2.353     2.965     3.648     4.401     5.226     6.121     7.086     8.122     9.229    10.406    11.653    12.971    14.360    15.819    17.348    18.948    20.618    22.358    24.169    26.049    28.000    30.021    32.112    34.273    36.504    38.805    41.176    43.617    46.127    48.707    51.357    54.076    56.865    59.723    62.650    65.646    68.712    71.847    75.050    78.322    81.663    85.073    88.550    92.096    95.710    99.392   103.142   101.110    93.622    86.276    79.073    72.012    65.095    58.320    51.687    45.197    38.850    32.645    26.583    20.664    14.887     9.253     3.762    -1.587    -6.793   -11.857   -16.778   -21.556   -26.192   -30.685   -35.035   -39.243   -43.308   -47.230   -51.010   -54.647   -58.142   -61.494   -64.703   -67.770   -70.694   -73.475   -76.114   -78.610   -80.963   -83.174   -85.242   -87.168   -88.951   -90.591   -92.089   -93.444   -94.656   -95.726   -96.653   -97.438   -98.079   -98.579   -98.935   -99.149   -99.220   -99.149   -98.935   -98.579   -98.079   -97.438   -96.653   -95.726   -94.656   -93.444   -92.089   -90.591   -88.951   -87.168   -85.242   -83.174   -80.963   -78.610   -76.114   -73.475   -70.694   -67.770   -64.703   -61.494   -58.142   -54.647   -51.010   -47.230   -43.308   -39.243   -35.035   -30.685   -26.192   -21.556   -16.778   -11.857    -6.793    -1.587     3.762     9.253    14.887    20.664    26.583    32.645    38.850    45.197    51.687    58.320    65.095    72.012    79.073    86.276    93.622   101.110   103.142    99.392    95.710    92.096    88.550    85.073    81.663    78.322    75.050    71.847    68.712    65.646    62.650    59.723    56.865    54.076    51.357    48.707    46.127    43.617    41.176    38.805    36.504    34.273    32.112    30.021    28.000    26.049    24.169    22.358    20.618    18.948    17.348    15.819    14.360    12.971    11.653    10.406     9.229     8.122     7.086     6.121     5.226     4.401     3.648     2.965     2.353     1.811     1.340     0.940     0.611     0.352     0.164     0.047     0.001     0.000     0.000     0.000     0.000     0.000     0.000     0.000     0.000     0.000     0.000     0.000     0.000     0.000     0.000     0.000     0.000     0.000
     0.000     0.000     0.000     0.000     0.000     0.000     0.000     0.000     0.000     0.000     0.000     0.000     0.000     0.000     0.000     0.000     0.000     0.000     0.000     0.040     0.151     0.332     0.584     0.907     1.300     1.764     2.298     2.903     3.579     4.325     5.141     6.028     6.985     8.013     9.111    10.280    11.518    12.828    14.207    15.656    17.176    18.766    20.426    22.156    23.955    25.825    27.765    29.775    31.854    34.003    36.222    38.510    40.868    43.295    45.792    48.358    50.993    53.698    56.471    59.314    62.225    65.205    68.253    71.370    74.555    77.809    81.130    84.520    87.977    91.501    95.093    98.752   102.478   102.465    94.977    87.631    80.428    73.368    66.450    59.675    53.042    46.552    40.205    34.000    27.938    22.019    16.242    10.608     5.117    -0.232    -5.438   -10.502   -15.423   -20.201   -24.836   -29.329   -33.680   -37.888   -41.953   -45.875   -49.655   -53.292   -56.787   -60.139   -63.348   -66.414   -69.338   -72.120   -74.759   -77.255   -79.608   -81.819   -83.887   -85.813   -87.596   -89.236   -90.734   -92.089   -93.301   -94.371   -95.298   -96.082   -96.724   -97.224   -97.580   -97.794   -97.865   -97.794   -97.580   -97.224   -96.724   -96.082   -95.298   -94.371   -93.301   -92.089   -90.734   -89.236   -87.596   -85.813   -83.887   -81.819   -79.608   -77.255   -74.759   -72.120   -69.338   -66.414   -63.348   -60.139   -56.787   -53.292   -49.655   -45.875   -41.953   -37.888   -33.680   -29.329   -24.836   -20.201   -15.423   -10.502    -5.438    -0.232     5.117    10.608    16.242    22.019    27.938    34.000    40.205    46.552    53.042    59.675    66.450    73.368    80.428    87.631    94.977   102.465   102.478    98.752    95.093    91.501    87.977    84.520    81.130    77.809    74.555    71.370    68.253    65.205    62.225    59.314    56.471    53.698    50.993    48.358    45.792    43.295    40.868    38.510    36.222    34.003    31.854    29.775    27.765    25.825    23.955    22.156    20.426    18.766    17.176    15.656    14.207    12.828    11.518    10.280     9.111     8.013     6.985     6.028     5.141     4.325     3.579     2.903     2.298     1.764     1.300     0.907     0.584     0.332     0.151     0.040     0.000     0.000     0.000     0.000     0.000     0.000     0.000     0.000     0.000     0.000     0.000     0.000     0.000     0.000     0.000     0.000     0.000     0.000
     0.000     0.000     0.000     0.000     0.000     0.000     0.000     0.000     0.000     0.000     0.000     0.000     0.000     0.000     0.000     0.000     0.000     0.000     0.000     0.033     0.137     0.311     0.555     0.871     1.256     1.712     2.239     2.836     3.503     4.240     5.048     5.926     6.875     7.894     8.982    10.141    11.370    12.670    14.039    15.478    16.987    18.566    20.215    21.933    23.721    25.579    27.507    29.504    31.570    33.706    35.911    38.186    40.530    42.942    45.424    47.975    50.594    53.282    56.039    58.864    61.758    64.719    67.749    70.847    74.012    77.245    80.545    83.912    87.347    90.848    94.416    98.050   101.750   103.963    96.474    89.129    81.926    74.865    67.947    61.172    54.540    48.050    41.703    35.498    29.436    23.517    17.740    12.106     6.614     1.266    -3.941    -9.004   -13.925   -18.703   -23.339   -27.832   -32.182   -36.390   -40.455   -44.377   -48.157   -51.794   -55.289   -58.641   -61.850   -64.917   -67.841   -70.622   -73.261   -75.757   -78.111   -80.321   -82.390   -84.315   -86.098   -87.738   -89.236   -90.591   -91.803   -92.873   -93.800   -94.585   -95.227   -95.726   -96.082   -96.296   -96.368   -96.296   -96.082   -95.726   -95.227   -94.585   -93.800   -92.873   -91.803   -90.591   -89.236   -87.738   -86.098   -84.315   -82.390   -80.321   -78.111   -75.757   -73.261   -70.622   -67.841   -64.917   -61.850   -58.641   -55.289   -51.794   -48.157   -44.377   -40.455   -36.390   -32.182   -27.832   -23.339   -18.703   -13.925    -9.004    -3.941     1.266     6.614    12.106    17.740    23.517    29.436    35.498    41.703    48.050    54.540    61.172    67.947    74.865    81.926    89.129    96.474   103.963   101.750    98.050    94.416    90.848    87.347    83.912    80.545    77.245    74.012    70.847    67.749    64.719    61.758    58.864    56.039    53.282    50.594    47.975    45.424    42.942    40.530    38.186    35.911    33.706    31.570    29.504    27.507    25.579    23.721    21.933    20.215    18.566    16.987    15.478    14.039    12.670    11.370    10.141     8.982     7.894     6.875     5.926     5.048     4.240     3.503     2.836     2.239     1.712     1.256     0.871     0.555     0.311     0.137     0.033     0.000     0.000     0.000     0.000     0.000     0.000     0.000     0.000     0.000     0.000     0.000     0.000     0.000     0.000     0.000     0.000     0.000     0.000
     0.000     0.000     0.000     0.000     0.000     0.000     0.000     0.000     0.000     0.000     0.000     0.000     0.000     0.000     0.000     0.000     0.000     0.000     0.000     0.026     0.122     0.288     0.525     0.832     1.209     1.657     2.175     2.763     3.421     4.149     4.948     5.817     6.755     7.764     8.843     9.991    11.210    12.498    13.856    15.284    16.781    18.348    19.985    21.691    23.467    25.311    27.226    29.209    31.262    33.383    35.574    37.833    40.161    42.558    45.024    47.557    50.160    52.830    55.569    58.375    61.249    64.191    67.200    70.277    73.421    76.631    79.908    83.252    86.662    90.138    93.679    97.286   100.958   104.695    98.115    90.769    83.566    76.505    69.588    62.813    56.180    49.690    43.343    37.138    31.076    25.157    19.380    13.746     8.255     2.906    -2.300    -7.364   -12.285   -17.063   -21.699   -26.192   -30.542   -34.750   -38.815   -42.737   -46.517   -50.154   -53.649   -57.001   -60.210   -63.277   -66.201   -68.982   -71.621   -74.117   -76.470   -78.681   -80.749   -82.675   -84.458   -86.098   -87.596   -88.951   -90.163   -91.233   -92.160   -92.945   -93.586   -94.086   -94.442   -94.656   -94.727   -94.656   -94.442   -94.086   -93.586   -92.945   -92.160   -91.233   -90.163   -88.951   -87.596   -86.098   -84.458   -82.675   -80.749   -78.681   -76.470   -74.117   -71.621   -68.982   -66.201   -63.277   -60.210   -57.001   -53.649   -50.154   -46.517   -42.737   -38.815   -34.750   -30.542   -26.192   -21.699   -17.063   -12.285    -7.364    -2.300     2.906     8.255    13.746    19.380    25.157    31.076    37.138    43.343    49.690    56.180    62.813    69.588    76.505    83.566    90.769    98.115   104.695   100.958    97.286    93.679    90.138    86.662    83.252    79.908    76.631    73.421    70.277    67.200    64.191    61.249    58.375    55.569    52.830    50.160    47.557    45.024    42.558    40.161    37.833    35.574    33.383    31.262    29.209    27.226    25.311    23.467    21.691    19.985    18.348    16.781    15.284    13.856    12.498    11.210     9.991     8.843     7.764     6.755     5.817     4.948     4.149     3.421     2.763     2.175     1.657     1.209     0.832     0.525     0.288     0.122     0.026     0.000     0.000     0.000     0.000     0.000     0.000     0.000     0.000     0.000     0.000     0.000     0.000     0.000     0.000     0.000     0.000     0.000     0.000
     0.000     0.000     0.000     0.000     0.000     0.000     0.000     0.000     0.000     0.000     0.000     0.000     0.000     0.000     0.000     0.000     0.000     0.000     0.000     0.020     0.107     0.265     0.493     0.791     1.159     1.598     2.106     2.685     3.333     4.052     4.840     5.698     6.626     7.624     8.692     9.829    11.036    12.313    13.659    15.074    16.559    18.114    19.737    21.430    23.192    25.022    26.922    28.891    30.928    33.034    35.209    37.452    39.764    42.143    44.591    47.107    49.691    52.342    55.061    57.847    60.700    63.621    66.608    69.662    72.782    75.969    79.221    82.539    85.923    89.371    92.885    96.462   100.104   103.810    99.898    92.552    85.349    78.288    71.371    64.595    57.963    51.473    45.126    38.921    32.859    26.940    21.163    15.529    10.038     4.689    -0.517    -5.581   -10.502   -15.280   -19.916   -24.409   -28.759   -32.967   -37.032   -40.954   -44.734   -48.371   -51.866   -55.218   -58.427   -61.494   -64.418   -67.199   -69.838   -72.334   -74.687   -76.898   -78.966   -80.892   -82.675   -84.315   -85.813   -87.168   -88.380   -89.450   -90.377   -91.162   -91.803   -92.303   -92.659   -92.873   -92.945   -92.873   -92.659   -92.303   -91.803   -91.162   -90.377   -89.450   -88.380   -87.168   -85.813   -84.315   -82.675   -80.892   -78.966   -76.898   -74.687   -72.334   -69.838   -67.199   -64.418   -61.494   -58.427   -55.218   -51.866   -48.371   -44.734   -40.954   -37.032   -32.967   -28.759   -24.409   -19.916   -15.280   -10.502    -5.581    -0.517     4.689    10.038    15.529    21.163    26.940    32.859    38.921    45.126    51.473    57.963    64.595    71.371    78.288    85.349    92.552    99.898   103.810   100.104    96.462    92.885    89.371    85.923    82.539    79.221    75.969    72.782    69.662    66.608    63.621    60.700    57.847    55.061    52.342    49.691    47.107    44.591    42.143    39.764    37.452    35.209    33.034    30.928    28.891    26.922    25.022    23.192    21.430    19.737    18.114    16.559    15.074    13.659    12.313    11.036     9.829     8.692     7.624     6.626     5.698     4.840     4.052     3.333     2.685     2.106     1.598     1.159     0.791     0.493     0.265     0.107     0.020     0.000     0.000     0.000     0.000     0.000     0.000     0.000     0.000     0.000     0.000     0.000     0.000     0.000     0.000     0.000     0.000     0.000     0.000
     0.000     0.000     0.000     0.000     0.000     0.000     0.000     0.000     0.000     0.000     0.000     0.000     0.000     0.000     0.000     0.000     0.000     0.000     0.000     0.013     0.092     0.241     0.459     0.748     1.106     1.535     2.033     2.602     3.240     3.947     4.725     5.572     6.489     7.475     8.531     9.656    10.851    12.115    13.448    14.850    16.322    17.862    19.472    21.150    22.897    24.713    26.597    28.550    30.571    32.661    34.818    37.044    39.337    41.699    44.128    46.624    49.188    51.819    54.516    57.281    60.112    63.010    65.974    69.003    72.098    75.259    78.485    81.776    85.131    88.550    92.034    95.580    99.190   102.862   101.823    94.477    87.274    80.214    73.296    66.521    59.889    53.399    47.051    40.847    34.785    28.865    23.089    17.455    11.963     6.614     1.408    -3.655    -8.576   -13.354   -17.990   -22.483   -26.833   -31.041   -35.106   -39.029   -42.808   -46.446   -49.940   -53.292   -56.501   -59.568   -62.492   -65.273   -67.912   -70.408   -72.762   -74.973   -77.041   -78.966   -80.749   -82.390   -83.887   -85.242   -86.455   -87.524   -88.452   -89.236   -89.878   -90.377   -90.734   -90.948   -91.019   -90.948   -90.734   -90.377   -89.878   -89.236   -88.452   -87.524   -86.455   -85.242   -83.887   -82.390   -80.749   -78.966   -77.041   -74.973   -72.762   -70.408   -67.912   -65.273   -62.492   -59.568   -56.501   -53.292   -49.940   -46.446   -42.808   -39.029   -35.106   -31.041   -26.833   -22.483   -17.990   -13.354    -8.576    -3.655     1.408     6.614    11.963    17.455    23.089    28.865    34.785    40.847    47.051    53.399    59.889    66.521    73.296    80.214    87.274    94.477   101.823   102.862    99.190    95.580    92.034    88.550    85.131    81.776    78.485    75.259    72.098    69.003    65.974    63.010    60.112    57.281    54.516    51.819    49.188    46.624    44.128    41.699    39.337    37.044    34.818    32.661    30.571    28.550    26.597    24.713    22.897    21.150    19.472    17.862    16.322    14.850    13.448    12.115    10.851     9.656     8.531     7.475     6.489     5.572     4.725     3.947     3.240     2.602     2.033     1.535     1.106     0.748     0.459     0.241     0.092     0.013     0.000     0.000     0.000     0.000     0.000     0.000     0.000     0.000     0.000     0.000     0.000     0.000     0.000     0.000     0.000     0.000     0.000     0.000
     0.000     0.000     0.000     0.000     0.000     0.000     0.000     0.000     0.000     0.000     0.000     0.000     0.000     0.000     0.000     0.000     0.000     0.000     0.000     0.008     0.077     0.216     0.425     0.703     1.051     1.469     1.957     2.514     3.141     3.837     4.603     5.438     6.343     7.317     8.360     9.473    10.654    11.904    13.224    14.612    16.069    17.595    19.189    20.852    22.584    24.383    26.251    28.187    30.191    32.262    34.402    36.609    38.883    41.225    43.634    46.109    48.652    51.261    53.936    56.678    59.486    62.359    65.297    68.301    71.370    74.503    77.701    80.963    84.288    87.676    91.128    94.641    98.217   101.854   103.891    96.546    89.343    82.282    75.364    68.589    61.957    55.467    49.120    42.915    36.853    30.934    25.157    19.523    14.031     8.683     3.476    -1.587    -6.508   -11.286   -15.922   -20.415   -24.765   -28.973   -33.038   -36.960   -40.740   -44.377   -47.872   -51.224   -54.433   -57.500   -60.424   -63.205   -65.844   -68.340   -70.694   -72.904   -74.973   -76.898   -78.681   -80.321   -81.819   -83.174   -84.386   -85.456   -86.383   -87.168   -87.810   -88.309   -88.665   -88.879   -88.951   -88.879   -88.665   -88.309   -87.810   -87.168   -86.383   -85.456   -84.386   -83.174   -81.819   -80.321   -78.681   -76.898   -74.973   -72.904   -70.694   -68.340   -65.844   -63.205   -60.424   -57.500   -54.433   -51.224   -47.872   -44.377   -40.740   -36.960   -33.038   -28.973   -24.765   -20.415   -15.922   -11.286    -6.508    -1.587     3.476     8.683    14.031    19.523    25.157    30.934    36.853    42.915    49.120    55.467    61.957    68.589    75.364    82.282    89.343    96.546   103.891   101.854    98.217    94.641    91.128    87.676    84.288    80.963    77.701    74.503    71.370    68.301    65.297    62.359    59.486    56.678    53.936    51.261    48.652    46.109    43.634    41.225    38.883    36.609    34.402    32.262    30.191    28.187    26.251    24.383    22.584    20.852    19.189    17.595    16.069    14.612    13.224    11.904    10.654     9.473     8.360     7.317     6.343     5.438     4.603     3.837     3.141     2.514     1.957     1.469     1.051     0.703     0.425     0.216     0.077     0.008     0.000     0.000     0.000     0.000     0.000     0.000     0.000     0.000     0.000     0.000     0.000     0.000     0.000     0.000     0.000     0.000     0.000     0.000
     0.000     0.000     0.000     0.000     0.000     0.000     0.000     0.000     0.000     0.000     0.000     0.000     0.000     0.000     0.000     0.000     0.000     0.000     0.000     0.004     0.063     0.191     0.389     0.657     0.994     1.401     1.877     2.422     3.037     3.721     4.475     5.298     6.189     7.150     8.180     9.278    10.446    11.682    12.987    14.360    15.802    17.312    18.890    20.537    22.251    24.034    25.884    27.802    29.788    31.840    33.961    36.148    38.402    40.723    43.110    45.564    48.084    50.670    53.322    56.039    58.821    61.669    64.581    67.558    70.598    73.703    76.871    80.102    83.395    86.751    90.168    93.647    97.187   100.787   104.446    98.756    91.553    84.493    77.575    70.800    64.168    57.678    51.330    45.126    39.064    33.145    27.368    21.734    16.242    10.893     5.687     0.624    -4.297    -9.075   -13.711   -18.204   -22.554   -26.762   -30.827   -34.750   -38.529   -42.167   -45.661   -49.013   -52.222   -55.289   -58.213   -60.994   -63.633   -66.129   -68.483   -70.694   -72.762   -74.687   -76.470   -78.111   -79.608   -80.963   -82.176   -83.245   -84.173   -84.957   -85.599   -86.098   -86.455   -86.669   -86.740   -86.669   -86.455   -86.098   -85.599   -84.957   -84.173   -83.245   -82.176   -80.963   -79.608   -78.111   -76.470   -74.687   -72.762   -70.694   -68.483   -66.129   -63.633   -60.994   -58.213   -55.289   -52.222   -49.013   -45.661   -42.167   -38.529   -34.750   -30.827   -26.762   -22.554   -18.204   -13.711    -9.075    -4.297     0.624     5.687    10.893    16.242    21.734    27.368    33.145    39.064    45.126    51.330    57.678    64.168    70.800    77.575    84.493    91.553    98.756   104.446   100.787    97.187    93.647    90.168    86.751    83.395    80.102    76.871    73.703    70.598    67.558    64.581    61.669    58.821    56.039    53.322    50.670    48.084    45.564    43.110    40.723    38.402    36.148    33.961    31.840    29.788    27.802    25.884    24.034    22.251    20.537    18.890    17.312    15.802    14.360    12.987    11.682    10.446     9.278     8.180     7.150     6.189     5.298     4.475     3.721     3.037     2.422     1.877     1.401     0.994     0.657     0.389     0.191     0.063     0.004     0.000     0.000     0.000     0.000     0.000     0.000     0.000     0.000     0.000     0.000     0.000     0.000     0.000     0.000     0.000     0.000     0.000     0.000
     0.000     0.000     0.000     0.000     0.000     0.000     0.000     0.000     0.000     0.000     0.000     0.000     0.000     0.000     0.000     0.000     0.000     0.000     0.000     0.001     0.049     0.166     0.353     0.609     0.935     1.329     1.793     2.327     2.929     3.600     4.341     5.150     6.028     6.975     7.990     9.074    10.227    11.448    12.737    14.095    15.520    17.014    18.575    20.204    21.901    23.666    25.498    27.396    29.363    31.396    33.495    35.662    37.894    40.193    42.558    44.989    47.485    50.047    52.673    55.365    58.121    60.941    63.826    66.774    69.785    72.859    75.995    79.194    82.454    85.776    89.158    92.600    96.102    99.663   103.282   101.110    93.907    86.846    79.929    73.154    66.521    60.031    53.684    47.479    41.417    35.498    29.721    24.087    18.596    13.247     8.041     2.977    -1.944    -6.722   -11.357   -15.850   -20.201   -24.409   -28.474   -32.396   -36.176   -39.813   -43.308   -46.660   -49.869   -52.936   -55.860   -58.641   -61.280   -63.776   -66.129   -68.340   -70.408   -72.334   -74.117   -75.757   -77.255   -78.610   -79.822   -80.892   -81.819   -82.604   -83.245   -83.745   -84.101   -84.315   -84.386   -84.315   -84.101   -83.745   -83.245   -82.604   -81.819   -80.892   -79.822   -78.610   -77.255   -75.757   -74.117   -72.334   -70.408   -68.340   -66.129   -63.776   -61.280   -58.641   -55.860   -52.936   -49.869   -46.660   -43.308   -39.813   -36.176   -32.396   -28.474   -24.409   -20.201   -15.850   -11.357    -6.722    -1.944     2.977     8.041    13.247    18.596    24.087    29.721    35.498    41.417    47.479    53.684    60.031    66.521    73.154    79.929    86.846    93.907   101.110   103.282    99.663    96.102    92.600    89.158    85.776    82.454    79.194    75.995    72.859    69.785    66.774    63.826    60.941    58.121    55.365    52.673    50.047    47.485    44.989    42.558    40.193    37.894    35.662    33.495    31.396    29.363    27.396    25.498    23.666    21.901    20.204    18.575    17.014    15.520    14.095    12.737    11.448    10.227     9.074     7.990     6.975     6.028     5.150     4.341     3.600     2.929     2.327     1.793     1.329     0.935     0.609     0.353     0.166     0.049     0.001     0.000     0.000     0.000     0.000     0.000     0.000     0.000     0.000     0.000     0.000     0.000     0.000     0.000     0.000     0.000     0.000     0.000     0.000
     0.000     0.000     0.000     0.000     0.000     0.000     0.000     0.000     0.000     0.000     0.000     0.000     0.000     0.000     0.000     0.000     0.000     0.000     0.000     0.000     0.036     0.142     0.317     0.561     0.874     1.256     1.707     2.227     2.816     3.474     4.201     4.996     5.859     6.792     7.792     8.861     9.998    11.203    12.476    13.816    15.225    16.701    18.245    19.856    21.534    23.279    25.092    26.971    28.916    30.928    33.007    35.151    37.361    39.637    41.978    44.385    46.856    49.392    51.993    54.657    57.385    60.177    63.032    65.950    68.930    71.972    75.076    78.241    81.467    84.752    88.097    91.501    94.964    98.484   102.062   103.606    96.403    89.343    82.425    75.650    69.017    62.527    56.180    49.975    43.913    37.994    32.217    26.583    21.092    15.743    10.537     5.473     0.552    -4.226    -8.861   -13.354   -17.705   -21.912   -25.978   -29.900   -33.680   -37.317   -40.812   -44.163   -47.373   -50.439   -53.363   -56.145   -58.784   -61.280   -63.633   -65.844   -67.912   -69.838   -71.621   -73.261   -74.759   -76.114   -77.326   -78.396   -79.323   -80.107   -80.749   -81.248   -81.605   -81.819   -81.890   -81.819   -81.605   -81.248   -80.749   -80.107   -79.323   -78.396   -77.326   -76.114   -74.759   -73.261   -71.621   -69.838   -67.912   -65.844   -63.633   -61.280   -58.784   -56.145   -53.363   -50.439   -47.373   -44.163   -40.812   -37.317   -33.680   -29.900   -25.978   -21.912   -17.705   -13.354    -8.861    -4.226     0.552     5.473    10.537    15.743    21.092    26.583    32.217    37.994    43.913    49.975    56.180    62.527    69.017    75.650    82.425    89.343    96.403   103.606   102.062    98.484    94.964    91.501    88.097    84.752    81.467    78.241    75.076    71.972    68.930    65.950    63.032    60.177    57.385    54.657    51.993    49.392    46.856    44.385    41.978    39.637    37.361    35.151    33.007    30.928    28.916    26.971    25.092    23.279    21.534    19.856    18.245    16.701    15.225    13.816    12.476    11.203     9.998     8.861     7.792     6.792     5.859     4.996     4.201     3.474     2.816     2.227     1.707     1.256     0.874     0.561     0.317     0.142     0.036     0.000     0.000     0.000     0.000     0.000     0.000     0.000     0.000     0.000     0.000     0.000     0.000     0.000     0.000     0.000     0.000     0.000     0.000     0.000
     0.000     0.000     0.000     0.000     0.000     0.000     0.000     0.000     0.000     0.000     0.000     0.000     0.000     0.000     0.000     0.000     0.000     0.000     0.000     0.000     0.025     0.118     0.281     0.512     0.812     1.181     1.619     2.125     2.700     3.344     4.055     4.836     5.684     6.601     7.586     8.638     9.759    10.947    12.203    13.526    14.917    16.374    17.899    19.491    21.150    22.875    24.667    26.525    28.449    30.440    32.495    34.617    36.803    39.055    41.372    43.753    46.198    48.707    51.280    53.917    56.616    59.378    62.202    65.089    68.037    71.046    74.115    77.245    80.434    83.682    86.989    90.353    93.775    97.253   100.787   104.375    99.042    91.981    85.064    78.288    71.656    65.166    58.819    52.614    46.552    40.633    34.856    29.222    23.731    18.382    13.176     8.112     3.191    -1.587    -6.223   -10.716   -15.066   -19.274   -23.339   -27.261   -31.041   -34.678   -38.173   -41.525   -44.734   -47.801   -50.725   -53.506   -56.145   -58.641   -60.994   -63.205   -65.273   -67.199   -68.982   -70.622   -72.120   -73.475   -74.687   -75.757   -76.684   -77.469   -78.111   -78.610   -78.966   -79.180   -79.252   -79.180   -78.966   -78.610   -78.111   -77.469   -76.684   -75.757   -74.687   -73.475   -72.120   -70.622   -68.982   -67.199   -65.273   -63.205   -60.994   -58.641   -56.145   -53.506   -50.725   -47.801   -44.734   -41.525   -38.173   -34.678   -31.041   -27.261   -23.339   -19.274   -15.066   -10.716    -6.223    -1.587     3.191     8.112    13.176    18.382    23.731    29.222    34.856    40.633    46.552    52.614    58.819    65.166    71.656    78.288    85.064    91.981    99.042   104.375   100.787    97.253    93.775    90.353    86.989    83.682    80.434    77.245    74.115    71.046    68.037    65.089    62.202    59.378    56.616    53.917    51.280    48.707    46.198    43.753    41.372    39.055    36.803    34.617    32.495    30.440    28.449    26.525    24.667    22.875    21.150    19.491    17.899    16.374    14.917    13.526    12.203    10.947     9.759     8.638     7.586     6.601     5.684     4.836     4.055     3.344     2.700     2.125     1.619     1.181     0.812     0.512     0.281     0.118     0.025     0.000     0.000     0.000     0.000     0.000     0.000     0.000     0.000     0.000     0.000     0.000     0.000     0.000     0.000     0.000     0.000     0.000     0.000     0.000
     0.000     0.000     0.000     0.000     0.000     0.000     0.000     0.000     0.000     0.000     0.000     0.000     0.000     0.000     0.000     0.000     0.000     0.000     0.000     0.000     0.015     0.096     0.245     0.463     0.749     1.104     1.528     2.020     2.580     3.209     3.906     4.670     5.503     6.403     7.371     8.407     9.510    10.681    11.919    13.224    14.596    16.035    17.540    19.112    20.750    22.455    24.225    26.061    27.963    29.930    31.963    34.060    36.222    38.448    40.739    43.093    45.512    47.993    50.537    53.144    55.814    58.545    61.337    64.191    67.105    70.080    73.114    76.207    79.358    82.568    85.834    89.158    92.537    95.971    99.460   103.002   101.823    94.763    87.845    81.070    74.437    67.947    61.600    55.396    49.334    43.414    37.638    32.003    26.512    21.163    15.957    10.893     5.973     1.194    -3.441    -7.934   -12.285   -16.492   -20.557   -24.480   -28.260   -31.897   -35.391   -38.743   -41.953   -45.019   -47.943   -50.725   -53.363   -55.860   -58.213   -60.424   -62.492   -64.418   -66.201   -67.841   -69.338   -70.694   -71.906   -72.976   -73.903   -74.687   -75.329   -75.828   -76.185   -76.399   -76.470   -76.399   -76.185   -75.828   -75.329   -74.687   -73.903   -72.976   -71.906   -70.694   -69.338   -67.841   -66.201   -64.418   -62.492   -60.424   -58.213   -55.860   -53.363   -50.725   -47.943   -45.019   -41.953   -38.743   -35.391   -31.897   -28.260   -24.480   -20.557   -16.492   -12.285    -7.934    -3.441     1.194     5.973    10.893    15.957    21.163    26.512    32.003    37.638    43.414    49.334    55.396    61.600    67.947    74.437    81.070    87.845    94.763   101.823   103.002    99.460    95.971    92.537    89.158    85.834    82.568    79.358    76.207    73.114    70.080    67.105    64.191    61.337    58.545    55.814    53.144    50.537    47.993    45.512    43.093    40.739    38.448    36.222    34.060    31.963    29.930    27.963    26.061    24.225    22.455    20.750    19.112    17.540    16.035    14.596    13.224    11.919    10.681     9.510     8.407     7.371     6.403     5.503     4.670     3.906     3.209     2.580     2.020     1.528     1.104     0.749     0.463     0.245     0.096     0.015     0.000     0.000     0.000     0.000     0.000     0.000     0.000     0.000     0.000     0.000     0.000     0.000     0.000     0.000     0.000     0.000     0.000     0.000     0.000
     0.000     0.000     0.000     0.000     0.000     0.000     0.000     0.000     0.000     0.000     0.000     0.000     0.000     0.000     0.000     0.000     0.000     0.000     0.000     0.000     0.008     0.075     0.210     0.414     0.686     1.027     1.436     1.913     2.458     3.070     3.751     4.500     5.316     6.199     7.150     8.168     9.254    10.406    11.625    12.911    14.263    15.682    17.167    18.718    20.335    22.018    23.766    25.579    27.458    29.401    31.409    33.481    35.618    37.818    40.082    42.408    44.798    47.251    49.765    52.342    54.980    57.679    60.438    63.258    66.138    69.076    72.073    75.128    78.241    81.410    84.636    87.917    91.252    94.641    98.083   101.577   104.747    97.687    90.769    83.994    77.361    70.871    64.524    58.320    52.258    46.338    40.562    34.927    29.436    24.087    18.881    13.818     8.897     4.118    -0.517    -5.010    -9.361   -13.568   -17.633   -21.556   -25.336   -28.973   -32.467   -35.819   -39.029   -42.095   -45.019   -47.801   -50.439   -52.936   -55.289   -57.500   -59.568   -61.494   -63.277   -64.917   -66.414   -67.770   -68.982   -70.052   -70.979   -71.763   -72.405   -72.904   -73.261   -73.475   -73.546   -73.475   -73.261   -72.904   -72.405   -71.763   -70.979   -70.052   -68.982   -67.770   -66.414   -64.917   -63.277   -61.494   -59.568   -57.500   -55.289   -52.936   -50.439   -47.801   -45.019   -42.095   -39.029   -35.819   -32.467   -28.973   -25.336   -21.556   -17.633   -13.568    -9.361    -5.010    -0.517     4.118     8.897    13.818    18.881    24.087    29.436    34.927    40.562    46.338    52.258    58.320    64.524    70.871    77.361    83.994    90.769    97.687   104.747   101.577    98.083    94.641    91.252    87.917    84.636    81.410    78.241    75.128    72.073    69.076    66.138    63.258    60.438    57.679    54.980    52.342    49.765    47.251    44.798    42.408    40.082    37.818    35.618    33.481    31.409    29.401    27.458    25.579    23.766    22.018    20.335    18.718    17.167    15.682    14.263    12.911    11.625    10.406     9.254     8.168     7.150     6.199     5.316     4.500     3.751     3.070     2.458     1.913     1.436     1.027     0.686     0.414     0.210     0.075     0.008     0.000     0.000     0.000     0.000     0.000     0.000     0.000     0.000     0.000     0.000     0.000     0.000     0.000     0.000     0.000     0.000     0.000     0.000     0.000
     0.000     0.000     0.000     0.000     0.000     0.000     0.000     0.000     0.000     0.000     0.000     0.000     0.000     0.000     0.000     0.000     0.000     0.000     0.000     0.000     0.003     0.055     0.177     0.366     0.623     0.949     1.342     1.803     2.332     2.929     3.593     4.325     5.123     5.989     6.922     7.922     8.988    10.122    11.321    12.587    13.919    15.317    16.781    18.311    19.905    21.565    23.290    25.080    26.934    28.853    30.835    32.882    34.992    37.165    39.400    41.699    44.059    46.482    48.965    51.510    54.116    56.782    59.507    62.292    65.135    68.037    70.996    74.012    77.084    80.212    83.395    86.632    89.922    93.265    96.659   100.104   103.598   100.753    93.836    87.060    80.428    73.938    67.591    61.386    55.324    49.405    43.628    37.994    32.503    27.154    21.948    16.884    11.963     7.185     2.549    -1.944    -6.294   -10.502   -14.567   -18.489   -22.269   -25.906   -29.401   -32.753   -35.962   -39.029   -41.953   -44.734   -47.373   -49.869   -52.222   -54.433   -56.501   -58.427   -60.210   -61.850   -63.348   -64.703   -65.915   -66.985   -67.912   -68.697   -69.338   -69.838   -70.194   -70.408   -70.480   -70.408   -70.194   -69.838   -69.338   -68.697   -67.912   -66.985   -65.915   -64.703   -63.348   -61.850   -60.210   -58.427   -56.501   -54.433   -52.222   -49.869   -47.373   -44.734   -41.953   -39.029   -35.962   -32.753   -29.401   -25.906   -22.269   -18.489   -14.567   -10.502    -6.294    -1.944     2.549     7.185    11.963    16.884    21.948    27.154    32.503    37.994    43.628    49.405    55.324    61.386    67.591    73.938    80.428    87.060    93.836   100.753   103.598   100.104    96.659    93.265    89.922    86.632    83.395    80.212    77.084    74.012    70.996    68.037    65.135    62.292    59.507    56.782    54.116    51.510    48.965    46.482    44.059    41.699    39.400    37.165    34.992    32.882    30.835    28.853    26.934    25.080    23.290    21.565    19.905    18.311    16.781    15.317    13.919    12.587    11.321    10.122     8.988     7.922     6.922     5.989     5.123     4.325     3.593     2.929     2.332     1.803     1.342     0.949     0.623     0.366     0.177     0.055     0.003     0.000     0.000     0.000     0.000     0.000     0.000     0.000     0.000     0.000     0.000     0.000     0.000     0.000     0.000     0.000     0.000     0.000     0.000     0.000
     0.000     0.000     0.000     0.000     0.000     0.000     0.000     0.000     0.000     0.000     0.000     0.000     0.000     0.000     0.000     0.000     0.000     0.000     0.000     0.000     0.000     0.038     0.145     0.319     0.561     0.871     1.248     1.693     2.205     2.785     3.432     4.145     4.926     5.774     6.688     7.669     8.716     9.829    11.009    12.254    13.565    14.941    16.383    17.890    19.462    21.099    22.799    24.565    26.394    28.287    30.243    32.262    34.345    36.489    38.696    40.965    43.295    45.687    48.139    50.651    53.223    55.855    58.545    61.293    64.100    66.963    69.883    72.859    75.890    78.975    82.114    85.306    88.550    91.845    95.191    98.585   102.027   103.963    97.045    90.270    83.637    77.147    70.800    64.595    58.533    52.614    46.837    41.203    35.712    30.363    25.157    20.093    15.173    10.394     5.759     1.266    -3.085    -7.292   -11.357   -15.280   -19.060   -22.697   -26.192   -29.543   -32.753   -35.819   -38.743   -41.525   -44.163   -46.660   -49.013   -51.224   -53.292   -55.218   -57.001   -58.641   -60.139   -61.494   -62.706   -63.776   -64.703   -65.487   -66.129   -66.628   -66.985   -67.199   -67.270   -67.199   -66.985   -66.628   -66.129   -65.487   -64.703   -63.776   -62.706   -61.494   -60.139   -58.641   -57.001   -55.218   -53.292   -51.224   -49.013   -46.660   -44.163   -41.525   -38.743   -35.819   -32.753   -29.543   -26.192   -22.697   -19.060   -15.280   -11.357    -7.292    -3.085     1.266     5.759    10.394    15.173    20.093    25.157    30.363    35.712    41.203    46.837    52.614    58.533    64.595    70.800    77.147    83.637    90.270    97.045   103.963   102.027    98.585    95.191    91.845    88.550    85.306    82.114    78.975    75.890    72.859    69.883    66.963    64.100    61.293    58.545    55.855    53.223    50.651    48.139    45.687    43.295    40.965    38.696    36.489    34.345    32.262    30.243    28.287    26.394    24.565    22.799    21.099    19.462    17.890    16.383    14.941    13.565    12.254    11.009     9.829     8.716     7.669     6.688     5.774     4.926     4.145     3.432     2.785     2.205     1.693     1.248     0.871     0.561     0.319     0.145     0.038     0.000     0.000     0.000     0.000     0.000     0.000     0.000     0.000     0.000     0.000     0.000     0.000     0.000     0.000     0.000     0.000     0.000     0.000     0.000     0.000
     0.000     0.000     0.000     0.000     0.000     0.000     0.000     0.000     0.000     0.000     0.000     0.000     0.000     0.000     0.000     0.000     0.000     0.000     0.000     0.000     0.000     0.024     0.115     0.273     0.499     0.792     1.153     1.581     2.076     2.638     3.267     3.963     4.725     5.554     6.449     7.410     8.437     9.529    10.688    11.912    13.201    14.555    15.974    17.458    19.006    20.618    22.294    24.034    25.837    27.703    29.633    31.624    33.678    35.794    37.971    40.209    42.508    44.868    47.287    49.765    52.303    54.899    57.553    60.264    63.032    65.857    68.736    71.671    74.659    77.701    80.795    83.941    87.138    90.384    93.679    97.022   100.411   103.845   100.397    93.622    86.989    80.499    74.152    67.947    61.885    55.966    50.189    44.555    39.064    33.715    28.509    23.445    18.524    13.746     9.111     4.618     0.267    -3.941    -8.006   -11.928   -15.708   -19.345   -22.840   -26.192   -29.401   -32.467   -35.391   -38.173   -40.812   -43.308   -45.661   -47.872   -49.940   -51.866   -53.649   -55.289   -56.787   -58.142   -59.354   -60.424   -61.351   -62.135   -62.777   -63.277   -63.633   -63.847   -63.918   -63.847   -63.633   -63.277   -62.777   -62.135   -61.351   -60.424   -59.354   -58.142   -56.787   -55.289   -53.649   -51.866   -49.940   -47.872   -45.661   -43.308   -40.812   -38.173   -35.391   -32.467   -29.401   -26.192   -22.840   -19.345   -15.708   -11.928    -8.006    -3.941     0.267     4.618     9.111    13.746    18.524    23.445    28.509    33.715    39.064    44.555    50.189    55.966    61.885    67.947    74.152    80.499    86.989    93.622   100.397   103.845   100.411    97.022    93.679    90.384    87.138    83.941    80.795    77.701    74.659    71.671    68.736    65.857    63.032    60.264    57.553    54.899    52.303    49.765    47.287    44.868    42.508    40.209    37.971    35.794    33.678    31.624    29.633    27.703    25.837    24.034    22.294    20.618    19.006    17.458    15.974    14.555    13.201    11.912    10.688     9.529     8.437     7.410     6.449     5.554     4.725     3.963     3.267     2.638     2.076     1.581     1.153     0.792     0.499     0.273     0.115     0.024     0.000     0.000     0.000     0.000     0.000     0.000     0.000     0.000     0.000     0.000     0.000     0.000     0.000     0.000     0.000     0.000     0.000     0.000     0.000     0.000
     0.000     0.000     0.000     0.000     0.000     0.000     0.000     0.000     0.000     0.000     0.000     0.000     0.000     0.000     0.000     0.000     0.000     0.000     0.000     0.000     0.000     0.012     0.087     0.229     0.439     0.715     1.059     1.469     1.946     2.490     3.101     3.777     4.520     5.329     6.204     7.145     8.151     9.222    10.359    11.561    12.828    14.159    15.554    17.014    18.537    20.124    21.775    23.489    25.265    27.104    29.005    30.968    32.993    35.078    37.225    39.432    41.699    44.025    46.411    48.855    51.357    53.917    56.533    59.206    61.935    64.719    67.558    70.450    73.395    76.392    79.441    82.539    85.687    88.884    92.128    95.418    98.752   102.131   103.891    97.116    90.484    83.994    77.647    71.442    65.380    59.461    53.684    48.050    42.558    37.210    32.003    26.940    22.019    17.241    12.605     8.112     3.762    -0.446    -4.511    -8.433   -12.213   -15.850   -19.345   -22.697   -25.906   -28.973   -31.897   -34.678   -37.317   -39.813   -42.167   -44.377   -46.446   -48.371   -50.154   -51.794   -53.292   -54.647   -55.860   -56.929   -57.856   -58.641   -59.283   -59.782   -60.139   -60.353   -60.424   -60.353   -60.139   -59.782   -59.283   -58.641   -57.856   -56.929   -55.860   -54.647   -53.292   -51.794   -50.154   -48.371   -46.446   -44.377   -42.167   -39.813   -37.317   -34.678   -31.897   -28.973   -25.906   -22.697   -19.345   -15.850   -12.213    -8.433    -4.511    -0.446     3.762     8.112    12.605    17.241    22.019    26.940    32.003    37.210    42.558    48.050    53.684    59.461    65.380    71.442    77.647    83.994    90.484    97.116   103.891   102.131    98.752    95.418    92.128    88.884    85.687    82.539    79.441    76.392    73.395    70.450    67.558    64.719    61.935    59.206    56.533    53.917    51.357    48.855    46.411    44.025    41.699    39.432    37.225    35.078    32.993    30.968    29.005    27.104    25.265    23.489    21.775    20.124    18.537    17.014    15.554    14.159    12.828    11.561    10.359     9.222     8.151     7.145     6.204     5.329     4.520     3.777     3.101     2.490     1.946     1.469     1.059     0.715     0.439     0.229     0.087     0.012     0.000     0.000     0.000     0.000     0.000     0.000     0.000     0.000     0.000     0.000     0.000     0.000     0.000     0.000     0.000     0.000     0.000     0.000     0.000     0.000
     0.000     0.000     0.000     0.000     0.000     0.000     0.000     0.000     0.000     0.000     0.000     0.000     0.000     0.000     0.000     0.000     0.000     0.000     0.000     0.000     0.000     0.005     0.063     0.188     0.380     0.639     0.965     1.357     1.816     2.341     2.932     3.589     4.312     5.101     5.955     6.875     7.860     8.909    10.024    11.203    12.446    13.753    15.125    16.559    18.058    19.619    21.243    22.930    24.679    26.489    28.362    30.295    32.290    34.345    36.460    38.634    40.868    43.161    45.512    47.920    50.386    52.909    55.487    58.121    60.810    63.553    66.349    69.198    72.098    75.050    78.052    81.102    84.201    87.347    90.539    93.775    97.055   100.377   103.739   100.753    94.121    87.631    81.284    75.079    69.017    63.098    57.321    51.687    46.196    40.847    35.641    30.577    25.656    20.878    16.242    11.749     7.399     3.191    -0.874    -4.796    -8.576   -12.213   -15.708   -19.060   -22.269   -25.336   -28.260   -31.041   -33.680   -36.176   -38.529   -40.740   -42.808   -44.734   -46.517   -48.157   -49.655   -51.010   -52.222   -53.292   -54.219   -55.004   -55.646   -56.145   -56.501   -56.715   -56.787   -56.715   -56.501   -56.145   -55.646   -55.004   -54.219   -53.292   -52.222   -51.010   -49.655   -48.157   -46.517   -44.734   -42.808   -40.740   -38.529   -36.176   -33.680   -31.041   -28.260   -25.336   -22.269   -19.060   -15.708   -12.213    -8.576    -4.796    -0.874     3.191     7.399    11.749    16.242    20.878    25.656    30.577    35.641    40.847    46.196    51.687    57.321    63.098    69.017    75.079    81.284    87.631    94.121   100.753   103.739   100.377    97.055    93.775    90.539    87.347    84.201    81.102    78.052    75.050    72.098    69.198    66.349    63.553    60.810    58.121    55.487    52.909    50.386    47.920    45.512    43.161    40.868    38.634    36.460    34.345    32.290    30.295    28.362    26.489    24.679    22.930    21.243    19.619    18.058    16.559    15.125    13.753    12.446    11.203    10.024     8.909     7.860     6.875     5.955     5.101     4.312     3.589     2.932     2.341     1.816     1.357     0.965     0.639     0.380     0.188     0.063     0.005     0.000     0.000     0.000     0.000     0.000     0.000     0.000     0.000     0.000     0.000     0.000     0.000     0.000     0.000     0.000     0.000     0.000     0.000     0.000     0.000
     0.000     0.000     0.000     0.000     0.000     0.000     0.000     0.000     0.000     0.000     0.000     0.000     0.000     0.000     0.000     0.000     0.000     0.000     0.000     0.000     0.000     0.000     0.042     0.149     0.324     0.565     0.872     1.246     1.686     2.191     2.763     3.400     4.102     4.870     5.703     6.601     7.563     8.590     9.682    10.837    12.057    13.340    14.686    16.095    17.567    19.102    20.699    22.358    24.079    25.861    27.703    29.607    31.570    33.594    35.676    37.818    40.018    42.276    44.591    46.963    49.392    51.877    54.416    57.010    59.658    62.359    65.112    67.917    70.772    73.677    76.631    79.633    82.681    85.776    88.914    92.096    95.320    98.585   101.888   104.533    97.901    91.411    85.064    78.859    72.797    66.878    61.101    55.467    49.975    44.627    39.420    34.357    29.436    24.658    20.022    15.529    11.179     6.971     2.906    -1.016    -4.796    -8.433   -11.928   -15.280   -18.489   -21.556   -24.480   -27.261   -29.900   -32.396   -34.750   -36.960   -39.029   -40.954   -42.737   -44.377   -45.875   -47.230   -48.443   -49.512   -50.439   -51.224   -51.866   -52.365   -52.722   -52.936   -53.007   -52.936   -52.722   -52.365   -51.866   -51.224   -50.439   -49.512   -48.443   -47.230   -45.875   -44.377   -42.737   -40.954   -39.029   -36.960   -34.750   -32.396   -29.900   -27.261   -24.480   -21.556   -18.489   -15.280   -11.928    -8.433    -4.796    -1.016     2.906     6.971    11.179    15.529    20.022    24.658    29.436    34.357    39.420    44.627    49.975    55.467    61.101    66.878    72.797    78.859    85.064    91.411    97.901   104.533   101.888    98.585    95.320    92.096    88.914    85.776    82.681    79.633    76.631    73.677    70.772    67.917    65.112    62.359    59.658    57.010    54.416    51.877    49.392    46.963    44.591    42.276    40.018    37.818    35.676    33.594    31.570    29.607    27.703    25.861    24.079    22.358    20.699    19.102    17.567    16.095    14.686    13.340    12.057    10.837     9.682     8.590     7.563     6.601     5.703     4.870     4.102     3.400     2.763     2.191     1.686     1.246     0.872     0.565     0.324     0.149     0.042     0.000     0.000     0.000     0.000     0.000     0.000     0.000     0.000     0.000     0.000     0.000     0.000     0.000     0.000     0.000     0.000     0.000     0.000     0.000     0.000     0.000
     0.000     0.000     0.000     0.000     0.000     0.000     0.000     0.000     0.000     0.000     0.000     0.000     0.000     0.000     0.000     0.000     0.000     0.000     0.000     0.000     0.000     0.000     0.024     0.114     0.270     0.493     0.781     1.136     1.556     2.041     2.592     3.209     3.890     4.637     5.448     6.323     7.263     8.267     9.335    10.466    11.661    12.918    14.239    15.622    17.068    18.575    20.144    21.775    23.467    25.219    27.031    28.904    30.835    32.826    34.876    36.984    39.149    41.372    43.651    45.986    48.377    50.822    53.322    55.875    58.481    61.139    63.848    66.608    69.417    72.275    75.181    78.133    81.130    84.172    87.257    90.384    93.552    96.758   100.002   103.282   101.823    95.333    88.986    82.781    76.719    70.800    65.023    59.389    53.898    48.549    43.343    38.279    33.358    28.580    23.945    19.452    15.101    10.893     6.828     2.906    -0.874    -4.511    -8.006   -11.357   -14.567   -17.633   -20.557   -23.339   -25.978   -28.474   -30.827   -33.038   -35.106   -37.032   -38.815   -40.455   -41.953   -43.308   -44.520   -45.590   -46.517   -47.301   -47.943   -48.443   -48.799   -49.013   -49.084   -49.013   -48.799   -48.443   -47.943   -47.301   -46.517   -45.590   -44.520   -43.308   -41.953   -40.455   -38.815   -37.032   -35.106   -33.038   -30.827   -28.474   -25.978   -23.339   -20.557   -17.633   -14.567   -11.357    -8.006    -4.511    -0.874     2.906     6.828    10.893    15.101    19.452    23.945    28.580    33.358    38.279    43.343    48.549    53.898    59.389    65.023    70.800    76.719    82.781    88.986    95.333   101.823   103.282   100.002    96.758    93.552    90.384    87.257    84.172    81.130    78.133    75.181    72.275    69.417    66.608    63.848    61.139    58.481    55.875    53.322    50.822    48.377    45.986    43.651    41.372    39.149    36.984    34.876    32.826    30.835    28.904    27.031    25.219    23.467    21.775    20.144    18.575    17.068    15.622    14.239    12.918    11.661    10.466     9.335     8.267     7.263     6.323     5.448     4.637     3.890     3.209     2.592     2.041     1.556     1.136     0.781     0.493     0.270     0.114     0.024     0.000     0.000     0.000     0.000     0.000     0.000     0.000     0.000     0.000     0.000     0.000     0.000     0.000     0.000     0.000     0.000     0.000     0.000     0.000     0.000     0.000
     0.000     0.000     0.000     0.000     0.000     0.000     0.000     0.000     0.000     0.000     0.000     0.000     0.000     0.000     0.000     0.000     0.000     0.000     0.000     0.000     0.000     0.000     0.011     0.083     0.220     0.423     0.692     1.027     1.427     1.892     2.422     3.017     3.677     4.401     5.190     6.042     6.959     7.939     8.982    10.089    11.258    12.490    13.785    15.141    16.559    18.039    19.580    21.181    22.843    24.565    26.346    28.187    30.086    32.044    34.060    36.133    38.263    40.449    42.692    44.989    47.341    49.747    52.206    54.718    57.281    59.896    62.560    65.274    68.037    70.847    73.703    76.604    79.550    82.539    85.570    88.641    91.751    94.899    98.083   101.302   104.553    99.398    93.051    86.846    80.784    74.865    69.088    63.454    57.963    52.614    47.408    42.344    37.424    32.645    28.010    23.517    19.166    14.959    10.893     6.971     3.191    -0.446    -3.941    -7.292   -10.502   -13.568   -16.492   -19.274   -21.912   -24.409   -26.762   -28.973   -31.041   -32.967   -34.750   -36.390   -37.888   -39.243   -40.455   -41.525   -42.452   -43.236   -43.878   -44.377   -44.734   -44.948   -45.019   -44.948   -44.734   -44.377   -43.878   -43.236   -42.452   -41.525   -40.455   -39.243   -37.888   -36.390   -34.750   -32.967   -31.041   -28.973   -26.762   -24.409   -21.912   -19.274   -16.492   -13.568   -10.502    -7.292    -3.941    -0.446     3.191     6.971    10.893    14.959    19.166    23.517    28.010    32.645    37.424    42.344    47.408    52.614    57.963    63.454    69.088    74.865    80.784    86.846    93.051    99.398   104.553   101.302    98.083    94.899    91.751    88.641    85.570    82.539    79.550    76.604    73.703    70.847    68.037    65.274    62.560    59.896    57.281    54.718    52.206    49.747    47.341    44.989    42.692    40.449    38.263    36.133    34.060    32.044    30.086    28.187    26.346    24.565    22.843    21.181    19.580    18.039    16.559    15.141    13.785    12.490    11.258    10.089     8.982     7.939     6.959     6.042     5.190     4.401     3.677     3.017     2.422     1.892     1.427     1.027     0.692     0.423     0.220     0.083     0.011     0.000     0.000     0.000     0.000     0.000     0.000     0.000     0.000     0.000     0.000     0.000     0.000     0.000     0.000     0.000     0.000     0.000     0.000     0.000     0.000     0.000
     0.000     0.000     0.000     0.000     0.000     0.000     0.000     0.000     0.000     0.000     0.000     0.000     0.000     0.000     0.000     0.000     0.000     0.000     0.000     0.000     0.000     0.000     0.003     0.055     0.174     0.357     0.606     0.921     1.300     1.744     2.253     2.826     3.464     4.165     4.931     5.760     6.652     7.608     8.626     9.707    10.851    12.057    13.324    14.653    16.043    17.494    19.006    20.577    22.209    23.900    25.649    27.458    29.324    31.248    33.229    35.267    37.361    39.511    41.715    43.974    46.286    48.652    51.070    53.539    56.060    58.630    61.249    63.917    66.632    69.393    72.199    75.050    77.944    80.879    83.855    86.870    89.922    93.011    96.135    99.291   102.478   103.606    97.259    91.054    84.992    79.073    73.296    67.662    62.171    56.822    51.616    46.552    41.631    36.853    32.217    27.724    23.374    19.166    15.101    11.179     7.399     3.762     0.267    -3.085    -6.294    -9.361   -12.285   -15.066   -17.705   -20.201   -22.554   -24.765   -26.833   -28.759   -30.542   -32.182   -33.680   -35.035   -36.247   -37.317   -38.244   -39.029   -39.670   -40.170   -40.526   -40.740   -40.812   -40.740   -40.526   -40.170   -39.670   -39.029   -38.244   -37.317   -36.247   -35.035   -33.680   -32.182   -30.542   -28.759   -26.833   -24.765   -22.554   -20.201   -17.705   -15.066   -12.285    -9.361    -6.294    -3.085     0.267     3.762     7.399    11.179    15.101    19.166    23.374    27.724    32.217    36.853    41.631    46.552    51.616    56.822    62.171    67.662    73.296    79.073    84.992    91.054    97.259   103.606   102.478    99.291    96.135    93.011    89.922    86.870    83.855    80.879    77.944    75.050    72.199    69.393    66.632    63.917    61.249    58.630    56.060    53.539    51.070    48.652    46.286    43.974    41.715    39.511    37.361    35.267    33.229    31.248    29.324    27.458    25.649    23.900    22.209    20.577    19.006    17.494    16.043    14.653    13.324    12.057    10.851     9.707     8.626     7.608     6.652     5.760     4.931     4.165     3.464     2.826     2.253     1.744     1.300     0.921     0.606     0.357     0.174     0.055     0.003     0.000     0.000     0.000     0.000     0.000     0.000     0.000     0.000     0.000     0.000     0.000     0.000     0.000     0.000     0.000     0.000     0.000     0.000     0.000     0.000     0.000
     0.000     0.000     0.000     0.000     0.000     0.000     0.000     0.000     0.000     0.000     0.000     0.000     0.000     0.000     0.000     0.000     0.000     0.000     0.000     0.000     0.000     0.000     0.000     0.033     0.131     0.295     0.524     0.817     1.175     1.598     2.084     2.635     3.250     3.928     4.670     5.475     6.343     7.274     8.267     9.322    10.439    11.618    12.858    14.159    15.520    16.942    18.424    19.965    21.565    23.224    24.942    26.717    28.550    30.440    32.386    34.388    36.445    38.557    40.723    42.942    45.215    47.539    49.915    52.342    54.818    57.344    59.917    62.538    65.205    67.917    70.673    73.472    76.313    79.194    82.114    85.073    88.067    91.097    94.159    97.253   100.377   103.528   101.609    95.405    89.343    83.423    77.647    72.012    66.521    61.172    55.966    50.903    45.982    41.203    36.568    32.075    27.724    23.517    19.452    15.529    11.749     8.112     4.618     1.266    -1.944    -5.010    -7.934   -10.716   -13.354   -15.850   -18.204   -20.415   -22.483   -24.409   -26.192   -27.832   -29.329   -30.685   -31.897   -32.967   -33.894   -34.678   -35.320   -35.819   -36.176   -36.390   -36.461   -36.390   -36.176   -35.819   -35.320   -34.678   -33.894   -32.967   -31.897   -30.685   -29.329   -27.832   -26.192   -24.409   -22.483   -20.415   -18.204   -15.850   -13.354   -10.716    -7.934    -5.010    -1.944     1.266     4.618     8.112    11.749    15.529    19.452    23.517    27.724    32.075    36.568    41.203    45.982    50.903    55.966    61.172    66.521    72.012    77.647    83.423    89.343    95.405   101.609   103.528   100.377    97.253    94.159    91.097    88.067    85.073    82.114    79.194    76.313    73.472    70.673    67.917    65.205    62.538    59.917    57.344    54.818    52.342    49.915    47.539    45.215    42.942    40.723    38.557    36.445    34.388    32.386    30.440    28.550    26.717    24.942    23.224    21.565    19.965    18.424    16.942    15.520    14.159    12.858    11.618    10.439     9.322     8.267     7.274     6.343     5.475     4.670     3.928     3.250     2.635     2.084     1.598     1.175     0.817     0.524     0.295     0.131     0.033     0.000     0.000     0.000     0.000     0.000     0.000     0.000     0.000     0.000     0.000     0.000     0.000     0.000     0.000     0.000     0.000     0.000     0.000     0.000     0.000     0.000     0.000
     0.000     0.000     0.000     0.000     0.000     0.000     0.000     0.000     0.000     0.000     0.000     0.000     0.000     0.000     0.000     0.000     0.000     0.000     0.000     0.000     0.000     0.000     0.000     0.016     0.094     0.237     0.445     0.717     1.053     1.454     1.918     2.446     3.037     3.692     4.410     5.190     6.033     6.938     7.905     8.934    10.024    11.175    12.387    13.659    14.991    16.383    17.835    19.345    20.914    22.540    24.225    25.967    27.765    29.620    31.530    33.495    35.515    37.589    39.716    41.896    44.128    46.411    48.744    51.127    53.559    56.039    58.566    61.139    63.757    66.420    69.125    71.872    74.659    77.486    80.351    83.252    86.188    89.158    92.159    95.191    98.250   101.336   104.446    99.898    93.836    87.916    82.140    76.505    71.014    65.665    60.459    55.396    50.475    45.696    41.061    36.568    32.217    28.010    23.945    20.022    16.242    12.605     9.111     5.759     2.549    -0.517    -3.441    -6.223    -8.861   -11.357   -13.711   -15.922   -17.990   -19.916   -21.699   -23.339   -24.836   -26.192   -27.404   -28.474   -29.401   -30.185   -30.827   -31.326   -31.683   -31.897   -31.968   -31.897   -31.683   -31.326   -30.827   -30.185   -29.401   -28.474   -27.404   -26.192   -24.836   -23.339   -21.699   -19.916   -17.990   -15.922   -13.711   -11.357    -8.861    -6.223    -3.441    -0.517     2.549     5.759     9.111    12.605    16.242    20.022    23.945    28.010    32.217    36.568    41.061    45.696    50.475    55.396    60.459    65.665    71.014    76.505    82.140    87.916    93.836    99.898   104.446   101.336    98.250    95.191    92.159    89.158    86.188    83.252    80.351    77.486    74.659    71.872    69.125    66.420    63.757    61.139    58.566    56.039    53.559    51.127    48.744    46.411    44.128    41.896    39.716    37.589    35.515    33.495    31.530    29.620    27.765    25.967    24.225    22.540    20.914    19.345    17.835    16.383    14.991    13.659    12.387    11.175    10.024     8.934     7.905     6.938     6.033     5.190     4.410     3.692     3.037     2.446     1.918     1.454     1.053     0.717     0.445     0.237     0.094     0.016     0.000     0.000     0.000     0.000     0.000     0.000     0.000     0.000     0.000     0.000     0.000     0.000     0.000     0.000     0.000     0.000     0.000     0.000     0.000     0.000     0.000     0.000
     0.000     0.000     0.000     0.000     0.000     0.000     0.000     0.000     0.000     0.000     0.000     0.000     0.000     0.000     0.000     0.000     0.000     0.000     0.000     0.000     0.000     0.000     0.000     0.005     0.062     0.184     0.370     0.620     0.935     1.312     1.754     2.258     2.826     3.456     4.149     4.905     5.722     6.601     7.541     8.543     9.605    10.728    11.912    13.155    14.457    15.819    17.239    18.718    20.255    21.849    23.500    25.207    26.971    28.790    30.663    32.592    34.574    36.609    38.696    40.836    43.026    45.267    47.557    49.897    52.284    54.718    57.198    59.723    62.292    64.904    67.558    70.252    72.986    75.758    78.567    81.410    84.288    87.198    90.138    93.106    96.102    99.122   102.166   104.533    98.471    92.552    86.775    81.141    75.650    70.301    65.095    60.031    55.110    50.332    45.696    41.203    36.853    32.645    28.580    24.658    20.878    17.241    13.746    10.394     7.185     4.118     1.194    -1.587    -4.226    -6.722    -9.075   -11.286   -13.354   -15.280   -17.063   -18.703   -20.201   -21.556   -22.768   -23.838   -24.765   -25.550   -26.192   -26.691   -27.047   -27.261   -27.333   -27.261   -27.047   -26.691   -26.192   -25.550   -24.765   -23.838   -22.768   -21.556   -20.201   -18.703   -17.063   -15.280   -13.354   -11.286    -9.075    -6.722    -4.226    -1.587     1.194     4.118     7.185    10.394    13.746    17.241    20.878    24.658    28.580    32.645    36.853    41.203    45.696    50.332    55.110    60.031    65.095    70.301    75.650    81.141    86.775    92.552    98.471   104.533   102.166    99.122    96.102    93.106    90.138    87.198    84.288    81.410    78.567    75.758    72.986    70.252    67.558    64.904    62.292    59.723    57.198    54.718    52.284    49.897    47.557    45.267    43.026    40.836    38.696    36.609    34.574    32.592    30.663    28.790    26.971    25.207    23.500    21.849    20.255    18.718    17.239    15.819    14.457    13.155    11.912    10.728     9.605     8.543     7.541     6.601     5.722     4.905     4.149     3.456     2.826     2.258     1.754     1.312     0.935     0.620     0.370     0.184     0.062     0.005     0.000     0.000     0.000     0.000     0.000     0.000     0.000     0.000     0.000     0.000     0.000     0.000     0.000     0.000     0.000     0.000     0.000     0.000     0.000     0.000     0.000     0.000
     0.000     0.000     0.000     0.000     0.000     0.000     0.000     0.000     0.000     0.000     0.000     0.000     0.000     0.000     0.000     0.000     0.000     0.000     0.000     0.000     0.000     0.000     0.000     0.000     0.036     0.137     0.301     0.529     0.820     1.175     1.593     2.074     2.617     3.223     3.890     4.620     5.411     6.263     7.177     8.151     9.185    10.280    11.434    12.647    13.919    15.250    16.639    18.086    19.589    21.150    22.767    24.440    26.168    27.951    29.788    31.678    33.622    35.618    37.665    39.764    41.912    44.111    46.357    48.652    50.993    53.381    55.814    58.290    60.810    63.371    65.974    68.615    71.295    74.012    76.764    79.550    82.369    85.219    88.097    91.003    93.935    96.890    99.866   102.862   103.249    97.330    91.553    85.919    80.428    75.079    69.873    64.809    59.889    55.110    50.475    45.982    41.631    37.424    33.358    29.436    25.656    22.019    18.524    15.173    11.963     8.897     5.973     3.191     0.552    -1.944    -4.297    -6.508    -8.576   -10.502   -12.285   -13.925   -15.423   -16.778   -17.990   -19.060   -19.987   -20.771   -21.413   -21.912   -22.269   -22.483   -22.554   -22.483   -22.269   -21.912   -21.413   -20.771   -19.987   -19.060   -17.990   -16.778   -15.423   -13.925   -12.285   -10.502    -8.576    -6.508    -4.297    -1.944     0.552     3.191     5.973     8.897    11.963    15.173    18.524    22.019    25.656    29.436    33.358    37.424    41.631    45.982    50.475    55.110    59.889    64.809    69.873    75.079    80.428    85.919    91.553    97.330   103.249   102.862    99.866    96.890    93.935    91.003    88.097    85.219    82.369    79.550    76.764    74.012    71.295    68.615    65.974    63.371    60.810    58.290    55.814    53.381    50.993    48.652    46.357    44.111    41.912    39.764    37.665    35.618    33.622    31.678    29.788    27.951    26.168    24.440    22.767    21.150    19.589    18.086    16.639    15.250    13.919    12.647    11.434    10.280     9.185     8.151     7.177     6.263     5.411     4.620     3.890     3.223     2.617     2.074     1.593     1.175     0.820     0.529     0.301     0.137     0.036     0.000     0.000     0.000     0.000     0.000     0.000     0.000     0.000     0.000     0.000     0.000     0.000     0.000     0.000     0.000     0.000     0.000     0.000     0.000     0.000     0.000     0.000     0.000
     0.000     0.000     0.000     0.000     0.000     0.000     0.000     0.000     0.000     0.000     0.000     0.000     0.000     0.000     0.000     0.000     0.000     0.000     0.000     0.000     0.000     0.000     0.000     0.000     0.017     0.095     0.237     0.442     0.711     1.042     1.436     1.892     2.411     2.991     3.633     4.337     5.101     5.926     6.812     7.758     8.764     9.829    10.954    12.137    13.378    14.678    16.035    17.449    18.919    20.446    22.028    23.666    25.358    27.104    28.904    30.756    32.661    34.617    36.624    38.681    40.787    42.942    45.145    47.395    49.691    52.031    54.416    56.844    59.314    61.824    64.374    66.963    69.589    72.250    74.946    77.674    80.434    83.223    86.041    88.884    91.751    94.641    97.551   100.479   103.422   102.251    96.474    90.840    85.349    80.000    74.794    69.730    64.809    60.031    55.396    50.903    46.552    42.344    38.279    34.357    30.577    26.940    23.445    20.093    16.884    13.818    10.893     8.112     5.473     2.977     0.624    -1.587    -3.655    -5.581    -7.364    -9.004   -10.502   -11.857   -13.069   -14.139   -15.066   -15.850   -16.492   -16.992   -17.348   -17.562   -17.633   -17.562   -17.348   -16.992   -16.492   -15.850   -15.066   -14.139   -13.069   -11.857   -10.502    -9.004    -7.364    -5.581    -3.655    -1.587     0.624     2.977     5.473     8.112    10.893    13.818    16.884    20.093    23.445    26.940    30.577    34.357    38.279    42.344    46.552    50.903    55.396    60.031    64.809    69.730    74.794    80.000    85.349    90.840    96.474   102.251   103.422   100.479    97.551    94.641    91.751    88.884    86.041    83.223    80.434    77.674    74.946    72.250    69.589    66.963    64.374    61.824    59.314    56.844    54.416    52.031    49.691    47.395    45.145    42.942    40.787    38.681    36.624    34.617    32.661    30.756    28.904    27.104    25.358    23.666    22.028    20.446    18.919    17.449    16.035    14.678    13.378    12.137    10.954     9.829     8.764     7.758     6.812     5.926     5.101     4.337     3.633     2.991     2.411     1.892     1.436     1.042     0.711     0.442     0.237     0.095     0.017     0.000     0.000     0.000     0.000     0.000     0.000     0.000     0.000     0.000     0.000     0.000     0.000     0.000     0.000     0.000     0.000     0.000     0.000     0.000     0.000     0.000     0.000     0.000
     0.000     0.000     0.000     0.000     0.000     0.000     0.000     0.000     0.000     0.000     0.000     0.000     0.000     0.000     0.000     0.000     0.000     0.000     0.000     0.000     0.000     0.000     0.000     0.000     0.005     0.060     0.180     0.362     0.606     0.914     1.283     1.715     2.208     2.763     3.379     4.055     4.793     5.591     6.449     7.366     8.343     9.378    10.473    11.625    12.835    14.103    15.427    16.808    18.245    19.737    21.284    22.886    24.542    26.251    28.013    29.826    31.692    33.608    35.574    37.589    39.653    41.764    43.923    46.127    48.377    50.670    53.007    55.385    57.805    60.264    62.762    65.297    67.869    70.475    73.114    75.784    78.485    81.214    83.970    86.751    89.555    92.379    95.223    98.083   100.958   103.845   101.538    95.904    90.412    85.064    79.857    74.794    69.873    65.095    60.459    55.966    51.616    47.408    43.343    39.420    35.641    32.003    28.509    25.157    21.948    18.881    15.957    13.176    10.537     8.041     5.687     3.476     1.408    -0.517    -2.300    -3.941    -5.438    -6.793    -8.006    -9.075   -10.002   -10.787   -11.429   -11.928   -12.285   -12.499   -12.570   -12.499   -12.285   -11.928   -11.429   -10.787   -10.002    -9.075    -8.006    -6.793    -5.438    -3.941    -2.300    -0.517     1.408     3.476     5.687     8.041    10.537    13.176    15.957    18.881    21.948    25.157    28.509    32.003    35.641    39.420    43.343    47.408    51.616    55.966    60.459    65.095    69.873    74.794    79.857    85.064    90.412    95.904   101.538   103.845   100.958    98.083    95.223    92.379    89.555    86.751    83.970    81.214    78.485    75.784    73.114    70.475    67.869    65.297    62.762    60.264    57.805    55.385    53.007    50.670    48.377    46.127    43.923    41.764    39.653    37.589    35.574    33.608    31.692    29.826    28.013    26.251    24.542    22.886    21.284    19.737    18.245    16.808    15.427    14.103    12.835    11.625    10.473     9.378     8.343     7.366     6.449     5.591     4.793     4.055     3.379     2.763     2.208     1.715     1.283     0.914     0.606     0.362     0.180     0.060     0.005     0.000     0.000     0.000     0.000     0.000     0.000     0.000     0.000     0.000     0.000     0.000     0.000     0.000     0.000     0.000     0.000     0.000     0.000     0.000     0.000     0.000     0.000     0.000
     0.000     0.000     0.000     0.000     0.000     0.000     0.000     0.000     0.000     0.000     0.000     0.000     0.000     0.000     0.000     0.000     0.000     0.000     0.000     0.000     0.000     0.000     0.000     0.000     0.000     0.033     0.129     0.287     0.508     0.791     1.136     1.542     2.009     2.538     3.127     3.777     4.487     5.257     6.086     6.975     7.922     8.928     9.991    11.112    12.291    13.526    14.817    16.165    17.567    19.025    20.537    22.102    23.721    25.393    27.116    28.891    30.716    32.592    34.516    36.489    38.510    40.578    42.692    44.850    47.053    49.299    51.587    53.917    56.286    58.694    61.139    63.621    66.138    68.688    71.270    73.883    76.525    79.194    81.888    84.607    87.347    90.107    92.885    95.678    98.484   101.302   104.127   101.110    95.618    90.270    85.064    80.000    75.079    70.301    65.665    61.172    56.822    52.614    48.549    44.627    40.847    37.210    33.715    30.363    27.154    24.087    21.163    18.382    15.743    13.247    10.893     8.683     6.614     4.689     2.906     1.266    -0.232    -1.587    -2.799    -3.869    -4.796    -5.581    -6.223    -6.722    -7.078    -7.292    -7.364    -7.292    -7.078    -6.722    -6.223    -5.581    -4.796    -3.869    -2.799    -1.587    -0.232     1.266     2.906     4.689     6.614     8.683    10.893    13.247    15.743    18.382    21.163    24.087    27.154    30.363    33.715    37.210    40.847    44.627    48.549    52.614    56.822    61.172    65.665    70.301    75.079    80.000    85.064    90.270    95.618   101.110   104.127   101.302    98.484    95.678    92.885    90.107    87.347    84.607    81.888    79.194    76.525    73.883    71.270    68.688    66.138    63.621    61.139    58.694    56.286    53.917    51.587    49.299    47.053    44.850    42.692    40.578    38.510    36.489    34.516    32.592    30.716    28.891    27.116    25.393    23.721    22.102    20.537    19.025    17.567    16.165    14.817    13.526    12.291    11.112     9.991     8.928     7.922     6.975     6.086     5.257     4.487     3.777     3.127     2.538     2.009     1.542     1.136     0.791     0.508     0.287     0.129     0.033     0.000     0.000     0.000     0.000     0.000     0.000     0.000     0.000     0.000     0.000     0.000     0.000     0.000     0.000     0.000     0.000     0.000     0.000     0.000     0.000     0.000     0.000     0.000     0.000
     0.000     0.000     0.000     0.000     0.000     0.000     0.000     0.000     0.000     0.000     0.000     0.000     0.000     0.000     0.000     0.000     0.000     0.000     0.000     0.000     0.000     0.000     0.000     0.000     0.000     0.013     0.086     0.220     0.416     0.674     0.994     1.374     1.816     2.318     2.880     3.503     4.185     4.926     5.727     6.586     7.503     8.478     9.510    10.600    11.746    12.949    14.207    15.520    16.888    18.311    19.786    21.316    22.897    24.531    26.215    27.951    29.736    31.570    33.453    35.384    37.361    39.385    41.453    43.566    45.722    47.920    50.160    52.439    54.758    57.114    59.507    61.935    64.397    66.892    69.417    71.972    74.555    77.164    79.798    82.454    85.131    87.826    90.539    93.265    96.004    98.752   101.508   104.269   100.967    95.618    90.412    85.349    80.428    75.650    71.014    66.521    62.171    57.963    53.898    49.975    46.196    42.558    39.064    35.712    32.503    29.436    26.512    23.731    21.092    18.596    16.242    14.031    11.963    10.038     8.255     6.614     5.117     3.762     2.549     1.480     0.552    -0.232    -0.874    -1.373    -1.730    -1.944    -2.015    -1.944    -1.730    -1.373    -0.874    -0.232     0.552     1.480     2.549     3.762     5.117     6.614     8.255    10.038    11.963    14.031    16.242    18.596    21.092    23.731    26.512    29.436    32.503    35.712    39.064    42.558    46.196    49.975    53.898    57.963    62.171    66.521    71.014    75.650    80.428    85.349    90.412    95.618   100.967   104.269   101.508    98.752    96.004    93.265    90.539    87.826    85.131    82.454    79.798    77.164    74.555    71.972    69.417    66.892    64.397    61.935    59.507    57.114    54.758    52.439    50.160    47.920    45.722    43.566    41.453    39.385    37.361    35.384    33.453    31.570    29.736    27.951    26.215    24.531    22.897    21.316    19.786    18.311    16.888    15.520    14.207    12.949    11.746    10.600     9.510     8.478     7.503     6.586     5.727     4.926     4.185     3.503     2.880     2.318     1.816     1.374     0.994     0.674     0.416     0.220     0.086     0.013     0.000     0.000     0.000     0.000     0.000     0.000     0.000     0.000     0.000     0.000     0.000     0.000     0.000     0.000     0.000     0.000     0.000     0.000     0.000     0.000     0.000     0.000     0.000     0.000
     0.000     0.000     0.000     0.000     0.000     0.000     0.000     0.000     0.000     0.000     0.000     0.000     0.000     0.000     0.000     0.000     0.000     0.000     0.000     0.000     0.000     0.000     0.000     0.000     0.000     0.002     0.051     0.161     0.332     0.565     0.859     1.213     1.628     2.103     2.638     3.233     3.886     4.599     5.370     6.199     7.086     8.030     9.031    10.089    11.203    12.372    13.596    14.875    16.208    17.595    19.035    20.527    22.071    23.666    25.311    27.007    28.752    30.545    32.386    34.273    36.207    38.186    40.209    42.276    44.385    46.535    48.726    50.955    53.223    55.528    57.868    60.243    62.650    65.089    67.558    70.055    72.579    75.128    77.701    80.295    82.909    85.541    88.188    90.848    93.520    96.200    98.887   101.577   104.269   101.110    95.904    90.840    85.919    81.141    76.505    72.012    67.662    63.454    59.389    55.467    51.687    48.050    44.555    41.203    37.994    34.927    32.003    29.222    26.583    24.087    21.734    19.523    17.455    15.529    13.746    12.106    10.608     9.253     8.041     6.971     6.044     5.259     4.618     4.118     3.762     3.548     3.476     3.548     3.762     4.118     4.618     5.259     6.044     6.971     8.041     9.253    10.608    12.106    13.746    15.529    17.455    19.523    21.734    24.087    26.583    29.222    32.003    34.927    37.994    41.203    44.555    48.050    51.687    55.467    59.389    63.454    67.662    72.012    76.505    81.141    85.919    90.840    95.904   101.110   104.269   101.577    98.887    96.200    93.520    90.848    88.188    85.541    82.909    80.295    77.701    75.128    72.579    70.055    67.558    65.089    62.650    60.243    57.868    55.528    53.223    50.955    48.726    46.535    44.385    42.276    40.209    38.186    36.207    34.273    32.386    30.545    28.752    27.007    25.311    23.666    22.071    20.527    19.035    17.595    16.208    14.875    13.596    12.372    11.203    10.089     9.031     8.030     7.086     6.199     5.370     4.599     3.886     3.233     2.638     2.103     1.628     1.213     0.859     0.565     0.332     0.161     0.051     0.002     0.000     0.000     0.000     0.000     0.000     0.000     0.000     0.000     0.000     0.000     0.000     0.000     0.000     0.000     0.000     0.000     0.000     0.000     0.000     0.000     0.000     0.000     0.000     0.000
     0.000     0.000     0.000     0.000     0.000     0.000     0.000     0.000     0.000     0.000     0.000     0.000     0.000     0.000     0.000     0.000     0.000     0.000     0.000     0.000     0.000     0.000     0.000     0.000     0.000     0.000     0.024     0.109     0.256     0.463     0.731     1.059     1.447     1.895     2.402     2.968     3.593     4.276     5.018     5.817     6.673     7.586     8.555     9.580    10.661    11.796    12.987    14.231    15.529    16.879    18.282    19.737    21.243    22.799    24.406    26.061    27.765    29.517    31.315    33.160    35.049    36.984    38.961    40.981    43.043    45.145    47.287    49.467    51.684    53.936    56.224    58.545    60.898    63.281    65.693    68.133    70.598    73.088    75.600    78.133    80.684    83.252    85.834    88.429    91.034    93.647    96.266    98.887   101.508   104.127   101.538    96.474    91.553    86.775    82.140    77.647    73.296    69.088    65.023    61.101    57.321    53.684    50.189    46.837    43.628    40.562    37.638    34.856    32.217    29.721    27.368    25.157    23.089    21.163    19.380    17.740    16.242    14.887    13.675    12.605    11.678    10.893    10.252     9.752     9.396     9.182     9.111     9.182     9.396     9.752    10.252    10.893    11.678    12.605    13.675    14.887    16.242    17.740    19.380    21.163    23.089    25.157    27.368    29.721    32.217    34.856    37.638    40.562    43.628    46.837    50.189    53.684    57.321    61.101    65.023    69.088    73.296    77.647    82.140    86.775    91.553    96.474   101.538   104.127   101.508    98.887    96.266    93.647    91.034    88.429    85.834    83.252    80.684    78.133    75.600    73.088    70.598    68.133    65.693    63.281    60.898    58.545    56.224    53.936    51.684    49.467    47.287    45.145    43.043    40.981    38.961    36.984    35.049    33.160    31.315    29.517    27.765    26.061    24.406    22.799    21.243    19.737    18.282    16.879    15.529    14.231    12.987    11.796    10.661     9.580     8.555     7.586     6.673     5.817     5.018     4.276     3.593     2.968     2.402     1.895     1.447     1.059     0.731     0.463     0.256     0.109     0.024     0.000     0.000     0.000     0.000     0.000     0.000     0.000     0.000     0.000     0.000     0.000     0.000     0.000     0.000     0.000     0.000     0.000     0.000     0.000     0.000     0.000     0.000     0.000     0.000     0.000
     0.000     0.000     0.000     0.000     0.000     0.000     0.000     0.000     0.000     0.000     0.000     0.000     0.000     0.000     0.000     0.000     0.000     0.000     0.000     0.000     0.000     0.000     0.000     0.000     0.000     0.000     0.007     0.067     0.188     0.369     0.611     0.912     1.273     1.693     2.172     2.709     3.305     3.959     4.670     5.438     6.263     7.145     8.082     9.074    10.122    11.223    12.379    13.588    14.850    16.165    17.531    18.948    20.416    21.933    23.500    25.115    26.777    28.487    30.243    32.044    33.890    35.779    37.711    39.684    41.699    43.753    45.845    47.975    50.141    52.342    54.577    56.844    59.142    61.470    63.826    66.208    68.615    71.046    73.497    75.969    78.458    80.963    83.481    86.011    88.550    91.097    93.647    96.200    98.752   101.302   103.845   102.251    97.330    92.552    87.916    83.423    79.073    74.865    70.800    66.878    63.098    59.461    55.966    52.614    49.405    46.338    43.414    40.633    37.994    35.498    33.145    30.934    28.865    26.940    25.157    23.517    22.019    20.664    19.452    18.382    17.455    16.670    16.028    15.529    15.173    14.959    14.887    14.959    15.173    15.529    16.028    16.670    17.455    18.382    19.452    20.664    22.019    23.517    25.157    26.940    28.865    30.934    33.145    35.498    37.994    40.633    43.414    46.338    49.405    52.614    55.966    59.461    63.098    66.878    70.800    74.865    79.073    83.423    87.916    92.552    97.330   102.251   103.845   101.302    98.752    96.200    93.647    91.097    88.550    86.011    83.481    80.963    78.458    75.969    73.497    71.046    68.615    66.208    63.826    61.470    59.142    56.844    54.577    52.342    50.141    47.975    45.845    43.753    41.699    39.684    37.711    35.779    33.890    32.044    30.243    28.487    26.777    25.115    23.500    21.933    20.416    18.948    17.531    16.165    14.850    13.588    12.379    11.223    10.122     9.074     8.082     7.145     6.263     5.438     4.670     3.959     3.305     2.709     2.172     1.693     1.273     0.912     0.611     0.369     0.188     0.067     0.007     0.000     0.000     0.000     0.000     0.000     0.000     0.000     0.000     0.000     0.000     0.000     0.000     0.000     0.000     0.000     0.000     0.000     0.000     0.000     0.000     0.000     0.000     0.000     0.000     0.000
     0.000     0.000     0.000     0.000     0.000     0.000     0.000     0.000     0.000     0.000     0.000     0.000     0.000     0.000     0.000     0.000     0.000     0.000     0.000     0.000     0.000     0.000     0.000     0.000     0.000     0.000     0.000     0.035     0.130     0.284     0.499     0.773     1.106     1.498     1.949     2.458     3.024     3.648     4.329     5.066     5.859     6.709     7.613     8.573     9.586    10.654    11.775    12.949    14.175    15.452    16.781    18.160    19.589    21.068    22.594    24.169    25.790    27.458    29.171    30.928    32.730    34.574    36.460    38.386    40.353    42.359    44.402    46.482    48.597    50.746    52.928    55.142    57.385    59.658    61.957    64.283    66.632    69.003    71.395    73.806    76.233    78.675    81.130    83.596    86.070    88.550    91.034    93.520    96.004    98.484   100.958   103.422   103.249    98.471    93.836    89.343    84.992    80.784    76.719    72.797    69.017    65.380    61.885    58.533    55.324    52.258    49.334    46.552    43.913    41.417    39.064    36.853    34.785    32.859    31.076    29.436    27.938    26.583    25.371    24.301    23.374    22.590    21.948    21.448    21.092    20.878    20.807    20.878    21.092    21.448    21.948    22.590    23.374    24.301    25.371    26.583    27.938    29.436    31.076    32.859    34.785    36.853    39.064    41.417    43.913    46.552    49.334    52.258    55.324    58.533    61.885    65.380    69.017    72.797    76.719    80.784    84.992    89.343    93.836    98.471   103.249   103.422   100.958    98.484    96.004    93.520    91.034    88.550    86.070    83.596    81.130    78.675    76.233    73.806    71.395    69.003    66.632    64.283    61.957    59.658    57.385    55.142    52.928    50.746    48.597    46.482    44.402    42.359    40.353    38.386    36.460    34.574    32.730    30.928    29.171    27.458    25.790    24.169    22.594    21.068    19.589    18.160    16.781    15.452    14.175    12.949    11.775    10.654     9.586     8.573     7.613     6.709     5.859     5.066     4.329     3.648     3.024     2.458     1.949     1.498     1.106     0.773     0.499     0.284     0.130     0.035     0.000     0.000     0.000     0.000     0.000     0.000     0.000     0.000     0.000     0.000     0.000     0.000     0.000     0.000     0.000     0.000     0.000     0.000     0.000     0.000     0.000     0.000     0.000     0.000     0.000     0.000
     0.000     0.000     0.000     0.000     0.000     0.000     0.000     0.000     0.000     0.000     0.000     0.000     0.000     0.000     0.000     0.000     0.000     0.000     0.000     0.000     0.000     0.000     0.000     0.000     0.000     0.000     0.000     0.012     0.081     0.209     0.397     0.644     0.949     1.312     1.734     2.213     2.750     3.344     3.994     4.700     5.461     6.278     7.150     8.076     9.056    10.089    11.175    12.313    13.503    14.743    16.035    17.376    18.766    20.204    21.691    23.224    24.804    26.430    28.100    29.814    31.570    33.369    35.209    37.089    39.008    40.965    42.959    44.989    47.053    49.151    51.280    53.440    55.630    57.847    60.091    62.359    64.650    66.963    69.295    71.646    74.012    76.392    78.784    81.186    83.596    86.011    88.429    90.848    93.265    95.678    98.083   100.479   102.862   104.533    99.898    95.405    91.054    86.846    82.781    78.859    75.079    71.442    67.947    64.595    61.386    58.320    55.396    52.614    49.975    47.479    45.126    42.915    40.847    38.921    37.138    35.498    34.000    32.645    31.433    30.363    29.436    28.652    28.010    27.510    27.154    26.940    26.869    26.940    27.154    27.510    28.010    28.652    29.436    30.363    31.433    32.645    34.000    35.498    37.138    38.921    40.847    42.915    45.126    47.479    49.975    52.614    55.396    58.320    61.386    64.595    67.947    71.442    75.079    78.859    82.781    86.846    91.054    95.405    99.898   104.533   102.862   100.479    98.083    95.678    93.265    90.848    88.429    86.011    83.596    81.186    78.784    76.392    74.012    71.646    69.295    66.963    64.650    62.359    60.091    57.847    55.630    53.440    51.280    49.151    47.053    44.989    42.959    40.965    39.008    37.089    35.209    33.369    31.570    29.814    28.100    26.430    24.804    23.224    21.691    20.204    18.766    17.376    16.035    14.743    13.503    12.313    11.175    10.089     9.056     8.076     7.150     6.278     5.461     4.700     3.994     3.344     2.750     2.213     1.734     1.312     0.949     0.644     0.397     0.209     0.081     0.012     0.000     0.000     0.000     0.000     0.000     0.000     0.000     0.000     0.000     0.000     0.000     0.000     0.000     0.000     0.000     0.000     0.000     0.000     0.000     0.000     0.000     0.000     0.000     0.000     0.000     0.000
     0.000     0.000     0.000     0.000     0.000     0.000     0.000     0.000     0.000     0.000     0.000     0.000     0.000     0.000     0.000     0.000     0.000     0.000     0.000     0.000     0.000     0.000     0.000     0.000     0.000     0.000     0.000     0.001     0.043     0.145     0.305     0.524     0.801     1.136     1.528     1.978     2.484     3.047     3.666     4.341     5.070     5.855     6.693     7.586     8.531     9.529    10.580    11.682    12.835    14.039    15.292    16.595    17.946    19.345    20.791    22.283    23.821    25.404    27.031    28.701    30.413    32.167    33.961    35.794    37.665    39.574    41.519    43.498    45.512    47.557    49.635    51.741    53.877    56.039    58.227    60.438    62.672    64.927    67.200    69.491    71.796    74.115    76.445    78.784    81.130    83.481    85.834    88.188    90.539    92.885    95.223    97.551    99.866   102.166   104.446   101.609    97.259    93.051    88.986    85.064    81.284    77.647    74.152    70.800    67.591    64.524    61.600    58.819    56.180    53.684    51.330    49.120    47.051    45.126    43.343    41.703    40.205    38.850    37.638    36.568    35.641    34.856    34.214    33.715    33.358    33.145    33.073    33.145    33.358    33.715    34.214    34.856    35.641    36.568    37.638    38.850    40.205    41.703    43.343    45.126    47.051    49.120    51.330    53.684    56.180    58.819    61.600    64.524    67.591    70.800    74.152    77.647    81.284    85.064    88.986    93.051    97.259   101.609   104.446   102.166    99.866    97.551    95.223    92.885    90.539    88.188    85.834    83.481    81.130    78.784    76.445    74.115    71.796    69.491    67.200    64.927    62.672    60.438    58.227    56.039    53.877    51.741    49.635    47.557    45.512    43.498    41.519    39.574    37.665    35.794    33.961    32.167    30.413    28.701    27.031    25.404    23.821    22.283    20.791    19.345    17.946    16.595    15.292    14.039    12.835    11.682    10.580     9.529     8.531     7.586     6.693     5.855     5.070     4.341     3.666     3.047     2.484     1.978     1.528     1.136     0.801     0.524     0.305     0.145     0.043     0.001     0.000     0.000     0.000     0.000     0.000     0.000     0.000     0.000     0.000     0.000     0.000     0.000     0.000     0.000     0.000     0.000     0.000     0.000     0.000     0.000     0.000     0.000     0.000     0.000     0.000     0.000
     0.000     0.000     0.000     0.000     0.000     0.000     0.000     0.000     0.000     0.000     0.000     0.000     0.000     0.000     0.000     0.000     0.000     0.000     0.000     0.000     0.000     0.000     0.000     0.000     0.000     0.000     0.000     0.000     0.017     0.091     0.223     0.414     0.663     0.968     1.332     1.751     2.227     2.760     3.347     3.990     4.687     5.438     6.244     7.102     8.013     8.976     9.991    11.057    12.173    13.340    14.555    15.819    17.131    18.490    19.895    21.347    22.843    24.383    25.967    27.593    29.260    30.968    32.716    34.502    36.326    38.186    40.082    42.011    43.974    45.968    47.993    50.047    52.128    54.236    56.368    58.524    60.700    62.897    65.112    67.343    69.589    71.847    74.115    76.392    78.675    80.963    83.252    85.541    87.826    90.107    92.379    94.641    96.890    99.122   101.336   103.528   103.606    99.398    95.333    91.411    87.631    83.994    80.499    77.147    73.938    70.871    67.947    65.166    62.527    60.031    57.678    55.467    53.399    51.473    49.690    48.050    46.552    45.197    43.985    42.915    41.988    41.203    40.562    40.062    39.706    39.492    39.420    39.492    39.706    40.062    40.562    41.203    41.988    42.915    43.985    45.197    46.552    48.050    49.690    51.473    53.399    55.467    57.678    60.031    62.527    65.166    67.947    70.871    73.938    77.147    80.499    83.994    87.631    91.411    95.333    99.398   103.606   103.528   101.336    99.122    96.890    94.641    92.379    90.107    87.826    85.541    83.252    80.963    78.675    76.392    74.115    71.847    69.589    67.343    65.112    62.897    60.700    58.524    56.368    54.236    52.128    50.047    47.993    45.968    43.974    42.011    40.082    38.186    36.326    34.502    32.716    30.968    29.260    27.593    25.967    24.383    22.843    21.347    19.895    18.490    17.131    15.819    14.555    13.340    12.173    11.057     9.991     8.976     8.013     7.102     6.244     5.438     4.687     3.990     3.347     2.760     2.227     1.751     1.332     0.968     0.663     0.414     0.223     0.091     0.017     0.000     0.000     0.000     0.000     0.000     0.000     0.000     0.000     0.000     0.000     0.000     0.000     0.000     0.000     0.000     0.000     0.000     0.000     0.000     0.000     0.000     0.000     0.000     0.000     0.000     0.000     0.000
     0.000     0.000     0.000     0.000     0.000     0.000     0.000     0.000     0.000     0.000     0.000     0.000     0.000     0.000     0.000     0.000     0.000     0.000     0.000     0.000     0.000     0.000     0.000     0.000     0.000     0.000     0.000     0.000     0.003     0.049     0.153     0.316     0.535     0.812     1.145     1.535     1.980     2.481     3.037     3.648     4.312     5.031     5.802     6.626     7.503     8.431     9.410    10.439    11.518    12.647    13.824    15.049    16.322    17.641    19.006    20.416    21.870    23.367    24.907    26.489    28.112    29.775    31.476    33.215    34.992    36.803    38.650    40.530    42.442    44.385    46.357    48.358    50.386    52.439    54.516    56.616    58.736    60.876    63.032    65.205    67.391    69.589    71.796    74.012    76.233    78.458    80.684    82.909    85.131    87.347    89.555    91.751    93.935    96.102    98.250   100.377   102.478   104.553   101.823    97.901    94.121    90.484    86.989    83.637    80.428    77.361    74.437    71.656    69.017    66.521    64.168    61.957    59.889    57.963    56.180    54.540    53.042    51.687    50.475    49.405    48.478    47.693    47.051    46.552    46.196    45.982    45.910    45.982    46.196    46.552    47.051    47.693    48.478    49.405    50.475    51.687    53.042    54.540    56.180    57.963    59.889    61.957    64.168    66.521    69.017    71.656    74.437    77.361    80.428    83.637    86.989    90.484    94.121    97.901   101.823   104.553   102.478   100.377    98.250    96.102    93.935    91.751    89.555    87.347    85.131    82.909    80.684    78.458    76.233    74.012    71.796    69.589    67.391    65.205    63.032    60.876    58.736    56.616    54.516    52.439    50.386    48.358    46.357    44.385    42.442    40.530    38.650    36.803    34.992    33.215    31.476    29.775    28.112    26.489    24.907    23.367    21.870    20.416    19.006    17.641    16.322    15.049    13.824    12.647    11.518    10.439     9.410     8.431     7.503     6.626     5.802     5.031     4.312     3.648     3.037     2.481     1.980     1.535     1.145     0.812     0.535     0.316     0.153     0.049     0.003     0.000     0.000     0.000     0.000     0.000     0.000     0.000     0.000     0.000     0.000     0.000     0.000     0.000     0.000     0.000     0.000     0.000     0.000     0.000     0.000     0.000     0.000     0.000     0.000     0.000     0.000     0.000
     0.000     0.000     0.000     0.000     0.000     0.000     0.000     0.000     0.000     0.000     0.000     0.000     0.000     0.000     0.000     0.000     0.000     0.000     0.000     0.000     0.000     0.000     0.000     0.000     0.000     0.000     0.000     0.000     0.000     0.020     0.096     0.229     0.420     0.667     0.970     1.329     1.744     2.213     2.738     3.316     3.947     4.632     5.370     6.160     7.001     7.894     8.836     9.829    10.871    11.962    13.101    14.287    15.520    16.799    18.123    19.491    20.903    22.358    23.855    25.393    26.971    28.588    30.243    31.935    33.664    35.428    37.225    39.055    40.917    42.808    44.729    46.678    48.652    50.651    52.673    54.718    56.782    58.864    60.963    63.077    65.205    67.343    69.491    71.646    73.806    75.969    78.133    80.295    82.454    84.607    86.751    88.884    91.003    93.106    95.191    97.253    99.291   101.302   103.282   104.533   100.753    97.116    93.622    90.270    87.060    83.994    81.070    78.288    75.650    73.154    70.800    68.589    66.521    64.595    62.813    61.172    59.675    58.320    57.107    56.037    55.110    54.326    53.684    53.185    52.828    52.614    52.543    52.614    52.828    53.185    53.684    54.326    55.110    56.037    57.107    58.320    59.675    61.172    62.813    64.595    66.521    68.589    70.800    73.154    75.650    78.288    81.070    83.994    87.060    90.270    93.622    97.116   100.753   104.533   103.282   101.302    99.291    97.253    95.191    93.106    91.003    88.884    86.751    84.607    82.454    80.295    78.133    75.969    73.806    71.646    69.491    67.343    65.205    63.077    60.963    58.864    56.782    54.718    52.673    50.651    48.652    46.678    44.729    42.808    40.917    39.055    37.225    35.428    33.664    31.935    30.243    28.588    26.971    25.393    23.855    22.358    20.903    19.491    18.123    16.799    15.520    14.287    13.101    11.962    10.871     9.829     8.836     7.894     7.001     6.160     5.370     4.632     3.947     3.316     2.738     2.213     1.744     1.329     0.970     0.667     0.420     0.229     0.096     0.020     0.000     0.000     0.000     0.000     0.000     0.000     0.000     0.000     0.000     0.000     0.000     0.000     0.000     0.000     0.000     0.000     0.000     0.000     0.000     0.000     0.000     0.000     0.000     0.000     0.000     0.000     0.000     0.000
     0.000     0.000     0.000     0.000     0.000     0.000     0.000     0.000     0.000     0.000     0.000     0.000     0.000     0.000     0.000     0.000     0.000     0.000     0.000     0.000     0.000     0.000     0.000     0.000     0.000     0.000     0.000     0.000     0.000     0.003     0.051     0.156     0.317     0.534     0.807     1.136     1.519     1.957     2.449     2.994     3.593     4.244     4.948     5.703     6.509     7.366     8.273     9.229    10.233    11.286    12.387    13.534    14.727    15.965    17.248    18.575    19.945    21.357    22.810    24.304    25.837    27.409    29.018    30.663    32.345    34.060    35.808    37.589    39.400    41.241    43.110    45.006    46.928    48.873    50.841    52.830    54.838    56.865    58.907    60.963    63.032    65.112    67.200    69.295    71.395    73.497    75.600    77.701    79.798    81.888    83.970    86.041    88.097    90.138    92.159    94.159    96.135    98.083   100.002   101.888   103.739   103.891   100.397    97.045    93.836    90.769    87.845    85.064    82.425    79.929    77.575    75.364    73.296    71.371    69.588    67.947    66.450    65.095    63.882    62.813    61.885    61.101    60.459    59.960    59.603    59.389    59.318    59.389    59.603    59.960    60.459    61.101    61.885    62.813    63.882    65.095    66.450    67.947    69.588    71.371    73.296    75.364    77.575    79.929    82.425    85.064    87.845    90.769    93.836    97.045   100.397   103.891   103.739   101.888   100.002    98.083    96.135    94.159    92.159    90.138    88.097    86.041    83.970    81.888    79.798    77.701    75.600    73.497    71.395    69.295    67.200    65.112    63.032    60.963    58.907    56.865    54.838    52.830    50.841    48.873    46.928    45.006    43.110    41.241    39.400    37.589    35.808    34.060    32.345    30.663    29.018    27.409    25.837    24.304    22.810    21.357    19.945    18.575    17.248    15.965    14.727    13.534    12.387    11.286    10.233     9.229     8.273     7.366     6.509     5.703     4.948     4.244     3.593     2.994     2.449     1.957     1.519     1.136     0.807     0.534     0.317     0.156     0.051     0.003     0.000     0.000     0.000     0.000     0.000     0.000     0.000     0.000     0.000     0.000     0.000     0.000     0.000     0.000     0.000     0.000     0.000     0.000     0.000     0.000     0.000     0.000     0.000     0.000     0.000     0.000     0.000     0.000
     0.000     0.000     0.000     0.000     0.000     0.000     0.000     0.000     0.000     0.000     0.000     0.000     0.000     0.000     0.000     0.000     0.000     0.000     0.000     0.000     0.000     0.000     0.000     0.000     0.000     0.000     0.000     0.000     0.000     0.000     0.020     0.095     0.227     0.414     0.657     0.954     1.306     1.712     2.172     2.685     3.250     3.868     4.537     5.257     6.028     6.849     7.719     8.638     9.605    10.620    11.682    12.790    13.943    15.141    16.383    17.668    18.996    20.365    21.775    23.224    24.713    26.239    27.802    29.401    31.035    32.702    34.402    36.133    37.894    39.684    41.502    43.346    45.215    47.107    49.021    50.955    52.909    54.879    56.865    58.864    60.876    62.897    64.927    66.963    69.003    71.046    73.088    75.128    77.164    79.194    81.214    83.223    85.219    87.198    89.158    91.097    93.011    94.899    96.758    98.585   100.377   102.131   103.845   103.963   100.753    97.687    94.763    91.981    89.343    86.846    84.493    82.282    80.214    78.288    76.505    74.865    73.368    72.012    70.800    69.730    68.803    68.019    67.377    66.878    66.521    66.307    66.236    66.307    66.521    66.878    67.377    68.019    68.803    69.730    70.800    72.012    73.368    74.865    76.505    78.288    80.214    82.282    84.493    86.846    89.343    91.981    94.763    97.687   100.753   103.963   103.845   102.131   100.377    98.585    96.758    94.899    93.011    91.097    89.158    87.198    85.219    83.223    81.214    79.194    77.164    75.128    73.088    71.046    69.003    66.963    64.927    62.897    60.876    58.864    56.865    54.879    52.909    50.955    49.021    47.107    45.215    43.346    41.502    39.684    37.894    36.133    34.402    32.702    31.035    29.401    27.802    26.239    24.713    23.224    21.775    20.365    18.996    17.668    16.383    15.141    13.943    12.790    11.682    10.620     9.605     8.638     7.719     6.849     6.028     5.257     4.537     3.868     3.250     2.685     2.172     1.712     1.306     0.954     0.657     0.414     0.227     0.095     0.020     0.000     0.000     0.000     0.000     0.000     0.000     0.000     0.000     0.000     0.000     0.000     0.000     0.000     0.000     0.000     0.000     0.000     0.000     0.000     0.000     0.000     0.000     0.000     0.000     0.000     0.000     0.000     0.000     0.000
     0.000     0.000     0.000     0.000     0.000     0.000     0.000     0.000     0.000     0.000     0.000     0.000     0.000     0.000     0.000     0.000     0.000     0.000     0.000     0.000     0.000     0.000     0.000     0.000     0.000     0.000     0.000     0.000     0.000     0.000     0.003     0.049     0.151     0.308     0.520     0.786     1.106     1.480     1.908     2.387     2.919     3.503     4.138     4.823     5.558     6.343     7.177     8.059     8.989     9.965    10.988    12.057    13.170    14.328    15.529    16.772    18.058    19.384    20.750    22.156    23.599    25.080    26.597    28.149    29.736    31.355    33.007    34.689    36.400    38.140    39.906    41.699    43.515    45.354    47.215    49.095    50.993    52.909    54.838    56.782    58.736    60.700    62.672    64.650    66.632    68.615    70.598    72.579    74.555    76.525    78.485    80.434    82.369    84.288    86.188    88.067    89.922    91.751    93.552    95.320    97.055    98.752   100.411   102.027   103.598   104.747   101.823    99.042    96.403    93.907    91.553    89.343    87.274    85.349    83.566    81.926    80.428    79.073    77.860    76.791    75.864    75.079    74.437    73.938    73.581    73.367    73.296    73.367    73.581    73.938    74.437    75.079    75.864    76.791    77.860    79.073    80.428    81.926    83.566    85.349    87.274    89.343    91.553    93.907    96.403    99.042   101.823   104.747   103.598   102.027   100.411    98.752    97.055    95.320    93.552    91.751    89.922    88.067    86.188    84.288    82.369    80.434    78.485    76.525    74.555    72.579    70.598    68.615    66.632    64.650    62.672    60.700    58.736    56.782    54.838    52.909    50.993    49.095    47.215    45.354    43.515    41.699    39.906    38.140    36.400    34.689    33.007    31.355    29.736    28.149    26.597    25.080    23.599    22.156    20.750    19.384    18.058    16.772    15.529    14.328    13.170    12.057    10.988     9.965     8.989     8.059     7.177     6.343     5.558     4.823     4.138     3.503     2.919     2.387     1.908     1.480     1.106     0.786     0.520     0.308     0.151     0.049     0.003     0.000     0.000     0.000     0.000     0.000     0.000     0.000     0.000     0.000     0.000     0.000     0.000     0.000     0.000     0.000     0.000     0.000     0.000     0.000     0.000     0.000     0.000     0.000     0.000     0.000     0.000     0.000     0.000     0.000
     0.000     0.000     0.000     0.000     0.000     0.000     0.000     0.000     0.000     0.000     0.000     0.000     0.000     0.000     0.000     0.000     0.000     0.000     0.000     0.000     0.000     0.000     0.000     0.000     0.000     0.000     0.000     0.000     0.000     0.000     0.000     0.018     0.089     0.216     0.397     0.632     0.921     1.262     1.657     2.103     2.602     3.151     3.751     4.401     5.101     5.850     6.647     7.492     8.384     9.322    10.306    11.335    12.409    13.526    14.686    15.888    17.131    18.414    19.737    21.099    22.498    23.933    25.404    26.910    28.449    30.021    31.624    33.257    34.919    36.609    38.325    40.066    41.830    43.617    45.424    47.251    49.095    50.955    52.830    54.718    56.616    58.524    60.438    62.359    64.283    66.208    68.133    70.055    71.972    73.883    75.784    77.674    79.550    81.410    83.252    85.073    86.870    88.641    90.384    92.096    93.775    95.418    97.022    98.585   100.104   101.577   103.002   104.375   103.606   101.110    98.756    96.546    94.477    92.552    90.769    89.129    87.631    86.276    85.064    83.994    83.067    82.282    81.640    81.141    80.785    80.571    80.499    80.571    80.785    81.141    81.640    82.282    83.067    83.994    85.064    86.276    87.631    89.129    90.769    92.552    94.477    96.546    98.756   101.110   103.606   104.375   103.002   101.577   100.104    98.585    97.022    95.418    93.775    92.096    90.384    88.641    86.870    85.073    83.252    81.410    79.550    77.674    75.784    73.883    71.972    70.055    68.133    66.208    64.283    62.359    60.438    58.524    56.616    54.718    52.830    50.955    49.095    47.251    45.424    43.617    41.830    40.066    38.325    36.609    34.919    33.257    31.624    30.021    28.449    26.910    25.404    23.933    22.498    21.099    19.737    18.414    17.131    15.888    14.686    13.526    12.409    11.335    10.306     9.322     8.384     7.492     6.647     5.850     5.101     4.401     3.751     3.151     2.602     2.103     1.657     1.262     0.921     0.632     0.397     0.216     0.089     0.018     0.000     0.000     0.000     0.000     0.000     0.000     0.000     0.000     0.000     0.000     0.000     0.000     0.000     0.000     0.000     0.000     0.000     0.000     0.000     0.000     0.000     0.000     0.000     0.000     0.000     0.000     0.000     0.000     0.000     0.000
     0.000     0.000     0.000     0.000     0.000     0.000     0.000     0.000     0.000     0.000     0.000     0.000     0.000     0.000     0.000     0.000     0.000     0.000     0.000     0.000     0.000     0.000     0.000     0.000     0.000     0.000     0.000     0.000     0.000     0.000     0.000     0.002     0.043     0.139     0.289     0.493     0.749     1.059     1.420     1.834     2.298     2.813     3.379     3.994     4.658     5.370     6.130     6.938     7.792     8.692     9.637    10.627    11.661    12.737    13.856    15.016    16.217    17.458    18.737    20.055    21.409    22.799    24.225    25.684    27.177    28.701    30.256    31.840    33.453    35.093    36.758    38.448    40.161    41.896    43.651    45.424    47.215    49.021    50.841    52.673    54.516    56.368    58.227    60.091    61.957    63.826    65.693    67.558    69.417    71.270    73.114    74.946    76.764    78.567    80.351    82.114    83.855    85.570    87.257    88.914    90.539    92.128    93.679    95.191    96.659    98.083    99.460   100.787   102.062   103.282   104.446   103.891   101.823    99.898    98.115    96.474    94.977    93.622    92.409    91.339    90.412    89.628    88.986    88.487    88.130    87.916    87.845    87.916    88.130    88.487    88.986    89.628    90.412    91.339    92.409    93.622    94.977    96.474    98.115    99.898   101.823   103.891   104.446   103.282   102.062   100.787    99.460    98.083    96.659    95.191    93.679    92.128    90.539    88.914    87.257    85.570    83.855    82.114    80.351    78.567    76.764    74.946    73.114    71.270    69.417    67.558    65.693    63.826    61.957    60.091    58.227    56.368    54.516    52.673    50.841    49.021    47.215    45.424    43.651    41.896    40.161    38.448    36.758    35.093    33.453    31.840    30.256    28.701    27.177    25.684    24.225    22.799    21.409    20.055    18.737    17.458    16.217    15.016    13.856    12.737    11.661    10.627     9.637     8.692     7.792     6.938     6.130     5.370     4.658     3.994     3.379     2.813     2.298     1.834     1.420     1.059     0.749     0.493     0.289     0.139     0.043     0.002     0.000     0.000     0.000     0.000     0.000     0.000     0.000     0.000     0.000     0.000     0.000     0.000     0.000     0.000     0.000     0.000     0.000     0.000     0.000     0.000     0.000     0.000     0.000     0.000     0.000     0.000     0.000     0.000     0.000     0.000
     0.000     0.000     0.000     0.000     0.000     0.000     0.000     0.000     0.000     0.000     0.000     0.000     0.000     0.000     0.000     0.000     0.000     0.000     0.000     0.000     0.000     0.000     0.000     0.000     0.000     0.000     0.000     0.000     0.000     0.000     0.000     0.000     0.013     0.079     0.197     0.369     0.594     0.871     1.199     1.579     2.009     2.490     3.021     3.600     4.228     4.905     5.628     6.398     7.214     8.076     8.982     9.933    10.926    11.962    13.040    14.159    15.317    16.515    17.751    19.025    20.335    21.680    23.060    24.474    25.920    27.396    28.904    30.440    32.003    33.594    35.209    36.848    38.510    40.193    41.896    43.617    45.354    47.107    48.873    50.651    52.439    54.236    56.039    57.847    59.658    61.470    63.281    65.089    66.892    68.688    70.475    72.250    74.012    75.758    77.486    79.194    80.879    82.539    84.172    85.776    87.347    88.884    90.384    91.845    93.265    94.641    95.971    97.253    98.484    99.663   100.787   101.854   102.862   103.810   104.695   103.963   102.465   101.110    99.898    98.828    97.901    97.116    96.474    95.975    95.618    95.405    95.333    95.405    95.618    95.975    96.474    97.116    97.901    98.828    99.898   101.110   102.465   103.963   104.695   103.810   102.862   101.854   100.787    99.663    98.484    97.253    95.971    94.641    93.265    91.845    90.384    88.884    87.347    85.776    84.172    82.539    80.879    79.194    77.486    75.758    74.012    72.250    70.475    68.688    66.892    65.089    63.281    61.470    59.658    57.847    56.039    54.236    52.439    50.651    48.873    47.107    45.354    43.617    41.896    40.193    38.510    36.848    35.209    33.594    32.003    30.440    28.904    27.396    25.920    24.474    23.060    21.680    20.335    19.025    17.751    16.515    15.317    14.159    13.040    11.962    10.926     9.933     8.982     8.076     7.214     6.398     5.628     4.905     4.228     3.600     3.021     2.490     2.009     1.579     1.199     0.871     0.594     0.369     0.197     0.079     0.013     0.000     0.000     0.000     0.000     0.000     0.000     0.000     0.000     0.000     0.000     0.000     0.000     0.000     0.000     0.000     0.000     0.000     0.000     0.000     0.000     0.000     0.000     0.000     0.000     0.000     0.000     0.000     0.000     0.000     0.000     0.000
     0.000     0.000     0.000     0.000     0.000     0.000     0.000     0.000     0.000     0.000     0.000     0.000     0.000     0.000     0.000     0.000     0.000     0.000     0.000     0.000     0.000     0.000     0.000     0.000     0.000     0.000     0.000     0.000     0.000     0.000     0.000     0.000     0.001     0.035     0.122     0.262     0.454     0.698     0.994     1.340     1.737     2.183     2.678     3.223     3.815     4.454     5.141     5.874     6.652     7.475     8.343     9.254    10.207    11.203    12.239    13.316    14.433    15.588    16.781    18.011    19.277    20.577    21.912    23.279    24.679    26.109    27.568    29.056    30.571    32.112    33.678    35.267    36.878    38.510    40.161    41.830    43.515    45.215    46.928    48.652    50.386    52.128    53.877    55.630    57.385    59.142    60.898    62.650    64.397    66.138    67.869    69.589    71.295    72.986    74.659    76.313    77.944    79.550    81.130    82.681    84.201    85.687    87.138    88.550    89.922    91.252    92.537    93.775    94.964    96.102    97.187    98.217    99.190   100.104   100.958   101.750   102.478   103.142   103.739   104.269   104.730   104.747   104.105   103.606   103.249   103.036   102.964   103.036   103.249   103.606   104.105   104.747   104.730   104.269   103.739   103.142   102.478   101.750   100.958   100.104    99.190    98.217    97.187    96.102    94.964    93.775    92.537    91.252    89.922    88.550    87.138    85.687    84.201    82.681    81.130    79.550    77.944    76.313    74.659    72.986    71.295    69.589    67.869    66.138    64.397    62.650    60.898    59.142    57.385    55.630    53.877    52.128    50.386    48.652    46.928    45.215    43.515    41.830    40.161    38.510    36.878    35.267    33.678    32.112    30.571    29.056    27.568    26.109    24.679    23.279    21.912    20.577    19.277    18.011    16.781    15.588    14.433    13.316    12.239    11.203    10.207     9.254     8.343     7.475     6.652     5.874     5.141     4.454     3.815     3.223     2.678     2.183     1.737     1.340     0.994     0.698     0.454     0.262     0.122     0.035     0.001     0.000     0.000     0.000     0.000     0.000     0.000     0.000     0.000     0.000     0.000     0.000     0.000     0.000     0.000     0.000     0.000     0.000     0.000     0.000     0.000     0.000     0.000     0.000     0.000     0.000     0.000     0.000     0.000     0.000     0.000     0.000
     0.000     0.000     0.000     0.000     0.000     0.000     0.000     0.000     0.000     0.000     0.000     0.000     0.000     0.000     0.000     0.000     0.000     0.000     0.000     0.000     0.000     0.000     0.000     0.000     0.000     0.000     0.000     0.000     0.000     0.000     0.000     0.000     0.000     0.008     0.064     0.172     0.332     0.543     0.806     1.118     1.480     1.892     2.353     2.861     3.417     4.021     4.670     5.365     6.106     6.891     7.719     8.590     9.504    10.459    11.455    12.490    13.565    14.678    15.828    17.014    18.235    19.491    20.781    22.102    23.455    24.839    26.251    27.691    29.158    30.650    32.167    33.706    35.267    36.848    38.448    40.066    41.699    43.346    45.006    46.678    48.358    50.047    51.741    53.440    55.142    56.844    58.545    60.243    61.935    63.621    65.297    66.963    68.615    70.252    71.872    73.472    75.050    76.604    78.133    79.633    81.102    82.539    83.941    85.306    86.632    87.917    89.158    90.353    91.501    92.600    93.647    94.641    95.580    96.462    97.286    98.050    98.752    99.392    99.968   100.479   100.924   101.302   101.612   101.854   102.027   102.131   102.166   102.131   102.027   101.854   101.612   101.302   100.924   100.479    99.968    99.392    98.752    98.050    97.286    96.462    95.580    94.641    93.647    92.600    91.501    90.353    89.158    87.917    86.632    85.306    83.941    82.539    81.102    79.633    78.133    76.604    75.050    73.472    71.872    70.252    68.615    66.963    65.297    63.621    61.935    60.243    58.545    56.844    55.142    53.440    51.741    50.047    48.358    46.678    45.006    43.346    41.699    40.066    38.448    36.848    35.267    33.706    32.167    30.650    29.158    27.691    26.251    24.839    23.455    22.102    20.781    19.491    18.235    17.014    15.828    14.678    13.565    12.490    11.455    10.459     9.504     8.590     7.719     6.891     6.106     5.365     4.670     4.021     3.417     2.861     2.353     1.892     1.480     1.118     0.806     0.543     0.332     0.172     0.064     0.008     0.000     0.000     0.000     0.000     0.000     0.000     0.000     0.000     0.000     0.000     0.000     0.000     0.000     0.000     0.000     0.000     0.000     0.000     0.000     0.000     0.000     0.000     0.000     0.000     0.000     0.000     0.000     0.000     0.000     0.000     0.000     0.000
     0.000     0.000     0.000     0.000     0.000     0.000     0.000     0.000     0.000     0.000     0.000     0.000     0.000     0.000     0.000     0.000     0.000     0.000     0.000     0.000     0.000     0.000     0.000     0.000     0.000     0.000     0.000     0.000     0.000     0.000     0.000     0.000     0.000     0.000     0.024     0.100     0.228     0.406     0.635     0.914     1.242     1.619     2.044     2.517     3.037     3.604     4.217     4.874     5.577     6.323     7.113     7.945     8.818     9.733    10.688    11.682    12.715    13.785    14.892    16.035    17.212    18.424    19.668    20.944    22.251    23.588    24.953    26.346    27.765    29.209    30.677    32.167    33.678    35.209    36.758    38.325    39.906    41.502    43.110    44.729    46.357    47.993    49.635    51.280    52.928    54.577    56.224    57.868    59.507    61.139    62.762    64.374    65.974    67.558    69.125    70.673    72.199    73.703    75.181    76.631    78.052    79.441    80.795    82.114    83.395    84.636    85.834    86.989    88.097    89.158    90.168    91.128    92.034    92.885    93.679    94.416    95.093    95.710    96.266    96.758    97.187    97.551    97.850    98.083    98.250    98.350    98.384    98.350    98.250    98.083    97.850    97.551    97.187    96.758    96.266    95.710    95.093    94.416    93.679    92.885    92.034    91.128    90.168    89.158    88.097    86.989    85.834    84.636    83.395    82.114    80.795    79.441    78.052    76.631    75.181    73.703    72.199    70.673    69.125    67.558    65.974    64.374    62.762    61.139    59.507    57.868    56.224    54.577    52.928    51.280    49.635    47.993    46.357    44.729    43.110    41.502    39.906    38.325    36.758    35.209    33.678    32.167    30.677    29.209    27.765    26.346    24.953    23.588    22.251    20.944    19.668    18.424    17.212    16.035    14.892    13.785    12.715    11.682    10.688     9.733     8.818     7.945     7.113     6.323     5.577     4.874     4.217     3.604     3.037     2.517     2.044     1.619     1.242     0.914     0.635     0.406     0.228     0.100     0.024     0.000     0.000     0.000     0.000     0.000     0.000     0.000     0.000     0.000     0.000     0.000     0.000     0.000     0.000     0.000     0.000     0.000     0.000     0.000     0.000     0.000     0.000     0.000     0.000     0.000     0.000     0.000     0.000     0.000     0.000     0.000     0.000     0.000
     0.000     0.000     0.000     0.000     0.000     0.000     0.000     0.000     0.000     0.000     0.000     0.000     0.000     0.000     0.000     0.000     0.000     0.000     0.000     0.000     0.000     0.000     0.000     0.000     0.000     0.000     0.000     0.000     0.000     0.000     0.000     0.000     0.000     0.000     0.003     0.047     0.142     0.287     0.483     0.728     1.021     1.364     1.754     2.191     2.675     3.205     3.781     4.401     5.066     5.774     6.524     7.317     8.151     9.025     9.939    10.892    11.883    12.911    13.975    15.074    16.208    17.376    18.575    19.806    21.068    22.358    23.677    25.022    26.394    27.790    29.209    30.650    32.112    33.594    35.093    36.609    38.140    39.684    41.241    42.808    44.385    45.968    47.557    49.151    50.746    52.342    53.936    55.528    57.114    58.694    60.264    61.824    63.371    64.904    66.420    67.917    69.393    70.847    72.275    73.677    75.050    76.392    77.701    78.975    80.212    81.410    82.568    83.682    84.752    85.776    86.751    87.676    88.550    89.371    90.138    90.848    91.501    92.096    92.632    93.106    93.520    93.871    94.159    94.384    94.545    94.641    94.673    94.641    94.545    94.384    94.159    93.871    93.520    93.106    92.632    92.096    91.501    90.848    90.138    89.371    88.550    87.676    86.751    85.776    84.752    83.682    82.568    81.410    80.212    78.975    77.701    76.392    75.050    73.677    72.275    70.847    69.393    67.917    66.420    64.904    63.371    61.824    60.264    58.694    57.114    55.528    53.936    52.342    50.746    49.151    47.557    45.968    44.385    42.808    41.241    39.684    38.140    36.609    35.093    33.594    32.112    30.650    29.209    27.790    26.394    25.022    23.677    22.358    21.068    19.806    18.575    17.376    16.208    15.074    13.975    12.911    11.883    10.892     9.939     9.025     8.151     7.317     6.524     5.774     5.066     4.401     3.781     3.205     2.675     2.191     1.754     1.364     1.021     0.728     0.483     0.287     0.142     0.047     0.003     0.000     0.000     0.000     0.000     0.000     0.000     0.000     0.000     0.000     0.000     0.000     0.000     0.000     0.000     0.000     0.000     0.000     0.000     0.000     0.000     0.000     0.000     0.000     0.000     0.000     0.000     0.000     0.000     0.000     0.000     0.000     0.000     0.000
     0.000     0.000     0.000     0.000     0.000     0.000     0.000     0.000     0.000     0.000     0.000     0.000     0.000     0.000     0.000     0.000     0.000     0.000     0.000     0.000     0.000     0.000     0.000     0.000     0.000     0.000     0.000     0.000     0.000     0.000     0.000     0.000     0.000     0.000     0.000     0.013     0.076     0.188     0.350     0.561     0.820     1.128     1.483     1.884     2.332     2.826     3.365     3.947     4.574     5.244     5.955     6.709     7.503     8.337     9.210    10.122    11.071    12.057    13.078    14.135    15.225    16.348    17.503    18.689    19.905    21.150    22.422    23.721    25.045    26.394    27.765    29.158    30.571    32.003    33.453    34.919    36.400    37.894    39.400    40.917    42.442    43.974    45.512    47.053    48.597    50.141    51.684    53.223    54.758    56.286    57.805    59.314    60.810    62.292    63.757    65.205    66.632    68.037    69.417    70.772    72.098    73.395    74.659    75.890    77.084    78.241    79.358    80.434    81.467    82.454    83.395    84.288    85.131    85.923    86.662    87.347    87.977    88.550    89.066    89.524    89.922    90.261    90.539    90.755    90.910    91.003    91.034    91.003    90.910    90.755    90.539    90.261    89.922    89.524    89.066    88.550    87.977    87.347    86.662    85.923    85.131    84.288    83.395    82.454    81.467    80.434    79.358    78.241    77.084    75.890    74.659    73.395    72.098    70.772    69.417    68.037    66.632    65.205    63.757    62.292    60.810    59.314    57.805    56.286    54.758    53.223    51.684    50.141    48.597    47.053    45.512    43.974    42.442    40.917    39.400    37.894    36.400    34.919    33.453    32.003    30.571    29.158    27.765    26.394    25.045    23.721    22.422    21.150    19.905    18.689    17.503    16.348    15.225    14.135    13.078    12.057    11.071    10.122     9.210     8.337     7.503     6.709     5.955     5.244     4.574     3.947     3.365     2.826     2.332     1.884     1.483     1.128     0.820     0.561     0.350     0.188     0.076     0.013     0.000     0.000     0.000     0.000     0.000     0.000     0.000     0.000     0.000     0.000     0.000     0.000     0.000     0.000     0.000     0.000     0.000     0.000     0.000     0.000     0.000     0.000     0.000     0.000     0.000     0.000     0.000     0.000     0.000     0.000     0.000     0.000     0.000     0.000
     0.000     0.000     0.000     0.000     0.000     0.000     0.000     0.000     0.000     0.000     0.000     0.000     0.000     0.000     0.000     0.000     0.000     0.000     0.000     0.000     0.000     0.000     0.000     0.000     0.000     0.000     0.000     0.000     0.000     0.000     0.000     0.000     0.000     0.000     0.000     0.000     0.030     0.109     0.237     0.414     0.639     0.912     1.232     1.598     2.009     2.466     2.968     3.514     4.102     4.733     5.406     6.121     6.875     7.669     8.501     9.372    10.280    11.223    12.203    13.216    14.263    15.343    16.454    17.595    18.766    19.965    21.191    22.444    23.721    25.022    26.346    27.691    29.056    30.440    31.840    33.257    34.689    36.133    37.589    39.055    40.530    42.011    43.498    44.989    46.482    47.975    49.467    50.955    52.439    53.917    55.385    56.844    58.290    59.723    61.139    62.538    63.917    65.274    66.608    67.917    69.198    70.450    71.671    72.859    74.012    75.128    76.207    77.245    78.241    79.194    80.102    80.963    81.776    82.539    83.252    83.912    84.520    85.073    85.570    86.011    86.395    86.721    86.989    87.198    87.347    87.437    87.467    87.437    87.347    87.198    86.989    86.721    86.395    86.011    85.570    85.073    84.520    83.912    83.252    82.539    81.776    80.963    80.102    79.194    78.241    77.245    76.207    75.128    74.012    72.859    71.671    70.450    69.198    67.917    66.608    65.274    63.917    62.538    61.139    59.723    58.290    56.844    55.385    53.917    52.439    50.955    49.467    47.975    46.482    44.989    43.498    42.011    40.530    39.055    37.589    36.133    34.689    33.257    31.840    30.440    29.056    27.691    26.346    25.022    23.721    22.444    21.191    19.965    18.766    17.595    16.454    15.343    14.263    13.216    12.203    11.223    10.280     9.372     8.501     7.669     6.875     6.121     5.406     4.733     4.102     3.514     2.968     2.466     2.009     1.598     1.232     0.912     0.639     0.414     0.237     0.109     0.030     0.000     0.000     0.000     0.000     0.000     0.000     0.000     0.000     0.000     0.000     0.000     0.000     0.000     0.000     0.000     0.000     0.000     0.000     0.000     0.000     0.000     0.000     0.000     0.000     0.000     0.000     0.000     0.000     0.000     0.000     0.000     0.000     0.000     0.000     0.000
     0.000     0.000     0.000     0.000     0.000     0.000     0.000     0.000     0.000     0.000     0.000     0.000     0.000     0.000     0.000     0.000     0.000     0.000     0.000     0.000     0.000     0.000     0.000     0.000     0.000     0.000     0.000     0.000     0.000     0.000     0.000     0.000     0.000     0.000     0.000     0.000     0.005     0.051     0.145     0.288     0.479     0.717     1.001     1.332     1.707     2.128     2.592     3.101     3.651     4.244     4.879     5.554     6.268     7.022     7.814     8.644     9.510    10.412    11.349    12.320    13.324    14.360    15.427    16.524    17.650    18.804    19.985    21.191    22.422    23.677    24.953    26.251    27.568    28.904    30.256    31.624    33.007    34.402    35.808    37.225    38.650    40.082    41.519    42.959    44.402    45.845    47.287    48.726    50.160    51.587    53.007    54.416    55.814    57.198    58.566    59.917    61.249    62.560    63.848    65.112    66.349    67.558    68.736    69.883    70.996    72.073    73.114    74.115    75.076    75.995    76.871    77.701    78.485    79.221    79.908    80.545    81.130    81.663    82.143    82.568    82.938    83.252    83.510    83.711    83.855    83.941    83.970    83.941    83.855    83.711    83.510    83.252    82.938    82.568    82.143    81.663    81.130    80.545    79.908    79.221    78.485    77.701    76.871    75.995    75.076    74.115    73.114    72.073    70.996    69.883    68.736    67.558    66.349    65.112    63.848    62.560    61.249    59.917    58.566    57.198    55.814    54.416    53.007    51.587    50.160    48.726    47.287    45.845    44.402    42.959    41.519    40.082    38.650    37.225    35.808    34.402    33.007    31.624    30.256    28.904    27.568    26.251    24.953    23.677    22.422    21.191    19.985    18.804    17.650    16.524    15.427    14.360    13.324    12.320    11.349    10.412     9.510     8.644     7.814     7.022     6.268     5.554     4.879     4.244     3.651     3.101     2.592     2.128     1.707     1.332     1.001     0.717     0.479     0.288     0.145     0.051     0.005     0.000     0.000     0.000     0.000     0.000     0.000     0.000     0.000     0.000     0.000     0.000     0.000     0.000     0.000     0.000     0.000     0.000     0.000     0.000     0.000     0.000     0.000     0.000     0.000     0.000     0.000     0.000     0.000     0.000     0.000     0.000     0.000     0.000     0.000     0.000
     0.000     0.000     0.000     0.000     0.000     0.000     0.000     0.000     0.000     0.000     0.000     0.000     0.000     0.000     0.000     0.000     0.000     0.000     0.000     0.000     0.000     0.000     0.000     0.000     0.000     0.000     0.000     0.000     0.000     0.000     0.000     0.000     0.000     0.000     0.000     0.000     0.000     0.014     0.075     0.184     0.340     0.543     0.792     1.087     1.427     1.811     2.239     2.709     3.223     3.777     4.373     5.009     5.684     6.398     7.150     7.939     8.764     9.625    10.519    11.448    12.409    13.401    14.425    15.478    16.559    17.668    18.804    19.965    21.150    22.358    23.588    24.839    26.109    27.396    28.701    30.021    31.355    32.702    34.060    35.428    36.803    38.186    39.574    40.965    42.359    43.753    45.145    46.535    47.920    49.299    50.670    52.031    53.381    54.718    56.039    57.344    58.630    59.896    61.139    62.359    63.553    64.719    65.857    66.963    68.037    69.076    70.080    71.046    71.972    72.859    73.703    74.503    75.259    75.969    76.631    77.245    77.809    78.322    78.784    79.194    79.550    79.853    80.102    80.295    80.434    80.517    80.545    80.517    80.434    80.295    80.102    79.853    79.550    79.194    78.784    78.322    77.809    77.245    76.631    75.969    75.259    74.503    73.703    72.859    71.972    71.046    70.080    69.076    68.037    66.963    65.857    64.719    63.553    62.359    61.139    59.896    58.630    57.344    56.039    54.718    53.381    52.031    50.670    49.299    47.920    46.535    45.145    43.753    42.359    40.965    39.574    38.186    36.803    35.428    34.060    32.702    31.355    30.021    28.701    27.396    26.109    24.839    23.588    22.358    21.150    19.965    18.804    17.668    16.559    15.478    14.425    13.401    12.409    11.448    10.519     9.625     8.764     7.939     7.150     6.398     5.684     5.009     4.373     3.777     3.223     2.709     2.239     1.811     1.427     1.087     0.792     0.543     0.340     0.184     0.075     0.014     0.000     0.000     0.000     0.000     0.000     0.000     0.000     0.000     0.000     0.000     0.000     0.000     0.000     0.000     0.000     0.000     0.000     0.000     0.000     0.000     0.000     0.000     0.000     0.000     0.000     0.000     0.000     0.000     0.000     0.000     0.000     0.000     0.000     0.000     0.000     0.000
     0.000     0.000     0.000     0.000     0.000     0.000     0.000     0.000     0.000     0.000     0.000     0.000     0.000     0.000     0.000     0.000     0.000     0.000     0.000     0.000     0.000     0.000     0.000     0.000     0.000     0.000     0.000     0.000     0.000     0.000     0.000     0.000     0.000     0.000     0.000     0.000     0.000     0.000     0.028     0.102     0.224     0.392     0.606     0.865     1.169     1.517     1.908     2.341     2.816     3.333     3.890     4.487     5.123     5.798     6.509     7.258     8.042     8.861     9.714    10.600    11.518    12.468    13.448    14.457    15.495    16.559    17.650    18.766    19.905    21.068    22.251    23.455    24.679    25.920    27.177    28.449    29.736    31.035    32.345    33.664    34.992    36.326    37.665    39.008    40.353    41.699    43.043    44.385    45.722    47.053    48.377    49.691    50.993    52.284    53.559    54.818    56.060    57.281    58.481    59.658    60.810    61.935    63.032    64.100    65.135    66.138    67.105    68.037    68.930    69.785    70.598    71.370    72.098    72.782    73.421    74.012    74.555    75.050    75.495    75.890    76.233    76.525    76.764    76.951    77.084    77.164    77.191    77.164    77.084    76.951    76.764    76.525    76.233    75.890    75.495    75.050    74.555    74.012    73.421    72.782    72.098    71.370    70.598    69.785    68.930    68.037    67.105    66.138    65.135    64.100    63.032    61.935    60.810    59.658    58.481    57.281    56.060    54.818    53.559    52.284    50.993    49.691    48.377    47.053    45.722    44.385    43.043    41.699    40.353    39.008    37.665    36.326    34.992    33.664    32.345    31.035    29.736    28.449    27.177    25.920    24.679    23.455    22.251    21.068    19.905    18.766    17.650    16.559    15.495    14.457    13.448    12.468    11.518    10.600     9.714     8.861     8.042     7.258     6.509     5.798     5.123     4.487     3.890     3.333     2.816     2.341     1.908     1.517     1.169     0.865     0.606     0.392     0.224     0.102     0.028     0.000     0.000     0.000     0.000     0.000     0.000     0.000     0.000     0.000     0.000     0.000     0.000     0.000     0.000     0.000     0.000     0.000     0.000     0.000     0.000     0.000     0.000     0.000     0.000     0.000     0.000     0.000     0.000     0.000     0.000     0.000     0.000     0.000     0.000     0.000     0.000     0.000
     0.000     0.000     0.000     0.000     0.000     0.000     0.000     0.000     0.000     0.000     0.000     0.000     0.000     0.000     0.000     0.000     0.000     0.000     0.000     0.000     0.000     0.000     0.000     0.000     0.000     0.000     0.000     0.000     0.000     0.000     0.000     0.000     0.000     0.000     0.000     0.000     0.000     0.000     0.003     0.044     0.131     0.265     0.443     0.667     0.935     1.246     1.600     1.996     2.434     2.913     3.432     3.990     4.587     5.221     5.893     6.601     7.344     8.122     8.934     9.778    10.654    11.561    12.498    13.464    14.457    15.478    16.524    17.595    18.689    19.806    20.944    22.102    23.279    24.474    25.684    26.910    28.149    29.401    30.663    31.935    33.215    34.502    35.794    37.089    38.386    39.684    40.981    42.276    43.566    44.850    46.127    47.395    48.652    49.897    51.127    52.342    53.539    54.718    55.875    57.010    58.121    59.206    60.264    61.293    62.292    63.258    64.191    65.089    65.950    66.774    67.558    68.301    69.003    69.662    70.277    70.847    71.370    71.847    72.275    72.655    72.986    73.267    73.497    73.677    73.806    73.883    73.909    73.883    73.806    73.677    73.497    73.267    72.986    72.655    72.275    71.847    71.370    70.847    70.277    69.662    69.003    68.301    67.558    66.774    65.950    65.089    64.191    63.258    62.292    61.293    60.264    59.206    58.121    57.010    55.875    54.718    53.539    52.342    51.127    49.897    48.652    47.395    46.127    44.850    43.566    42.276    40.981    39.684    38.386    37.089    35.794    34.502    33.215    31.935    30.663    29.401    28.149    26.910    25.684    24.474    23.279    22.102    20.944    19.806    18.689    17.595    16.524    15.478    14.457    13.464    12.498    11.561    10.654     9.778     8.934     8.122     7.344     6.601     5.893     5.221     4.587     3.990     3.432     2.913     2.434     1.996     1.600     1.246     0.935     0.667     0.443     0.265     0.131     0.044     0.003     0.000     0.000     0.000     0.000     0.000     0.000     0.000     0.000     0.000     0.000     0.000     0.000     0.000     0.000     0.000     0.000     0.000     0.000     0.000     0.000     0.000     0.000     0.000     0.000     0.000     0.000     0.000     0.000     0.000     0.000     0.000     0.000     0.000     0.000     0.000     0.000     0.000
     0.000     0.000     0.000     0.000     0.000     0.000     0.000     0.000     0.000     0.000     0.000     0.000     0.000     0.000     0.000     0.000     0.000     0.000     0.000     0.000     0.000     0.000     0.000     0.000     0.000     0.000     0.000     0.000     0.000     0.000     0.000     0.000     0.000     0.000     0.000     0.000     0.000     0.000     0.000     0.010     0.063     0.161     0.305     0.493     0.724     0.999     1.317     1.676     2.076     2.517     2.998     3.517     4.075     4.670     5.302     5.970     6.673     7.410     8.180     8.982     9.816    10.681    11.575    12.498    13.448    14.425    15.427    16.454    17.503    18.575    19.668    20.781    21.912    23.060    24.225    25.404    26.597    27.802    29.018    30.243    31.476    32.716    33.961    35.209    36.460    37.711    38.961    40.209    41.453    42.692    43.923    45.145    46.357    47.557    48.744    49.915    51.070    52.206    53.322    54.416    55.487    56.533    57.553    58.545    59.507    60.438    61.337    62.202    63.032    63.826    64.581    65.297    65.974    66.608    67.200    67.749    68.253    68.712    69.125    69.491    69.809    70.080    70.302    70.475    70.598    70.673    70.698    70.673    70.598    70.475    70.302    70.080    69.809    69.491    69.125    68.712    68.253    67.749    67.200    66.608    65.974    65.297    64.581    63.826    63.032    62.202    61.337    60.438    59.507    58.545    57.553    56.533    55.487    54.416    53.322    52.206    51.070    49.915    48.744    47.557    46.357    45.145    43.923    42.692    41.453    40.209    38.961    37.711    36.460    35.209    33.961    32.716    31.476    30.243    29.018    27.802    26.597    25.404    24.225    23.060    21.912    20.781    19.668    18.575    17.503    16.454    15.427    14.425    13.448    12.498    11.575    10.681     9.816     8.982     8.180     7.410     6.673     5.970     5.302     4.670     4.075     3.517     2.998     2.517     2.076     1.676     1.317     0.999     0.724     0.493     0.305     0.161     0.063     0.010     0.000     0.000     0.000     0.000     0.000     0.000     0.000     0.000     0.000     0.000     0.000     0.000     0.000     0.000     0.000     0.000     0.000     0.000     0.000     0.000     0.000     0.000     0.000     0.000     0.000     0.000     0.000     0.000     0.000     0.000     0.000     0.000     0.000     0.000     0.000     0.000     0.000     0.000
     0.000     0.000     0.000     0.000     0.000     0.000     0.000     0.000     0.000     0.000     0.000     0.000     0.000     0.000     0.000     0.000     0.000     0.000     0.000     0.000     0.000     0.000     0.000     0.000     0.000     0.000     0.000     0.000     0.000     0.000     0.000     0.000     0.000     0.000     0.000     0.000     0.000     0.000     0.000     0.000     0.019     0.083     0.191     0.343     0.539     0.778     1.059     1.381     1.744     2.147     2.589     3.070     3.589     4.145     4.738     5.365     6.028     6.724     7.453     8.215     9.007     9.829    10.681    11.561    12.468    13.401    14.360    15.343    16.348    17.376    18.424    19.491    20.577    21.680    22.799    23.933    25.080    26.239    27.409    28.588    29.775    30.968    32.167    33.369    34.574    35.779    36.984    38.186    39.385    40.578    41.764    42.942    44.111    45.267    46.411    47.539    48.652    49.747    50.822    51.877    52.909    53.917    54.899    55.855    56.782    57.679    58.545    59.378    60.177    60.941    61.669    62.359    63.010    63.621    64.191    64.719    65.205    65.646    66.044    66.396    66.703    66.963    67.177    67.343    67.462    67.534    67.558    67.534    67.462    67.343    67.177    66.963    66.703    66.396    66.044    65.646    65.205    64.719    64.191    63.621    63.010    62.359    61.669    60.941    60.177    59.378    58.545    57.679    56.782    55.855    54.899    53.917    52.909    51.877    50.822    49.747    48.652    47.539    46.411    45.267    44.111    42.942    41.764    40.578    39.385    38.186    36.984    35.779    34.574    33.369    32.167    30.968    29.775    28.588    27.409    26.239    25.080    23.933    22.799    21.680    20.577    19.491    18.424    17.376    16.348    15.343    14.360    13.401    12.468    11.561    10.681     9.829     9.007     8.215     7.453     6.724     6.028     5.365     4.738     4.145     3.589     3.070     2.589     2.147     1.744     1.381     1.059     0.778     0.539     0.343     0.191     0.083     0.019     0.000     0.000     0.000     0.000     0.000     0.000     0.000     0.000     0.000     0.000     0.000     0.000     0.000     0.000     0.000     0.000     0.000     0.000     0.000     0.000     0.000     0.000     0.000     0.000     0.000     0.000     0.000     0.000     0.000     0.000     0.000     0.000     0.000     0.000     0.000     0.000     0.000     0.000     0.000
     0.000     0.000     0.000     0.000     0.000     0.000     0.000     0.000     0.000     0.000     0.000     0.000     0.000     0.000     0.000     0.000     0.000     0.000     0.000     0.000     0.000     0.000     0.000     0.000     0.000     0.000     0.000     0.000     0.000     0.000     0.000     0.000     0.000     0.000     0.000     0.000     0.000     0.000     0.000     0.000     0.001     0.030     0.103     0.220     0.380     0.583     0.827     1.112     1.438     1.803     2.208     2.651     3.131     3.648     4.201     4.789     5.411     6.067     6.755     7.475     8.226     9.007     9.816    10.654    11.518    12.409    13.324    14.263    15.225    16.208    17.212    18.235    19.277    20.335    21.409    22.498    23.599    24.713    25.837    26.971    28.112    29.260    30.413    31.570    32.730    33.890    35.049    36.207    37.361    38.510    39.653    40.787    41.912    43.026    44.128    45.215    46.286    47.341    48.377    49.392    50.386    51.357    52.303    53.223    54.116    54.980    55.814    56.616    57.385    58.121    58.821    59.486    60.112    60.700    61.249    61.758    62.225    62.650    63.032    63.371    63.666    63.917    64.122    64.283    64.397    64.466    64.489    64.466    64.397    64.283    64.122    63.917    63.666    63.371    63.032    62.650    62.225    61.758    61.249    60.700    60.112    59.486    58.821    58.121    57.385    56.616    55.814    54.980    54.116    53.223    52.303    51.357    50.386    49.392    48.377    47.341    46.286    45.215    44.128    43.026    41.912    40.787    39.653    38.510    37.361    36.207    35.049    33.890    32.730    31.570    30.413    29.260    28.112    26.971    25.837    24.713    23.599    22.498    21.409    20.335    19.277    18.235    17.212    16.208    15.225    14.263    13.324    12.409    11.518    10.654     9.816     9.007     8.226     7.475     6.755     6.067     5.411     4.789     4.201     3.648     3.131     2.651     2.208     1.803     1.438     1.112     0.827     0.583     0.380     0.220     0.103     0.030     0.001     0.000     0.000     0.000     0.000     0.000     0.000     0.000     0.000     0.000     0.000     0.000     0.000     0.000     0.000     0.000     0.000     0.000     0.000     0.000     0.000     0.000     0.000     0.000     0.000     0.000     0.000     0.000     0.000     0.000     0.000     0.000     0.000     0.000     0.000     0.000     0.000     0.000     0.000     0.000
     0.000     0.000     0.000     0.000     0.000     0.000     0.000     0.000     0.000     0.000     0.000     0.000     0.000     0.000     0.000     0.000     0.000     0.000     0.000     0.000     0.000     0.000     0.000     0.000     0.000     0.000     0.000     0.000     0.000     0.000     0.000     0.000     0.000     0.000     0.000     0.000     0.000     0.000     0.000     0.000     0.000     0.003     0.042     0.123     0.248     0.414     0.622     0.871     1.159     1.487     1.854     2.258     2.700     3.178     3.692     4.240     4.823     5.438     6.086     6.766     7.475     8.215     8.982     9.778    10.600    11.448    12.320    13.216    14.135    15.074    16.035    17.014    18.011    19.025    20.055    21.099    22.156    23.224    24.304    25.393    26.489    27.593    28.701    29.814    30.928    32.044    33.160    34.273    35.384    36.489    37.589    38.681    39.764    40.836    41.896    42.942    43.974    44.989    45.986    46.963    47.920    48.855    49.765    50.651    51.510    52.342    53.144    53.917    54.657    55.365    56.039    56.678    57.281    57.847    58.375    58.864    59.314    59.723    60.091    60.417    60.700    60.941    61.139    61.293    61.404    61.470    61.492    61.470    61.404    61.293    61.139    60.941    60.700    60.417    60.091    59.723    59.314    58.864    58.375    57.847    57.281    56.678    56.039    55.365    54.657    53.917    53.144    52.342    51.510    50.651    49.765    48.855    47.920    46.963    45.986    44.989    43.974    42.942    41.896    40.836    39.764    38.681    37.589    36.489    35.384    34.273    33.160    32.044    30.928    29.814    28.701    27.593    26.489    25.393    24.304    23.224    22.156    21.099    20.055    19.025    18.011    17.014    16.035    15.074    14.135    13.216    12.320    11.448    10.600     9.778     8.982     8.215     7.475     6.766     6.086     5.438     4.823     4.240     3.692     3.178     2.700     2.258     1.854     1.487     1.159     0.871     0.622     0.414     0.248     0.123     0.042     0.003     0.000     0.000     0.000     0.000     0.000     0.000     0.000     0.000     0.000     0.000     0.000     0.000     0.000     0.000     0.000     0.000     0.000     0.000     0.000     0.000     0.000     0.000     0.000     0.000     0.000     0.000     0.000     0.000     0.000     0.000     0.000     0.000     0.000     0.000     0.000     0.000     0.000     0.000     0.000     0.000
[truncated: 55,463 more chars]
