# Supplementary material for: The near-field tsunami generated by the 15 January 2022 eruption of the Hunga Tonga-Hunga Ha’apai volcano and its impact on Tongatapu, Tonga
Source: Sci Rep. 2022 Sep 7;12:15187. doi: 10.1038/s41598-022-19486-w (PMC9452557; doi:10.1038/s41598-022-19486-w)
Supplement: Supplementary file 2 — Supplementary Information 2. [file 41598_2022_19486_MOESM2_ESM.zip › WL_600TNT.asc]

ncols                       252
nrows                       180
xllcorner              -175.427
yllcorner               -20.570
cellsize      0.000277777784504
NODATA_value  -9999
     0.000     0.000     0.000     0.000     0.000     0.000     0.000     0.000     0.000     0.000     0.000     0.000     0.000     0.000     0.000     0.000     0.000     0.000     0.000     0.000     0.000     0.000     0.000     0.000     0.000     0.000     0.000     0.000     0.000     0.000     0.000     0.000     0.000     0.000     0.000     0.000     0.000     0.000     0.000     0.000     0.000     0.000     0.000     0.000     0.000     0.000     0.000     0.000     0.000     0.000     0.000     0.000     0.000     0.000     0.000     0.000     0.000     0.000     0.000     0.000     0.000     0.014     0.052     0.112     0.195     0.298     0.421     0.565     0.727     0.907     1.105     1.319     1.549     1.793     2.052     2.325     2.610     2.906     3.214     3.532     3.859     4.195     4.538     4.889     5.245     5.607     5.973     6.343     6.716     7.090     7.466     7.843     8.219     8.594     8.968     9.338     9.706    10.069    10.427    10.780    11.127    11.467    11.799    12.123    12.438    12.744    13.040    13.325    13.599    13.861    14.111    14.349    14.573    14.784    14.981    15.163    15.331    15.484    15.621    15.743    15.850    15.940    16.014    16.072    16.113    16.138    16.146    16.138    16.113    16.072    16.014    15.940    15.850    15.743    15.621    15.484    15.331    15.163    14.981    14.784    14.573    14.349    14.111    13.861    13.599    13.325    13.040    12.744    12.438    12.123    11.799    11.467    11.127    10.780    10.427    10.069     9.706     9.338     8.968     8.594     8.219     7.843     7.466     7.090     6.716     6.343     5.973     5.607     5.245     4.889     4.538     4.195     3.859     3.532     3.214     2.906     2.610     2.325     2.052     1.793     1.549     1.319     1.105     0.907     0.727     0.565     0.421     0.298     0.195     0.112     0.052     0.014     0.000     0.000     0.000     0.000     0.000     0.000     0.000     0.000     0.000     0.000     0.000     0.000     0.000     0.000     0.000     0.000     0.000     0.000     0.000     0.000     0.000     0.000     0.000     0.000     0.000     0.000     0.000     0.000     0.000     0.000     0.000     0.000     0.000     0.000     0.000     0.000     0.000     0.000     0.000     0.000     0.000     0.000     0.000     0.000     0.000     0.000     0.000     0.000     0.000     0.000     0.000     0.000     0.000     0.000     0.000     0.000     0.000     0.000     0.000     0.000
     0.000     0.000     0.000     0.000     0.000     0.000     0.000     0.000     0.000     0.000     0.000     0.000     0.000     0.000     0.000     0.000     0.000     0.000     0.000     0.000     0.000     0.000     0.000     0.000     0.000     0.000     0.000     0.000     0.000     0.000     0.000     0.000     0.000     0.000     0.000     0.000     0.000     0.000     0.000     0.000     0.000     0.000     0.000     0.000     0.000     0.000     0.000     0.000     0.000     0.000     0.000     0.000     0.000     0.000     0.000     0.000     0.000     0.000     0.000     0.002     0.026     0.073     0.144     0.237     0.352     0.489     0.645     0.821     1.016     1.229     1.460     1.707     1.969     2.246     2.537     2.842     3.159     3.488     3.827     4.176     4.534     4.901     5.275     5.656     6.042     6.434     6.829     7.228     7.630     8.033     8.436     8.840     9.243     9.645    10.044    10.440    10.832    11.219    11.602    11.978    12.347    12.708    13.062    13.406    13.741    14.066    14.380    14.682    14.973    15.251    15.516    15.768    16.006    16.229    16.437    16.631    16.808    16.970    17.116    17.245    17.357    17.453    17.531    17.592    17.636    17.662    17.671    17.662    17.636    17.592    17.531    17.453    17.357    17.245    17.116    16.970    16.808    16.631    16.437    16.229    16.006    15.768    15.516    15.251    14.973    14.682    14.380    14.066    13.741    13.406    13.062    12.708    12.347    11.978    11.602    11.219    10.832    10.440    10.044     9.645     9.243     8.840     8.436     8.033     7.630     7.228     6.829     6.434     6.042     5.656     5.275     4.901     4.534     4.176     3.827     3.488     3.159     2.842     2.537     2.246     1.969     1.707     1.460     1.229     1.016     0.821     0.645     0.489     0.352     0.237     0.144     0.073     0.026     0.002     0.000     0.000     0.000     0.000     0.000     0.000     0.000     0.000     0.000     0.000     0.000     0.000     0.000     0.000     0.000     0.000     0.000     0.000     0.000     0.000     0.000     0.000     0.000     0.000     0.000     0.000     0.000     0.000     0.000     0.000     0.000     0.000     0.000     0.000     0.000     0.000     0.000     0.000     0.000     0.000     0.000     0.000     0.000     0.000     0.000     0.000     0.000     0.000     0.000     0.000     0.000     0.000     0.000     0.000     0.000     0.000     0.000     0.000
     0.000     0.000     0.000     0.000     0.000     0.000     0.000     0.000     0.000     0.000     0.000     0.000     0.000     0.000     0.000     0.000     0.000     0.000     0.000     0.000     0.000     0.000     0.000     0.000     0.000     0.000     0.000     0.000     0.000     0.000     0.000     0.000     0.000     0.000     0.000     0.000     0.000     0.000     0.000     0.000     0.000     0.000     0.000     0.000     0.000     0.000     0.000     0.000     0.000     0.000     0.000     0.000     0.000     0.000     0.000     0.000     0.000     0.000     0.007     0.039     0.096     0.176     0.280     0.407     0.556     0.725     0.915     1.125     1.353     1.600     1.863     2.143     2.438     2.748     3.072     3.410     3.759     4.120     4.491     4.872     5.262     5.660     6.066     6.477     6.894     7.316     7.741     8.169     8.600     9.032     9.464     9.895    10.326    10.754    11.180    11.602    12.019    12.431    12.837    13.237    13.629    14.012    14.387    14.753    15.108    15.452    15.784    16.105    16.412    16.707    16.987    17.253    17.505    17.741    17.961    18.165    18.353    18.524    18.678    18.814    18.933    19.034    19.117    19.181    19.227    19.255    19.264    19.255    19.227    19.181    19.117    19.034    18.933    18.814    18.678    18.524    18.353    18.165    17.961    17.741    17.505    17.253    16.987    16.707    16.412    16.105    15.784    15.452    15.108    14.753    14.387    14.012    13.629    13.237    12.837    12.431    12.019    11.602    11.180    10.754    10.326     9.895     9.464     9.032     8.600     8.169     7.741     7.316     6.894     6.477     6.066     5.660     5.262     4.872     4.491     4.120     3.759     3.410     3.072     2.748     2.438     2.143     1.863     1.600     1.353     1.125     0.915     0.725     0.556     0.407     0.280     0.176     0.096     0.039     0.007     0.000     0.000     0.000     0.000     0.000     0.000     0.000     0.000     0.000     0.000     0.000     0.000     0.000     0.000     0.000     0.000     0.000     0.000     0.000     0.000     0.000     0.000     0.000     0.000     0.000     0.000     0.000     0.000     0.000     0.000     0.000     0.000     0.000     0.000     0.000     0.000     0.000     0.000     0.000     0.000     0.000     0.000     0.000     0.000     0.000     0.000     0.000     0.000     0.000     0.000     0.000     0.000     0.000     0.000     0.000     0.000     0.000
     0.000     0.000     0.000     0.000     0.000     0.000     0.000     0.000     0.000     0.000     0.000     0.000     0.000     0.000     0.000     0.000     0.000     0.000     0.000     0.000     0.000     0.000     0.000     0.000     0.000     0.000     0.000     0.000     0.000     0.000     0.000     0.000     0.000     0.000     0.000     0.000     0.000     0.000     0.000     0.000     0.000     0.000     0.000     0.000     0.000     0.000     0.000     0.000     0.000     0.000     0.000     0.000     0.000     0.000     0.000     0.000     0.000     0.014     0.053     0.119     0.209     0.324     0.461     0.622     0.804     1.008     1.231     1.475     1.737     2.017     2.314     2.627     2.956     3.299     3.657     4.027     4.409     4.803     5.207     5.620     6.042     6.472     6.909     7.352     7.800     8.252     8.708     9.166     9.627    10.087    10.548    11.008    11.467    11.922    12.375    12.823    13.266    13.703    14.134    14.558    14.973    15.379    15.776    16.163    16.538    16.902    17.253    17.592    17.917    18.228    18.524    18.805    19.071    19.320    19.552    19.768    19.966    20.146    20.308    20.452    20.577    20.684    20.771    20.839    20.888    20.917    20.927    20.917    20.888    20.839    20.771    20.684    20.577    20.452    20.308    20.146    19.966    19.768    19.552    19.320    19.071    18.805    18.524    18.228    17.917    17.592    17.253    16.902    16.538    16.163    15.776    15.379    14.973    14.558    14.134    13.703    13.266    12.823    12.375    11.922    11.467    11.008    10.548    10.087     9.627     9.166     8.708     8.252     7.800     7.352     6.909     6.472     6.042     5.620     5.207     4.803     4.409     4.027     3.657     3.299     2.956     2.627     2.314     2.017     1.737     1.475     1.231     1.008     0.804     0.622     0.461     0.324     0.209     0.119     0.053     0.014     0.000     0.000     0.000     0.000     0.000     0.000     0.000     0.000     0.000     0.000     0.000     0.000     0.000     0.000     0.000     0.000     0.000     0.000     0.000     0.000     0.000     0.000     0.000     0.000     0.000     0.000     0.000     0.000     0.000     0.000     0.000     0.000     0.000     0.000     0.000     0.000     0.000     0.000     0.000     0.000     0.000     0.000     0.000     0.000     0.000     0.000     0.000     0.000     0.000     0.000     0.000     0.000     0.000     0.000     0.000     0.000
     0.000     0.000     0.000     0.000     0.000     0.000     0.000     0.000     0.000     0.000     0.000     0.000     0.000     0.000     0.000     0.000     0.000     0.000     0.000     0.000     0.000     0.000     0.000     0.000     0.000     0.000     0.000     0.000     0.000     0.000     0.000     0.000     0.000     0.000     0.000     0.000     0.000     0.000     0.000     0.000     0.000     0.000     0.000     0.000     0.000     0.000     0.000     0.000     0.000     0.000     0.000     0.000     0.000     0.000     0.000     0.001     0.021     0.068     0.142     0.241     0.366     0.514     0.686     0.881     1.097     1.335     1.593     1.870     2.166     2.481     2.812     3.159     3.522     3.899     4.290     4.694     5.109     5.536     5.973     6.419     6.874     7.336     7.805     8.280     8.760     9.243     9.730    10.219    10.709    11.200    11.690    12.179    12.665    13.149    13.629    14.104    14.573    15.036    15.492    15.940    16.379    16.808    17.227    17.636    18.032    18.416    18.787    19.144    19.487    19.815    20.127    20.423    20.703    20.966    21.211    21.438    21.646    21.836    22.007    22.158    22.290    22.402    22.494    22.565    22.617    22.647    22.658    22.647    22.617    22.565    22.494    22.402    22.290    22.158    22.007    21.836    21.646    21.438    21.211    20.966    20.703    20.423    20.127    19.815    19.487    19.144    18.787    18.416    18.032    17.636    17.227    16.808    16.379    15.940    15.492    15.036    14.573    14.104    13.629    13.149    12.665    12.179    11.690    11.200    10.709    10.219     9.730     9.243     8.760     8.280     7.805     7.336     6.874     6.419     5.973     5.536     5.109     4.694     4.290     3.899     3.522     3.159     2.812     2.481     2.166     1.870     1.593     1.335     1.097     0.881     0.686     0.514     0.366     0.241     0.142     0.068     0.021     0.001     0.000     0.000     0.000     0.000     0.000     0.000     0.000     0.000     0.000     0.000     0.000     0.000     0.000     0.000     0.000     0.000     0.000     0.000     0.000     0.000     0.000     0.000     0.000     0.000     0.000     0.000     0.000     0.000     0.000     0.000     0.000     0.000     0.000     0.000     0.000     0.000     0.000     0.000     0.000     0.000     0.000     0.000     0.000     0.000     0.000     0.000     0.000     0.000     0.000     0.000     0.000     0.000     0.000     0.000
     0.000     0.000     0.000     0.000     0.000     0.000     0.000     0.000     0.000     0.000     0.000     0.000     0.000     0.000     0.000     0.000     0.000     0.000     0.000     0.000     0.000     0.000     0.000     0.000     0.000     0.000     0.000     0.000     0.000     0.000     0.000     0.000     0.000     0.000     0.000     0.000     0.000     0.000     0.000     0.000     0.000     0.000     0.000     0.000     0.000     0.000     0.000     0.000     0.000     0.000     0.000     0.000     0.000     0.000     0.003     0.029     0.083     0.164     0.272     0.406     0.565     0.748     0.954     1.183     1.434     1.707     1.999     2.311     2.642     2.990     3.356     3.738     4.135     4.546     4.971     5.409     5.859     6.319     6.790     7.269     7.757     8.252     8.754     9.261     9.773    10.288    10.806    11.326    11.847    12.368    12.888    13.406    13.922    14.434    14.941    15.444    15.940    16.429    16.910    17.383    17.846    18.299    18.742    19.172    19.590    19.994    20.385    20.761    21.122    21.467    21.796    22.108    22.402    22.678    22.936    23.175    23.394    23.594    23.773    23.933    24.071    24.189    24.285    24.361    24.414    24.447    24.457    24.447    24.414    24.361    24.285    24.189    24.071    23.933    23.773    23.594    23.394    23.175    22.936    22.678    22.402    22.108    21.796    21.467    21.122    20.761    20.385    19.994    19.590    19.172    18.742    18.299    17.846    17.383    16.910    16.429    15.940    15.444    14.941    14.434    13.922    13.406    12.888    12.368    11.847    11.326    10.806    10.288     9.773     9.261     8.754     8.252     7.757     7.269     6.790     6.319     5.859     5.409     4.971     4.546     4.135     3.738     3.356     2.990     2.642     2.311     1.999     1.707     1.434     1.183     0.954     0.748     0.565     0.406     0.272     0.164     0.083     0.029     0.003     0.000     0.000     0.000     0.000     0.000     0.000     0.000     0.000     0.000     0.000     0.000     0.000     0.000     0.000     0.000     0.000     0.000     0.000     0.000     0.000     0.000     0.000     0.000     0.000     0.000     0.000     0.000     0.000     0.000     0.000     0.000     0.000     0.000     0.000     0.000     0.000     0.000     0.000     0.000     0.000     0.000     0.000     0.000     0.000     0.000     0.000     0.000     0.000     0.000     0.000     0.000     0.000     0.000
     0.000     0.000     0.000     0.000     0.000     0.000     0.000     0.000     0.000     0.000     0.000     0.000     0.000     0.000     0.000     0.000     0.000     0.000     0.000     0.000     0.000     0.000     0.000     0.000     0.000     0.000     0.000     0.000     0.000     0.000     0.000     0.000     0.000     0.000     0.000     0.000     0.000     0.000     0.000     0.000     0.000     0.000     0.000     0.000     0.000     0.000     0.000     0.000     0.000     0.000     0.000     0.000     0.000     0.005     0.037     0.097     0.186     0.302     0.444     0.612     0.806     1.023     1.265     1.529     1.815     2.122     2.449     2.797     3.162     3.546     3.946     4.363     4.795     5.241     5.701     6.173     6.657     7.151     7.656     8.170     8.691     9.220     9.754    10.294    10.839    11.386    11.936    12.488    13.040    13.591    14.142    14.690    15.235    15.776    16.312    16.842    17.366    17.882    18.389    18.887    19.375    19.853    20.318    20.771    21.211    21.636    22.047    22.443    22.822    23.185    23.531    23.858    24.167    24.457    24.728    24.979    25.209    25.419    25.608    25.775    25.920    26.044    26.145    26.224    26.281    26.315    26.326    26.315    26.281    26.224    26.145    26.044    25.920    25.775    25.608    25.419    25.209    24.979    24.728    24.457    24.167    23.858    23.531    23.185    22.822    22.443    22.047    21.636    21.211    20.771    20.318    19.853    19.375    18.887    18.389    17.882    17.366    16.842    16.312    15.776    15.235    14.690    14.142    13.591    13.040    12.488    11.936    11.386    10.839    10.294     9.754     9.220     8.691     8.170     7.656     7.151     6.657     6.173     5.701     5.241     4.795     4.363     3.946     3.546     3.162     2.797     2.449     2.122     1.815     1.529     1.265     1.023     0.806     0.612     0.444     0.302     0.186     0.097     0.037     0.005     0.000     0.000     0.000     0.000     0.000     0.000     0.000     0.000     0.000     0.000     0.000     0.000     0.000     0.000     0.000     0.000     0.000     0.000     0.000     0.000     0.000     0.000     0.000     0.000     0.000     0.000     0.000     0.000     0.000     0.000     0.000     0.000     0.000     0.000     0.000     0.000     0.000     0.000     0.000     0.000     0.000     0.000     0.000     0.000     0.000     0.000     0.000     0.000     0.000     0.000     0.000     0.000
     0.000     0.000     0.000     0.000     0.000     0.000     0.000     0.000     0.000     0.000     0.000     0.000     0.000     0.000     0.000     0.000     0.000     0.000     0.000     0.000     0.000     0.000     0.000     0.000     0.000     0.000     0.000     0.000     0.000     0.000     0.000     0.000     0.000     0.000     0.000     0.000     0.000     0.000     0.000     0.000     0.000     0.000     0.000     0.000     0.000     0.000     0.000     0.000     0.000     0.000     0.000     0.000     0.008     0.044     0.110     0.205     0.328     0.479     0.656     0.860     1.088     1.341     1.617     1.917     2.238     2.581     2.944     3.326     3.727     4.146     4.582     5.034     5.501     5.982     6.477     6.984     7.503     8.033     8.572     9.119     9.675    10.238    10.806    11.379    11.957    12.537    13.120    13.703    14.287    14.870    15.452    16.030    16.605    17.176    17.741    18.299    18.851    19.394    19.928    20.452    20.966    21.467    21.957    22.433    22.895    23.342    23.773    24.189    24.587    24.968    25.331    25.675    25.999    26.304    26.588    26.851    27.092    27.312    27.510    27.686    27.838    27.968    28.074    28.157    28.216    28.252    28.264    28.252    28.216    28.157    28.074    27.968    27.838    27.686    27.510    27.312    27.092    26.851    26.588    26.304    25.999    25.675    25.331    24.968    24.587    24.189    23.773    23.342    22.895    22.433    21.957    21.467    20.966    20.452    19.928    19.394    18.851    18.299    17.741    17.176    16.605    16.030    15.452    14.870    14.287    13.703    13.120    12.537    11.957    11.379    10.806    10.238     9.675     9.119     8.572     8.033     7.503     6.984     6.477     5.982     5.501     5.034     4.582     4.146     3.727     3.326     2.944     2.581     2.238     1.917     1.617     1.341     1.088     0.860     0.656     0.479     0.328     0.205     0.110     0.044     0.008     0.000     0.000     0.000     0.000     0.000     0.000     0.000     0.000     0.000     0.000     0.000     0.000     0.000     0.000     0.000     0.000     0.000     0.000     0.000     0.000     0.000     0.000     0.000     0.000     0.000     0.000     0.000     0.000     0.000     0.000     0.000     0.000     0.000     0.000     0.000     0.000     0.000     0.000     0.000     0.000     0.000     0.000     0.000     0.000     0.000     0.000     0.000     0.000     0.000     0.000     0.000
     0.000     0.000     0.000     0.000     0.000     0.000     0.000     0.000     0.000     0.000     0.000     0.000     0.000     0.000     0.000     0.000     0.000     0.000     0.000     0.000     0.000     0.000     0.000     0.000     0.000     0.000     0.000     0.000     0.000     0.000     0.000     0.000     0.000     0.000     0.000     0.000     0.000     0.000     0.000     0.000     0.000     0.000     0.000     0.000     0.000     0.000     0.000     0.000     0.000     0.000     0.000     0.010     0.051     0.122     0.222     0.352     0.510     0.696     0.909     1.147     1.411     1.700     2.012     2.347     2.704     3.082     3.481     3.899     4.336     4.791     5.262     5.750     6.253     6.770     7.300     7.843     8.397     8.962     9.536    10.119    10.709    11.306    11.909    12.516    13.127    13.741    14.356    14.973    15.589    16.204    16.817    17.426    18.032    18.633    19.227    19.815    20.395    20.966    21.527    22.077    22.617    23.143    23.657    24.157    24.641    25.111    25.563    25.999    26.417    26.816    27.196    27.557    27.897    28.216    28.514    28.790    29.043    29.273    29.481    29.664    29.824    29.960    30.071    30.158    30.220    30.257    30.270    30.257    30.220    30.158    30.071    29.960    29.824    29.664    29.481    29.273    29.043    28.790    28.514    28.216    27.897    27.557    27.196    26.816    26.417    25.999    25.563    25.111    24.641    24.157    23.657    23.143    22.617    22.077    21.527    20.966    20.395    19.815    19.227    18.633    18.032    17.426    16.817    16.204    15.589    14.973    14.356    13.741    13.127    12.516    11.909    11.306    10.709    10.119     9.536     8.962     8.397     7.843     7.300     6.770     6.253     5.750     5.262     4.791     4.336     3.899     3.481     3.082     2.704     2.347     2.012     1.700     1.411     1.147     0.909     0.696     0.510     0.352     0.222     0.122     0.051     0.010     0.000     0.000     0.000     0.000     0.000     0.000     0.000     0.000     0.000     0.000     0.000     0.000     0.000     0.000     0.000     0.000     0.000     0.000     0.000     0.000     0.000     0.000     0.000     0.000     0.000     0.000     0.000     0.000     0.000     0.000     0.000     0.000     0.000     0.000     0.000     0.000     0.000     0.000     0.000     0.000     0.000     0.000     0.000     0.000     0.000     0.000     0.000     0.000     0.000     0.000
     0.000     0.000     0.000     0.000     0.000     0.000     0.000     0.000     0.000     0.000     0.000     0.000     0.000     0.000     0.000     0.000     0.000     0.000     0.000     0.000     0.000     0.000     0.000     0.000     0.000     0.000     0.000     0.000     0.000     0.000     0.000     0.000     0.000     0.000     0.000     0.000     0.000     0.000     0.000     0.000     0.000     0.000     0.000     0.000     0.000     0.000     0.000     0.000     0.000     0.000     0.012     0.056     0.131     0.237     0.373     0.538     0.731     0.952     1.200     1.475     1.774     2.099     2.447     2.818     3.211     3.625     4.060     4.515     4.988     5.479     5.987     6.511     7.050     7.603     8.169     8.748     9.338     9.939    10.548    11.166    11.792    12.424    13.062    13.703    14.349    14.997    15.646    16.295    16.944    17.592    18.237    18.878    19.515    20.146    20.771    21.388    21.997    22.596    23.185    23.763    24.328    24.881    25.419    25.943    26.451    26.943    27.417    27.873    28.311    28.729    29.128    29.505    29.861    30.195    30.507    30.796    31.061    31.302    31.519    31.711    31.878    32.020    32.137    32.228    32.293    32.332    32.345    32.332    32.293    32.228    32.137    32.020    31.878    31.711    31.519    31.302    31.061    30.796    30.507    30.195    29.861    29.505    29.128    28.729    28.311    27.873    27.417    26.943    26.451    25.943    25.419    24.881    24.328    23.763    23.185    22.596    21.997    21.388    20.771    20.146    19.515    18.878    18.237    17.592    16.944    16.295    15.646    14.997    14.349    13.703    13.062    12.424    11.792    11.166    10.548     9.939     9.338     8.748     8.169     7.603     7.050     6.511     5.987     5.479     4.988     4.515     4.060     3.625     3.211     2.818     2.447     2.099     1.774     1.475     1.200     0.952     0.731     0.538     0.373     0.237     0.131     0.056     0.012     0.000     0.000     0.000     0.000     0.000     0.000     0.000     0.000     0.000     0.000     0.000     0.000     0.000     0.000     0.000     0.000     0.000     0.000     0.000     0.000     0.000     0.000     0.000     0.000     0.000     0.000     0.000     0.000     0.000     0.000     0.000     0.000     0.000     0.000     0.000     0.000     0.000     0.000     0.000     0.000     0.000     0.000     0.000     0.000     0.000     0.000     0.000     0.000     0.000
     0.000     0.000     0.000     0.000     0.000     0.000     0.000     0.000     0.000     0.000     0.000     0.000     0.000     0.000     0.000     0.000     0.000     0.000     0.000     0.000     0.000     0.000     0.000     0.000     0.000     0.000     0.000     0.000     0.000     0.000     0.000     0.000     0.000     0.000     0.000     0.000     0.000     0.000     0.000     0.000     0.000     0.000     0.000     0.000     0.000     0.000     0.000     0.000     0.000     0.014     0.060     0.139     0.249     0.390     0.561     0.761     0.990     1.247     1.531     1.841     2.177     2.537     2.922     3.329     3.759     4.210     4.682     5.173     5.683     6.210     6.755     7.316     7.891     8.481     9.084     9.699    10.326    10.962    11.608    12.262    12.924    13.591    14.264    14.941    15.621    16.304    16.987    17.671    18.353    19.034    19.711    20.385    21.054    21.716    22.371    23.019    23.657    24.285    24.903    25.508    26.100    26.679    27.243    27.791    28.323    28.838    29.334    29.812    30.270    30.707    31.124    31.519    31.891    32.241    32.567    32.869    33.146    33.398    33.625    33.826    34.001    34.149    34.271    34.366    34.434    34.475    34.489    34.475    34.434    34.366    34.271    34.149    34.001    33.826    33.625    33.398    33.146    32.869    32.567    32.241    31.891    31.519    31.124    30.707    30.270    29.812    29.334    28.838    28.323    27.791    27.243    26.679    26.100    25.508    24.903    24.285    23.657    23.019    22.371    21.716    21.054    20.385    19.711    19.034    18.353    17.671    16.987    16.304    15.621    14.941    14.264    13.591    12.924    12.262    11.608    10.962    10.326     9.699     9.084     8.481     7.891     7.316     6.755     6.210     5.683     5.173     4.682     4.210     3.759     3.329     2.922     2.537     2.177     1.841     1.531     1.247     0.990     0.761     0.561     0.390     0.249     0.139     0.060     0.014     0.000     0.000     0.000     0.000     0.000     0.000     0.000     0.000     0.000     0.000     0.000     0.000     0.000     0.000     0.000     0.000     0.000     0.000     0.000     0.000     0.000     0.000     0.000     0.000     0.000     0.000     0.000     0.000     0.000     0.000     0.000     0.000     0.000     0.000     0.000     0.000     0.000     0.000     0.000     0.000     0.000     0.000     0.000     0.000     0.000     0.000     0.000     0.000
     0.000     0.000     0.000     0.000     0.000     0.000     0.000     0.000     0.000     0.000     0.000     0.000     0.000     0.000     0.000     0.000     0.000     0.000     0.000     0.000     0.000     0.000     0.000     0.000     0.000     0.000     0.000     0.000     0.000     0.000     0.000     0.000     0.000     0.000     0.000     0.000     0.000     0.000     0.000     0.000     0.000     0.000     0.000     0.000     0.000     0.000     0.000     0.000     0.014     0.063     0.144     0.257     0.403     0.579     0.786     1.022     1.287     1.579     1.900     2.246     2.618     3.015     3.437     3.881     4.347     4.835     5.344     5.872     6.419     6.984     7.566     8.164     8.777     9.404    10.044    10.696    11.359    12.033    12.715    13.406    14.104    14.807    15.516    16.229    16.944    17.662    18.380    19.098    19.815    20.529    21.240    21.946    22.647    23.342    24.028    24.706    25.375    26.033    26.679    27.312    27.932    28.538    29.128    29.701    30.257    30.796    31.315    31.814    32.293    32.750    33.186    33.598    33.987    34.353    34.693    35.009    35.298    35.562    35.799    36.009    36.192    36.347    36.474    36.573    36.644    36.687    36.701    36.687    36.644    36.573    36.474    36.347    36.192    36.009    35.799    35.562    35.298    35.009    34.693    34.353    33.987    33.598    33.186    32.750    32.293    31.814    31.315    30.796    30.257    29.701    29.128    28.538    27.932    27.312    26.679    26.033    25.375    24.706    24.028    23.342    22.647    21.946    21.240    20.529    19.815    19.098    18.380    17.662    16.944    16.229    15.516    14.807    14.104    13.406    12.715    12.033    11.359    10.696    10.044     9.404     8.777     8.164     7.566     6.984     6.419     5.872     5.344     4.835     4.347     3.881     3.437     3.015     2.618     2.246     1.900     1.579     1.287     1.022     0.786     0.579     0.403     0.257     0.144     0.063     0.014     0.000     0.000     0.000     0.000     0.000     0.000     0.000     0.000     0.000     0.000     0.000     0.000     0.000     0.000     0.000     0.000     0.000     0.000     0.000     0.000     0.000     0.000     0.000     0.000     0.000     0.000     0.000     0.000     0.000     0.000     0.000     0.000     0.000     0.000     0.000     0.000     0.000     0.000     0.000     0.000     0.000     0.000     0.000     0.000     0.000     0.000     0.000
     0.000     0.000     0.000     0.000     0.000     0.000     0.000     0.000     0.000     0.000     0.000     0.000     0.000     0.000     0.000     0.000     0.000     0.000     0.000     0.000     0.000     0.000     0.000     0.000     0.000     0.000     0.000     0.000     0.000     0.000     0.000     0.000     0.000     0.000     0.000     0.000     0.000     0.000     0.000     0.000     0.000     0.000     0.000     0.000     0.000     0.000     0.000     0.014     0.063     0.146     0.263     0.412     0.592     0.804     1.047     1.319     1.620     1.949     2.306     2.689     3.098     3.532     3.990     4.472     4.975     5.501     6.047     6.613     7.197     7.800     8.419     9.055     9.706    10.370    11.048    11.737    12.438    13.149    13.869    14.596    15.331    16.072    16.817    17.566    18.317    19.071    19.824    20.577    21.329    22.077    22.822    23.562    24.296    25.023    25.741    26.451    27.150    27.838    28.514    29.176    29.824    30.457    31.073    31.673    32.254    32.816    33.358    33.880    34.380    34.858    35.312    35.743    36.150    36.531    36.886    37.216    37.518    37.793    38.041    38.260    38.451    38.613    38.746    38.849    38.923    38.968    38.983    38.968    38.923    38.849    38.746    38.613    38.451    38.260    38.041    37.793    37.518    37.216    36.886    36.531    36.150    35.743    35.312    34.858    34.380    33.880    33.358    32.816    32.254    31.673    31.073    30.457    29.824    29.176    28.514    27.838    27.150    26.451    25.741    25.023    24.296    23.562    22.822    22.077    21.329    20.577    19.824    19.071    18.317    17.566    16.817    16.072    15.331    14.596    13.869    13.149    12.438    11.737    11.048    10.370     9.706     9.055     8.419     7.800     7.197     6.613     6.047     5.501     4.975     4.472     3.990     3.532     3.098     2.689     2.306     1.949     1.620     1.319     1.047     0.804     0.592     0.412     0.263     0.146     0.063     0.014     0.000     0.000     0.000     0.000     0.000     0.000     0.000     0.000     0.000     0.000     0.000     0.000     0.000     0.000     0.000     0.000     0.000     0.000     0.000     0.000     0.000     0.000     0.000     0.000     0.000     0.000     0.000     0.000     0.000     0.000     0.000     0.000     0.000     0.000     0.000     0.000     0.000     0.000     0.000     0.000     0.000     0.000     0.000     0.000     0.000     0.000
     0.000     0.000     0.000     0.000     0.000     0.000     0.000     0.000     0.000     0.000     0.000     0.000     0.000     0.000     0.000     0.000     0.000     0.000     0.000     0.000     0.000     0.000     0.000     0.000     0.000     0.000     0.000     0.000     0.000     0.000     0.000     0.000     0.000     0.000     0.000     0.000     0.000     0.000     0.000     0.000     0.000     0.000     0.000     0.000     0.000     0.000     0.014     0.063     0.146     0.264     0.416     0.600     0.817     1.065     1.343     1.651     1.989     2.355     2.748     3.169     3.615     4.086     4.582     5.101     5.642     6.206     6.790     7.393     8.016     8.657     9.314     9.988    10.677    11.379    12.095    12.823    13.562    14.310    15.068    15.833    16.605    17.383    18.165    18.951    19.740    20.529    21.319    22.108    22.894    23.678    24.457    25.231    25.999    26.759    27.510    28.252    28.982    29.701    30.407    31.099    31.775    32.436    33.080    33.705    34.312    34.899    35.465    36.009    36.531    37.029    37.504    37.953    38.377    38.775    39.146    39.490    39.805    40.092    40.350    40.579    40.778    40.947    41.086    41.194    41.271    41.317    41.333    41.317    41.271    41.194    41.086    40.947    40.778    40.579    40.350    40.092    39.805    39.490    39.146    38.775    38.377    37.953    37.504    37.029    36.531    36.009    35.465    34.899    34.312    33.705    33.080    32.436    31.775    31.099    30.407    29.701    28.982    28.252    27.510    26.759    25.999    25.231    24.457    23.678    22.894    22.108    21.319    20.529    19.740    18.951    18.165    17.383    16.605    15.833    15.068    14.310    13.562    12.823    12.095    11.379    10.677     9.988     9.314     8.657     8.016     7.393     6.790     6.206     5.642     5.101     4.582     4.086     3.615     3.169     2.748     2.355     1.989     1.651     1.343     1.065     0.817     0.600     0.416     0.264     0.146     0.063     0.014     0.000     0.000     0.000     0.000     0.000     0.000     0.000     0.000     0.000     0.000     0.000     0.000     0.000     0.000     0.000     0.000     0.000     0.000     0.000     0.000     0.000     0.000     0.000     0.000     0.000     0.000     0.000     0.000     0.000     0.000     0.000     0.000     0.000     0.000     0.000     0.000     0.000     0.000     0.000     0.000     0.000     0.000     0.000     0.000     0.000
     0.000     0.000     0.000     0.000     0.000     0.000     0.000     0.000     0.000     0.000     0.000     0.000     0.000     0.000     0.000     0.000     0.000     0.000     0.000     0.000     0.000     0.000     0.000     0.000     0.000     0.000     0.000     0.000     0.000     0.000     0.000     0.000     0.000     0.000     0.000     0.000     0.000     0.000     0.000     0.000     0.000     0.000     0.000     0.000     0.000     0.012     0.060     0.144     0.263     0.416     0.603     0.823     1.075     1.359     1.674     2.019     2.394     2.797     3.227     3.685     4.169     4.678     5.211     5.768     6.348     6.949     7.571     8.214     8.875     9.554    10.250    10.962    11.690    12.431    13.185    13.952    14.729    15.516    16.312    17.116    17.926    18.742    19.562    20.385    21.211    22.037    22.864    23.689    24.511    25.331    26.145    26.954    27.756    28.550    29.334    30.108    30.871    31.621    32.358    33.080    33.786    34.475    35.146    35.799    36.432    37.044    37.634    38.201    38.746    39.265    39.760    40.229    40.671    41.086    41.472    41.830    42.159    42.459    42.728    42.966    43.173    43.350    43.494    43.607    43.687    43.736    43.752    43.736    43.687    43.607    43.494    43.350    43.173    42.966    42.728    42.459    42.159    41.830    41.472    41.086    40.671    40.229    39.760    39.265    38.746    38.201    37.634    37.044    36.432    35.799    35.146    34.475    33.786    33.080    32.358    31.621    30.871    30.108    29.334    28.550    27.756    26.954    26.145    25.331    24.511    23.689    22.864    22.037    21.211    20.385    19.562    18.742    17.926    17.116    16.312    15.516    14.729    13.952    13.185    12.431    11.690    10.962    10.250     9.554     8.875     8.214     7.571     6.949     6.348     5.768     5.211     4.678     4.169     3.685     3.227     2.797     2.394     2.019     1.674     1.359     1.075     0.823     0.603     0.416     0.263     0.144     0.060     0.012     0.000     0.000     0.000     0.000     0.000     0.000     0.000     0.000     0.000     0.000     0.000     0.000     0.000     0.000     0.000     0.000     0.000     0.000     0.000     0.000     0.000     0.000     0.000     0.000     0.000     0.000     0.000     0.000     0.000     0.000     0.000     0.000     0.000     0.000     0.000     0.000     0.000     0.000     0.000     0.000     0.000     0.000     0.000     0.000
     0.000     0.000     0.000     0.000     0.000     0.000     0.000     0.000     0.000     0.000     0.000     0.000     0.000     0.000     0.000     0.000     0.000     0.000     0.000     0.000     0.000     0.000     0.000     0.000     0.000     0.000     0.000     0.000     0.000     0.000     0.000     0.000     0.000     0.000     0.000     0.000     0.000     0.000     0.000     0.000     0.000     0.000     0.000     0.000     0.010     0.056     0.139     0.257     0.412     0.600     0.823     1.079     1.368     1.688     2.040     2.421     2.833     3.273     3.741     4.237     4.758     5.305     5.877     6.472     7.090     7.730     8.391     9.073     9.773    10.491    11.226    11.978    12.744    13.524    14.318    15.123    15.940    16.766    17.601    18.443    19.292    20.146    21.005    21.866    22.730    23.594    24.457    25.320    26.179    27.035    27.885    28.729    29.566    30.394    31.213    32.020    32.816    33.598    34.366    35.119    35.855    36.573    37.273    37.953    38.613    39.250    39.865    40.457    41.024    41.565    42.081    42.569    43.030    43.462    43.865    44.238    44.581    44.892    45.173    45.421    45.637    45.820    45.971    46.088    46.172    46.223    46.239    46.223    46.172    46.088    45.971    45.820    45.637    45.421    45.173    44.892    44.581    44.238    43.865    43.462    43.030    42.569    42.081    41.565    41.024    40.457    39.865    39.250    38.613    37.953    37.273    36.573    35.855    35.119    34.366    33.598    32.816    32.020    31.213    30.394    29.566    28.729    27.885    27.035    26.179    25.320    24.457    23.594    22.730    21.866    21.005    20.146    19.292    18.443    17.601    16.766    15.940    15.123    14.318    13.524    12.744    11.978    11.226    10.491     9.773     9.073     8.391     7.730     7.090     6.472     5.877     5.305     4.758     4.237     3.741     3.273     2.833     2.421     2.040     1.688     1.368     1.079     0.823     0.600     0.412     0.257     0.139     0.056     0.010     0.000     0.000     0.000     0.000     0.000     0.000     0.000     0.000     0.000     0.000     0.000     0.000     0.000     0.000     0.000     0.000     0.000     0.000     0.000     0.000     0.000     0.000     0.000     0.000     0.000     0.000     0.000     0.000     0.000     0.000     0.000     0.000     0.000     0.000     0.000     0.000     0.000     0.000     0.000     0.000     0.000     0.000     0.000
     0.000     0.000     0.000     0.000     0.000     0.000     0.000     0.000     0.000     0.000     0.000     0.000     0.000     0.000     0.000     0.000     0.000     0.000     0.000     0.000     0.000     0.000     0.000     0.000     0.000     0.000     0.000     0.000     0.000     0.000     0.000     0.000     0.000     0.000     0.000     0.000     0.000     0.000     0.000     0.000     0.000     0.000     0.000     0.008     0.051     0.131     0.249     0.403     0.592     0.817     1.075     1.368     1.693     2.050     2.438     2.857     3.306     3.784     4.290     4.823     5.383     5.968     6.579     7.213     7.870     8.549     9.249     9.969    10.709    11.467    12.241    13.032    13.839    14.659    15.492    16.337    17.193    18.059    18.933    19.815    20.703    21.596    22.494    23.394    24.296    25.198    26.100    27.000    27.897    28.790    29.677    30.557    31.429    32.293    33.146    33.987    34.816    35.632    36.432    37.216    37.982    38.731    39.460    40.168    40.855    41.519    42.159    42.775    43.366    43.929    44.466    44.975    45.454    45.904    46.324    46.712    47.069    47.393    47.685    47.944    48.169    48.360    48.516    48.639    48.726    48.778    48.796    48.778    48.726    48.639    48.516    48.360    48.169    47.944    47.685    47.393    47.069    46.712    46.324    45.904    45.454    44.975    44.466    43.929    43.366    42.775    42.159    41.519    40.855    40.168    39.460    38.731    37.982    37.216    36.432    35.632    34.816    33.987    33.146    32.293    31.429    30.557    29.677    28.790    27.897    27.000    26.100    25.198    24.296    23.394    22.494    21.596    20.703    19.815    18.933    18.059    17.193    16.337    15.492    14.659    13.839    13.032    12.241    11.467    10.709     9.969     9.249     8.549     7.870     7.213     6.579     5.968     5.383     4.823     4.290     3.784     3.306     2.857     2.438     2.050     1.693     1.368     1.075     0.817     0.592     0.403     0.249     0.131     0.051     0.008     0.000     0.000     0.000     0.000     0.000     0.000     0.000     0.000     0.000     0.000     0.000     0.000     0.000     0.000     0.000     0.000     0.000     0.000     0.000     0.000     0.000     0.000     0.000     0.000     0.000     0.000     0.000     0.000     0.000     0.000     0.000     0.000     0.000     0.000     0.000     0.000     0.000     0.000     0.000     0.000     0.000     0.000
     0.000     0.000     0.000     0.000     0.000     0.000     0.000     0.000     0.000     0.000     0.000     0.000     0.000     0.000     0.000     0.000     0.000     0.000     0.000     0.000     0.000     0.000     0.000     0.000     0.000     0.000     0.000     0.000     0.000     0.000     0.000     0.000     0.000     0.000     0.000     0.000     0.000     0.000     0.000     0.000     0.000     0.000     0.005     0.044     0.122     0.237     0.390     0.579     0.804     1.065     1.359     1.688     2.050     2.444     2.870     3.326     3.812     4.328     4.872     5.444     6.042     6.667     7.316     7.989     8.685     9.404    10.144    10.904    11.683    12.481    13.295    14.127    14.973    15.833    16.707    17.592    18.488    19.394    20.308    21.230    22.158    23.091    24.028    24.968    25.909    26.851    27.791    28.729    29.664    30.595    31.519    32.436    33.345    34.244    35.133    36.009    36.872    37.721    38.554    39.370    40.168    40.947    41.706    42.443    43.157    43.849    44.515    45.156    45.770    46.357    46.916    47.445    47.944    48.412    48.848    49.253    49.624    49.962    50.265    50.534    50.769    50.967    51.130    51.257    51.348    51.403    51.421    51.403    51.348    51.257    51.130    50.967    50.769    50.534    50.265    49.962    49.624    49.253    48.848    48.412    47.944    47.445    46.916    46.357    45.770    45.156    44.515    43.849    43.157    42.443    41.706    40.947    40.168    39.370    38.554    37.721    36.872    36.009    35.133    34.244    33.345    32.436    31.519    30.595    29.664    28.729    27.791    26.851    25.909    24.968    24.028    23.091    22.158    21.230    20.308    19.394    18.488    17.592    16.707    15.833    14.973    14.127    13.295    12.481    11.683    10.904    10.144     9.404     8.685     7.989     7.316     6.667     6.042     5.444     4.872     4.328     3.812     3.326     2.870     2.444     2.050     1.688     1.359     1.065     0.804     0.579     0.390     0.237     0.122     0.044     0.005     0.000     0.000     0.000     0.000     0.000     0.000     0.000     0.000     0.000     0.000     0.000     0.000     0.000     0.000     0.000     0.000     0.000     0.000     0.000     0.000     0.000     0.000     0.000     0.000     0.000     0.000     0.000     0.000     0.000     0.000     0.000     0.000     0.000     0.000     0.000     0.000     0.000     0.000     0.000     0.000     0.000
     0.000     0.000     0.000     0.000     0.000     0.000     0.000     0.000     0.000     0.000     0.000     0.000     0.000     0.000     0.000     0.000     0.000     0.000     0.000     0.000     0.000     0.000     0.000     0.000     0.000     0.000     0.000     0.000     0.000     0.000     0.000     0.000     0.000     0.000     0.000     0.000     0.000     0.000     0.000     0.000     0.000     0.003     0.037     0.110     0.222     0.373     0.561     0.786     1.047     1.343     1.674     2.040     2.438     2.870     3.333     3.827     4.351     4.905     5.488     6.098     6.735     7.399     8.087     8.800     9.536    10.294    11.074    11.874    12.694    13.532    14.387    15.259    16.146    17.047    17.961    18.887    19.824    20.771    21.726    22.688    23.657    24.631    25.608    26.588    27.569    28.550    29.530    30.507    31.481    32.449    33.411    34.366    35.312    36.248    37.173    38.085    38.983    39.866    40.732    41.581    42.411    43.221    44.010    44.777    45.521    46.239    46.933    47.599    48.238    48.848    49.429    49.979    50.498    50.985    51.439    51.860    52.246    52.597    52.913    53.193    53.436    53.643    53.813    53.945    54.039    54.096    54.115    54.096    54.039    53.945    53.813    53.643    53.436    53.193    52.913    52.597    52.246    51.860    51.439    50.985    50.498    49.979    49.429    48.848    48.238    47.599    46.933    46.239    45.521    44.777    44.010    43.221    42.411    41.581    40.732    39.866    38.983    38.085    37.173    36.248    35.312    34.366    33.411    32.449    31.481    30.507    29.530    28.550    27.569    26.588    25.608    24.631    23.657    22.688    21.726    20.771    19.824    18.887    17.961    17.047    16.146    15.259    14.387    13.532    12.694    11.874    11.074    10.294     9.536     8.800     8.087     7.399     6.735     6.098     5.488     4.905     4.351     3.827     3.333     2.870     2.438     2.040     1.674     1.343     1.047     0.786     0.561     0.373     0.222     0.110     0.037     0.003     0.000     0.000     0.000     0.000     0.000     0.000     0.000     0.000     0.000     0.000     0.000     0.000     0.000     0.000     0.000     0.000     0.000     0.000     0.000     0.000     0.000     0.000     0.000     0.000     0.000     0.000     0.000     0.000     0.000     0.000     0.000     0.000     0.000     0.000     0.000     0.000     0.000     0.000     0.000     0.000
     0.000     0.000     0.000     0.000     0.000     0.000     0.000     0.000     0.000     0.000     0.000     0.000     0.000     0.000     0.000     0.000     0.000     0.000     0.000     0.000     0.000     0.000     0.000     0.000     0.000     0.000     0.000     0.000     0.000     0.000     0.000     0.000     0.000     0.000     0.000     0.000     0.000     0.000     0.000     0.000     0.001     0.029     0.097     0.205     0.352     0.538     0.761     1.022     1.319     1.651     2.019     2.421     2.857     3.326     3.827     4.359     4.922     5.514     6.135     6.785     7.461     8.164     8.892     9.645    10.421    11.219    12.040    12.881    13.741    14.620    15.516    16.429    17.357    18.299    19.255    20.222    21.201    22.189    23.185    24.189    25.198    26.213    27.231    28.252    29.273    30.295    31.315    32.332    33.345    34.353    35.354    36.347    37.331    38.304    39.265    40.214    41.147    42.065    42.966    43.849    44.712    45.554    46.374    47.171    47.944    48.691    49.412    50.104    50.769    51.403    52.007    52.579    53.118    53.624    54.096    54.533    54.935    55.300    55.628    55.919    56.172    56.387    56.564    56.701    56.799    56.858    56.878    56.858    56.799    56.701    56.564    56.387    56.172    55.919    55.628    55.300    54.935    54.533    54.096    53.624    53.118    52.579    52.007    51.403    50.769    50.104    49.412    48.691    47.944    47.171    46.374    45.554    44.712    43.849    42.966    42.065    41.147    40.214    39.265    38.304    37.331    36.347    35.354    34.353    33.345    32.332    31.315    30.295    29.273    28.252    27.231    26.213    25.198    24.189    23.185    22.189    21.201    20.222    19.255    18.299    17.357    16.429    15.516    14.620    13.741    12.881    12.040    11.219    10.421     9.645     8.892     8.164     7.461     6.785     6.135     5.514     4.922     4.359     3.827     3.326     2.857     2.421     2.019     1.651     1.319     1.022     0.761     0.538     0.352     0.205     0.097     0.029     0.001     0.000     0.000     0.000     0.000     0.000     0.000     0.000     0.000     0.000     0.000     0.000     0.000     0.000     0.000     0.000     0.000     0.000     0.000     0.000     0.000     0.000     0.000     0.000     0.000     0.000     0.000     0.000     0.000     0.000     0.000     0.000     0.000     0.000     0.000     0.000     0.000     0.000     0.000     0.000
     0.000     0.000     0.000     0.000     0.000     0.000     0.000     0.000     0.000     0.000     0.000     0.000     0.000     0.000     0.000     0.000     0.000     0.000     0.000     0.000     0.000     0.000     0.000     0.000     0.000     0.000     0.000     0.000     0.000     0.000     0.000     0.000     0.000     0.000     0.000     0.000     0.000     0.000     0.000     0.000     0.021     0.083     0.186     0.328     0.510     0.731     0.990     1.287     1.620     1.989     2.394     2.833     3.306     3.812     4.351     4.922     5.523     6.154     6.814     7.503     8.219     8.962     9.730    10.523    11.339    12.179    13.040    13.922    14.823    15.743    16.681    17.636    18.606    19.590    20.587    21.596    22.617    23.646    24.685    25.730    26.782    27.838    28.898    29.960    31.023    32.085    33.146    34.204    35.257    36.305    37.345    38.377    39.400    40.411    41.410    42.395    43.366    44.319    45.255    46.172    47.069    47.944    48.796    49.624    50.427    51.203    51.952    52.671    53.361    54.021    54.648    55.242    55.803    56.329    56.819    57.273    57.690    58.070    58.411    58.713    58.976    59.200    59.383    59.526    59.628    59.689    59.710    59.689    59.628    59.526    59.383    59.200    58.976    58.713    58.411    58.070    57.690    57.273    56.819    56.329    55.803    55.242    54.648    54.021    53.361    52.671    51.952    51.203    50.427    49.624    48.796    47.944    47.069    46.172    45.255    44.319    43.366    42.395    41.410    40.411    39.400    38.377    37.345    36.305    35.257    34.204    33.146    32.085    31.023    29.960    28.898    27.838    26.782    25.730    24.685    23.646    22.617    21.596    20.587    19.590    18.606    17.636    16.681    15.743    14.823    13.922    13.040    12.179    11.339    10.523     9.730     8.962     8.219     7.503     6.814     6.154     5.523     4.922     4.351     3.812     3.306     2.833     2.394     1.989     1.620     1.287     0.990     0.731     0.510     0.328     0.186     0.083     0.021     0.000     0.000     0.000     0.000     0.000     0.000     0.000     0.000     0.000     0.000     0.000     0.000     0.000     0.000     0.000     0.000     0.000     0.000     0.000     0.000     0.000     0.000     0.000     0.000     0.000     0.000     0.000     0.000     0.000     0.000     0.000     0.000     0.000     0.000     0.000     0.000     0.000     0.000     0.000
     0.000     0.000     0.000     0.000     0.000     0.000     0.000     0.000     0.000     0.000     0.000     0.000     0.000     0.000     0.000     0.000     0.000     0.000     0.000     0.000     0.000     0.000     0.000     0.000     0.000     0.000     0.000     0.000     0.000     0.000     0.000     0.000     0.000     0.000     0.000     0.000     0.000     0.000     0.000     0.014     0.068     0.164     0.302     0.479     0.696     0.952     1.247     1.579     1.949     2.355     2.797     3.273     3.784     4.328     4.905     5.514     6.154     6.824     7.524     8.252     9.008     9.791    10.600    11.433    12.290    13.171    14.073    14.997    15.940    16.902    17.882    18.878    19.890    20.917    21.957    23.008    24.071    25.143    26.224    27.312    28.406    29.505    30.607    31.711    32.816    33.920    35.022    36.121    37.216    38.304    39.385    40.457    41.519    42.569    43.607    44.630    45.637    46.627    47.599    48.551    49.482    50.391    51.276    52.135    52.969    53.775    54.552    55.300    56.017    56.701    57.352    57.970    58.552    59.098    59.607    60.079    60.512    60.907    61.261    61.575    61.848    62.080    62.271    62.419    62.525    62.589    62.610    62.589    62.525    62.419    62.271    62.080    61.848    61.575    61.261    60.907    60.512    60.079    59.607    59.098    58.552    57.970    57.352    56.701    56.017    55.300    54.552    53.775    52.969    52.135    51.276    50.391    49.482    48.551    47.599    46.627    45.637    44.630    43.607    42.569    41.519    40.457    39.385    38.304    37.216    36.121    35.022    33.920    32.816    31.711    30.607    29.505    28.406    27.312    26.224    25.143    24.071    23.008    21.957    20.917    19.890    18.878    17.882    16.902    15.940    14.997    14.073    13.171    12.290    11.433    10.600     9.791     9.008     8.252     7.524     6.824     6.154     5.514     4.905     4.328     3.784     3.273     2.797     2.355     1.949     1.579     1.247     0.952     0.696     0.479     0.302     0.164     0.068     0.014     0.000     0.000     0.000     0.000     0.000     0.000     0.000     0.000     0.000     0.000     0.000     0.000     0.000     0.000     0.000     0.000     0.000     0.000     0.000     0.000     0.000     0.000     0.000     0.000     0.000     0.000     0.000     0.000     0.000     0.000     0.000     0.000     0.000     0.000     0.000     0.000     0.000     0.000
     0.000     0.000     0.000     0.000     0.000     0.000     0.000     0.000     0.000     0.000     0.000     0.000     0.000     0.000     0.000     0.000     0.000     0.000     0.000     0.000     0.000     0.000     0.000     0.000     0.000     0.000     0.000     0.000     0.000     0.000     0.000     0.000     0.000     0.000     0.000     0.000     0.000     0.000     0.007     0.053     0.142     0.272     0.444     0.656     0.909     1.200     1.531     1.900     2.306     2.748     3.227     3.741     4.290     4.872     5.488     6.135     6.814     7.524     8.263     9.032     9.828    10.651    11.500    12.375    13.273    14.195    15.139    16.105    17.090    18.094    19.117    20.156    21.211    22.280    23.363    24.457    25.563    26.679    27.803    28.934    30.071    31.213    32.358    33.505    34.652    35.799    36.944    38.085    39.221    40.350    41.472    42.585    43.687    44.777    45.854    46.916    47.961    48.989    49.997    50.985    51.952    52.894    53.813    54.705    55.570    56.407    57.214    57.990    58.734    59.444    60.120    60.761    61.366    61.933    62.461    62.951    63.401    63.810    64.178    64.504    64.788    65.029    65.227    65.381    65.491    65.557    65.579    65.557    65.491    65.381    65.227    65.029    64.788    64.504    64.178    63.810    63.401    62.951    62.461    61.933    61.366    60.761    60.120    59.444    58.734    57.990    57.214    56.407    55.570    54.705    53.813    52.894    51.952    50.985    49.997    48.989    47.961    46.916    45.854    44.777    43.687    42.585    41.472    40.350    39.221    38.085    36.944    35.799    34.652    33.505    32.358    31.213    30.071    28.934    27.803    26.679    25.563    24.457    23.363    22.280    21.211    20.156    19.117    18.094    17.090    16.105    15.139    14.195    13.273    12.375    11.500    10.651     9.828     9.032     8.263     7.524     6.814     6.135     5.488     4.872     4.290     3.741     3.227     2.748     2.306     1.900     1.531     1.200     0.909     0.656     0.444     0.272     0.142     0.053     0.007     0.000     0.000     0.000     0.000     0.000     0.000     0.000     0.000     0.000     0.000     0.000     0.000     0.000     0.000     0.000     0.000     0.000     0.000     0.000     0.000     0.000     0.000     0.000     0.000     0.000     0.000     0.000     0.000     0.000     0.000     0.000     0.000     0.000     0.000     0.000     0.000     0.000
     0.000     0.000     0.000     0.000     0.000     0.000     0.000     0.000     0.000     0.000     0.000     0.000     0.000     0.000     0.000     0.000     0.000     0.000     0.000     0.000     0.000     0.000     0.000     0.000     0.000     0.000     0.000     0.000     0.000     0.000     0.000     0.000     0.000     0.000     0.000     0.000     0.000     0.002     0.039     0.119     0.241     0.406     0.612     0.860     1.147     1.475     1.841     2.246     2.689     3.169     3.685     4.237     4.823     5.444     6.098     6.785     7.503     8.252     9.032     9.840    10.677    11.541    12.431    13.347    14.287    15.251    16.237    17.245    18.273    19.320    20.385    21.467    22.565    23.678    24.804    25.943    27.092    28.252    29.420    30.595    31.775    32.961    34.149    35.340    36.531    37.721    38.908    40.092    41.271    42.443    43.607    44.761    45.904    47.035    48.151    49.253    50.337    51.403    52.449    53.474    54.476    55.454    56.407    57.333    58.230    59.098    59.935    60.740    61.512    62.249    62.951    63.616    64.243    64.832    65.381    65.889    66.356    66.781    67.163    67.501    67.796    68.046    68.251    68.411    68.526    68.594    68.617    68.594    68.526    68.411    68.251    68.046    67.796    67.501    67.163    66.781    66.356    65.889    65.381    64.832    64.243    63.616    62.951    62.249    61.512    60.740    59.935    59.098    58.230    57.333    56.407    55.454    54.476    53.474    52.449    51.403    50.337    49.253    48.151    47.035    45.904    44.761    43.607    42.443    41.271    40.092    38.908    37.721    36.531    35.340    34.149    32.961    31.775    30.595    29.420    28.252    27.092    25.943    24.804    23.678    22.565    21.467    20.385    19.320    18.273    17.245    16.237    15.251    14.287    13.347    12.431    11.541    10.677     9.840     9.032     8.252     7.503     6.785     6.098     5.444     4.823     4.237     3.685     3.169     2.689     2.246     1.841     1.475     1.147     0.860     0.612     0.406     0.241     0.119     0.039     0.002     0.000     0.000     0.000     0.000     0.000     0.000     0.000     0.000     0.000     0.000     0.000     0.000     0.000     0.000     0.000     0.000     0.000     0.000     0.000     0.000     0.000     0.000     0.000     0.000     0.000     0.000     0.000     0.000     0.000     0.000     0.000     0.000     0.000     0.000     0.000     0.000
     0.000     0.000     0.000     0.000     0.000     0.000     0.000     0.000     0.000     0.000     0.000     0.000     0.000     0.000     0.000     0.000     0.000     0.000     0.000     0.000     0.000     0.000     0.000     0.000     0.000     0.000     0.000     0.000     0.000     0.000     0.000     0.000     0.000     0.000     0.000     0.000     0.000     0.026     0.096     0.209     0.366     0.565     0.806     1.088     1.411     1.774     2.177     2.618     3.098     3.615     4.169     4.758     5.383     6.042     6.735     7.461     8.219     9.008     9.828    10.677    11.554    12.459    13.391    14.349    15.331    16.337    17.366    18.416    19.487    20.577    21.686    22.812    23.954    25.111    26.281    27.464    28.657    29.861    31.073    32.293    33.518    34.748    35.981    37.216    38.451    39.685    40.916    42.144    43.366    44.581    45.787    46.984    48.169    49.341    50.498    51.640    52.764    53.869    54.954    56.017    57.056    58.070    59.057    60.017    60.948    61.848    62.717    63.552    64.352    65.117    65.845    66.535    67.185    67.796    68.366    68.893    69.377    69.818    70.215    70.566    70.872    71.131    71.344    71.510    71.629    71.700    71.724    71.700    71.629    71.510    71.344    71.131    70.872    70.566    70.215    69.818    69.377    68.893    68.366    67.796    67.185    66.535    65.845    65.117    64.352    63.552    62.717    61.848    60.948    60.017    59.057    58.070    57.056    56.017    54.954    53.869    52.764    51.640    50.498    49.341    48.169    46.984    45.787    44.581    43.366    42.144    40.916    39.685    38.451    37.216    35.981    34.748    33.518    32.293    31.073    29.861    28.657    27.464    26.281    25.111    23.954    22.812    21.686    20.577    19.487    18.416    17.366    16.337    15.331    14.349    13.391    12.459    11.554    10.677     9.828     9.008     8.219     7.461     6.735     6.042     5.383     4.758     4.169     3.615     3.098     2.618     2.177     1.774     1.411     1.088     0.806     0.565     0.366     0.209     0.096     0.026     0.000     0.000     0.000     0.000     0.000     0.000     0.000     0.000     0.000     0.000     0.000     0.000     0.000     0.000     0.000     0.000     0.000     0.000     0.000     0.000     0.000     0.000     0.000     0.000     0.000     0.000     0.000     0.000     0.000     0.000     0.000     0.000     0.000     0.000     0.000     0.000
     0.000     0.000     0.000     0.000     0.000     0.000     0.000     0.000     0.000     0.000     0.000     0.000     0.000     0.000     0.000     0.000     0.000     0.000     0.000     0.000     0.000     0.000     0.000     0.000     0.000     0.000     0.000     0.000     0.000     0.000     0.000     0.000     0.000     0.000     0.000     0.000     0.014     0.073     0.176     0.324     0.514     0.748     1.023     1.341     1.700     2.099     2.537     3.015     3.532     4.086     4.678     5.305     5.968     6.667     7.399     8.164     8.962     9.791    10.651    11.541    12.459    13.406    14.380    15.379    16.404    17.453    18.524    19.618    20.732    21.866    23.019    24.189    25.375    26.576    27.791    29.019    30.257    31.506    32.763    34.028    35.298    36.573    37.851    39.131    40.411    41.690    42.966    44.238    45.504    46.763    48.013    49.253    50.481    51.695    52.894    54.077    55.242    56.387    57.511    58.612    59.689    60.740    61.764    62.759    63.724    64.657    65.557    66.423    67.253    68.046    68.801    69.516    70.191    70.825    71.415    71.962    72.465    72.922    73.334    73.698    74.015    74.285    74.505    74.678    74.801    74.875    74.900    74.875    74.801    74.678    74.505    74.285    74.015    73.698    73.334    72.922    72.465    71.962    71.415    70.825    70.191    69.516    68.801    68.046    67.253    66.423    65.557    64.657    63.724    62.759    61.764    60.740    59.689    58.612    57.511    56.387    55.242    54.077    52.894    51.695    50.481    49.253    48.013    46.763    45.504    44.238    42.966    41.690    40.411    39.131    37.851    36.573    35.298    34.028    32.763    31.506    30.257    29.019    27.791    26.576    25.375    24.189    23.019    21.866    20.732    19.618    18.524    17.453    16.404    15.379    14.380    13.406    12.459    11.541    10.651     9.791     8.962     8.164     7.399     6.667     5.968     5.305     4.678     4.086     3.532     3.015     2.537     2.099     1.700     1.341     1.023     0.748     0.514     0.324     0.176     0.073     0.014     0.000     0.000     0.000     0.000     0.000     0.000     0.000     0.000     0.000     0.000     0.000     0.000     0.000     0.000     0.000     0.000     0.000     0.000     0.000     0.000     0.000     0.000     0.000     0.000     0.000     0.000     0.000     0.000     0.000     0.000     0.000     0.000     0.000     0.000     0.000
     0.000     0.000     0.000     0.000     0.000     0.000     0.000     0.000     0.000     0.000     0.000     0.000     0.000     0.000     0.000     0.000     0.000     0.000     0.000     0.000     0.000     0.000     0.000     0.000     0.000     0.000     0.000     0.000     0.000     0.000     0.000     0.000     0.000     0.000     0.000     0.006     0.052     0.144     0.280     0.461     0.686     0.954     1.265     1.617     2.012     2.447     2.922     3.437     3.990     4.582     5.211     5.877     6.579     7.316     8.087     8.892     9.730    10.600    11.500    12.431    13.391    14.380    15.395    16.437    17.505    18.596    19.711    20.849    22.007    23.185    24.382    25.597    26.828    28.074    29.334    30.607    31.891    33.186    34.489    35.799    37.115    38.436    39.760    41.086    42.411    43.736    45.057    46.374    47.685    48.989    50.283    51.567    52.839    54.096    55.338    56.564    57.770    58.956    60.120    61.261    62.377    63.465    64.526    65.557    66.557    67.524    68.457    69.354    70.215    71.037    71.819    72.561    73.261    73.918    74.530    75.097    75.619    76.093    76.519    76.898    77.227    77.506    77.735    77.914    78.042    78.118    78.144    78.118    78.042    77.914    77.735    77.506    77.227    76.898    76.519    76.093    75.619    75.097    74.530    73.918    73.261    72.561    71.819    71.037    70.215    69.354    68.457    67.524    66.557    65.557    64.526    63.465    62.377    61.261    60.120    58.956    57.770    56.564    55.338    54.096    52.839    51.567    50.283    48.989    47.685    46.374    45.057    43.736    42.411    41.086    39.760    38.436    37.115    35.799    34.489    33.186    31.891    30.607    29.334    28.074    26.828    25.597    24.382    23.185    22.007    20.849    19.711    18.596    17.505    16.437    15.395    14.380    13.391    12.431    11.500    10.600     9.730     8.892     8.087     7.316     6.579     5.877     5.211     4.582     3.990     3.437     2.922     2.447     2.012     1.617     1.265     0.954     0.686     0.461     0.280     0.144     0.052     0.006     0.000     0.000     0.000     0.000     0.000     0.000     0.000     0.000     0.000     0.000     0.000     0.000     0.000     0.000     0.000     0.000     0.000     0.000     0.000     0.000     0.000     0.000     0.000     0.000     0.000     0.000     0.000     0.000     0.000     0.000     0.000     0.000     0.000     0.000
     0.000     0.000     0.000     0.000     0.000     0.000     0.000     0.000     0.000     0.000     0.000     0.000     0.000     0.000     0.000     0.000     0.000     0.000     0.000     0.000     0.000     0.000     0.000     0.000     0.000     0.000     0.000     0.000     0.000     0.000     0.000     0.000     0.000     0.000     0.001     0.034     0.112     0.237     0.407     0.622     0.881     1.183     1.529     1.917     2.347     2.818     3.329     3.881     4.472     5.101     5.768     6.472     7.213     7.989     8.800     9.645    10.523    11.433    12.375    13.347    14.349    15.379    16.437    17.522    18.633    19.768    20.927    22.108    23.310    24.533    25.775    27.035    28.311    29.603    30.909    32.228    33.558    34.899    36.248    37.605    38.968    40.335    41.706    43.078    44.450    45.820    47.188    48.551    49.908    51.257    52.597    53.926    55.242    56.544    57.830    59.098    60.347    61.575    62.780    63.962    65.117    66.245    67.343    68.411    69.447    70.449    71.415    72.345    73.237    74.089    74.900    75.668    76.394    77.075    77.710    78.298    78.838    79.330    79.772    80.164    80.506    80.795    81.033    81.218    81.351    81.431    81.457    81.431    81.351    81.218    81.033    80.795    80.506    80.164    79.772    79.330    78.838    78.298    77.710    77.075    76.394    75.668    74.900    74.089    73.237    72.345    71.415    70.449    69.447    68.411    67.343    66.245    65.117    63.962    62.780    61.575    60.347    59.098    57.830    56.544    55.242    53.926    52.597    51.257    49.908    48.551    47.188    45.820    44.450    43.078    41.706    40.335    38.968    37.605    36.248    34.899    33.558    32.228    30.909    29.603    28.311    27.035    25.775    24.533    23.310    22.108    20.927    19.768    18.633    17.522    16.437    15.379    14.349    13.347    12.375    11.433    10.523     9.645     8.800     7.989     7.213     6.472     5.768     5.101     4.472     3.881     3.329     2.818     2.347     1.917     1.529     1.183     0.881     0.622     0.407     0.237     0.112     0.034     0.001     0.000     0.000     0.000     0.000     0.000     0.000     0.000     0.000     0.000     0.000     0.000     0.000     0.000     0.000     0.000     0.000     0.000     0.000     0.000     0.000     0.000     0.000     0.000     0.000     0.000     0.000     0.000     0.000     0.000     0.000     0.000     0.000     0.000
     0.000     0.000     0.000     0.000     0.000     0.000     0.000     0.000     0.000     0.000     0.000     0.000     0.000     0.000     0.000     0.000     0.000     0.000     0.000     0.000     0.000     0.000     0.000     0.000     0.000     0.000     0.000     0.000     0.000     0.000     0.000     0.000     0.000     0.000     0.018     0.083     0.195     0.352     0.556     0.804     1.097     1.434     1.815     2.238     2.704     3.211     3.759     4.347     4.975     5.642     6.348     7.090     7.870     8.685     9.536    10.421    11.339    12.290    13.273    14.287    15.331    16.404    17.505    18.633    19.787    20.966    22.168    23.394    24.641    25.909    27.196    28.502    29.824    31.162    32.514    33.880    35.257    36.644    38.041    39.445    40.855    42.269    43.687    45.106    46.526    47.944    49.359    50.769    52.172    53.568    54.954    56.329    57.690    59.037    60.368    61.680    62.973    64.243    65.491    66.714    67.910    69.077    70.215    71.321    72.393    73.431    74.432    75.395    76.319    77.201    78.042    78.838    79.590    80.296    80.954    81.563    82.124    82.634    83.092    83.499    83.852    84.153    84.399    84.591    84.729    84.811    84.839    84.811    84.729    84.591    84.399    84.153    83.852    83.499    83.092    82.634    82.124    81.563    80.954    80.296    79.590    78.838    78.042    77.201    76.319    75.395    74.432    73.431    72.393    71.321    70.215    69.077    67.910    66.714    65.491    64.243    62.973    61.680    60.368    59.037    57.690    56.329    54.954    53.568    52.172    50.769    49.359    47.944    46.526    45.106    43.687    42.269    40.855    39.445    38.041    36.644    35.257    33.880    32.514    31.162    29.824    28.502    27.196    25.909    24.641    23.394    22.168    20.966    19.787    18.633    17.505    16.404    15.331    14.287    13.273    12.290    11.339    10.421     9.536     8.685     7.870     7.090     6.348     5.642     4.975     4.347     3.759     3.211     2.704     2.238     1.815     1.434     1.097     0.804     0.556     0.352     0.195     0.083     0.018     0.000     0.000     0.000     0.000     0.000     0.000     0.000     0.000     0.000     0.000     0.000     0.000     0.000     0.000     0.000     0.000     0.000     0.000     0.000     0.000     0.000     0.000     0.000     0.000     0.000     0.000     0.000     0.000     0.000     0.000     0.000     0.000     0.000
     0.000     0.000     0.000     0.000     0.000     0.000     0.000     0.000     0.000     0.000     0.000     0.000     0.000     0.000     0.000     0.000     0.000     0.000     0.000     0.000     0.000     0.000     0.000     0.000     0.000     0.000     0.000     0.000     0.000     0.000     0.000     0.000     0.000     0.007     0.056     0.154     0.298     0.489     0.725     1.008     1.335     1.707     2.122     2.581     3.082     3.625     4.210     4.835     5.501     6.206     6.949     7.730     8.549     9.404    10.294    11.219    12.179    13.171    14.195    15.251    16.337    17.453    18.596    19.768    20.966    22.189    23.436    24.706    25.999    27.312    28.645    29.997    31.366    32.750    34.149    35.562    36.986    38.421    39.865    41.317    42.775    44.238    45.704    47.171    48.639    50.104    51.567    53.025    54.476    55.919    57.352    58.774    60.182    61.575    62.951    64.309    65.646    66.960    68.251    69.516    70.754    71.962    73.140    74.285    75.395    76.469    77.506    78.503    79.460    80.374    81.245    82.070    82.849    83.580    84.262    84.894    85.475    86.003    86.479    86.900    87.267    87.578    87.834    88.033    88.175    88.261    88.290    88.261    88.175    88.033    87.834    87.578    87.267    86.900    86.479    86.003    85.475    84.894    84.262    83.580    82.849    82.070    81.245    80.374    79.460    78.503    77.506    76.469    75.395    74.285    73.140    71.962    70.754    69.516    68.251    66.960    65.646    64.309    62.951    61.575    60.182    58.774    57.352    55.919    54.476    53.025    51.567    50.104    48.639    47.171    45.704    44.238    42.775    41.317    39.865    38.421    36.986    35.562    34.149    32.750    31.366    29.997    28.645    27.312    25.999    24.706    23.436    22.189    20.966    19.768    18.596    17.453    16.337    15.251    14.195    13.171    12.179    11.219    10.294     9.404     8.549     7.730     6.949     6.206     5.501     4.835     4.210     3.625     3.082     2.581     2.122     1.707     1.335     1.008     0.725     0.489     0.298     0.154     0.056     0.007     0.000     0.000     0.000     0.000     0.000     0.000     0.000     0.000     0.000     0.000     0.000     0.000     0.000     0.000     0.000     0.000     0.000     0.000     0.000     0.000     0.000     0.000     0.000     0.000     0.000     0.000     0.000     0.000     0.000     0.000     0.000     0.000
     0.000     0.000     0.000     0.000     0.000     0.000     0.000     0.000     0.000     0.000     0.000     0.000     0.000     0.000     0.000     0.000     0.000     0.000     0.000     0.000     0.000     0.000     0.000     0.000     0.000     0.000     0.000     0.000     0.000     0.000     0.000     0.000     0.001     0.034     0.115     0.245     0.421     0.645     0.915     1.231     1.593     1.999     2.449     2.944     3.481     4.060     4.682     5.344     6.047     6.790     7.571     8.391     9.249    10.144    11.074    12.040    13.040    14.073    15.139    16.237    17.366    18.524    19.711    20.927    22.168    23.436    24.728    26.044    27.382    28.741    30.121    31.519    32.934    34.366    35.813    37.273    38.746    40.229    41.721    43.221    44.728    46.239    47.754    49.270    50.787    52.301    53.813    55.319    56.819    58.310    59.792    61.261    62.717    64.157    65.579    66.983    68.366    69.725    71.060    72.369    73.649    74.900    76.118    77.303    78.452    79.564    80.637    81.670    82.660    83.607    84.509    85.364    86.171    86.928    87.635    88.290    88.891    89.439    89.932    90.369    90.749    91.072    91.336    91.543    91.691    91.780    91.809    91.780    91.691    91.543    91.336    91.072    90.749    90.369    89.932    89.439    88.891    88.290    87.635    86.928    86.171    85.364    84.509    83.607    82.660    81.670    80.637    79.564    78.452    77.303    76.118    74.900    73.649    72.369    71.060    69.725    68.366    66.983    65.579    64.157    62.717    61.261    59.792    58.310    56.819    55.319    53.813    52.301    50.787    49.270    47.754    46.239    44.728    43.221    41.721    40.229    38.746    37.273    35.813    34.366    32.934    31.519    30.121    28.741    27.382    26.044    24.728    23.436    22.168    20.927    19.711    18.524    17.366    16.237    15.139    14.073    13.040    12.040    11.074    10.144     9.249     8.391     7.571     6.790     6.047     5.344     4.682     4.060     3.481     2.944     2.449     1.999     1.593     1.231     0.915     0.645     0.421     0.245     0.115     0.034     0.001     0.000     0.000     0.000     0.000     0.000     0.000     0.000     0.000     0.000     0.000     0.000     0.000     0.000     0.000     0.000     0.000     0.000     0.000     0.000     0.000     0.000     0.000     0.000     0.000     0.000     0.000     0.000     0.000     0.000     0.000     0.000
     0.000     0.000     0.000     0.000     0.000     0.000     0.000     0.000     0.000     0.000     0.000     0.000     0.000     0.000     0.000     0.000     0.000     0.000     0.000     0.000     0.000     0.000     0.000     0.000     0.000     0.000     0.000     0.000     0.000     0.000     0.000     0.000     0.016     0.081     0.194     0.355     0.565     0.821     1.125     1.475     1.870     2.311     2.797     3.326     3.899     4.515     5.173     5.872     6.613     7.393     8.214     9.073     9.969    10.904    11.874    12.881    13.922    14.997    16.105    17.245    18.416    19.618    20.849    22.108    23.394    24.706    26.044    27.405    28.790    30.195    31.621    33.066    34.530    36.009    37.504    39.012    40.533    42.065    43.607    45.156    46.712    48.273    49.837    51.403    52.969    54.533    56.094    57.650    59.200    60.740    62.271    63.789    65.293    66.781    68.251    69.702    71.131    72.537    73.918    75.271    76.595    77.888    79.149    80.374    81.563    82.714    83.825    84.894    85.920    86.900    87.834    88.719    89.555    90.339    91.072    91.750    92.373    92.941    93.452    93.904    94.298    94.633    94.907    95.121    95.275    95.367    95.397    95.367    95.275    95.121    94.907    94.633    94.298    93.904    93.452    92.941    92.373    91.750    91.072    90.339    89.555    88.719    87.834    86.900    85.920    84.894    83.825    82.714    81.563    80.374    79.149    77.888    76.595    75.271    73.918    72.537    71.131    69.702    68.251    66.781    65.293    63.789    62.271    60.740    59.200    57.650    56.094    54.533    52.969    51.403    49.837    48.273    46.712    45.156    43.607    42.065    40.533    39.012    37.504    36.009    34.530    33.066    31.621    30.195    28.790    27.405    26.044    24.706    23.394    22.108    20.849    19.618    18.416    17.245    16.105    14.997    13.922    12.881    11.874    10.904     9.969     9.073     8.214     7.393     6.613     5.872     5.173     4.515     3.899     3.326     2.797     2.311     1.870     1.475     1.125     0.821     0.565     0.355     0.194     0.081     0.016     0.000     0.000     0.000     0.000     0.000     0.000     0.000     0.000     0.000     0.000     0.000     0.000     0.000     0.000     0.000     0.000     0.000     0.000     0.000     0.000     0.000     0.000     0.000     0.000     0.000     0.000     0.000     0.000     0.000     0.000     0.000
     0.000     0.000     0.000     0.000     0.000     0.000     0.000     0.000     0.000     0.000     0.000     0.000     0.000     0.000     0.000     0.000     0.000     0.000     0.000     0.000     0.000     0.000     0.000     0.000     0.000     0.000     0.000     0.000     0.000     0.000     0.000     0.004     0.051     0.146     0.291     0.485     0.727     1.016     1.353     1.737     2.166     2.642     3.162     3.727     4.336     4.988     5.683     6.419     7.197     8.016     8.875     9.773    10.709    11.683    12.694    13.741    14.823    15.940    17.090    18.273    19.487    20.732    22.007    23.310    24.641    25.999    27.382    28.790    30.220    31.673    33.146    34.639    36.150    37.677    39.221    40.778    42.348    43.929    45.521    47.120    48.726    50.337    51.952    53.568    55.184    56.799    58.411    60.017    61.617    63.208    64.788    66.356    67.910    69.447    70.966    72.465    73.942    75.395    76.822    78.221    79.590    80.927    82.231    83.499    84.729    85.920    87.069    88.175    89.237    90.252    91.219    92.135    93.001    93.814    94.572    95.275    95.921    96.509    97.038    97.507    97.915    98.262    98.547    98.768    98.927    99.023    99.054    99.023    98.927    98.768    98.547    98.262    97.915    97.507    97.038    96.509    95.921    95.275    94.572    93.814    93.001    92.135    91.219    90.252    89.237    88.175    87.069    85.920    84.729    83.499    82.231    80.927    79.590    78.221    76.822    75.395    73.942    72.465    70.966    69.447    67.910    66.356    64.788    63.208    61.617    60.017    58.411    56.799    55.184    53.568    51.952    50.337    48.726    47.120    45.521    43.929    42.348    40.778    39.221    37.677    36.150    34.639    33.146    31.673    30.220    28.790    27.382    25.999    24.641    23.310    22.007    20.732    19.487    18.273    17.090    15.940    14.823    13.741    12.694    11.683    10.709     9.773     8.875     8.016     7.197     6.419     5.683     4.988     4.336     3.727     3.162     2.642     2.166     1.737     1.353     1.016     0.727     0.485     0.291     0.146     0.051     0.004     0.000     0.000     0.000     0.000     0.000     0.000     0.000     0.000     0.000     0.000     0.000     0.000     0.000     0.000     0.000     0.000     0.000     0.000     0.000     0.000     0.000     0.000     0.000     0.000     0.000     0.000     0.000     0.000     0.000     0.000
     0.000     0.000     0.000     0.000     0.000     0.000     0.000     0.000     0.000     0.000     0.000     0.000     0.000     0.000     0.000     0.000     0.000     0.000     0.000     0.000     0.000     0.000     0.000     0.000     0.000     0.000     0.000     0.000     0.000     0.000     0.000     0.027     0.104     0.231     0.407     0.633     0.907     1.229     1.600     2.017     2.481     2.990     3.546     4.146     4.791     5.479     6.210     6.984     7.800     8.657     9.554    10.491    11.467    12.481    13.532    14.620    15.743    16.902    18.094    19.320    20.577    21.866    23.185    24.533    25.909    27.312    28.741    30.195    31.673    33.172    34.693    36.234    37.793    39.370    40.962    42.569    44.189    45.820    47.462    49.112    50.769    52.431    54.096    55.764    57.432    59.098    60.761    62.419    64.070    65.712    67.343    68.962    70.566    72.154    73.722    75.271    76.797    78.298    79.772    81.218    82.634    84.016    85.364    86.675    87.948    89.179    90.369    91.513    92.612    93.663    94.663    95.613    96.509    97.350    98.136    98.864    99.533   100.142   100.690   101.176   101.600   101.959   102.254   102.484   102.648   102.747   102.780   102.747   102.648   102.484   102.254   101.959   101.600   101.176   100.690   100.142    99.533    98.864    98.136    97.350    96.509    95.613    94.663    93.663    92.612    91.513    90.369    89.179    87.948    86.675    85.364    84.016    82.634    81.218    79.772    78.298    76.797    75.271    73.722    72.154    70.566    68.962    67.343    65.712    64.070    62.419    60.761    59.098    57.432    55.764    54.096    52.431    50.769    49.112    47.462    45.820    44.189    42.569    40.962    39.370    37.793    36.234    34.693    33.172    31.673    30.195    28.741    27.312    25.909    24.533    23.185    21.866    20.577    19.320    18.094    16.902    15.743    14.620    13.532    12.481    11.467    10.491     9.554     8.657     7.800     6.984     6.210     5.479     4.791     4.146     3.546     2.990     2.481     2.017     1.600     1.229     0.907     0.633     0.407     0.231     0.104     0.027     0.000     0.000     0.000     0.000     0.000     0.000     0.000     0.000     0.000     0.000     0.000     0.000     0.000     0.000     0.000     0.000     0.000     0.000     0.000     0.000     0.000     0.000     0.000     0.000     0.000     0.000     0.000     0.000     0.000     0.000
     0.000     0.000     0.000     0.000     0.000     0.000     0.000     0.000     0.000     0.000     0.000     0.000     0.000     0.000     0.000     0.000     0.000     0.000     0.000     0.000     0.000     0.000     0.000     0.000     0.000     0.000     0.000     0.000     0.000     0.000     0.010     0.066     0.174     0.332     0.540     0.798     1.105     1.460     1.863     2.314     2.812     3.356     3.946     4.582     5.262     5.987     6.755     7.566     8.419     9.314    10.250    11.226    12.241    13.295    14.387    15.516    16.681    17.882    19.117    20.385    21.686    23.019    24.382    25.775    27.196    28.645    30.121    31.621    33.146    34.693    36.262    37.851    39.460    41.086    42.728    44.384    46.055    47.737    49.429    51.130    52.839    54.552    56.270    57.990    59.710    61.428    63.144    64.854    66.557    68.251    69.935    71.605    73.261    74.900    76.520    78.118    79.694    81.245    82.768    84.262    85.725    87.154    88.547    89.903    91.219    92.493    93.723    94.907    96.044    97.131    98.167    99.150   100.078   100.949   101.763   102.517   103.210   103.841   104.409   104.913   105.351   105.724   106.029   106.268   106.438   106.541   106.575   106.541   106.438   106.268   106.029   105.724   105.351   104.913   104.409   103.841   103.210   102.517   101.763   100.949   100.078    99.150    98.167    97.131    96.044    94.907    93.723    92.493    91.219    89.903    88.547    87.154    85.725    84.262    82.768    81.245    79.694    78.118    76.520    74.900    73.261    71.605    69.935    68.251    66.557    64.854    63.144    61.428    59.710    57.990    56.270    54.552    52.839    51.130    49.429    47.737    46.055    44.384    42.728    41.086    39.460    37.851    36.262    34.693    33.146    31.621    30.121    28.645    27.196    25.775    24.382    23.019    21.686    20.385    19.117    17.882    16.681    15.516    14.387    13.295    12.241    11.226    10.250     9.314     8.419     7.566     6.755     5.987     5.262     4.582     3.946     3.356     2.812     2.314     1.863     1.460     1.105     0.798     0.540     0.332     0.174     0.066     0.010     0.000     0.000     0.000     0.000     0.000     0.000     0.000     0.000     0.000     0.000     0.000     0.000     0.000     0.000     0.000     0.000     0.000     0.000     0.000     0.000     0.000     0.000     0.000     0.000     0.000     0.000     0.000     0.000     0.000
     0.000     0.000     0.000     0.000     0.000     0.000     0.000     0.000     0.000     0.000     0.000     0.000     0.000     0.000     0.000     0.000     0.000     0.000     0.000     0.000     0.000     0.000     0.000     0.000     0.000     0.000     0.000     0.000     0.000     0.001     0.036     0.123     0.262     0.451     0.690     0.980     1.319     1.707     2.143     2.627     3.159     3.738     4.363     5.034     5.750     6.511     7.316     8.164     9.055     9.988    10.962    11.978    13.032    14.127    15.259    16.429    17.636    18.878    20.156    21.467    22.812    24.189    25.597    27.035    28.502    29.997    31.519    33.066    34.639    36.234    37.851    39.490    41.147    42.823    44.515    46.223    47.944    49.677    51.421    53.174    54.935    56.701    58.471    60.244    62.017    63.789    65.557    67.321    69.077    70.825    72.561    74.285    75.993    77.684    79.356    81.007    82.634    84.235    85.808    87.352    88.863    90.339    91.780    93.181    94.541    95.859    97.131    98.357    99.533   100.658   101.730   102.747   103.708   104.610   105.453   106.234   106.952   106.429   105.260   104.228   103.334   102.577   101.958   101.477   101.133   100.926   100.858   100.926   101.133   101.477   101.958   102.577   103.334   104.228   105.260   106.429   106.952   106.234   105.453   104.610   103.708   102.747   101.730   100.658    99.533    98.357    97.131    95.859    94.541    93.181    91.780    90.339    88.863    87.352    85.808    84.235    82.634    81.007    79.356    77.684    75.993    74.285    72.561    70.825    69.077    67.321    65.557    63.789    62.017    60.244    58.471    56.701    54.935    53.174    51.421    49.677    47.944    46.223    44.515    42.823    41.147    39.490    37.851    36.234    34.639    33.066    31.519    29.997    28.502    27.035    25.597    24.189    22.812    21.467    20.156    18.878    17.636    16.429    15.259    14.127    13.032    11.978    10.962     9.988     9.055     8.164     7.316     6.511     5.750     5.034     4.363     3.738     3.159     2.627     2.143     1.707     1.319     0.980     0.690     0.451     0.262     0.123     0.036     0.001     0.000     0.000     0.000     0.000     0.000     0.000     0.000     0.000     0.000     0.000     0.000     0.000     0.000     0.000     0.000     0.000     0.000     0.000     0.000     0.000     0.000     0.000     0.000     0.000     0.000     0.000     0.000     0.000
     0.000     0.000     0.000     0.000     0.000     0.000     0.000     0.000     0.000     0.000     0.000     0.000     0.000     0.000     0.000     0.000     0.000     0.000     0.000     0.000     0.000     0.000     0.000     0.000     0.000     0.000     0.000     0.000     0.000     0.014     0.080     0.197     0.366     0.586     0.856     1.178     1.549     1.969     2.438     2.956     3.522     4.135     4.795     5.501     6.253     7.050     7.891     8.777     9.706    10.677    11.690    12.744    13.839    14.973    16.146    17.357    18.606    19.890    21.211    22.565    23.954    25.375    26.828    28.311    29.824    31.366    32.934    34.530    36.150    37.793    39.460    41.147    42.855    44.581    46.324    48.082    49.855    51.640    53.436    55.242    57.056    58.875    60.699    62.525    64.352    66.178    68.001    69.818    71.629    73.431    75.221    76.999    78.761    80.506    82.231    83.934    85.614    87.267    88.891    90.485    92.046    93.572    95.060    96.509    97.915    99.277   100.593   101.861   103.078   104.242   105.351   106.404   106.842   104.985   103.265   101.683   100.239    98.932    97.762    96.731    95.836    95.080    94.461    93.979    93.635    93.429    93.360    93.429    93.635    93.979    94.461    95.080    95.836    96.731    97.762    98.932   100.239   101.683   103.265   104.985   106.842   106.404   105.351   104.242   103.078   101.861   100.593    99.277    97.915    96.509    95.060    93.572    92.046    90.485    88.891    87.267    85.614    83.934    82.231    80.506    78.761    76.999    75.221    73.431    71.629    69.818    68.001    66.178    64.352    62.525    60.699    58.875    57.056    55.242    53.436    51.640    49.855    48.082    46.324    44.581    42.855    41.147    39.460    37.793    36.150    34.530    32.934    31.366    29.824    28.311    26.828    25.375    23.954    22.565    21.211    19.890    18.606    17.357    16.146    14.973    13.839    12.744    11.690    10.677     9.706     8.777     7.891     7.050     6.253     5.501     4.795     4.135     3.522     2.956     2.438     1.969     1.549     1.178     0.856     0.586     0.366     0.197     0.080     0.014     0.000     0.000     0.000     0.000     0.000     0.000     0.000     0.000     0.000     0.000     0.000     0.000     0.000     0.000     0.000     0.000     0.000     0.000     0.000     0.000     0.000     0.000     0.000     0.000     0.000     0.000     0.000     0.000
     0.000     0.000     0.000     0.000     0.000     0.000     0.000     0.000     0.000     0.000     0.000     0.000     0.000     0.000     0.000     0.000     0.000     0.000     0.000     0.000     0.000     0.000     0.000     0.000     0.000     0.000     0.000     0.000     0.002     0.044     0.139     0.286     0.485     0.736     1.038     1.390     1.793     2.246     2.748     3.299     3.899     4.546     5.241     5.982     6.770     7.603     8.481     9.404    10.370    11.379    12.431    13.524    14.659    15.833    17.047    18.299    19.590    20.917    22.280    23.678    25.111    26.576    28.074    29.603    31.162    32.750    34.366    36.009    37.677    39.370    41.086    42.823    44.581    46.357    48.151    49.962    51.787    53.624    55.474    57.333    59.200    61.073    62.951    64.832    66.714    68.594    70.472    72.345    74.211    76.068    77.914    79.746    81.563    83.363    85.143    86.900    88.633    90.339    92.017    93.663    95.275    96.851    98.388    99.885   101.339   102.747   104.108   105.419   106.677   105.879   103.609   101.477    99.482    97.625    95.905    94.323    92.879    91.572    90.402    89.371    88.477    87.720    87.101    86.619    86.275    86.069    86.000    86.069    86.275    86.619    87.101    87.720    88.477    89.371    90.402    91.572    92.879    94.323    95.905    97.625    99.482   101.477   103.609   105.879   106.677   105.419   104.108   102.747   101.339    99.885    98.388    96.851    95.275    93.663    92.017    90.339    88.633    86.900    85.143    83.363    81.563    79.746    77.914    76.068    74.211    72.345    70.472    68.594    66.714    64.832    62.951    61.073    59.200    57.333    55.474    53.624    51.787    49.962    48.151    46.357    44.581    42.823    41.086    39.370    37.677    36.009    34.366    32.750    31.162    29.603    28.074    26.576    25.111    23.678    22.280    20.917    19.590    18.299    17.047    15.833    14.659    13.524    12.431    11.379    10.370     9.404     8.481     7.603     6.770     5.982     5.241     4.546     3.899     3.299     2.748     2.246     1.793     1.390     1.038     0.736     0.485     0.286     0.139     0.044     0.002     0.000     0.000     0.000     0.000     0.000     0.000     0.000     0.000     0.000     0.000     0.000     0.000     0.000     0.000     0.000     0.000     0.000     0.000     0.000     0.000     0.000     0.000     0.000     0.000     0.000     0.000     0.000
     0.000     0.000     0.000     0.000     0.000     0.000     0.000     0.000     0.000     0.000     0.000     0.000     0.000     0.000     0.000     0.000     0.000     0.000     0.000     0.000     0.000     0.000     0.000     0.000     0.000     0.000     0.000     0.000     0.018     0.089     0.213     0.390     0.619     0.900     1.233     1.617     2.052     2.537     3.072     3.657     4.290     4.971     5.701     6.477     7.300     8.169     9.084    10.044    11.048    12.095    13.185    14.318    15.492    16.707    17.961    19.255    20.587    21.957    23.363    24.804    26.281    27.791    29.334    30.909    32.514    34.149    35.813    37.504    39.221    40.962    42.728    44.515    46.324    48.151    49.997    51.860    53.737    55.628    57.531    59.444    61.366    63.294    65.227    67.163    69.100    71.037    72.971    74.900    76.822    78.735    80.637    82.526    84.399    86.255    88.090    89.903    91.691    93.452    95.183    96.882    98.547   100.174   101.763   103.309   104.812   106.268   106.292   103.609   101.064    98.657    96.387    94.254    92.260    90.402    88.683    87.101    85.656    84.350    83.180    82.148    81.254    80.498    79.879    79.397    79.053    78.847    78.778    78.847    79.053    79.397    79.879    80.498    81.254    82.148    83.180    84.350    85.656    87.101    88.683    90.402    92.260    94.254    96.387    98.657   101.064   103.609   106.292   106.268   104.812   103.309   101.763   100.174    98.547    96.882    95.183    93.452    91.691    89.903    88.090    86.255    84.399    82.526    80.637    78.735    76.822    74.900    72.971    71.037    69.100    67.163    65.227    63.294    61.366    59.444    57.531    55.628    53.737    51.860    49.997    48.151    46.324    44.515    42.728    40.962    39.221    37.504    35.813    34.149    32.514    30.909    29.334    27.791    26.281    24.804    23.363    21.957    20.587    19.255    17.961    16.707    15.492    14.318    13.185    12.095    11.048    10.044     9.084     8.169     7.300     6.477     5.701     4.971     4.290     3.657     3.072     2.537     2.052     1.617     1.233     0.900     0.619     0.390     0.213     0.089     0.018     0.000     0.000     0.000     0.000     0.000     0.000     0.000     0.000     0.000     0.000     0.000     0.000     0.000     0.000     0.000     0.000     0.000     0.000     0.000     0.000     0.000     0.000     0.000     0.000     0.000     0.000     0.000
     0.000     0.000     0.000     0.000     0.000     0.000     0.000     0.000     0.000     0.000     0.000     0.000     0.000     0.000     0.000     0.000     0.000     0.000     0.000     0.000     0.000     0.000     0.000     0.000     0.000     0.000     0.000     0.003     0.049     0.148     0.302     0.508     0.767     1.079     1.443     1.858     2.325     2.842     3.410     4.027     4.694     5.409     6.173     6.984     7.843     8.748     9.699    10.696    11.737    12.823    13.952    15.123    16.337    17.592    18.887    20.222    21.596    23.008    24.457    25.943    27.464    29.019    30.607    32.228    33.880    35.562    37.273    39.012    40.778    42.569    44.384    46.223    48.082    49.962    51.860    53.775    55.706    57.650    59.607    61.575    63.552    65.535    67.524    69.516    71.510    73.503    75.494    77.480    79.460    81.431    83.390    85.336    87.267    89.179    91.072    92.941    94.785    96.602    98.388   100.142   101.861   103.542   105.182   106.780   104.985   102.027    99.207    96.524    93.979    91.572    89.302    87.170    85.175    83.318    81.598    80.016    78.572    77.265    76.095    75.064    74.170    73.413    72.794    72.312    71.968    71.762    71.693    71.762    71.968    72.312    72.794    73.413    74.170    75.064    76.095    77.265    78.572    80.016    81.598    83.318    85.175    87.170    89.302    91.572    93.979    96.524    99.207   102.027   104.985   106.780   105.182   103.542   101.861   100.142    98.388    96.602    94.785    92.941    91.072    89.179    87.267    85.336    83.390    81.431    79.460    77.480    75.494    73.503    71.510    69.516    67.524    65.535    63.552    61.575    59.607    57.650    55.706    53.775    51.860    49.962    48.082    46.223    44.384    42.569    40.778    39.012    37.273    35.562    33.880    32.228    30.607    29.019    27.464    25.943    24.457    23.008    21.596    20.222    18.887    17.592    16.337    15.123    13.952    12.823    11.737    10.696     9.699     8.748     7.843     6.984     6.173     5.409     4.694     4.027     3.410     2.842     2.325     1.858     1.443     1.079     0.767     0.508     0.302     0.148     0.049     0.003     0.000     0.000     0.000     0.000     0.000     0.000     0.000     0.000     0.000     0.000     0.000     0.000     0.000     0.000     0.000     0.000     0.000     0.000     0.000     0.000     0.000     0.000     0.000     0.000     0.000     0.000
     0.000     0.000     0.000     0.000     0.000     0.000     0.000     0.000     0.000     0.000     0.000     0.000     0.000     0.000     0.000     0.000     0.000     0.000     0.000     0.000     0.000     0.000     0.000     0.000     0.000     0.000     0.000     0.020     0.094     0.222     0.404     0.640     0.929     1.271     1.665     2.112     2.610     3.159     3.759     4.409     5.109     5.859     6.657     7.503     8.397     9.338    10.326    11.359    12.438    13.562    14.729    15.940    17.193    18.488    19.824    21.201    22.617    24.071    25.563    27.092    28.657    30.257    31.891    33.558    35.257    36.986    38.746    40.533    42.348    44.189    46.055    47.944    49.855    51.787    53.737    55.706    57.690    59.689    61.701    63.724    65.756    67.796    69.842    71.891    73.942    75.993    78.042    80.086    82.124    84.153    86.171    88.175    90.165    92.135    94.086    96.013    97.915    99.789   101.632   103.442   105.216   106.952   104.366   101.133    98.037    95.080    92.260    89.577    87.032    84.625    82.355    80.223    78.228    76.371    74.651    73.069    71.625    70.318    69.148    68.117    67.222    66.466    65.847    65.365    65.021    64.815    64.746    64.815    65.021    65.365    65.847    66.466    67.222    68.117    69.148    70.318    71.625    73.069    74.651    76.371    78.228    80.223    82.355    84.625    87.032    89.577    92.260    95.080    98.037   101.133   104.366   106.952   105.216   103.442   101.632    99.789    97.915    96.013    94.086    92.135    90.165    88.175    86.171    84.153    82.124    80.086    78.042    75.993    73.942    71.891    69.842    67.796    65.756    63.724    61.701    59.689    57.690    55.706    53.737    51.787    49.855    47.944    46.055    44.189    42.348    40.533    38.746    36.986    35.257    33.558    31.891    30.257    28.657    27.092    25.563    24.071    22.617    21.201    19.824    18.488    17.193    15.940    14.729    13.562    12.438    11.359    10.326     9.338     8.397     7.503     6.657     5.859     5.109     4.409     3.759     3.159     2.610     2.112     1.665     1.271     0.929     0.640     0.404     0.222     0.094     0.020     0.000     0.000     0.000     0.000     0.000     0.000     0.000     0.000     0.000     0.000     0.000     0.000     0.000     0.000     0.000     0.000     0.000     0.000     0.000     0.000     0.000     0.000     0.000     0.000     0.000     0.000
     0.000     0.000     0.000     0.000     0.000     0.000     0.000     0.000     0.000     0.000     0.000     0.000     0.000     0.000     0.000     0.000     0.000     0.000     0.000     0.000     0.000     0.000     0.000     0.000     0.000     0.000     0.003     0.050     0.152     0.308     0.519     0.784     1.103     1.475     1.900     2.377     2.906     3.488     4.120     4.803     5.536     6.319     7.151     8.033     8.962     9.939    10.962    12.033    13.149    14.310    15.516    16.766    18.059    19.394    20.771    22.189    23.646    25.143    26.679    28.252    29.861    31.506    33.186    34.899    36.644    38.421    40.229    42.065    43.929    45.820    47.737    49.677    51.640    53.624    55.628    57.650    59.689    61.743    63.810    65.889    67.978    70.075    72.177    74.285    76.394    78.503    80.611    82.714    84.811    86.900    88.978    91.042    93.091    95.121    97.131    99.118   101.079   103.011   104.913   106.780   104.434   100.926    97.556    94.323    91.228    88.270    85.450    82.768    80.223    77.815    75.545    73.413    71.418    69.561    67.841    66.259    64.815    63.508    62.339    61.307    60.413    59.656    59.037    58.556    58.212    58.005    57.937    58.005    58.212    58.556    59.037    59.656    60.413    61.307    62.339    63.508    64.815    66.259    67.841    69.561    71.418    73.413    75.545    77.815    80.223    82.768    85.450    88.270    91.228    94.323    97.556   100.926   104.434   106.780   104.913   103.011   101.079    99.118    97.131    95.121    93.091    91.042    88.978    86.900    84.811    82.714    80.611    78.503    76.394    74.285    72.177    70.075    67.978    65.889    63.810    61.743    59.689    57.650    55.628    53.624    51.640    49.677    47.737    45.820    43.929    42.065    40.229    38.421    36.644    34.899    33.186    31.506    29.861    28.252    26.679    25.143    23.646    22.189    20.771    19.394    18.059    16.766    15.516    14.310    13.149    12.033    10.962     9.939     8.962     8.033     7.151     6.319     5.536     4.803     4.120     3.488     2.906     2.377     1.900     1.475     1.103     0.784     0.519     0.308     0.152     0.050     0.003     0.000     0.000     0.000     0.000     0.000     0.000     0.000     0.000     0.000     0.000     0.000     0.000     0.000     0.000     0.000     0.000     0.000     0.000     0.000     0.000     0.000     0.000     0.000     0.000     0.000
     0.000     0.000     0.000     0.000     0.000     0.000     0.000     0.000     0.000     0.000     0.000     0.000     0.000     0.000     0.000     0.000     0.000     0.000     0.000     0.000     0.000     0.000     0.000     0.000     0.000     0.000     0.019     0.093     0.222     0.407     0.647     0.941     1.289     1.690     2.145     2.654     3.214     3.827     4.491     5.207     5.973     6.790     7.656     8.572     9.536    10.548    11.608    12.715    13.869    15.068    16.312    17.601    18.933    20.308    21.726    23.185    24.685    26.224    27.803    29.420    31.073    32.763    34.489    36.248    38.041    39.865    41.721    43.607    45.521    47.462    49.429    51.421    53.436    55.474    57.531    59.607    61.701    63.810    65.933    68.069    70.215    72.369    74.530    76.696    78.864    81.033    83.200    85.364    87.521    89.671    91.809    93.934    96.044    98.136   100.206   102.254   104.275   106.268   105.191   101.408    97.762    94.254    90.884    87.651    84.556    81.598    78.778    76.095    73.550    71.143    68.873    66.741    64.746    62.889    61.169    59.587    58.143    56.836    55.667    54.635    53.741    52.984    52.365    51.884    51.540    51.333    51.265    51.333    51.540    51.884    52.365    52.984    53.741    54.635    55.667    56.836    58.143    59.587    61.169    62.889    64.746    66.741    68.873    71.143    73.550    76.095    78.778    81.598    84.556    87.651    90.884    94.254    97.762   101.408   105.191   106.268   104.275   102.254   100.206    98.136    96.044    93.934    91.809    89.671    87.521    85.364    83.200    81.033    78.864    76.696    74.530    72.369    70.215    68.069    65.933    63.810    61.701    59.607    57.531    55.474    53.436    51.421    49.429    47.462    45.521    43.607    41.721    39.865    38.041    36.248    34.489    32.763    31.073    29.420    27.803    26.224    24.685    23.185    21.726    20.308    18.933    17.601    16.312    15.068    13.869    12.715    11.608    10.548     9.536     8.572     7.656     6.790     5.973     5.207     4.491     3.827     3.214     2.654     2.145     1.690     1.289     0.941     0.647     0.407     0.222     0.093     0.019     0.000     0.000     0.000     0.000     0.000     0.000     0.000     0.000     0.000     0.000     0.000     0.000     0.000     0.000     0.000     0.000     0.000     0.000     0.000     0.000     0.000     0.000     0.000     0.000     0.000
     0.000     0.000     0.000     0.000     0.000     0.000     0.000     0.000     0.000     0.000     0.000     0.000     0.000     0.000     0.000     0.000     0.000     0.000     0.000     0.000     0.000     0.000     0.000     0.000     0.000     0.002     0.047     0.148     0.305     0.518     0.786     1.108     1.485     1.917     2.402     2.940     3.532     4.176     4.872     5.620     6.419     7.269     8.170     9.119    10.119    11.166    12.262    13.406    14.596    15.833    17.116    18.443    19.815    21.230    22.688    24.189    25.730    27.312    28.934    30.595    32.293    34.028    35.799    37.605    39.445    41.317    43.221    45.156    47.120    49.112    51.130    53.174    55.242    57.333    59.444    61.575    63.724    65.889    68.069    70.261    72.465    74.678    76.898    79.123    81.351    83.580    85.808    88.033    90.252    92.463    94.663    96.851    99.023   101.176   103.309   105.419   106.635   102.577    98.657    94.873    91.228    87.720    84.350    81.117    78.021    75.064    72.244    69.561    67.016    64.609    62.339    60.207    58.212    56.355    54.635    53.053    51.609    50.302    49.132    48.101    47.206    46.450    45.831    45.349    45.005    44.799    44.730    44.799    45.005    45.349    45.831    46.450    47.206    48.101    49.132    50.302    51.609    53.053    54.635    56.355    58.212    60.207    62.339    64.609    67.016    69.561    72.244    75.064    78.021    81.117    84.350    87.720    91.228    94.873    98.657   102.577   106.635   105.419   103.309   101.176    99.023    96.851    94.663    92.463    90.252    88.033    85.808    83.580    81.351    79.123    76.898    74.678    72.465    70.261    68.069    65.889    63.724    61.575    59.444    57.333    55.242    53.174    51.130    49.112    47.120    45.156    43.221    41.317    39.445    37.605    35.799    34.028    32.293    30.595    28.934    27.312    25.730    24.189    22.688    21.230    19.815    18.443    17.116    15.833    14.596    13.406    12.262    11.166    10.119     9.119     8.170     7.269     6.419     5.620     4.872     4.176     3.532     2.940     2.402     1.917     1.485     1.108     0.786     0.518     0.305     0.148     0.047     0.002     0.000     0.000     0.000     0.000     0.000     0.000     0.000     0.000     0.000     0.000     0.000     0.000     0.000     0.000     0.000     0.000     0.000     0.000     0.000     0.000     0.000     0.000     0.000     0.000
     0.000     0.000     0.000     0.000     0.000     0.000     0.000     0.000     0.000     0.000     0.000     0.000     0.000     0.000     0.000     0.000     0.000     0.000     0.000     0.000     0.000     0.000     0.000     0.000     0.000     0.016     0.087     0.215     0.400     0.640     0.935     1.287     1.693     2.153     2.668     3.237     3.859     4.534     5.262     6.042     6.874     7.757     8.691     9.675    10.709    11.792    12.924    14.104    15.331    16.605    17.926    19.292    20.703    22.158    23.657    25.198    26.782    28.406    30.071    31.775    33.518    35.298    37.115    38.968    40.855    42.775    44.728    46.712    48.726    50.769    52.839    54.935    57.056    59.200    61.366    63.552    65.756    67.978    70.215    72.465    74.727    76.999    79.278    81.563    83.852    86.143    88.433    90.719    93.001    95.275    97.538    99.789   102.024   104.242   106.438   104.434   100.239    96.180    92.260    88.477    84.831    81.323    77.953    74.720    71.625    68.667    65.847    63.164    60.619    58.212    55.942    53.810    51.815    49.958    48.238    46.656    45.212    43.905    42.735    41.704    40.810    40.053    39.434    38.952    38.608    38.402    38.333    38.402    38.608    38.952    39.434    40.053    40.810    41.704    42.735    43.905    45.212    46.656    48.238    49.958    51.815    53.810    55.942    58.212    60.619    63.164    65.847    68.667    71.625    74.720    77.953    81.323    84.831    88.477    92.260    96.180   100.239   104.434   106.438   104.242   102.024    99.789    97.538    95.275    93.001    90.719    88.433    86.143    83.852    81.563    79.278    76.999    74.727    72.465    70.215    67.978    65.756    63.552    61.366    59.200    57.056    54.935    52.839    50.769    48.726    46.712    44.728    42.775    40.855    38.968    37.115    35.298    33.518    31.775    30.071    28.406    26.782    25.198    23.657    22.158    20.703    19.292    17.926    16.605    15.331    14.104    12.924    11.792    10.709     9.675     8.691     7.757     6.874     6.042     5.262     4.534     3.859     3.237     2.668     2.153     1.693     1.287     0.935     0.640     0.400     0.215     0.087     0.016     0.000     0.000     0.000     0.000     0.000     0.000     0.000     0.000     0.000     0.000     0.000     0.000     0.000     0.000     0.000     0.000     0.000     0.000     0.000     0.000     0.000     0.000     0.000     0.000
     0.000     0.000     0.000     0.000     0.000     0.000     0.000     0.000     0.000     0.000     0.000     0.000     0.000     0.000     0.000     0.000     0.000     0.000     0.000     0.000     0.000     0.000     0.000     0.000     0.001     0.041     0.139     0.293     0.504     0.772     1.095     1.475     1.909     2.399     2.944     3.542     4.195     4.901     5.660     6.472     7.336     8.252     9.220    10.238    11.306    12.424    13.591    14.807    16.072    17.383    18.742    20.146    21.596    23.091    24.631    26.213    27.838    29.505    31.213    32.961    34.748    36.573    38.436    40.335    42.269    44.238    46.239    48.273    50.337    52.431    54.552    56.701    58.875    61.073    63.294    65.535    67.796    70.075    72.369    74.678    76.999    79.330    81.670    84.016    86.367    88.719    91.072    93.421    95.766    98.104   100.432   102.747   105.047   106.979   102.508    98.175    93.979    89.921    86.000    82.217    78.572    75.064    71.693    68.461    65.365    62.408    59.587    56.905    54.360    51.952    49.683    47.550    45.556    43.698    41.979    40.397    38.952    37.645    36.476    35.444    34.550    33.794    33.175    32.693    32.349    32.143    32.074    32.143    32.349    32.693    33.175    33.794    34.550    35.444    36.476    37.645    38.952    40.397    41.979    43.698    45.556    47.550    49.683    51.952    54.360    56.905    59.587    62.408    65.365    68.461    71.693    75.064    78.572    82.217    86.000    89.921    93.979    98.175   102.508   106.979   105.047   102.747   100.432    98.104    95.766    93.421    91.072    88.719    86.367    84.016    81.670    79.330    76.999    74.678    72.369    70.075    67.796    65.535    63.294    61.073    58.875    56.701    54.552    52.431    50.337    48.273    46.239    44.238    42.269    40.335    38.436    36.573    34.748    32.961    31.213    29.505    27.838    26.213    24.631    23.091    21.596    20.146    18.742    17.383    16.072    14.807    13.591    12.424    11.306    10.238     9.220     8.252     7.336     6.472     5.660     4.901     4.195     3.542     2.944     2.399     1.909     1.475     1.095     0.772     0.504     0.293     0.139     0.041     0.001     0.000     0.000     0.000     0.000     0.000     0.000     0.000     0.000     0.000     0.000     0.000     0.000     0.000     0.000     0.000     0.000     0.000     0.000     0.000     0.000     0.000     0.000     0.000
     0.000     0.000     0.000     0.000     0.000     0.000     0.000     0.000     0.000     0.000     0.000     0.000     0.000     0.000     0.000     0.000     0.000     0.000     0.000     0.000     0.000     0.000     0.000     0.000     0.012     0.077     0.201     0.381     0.619     0.914     1.265     1.672     2.135     2.654     3.227     3.856     4.538     5.275     6.066     6.909     7.805     8.754     9.754    10.806    11.909    13.062    14.264    15.516    16.817    18.165    19.562    21.005    22.494    24.028    25.608    27.231    28.898    30.607    32.358    34.149    35.981    37.851    39.760    41.706    43.687    45.704    47.754    49.837    51.952    54.096    56.270    58.471    60.699    62.951    65.227    67.524    69.842    72.177    74.530    76.898    79.278    81.670    84.071    86.479    88.891    91.307    93.723    96.137    98.547   100.949   103.343   105.724   105.466   100.858    96.387    92.053    87.858    83.799    79.879    76.096    72.450    68.942    65.572    62.339    59.244    56.286    53.466    50.783    48.238    45.831    43.561    41.429    39.434    37.577    35.857    34.275    32.831    31.524    30.354    29.323    28.428    27.672    27.053    26.571    26.227    26.021    25.952    26.021    26.227    26.571    27.053    27.672    28.428    29.323    30.354    31.524    32.831    34.275    35.857    37.577    39.434    41.429    43.561    45.831    48.238    50.783    53.466    56.286    59.244    62.339    65.572    68.942    72.450    76.096    79.879    83.799    87.858    92.053    96.387   100.858   105.466   105.724   103.343   100.949    98.547    96.137    93.723    91.307    88.891    86.479    84.071    81.670    79.278    76.898    74.530    72.177    69.842    67.524    65.227    62.951    60.699    58.471    56.270    54.096    51.952    49.837    47.754    45.704    43.687    41.706    39.760    37.851    35.981    34.149    32.358    30.607    28.898    27.231    25.608    24.028    22.494    21.005    19.562    18.165    16.817    15.516    14.264    13.062    11.909    10.806     9.754     8.754     7.805     6.909     6.066     5.275     4.538     3.856     3.227     2.654     2.135     1.672     1.265     0.914     0.619     0.381     0.201     0.077     0.012     0.000     0.000     0.000     0.000     0.000     0.000     0.000     0.000     0.000     0.000     0.000     0.000     0.000     0.000     0.000     0.000     0.000     0.000     0.000     0.000     0.000     0.000     0.000
     0.000     0.000     0.000     0.000     0.000     0.000     0.000     0.000     0.000     0.000     0.000     0.000     0.000     0.000     0.000     0.000     0.000     0.000     0.000     0.000     0.000     0.000     0.000     0.000     0.033     0.123     0.272     0.479     0.743     1.065     1.443     1.878     2.369     2.916     3.518     4.176     4.889     5.656     6.477     7.352     8.280     9.261    10.294    11.379    12.516    13.703    14.941    16.229    17.566    18.951    20.385    21.866    23.394    24.968    26.588    28.252    29.960    31.711    33.505    35.340    37.216    39.131    41.086    43.078    45.106    47.171    49.270    51.403    53.568    55.764    57.990    60.244    62.525    64.832    67.163    69.516    71.891    74.285    76.696    79.123    81.563    84.016    86.479    88.949    91.425    93.904    96.385    98.864   101.339   103.808   106.268   104.228    99.482    94.873    90.402    86.069    81.873    77.815    73.894    70.111    66.466    62.958    59.587    56.355    53.259    50.302    47.481    44.799    42.254    39.847    37.577    35.444    33.450    31.592    29.873    28.291    26.846    25.540    24.370    23.338    22.444    21.688    21.069    20.587    20.243    20.037    19.968    20.037    20.243    20.587    21.069    21.688    22.444    23.338    24.370    25.540    26.846    28.291    29.873    31.592    33.450    35.444    37.577    39.847    42.254    44.799    47.481    50.302    53.259    56.355    59.587    62.958    66.466    70.111    73.894    77.815    81.873    86.069    90.402    94.873    99.482   104.228   106.268   103.808   101.339    98.864    96.385    93.904    91.425    88.949    86.479    84.016    81.563    79.123    76.696    74.285    71.891    69.516    67.163    64.832    62.525    60.244    57.990    55.764    53.568    51.403    49.270    47.171    45.106    43.078    41.086    39.131    37.216    35.340    33.505    31.711    29.960    28.252    26.588    24.968    23.394    21.866    20.385    18.951    17.566    16.229    14.941    13.703    12.516    11.379    10.294     9.261     8.280     7.352     6.477     5.656     4.889     4.176     3.518     2.916     2.369     1.878     1.443     1.065     0.743     0.479     0.272     0.123     0.033     0.000     0.000     0.000     0.000     0.000     0.000     0.000     0.000     0.000     0.000     0.000     0.000     0.000     0.000     0.000     0.000     0.000     0.000     0.000     0.000     0.000     0.000     0.000
     0.000     0.000     0.000     0.000     0.000     0.000     0.000     0.000     0.000     0.000     0.000     0.000     0.000     0.000     0.000     0.000     0.000     0.000     0.000     0.000     0.000     0.000     0.000     0.006     0.063     0.179     0.353     0.586     0.876     1.224     1.629     2.091     2.610     3.185     3.816     4.503     5.245     6.042     6.894     7.800     8.760     9.773    10.839    11.957    13.127    14.349    15.621    16.944    18.317    19.740    21.211    22.730    24.296    25.909    27.569    29.273    31.023    32.816    34.652    36.531    38.451    40.411    42.411    44.450    46.526    48.639    50.787    52.969    55.184    57.432    59.710    62.017    64.352    66.714    69.100    71.510    73.942    76.394    78.864    81.351    83.852    86.367    88.891    91.425    93.965    96.509    99.054   101.600   104.141   106.678   103.265    98.381    93.635    89.027    84.556    80.222    76.027    71.968    68.048    64.265    60.619    57.111    53.741    50.508    47.413    44.455    41.635    38.952    36.407    34.000    31.730    29.598    27.603    25.746    24.026    22.444    21.000    19.693    18.524    17.492    16.598    15.841    15.222    14.741    14.397    14.190    14.121    14.190    14.397    14.741    15.222    15.841    16.598    17.492    18.524    19.693    21.000    22.444    24.026    25.746    27.603    29.598    31.730    34.000    36.407    38.952    41.635    44.455    47.413    50.508    53.741    57.111    60.619    64.265    68.048    71.968    76.027    80.222    84.556    89.027    93.635    98.381   103.265   106.678   104.141   101.600    99.054    96.509    93.965    91.425    88.891    86.367    83.852    81.351    78.864    76.394    73.942    71.510    69.100    66.714    64.352    62.017    59.710    57.432    55.184    52.969    50.787    48.639    46.526    44.450    42.411    40.411    38.451    36.531    34.652    32.816    31.023    29.273    27.569    25.909    24.296    22.730    21.211    19.740    18.317    16.944    15.621    14.349    13.127    11.957    10.839     9.773     8.760     7.800     6.894     6.042     5.245     4.503     3.816     3.185     2.610     2.091     1.629     1.224     0.876     0.586     0.353     0.179     0.063     0.006     0.000     0.000     0.000     0.000     0.000     0.000     0.000     0.000     0.000     0.000     0.000     0.000     0.000     0.000     0.000     0.000     0.000     0.000     0.000     0.000     0.000     0.000
     0.000     0.000     0.000     0.000     0.000     0.000     0.000     0.000     0.000     0.000     0.000     0.000     0.000     0.000     0.000     0.000     0.000     0.000     0.000     0.000     0.000     0.000     0.000     0.022     0.104     0.244     0.443     0.701     1.016     1.390     1.822     2.311     2.857     3.460     4.120     4.835     5.607     6.434     7.316     8.252     9.243    10.288    11.386    12.537    13.741    14.997    16.304    17.662    19.071    20.529    22.037    23.594    25.198    26.851    28.550    30.295    32.085    33.920    35.799    37.721    39.685    41.690    43.736    45.820    47.944    50.104    52.301    54.533    56.799    59.098    61.428    63.789    66.178    68.594    71.037    73.503    75.993    78.503    81.033    83.580    86.143    88.719    91.307    93.904    96.509    99.118   101.730   104.342   106.952   102.577    97.556    92.672    87.926    83.318    78.847    74.514    70.318    66.259    62.339    58.556    54.910    51.402    48.032    44.799    41.704    38.746    35.926    33.243    30.698    28.291    26.021    23.889    21.894    20.037    18.317    16.735    15.291    13.984    12.815    11.783    10.889    10.132     9.513     9.032     8.688     8.481     8.412     8.481     8.688     9.032     9.513    10.132    10.889    11.783    12.815    13.984    15.291    16.735    18.317    20.037    21.894    23.889    26.021    28.291    30.698    33.243    35.926    38.746    41.704    44.799    48.032    51.402    54.910    58.556    62.339    66.259    70.318    74.514    78.847    83.318    87.926    92.672    97.556   102.577   106.952   104.342   101.730    99.118    96.509    93.904    91.307    88.719    86.143    83.580    81.033    78.503    75.993    73.503    71.037    68.594    66.178    63.789    61.428    59.098    56.799    54.533    52.301    50.104    47.944    45.820    43.736    41.690    39.685    37.721    35.799    33.920    32.085    30.295    28.550    26.851    25.198    23.594    22.037    20.529    19.071    17.662    16.304    14.997    13.741    12.537    11.386    10.288     9.243     8.252     7.316     6.434     5.607     4.835     4.120     3.460     2.857     2.311     1.822     1.390     1.016     0.701     0.443     0.244     0.104     0.022     0.000     0.000     0.000     0.000     0.000     0.000     0.000     0.000     0.000     0.000     0.000     0.000     0.000     0.000     0.000     0.000     0.000     0.000     0.000     0.000     0.000     0.000
     0.000     0.000     0.000     0.000     0.000     0.000     0.000     0.000     0.000     0.000     0.000     0.000     0.000     0.000     0.000     0.000     0.000     0.000     0.000     0.000     0.000     0.000     0.002     0.047     0.152     0.317     0.540     0.823     1.164     1.564     2.022     2.537     3.111     3.741     4.429     5.173     5.973     6.829     7.741     8.708     9.730    10.806    11.936    13.120    14.356    15.646    16.987    18.380    19.824    21.319    22.864    24.457    26.100    27.791    29.530    31.315    33.146    35.022    36.944    38.908    40.916    42.966    45.057    47.188    49.359    51.567    53.813    56.094    58.411    60.761    63.144    65.557    68.001    70.472    72.971    75.494    78.042    80.611    83.200    85.808    88.433    91.072    93.723    96.385    99.054   101.730   104.409   107.089   102.165    97.006    91.985    87.101    82.355    77.746    73.275    68.942    64.746    60.688    56.767    52.984    49.339    45.831    42.460    39.227    36.132    33.175    30.354    27.672    25.127    22.719    20.450    18.317    16.323    14.465    12.746    11.164     9.719     8.412     7.243     6.211     5.317     4.561     3.941     3.460     3.116     2.910     2.841     2.910     3.116     3.460     3.941     4.561     5.317     6.211     7.243     8.412     9.719    11.164    12.746    14.465    16.323    18.317    20.450    22.719    25.127    27.672    30.354    33.175    36.132    39.227    42.460    45.831    49.339    52.984    56.767    60.688    64.746    68.942    73.275    77.746    82.355    87.101    91.985    97.006   102.165   107.089   104.409   101.730    99.054    96.385    93.723    91.072    88.433    85.808    83.200    80.611    78.042    75.494    72.971    70.472    68.001    65.557    63.144    60.761    58.411    56.094    53.813    51.567    49.359    47.188    45.057    42.966    40.916    38.908    36.944    35.022    33.146    31.315    29.530    27.791    26.100    24.457    22.864    21.319    19.824    18.380    16.987    15.646    14.356    13.120    11.936    10.806     9.730     8.708     7.741     6.829     5.973     5.173     4.429     3.741     3.111     2.537     2.022     1.564     1.164     0.823     0.540     0.317     0.152     0.047     0.002     0.000     0.000     0.000     0.000     0.000     0.000     0.000     0.000     0.000     0.000     0.000     0.000     0.000     0.000     0.000     0.000     0.000     0.000     0.000     0.000     0.000
     0.000     0.000     0.000     0.000     0.000     0.000     0.000     0.000     0.000     0.000     0.000     0.000     0.000     0.000     0.000     0.000     0.000     0.000     0.000     0.000     0.000     0.000     0.012     0.081     0.209     0.397     0.645     0.952     1.319     1.744     2.227     2.769     3.369     4.027     4.742     5.514     6.343     7.228     8.169     9.166    10.219    11.326    12.488    13.703    14.973    16.295    17.671    19.098    20.577    22.108    23.689    25.320    27.000    28.729    30.507    32.332    34.204    36.121    38.085    40.092    42.144    44.238    46.374    48.551    50.769    53.025    55.319    57.650    60.017    62.419    64.854    67.321    69.818    72.345    74.900    77.480    80.086    82.714    85.364    88.033    90.719    93.421    96.137    98.864   101.600   104.342   107.089   102.027    96.731    91.572    86.551    81.667    76.921    72.312    67.841    63.508    59.312    55.254    51.333    47.550    43.905    40.397    37.026    33.794    30.698    27.741    24.920    22.238    19.693    17.285    15.016    12.883    10.889     9.031     7.312     5.730     4.285     2.979     1.809     0.777    -0.117    -0.873    -1.492    -1.974    -2.318    -2.524    -2.593    -2.524    -2.318    -1.974    -1.492    -0.873    -0.117     0.777     1.809     2.979     4.285     5.730     7.312     9.031    10.889    12.883    15.016    17.285    19.693    22.238    24.920    27.741    30.698    33.794    37.026    40.397    43.905    47.550    51.333    55.254    59.312    63.508    67.841    72.312    76.921    81.667    86.551    91.572    96.731   102.027   107.089   104.342   101.600    98.864    96.137    93.421    90.719    88.033    85.364    82.714    80.086    77.480    74.900    72.345    69.818    67.321    64.854    62.419    60.017    57.650    55.319    53.025    50.769    48.551    46.374    44.238    42.144    40.092    38.085    36.121    34.204    32.332    30.507    28.729    27.000    25.320    23.689    22.108    20.577    19.098    17.671    16.295    14.973    13.703    12.488    11.326    10.219     9.166     8.169     7.228     6.343     5.514     4.742     4.027     3.369     2.769     2.227     1.744     1.319     0.952     0.645     0.397     0.209     0.081     0.012     0.000     0.000     0.000     0.000     0.000     0.000     0.000     0.000     0.000     0.000     0.000     0.000     0.000     0.000     0.000     0.000     0.000     0.000     0.000     0.000     0.000
     0.000     0.000     0.000     0.000     0.000     0.000     0.000     0.000     0.000     0.000     0.000     0.000     0.000     0.000     0.000     0.000     0.000     0.000     0.000     0.000     0.000     0.000     0.031     0.122     0.273     0.485     0.757     1.088     1.479     1.929     2.438     3.006     3.632     4.317     5.059     5.859     6.716     7.630     8.600     9.627    10.709    11.847    13.040    14.287    15.589    16.944    18.353    19.815    21.329    22.894    24.511    26.179    27.897    29.664    31.481    33.345    35.257    37.216    39.221    41.271    43.366    45.504    47.685    49.908    52.172    54.476    56.819    59.200    61.617    64.070    66.557    69.077    71.629    74.211    76.822    79.460    82.124    84.811    87.521    90.252    93.001    95.766    98.547   101.339   104.141   106.952   102.165    96.731    91.434    86.275    81.254    76.371    71.625    67.016    62.545    58.212    54.016    49.958    46.037    42.254    38.608    35.100    31.730    28.497    25.402    22.444    19.624    16.942    14.397    11.989     9.719     7.587     5.592     3.735     2.016     0.434    -1.011    -2.318    -3.487    -4.519    -5.413    -6.170    -6.789    -7.270    -7.614    -7.821    -7.889    -7.821    -7.614    -7.270    -6.789    -6.170    -5.413    -4.519    -3.487    -2.318    -1.011     0.434     2.016     3.735     5.592     7.587     9.719    11.989    14.397    16.942    19.624    22.444    25.402    28.497    31.730    35.100    38.608    42.254    46.037    49.958    54.016    58.212    62.545    67.016    71.625    76.371    81.254    86.275    91.434    96.731   102.165   106.952   104.141   101.339    98.547    95.766    93.001    90.252    87.521    84.811    82.124    79.460    76.822    74.211    71.629    69.077    66.557    64.070    61.617    59.200    56.819    54.476    52.172    49.908    47.685    45.504    43.366    41.271    39.221    37.216    35.257    33.345    31.481    29.664    27.897    26.179    24.511    22.894    21.329    19.815    18.353    16.944    15.589    14.287    13.040    11.847    10.709     9.627     8.600     7.630     6.716     5.859     5.059     4.317     3.632     3.006     2.438     1.929     1.479     1.088     0.757     0.485     0.273     0.122     0.031     0.000     0.000     0.000     0.000     0.000     0.000     0.000     0.000     0.000     0.000     0.000     0.000     0.000     0.000     0.000     0.000     0.000     0.000     0.000     0.000     0.000
     0.000     0.000     0.000     0.000     0.000     0.000     0.000     0.000     0.000     0.000     0.000     0.000     0.000     0.000     0.000     0.000     0.000     0.000     0.000     0.000     0.000     0.004     0.056     0.170     0.344     0.579     0.874     1.229     1.645     2.119     2.654     3.247     3.899     4.610     5.379     6.206     7.090     8.033     9.032    10.087    11.200    12.368    13.591    14.870    16.204    17.592    19.034    20.529    22.077    23.678    25.331    27.035    28.790    30.595    32.449    34.353    36.305    38.304    40.350    42.443    44.581    46.763    48.989    51.257    53.568    55.919    58.310    60.740    63.208    65.712    68.251    70.825    73.431    76.068    78.735    81.431    84.153    86.900    89.671    92.463    95.275    98.104   100.949   103.808   106.678   102.577    97.006    91.572    86.275    81.117    76.095    71.212    66.466    61.857    57.386    53.053    48.857    44.799    40.878    37.095    33.450    29.942    26.571    23.338    20.243    17.285    14.465    11.783     9.238     6.830     4.561     2.428     0.434    -1.424    -3.143    -4.725    -6.170    -7.477    -8.646    -9.678   -10.572   -11.328   -11.948   -12.429   -12.773   -12.979   -13.048   -12.979   -12.773   -12.429   -11.948   -11.328   -10.572    -9.678    -8.646    -7.477    -6.170    -4.725    -3.143    -1.424     0.434     2.428     4.561     6.830     9.238    11.783    14.465    17.285    20.243    23.338    26.571    29.942    33.450    37.095    40.878    44.799    48.857    53.053    57.386    61.857    66.466    71.212    76.095    81.117    86.275    91.572    97.006   102.577   106.678   103.808   100.949    98.104    95.275    92.463    89.671    86.900    84.153    81.431    78.735    76.068    73.431    70.825    68.251    65.712    63.208    60.740    58.310    55.919    53.568    51.257    48.989    46.763    44.581    42.443    40.350    38.304    36.305    34.353    32.449    30.595    28.790    27.035    25.331    23.678    22.077    20.529    19.034    17.592    16.204    14.870    13.591    12.368    11.200    10.087     9.032     8.033     7.090     6.206     5.379     4.610     3.899     3.247     2.654     2.119     1.645     1.229     0.874     0.579     0.344     0.170     0.056     0.004     0.000     0.000     0.000     0.000     0.000     0.000     0.000     0.000     0.000     0.000     0.000     0.000     0.000     0.000     0.000     0.000     0.000     0.000     0.000     0.000
     0.000     0.000     0.000     0.000     0.000     0.000     0.000     0.000     0.000     0.000     0.000     0.000     0.000     0.000     0.000     0.000     0.000     0.000     0.000     0.000     0.000     0.015     0.089     0.225     0.421     0.679     0.997     1.376     1.815     2.314     2.873     3.491     4.169     4.905     5.701     6.554     7.466     8.436     9.464    10.548    11.690    12.888    14.142    15.452    16.817    18.237    19.711    21.240    22.822    24.457    26.145    27.885    29.677    31.519    33.411    35.354    37.345    39.385    41.472    43.607    45.787    48.013    50.283    52.597    54.954    57.352    59.792    62.271    64.788    67.343    69.935    72.561    75.221    77.914    80.637    83.390    86.171    88.978    91.809    94.663    97.538   100.432   103.343   106.268   103.265    97.556    91.985    86.551    81.254    76.095    71.074    66.191    61.445    56.836    52.365    48.032    43.836    39.778    35.857    32.074    28.428    24.920    21.550    18.317    15.222    12.264     9.444     6.762     4.217     1.809    -0.461    -2.593    -4.588    -6.445    -8.164    -9.746   -11.191   -12.498   -13.667   -14.699   -15.593   -16.350   -16.969   -17.450   -17.794   -18.000   -18.069   -18.000   -17.794   -17.450   -16.969   -16.350   -15.593   -14.699   -13.667   -12.498   -11.191    -9.746    -8.164    -6.445    -4.588    -2.593    -0.461     1.809     4.217     6.762     9.444    12.264    15.222    18.317    21.550    24.920    28.428    32.074    35.857    39.778    43.836    48.032    52.365    56.836    61.445    66.191    71.074    76.095    81.254    86.551    91.985    97.556   103.265   106.268   103.343   100.432    97.538    94.663    91.809    88.978    86.171    83.390    80.637    77.914    75.221    72.561    69.935    67.343    64.788    62.271    59.792    57.352    54.954    52.597    50.283    48.013    45.787    43.607    41.472    39.385    37.345    35.354    33.411    31.519    29.677    27.885    26.145    24.457    22.822    21.240    19.711    18.237    16.817    15.452    14.142    12.888    11.690    10.548     9.464     8.436     7.466     6.554     5.701     4.905     4.169     3.491     2.873     2.314     1.815     1.376     0.997     0.679     0.421     0.225     0.089     0.015     0.000     0.000     0.000     0.000     0.000     0.000     0.000     0.000     0.000     0.000     0.000     0.000     0.000     0.000     0.000     0.000     0.000     0.000     0.000     0.000
     0.000     0.000     0.000     0.000     0.000     0.000     0.000     0.000     0.000     0.000     0.000     0.000     0.000     0.000     0.000     0.000     0.000     0.000     0.000     0.000     0.000     0.034     0.129     0.286     0.504     0.784     1.125     1.527     1.989     2.512     3.095     3.738     4.440     5.203     6.024     6.904     7.843     8.840     9.895    11.008    12.179    13.406    14.690    16.030    17.426    18.878    20.385    21.946    23.562    25.231    26.954    28.729    30.557    32.436    34.366    36.347    38.377    40.457    42.585    44.761    46.984    49.253    51.567    53.926    56.329    58.774    61.261    63.789    66.356    68.962    71.605    74.285    76.999    79.746    82.526    85.336    88.175    91.042    93.934    96.851    99.789   102.747   105.724   104.228    98.381    92.672    87.101    81.667    76.371    71.212    66.191    61.307    56.561    51.952    47.482    43.148    38.952    34.894    30.973    27.190    23.545    20.037    16.666    13.434    10.338     7.381     4.561     1.878    -0.667    -3.074    -5.344    -7.477    -9.471   -11.328   -13.048   -14.630   -16.075   -17.381   -18.551   -19.583   -20.477   -21.233   -21.852   -22.334   -22.678   -22.884   -22.953   -22.884   -22.678   -22.334   -21.852   -21.233   -20.477   -19.583   -18.551   -17.381   -16.075   -14.630   -13.048   -11.328    -9.471    -7.477    -5.344    -3.074    -0.667     1.878     4.561     7.381    10.338    13.434    16.666    20.037    23.545    27.190    30.973    34.894    38.952    43.148    47.482    51.952    56.561    61.307    66.191    71.212    76.371    81.667    87.101    92.672    98.381   104.228   105.724   102.747    99.789    96.851    93.934    91.042    88.175    85.336    82.526    79.746    76.999    74.285    71.605    68.962    66.356    63.789    61.261    58.774    56.329    53.926    51.567    49.253    46.984    44.761    42.585    40.457    38.377    36.347    34.366    32.436    30.557    28.729    26.954    25.231    23.562    21.946    20.385    18.878    17.426    16.030    14.690    13.406    12.179    11.008     9.895     8.840     7.843     6.904     6.024     5.203     4.440     3.738     3.095     2.512     1.989     1.527     1.125     0.784     0.504     0.286     0.129     0.034     0.000     0.000     0.000     0.000     0.000     0.000     0.000     0.000     0.000     0.000     0.000     0.000     0.000     0.000     0.000     0.000     0.000     0.000     0.000     0.000
     0.000     0.000     0.000     0.000     0.000     0.000     0.000     0.000     0.000     0.000     0.000     0.000     0.000     0.000     0.000     0.000     0.000     0.000     0.000     0.000     0.004     0.058     0.174     0.352     0.592     0.894     1.257     1.681     2.166     2.713     3.319     3.986     4.714     5.501     6.348     7.254     8.219     9.243    10.326    11.467    12.665    13.922    15.235    16.605    18.032    19.515    21.054    22.647    24.296    25.999    27.756    29.566    31.429    33.345    35.312    37.331    39.400    41.519    43.687    45.904    48.169    50.481    52.839    55.242    57.690    60.182    62.717    65.293    67.910    70.566    73.261    75.993    78.761    81.563    84.399    87.267    90.165    93.091    96.044    99.023   102.024   105.047   105.466    99.482    93.635    87.926    82.355    76.921    71.625    66.466    61.445    56.561    51.815    47.206    42.735    38.402    34.206    30.148    26.227    22.444    18.799    15.291    11.920     8.688     5.592     2.635    -0.186    -2.868    -5.413    -7.821   -10.090   -12.223   -14.217   -16.075   -17.794   -19.376   -20.821   -22.128   -23.297   -24.329   -25.223   -25.979   -26.598   -27.080   -27.424   -27.630   -27.699   -27.630   -27.424   -27.080   -26.598   -25.979   -25.223   -24.329   -23.297   -22.128   -20.821   -19.376   -17.794   -16.075   -14.217   -12.223   -10.090    -7.821    -5.413    -2.868    -0.186     2.635     5.592     8.688    11.920    15.291    18.799    22.444    26.227    30.148    34.206    38.402    42.735    47.206    51.815    56.561    61.445    66.466    71.625    76.921    82.355    87.926    93.635    99.482   105.466   105.047   102.024    99.023    96.044    93.091    90.165    87.267    84.399    81.563    78.761    75.993    73.261    70.566    67.910    65.293    62.717    60.182    57.690    55.242    52.839    50.481    48.169    45.904    43.687    41.519    39.400    37.331    35.312    33.345    31.429    29.566    27.756    25.999    24.296    22.647    21.054    19.515    18.032    16.605    15.235    13.922    12.665    11.467    10.326     9.243     8.219     7.254     6.348     5.501     4.714     3.986     3.319     2.713     2.166     1.681     1.257     0.894     0.592     0.352     0.174     0.058     0.004     0.000     0.000     0.000     0.000     0.000     0.000     0.000     0.000     0.000     0.000     0.000     0.000     0.000     0.000     0.000     0.000     0.000     0.000     0.000
     0.000     0.000     0.000     0.000     0.000     0.000     0.000     0.000     0.000     0.000     0.000     0.000     0.000     0.000     0.000     0.000     0.000     0.000     0.000     0.000     0.014     0.088     0.225     0.424     0.685     1.008     1.392     1.839     2.347     2.916     3.546     4.237     4.988     5.800     6.671     7.603     8.594     9.645    10.754    11.922    13.149    14.434    15.776    17.176    18.633    20.146    21.716    23.342    25.023    26.759    28.550    30.394    32.293    34.244    36.248    38.304    40.411    42.569    44.777    47.035    49.341    51.695    54.096    56.544    59.037    61.575    64.157    66.781    69.447    72.154    74.900    77.684    80.506    83.363    86.255    89.179    92.135    95.121    98.136   101.176   104.242   106.979   100.858    94.873    89.027    83.318    77.746    72.312    67.016    61.857    56.836    51.952    47.206    42.598    38.127    33.794    29.598    25.540    21.619    17.836    14.190    10.682     7.312     4.079     0.984    -1.974    -4.794    -7.477   -10.022   -12.429   -14.699   -16.831   -18.826   -20.683   -22.403   -23.985   -25.429   -26.736   -27.905   -28.937   -29.831   -30.588   -31.207   -31.688   -32.032   -32.239   -32.307   -32.239   -32.032   -31.688   -31.207   -30.588   -29.831   -28.937   -27.905   -26.736   -25.429   -23.985   -22.403   -20.683   -18.826   -16.831   -14.699   -12.429   -10.022    -7.477    -4.794    -1.974     0.984     4.079     7.312    10.682    14.190    17.836    21.619    25.540    29.598    33.794    38.127    42.598    47.206    51.952    56.836    61.857    67.016    72.312    77.746    83.318    89.027    94.873   100.858   106.979   104.242   101.176    98.136    95.121    92.135    89.179    86.255    83.363    80.506    77.684    74.900    72.154    69.447    66.781    64.157    61.575    59.037    56.544    54.096    51.695    49.341    47.035    44.777    42.569    40.411    38.304    36.248    34.244    32.293    30.394    28.550    26.759    25.023    23.342    21.716    20.146    18.633    17.176    15.776    14.434    13.149    11.922    10.754     9.645     8.594     7.603     6.671     5.800     4.988     4.237     3.546     2.916     2.347     1.839     1.392     1.008     0.685     0.424     0.225     0.088     0.014     0.000     0.000     0.000     0.000     0.000     0.000     0.000     0.000     0.000     0.000     0.000     0.000     0.000     0.000     0.000     0.000     0.000     0.000     0.000
     0.000     0.000     0.000     0.000     0.000     0.000     0.000     0.000     0.000     0.000     0.000     0.000     0.000     0.000     0.000     0.000     0.000     0.000     0.000     0.000     0.031     0.124     0.280     0.499     0.781     1.125     1.531     1.999     2.529     3.120     3.773     4.487     5.262     6.098     6.994     7.951     8.968    10.044    11.180    12.375    13.629    14.941    16.312    17.741    19.227    20.771    22.371    24.028    25.741    27.510    29.334    31.213    33.146    35.133    37.173    39.265    41.410    43.607    45.854    48.151    50.498    52.894    55.338    57.830    60.368    62.951    65.579    68.251    70.966    73.722    76.520    79.356    82.231    85.143    88.090    91.072    94.086    97.131   100.206   103.309   106.438   102.508    96.387    90.402    84.556    78.847    73.275    67.841    62.545    57.386    52.365    47.482    42.735    38.127    33.656    29.323    25.127    21.069    17.148    13.365     9.719     6.211     2.841    -0.392    -3.487    -6.445    -9.265   -11.948   -14.493   -16.900   -19.170   -21.302   -23.297   -25.154   -26.874   -28.456   -29.900   -31.207   -32.376   -33.408   -34.302   -35.059   -35.678   -36.159   -36.503   -36.710   -36.778   -36.710   -36.503   -36.159   -35.678   -35.059   -34.302   -33.408   -32.376   -31.207   -29.900   -28.456   -26.874   -25.154   -23.297   -21.302   -19.170   -16.900   -14.493   -11.948    -9.265    -6.445    -3.487    -0.392     2.841     6.211     9.719    13.365    17.148    21.069    25.127    29.323    33.656    38.127    42.735    47.482    52.365    57.386    62.545    67.841    73.275    78.847    84.556    90.402    96.387   102.508   106.438   103.309   100.206    97.131    94.086    91.072    88.090    85.143    82.231    79.356    76.520    73.722    70.966    68.251    65.579    62.951    60.368    57.830    55.338    52.894    50.498    48.151    45.854    43.607    41.410    39.265    37.173    35.133    33.146    31.213    29.334    27.510    25.741    24.028    22.371    20.771    19.227    17.741    16.312    14.941    13.629    12.375    11.180    10.044     8.968     7.951     6.994     6.098     5.262     4.487     3.773     3.120     2.529     1.999     1.531     1.125     0.781     0.499     0.280     0.124     0.031     0.000     0.000     0.000     0.000     0.000     0.000     0.000     0.000     0.000     0.000     0.000     0.000     0.000     0.000     0.000     0.000     0.000     0.000     0.000
     0.000     0.000     0.000     0.000     0.000     0.000     0.000     0.000     0.000     0.000     0.000     0.000     0.000     0.000     0.000     0.000     0.000     0.000     0.000     0.002     0.052     0.164     0.340     0.579     0.881     1.245     1.672     2.161     2.713     3.326     4.001     4.738     5.536     6.395     7.316     8.297     9.338    10.440    11.602    12.823    14.104    15.444    16.842    18.299    19.815    21.388    23.019    24.706    26.451    28.252    30.108    32.020    33.987    36.009    38.085    40.214    42.395    44.630    46.916    49.253    51.640    54.077    56.564    59.098    61.680    64.309    66.983    69.702    72.465    75.271    78.118    81.007    83.934    86.900    89.903    92.941    96.013    99.118   102.254   105.419   104.434    98.175    92.053    86.069    80.222    74.514    68.942    63.508    58.212    53.053    48.032    43.148    38.402    33.794    29.323    24.989    20.793    16.735    12.815     9.031     5.386     1.878    -1.492    -4.725    -7.821   -10.778   -13.598   -16.281   -18.826   -21.233   -23.503   -25.635   -27.630   -29.487   -31.207   -32.789   -34.233   -35.540   -36.710   -37.741   -38.636   -39.392   -40.011   -40.493   -40.837   -41.043   -41.112   -41.043   -40.837   -40.493   -40.011   -39.392   -38.636   -37.741   -36.710   -35.540   -34.233   -32.789   -31.207   -29.487   -27.630   -25.635   -23.503   -21.233   -18.826   -16.281   -13.598   -10.778    -7.821    -4.725    -1.492     1.878     5.386     9.031    12.815    16.735    20.793    24.989    29.323    33.794    38.402    43.148    48.032    53.053    58.212    63.508    68.942    74.514    80.222    86.069    92.053    98.175   104.434   105.419   102.254    99.118    96.013    92.941    89.903    86.900    83.934    81.007    78.118    75.271    72.465    69.702    66.983    64.309    61.680    59.098    56.564    54.077    51.640    49.253    46.916    44.630    42.395    40.214    38.085    36.009    33.987    32.020    30.108    28.252    26.451    24.706    23.019    21.388    19.815    18.299    16.842    15.444    14.104    12.823    11.602    10.440     9.338     8.297     7.316     6.395     5.536     4.738     4.001     3.326     2.713     2.161     1.672     1.245     0.881     0.579     0.340     0.164     0.052     0.002     0.000     0.000     0.000     0.000     0.000     0.000     0.000     0.000     0.000     0.000     0.000     0.000     0.000     0.000     0.000     0.000     0.000     0.000
     0.000     0.000     0.000     0.000     0.000     0.000     0.000     0.000     0.000     0.000     0.000     0.000     0.000     0.000     0.000     0.000     0.000     0.000     0.000     0.010     0.078     0.209     0.404     0.662     0.983     1.368     1.815     2.325     2.897     3.532     4.229     4.988     5.809     6.691     7.635     8.640     9.706    10.832    12.019    13.266    14.573    15.940    17.366    18.851    20.395    21.997    23.657    25.375    27.150    28.982    30.871    32.816    34.816    36.872    38.983    41.147    43.366    45.637    47.961    50.337    52.764    55.242    57.770    60.347    62.973    65.646    68.366    71.131    73.942    76.797    79.694    82.634    85.614    88.633    91.691    94.785    97.915   101.079   104.275   106.635   100.239    93.979    87.858    81.873    76.027    70.318    64.746    59.312    54.016    48.857    43.836    38.952    34.206    29.598    25.127    20.793    16.598    12.539     8.619     4.836     1.190    -2.318    -5.688    -8.921   -12.016   -14.974   -17.794   -20.477   -23.022   -25.429   -27.699   -29.831   -31.826   -33.683   -35.403   -36.985   -38.429   -39.736   -40.905   -41.937   -42.831   -43.588   -44.207   -44.689   -45.032   -45.239   -45.308   -45.239   -45.032   -44.689   -44.207   -43.588   -42.831   -41.937   -40.905   -39.736   -38.429   -36.985   -35.403   -33.683   -31.826   -29.831   -27.699   -25.429   -23.022   -20.477   -17.794   -14.974   -12.016    -8.921    -5.688    -2.318     1.190     4.836     8.619    12.539    16.598    20.793    25.127    29.598    34.206    38.952    43.836    48.857    54.016    59.312    64.746    70.318    76.027    81.873    87.858    93.979   100.239   106.635   104.275   101.079    97.915    94.785    91.691    88.633    85.614    82.634    79.694    76.797    73.942    71.131    68.366    65.646    62.973    60.347    57.770    55.242    52.764    50.337    47.961    45.637    43.366    41.147    38.983    36.872    34.816    32.816    30.871    28.982    27.150    25.375    23.657    21.997    20.395    18.851    17.366    15.940    14.573    13.266    12.019    10.832     9.706     8.640     7.635     6.691     5.809     4.988     4.229     3.532     2.897     2.325     1.815     1.368     0.983     0.662     0.404     0.209     0.078     0.010     0.000     0.000     0.000     0.000     0.000     0.000     0.000     0.000     0.000     0.000     0.000     0.000     0.000     0.000     0.000     0.000     0.000     0.000
     0.000     0.000     0.000     0.000     0.000     0.000     0.000     0.000     0.000     0.000     0.000     0.000     0.000     0.000     0.000     0.000     0.000     0.000     0.000     0.022     0.108     0.257     0.471     0.748     1.088     1.492     1.959     2.489     3.082     3.738     4.456     5.237     6.079     6.984     7.951     8.979    10.069    11.219    12.431    13.703    15.036    16.429    17.882    19.394    20.966    22.596    24.285    26.033    27.838    29.701    31.621    33.598    35.632    37.721    39.866    42.065    44.319    46.627    48.989    51.403    53.869    56.387    58.956    61.575    64.243    66.960    69.725    72.537    75.395    78.298    81.245    84.235    87.267    90.339    93.452    96.602    99.789   103.011   106.268   102.577    96.180    89.921    83.799    77.815    71.968    66.259    60.688    55.254    49.958    44.799    39.778    34.894    30.148    25.540    21.069    16.735    12.539     8.481     4.561     0.777    -2.868    -6.376    -9.746   -12.979   -16.075   -19.032   -21.852   -24.535   -27.080   -29.487   -31.757   -33.890   -35.884   -37.741   -39.461   -41.043   -42.487   -43.794   -44.964   -45.995   -46.890   -47.646   -48.265   -48.747   -49.091   -49.297   -49.366   -49.297   -49.091   -48.747   -48.265   -47.646   -46.890   -45.995   -44.964   -43.794   -42.487   -41.043   -39.461   -37.741   -35.884   -33.890   -31.757   -29.487   -27.080   -24.535   -21.852   -19.032   -16.075   -12.979    -9.746    -6.376    -2.868     0.777     4.561     8.481    12.539    16.735    21.069    25.540    30.148    34.894    39.778    44.799    49.958    55.254    60.688    66.259    71.968    77.815    83.799    89.921    96.180   102.577   106.268   103.011    99.789    96.602    93.452    90.339    87.267    84.235    81.245    78.298    75.395    72.537    69.725    66.960    64.243    61.575    58.956    56.387    53.869    51.403    48.989    46.627    44.319    42.065    39.866    37.721    35.632    33.598    31.621    29.701    27.838    26.033    24.285    22.596    20.966    19.394    17.882    16.429    15.036    13.703    12.431    11.219    10.069     8.979     7.951     6.984     6.079     5.237     4.456     3.738     3.082     2.489     1.959     1.492     1.088     0.748     0.471     0.257     0.108     0.022     0.000     0.000     0.000     0.000     0.000     0.000     0.000     0.000     0.000     0.000     0.000     0.000     0.000     0.000     0.000     0.000     0.000     0.000
     0.000     0.000     0.000     0.000     0.000     0.000     0.000     0.000     0.000     0.000     0.000     0.000     0.000     0.000     0.000     0.000     0.000     0.000     0.000     0.039     0.142     0.309     0.540     0.836     1.195     1.617     2.104     2.654     3.267     3.943     4.682     5.483     6.348     7.274     8.263     9.314    10.427    11.602    12.837    14.134    15.492    16.910    18.389    19.928    21.527    23.185    24.903    26.679    28.514    30.407    32.358    34.366    36.432    38.554    40.732    42.966    45.255    47.599    49.997    52.449    54.954    57.511    60.120    62.780    65.491    68.251    71.060    73.918    76.822    79.772    82.768    85.808    88.891    92.017    95.183    98.388   101.632   104.913   105.191    98.657    92.260    86.000    79.879    73.894    68.048    62.339    56.767    51.333    46.037    40.878    35.857    30.973    26.227    21.619    17.148    12.815     8.619     4.561     0.640    -3.143    -6.789   -10.297   -13.667   -16.900   -19.995   -22.953   -25.773   -28.456   -31.001   -33.408   -35.678   -37.810   -39.805   -41.662   -43.382   -44.964   -46.408   -47.715   -48.884   -49.916   -50.810   -51.567   -52.186   -52.667   -53.011   -53.218   -53.286   -53.218   -53.011   -52.667   -52.186   -51.567   -50.810   -49.916   -48.884   -47.715   -46.408   -44.964   -43.382   -41.662   -39.805   -37.810   -35.678   -33.408   -31.001   -28.456   -25.773   -22.953   -19.995   -16.900   -13.667   -10.297    -6.789    -3.143     0.640     4.561     8.619    12.815    17.148    21.619    26.227    30.973    35.857    40.878    46.037    51.333    56.767    62.339    68.048    73.894    79.879    86.000    92.260    98.657   105.191   104.913   101.632    98.388    95.183    92.017    88.891    85.808    82.768    79.772    76.822    73.918    71.060    68.251    65.491    62.780    60.120    57.511    54.954    52.449    49.997    47.599    45.255    42.966    40.732    38.554    36.432    34.366    32.358    30.407    28.514    26.679    24.903    23.185    21.527    19.928    18.389    16.910    15.492    14.134    12.837    11.602    10.427     9.314     8.263     7.274     6.348     5.483     4.682     3.943     3.267     2.654     2.104     1.617     1.195     0.836     0.540     0.309     0.142     0.039     0.000     0.000     0.000     0.000     0.000     0.000     0.000     0.000     0.000     0.000     0.000     0.000     0.000     0.000     0.000     0.000     0.000     0.000
     0.000     0.000     0.000     0.000     0.000     0.000     0.000     0.000     0.000     0.000     0.000     0.000     0.000     0.000     0.000     0.000     0.000     0.000     0.004     0.059     0.179     0.364     0.612     0.925     1.303     1.744     2.249     2.818     3.450     4.146     4.905     5.728     6.613     7.561     8.572     9.645    10.780    11.978    13.237    14.558    15.940    17.383    18.887    20.452    22.077    23.763    25.508    27.312    29.176    31.099    33.080    35.119    37.216    39.370    41.581    43.849    46.172    48.551    50.985    53.474    56.017    58.612    61.261    63.962    66.714    69.516    72.369    75.271    78.221    81.218    84.262    87.352    90.485    93.663    96.882   100.142   103.442   106.780   101.408    94.873    88.477    82.217    76.096    70.111    64.265    58.556    52.984    47.550    42.254    37.095    32.074    27.190    22.444    17.836    13.365     9.031     4.836     0.777    -3.143    -6.926   -10.572   -14.080   -17.450   -20.683   -23.778   -26.736   -29.556   -32.239   -34.784   -37.191   -39.461   -41.593   -43.588   -45.445   -47.165   -48.747   -50.191   -51.498   -52.667   -53.699   -54.593   -55.350   -55.969   -56.451   -56.794   -57.001   -57.070   -57.001   -56.794   -56.451   -55.969   -55.350   -54.593   -53.699   -52.667   -51.498   -50.191   -48.747   -47.165   -45.445   -43.588   -41.593   -39.461   -37.191   -34.784   -32.239   -29.556   -26.736   -23.778   -20.683   -17.450   -14.080   -10.572    -6.926    -3.143     0.777     4.836     9.031    13.365    17.836    22.444    27.190    32.074    37.095    42.254    47.550    52.984    58.556    64.265    70.111    76.096    82.217    88.477    94.873   101.408   106.780   103.442   100.142    96.882    93.663    90.485    87.352    84.262    81.218    78.221    75.271    72.369    69.516    66.714    63.962    61.261    58.612    56.017    53.474    50.985    48.551    46.172    43.849    41.581    39.370    37.216    35.119    33.080    31.099    29.176    27.312    25.508    23.763    22.077    20.452    18.887    17.383    15.940    14.558    13.237    11.978    10.780     9.645     8.572     7.561     6.613     5.728     4.905     4.146     3.450     2.818     2.249     1.744     1.303     0.925     0.612     0.364     0.179     0.059     0.004     0.000     0.000     0.000     0.000     0.000     0.000     0.000     0.000     0.000     0.000     0.000     0.000     0.000     0.000     0.000     0.000     0.000
     0.000     0.000     0.000     0.000     0.000     0.000     0.000     0.000     0.000     0.000     0.000     0.000     0.000     0.000     0.000     0.000     0.000     0.000     0.012     0.083     0.219     0.420     0.686     1.016     1.411     1.870     2.394     2.981     3.632     4.347     5.126     5.968     6.874     7.843     8.875     9.969    11.127    12.347    13.629    14.973    16.379    17.846    19.375    20.966    22.617    24.328    26.100    27.932    29.824    31.775    33.786    35.855    37.982    40.168    42.411    44.712    47.069    49.482    51.952    54.476    57.056    59.689    62.377    65.117    67.910    70.754    73.649    76.595    79.590    82.634    85.725    88.863    92.046    95.275    98.547   101.861   105.216   104.434    97.762    91.228    84.831    78.572    72.450    66.466    60.619    54.910    49.339    43.905    38.608    33.450    28.428    23.545    18.799    14.190     9.719     5.386     1.190    -2.868    -6.789   -10.572   -14.217   -17.725   -21.096   -24.329   -27.424   -30.382   -33.202   -35.884   -38.429   -40.837   -43.107   -45.239   -47.234   -49.091   -50.810   -52.392   -53.837   -55.144   -56.313   -57.345   -58.239   -58.996   -59.615   -60.096   -60.440   -60.646   -60.715   -60.646   -60.440   -60.096   -59.615   -58.996   -58.239   -57.345   -56.313   -55.144   -53.837   -52.392   -50.810   -49.091   -47.234   -45.239   -43.107   -40.837   -38.429   -35.884   -33.202   -30.382   -27.424   -24.329   -21.096   -17.725   -14.217   -10.572    -6.789    -2.868     1.190     5.386     9.719    14.190    18.799    23.545    28.428    33.450    38.608    43.905    49.339    54.910    60.619    66.466    72.450    78.572    84.831    91.228    97.762   104.434   105.216   101.861    98.547    95.275    92.046    88.863    85.725    82.634    79.590    76.595    73.649    70.754    67.910    65.117    62.377    59.689    57.056    54.476    51.952    49.482    47.069    44.712    42.411    40.168    37.982    35.855    33.786    31.775    29.824    27.932    26.100    24.328    22.617    20.966    19.375    17.846    16.379    14.973    13.629    12.347    11.127     9.969     8.875     7.843     6.874     5.968     5.126     4.347     3.632     2.981     2.394     1.870     1.411     1.016     0.686     0.420     0.219     0.083     0.012     0.000     0.000     0.000     0.000     0.000     0.000     0.000     0.000     0.000     0.000     0.000     0.000     0.000     0.000     0.000     0.000     0.000
     0.000     0.000     0.000     0.000     0.000     0.000     0.000     0.000     0.000     0.000     0.000     0.000     0.000     0.000     0.000     0.000     0.000     0.000     0.023     0.110     0.262     0.479     0.761     1.108     1.520     1.997     2.537     3.143     3.812     4.546     5.344     6.206     7.131     8.120     9.172    10.288    11.467    12.708    14.012    15.379    16.808    18.299    19.853    21.467    23.143    24.881    26.679    28.538    30.457    32.436    34.475    36.573    38.731    40.947    43.221    45.554    47.944    50.391    52.894    55.454    58.070    60.740    63.465    66.245    69.077    71.962    74.900    77.888    80.927    84.016    87.154    90.339    93.572    96.851   100.174   103.542   106.952   100.926    94.254    87.720    81.323    75.064    68.942    62.958    57.111    51.402    45.831    40.397    35.100    29.942    24.920    20.037    15.291    10.682     6.211     1.878    -2.318    -6.376   -10.297   -14.080   -17.725   -21.233   -24.604   -27.837   -30.932   -33.890   -36.710   -39.392   -41.937   -44.345   -46.614   -48.747   -50.741   -52.599   -54.318   -55.900   -57.345   -58.652   -59.821   -60.853   -61.747   -62.503   -63.123   -63.604   -63.948   -64.154   -64.223   -64.154   -63.948   -63.604   -63.123   -62.503   -61.747   -60.853   -59.821   -58.652   -57.345   -55.900   -54.318   -52.599   -50.741   -48.747   -46.614   -44.345   -41.937   -39.392   -36.710   -33.890   -30.932   -27.837   -24.604   -21.233   -17.725   -14.080   -10.297    -6.376    -2.318     1.878     6.211    10.682    15.291    20.037    24.920    29.942    35.100    40.397    45.831    51.402    57.111    62.958    68.942    75.064    81.323    87.720    94.254   100.926   106.952   103.542   100.174    96.851    93.572    90.339    87.154    84.016    80.927    77.888    74.900    71.962    69.077    66.245    63.465    60.740    58.070    55.454    52.894    50.391    47.944    45.554    43.221    40.947    38.731    36.573    34.475    32.436    30.457    28.538    26.679    24.881    23.143    21.467    19.853    18.299    16.808    15.379    14.012    12.708    11.467    10.288     9.172     8.120     7.131     6.206     5.344     4.546     3.812     3.143     2.537     1.997     1.520     1.108     0.761     0.479     0.262     0.110     0.023     0.000     0.000     0.000     0.000     0.000     0.000     0.000     0.000     0.000     0.000     0.000     0.000     0.000     0.000     0.000     0.000     0.000
     0.000     0.000     0.000     0.000     0.000     0.000     0.000     0.000     0.000     0.000     0.000     0.000     0.000     0.000     0.000     0.000     0.000     0.000     0.037     0.139     0.306     0.539     0.837     1.200     1.629     2.122     2.680     3.303     3.990     4.742     5.558     6.439     7.383     8.391     9.464    10.600    11.799    13.062    14.387    15.776    17.227    18.742    20.318    21.957    23.657    25.419    27.243    29.128    31.073    33.080    35.146    37.273    39.460    41.706    44.010    46.374    48.796    51.276    53.813    56.407    59.057    61.764    64.526    67.343    70.215    73.140    76.118    79.149    82.231    85.364    88.547    91.780    95.060    98.388   101.763   105.182   104.366    97.556    90.884    84.350    77.953    71.693    65.572    59.587    53.741    48.032    42.460    37.026    31.730    26.571    21.550    16.666    11.920     7.312     2.841    -1.492    -5.688    -9.746   -13.667   -17.450   -21.096   -24.604   -27.974   -31.207   -34.302   -37.260   -40.080   -42.763   -45.308   -47.715   -49.985   -52.117   -54.112   -55.969   -57.689   -59.271   -60.715   -62.022   -63.191   -64.223   -65.117   -65.874   -66.493   -66.974   -67.318   -67.525   -67.593   -67.525   -67.318   -66.974   -66.493   -65.874   -65.117   -64.223   -63.191   -62.022   -60.715   -59.271   -57.689   -55.969   -54.112   -52.117   -49.985   -47.715   -45.308   -42.763   -40.080   -37.260   -34.302   -31.207   -27.974   -24.604   -21.096   -17.450   -13.667    -9.746    -5.688    -1.492     2.841     7.312    11.920    16.666    21.550    26.571    31.730    37.026    42.460    48.032    53.741    59.587    65.572    71.693    77.953    84.350    90.884    97.556   104.366   105.182   101.763    98.388    95.060    91.780    88.547    85.364    82.231    79.149    76.118    73.140    70.215    67.343    64.526    61.764    59.057    56.407    53.813    51.276    48.796    46.374    44.010    41.706    39.460    37.273    35.146    33.080    31.073    29.128    27.243    25.419    23.657    21.957    20.318    18.742    17.227    15.776    14.387    13.062    11.799    10.600     9.464     8.391     7.383     6.439     5.558     4.742     3.990     3.303     2.680     2.122     1.629     1.200     0.837     0.539     0.306     0.139     0.037     0.000     0.000     0.000     0.000     0.000     0.000     0.000     0.000     0.000     0.000     0.000     0.000     0.000     0.000     0.000     0.000     0.000
     0.000     0.000     0.000     0.000     0.000     0.000     0.000     0.000     0.000     0.000     0.000     0.000     0.000     0.000     0.000     0.000     0.000     0.002     0.053     0.170     0.352     0.600     0.914     1.293     1.737     2.246     2.821     3.460     4.165     4.934     5.768     6.667     7.630     8.657     9.748    10.904    12.123    13.406    14.753    16.163    17.636    19.172    20.771    22.433    24.157    25.943    27.791    29.701    31.673    33.705    35.799    37.953    40.168    42.443    44.777    47.171    49.624    52.135    54.705    57.333    60.017    62.759    65.557    68.411    71.321    74.285    77.303    80.374    83.499    86.675    89.903    93.181    96.509    99.885   103.309   106.780   101.133    94.323    87.651    81.117    74.720    68.461    62.339    56.355    50.508    44.799    39.227    33.794    28.497    23.338    18.317    13.434     8.688     4.079    -0.392    -4.725    -8.921   -12.979   -16.900   -20.683   -24.329   -27.837   -31.207   -34.440   -37.535   -40.493   -43.313   -45.995   -48.540   -50.948   -53.218   -55.350   -57.345   -59.202   -60.921   -62.503   -63.948   -65.255   -66.424   -67.456   -68.350   -69.107   -69.726   -70.207   -70.551   -70.758   -70.826   -70.758   -70.551   -70.207   -69.726   -69.107   -68.350   -67.456   -66.424   -65.255   -63.948   -62.503   -60.921   -59.202   -57.345   -55.350   -53.218   -50.948   -48.540   -45.995   -43.313   -40.493   -37.535   -34.440   -31.207   -27.837   -24.329   -20.683   -16.900   -12.979    -8.921    -4.725    -0.392     4.079     8.688    13.434    18.317    23.338    28.497    33.794    39.227    44.799    50.508    56.355    62.339    68.461    74.720    81.117    87.651    94.323   101.133   106.780   103.309    99.885    96.509    93.181    89.903    86.675    83.499    80.374    77.303    74.285    71.321    68.411    65.557    62.759    60.017    57.333    54.705    52.135    49.624    47.171    44.777    42.443    40.168    37.953    35.799    33.705    31.673    29.701    27.791    25.943    24.157    22.433    20.771    19.172    17.636    16.163    14.753    13.406    12.123    10.904     9.748     8.657     7.630     6.667     5.768     4.934     4.165     3.460     2.821     2.246     1.737     1.293     0.914     0.600     0.352     0.170     0.053     0.002     0.000     0.000     0.000     0.000     0.000     0.000     0.000     0.000     0.000     0.000     0.000     0.000     0.000     0.000     0.000     0.000
     0.000     0.000     0.000     0.000     0.000     0.000     0.000     0.000     0.000     0.000     0.000     0.000     0.000     0.000     0.000     0.000     0.000     0.008     0.072     0.203     0.400     0.662     0.990     1.384     1.844     2.369     2.959     3.615     4.336     5.122     5.973     6.889     7.870     8.915    10.025    11.200    12.438    13.741    15.108    16.538    18.032    19.590    21.211    22.895    24.641    26.451    28.323    30.257    32.254    34.312    36.432    38.613    40.855    43.157    45.521    47.944    50.427    52.969    55.570    58.230    60.948    63.724    66.557    69.447    72.393    75.395    78.452    81.563    84.729    87.948    91.219    94.541    97.915   101.339   104.812   104.985    98.037    91.228    84.556    78.021    71.625    65.365    59.244    53.259    47.413    41.704    36.132    30.698    25.402    20.243    15.222    10.338     5.592     0.984    -3.487    -7.821   -12.016   -16.075   -19.995   -23.778   -27.424   -30.932   -34.302   -37.535   -40.630   -43.588   -46.408   -49.091   -51.636   -54.043   -56.313   -58.445   -60.440   -62.297   -64.017   -65.599   -67.043   -68.350   -69.519   -70.551   -71.445   -72.202   -72.821   -73.303   -73.646   -73.853   -73.922   -73.853   -73.646   -73.303   -72.821   -72.202   -71.445   -70.551   -69.519   -68.350   -67.043   -65.599   -64.017   -62.297   -60.440   -58.445   -56.313   -54.043   -51.636   -49.091   -46.408   -43.588   -40.630   -37.535   -34.302   -30.932   -27.424   -23.778   -19.995   -16.075   -12.016    -7.821    -3.487     0.984     5.592    10.338    15.222    20.243    25.402    30.698    36.132    41.704    47.413    53.259    59.244    65.365    71.625    78.021    84.556    91.228    98.037   104.985   104.812   101.339    97.915    94.541    91.219    87.948    84.729    81.563    78.452    75.395    72.393    69.447    66.557    63.724    60.948    58.230    55.570    52.969    50.427    47.944    45.521    43.157    40.855    38.613    36.432    34.312    32.254    30.257    28.323    26.451    24.641    22.895    21.211    19.590    18.032    16.538    15.108    13.741    12.438    11.200    10.025     8.915     7.870     6.889     5.973     5.122     4.336     3.615     2.959     2.369     1.844     1.384     0.990     0.662     0.400     0.203     0.072     0.008     0.000     0.000     0.000     0.000     0.000     0.000     0.000     0.000     0.000     0.000     0.000     0.000     0.000     0.000     0.000     0.000
     0.000     0.000     0.000     0.000     0.000     0.000     0.000     0.000     0.000     0.000     0.000     0.000     0.000     0.000     0.000     0.000     0.000     0.015     0.093     0.237     0.447     0.724     1.066     1.475     1.949     2.489     3.095     3.766     4.503     5.305     6.173     7.106     8.104     9.166    10.294    11.487    12.744    14.066    15.452    16.902    18.416    19.994    21.636    23.342    25.111    26.943    28.838    30.796    32.816    34.899    37.044    39.250    41.519    43.849    46.239    48.691    51.203    53.775    56.407    59.098    61.848    64.657    67.524    70.449    73.431    76.469    79.564    82.714    85.920    89.179    92.493    95.859    99.277   102.747   106.268   102.027    95.080    88.270    81.598    75.064    68.667    62.408    56.286    50.302    44.455    38.746    33.175    27.741    22.444    17.285    12.264     7.381     2.635    -1.974    -6.445   -10.778   -14.974   -19.032   -22.953   -26.736   -30.382   -33.890   -37.260   -40.493   -43.588   -46.546   -49.366   -52.048   -54.593   -57.001   -59.271   -61.403   -63.398   -65.255   -66.974   -68.556   -70.001   -71.308   -72.477   -73.509   -74.403   -75.160   -75.779   -76.260   -76.604   -76.810   -76.879   -76.810   -76.604   -76.260   -75.779   -75.160   -74.403   -73.509   -72.477   -71.308   -70.001   -68.556   -66.974   -65.255   -63.398   -61.403   -59.271   -57.001   -54.593   -52.048   -49.366   -46.546   -43.588   -40.493   -37.260   -33.890   -30.382   -26.736   -22.953   -19.032   -14.974   -10.778    -6.445    -1.974     2.635     7.381    12.264    17.285    22.444    27.741    33.175    38.746    44.455    50.302    56.286    62.408    68.667    75.064    81.598    88.270    95.080   102.027   106.268   102.747    99.277    95.859    92.493    89.179    85.920    82.714    79.564    76.469    73.431    70.449    67.524    64.657    61.848    59.098    56.407    53.775    51.203    48.691    46.239    43.849    41.519    39.250    37.044    34.899    32.816    30.796    28.838    26.943    25.111    23.342    21.636    19.994    18.416    16.902    15.452    14.066    12.744    11.487    10.294     9.166     8.104     7.106     6.173     5.305     4.503     3.766     3.095     2.489     1.949     1.475     1.066     0.724     0.447     0.237     0.093     0.015     0.000     0.000     0.000     0.000     0.000     0.000     0.000     0.000     0.000     0.000     0.000     0.000     0.000     0.000     0.000     0.000
     0.000     0.000     0.000     0.000     0.000     0.000     0.000     0.000     0.000     0.000     0.000     0.000     0.000     0.000     0.000     0.000     0.000     0.025     0.115     0.272     0.496     0.786     1.142     1.564     2.052     2.607     3.227     3.913     4.666     5.483     6.367     7.316     8.330     9.410    10.555    11.765    13.040    14.380    15.784    17.253    18.787    20.385    22.047    23.773    25.563    27.417    29.334    31.315    33.358    35.465    37.634    39.865    42.159    44.515    46.933    49.412    51.952    54.552    57.214    59.935    62.717    65.557    68.457    71.415    74.432    77.506    80.637    83.825    87.069    90.369    93.723    97.131   100.593   104.108   106.292    99.207    92.260    85.450    78.778    72.244    65.847    59.587    53.466    47.481    41.635    35.926    30.354    24.920    19.624    14.465     9.444     4.561    -0.186    -4.794    -9.265   -13.598   -17.794   -21.852   -25.773   -29.556   -33.202   -36.710   -40.080   -43.313   -46.408   -49.366   -52.186   -54.869   -57.414   -59.821   -62.091   -64.223   -66.218   -68.075   -69.795   -71.377   -72.821   -74.128   -75.297   -76.329   -77.223   -77.980   -78.599   -79.080   -79.424   -79.631   -79.699   -79.631   -79.424   -79.080   -78.599   -77.980   -77.223   -76.329   -75.297   -74.128   -72.821   -71.377   -69.795   -68.075   -66.218   -64.223   -62.091   -59.821   -57.414   -54.869   -52.186   -49.366   -46.408   -43.313   -40.080   -36.710   -33.202   -29.556   -25.773   -21.852   -17.794   -13.598    -9.265    -4.794    -0.186     4.561     9.444    14.465    19.624    24.920    30.354    35.926    41.635    47.481    53.466    59.587    65.847    72.244    78.778    85.450    92.260    99.207   106.292   104.108   100.593    97.131    93.723    90.369    87.069    83.825    80.637    77.506    74.432    71.415    68.457    65.557    62.717    59.935    57.214    54.552    51.952    49.412    46.933    44.515    42.159    39.865    37.634    35.465    33.358    31.315    29.334    27.417    25.563    23.773    22.047    20.385    18.787    17.253    15.784    14.380    13.040    11.765    10.555     9.410     8.330     7.316     6.367     5.483     4.666     3.913     3.227     2.607     2.052     1.564     1.142     0.786     0.496     0.272     0.115     0.025     0.000     0.000     0.000     0.000     0.000     0.000     0.000     0.000     0.000     0.000     0.000     0.000     0.000     0.000     0.000     0.000
     0.000     0.000     0.000     0.000     0.000     0.000     0.000     0.000     0.000     0.000     0.000     0.000     0.000     0.000     0.000     0.000     0.000     0.036     0.139     0.308     0.544     0.847     1.216     1.651     2.153     2.722     3.356     4.057     4.823     5.656     6.554     7.519     8.549     9.645    10.806    12.033    13.325    14.682    16.105    17.592    19.144    20.761    22.443    24.189    25.999    27.873    29.812    31.814    33.880    36.009    38.201    40.457    42.775    45.156    47.599    50.104    52.671    55.300    57.990    60.740    63.552    66.423    69.354    72.345    75.395    78.503    81.670    84.894    88.175    91.513    94.907    98.357   101.861   105.419   103.609    96.524    89.577    82.768    76.095    69.561    63.164    56.905    50.783    44.799    38.952    33.243    27.672    22.238    16.942    11.783     6.762     1.878    -2.868    -7.477   -11.948   -16.281   -20.477   -24.535   -28.456   -32.239   -35.884   -39.392   -42.763   -45.995   -49.091   -52.048   -54.869   -57.551   -60.096   -62.503   -64.773   -66.906   -68.900   -70.758   -72.477   -74.059   -75.504   -76.810   -77.980   -79.012   -79.906   -80.662   -81.281   -81.763   -82.107   -82.313   -82.382   -82.313   -82.107   -81.763   -81.281   -80.662   -79.906   -79.012   -77.980   -76.810   -75.504   -74.059   -72.477   -70.758   -68.900   -66.906   -64.773   -62.503   -60.096   -57.551   -54.869   -52.048   -49.091   -45.995   -42.763   -39.392   -35.884   -32.239   -28.456   -24.535   -20.477   -16.281   -11.948    -7.477    -2.868     1.878     6.762    11.783    16.942    22.238    27.672    33.243    38.952    44.799    50.783    56.905    63.164    69.561    76.095    82.768    89.577    96.524   103.609   105.419   101.861    98.357    94.907    91.513    88.175    84.894    81.670    78.503    75.395    72.345    69.354    66.423    63.552    60.740    57.990    55.300    52.671    50.104    47.599    45.156    42.775    40.457    38.201    36.009    33.880    31.814    29.812    27.873    25.999    24.189    22.443    20.761    19.144    17.592    16.105    14.682    13.325    12.033    10.806     9.645     8.549     7.519     6.554     5.656     4.823     4.057     3.356     2.722     2.153     1.651     1.216     0.847     0.544     0.308     0.139     0.036     0.000     0.000     0.000     0.000     0.000     0.000     0.000     0.000     0.000     0.000     0.000     0.000     0.000     0.000     0.000     0.000
     0.000     0.000     0.000     0.000     0.000     0.000     0.000     0.000     0.000     0.000     0.000     0.000     0.000     0.000     0.000     0.000     0.001     0.049     0.163     0.344     0.592     0.907     1.289     1.737     2.252     2.833     3.481     4.195     4.975     5.822     6.735     7.714     8.760     9.871    11.048    12.290    13.599    14.973    16.412    17.917    19.487    21.122    22.822    24.587    26.417    28.311    30.270    32.293    34.380    36.531    38.746    41.024    43.366    45.770    48.238    50.769    53.361    56.017    58.734    61.512    64.352    67.253    70.215    73.237    76.319    79.460    82.660    85.920    89.237    92.612    96.044    99.533   103.078   106.677   101.064    93.979    87.032    80.223    73.550    67.016    60.619    54.360    48.238    42.254    36.407    30.698    25.127    19.693    14.397     9.238     4.217    -0.667    -5.413   -10.022   -14.493   -18.826   -23.022   -27.080   -31.001   -34.784   -38.429   -41.937   -45.308   -48.540   -51.636   -54.593   -57.414   -60.096   -62.641   -65.048   -67.318   -69.451   -71.445   -73.303   -75.022   -76.604   -78.049   -79.355   -80.525   -81.557   -82.451   -83.207   -83.826   -84.308   -84.652   -84.858   -84.927   -84.858   -84.652   -84.308   -83.826   -83.207   -82.451   -81.557   -80.525   -79.355   -78.049   -76.604   -75.022   -73.303   -71.445   -69.451   -67.318   -65.048   -62.641   -60.096   -57.414   -54.593   -51.636   -48.540   -45.308   -41.937   -38.429   -34.784   -31.001   -27.080   -23.022   -18.826   -14.493   -10.022    -5.413    -0.667     4.217     9.238    14.397    19.693    25.127    30.698    36.407    42.254    48.238    54.360    60.619    67.016    73.550    80.223    87.032    93.979   101.064   106.677   103.078    99.533    96.044    92.612    89.237    85.920    82.660    79.460    76.319    73.237    70.215    67.253    64.352    61.512    58.734    56.017    53.361    50.769    48.238    45.770    43.366    41.024    38.746    36.531    34.380    32.293    30.270    28.311    26.417    24.587    22.822    21.122    19.487    17.917    16.412    14.973    13.599    12.290    11.048     9.871     8.760     7.714     6.735     5.822     4.975     4.195     3.481     2.833     2.252     1.737     1.289     0.907     0.592     0.344     0.163     0.049     0.001     0.000     0.000     0.000     0.000     0.000     0.000     0.000     0.000     0.000     0.000     0.000     0.000     0.000     0.000     0.000
     0.000     0.000     0.000     0.000     0.000     0.000     0.000     0.000     0.000     0.000     0.000     0.000     0.000     0.000     0.000     0.000     0.004     0.063     0.188     0.380     0.640     0.966     1.359     1.820     2.347     2.940     3.601     4.328     5.122     5.982     6.909     7.902     8.962    10.087    11.279    12.537    13.861    15.251    16.707    18.228    19.815    21.467    23.185    24.968    26.816    28.729    30.707    32.750    34.858    37.029    39.265    41.565    43.929    46.357    48.848    51.403    54.021    56.701    59.444    62.249    65.117    68.046    71.037    74.089    77.201    80.374    83.607    86.900    90.252    93.663    97.131   100.658   104.242   105.879    98.657    91.572    84.625    77.815    71.143    64.609    58.212    51.952    45.831    39.847    34.000    28.291    22.719    17.285    11.989     6.830     1.809    -3.074    -7.821   -12.429   -16.900   -21.233   -25.429   -29.487   -33.408   -37.191   -40.837   -44.345   -47.715   -50.948   -54.043   -57.001   -59.821   -62.503   -65.048   -67.456   -69.726   -71.858   -73.853   -75.710   -77.430   -79.012   -80.456   -81.763   -82.932   -83.964   -84.858   -85.615   -86.234   -86.715   -87.059   -87.266   -87.334   -87.266   -87.059   -86.715   -86.234   -85.615   -84.858   -83.964   -82.932   -81.763   -80.456   -79.012   -77.430   -75.710   -73.853   -71.858   -69.726   -67.456   -65.048   -62.503   -59.821   -57.001   -54.043   -50.948   -47.715   -44.345   -40.837   -37.191   -33.408   -29.487   -25.429   -21.233   -16.900   -12.429    -7.821    -3.074     1.809     6.830    11.989    17.285    22.719    28.291    34.000    39.847    45.831    51.952    58.212    64.609    71.143    77.815    84.625    91.572    98.657   105.879   104.242   100.658    97.131    93.663    90.252    86.900    83.607    80.374    77.201    74.089    71.037    68.046    65.117    62.249    59.444    56.701    54.021    51.403    48.848    46.357    43.929    41.565    39.265    37.029    34.858    32.750    30.707    28.729    26.816    24.968    23.185    21.467    19.815    18.228    16.707    15.251    13.861    12.537    11.279    10.087     8.962     7.902     6.909     5.982     5.122     4.328     3.601     2.940     2.347     1.820     1.359     0.966     0.640     0.380     0.188     0.063     0.004     0.000     0.000     0.000     0.000     0.000     0.000     0.000     0.000     0.000     0.000     0.000     0.000     0.000     0.000     0.000
     0.000     0.000     0.000     0.000     0.000     0.000     0.000     0.000     0.000     0.000     0.000     0.000     0.000     0.000     0.000     0.000     0.009     0.077     0.213     0.416     0.686     1.023     1.428     1.900     2.438     3.044     3.716     4.456     5.262     6.135     7.075     8.082     9.155    10.294    11.500    12.773    14.111    15.516    16.987    18.524    20.127    21.796    23.531    25.331    27.196    29.128    31.124    33.186    35.312    37.504    39.760    42.081    44.466    46.916    49.429    52.007    54.648    57.352    60.120    62.951    65.845    68.801    71.819    74.900    78.042    81.245    84.509    87.834    91.219    94.663    98.167   101.730   105.351   103.609    96.387    89.302    82.355    75.545    68.873    62.339    55.942    49.683    43.561    37.577    31.730    26.021    20.450    15.016     9.719     4.561    -0.461    -5.344   -10.090   -14.699   -19.170   -23.503   -27.699   -31.757   -35.678   -39.461   -43.107   -46.614   -49.985   -53.218   -56.313   -59.271   -62.091   -64.773   -67.318   -69.726   -71.996   -74.128   -76.123   -77.980   -79.699   -81.281   -82.726   -84.033   -85.202   -86.234   -87.128   -87.885   -88.504   -88.985   -89.329   -89.535   -89.604   -89.535   -89.329   -88.985   -88.504   -87.885   -87.128   -86.234   -85.202   -84.033   -82.726   -81.281   -79.699   -77.980   -76.123   -74.128   -71.996   -69.726   -67.318   -64.773   -62.091   -59.271   -56.313   -53.218   -49.985   -46.614   -43.107   -39.461   -35.678   -31.757   -27.699   -23.503   -19.170   -14.699   -10.090    -5.344    -0.461     4.561     9.719    15.016    20.450    26.021    31.730    37.577    43.561    49.683    55.942    62.339    68.873    75.545    82.355    89.302    96.387   103.609   105.351   101.730    98.167    94.663    91.219    87.834    84.509    81.245    78.042    74.900    71.819    68.801    65.845    62.951    60.120    57.352    54.648    52.007    49.429    46.916    44.466    42.081    39.760    37.504    35.312    33.186    31.124    29.128    27.196    25.331    23.531    21.796    20.127    18.524    16.987    15.516    14.111    12.773    11.500    10.294     9.155     8.082     7.075     6.135     5.262     4.456     3.716     3.044     2.438     1.900     1.428     1.023     0.686     0.416     0.213     0.077     0.009     0.000     0.000     0.000     0.000     0.000     0.000     0.000     0.000     0.000     0.000     0.000     0.000     0.000     0.000     0.000
     0.000     0.000     0.000     0.000     0.000     0.000     0.000     0.000     0.000     0.000     0.000     0.000     0.000     0.000     0.000     0.000     0.014     0.092     0.238     0.451     0.731     1.079     1.494     1.976     2.526     3.143     3.827     4.578     5.396     6.281     7.233     8.252     9.338    10.491    11.710    12.996    14.349    15.768    17.253    18.805    20.423    22.108    23.858    25.675    27.557    29.505    31.519    33.598    35.743    37.953    40.229    42.569    44.975    47.445    49.979    52.579    55.242    57.970    60.761    63.616    66.535    69.516    72.561    75.668    78.838    82.070    85.364    88.719    92.135    95.613    99.150   102.747   106.404   101.477    94.254    87.170    80.223    73.413    66.741    60.207    53.810    47.550    41.429    35.444    29.598    23.889    18.317    12.883     7.587     2.428    -2.593    -7.477   -12.223   -16.831   -21.302   -25.635   -29.831   -33.890   -37.810   -41.593   -45.239   -48.747   -52.117   -55.350   -58.445   -61.403   -64.223   -66.906   -69.451   -71.858   -74.128   -76.260   -78.255   -80.112   -81.832   -83.414   -84.858   -86.165   -87.334   -88.366   -89.260   -90.017   -90.636   -91.117   -91.461   -91.668   -91.737   -91.668   -91.461   -91.117   -90.636   -90.017   -89.260   -88.366   -87.334   -86.165   -84.858   -83.414   -81.832   -80.112   -78.255   -76.260   -74.128   -71.858   -69.451   -66.906   -64.223   -61.403   -58.445   -55.350   -52.117   -48.747   -45.239   -41.593   -37.810   -33.890   -29.831   -25.635   -21.302   -16.831   -12.223    -7.477    -2.593     2.428     7.587    12.883    18.317    23.889    29.598    35.444    41.429    47.550    53.810    60.207    66.741    73.413    80.223    87.170    94.254   101.477   106.404   102.747    99.150    95.613    92.135    88.719    85.364    82.070    78.838    75.668    72.561    69.516    66.535    63.616    60.761    57.970    55.242    52.579    49.979    47.445    44.975    42.569    40.229    37.953    35.743    33.598    31.519    29.505    27.557    25.675    23.858    22.108    20.423    18.805    17.253    15.768    14.349    12.996    11.710    10.491     9.338     8.252     7.233     6.281     5.396     4.578     3.827     3.143     2.526     1.976     1.494     1.079     0.731     0.451     0.238     0.092     0.014     0.000     0.000     0.000     0.000     0.000     0.000     0.000     0.000     0.000     0.000     0.000     0.000     0.000     0.000     0.000
     0.000     0.000     0.000     0.000     0.000     0.000     0.000     0.000     0.000     0.000     0.000     0.000     0.000     0.000     0.000     0.000     0.021     0.108     0.263     0.485     0.775     1.132     1.557     2.050     2.610     3.237     3.932     4.694     5.523     6.419     7.383     8.414     9.512    10.677    11.909    13.207    14.573    16.006    17.505    19.071    20.703    22.402    24.167    25.999    27.897    29.861    31.891    33.987    36.150    38.377    40.671    43.030    45.454    47.944    50.498    53.118    55.803    58.552    61.366    64.243    67.185    70.191    73.261    76.394    79.590    82.849    86.171    89.555    93.001    96.509   100.078   103.708   106.842    99.482    92.260    85.175    78.228    71.418    64.746    58.212    51.815    45.556    39.434    33.450    27.603    21.894    16.323    10.889     5.592     0.434    -4.588    -9.471   -14.217   -18.826   -23.297   -27.630   -31.826   -35.884   -39.805   -43.588   -47.234   -50.741   -54.112   -57.345   -60.440   -63.398   -66.218   -68.900   -71.445   -73.853   -76.123   -78.255   -80.250   -82.107   -83.826   -85.408   -86.853   -88.160   -89.329   -90.361   -91.255   -92.012   -92.631   -93.112   -93.456   -93.662   -93.731   -93.662   -93.456   -93.112   -92.631   -92.012   -91.255   -90.361   -89.329   -88.160   -86.853   -85.408   -83.826   -82.107   -80.250   -78.255   -76.123   -73.853   -71.445   -68.900   -66.218   -63.398   -60.440   -57.345   -54.112   -50.741   -47.234   -43.588   -39.805   -35.884   -31.826   -27.630   -23.297   -18.826   -14.217    -9.471    -4.588     0.434     5.592    10.889    16.323    21.894    27.603    33.450    39.434    45.556    51.815    58.212    64.746    71.418    78.228    85.175    92.260    99.482   106.842   103.708   100.078    96.509    93.001    89.555    86.171    82.849    79.590    76.394    73.261    70.191    67.185    64.243    61.366    58.552    55.803    53.118    50.498    47.944    45.454    43.030    40.671    38.377    36.150    33.987    31.891    29.861    27.897    25.999    24.167    22.402    20.703    19.071    17.505    16.006    14.573    13.207    11.909    10.677     9.512     8.414     7.383     6.419     5.523     4.694     3.932     3.237     2.610     2.050     1.557     1.132     0.775     0.485     0.263     0.108     0.021     0.000     0.000     0.000     0.000     0.000     0.000     0.000     0.000     0.000     0.000     0.000     0.000     0.000     0.000     0.000
     0.000     0.000     0.000     0.000     0.000     0.000     0.000     0.000     0.000     0.000     0.000     0.000     0.000     0.000     0.000     0.000     0.028     0.123     0.287     0.518     0.817     1.183     1.617     2.119     2.689     3.326     4.031     4.803     5.642     6.550     7.524     8.566     9.675    10.852    12.095    13.406    14.784    16.229    17.741    19.320    20.966    22.678    24.457    26.304    28.216    30.195    32.241    34.353    36.531    38.775    41.086    43.462    45.904    48.412    50.985    53.624    56.329    59.098    61.933    64.832    67.796    70.825    73.918    77.075    80.296    83.580    86.928    90.339    93.814    97.350   100.949   104.610   104.985    97.625    90.402    83.318    76.371    69.561    62.889    56.355    49.958    43.698    37.577    31.592    25.746    20.037    14.465     9.031     3.735    -1.424    -6.445   -11.328   -16.075   -20.683   -25.154   -29.487   -33.683   -37.741   -41.662   -45.445   -49.091   -52.599   -55.969   -59.202   -62.297   -65.255   -68.075   -70.758   -73.303   -75.710   -77.980   -80.112   -82.107   -83.964   -85.684   -87.266   -88.710   -90.017   -91.186   -92.218   -93.112   -93.869   -94.488   -94.969   -95.313   -95.520   -95.588   -95.520   -95.313   -94.969   -94.488   -93.869   -93.112   -92.218   -91.186   -90.017   -88.710   -87.266   -85.684   -83.964   -82.107   -80.112   -77.980   -75.710   -73.303   -70.758   -68.075   -65.255   -62.297   -59.202   -55.969   -52.599   -49.091   -45.445   -41.662   -37.741   -33.683   -29.487   -25.154   -20.683   -16.075   -11.328    -6.445    -1.424     3.735     9.031    14.465    20.037    25.746    31.592    37.577    43.698    49.958    56.355    62.889    69.561    76.371    83.318    90.402    97.625   104.985   104.610   100.949    97.350    93.814    90.339    86.928    83.580    80.296    77.075    73.918    70.825    67.796    64.832    61.933    59.098    56.329    53.624    50.985    48.412    45.904    43.462    41.086    38.775    36.531    34.353    32.241    30.195    28.216    26.304    24.457    22.678    20.966    19.320    17.741    16.229    14.784    13.406    12.095    10.852     9.675     8.566     7.524     6.550     5.642     4.803     4.031     3.326     2.689     2.119     1.617     1.183     0.817     0.518     0.287     0.123     0.028     0.000     0.000     0.000     0.000     0.000     0.000     0.000     0.000     0.000     0.000     0.000     0.000     0.000     0.000     0.000
     0.000     0.000     0.000     0.000     0.000     0.000     0.000     0.000     0.000     0.000     0.000     0.000     0.000     0.000     0.000     0.000     0.035     0.139     0.310     0.549     0.856     1.231     1.674     2.185     2.763     3.410     4.124     4.905     5.755     6.671     7.656     8.708     9.828    11.015    12.269    13.591    14.981    16.437    17.961    19.552    21.211    22.936    24.728    26.588    28.514    30.507    32.567    34.693    36.886    39.146    41.472    43.865    46.324    48.848    51.439    54.096    56.819    59.607    62.461    65.381    68.366    71.415    74.530    77.710    80.954    84.262    87.635    91.072    94.572    98.136   101.763   105.453   103.265    95.905    88.683    81.598    74.651    67.841    61.169    54.635    48.238    41.979    35.857    29.873    24.026    18.317    12.746     7.312     2.016    -3.143    -8.164   -13.048   -17.794   -22.403   -26.874   -31.207   -35.403   -39.461   -43.382   -47.165   -50.810   -54.318   -57.689   -60.921   -64.017   -66.974   -69.795   -72.477   -75.022   -77.430   -79.699   -81.832   -83.826   -85.684   -87.403   -88.985   -90.430   -91.737   -92.906   -93.938   -94.832   -95.588   -96.207   -96.689   -97.033   -97.239   -97.308   -97.239   -97.033   -96.689   -96.207   -95.588   -94.832   -93.938   -92.906   -91.737   -90.430   -88.985   -87.403   -85.684   -83.826   -81.832   -79.699   -77.430   -75.022   -72.477   -69.795   -66.974   -64.017   -60.921   -57.689   -54.318   -50.810   -47.165   -43.382   -39.461   -35.403   -31.207   -26.874   -22.403   -17.794   -13.048    -8.164    -3.143     2.016     7.312    12.746    18.317    24.026    29.873    35.857    41.979    48.238    54.635    61.169    67.841    74.651    81.598    88.683    95.905   103.265   105.453   101.763    98.136    94.572    91.072    87.635    84.262    80.954    77.710    74.530    71.415    68.366    65.381    62.461    59.607    56.819    54.096    51.439    48.848    46.324    43.865    41.472    39.146    36.886    34.693    32.567    30.507    28.514    26.588    24.728    22.936    21.211    19.552    17.961    16.437    14.981    13.591    12.269    11.015     9.828     8.708     7.656     6.671     5.755     4.905     4.124     3.410     2.763     2.185     1.674     1.231     0.856     0.549     0.310     0.139     0.035     0.000     0.000     0.000     0.000     0.000     0.000     0.000     0.000     0.000     0.000     0.000     0.000     0.000     0.000     0.000
     0.000     0.000     0.000     0.000     0.000     0.000     0.000     0.000     0.000     0.000     0.000     0.000     0.000     0.000     0.000     0.001     0.043     0.154     0.332     0.579     0.894     1.277     1.727     2.246     2.833     3.488     4.210     5.000     5.859     6.785     7.779     8.840     9.969    11.166    12.431    13.763    15.163    16.631    18.165    19.768    21.438    23.175    24.979    26.851    28.790    30.796    32.869    35.009    37.216    39.490    41.830    44.238    46.712    49.253    51.860    54.533    57.273    60.079    62.951    65.889    68.893    71.962    75.097    78.298    81.563    84.894    88.290    91.750    95.275    98.864   102.517   106.234   101.683    94.323    87.101    80.016    73.069    66.259    59.587    53.053    46.656    40.397    34.275    28.291    22.444    16.735    11.164     5.730     0.434    -4.725    -9.746   -14.630   -19.376   -23.985   -28.456   -32.789   -36.985   -41.043   -44.964   -48.747   -52.392   -55.900   -59.271   -62.503   -65.599   -68.556   -71.377   -74.059   -76.604   -79.012   -81.281   -83.414   -85.408   -87.266   -88.985   -90.567   -92.012   -93.319   -94.488   -95.520   -96.414   -97.170   -97.789   -98.271   -98.615   -98.821   -98.890   -98.821   -98.615   -98.271   -97.789   -97.170   -96.414   -95.520   -94.488   -93.319   -92.012   -90.567   -88.985   -87.266   -85.408   -83.414   -81.281   -79.012   -76.604   -74.059   -71.377   -68.556   -65.599   -62.503   -59.271   -55.900   -52.392   -48.747   -44.964   -41.043   -36.985   -32.789   -28.456   -23.985   -19.376   -14.630    -9.746    -4.725     0.434     5.730    11.164    16.735    22.444    28.291    34.275    40.397    46.656    53.053    59.587    66.259    73.069    80.016    87.101    94.323   101.683   106.234   102.517    98.864    95.275    91.750    88.290    84.894    81.563    78.298    75.097    71.962    68.893    65.889    62.951    60.079    57.273    54.533    51.860    49.253    46.712    44.238    41.830    39.490    37.216    35.009    32.869    30.796    28.790    26.851    24.979    23.175    21.438    19.768    18.165    16.631    15.163    13.763    12.431    11.166     9.969     8.840     7.779     6.785     5.859     5.000     4.210     3.488     2.833     2.246     1.727     1.277     0.894     0.579     0.332     0.154     0.043     0.001     0.000     0.000     0.000     0.000     0.000     0.000     0.000     0.000     0.000     0.000     0.000     0.000     0.000     0.000
     0.000     0.000     0.000     0.000     0.000     0.000     0.000     0.000     0.000     0.000     0.000     0.000     0.000     0.000     0.000     0.002     0.051     0.168     0.353     0.607     0.929     1.319     1.777     2.303     2.897     3.560     4.290     5.088     5.955     6.889     7.891     8.962    10.100    11.306    12.580    13.922    15.331    16.808    18.353    19.966    21.646    23.394    25.209    27.092    29.043    31.061    33.146    35.298    37.518    39.805    42.159    44.581    47.069    49.624    52.246    54.935    57.690    60.512    63.401    66.356    69.377    72.465    75.619    78.838    82.124    85.475    88.891    92.373    95.921    99.533   103.210   106.952   100.239    92.879    85.656    78.572    71.625    64.815    58.143    51.609    45.212    38.952    32.831    26.846    21.000    15.291     9.719     4.285    -1.011    -6.170   -11.191   -16.075   -20.821   -25.429   -29.900   -34.233   -38.429   -42.487   -46.408   -50.191   -53.837   -57.345   -60.715   -63.948   -67.043   -70.001   -72.821   -75.504   -78.049   -80.456   -82.726   -84.858   -86.853   -88.710   -90.430   -92.012   -93.456   -94.763   -95.932   -96.964   -97.858   -98.615   -99.234   -99.715  -100.059  -100.266  -100.334  -100.266  -100.059   -99.715   -99.234   -98.615   -97.858   -96.964   -95.932   -94.763   -93.456   -92.012   -90.430   -88.710   -86.853   -84.858   -82.726   -80.456   -78.049   -75.504   -72.821   -70.001   -67.043   -63.948   -60.715   -57.345   -53.837   -50.191   -46.408   -42.487   -38.429   -34.233   -29.900   -25.429   -20.821   -16.075   -11.191    -6.170    -1.011     4.285     9.719    15.291    21.000    26.846    32.831    38.952    45.212    51.609    58.143    64.815    71.625    78.572    85.656    92.879   100.239   106.952   103.210    99.533    95.921    92.373    88.891    85.475    82.124    78.838    75.619    72.465    69.377    66.356    63.401    60.512    57.690    54.935    52.246    49.624    47.069    44.581    42.159    39.805    37.518    35.298    33.146    31.061    29.043    27.092    25.209    23.394    21.646    19.966    18.353    16.808    15.331    13.922    12.580    11.306    10.100     8.962     7.891     6.889     5.955     5.088     4.290     3.560     2.897     2.303     1.777     1.319     0.929     0.607     0.353     0.168     0.051     0.002     0.000     0.000     0.000     0.000     0.000     0.000     0.000     0.000     0.000     0.000     0.000     0.000     0.000     0.000
     0.000     0.000     0.000     0.000     0.000     0.000     0.000     0.000     0.000     0.000     0.000     0.000     0.000     0.000     0.000     0.003     0.058     0.181     0.373     0.633     0.961     1.357     1.822     2.355     2.956     3.625     4.363     5.169     6.042     6.984     7.994     9.073    10.219    11.433    12.715    14.066    15.484    16.970    18.524    20.146    21.836    23.594    25.419    27.312    29.273    31.302    33.398    35.562    37.793    40.092    42.459    44.892    47.393    49.962    52.597    55.300    58.070    60.907    63.810    66.781    69.818    72.922    76.093    79.330    82.634    86.003    89.439    92.941    96.509   100.142   103.841   106.429    98.932    91.572    84.350    77.265    70.318    63.508    56.836    50.302    43.905    37.645    31.524    25.540    19.693    13.984     8.412     2.979    -2.318    -7.477   -12.498   -17.381   -22.128   -26.736   -31.207   -35.540   -39.736   -43.794   -47.715   -51.498   -55.144   -58.652   -62.022   -65.255   -68.350   -71.308   -74.128   -76.810   -79.355   -81.763   -84.033   -86.165   -88.160   -90.017   -91.737   -93.319   -94.763   -96.070   -97.239   -98.271   -99.165   -99.922  -100.541  -101.022  -101.366  -101.573  -101.641  -101.573  -101.366  -101.022  -100.541   -99.922   -99.165   -98.271   -97.239   -96.070   -94.763   -93.319   -91.737   -90.017   -88.160   -86.165   -84.033   -81.763   -79.355   -76.810   -74.128   -71.308   -68.350   -65.255   -62.022   -58.652   -55.144   -51.498   -47.715   -43.794   -39.736   -35.540   -31.207   -26.736   -22.128   -17.381   -12.498    -7.477    -2.318     2.979     8.412    13.984    19.693    25.540    31.524    37.645    43.905    50.302    56.836    63.508    70.318    77.265    84.350    91.572    98.932   106.429   103.841   100.142    96.509    92.941    89.439    86.003    82.634    79.330    76.093    72.922    69.818    66.781    63.810    60.907    58.070    55.300    52.597    49.962    47.393    44.892    42.459    40.092    37.793    35.562    33.398    31.302    29.273    27.312    25.419    23.594    21.836    20.146    18.524    16.970    15.484    14.066    12.715    11.433    10.219     9.073     7.994     6.984     6.042     5.169     4.363     3.625     2.956     2.355     1.822     1.357     0.961     0.633     0.373     0.181     0.058     0.003     0.000     0.000     0.000     0.000     0.000     0.000     0.000     0.000     0.000     0.000     0.000     0.000     0.000     0.000
     0.000     0.000     0.000     0.000     0.000     0.000     0.000     0.000     0.000     0.000     0.000     0.000     0.000     0.000     0.000     0.005     0.065     0.194     0.391     0.656     0.990     1.392     1.863     2.402     3.009     3.685     4.429     5.241     6.121     7.070     8.087     9.172    10.326    11.547    12.837    14.195    15.621    17.116    18.678    20.308    22.007    23.773    25.608    27.510    29.481    31.519    33.625    35.799    38.041    40.350    42.728    45.173    47.685    50.265    52.913    55.628    58.411    61.261    64.178    67.163    70.215    73.334    76.519    79.772    83.092    86.479    89.932    93.452    97.038   100.690   104.409   105.260    97.762    90.402    83.180    76.095    69.148    62.339    55.667    49.132    42.735    36.476    30.354    24.370    18.524    12.815     7.243     1.809    -3.487    -8.646   -13.667   -18.551   -23.297   -27.905   -32.376   -36.710   -40.905   -44.964   -48.884   -52.667   -56.313   -59.821   -63.191   -66.424   -69.519   -72.477   -75.297   -77.980   -80.525   -82.932   -85.202   -87.334   -89.329   -91.186   -92.906   -94.488   -95.932   -97.239   -98.409   -99.440  -100.334  -101.091  -101.710  -102.192  -102.536  -102.742  -102.811  -102.742  -102.536  -102.192  -101.710  -101.091  -100.334   -99.440   -98.409   -97.239   -95.932   -94.488   -92.906   -91.186   -89.329   -87.334   -85.202   -82.932   -80.525   -77.980   -75.297   -72.477   -69.519   -66.424   -63.191   -59.821   -56.313   -52.667   -48.884   -44.964   -40.905   -36.710   -32.376   -27.905   -23.297   -18.551   -13.667    -8.646    -3.487     1.809     7.243    12.815    18.524    24.370    30.354    36.476    42.735    49.132    55.667    62.339    69.148    76.095    83.180    90.402    97.762   105.260   104.409   100.690    97.038    93.452    89.932    86.479    83.092    79.772    76.519    73.334    70.215    67.163    64.178    61.261    58.411    55.628    52.913    50.265    47.685    45.173    42.728    40.350    38.041    35.799    33.625    31.519    29.481    27.510    25.608    23.773    22.007    20.308    18.678    17.116    15.621    14.195    12.837    11.547    10.326     9.172     8.087     7.070     6.121     5.241     4.429     3.685     3.009     2.402     1.863     1.392     0.990     0.656     0.391     0.194     0.065     0.005     0.000     0.000     0.000     0.000     0.000     0.000     0.000     0.000     0.000     0.000     0.000     0.000     0.000     0.000
     0.000     0.000     0.000     0.000     0.000     0.000     0.000     0.000     0.000     0.000     0.000     0.000     0.000     0.000     0.000     0.007     0.072     0.205     0.407     0.678     1.016     1.424     1.900     2.444     3.057     3.738     4.487     5.305     6.192     7.146     8.169     9.261    10.421    11.649    12.945    14.310    15.743    17.245    18.814    20.452    22.158    23.933    25.775    27.686    29.664    31.711    33.826    36.009    38.260    40.579    42.966    45.421    47.944    50.534    53.193    55.919    58.713    61.575    64.504    67.501    70.566    73.698    76.898    80.164    83.499    86.900    90.369    93.904    97.507   101.176   104.913   104.228    96.731    89.371    82.148    75.064    68.117    61.307    54.635    48.101    41.704    35.444    29.323    23.338    17.492    11.783     6.211     0.777    -4.519    -9.678   -14.699   -19.583   -24.329   -28.937   -33.408   -37.741   -41.937   -45.995   -49.916   -53.699   -57.345   -60.853   -64.223   -67.456   -70.551   -73.509   -76.329   -79.012   -81.557   -83.964   -86.234   -88.366   -90.361   -92.218   -93.938   -95.520   -96.964   -98.271   -99.440  -100.472  -101.366  -102.123  -102.742  -103.223  -103.567  -103.774  -103.842  -103.774  -103.567  -103.223  -102.742  -102.123  -101.366  -100.472   -99.440   -98.271   -96.964   -95.520   -93.938   -92.218   -90.361   -88.366   -86.234   -83.964   -81.557   -79.012   -76.329   -73.509   -70.551   -67.456   -64.223   -60.853   -57.345   -53.699   -49.916   -45.995   -41.937   -37.741   -33.408   -28.937   -24.329   -19.583   -14.699    -9.678    -4.519     0.777     6.211    11.783    17.492    23.338    29.323    35.444    41.704    48.101    54.635    61.307    68.117    75.064    82.148    89.371    96.731   104.228   104.913   101.176    97.507    93.904    90.369    86.900    83.499    80.164    76.898    73.698    70.566    67.501    64.504    61.575    58.713    55.919    53.193    50.534    47.944    45.421    42.966    40.579    38.260    36.009    33.826    31.711    29.664    27.686    25.775    23.933    22.158    20.452    18.814    17.245    15.743    14.310    12.945    11.649    10.421     9.261     8.169     7.146     6.192     5.305     4.487     3.738     3.057     2.444     1.900     1.424     1.016     0.678     0.407     0.205     0.072     0.007     0.000     0.000     0.000     0.000     0.000     0.000     0.000     0.000     0.000     0.000     0.000     0.000     0.000     0.000
     0.000     0.000     0.000     0.000     0.000     0.000     0.000     0.000     0.000     0.000     0.000     0.000     0.000     0.000     0.000     0.009     0.078     0.215     0.421     0.696     1.039     1.451     1.932     2.481     3.098     3.784     4.538     5.361     6.253     7.213     8.241     9.338    10.504    11.737    13.040    14.410    15.850    17.357    18.933    20.577    22.290    24.071    25.920    27.838    29.824    31.878    34.001    36.192    38.451    40.778    43.173    45.637    48.169    50.769    53.436    56.172    58.976    61.848    64.788    67.796    70.872    74.015    77.227    80.506    83.852    87.267    90.749    94.298    97.915   101.600   105.351   103.334    95.836    88.477    81.254    74.170    67.222    60.413    53.741    47.206    40.810    34.550    28.428    22.444    16.598    10.889     5.317    -0.117    -5.413   -10.572   -15.593   -20.477   -25.223   -29.831   -34.302   -38.636   -42.831   -46.890   -50.810   -54.593   -58.239   -61.747   -65.117   -68.350   -71.445   -74.403   -77.223   -79.906   -82.451   -84.858   -87.128   -89.260   -91.255   -93.112   -94.832   -96.414   -97.858   -99.165  -100.334  -101.366  -102.260  -103.017  -103.636  -104.118  -104.461  -104.668  -104.737  -104.668  -104.461  -104.118  -103.636  -103.017  -102.260  -101.366  -100.334   -99.165   -97.858   -96.414   -94.832   -93.112   -91.255   -89.260   -87.128   -84.858   -82.451   -79.906   -77.223   -74.403   -71.445   -68.350   -65.117   -61.747   -58.239   -54.593   -50.810   -46.890   -42.831   -38.636   -34.302   -29.831   -25.223   -20.477   -15.593   -10.572    -5.413    -0.117     5.317    10.889    16.598    22.444    28.428    34.550    40.810    47.206    53.741    60.413    67.222    74.170    81.254    88.477    95.836   103.334   105.351   101.600    97.915    94.298    90.749    87.267    83.852    80.506    77.227    74.015    70.872    67.796    64.788    61.848    58.976    56.172    53.436    50.769    48.169    45.637    43.173    40.778    38.451    36.192    34.001    31.878    29.824    27.838    25.920    24.071    22.290    20.577    18.933    17.357    15.850    14.410    13.040    11.737    10.504     9.338     8.241     7.213     6.253     5.361     4.538     3.784     3.098     2.481     1.932     1.451     1.039     0.696     0.421     0.215     0.078     0.009     0.000     0.000     0.000     0.000     0.000     0.000     0.000     0.000     0.000     0.000     0.000     0.000     0.000     0.000
     0.000     0.000     0.000     0.000     0.000     0.000     0.000     0.000     0.000     0.000     0.000     0.000     0.000     0.000     0.000     0.011     0.083     0.224     0.434     0.712     1.059     1.475     1.959     2.512     3.133     3.823     4.582     5.409     6.305     7.269     8.302     9.404    10.574    11.813    13.120    14.495    15.940    17.453    19.034    20.684    22.402    24.189    26.044    27.968    29.960    32.020    34.149    36.347    38.613    40.947    43.350    45.820    48.360    50.967    53.643    56.387    59.200    62.080    65.029    68.046    71.131    74.285    77.506    80.795    84.153    87.578    91.072    94.633    98.262   101.959   105.724   102.577    95.080    87.720    80.498    73.413    66.466    59.656    52.984    46.450    40.053    33.794    27.672    21.688    15.841    10.132     4.561    -0.873    -6.170   -11.328   -16.350   -21.233   -25.979   -30.588   -35.059   -39.392   -43.588   -47.646   -51.567   -55.350   -58.996   -62.503   -65.874   -69.107   -72.202   -75.160   -77.980   -80.662   -83.207   -85.615   -87.885   -90.017   -92.012   -93.869   -95.588   -97.170   -98.615   -99.922  -101.091  -102.123  -103.017  -103.774  -104.393  -104.874  -105.218  -105.424  -105.493  -105.424  -105.218  -104.874  -104.393  -103.774  -103.017  -102.123  -101.091   -99.922   -98.615   -97.170   -95.588   -93.869   -92.012   -90.017   -87.885   -85.615   -83.207   -80.662   -77.980   -75.160   -72.202   -69.107   -65.874   -62.503   -58.996   -55.350   -51.567   -47.646   -43.588   -39.392   -35.059   -30.588   -25.979   -21.233   -16.350   -11.328    -6.170    -0.873     4.561    10.132    15.841    21.688    27.672    33.794    40.053    46.450    52.984    59.656    66.466    73.413    80.498    87.720    95.080   102.577   105.724   101.959    98.262    94.633    91.072    87.578    84.153    80.795    77.506    74.285    71.131    68.046    65.029    62.080    59.200    56.387    53.643    50.967    48.360    45.820    43.350    40.947    38.613    36.347    34.149    32.020    29.960    27.968    26.044    24.189    22.402    20.684    19.034    17.453    15.940    14.495    13.120    11.813    10.574     9.404     8.302     7.269     6.305     5.409     4.582     3.823     3.133     2.512     1.959     1.475     1.059     0.712     0.434     0.224     0.083     0.011     0.000     0.000     0.000     0.000     0.000     0.000     0.000     0.000     0.000     0.000     0.000     0.000     0.000     0.000
     0.000     0.000     0.000     0.000     0.000     0.000     0.000     0.000     0.000     0.000     0.000     0.000     0.000     0.000     0.000     0.012     0.087     0.231     0.444     0.725     1.075     1.494     1.981     2.537     3.162     3.856     4.618     5.448     6.348     7.316     8.352     9.458    10.632    11.874    13.185    14.565    16.014    17.531    19.117    20.771    22.494    24.285    26.145    28.074    30.071    32.137    34.271    36.474    38.746    41.086    43.494    45.971    48.516    51.130    53.813    56.564    59.383    62.271    65.227    68.251    71.344    74.505    77.735    81.033    84.399    87.834    91.336    94.907    98.547   102.254   106.029   101.958    94.461    87.101    79.879    72.794    65.847    59.037    52.365    45.831    39.434    33.175    27.053    21.069    15.222     9.513     3.941    -1.492    -6.789   -11.948   -16.969   -21.852   -26.598   -31.207   -35.678   -40.011   -44.207   -48.265   -52.186   -55.969   -59.615   -63.123   -66.493   -69.726   -72.821   -75.779   -78.599   -81.281   -83.826   -86.234   -88.504   -90.636   -92.631   -94.488   -96.207   -97.789   -99.234  -100.541  -101.710  -102.742  -103.636  -104.393  -105.012  -105.493  -105.837  -106.044  -106.112  -106.044  -105.837  -105.493  -105.012  -104.393  -103.636  -102.742  -101.710  -100.541   -99.234   -97.789   -96.207   -94.488   -92.631   -90.636   -88.504   -86.234   -83.826   -81.281   -78.599   -75.779   -72.821   -69.726   -66.493   -63.123   -59.615   -55.969   -52.186   -48.265   -44.207   -40.011   -35.678   -31.207   -26.598   -21.852   -16.969   -11.948    -6.789    -1.492     3.941     9.513    15.222    21.069    27.053    33.175    39.434    45.831    52.365    59.037    65.847    72.794    79.879    87.101    94.461   101.958   106.029   102.254    98.547    94.907    91.336    87.834    84.399    81.033    77.735    74.505    71.344    68.251    65.227    62.271    59.383    56.564    53.813    51.130    48.516    45.971    43.494    41.086    38.746    36.474    34.271    32.137    30.071    28.074    26.145    24.285    22.494    20.771    19.117    17.531    16.014    14.565    13.185    11.874    10.632     9.458     8.352     7.316     6.348     5.448     4.618     3.856     3.162     2.537     1.981     1.494     1.075     0.725     0.444     0.231     0.087     0.012     0.000     0.000     0.000     0.000     0.000     0.000     0.000     0.000     0.000     0.000     0.000     0.000     0.000     0.000
     0.000     0.000     0.000     0.000     0.000     0.000     0.000     0.000     0.000     0.000     0.000     0.000     0.000     0.000     0.000     0.014     0.091     0.237     0.452     0.736     1.088     1.509     1.999     2.558     3.185     3.881     4.646     5.479     6.381     7.352     8.392     9.500    10.677    11.922    13.237    14.620    16.072    17.592    19.181    20.839    22.565    24.361    26.224    28.157    30.158    32.228    34.366    36.573    38.849    41.194    43.607    46.088    48.639    51.257    53.945    56.701    59.526    62.419    65.381    68.411    71.510    74.678    77.914    81.218    84.591    88.033    91.543    95.121    98.768   102.484   106.268   101.477    93.979    86.619    79.397    72.312    65.365    58.556    51.884    45.349    38.952    32.693    26.571    20.587    14.741     9.032     3.460    -1.974    -7.270   -12.429   -17.450   -22.334   -27.080   -31.688   -36.159   -40.493   -44.689   -48.747   -52.667   -56.451   -60.096   -63.604   -66.974   -70.207   -73.303   -76.260   -79.080   -81.763   -84.308   -86.715   -88.985   -91.117   -93.112   -94.969   -96.689   -98.271   -99.715  -101.022  -102.192  -103.223  -104.118  -104.874  -105.493  -105.975  -106.319  -106.525  -106.594  -106.525  -106.319  -105.975  -105.493  -104.874  -104.118  -103.223  -102.192  -101.022   -99.715   -98.271   -96.689   -94.969   -93.112   -91.117   -88.985   -86.715   -84.308   -81.763   -79.080   -76.260   -73.303   -70.207   -66.974   -63.604   -60.096   -56.451   -52.667   -48.747   -44.689   -40.493   -36.159   -31.688   -27.080   -22.334   -17.450   -12.429    -7.270    -1.974     3.460     9.032    14.741    20.587    26.571    32.693    38.952    45.349    51.884    58.556    65.365    72.312    79.397    86.619    93.979   101.477   106.268   102.484    98.768    95.121    91.543    88.033    84.591    81.218    77.914    74.678    71.510    68.411    65.381    62.419    59.526    56.701    53.945    51.257    48.639    46.088    43.607    41.194    38.849    36.573    34.366    32.228    30.158    28.157    26.224    24.361    22.565    20.839    19.181    17.592    16.072    14.620    13.237    11.922    10.677     9.500     8.392     7.352     6.381     5.479     4.646     3.881     3.185     2.558     1.999     1.509     1.088     0.736     0.452     0.237     0.091     0.014     0.000     0.000     0.000     0.000     0.000     0.000     0.000     0.000     0.000     0.000     0.000     0.000     0.000     0.000
     0.000     0.000     0.000     0.000     0.000     0.000     0.000     0.000     0.000     0.000     0.000     0.000     0.000     0.000     0.000     0.014     0.094     0.241     0.458     0.743     1.097     1.520     2.012     2.572     3.201     3.899     4.666     5.501     6.405     7.378     8.419     9.530    10.709    11.957    13.273    14.659    16.113    17.636    19.227    20.888    22.617    24.414    26.281    28.216    30.220    32.293    34.434    36.644    38.923    41.271    43.687    46.172    48.726    51.348    54.039    56.799    59.628    62.525    65.491    68.526    71.629    74.801    78.042    81.351    84.729    88.175    91.691    95.275    98.927   102.648   106.438   101.133    93.635    86.275    79.053    71.968    65.021    58.212    51.540    45.005    38.608    32.349    26.227    20.243    14.397     8.688     3.116    -2.318    -7.614   -12.773   -17.794   -22.678   -27.424   -32.032   -36.503   -40.837   -45.032   -49.091   -53.011   -56.794   -60.440   -63.948   -67.318   -70.551   -73.646   -76.604   -79.424   -82.107   -84.652   -87.059   -89.329   -91.461   -93.456   -95.313   -97.033   -98.615  -100.059  -101.366  -102.536  -103.567  -104.461  -105.218  -105.837  -106.319  -106.663  -106.869  -106.938  -106.869  -106.663  -106.319  -105.837  -105.218  -104.461  -103.567  -102.536  -101.366  -100.059   -98.615   -97.033   -95.313   -93.456   -91.461   -89.329   -87.059   -84.652   -82.107   -79.424   -76.604   -73.646   -70.551   -67.318   -63.948   -60.440   -56.794   -53.011   -49.091   -45.032   -40.837   -36.503   -32.032   -27.424   -22.678   -17.794   -12.773    -7.614    -2.318     3.116     8.688    14.397    20.243    26.227    32.349    38.608    45.005    51.540    58.212    65.021    71.968    79.053    86.275    93.635   101.133   106.438   102.648    98.927    95.275    91.691    88.175    84.729    81.351    78.042    74.801    71.629    68.526    65.491    62.525    59.628    56.799    54.039    51.348    48.726    46.172    43.687    41.271    38.923    36.644    34.434    32.293    30.220    28.216    26.281    24.414    22.617    20.888    19.227    17.636    16.113    14.659    13.273    11.957    10.709     9.530     8.419     7.378     6.405     5.501     4.666     3.899     3.201     2.572     2.012     1.520     1.097     0.743     0.458     0.241     0.094     0.014     0.000     0.000     0.000     0.000     0.000     0.000     0.000     0.000     0.000     0.000     0.000     0.000     0.000     0.000
     0.000     0.000     0.000     0.000     0.000     0.000     0.000     0.000     0.000     0.000     0.000     0.000     0.000     0.000     0.000     0.015     0.095     0.244     0.461     0.748     1.103     1.527     2.019     2.581     3.211     3.910     4.678     5.514     6.419     7.393     8.436     9.548    10.728    11.977    13.295    14.682    16.138    17.662    19.255    20.917    22.647    24.447    26.315    28.252    30.257    32.332    34.475    36.687    38.968    41.317    43.736    46.223    48.778    51.403    54.096    56.858    59.689    62.589    65.557    68.594    71.700    74.875    78.118    81.431    84.811    88.261    91.780    95.367    99.023   102.747   106.541   100.926    93.429    86.069    78.847    71.762    64.815    58.005    51.333    44.799    38.402    32.143    26.021    20.037    14.190     8.481     2.910    -2.524    -7.821   -12.979   -18.000   -22.884   -27.630   -32.239   -36.710   -41.043   -45.239   -49.297   -53.218   -57.001   -60.646   -64.154   -67.525   -70.758   -73.853   -76.810   -79.631   -82.313   -84.858   -87.266   -89.535   -91.668   -93.662   -95.520   -97.239   -98.821  -100.266  -101.573  -102.742  -103.774  -104.668  -105.424  -106.044  -106.525  -106.869  -107.075  -107.144  -107.075  -106.869  -106.525  -106.044  -105.424  -104.668  -103.774  -102.742  -101.573  -100.266   -98.821   -97.239   -95.520   -93.662   -91.668   -89.535   -87.266   -84.858   -82.313   -79.631   -76.810   -73.853   -70.758   -67.525   -64.154   -60.646   -57.001   -53.218   -49.297   -45.239   -41.043   -36.710   -32.239   -27.630   -22.884   -18.000   -12.979    -7.821    -2.524     2.910     8.481    14.190    20.037    26.021    32.143    38.402    44.799    51.333    58.005    64.815    71.762    78.847    86.069    93.429   100.926   106.541   102.747    99.023    95.367    91.780    88.261    84.811    81.431    78.118    74.875    71.700    68.594    65.557    62.589    59.689    56.858    54.096    51.403    48.778    46.223    43.736    41.317    38.968    36.687    34.475    32.332    30.257    28.252    26.315    24.447    22.647    20.917    19.255    17.662    16.138    14.682    13.295    11.977    10.728     9.548     8.436     7.393     6.419     5.514     4.678     3.910     3.211     2.581     2.019     1.527     1.103     0.748     0.461     0.244     0.095     0.015     0.000     0.000     0.000     0.000     0.000     0.000     0.000     0.000     0.000     0.000     0.000     0.000     0.000     0.000
     0.000     0.000     0.000     0.000     0.000     0.000     0.000     0.000     0.000     0.000     0.000     0.000     0.000     0.000     0.000     0.015     0.096     0.245     0.463     0.749     1.105     1.529     2.022     2.584     3.214     3.913     4.682     5.518     6.424     7.399     8.442     9.554    10.735    11.984    13.303    14.690    16.146    17.671    19.264    20.927    22.658    24.457    26.326    28.264    30.270    32.345    34.489    36.701    38.983    41.333    43.752    46.239    48.796    51.421    54.115    56.878    59.710    62.610    65.579    68.617    71.724    74.900    78.144    81.457    84.839    88.290    91.809    95.397    99.054   102.780   106.575   100.858    93.360    86.000    78.778    71.693    64.746    57.937    51.265    44.730    38.333    32.074    25.952    19.968    14.121     8.412     2.841    -2.593    -7.889   -13.048   -18.069   -22.953   -27.699   -32.307   -36.778   -41.112   -45.308   -49.366   -53.286   -57.070   -60.715   -64.223   -67.593   -70.826   -73.922   -76.879   -79.699   -82.382   -84.927   -87.334   -89.604   -91.737   -93.731   -95.588   -97.308   -98.890  -100.334  -101.641  -102.811  -103.842  -104.737  -105.493  -106.112  -106.594  -106.938  -107.144  -107.213  -107.144  -106.938  -106.594  -106.112  -105.493  -104.737  -103.842  -102.811  -101.641  -100.334   -98.890   -97.308   -95.588   -93.731   -91.737   -89.604   -87.334   -84.927   -82.382   -79.699   -76.879   -73.922   -70.826   -67.593   -64.223   -60.715   -57.070   -53.286   -49.366   -45.308   -41.112   -36.778   -32.307   -27.699   -22.953   -18.069   -13.048    -7.889    -2.593     2.841     8.412    14.121    19.968    25.952    32.074    38.333    44.730    51.265    57.937    64.746    71.693    78.778    86.000    93.360   100.858   106.575   102.780    99.054    95.397    91.809    88.290    84.839    81.457    78.144    74.900    71.724    68.617    65.579    62.610    59.710    56.878    54.115    51.421    48.796    46.239    43.752    41.333    38.983    36.701    34.489    32.345    30.270    28.264    26.326    24.457    22.658    20.927    19.264    17.671    16.146    14.690    13.303    11.984    10.735     9.554     8.442     7.399     6.424     5.518     4.682     3.913     3.214     2.584     2.022     1.529     1.105     0.749     0.463     0.245     0.096     0.015     0.000     0.000     0.000     0.000     0.000     0.000     0.000     0.000     0.000     0.000     0.000     0.000     0.000     0.000
     0.000     0.000     0.000     0.000     0.000     0.000     0.000     0.000     0.000     0.000     0.000     0.000     0.000     0.000     0.000     0.015     0.095     0.244     0.461     0.748     1.103     1.527     2.019     2.581     3.211     3.910     4.678     5.514     6.419     7.393     8.436     9.548    10.728    11.977    13.295    14.682    16.138    17.662    19.255    20.917    22.647    24.447    26.315    28.252    30.257    32.332    34.475    36.687    38.968    41.317    43.736    46.223    48.778    51.403    54.096    56.858    59.689    62.589    65.557    68.594    71.700    74.875    78.118    81.431    84.811    88.261    91.780    95.367    99.023   102.747   106.541   100.926    93.429    86.069    78.847    71.762    64.815    58.005    51.333    44.799    38.402    32.143    26.021    20.037    14.190     8.481     2.910    -2.524    -7.821   -12.979   -18.000   -22.884   -27.630   -32.239   -36.710   -41.043   -45.239   -49.297   -53.218   -57.001   -60.646   -64.154   -67.525   -70.758   -73.853   -76.810   -79.631   -82.313   -84.858   -87.266   -89.535   -91.668   -93.662   -95.520   -97.239   -98.821  -100.266  -101.573  -102.742  -103.774  -104.668  -105.424  -106.044  -106.525  -106.869  -107.075  -107.144  -107.075  -106.869  -106.525  -106.044  -105.424  -104.668  -103.774  -102.742  -101.573  -100.266   -98.821   -97.239   -95.520   -93.662   -91.668   -89.535   -87.266   -84.858   -82.313   -79.631   -76.810   -73.853   -70.758   -67.525   -64.154   -60.646   -57.001   -53.218   -49.297   -45.239   -41.043   -36.710   -32.239   -27.630   -22.884   -18.000   -12.979    -7.821    -2.524     2.910     8.481    14.190    20.037    26.021    32.143    38.402    44.799    51.333    58.005    64.815    71.762    78.847    86.069    93.429   100.926   106.541   102.747    99.023    95.367    91.780    88.261    84.811    81.431    78.118    74.875    71.700    68.594    65.557    62.589    59.689    56.858    54.096    51.403    48.778    46.223    43.736    41.317    38.968    36.687    34.475    32.332    30.257    28.252    26.315    24.447    22.647    20.917    19.255    17.662    16.138    14.682    13.295    11.977    10.728     9.548     8.436     7.393     6.419     5.514     4.678     3.910     3.211     2.581     2.019     1.527     1.103     0.748     0.461     0.244     0.095     0.015     0.000     0.000     0.000     0.000     0.000     0.000     0.000     0.000     0.000     0.000     0.000     0.000     0.000     0.000
     0.000     0.000     0.000     0.000     0.000     0.000     0.000     0.000     0.000     0.000     0.000     0.000     0.000     0.000     0.000     0.014     0.094     0.241     0.458     0.743     1.097     1.520     2.012     2.572     3.201     3.899     4.666     5.501     6.405     7.378     8.419     9.530    10.709    11.957    13.273    14.659    16.113    17.636    19.227    20.888    22.617    24.414    26.281    28.216    30.220    32.293    34.434    36.644    38.923    41.271    43.687    46.172    48.726    51.348    54.039    56.799    59.628    62.525    65.491    68.526    71.629    74.801    78.042    81.351    84.729    88.175    91.691    95.275    98.927   102.648   106.438   101.133    93.635    86.275    79.053    71.968    65.021    58.212    51.540    45.005    38.608    32.349    26.227    20.243    14.397     8.688     3.116    -2.318    -7.614   -12.773   -17.794   -22.678   -27.424   -32.032   -36.503   -40.837   -45.032   -49.091   -53.011   -56.794   -60.440   -63.948   -67.318   -70.551   -73.646   -76.604   -79.424   -82.107   -84.652   -87.059   -89.329   -91.461   -93.456   -95.313   -97.033   -98.615  -100.059  -101.366  -102.536  -103.567  -104.461  -105.218  -105.837  -106.319  -106.663  -106.869  -106.938  -106.869  -106.663  -106.319  -105.837  -105.218  -104.461  -103.567  -102.536  -101.366  -100.059   -98.615   -97.033   -95.313   -93.456   -91.461   -89.329   -87.059   -84.652   -82.107   -79.424   -76.604   -73.646   -70.551   -67.318   -63.948   -60.440   -56.794   -53.011   -49.091   -45.032   -40.837   -36.503   -32.032   -27.424   -22.678   -17.794   -12.773    -7.614    -2.318     3.116     8.688    14.397    20.243    26.227    32.349    38.608    45.005    51.540    58.212    65.021    71.968    79.053    86.275    93.635   101.133   106.438   102.648    98.927    95.275    91.691    88.175    84.729    81.351    78.042    74.801    71.629    68.526    65.491    62.525    59.628    56.799    54.039    51.348    48.726    46.172    43.687    41.271    38.923    36.644    34.434    32.293    30.220    28.216    26.281    24.414    22.617    20.888    19.227    17.636    16.113    14.659    13.273    11.957    10.709     9.530     8.419     7.378     6.405     5.501     4.666     3.899     3.201     2.572     2.012     1.520     1.097     0.743     0.458     0.241     0.094     0.014     0.000     0.000     0.000     0.000     0.000     0.000     0.000     0.000     0.000     0.000     0.000     0.000     0.000     0.000
     0.000     0.000     0.000     0.000     0.000     0.000     0.000     0.000     0.000     0.000     0.000     0.000     0.000     0.000     0.000     0.014     0.091     0.237     0.452     0.736     1.088     1.509     1.999     2.558     3.185     3.881     4.646     5.479     6.381     7.352     8.392     9.500    10.677    11.922    13.237    14.620    16.072    17.592    19.181    20.839    22.565    24.361    26.224    28.157    30.158    32.228    34.366    36.573    38.849    41.194    43.607    46.088    48.639    51.257    53.945    56.701    59.526    62.419    65.381    68.411    71.510    74.678    77.914    81.218    84.591    88.033    91.543    95.121    98.768   102.484   106.268   101.477    93.979    86.619    79.397    72.312    65.365    58.556    51.884    45.349    38.952    32.693    26.571    20.587    14.741     9.032     3.460    -1.974    -7.270   -12.429   -17.450   -22.334   -27.080   -31.688   -36.159   -40.493   -44.689   -48.747   -52.667   -56.451   -60.096   -63.604   -66.974   -70.207   -73.303   -76.260   -79.080   -81.763   -84.308   -86.715   -88.985   -91.117   -93.112   -94.969   -96.689   -98.271   -99.715  -101.022  -102.192  -103.223  -104.118  -104.874  -105.493  -105.975  -106.319  -106.525  -106.594  -106.525  -106.319  -105.975  -105.493  -104.874  -104.118  -103.223  -102.192  -101.022   -99.715   -98.271   -96.689   -94.969   -93.112   -91.117   -88.985   -86.715   -84.308   -81.763   -79.080   -76.260   -73.303   -70.207   -66.974   -63.604   -60.096   -56.451   -52.667   -48.747   -44.689   -40.493   -36.159   -31.688   -27.080   -22.334   -17.450   -12.429    -7.270    -1.974     3.460     9.032    14.741    20.587    26.571    32.693    38.952    45.349    51.884    58.556    65.365    72.312    79.397    86.619    93.979   101.477   106.268   102.484    98.768    95.121    91.543    88.033    84.591    81.218    77.914    74.678    71.510    68.411    65.381    62.419    59.526    56.701    53.945    51.257    48.639    46.088    43.607    41.194    38.849    36.573    34.366    32.228    30.158    28.157    26.224    24.361    22.565    20.839    19.181    17.592    16.072    14.620    13.237    11.922    10.677     9.500     8.392     7.352     6.381     5.479     4.646     3.881     3.185     2.558     1.999     1.509     1.088     0.736     0.452     0.237     0.091     0.014     0.000     0.000     0.000     0.000     0.000     0.000     0.000     0.000     0.000     0.000     0.000     0.000     0.000     0.000
     0.000     0.000     0.000     0.000     0.000     0.000     0.000     0.000     0.000     0.000     0.000     0.000     0.000     0.000     0.000     0.012     0.087     0.231     0.444     0.725     1.075     1.494     1.981     2.537     3.162     3.856     4.618     5.448     6.348     7.316     8.352     9.458    10.632    11.874    13.185    14.565    16.014    17.531    19.117    20.771    22.494    24.285    26.145    28.074    30.071    32.137    34.271    36.474    38.746    41.086    43.494    45.971    48.516    51.130    53.813    56.564    59.383    62.271    65.227    68.251    71.344    74.505    77.735    81.033    84.399    87.834    91.336    94.907    98.547   102.254   106.029   101.958    94.461    87.101    79.879    72.794    65.847    59.037    52.365    45.831    39.434    33.175    27.053    21.069    15.222     9.513     3.941    -1.492    -6.789   -11.948   -16.969   -21.852   -26.598   -31.207   -35.678   -40.011   -44.207   -48.265   -52.186   -55.969   -59.615   -63.123   -66.493   -69.726   -72.821   -75.779   -78.599   -81.281   -83.826   -86.234   -88.504   -90.636   -92.631   -94.488   -96.207   -97.789   -99.234  -100.541  -101.710  -102.742  -103.636  -104.393  -105.012  -105.493  -105.837  -106.044  -106.112  -106.044  -105.837  -105.493  -105.012  -104.393  -103.636  -102.742  -101.710  -100.541   -99.234   -97.789   -96.207   -94.488   -92.631   -90.636   -88.504   -86.234   -83.826   -81.281   -78.599   -75.779   -72.821   -69.726   -66.493   -63.123   -59.615   -55.969   -52.186   -48.265   -44.207   -40.011   -35.678   -31.207   -26.598   -21.852   -16.969   -11.948    -6.789    -1.492     3.941     9.513    15.222    21.069    27.053    33.175    39.434    45.831    52.365    59.037    65.847    72.794    79.879    87.101    94.461   101.958   106.029   102.254    98.547    94.907    91.336    87.834    84.399    81.033    77.735    74.505    71.344    68.251    65.227    62.271    59.383    56.564    53.813    51.130    48.516    45.971    43.494    41.086    38.746    36.474    34.271    32.137    30.071    28.074    26.145    24.285    22.494    20.771    19.117    17.531    16.014    14.565    13.185    11.874    10.632     9.458     8.352     7.316     6.348     5.448     4.618     3.856     3.162     2.537     1.981     1.494     1.075     0.725     0.444     0.231     0.087     0.012     0.000     0.000     0.000     0.000     0.000     0.000     0.000     0.000     0.000     0.000     0.000     0.000     0.000     0.000
     0.000     0.000     0.000     0.000     0.000     0.000     0.000     0.000     0.000     0.000     0.000     0.000     0.000     0.000     0.000     0.011     0.083     0.224     0.434     0.712     1.059     1.475     1.959     2.512     3.133     3.823     4.582     5.409     6.305     7.269     8.302     9.404    10.574    11.813    13.120    14.495    15.940    17.453    19.034    20.684    22.402    24.189    26.044    27.968    29.960    32.020    34.149    36.347    38.613    40.947    43.350    45.820    48.360    50.967    53.643    56.387    59.200    62.080    65.029    68.046    71.131    74.285    77.506    80.795    84.153    87.578    91.072    94.633    98.262   101.959   105.724   102.577    95.080    87.720    80.498    73.413    66.466    59.656    52.984    46.450    40.053    33.794    27.672    21.688    15.841    10.132     4.561    -0.873    -6.170   -11.328   -16.350   -21.233   -25.979   -30.588   -35.059   -39.392   -43.588   -47.646   -51.567   -55.350   -58.996   -62.503   -65.874   -69.107   -72.202   -75.160   -77.980   -80.662   -83.207   -85.615   -87.885   -90.017   -92.012   -93.869   -95.588   -97.170   -98.615   -99.922  -101.091  -102.123  -103.017  -103.774  -104.393  -104.874  -105.218  -105.424  -105.493  -105.424  -105.218  -104.874  -104.393  -103.774  -103.017  -102.123  -101.091   -99.922   -98.615   -97.170   -95.588   -93.869   -92.012   -90.017   -87.885   -85.615   -83.207   -80.662   -77.980   -75.160   -72.202   -69.107   -65.874   -62.503   -58.996   -55.350   -51.567   -47.646   -43.588   -39.392   -35.059   -30.588   -25.979   -21.233   -16.350   -11.328    -6.170    -0.873     4.561    10.132    15.841    21.688    27.672    33.794    40.053    46.450    52.984    59.656    66.466    73.413    80.498    87.720    95.080   102.577   105.724   101.959    98.262    94.633    91.072    87.578    84.153    80.795    77.506    74.285    71.131    68.046    65.029    62.080    59.200    56.387    53.643    50.967    48.360    45.820    43.350    40.947    38.613    36.347    34.149    32.020    29.960    27.968    26.044    24.189    22.402    20.684    19.034    17.453    15.940    14.495    13.120    11.813    10.574     9.404     8.302     7.269     6.305     5.409     4.582     3.823     3.133     2.512     1.959     1.475     1.059     0.712     0.434     0.224     0.083     0.011     0.000     0.000     0.000     0.000     0.000     0.000     0.000     0.000     0.000     0.000     0.000     0.000     0.000     0.000
     0.000     0.000     0.000     0.000     0.000     0.000     0.000     0.000     0.000     0.000     0.000     0.000     0.000     0.000     0.000     0.009     0.078     0.215     0.421     0.696     1.039     1.451     1.932     2.481     3.098     3.784     4.538     5.361     6.253     7.213     8.241     9.338    10.504    11.737    13.040    14.410    15.850    17.357    18.933    20.577    22.290    24.071    25.920    27.838    29.824    31.878    34.001    36.192    38.451    40.778    43.173    45.637    48.169    50.769    53.436    56.172    58.976    61.848    64.788    67.796    70.872    74.015    77.227    80.506    83.852    87.267    90.749    94.298    97.915   101.600   105.351   103.334    95.836    88.477    81.254    74.170    67.222    60.413    53.741    47.206    40.810    34.550    28.428    22.444    16.598    10.889     5.317    -0.117    -5.413   -10.572   -15.593   -20.477   -25.223   -29.831   -34.302   -38.636   -42.831   -46.890   -50.810   -54.593   -58.239   -61.747   -65.117   -68.350   -71.445   -74.403   -77.223   -79.906   -82.451   -84.858   -87.128   -89.260   -91.255   -93.112   -94.832   -96.414   -97.858   -99.165  -100.334  -101.366  -102.260  -103.017  -103.636  -104.118  -104.461  -104.668  -104.737  -104.668  -104.461  -104.118  -103.636  -103.017  -102.260  -101.366  -100.334   -99.165   -97.858   -96.414   -94.832   -93.112   -91.255   -89.260   -87.128   -84.858   -82.451   -79.906   -77.223   -74.403   -71.445   -68.350   -65.117   -61.747   -58.239   -54.593   -50.810   -46.890   -42.831   -38.636   -34.302   -29.831   -25.223   -20.477   -15.593   -10.572    -5.413    -0.117     5.317    10.889    16.598    22.444    28.428    34.550    40.810    47.206    53.741    60.413    67.222    74.170    81.254    88.477    95.836   103.334   105.351   101.600    97.915    94.298    90.749    87.267    83.852    80.506    77.227    74.015    70.872    67.796    64.788    61.848    58.976    56.172    53.436    50.769    48.169    45.637    43.173    40.778    38.451    36.192    34.001    31.878    29.824    27.838    25.920    24.071    22.290    20.577    18.933    17.357    15.850    14.410    13.040    11.737    10.504     9.338     8.241     7.213     6.253     5.361     4.538     3.784     3.098     2.481     1.932     1.451     1.039     0.696     0.421     0.215     0.078     0.009     0.000     0.000     0.000     0.000     0.000     0.000     0.000     0.000     0.000     0.000     0.000     0.000     0.000     0.000
     0.000     0.000     0.000     0.000     0.000     0.000     0.000     0.000     0.000     0.000     0.000     0.000     0.000     0.000     0.000     0.007     0.072     0.205     0.407     0.678     1.016     1.424     1.900     2.444     3.057     3.738     4.487     5.305     6.192     7.146     8.169     9.261    10.421    11.649    12.945    14.310    15.743    17.245    18.814    20.452    22.158    23.933    25.775    27.686    29.664    31.711    33.826    36.009    38.260    40.579    42.966    45.421    47.944    50.534    53.193    55.919    58.713    61.575    64.504    67.501    70.566    73.698    76.898    80.164    83.499    86.900    90.369    93.904    97.507   101.176   104.913   104.228    96.731    89.371    82.148    75.064    68.117    61.307    54.635    48.101    41.704    35.444    29.323    23.338    17.492    11.783     6.211     0.777    -4.519    -9.678   -14.699   -19.583   -24.329   -28.937   -33.408   -37.741   -41.937   -45.995   -49.916   -53.699   -57.345   -60.853   -64.223   -67.456   -70.551   -73.509   -76.329   -79.012   -81.557   -83.964   -86.234   -88.366   -90.361   -92.218   -93.938   -95.520   -96.964   -98.271   -99.440  -100.472  -101.366  -102.123  -102.742  -103.223  -103.567  -103.774  -103.842  -103.774  -103.567  -103.223  -102.742  -102.123  -101.366  -100.472   -99.440   -98.271   -96.964   -95.520   -93.938   -92.218   -90.361   -88.366   -86.234   -83.964   -81.557   -79.012   -76.329   -73.509   -70.551   -67.456   -64.223   -60.853   -57.345   -53.699   -49.916   -45.995   -41.937   -37.741   -33.408   -28.937   -24.329   -19.583   -14.699    -9.678    -4.519     0.777     6.211    11.783    17.492    23.338    29.323    35.444    41.704    48.101    54.635    61.307    68.117    75.064    82.148    89.371    96.731   104.228   104.913   101.176    97.507    93.904    90.369    86.900    83.499    80.164    76.898    73.698    70.566    67.501    64.504    61.575    58.713    55.919    53.193    50.534    47.944    45.421    42.966    40.579    38.260    36.009    33.826    31.711    29.664    27.686    25.775    23.933    22.158    20.452    18.814    17.245    15.743    14.310    12.945    11.649    10.421     9.261     8.169     7.146     6.192     5.305     4.487     3.738     3.057     2.444     1.900     1.424     1.016     0.678     0.407     0.205     0.072     0.007     0.000     0.000     0.000     0.000     0.000     0.000     0.000     0.000     0.000     0.000     0.000     0.000     0.000     0.000
     0.000     0.000     0.000     0.000     0.000     0.000     0.000     0.000     0.000     0.000     0.000     0.000     0.000     0.000     0.000     0.005     0.065     0.194     0.391     0.656     0.990     1.392     1.863     2.402     3.009     3.685     4.429     5.241     6.121     7.070     8.087     9.172    10.326    11.547    12.837    14.195    15.621    17.116    18.678    20.308    22.007    23.773    25.608    27.510    29.481    31.519    33.625    35.799    38.041    40.350    42.728    45.173    47.685    50.265    52.913    55.628    58.411    61.261    64.178    67.163    70.215    73.334    76.519    79.772    83.092    86.479    89.932    93.452    97.038   100.690   104.409   105.260    97.762    90.402    83.180    76.095    69.148    62.339    55.667    49.132    42.735    36.476    30.354    24.370    18.524    12.815     7.243     1.809    -3.487    -8.646   -13.667   -18.551   -23.297   -27.905   -32.376   -36.710   -40.905   -44.964   -48.884   -52.667   -56.313   -59.821   -63.191   -66.424   -69.519   -72.477   -75.297   -77.980   -80.525   -82.932   -85.202   -87.334   -89.329   -91.186   -92.906   -94.488   -95.932   -97.239   -98.409   -99.440  -100.334  -101.091  -101.710  -102.192  -102.536  -102.742  -102.811  -102.742  -102.536  -102.192  -101.710  -101.091  -100.334   -99.440   -98.409   -97.239   -95.932   -94.488   -92.906   -91.186   -89.329   -87.334   -85.202   -82.932   -80.525   -77.980   -75.297   -72.477   -69.519   -66.424   -63.191   -59.821   -56.313   -52.667   -48.884   -44.964   -40.905   -36.710   -32.376   -27.905   -23.297   -18.551   -13.667    -8.646    -3.487     1.809     7.243    12.815    18.524    24.370    30.354    36.476    42.735    49.132    55.667    62.339    69.148    76.095    83.180    90.402    97.762   105.260   104.409   100.690    97.038    93.452    89.932    86.479    83.092    79.772    76.519    73.334    70.215    67.163    64.178    61.261    58.411    55.628    52.913    50.265    47.685    45.173    42.728    40.350    38.041    35.799    33.625    31.519    29.481    27.510    25.608    23.773    22.007    20.308    18.678    17.116    15.621    14.195    12.837    11.547    10.326     9.172     8.087     7.070     6.121     5.241     4.429     3.685     3.009     2.402     1.863     1.392     0.990     0.656     0.391     0.194     0.065     0.005     0.000     0.000     0.000     0.000     0.000     0.000     0.000     0.000     0.000     0.000     0.000     0.000     0.000     0.000
     0.000     0.000     0.000     0.000     0.000     0.000     0.000     0.000     0.000     0.000     0.000     0.000     0.000     0.000     0.000     0.003     0.058     0.181     0.373     0.633     0.961     1.357     1.822     2.355     2.956     3.625     4.363     5.169     6.042     6.984     7.994     9.073    10.219    11.433    12.715    14.066    15.484    16.970    18.524    20.146    21.836    23.594    25.419    27.312    29.273    31.302    33.398    35.562    37.793    40.092    42.459    44.892    47.393    49.962    52.597    55.300    58.070    60.907    63.810    66.781    69.818    72.922    76.093    79.330    82.634    86.003    89.439    92.941    96.509   100.142   103.841   106.429    98.932    91.572    84.350    77.265    70.318    63.508    56.836    50.302    43.905    37.645    31.524    25.540    19.693    13.984     8.412     2.979    -2.318    -7.477   -12.498   -17.381   -22.128   -26.736   -31.207   -35.540   -39.736   -43.794   -47.715   -51.498   -55.144   -58.652   -62.022   -65.255   -68.350   -71.308   -74.128   -76.810   -79.355   -81.763   -84.033   -86.165   -88.160   -90.017   -91.737   -93.319   -94.763   -96.070   -97.239   -98.271   -99.165   -99.922  -100.541  -101.022  -101.366  -101.573  -101.641  -101.573  -101.366  -101.022  -100.541   -99.922   -99.165   -98.271   -97.239   -96.070   -94.763   -93.319   -91.737   -90.017   -88.160   -86.165   -84.033   -81.763   -79.355   -76.810   -74.128   -71.308   -68.350   -65.255   -62.022   -58.652   -55.144   -51.498   -47.715   -43.794   -39.736   -35.540   -31.207   -26.736   -22.128   -17.381   -12.498    -7.477    -2.318     2.979     8.412    13.984    19.693    25.540    31.524    37.645    43.905    50.302    56.836    63.508    70.318    77.265    84.350    91.572    98.932   106.429   103.841   100.142    96.509    92.941    89.439    86.003    82.634    79.330    76.093    72.922    69.818    66.781    63.810    60.907    58.070    55.300    52.597    49.962    47.393    44.892    42.459    40.092    37.793    35.562    33.398    31.302    29.273    27.312    25.419    23.594    21.836    20.146    18.524    16.970    15.484    14.066    12.715    11.433    10.219     9.073     7.994     6.984     6.042     5.169     4.363     3.625     2.956     2.355     1.822     1.357     0.961     0.633     0.373     0.181     0.058     0.003     0.000     0.000     0.000     0.000     0.000     0.000     0.000     0.000     0.000     0.000     0.000     0.000     0.000     0.000
     0.000     0.000     0.000     0.000     0.000     0.000     0.000     0.000     0.000     0.000     0.000     0.000     0.000     0.000     0.000     0.002     0.051     0.168     0.353     0.607     0.929     1.319     1.777     2.303     2.897     3.560     4.290     5.088     5.955     6.889     7.891     8.962    10.100    11.306    12.580    13.922    15.331    16.808    18.353    19.966    21.646    23.394    25.209    27.092    29.043    31.061    33.146    35.298    37.518    39.805    42.159    44.581    47.069    49.624    52.246    54.935    57.690    60.512    63.401    66.356    69.377    72.465    75.619    78.838    82.124    85.475    88.891    92.373    95.921    99.533   103.210   106.952   100.239    92.879    85.656    78.572    71.625    64.815    58.143    51.609    45.212    38.952    32.831    26.846    21.000    15.291     9.719     4.285    -1.011    -6.170   -11.191   -16.075   -20.821   -25.429   -29.900   -34.233   -38.429   -42.487   -46.408   -50.191   -53.837   -57.345   -60.715   -63.948   -67.043   -70.001   -72.821   -75.504   -78.049   -80.456   -82.726   -84.858   -86.853   -88.710   -90.430   -92.012   -93.456   -94.763   -95.932   -96.964   -97.858   -98.615   -99.234   -99.715  -100.059  -100.266  -100.334  -100.266  -100.059   -99.715   -99.234   -98.615   -97.858   -96.964   -95.932   -94.763   -93.456   -92.012   -90.430   -88.710   -86.853   -84.858   -82.726   -80.456   -78.049   -75.504   -72.821   -70.001   -67.043   -63.948   -60.715   -57.345   -53.837   -50.191   -46.408   -42.487   -38.429   -34.233   -29.900   -25.429   -20.821   -16.075   -11.191    -6.170    -1.011     4.285     9.719    15.291    21.000    26.846    32.831    38.952    45.212    51.609    58.143    64.815    71.625    78.572    85.656    92.879   100.239   106.952   103.210    99.533    95.921    92.373    88.891    85.475    82.124    78.838    75.619    72.465    69.377    66.356    63.401    60.512    57.690    54.935    52.246    49.624    47.069    44.581    42.159    39.805    37.518    35.298    33.146    31.061    29.043    27.092    25.209    23.394    21.646    19.966    18.353    16.808    15.331    13.922    12.580    11.306    10.100     8.962     7.891     6.889     5.955     5.088     4.290     3.560     2.897     2.303     1.777     1.319     0.929     0.607     0.353     0.168     0.051     0.002     0.000     0.000     0.000     0.000     0.000     0.000     0.000     0.000     0.000     0.000     0.000     0.000     0.000     0.000
     0.000     0.000     0.000     0.000     0.000     0.000     0.000     0.000     0.000     0.000     0.000     0.000     0.000     0.000     0.000     0.001     0.043     0.154     0.332     0.579     0.894     1.277     1.727     2.246     2.833     3.488     4.210     5.000     5.859     6.785     7.779     8.840     9.969    11.166    12.431    13.763    15.163    16.631    18.165    19.768    21.438    23.175    24.979    26.851    28.790    30.796    32.869    35.009    37.216    39.490    41.830    44.238    46.712    49.253    51.860    54.533    57.273    60.079    62.951    65.889    68.893    71.962    75.097    78.298    81.563    84.894    88.290    91.750    95.275    98.864   102.517   106.234   101.683    94.323    87.101    80.016    73.069    66.259    59.587    53.053    46.656    40.397    34.275    28.291    22.444    16.735    11.164     5.730     0.434    -4.725    -9.746   -14.630   -19.376   -23.985   -28.456   -32.789   -36.985   -41.043   -44.964   -48.747   -52.392   -55.900   -59.271   -62.503   -65.599   -68.556   -71.377   -74.059   -76.604   -79.012   -81.281   -83.414   -85.408   -87.266   -88.985   -90.567   -92.012   -93.319   -94.488   -95.520   -96.414   -97.170   -97.789   -98.271   -98.615   -98.821   -98.890   -98.821   -98.615   -98.271   -97.789   -97.170   -96.414   -95.520   -94.488   -93.319   -92.012   -90.567   -88.985   -87.266   -85.408   -83.414   -81.281   -79.012   -76.604   -74.059   -71.377   -68.556   -65.599   -62.503   -59.271   -55.900   -52.392   -48.747   -44.964   -41.043   -36.985   -32.789   -28.456   -23.985   -19.376   -14.630    -9.746    -4.725     0.434     5.730    11.164    16.735    22.444    28.291    34.275    40.397    46.656    53.053    59.587    66.259    73.069    80.016    87.101    94.323   101.683   106.234   102.517    98.864    95.275    91.750    88.290    84.894    81.563    78.298    75.097    71.962    68.893    65.889    62.951    60.079    57.273    54.533    51.860    49.253    46.712    44.238    41.830    39.490    37.216    35.009    32.869    30.796    28.790    26.851    24.979    23.175    21.438    19.768    18.165    16.631    15.163    13.763    12.431    11.166     9.969     8.840     7.779     6.785     5.859     5.000     4.210     3.488     2.833     2.246     1.727     1.277     0.894     0.579     0.332     0.154     0.043     0.001     0.000     0.000     0.000     0.000     0.000     0.000     0.000     0.000     0.000     0.000     0.000     0.000     0.000     0.000
     0.000     0.000     0.000     0.000     0.000     0.000     0.000     0.000     0.000     0.000     0.000     0.000     0.000     0.000     0.000     0.000     0.035     0.139     0.310     0.549     0.856     1.231     1.674     2.185     2.763     3.410     4.124     4.905     5.755     6.671     7.656     8.708     9.828    11.015    12.269    13.591    14.981    16.437    17.961    19.552    21.211    22.936    24.728    26.588    28.514    30.507    32.567    34.693    36.886    39.146    41.472    43.865    46.324    48.848    51.439    54.096    56.819    59.607    62.461    65.381    68.366    71.415    74.530    77.710    80.954    84.262    87.635    91.072    94.572    98.136   101.763   105.453   103.265    95.905    88.683    81.598    74.651    67.841    61.169    54.635    48.238    41.979    35.857    29.873    24.026    18.317    12.746     7.312     2.016    -3.143    -8.164   -13.048   -17.794   -22.403   -26.874   -31.207   -35.403   -39.461   -43.382   -47.165   -50.810   -54.318   -57.689   -60.921   -64.017   -66.974   -69.795   -72.477   -75.022   -77.430   -79.699   -81.832   -83.826   -85.684   -87.403   -88.985   -90.430   -91.737   -92.906   -93.938   -94.832   -95.588   -96.207   -96.689   -97.033   -97.239   -97.308   -97.239   -97.033   -96.689   -96.207   -95.588   -94.832   -93.938   -92.906   -91.737   -90.430   -88.985   -87.403   -85.684   -83.826   -81.832   -79.699   -77.430   -75.022   -72.477   -69.795   -66.974   -64.017   -60.921   -57.689   -54.318   -50.810   -47.165   -43.382   -39.461   -35.403   -31.207   -26.874   -22.403   -17.794   -13.048    -8.164    -3.143     2.016     7.312    12.746    18.317    24.026    29.873    35.857    41.979    48.238    54.635    61.169    67.841    74.651    81.598    88.683    95.905   103.265   105.453   101.763    98.136    94.572    91.072    87.635    84.262    80.954    77.710    74.530    71.415    68.366    65.381    62.461    59.607    56.819    54.096    51.439    48.848    46.324    43.865    41.472    39.146    36.886    34.693    32.567    30.507    28.514    26.588    24.728    22.936    21.211    19.552    17.961    16.437    14.981    13.591    12.269    11.015     9.828     8.708     7.656     6.671     5.755     4.905     4.124     3.410     2.763     2.185     1.674     1.231     0.856     0.549     0.310     0.139     0.035     0.000     0.000     0.000     0.000     0.000     0.000     0.000     0.000     0.000     0.000     0.000     0.000     0.000     0.000     0.000
     0.000     0.000     0.000     0.000     0.000     0.000     0.000     0.000     0.000     0.000     0.000     0.000     0.000     0.000     0.000     0.000     0.028     0.123     0.287     0.518     0.817     1.183     1.617     2.119     2.689     3.326     4.031     4.803     5.642     6.550     7.524     8.566     9.675    10.852    12.095    13.406    14.784    16.229    17.741    19.320    20.966    22.678    24.457    26.304    28.216    30.195    32.241    34.353    36.531    38.775    41.086    43.462    45.904    48.412    50.985    53.624    56.329    59.098    61.933    64.832    67.796    70.825    73.918    77.075    80.296    83.580    86.928    90.339    93.814    97.350   100.949   104.610   104.985    97.625    90.402    83.318    76.371    69.561    62.889    56.355    49.958    43.698    37.577    31.592    25.746    20.037    14.465     9.031     3.735    -1.424    -6.445   -11.328   -16.075   -20.683   -25.154   -29.487   -33.683   -37.741   -41.662   -45.445   -49.091   -52.599   -55.969   -59.202   -62.297   -65.255   -68.075   -70.758   -73.303   -75.710   -77.980   -80.112   -82.107   -83.964   -85.684   -87.266   -88.710   -90.017   -91.186   -92.218   -93.112   -93.869   -94.488   -94.969   -95.313   -95.520   -95.588   -95.520   -95.313   -94.969   -94.488   -93.869   -93.112   -92.218   -91.186   -90.017   -88.710   -87.266   -85.684   -83.964   -82.107   -80.112   -77.980   -75.710   -73.303   -70.758   -68.075   -65.255   -62.297   -59.202   -55.969   -52.599   -49.091   -45.445   -41.662   -37.741   -33.683   -29.487   -25.154   -20.683   -16.075   -11.328    -6.445    -1.424     3.735     9.031    14.465    20.037    25.746    31.592    37.577    43.698    49.958    56.355    62.889    69.561    76.371    83.318    90.402    97.625   104.985   104.610   100.949    97.350    93.814    90.339    86.928    83.580    80.296    77.075    73.918    70.825    67.796    64.832    61.933    59.098    56.329    53.624    50.985    48.412    45.904    43.462    41.086    38.775    36.531    34.353    32.241    30.195    28.216    26.304    24.457    22.678    20.966    19.320    17.741    16.229    14.784    13.406    12.095    10.852     9.675     8.566     7.524     6.550     5.642     4.803     4.031     3.326     2.689     2.119     1.617     1.183     0.817     0.518     0.287     0.123     0.028     0.000     0.000     0.000     0.000     0.000     0.000     0.000     0.000     0.000     0.000     0.000     0.000     0.000     0.000     0.000
     0.000     0.000     0.000     0.000     0.000     0.000     0.000     0.000     0.000     0.000     0.000     0.000     0.000     0.000     0.000     0.000     0.021     0.108     0.263     0.485     0.775     1.132     1.557     2.050     2.610     3.237     3.932     4.694     5.523     6.419     7.383     8.414     9.512    10.677    11.909    13.207    14.573    16.006    17.505    19.071    20.703    22.402    24.167    25.999    27.897    29.861    31.891    33.987    36.150    38.377    40.671    43.030    45.454    47.944    50.498    53.118    55.803    58.552    61.366    64.243    67.185    70.191    73.261    76.394    79.590    82.849    86.171    89.555    93.001    96.509   100.078   103.708   106.842    99.482    92.260    85.175    78.228    71.418    64.746    58.212    51.815    45.556    39.434    33.450    27.603    21.894    16.323    10.889     5.592     0.434    -4.588    -9.471   -14.217   -18.826   -23.297   -27.630   -31.826   -35.884   -39.805   -43.588   -47.234   -50.741   -54.112   -57.345   -60.440   -63.398   -66.218   -68.900   -71.445   -73.853   -76.123   -78.255   -80.250   -82.107   -83.826   -85.408   -86.853   -88.160   -89.329   -90.361   -91.255   -92.012   -92.631   -93.112   -93.456   -93.662   -93.731   -93.662   -93.456   -93.112   -92.631   -92.012   -91.255   -90.361   -89.329   -88.160   -86.853   -85.408   -83.826   -82.107   -80.250   -78.255   -76.123   -73.853   -71.445   -68.900   -66.218   -63.398   -60.440   -57.345   -54.112   -50.741   -47.234   -43.588   -39.805   -35.884   -31.826   -27.630   -23.297   -18.826   -14.217    -9.471    -4.588     0.434     5.592    10.889    16.323    21.894    27.603    33.450    39.434    45.556    51.815    58.212    64.746    71.418    78.228    85.175    92.260    99.482   106.842   103.708   100.078    96.509    93.001    89.555    86.171    82.849    79.590    76.394    73.261    70.191    67.185    64.243    61.366    58.552    55.803    53.118    50.498    47.944    45.454    43.030    40.671    38.377    36.150    33.987    31.891    29.861    27.897    25.999    24.167    22.402    20.703    19.071    17.505    16.006    14.573    13.207    11.909    10.677     9.512     8.414     7.383     6.419     5.523     4.694     3.932     3.237     2.610     2.050     1.557     1.132     0.775     0.485     0.263     0.108     0.021     0.000     0.000     0.000     0.000     0.000     0.000     0.000     0.000     0.000     0.000     0.000     0.000     0.000     0.000     0.000
     0.000     0.000     0.000     0.000     0.000     0.000     0.000     0.000     0.000     0.000     0.000     0.000     0.000     0.000     0.000     0.000     0.014     0.092     0.238     0.451     0.731     1.079     1.494     1.976     2.526     3.143     3.827     4.578     5.396     6.281     7.233     8.252     9.338    10.491    11.710    12.996    14.349    15.768    17.253    18.805    20.423    22.108    23.858    25.675    27.557    29.505    31.519    33.598    35.743    37.953    40.229    42.569    44.975    47.445    49.979    52.579    55.242    57.970    60.761    63.616    66.535    69.516    72.561    75.668    78.838    82.070    85.364    88.719    92.135    95.613    99.150   102.747   106.404   101.477    94.254    87.170    80.223    73.413    66.741    60.207    53.810    47.550    41.429    35.444    29.598    23.889    18.317    12.883     7.587     2.428    -2.593    -7.477   -12.223   -16.831   -21.302   -25.635   -29.831   -33.890   -37.810   -41.593   -45.239   -48.747   -52.117   -55.350   -58.445   -61.403   -64.223   -66.906   -69.451   -71.858   -74.128   -76.260   -78.255   -80.112   -81.832   -83.414   -84.858   -86.165   -87.334   -88.366   -89.260   -90.017   -90.636   -91.117   -91.461   -91.668   -91.737   -91.668   -91.461   -91.117   -90.636   -90.017   -89.260   -88.366   -87.334   -86.165   -84.858   -83.414   -81.832   -80.112   -78.255   -76.260   -74.128   -71.858   -69.451   -66.906   -64.223   -61.403   -58.445   -55.350   -52.117   -48.747   -45.239   -41.593   -37.810   -33.890   -29.831   -25.635   -21.302   -16.831   -12.223    -7.477    -2.593     2.428     7.587    12.883    18.317    23.889    29.598    35.444    41.429    47.550    53.810    60.207    66.741    73.413    80.223    87.170    94.254   101.477   106.404   102.747    99.150    95.613    92.135    88.719    85.364    82.070    78.838    75.668    72.561    69.516    66.535    63.616    60.761    57.970    55.242    52.579    49.979    47.445    44.975    42.569    40.229    37.953    35.743    33.598    31.519    29.505    27.557    25.675    23.858    22.108    20.423    18.805    17.253    15.768    14.349    12.996    11.710    10.491     9.338     8.252     7.233     6.281     5.396     4.578     3.827     3.143     2.526     1.976     1.494     1.079     0.731     0.451     0.238     0.092     0.014     0.000     0.000     0.000     0.000     0.000     0.000     0.000     0.000     0.000     0.000     0.000     0.000     0.000     0.000     0.000
     0.000     0.000     0.000     0.000     0.000     0.000     0.000     0.000     0.000     0.000     0.000     0.000     0.000     0.000     0.000     0.000     0.009     0.077     0.213     0.416     0.686     1.023     1.428     1.900     2.438     3.044     3.716     4.456     5.262     6.135     7.075     8.082     9.155    10.294    11.500    12.773    14.111    15.516    16.987    18.524    20.127    21.796    23.531    25.331    27.196    29.128    31.124    33.186    35.312    37.504    39.760    42.081    44.466    46.916    49.429    52.007    54.648    57.352    60.120    62.951    65.845    68.801    71.819    74.900    78.042    81.245    84.509    87.834    91.219    94.663    98.167   101.730   105.351   103.609    96.387    89.302    82.355    75.545    68.873    62.339    55.942    49.683    43.561    37.577    31.730    26.021    20.450    15.016     9.719     4.561    -0.461    -5.344   -10.090   -14.699   -19.170   -23.503   -27.699   -31.757   -35.678   -39.461   -43.107   -46.614   -49.985   -53.218   -56.313   -59.271   -62.091   -64.773   -67.318   -69.726   -71.996   -74.128   -76.123   -77.980   -79.699   -81.281   -82.726   -84.033   -85.202   -86.234   -87.128   -87.885   -88.504   -88.985   -89.329   -89.535   -89.604   -89.535   -89.329   -88.985   -88.504   -87.885   -87.128   -86.234   -85.202   -84.033   -82.726   -81.281   -79.699   -77.980   -76.123   -74.128   -71.996   -69.726   -67.318   -64.773   -62.091   -59.271   -56.313   -53.218   -49.985   -46.614   -43.107   -39.461   -35.678   -31.757   -27.699   -23.503   -19.170   -14.699   -10.090    -5.344    -0.461     4.561     9.719    15.016    20.450    26.021    31.730    37.577    43.561    49.683    55.942    62.339    68.873    75.545    82.355    89.302    96.387   103.609   105.351   101.730    98.167    94.663    91.219    87.834    84.509    81.245    78.042    74.900    71.819    68.801    65.845    62.951    60.120    57.352    54.648    52.007    49.429    46.916    44.466    42.081    39.760    37.504    35.312    33.186    31.124    29.128    27.196    25.331    23.531    21.796    20.127    18.524    16.987    15.516    14.111    12.773    11.500    10.294     9.155     8.082     7.075     6.135     5.262     4.456     3.716     3.044     2.438     1.900     1.428     1.023     0.686     0.416     0.213     0.077     0.009     0.000     0.000     0.000     0.000     0.000     0.000     0.000     0.000     0.000     0.000     0.000     0.000     0.000     0.000     0.000
     0.000     0.000     0.000     0.000     0.000     0.000     0.000     0.000     0.000     0.000     0.000     0.000     0.000     0.000     0.000     0.000     0.004     0.063     0.188     0.380     0.640     0.966     1.359     1.820     2.347     2.940     3.601     4.328     5.122     5.982     6.909     7.902     8.962    10.087    11.279    12.537    13.861    15.251    16.707    18.228    19.815    21.467    23.185    24.968    26.816    28.729    30.707    32.750    34.858    37.029    39.265    41.565    43.929    46.357    48.848    51.403    54.021    56.701    59.444    62.249    65.117    68.046    71.037    74.089    77.201    80.374    83.607    86.900    90.252    93.663    97.131   100.658   104.242   105.879    98.657    91.572    84.625    77.815    71.143    64.609    58.212    51.952    45.831    39.847    34.000    28.291    22.719    17.285    11.989     6.830     1.809    -3.074    -7.821   -12.429   -16.900   -21.233   -25.429   -29.487   -33.408   -37.191   -40.837   -44.345   -47.715   -50.948   -54.043   -57.001   -59.821   -62.503   -65.048   -67.456   -69.726   -71.858   -73.853   -75.710   -77.430   -79.012   -80.456   -81.763   -82.932   -83.964   -84.858   -85.615   -86.234   -86.715   -87.059   -87.266   -87.334   -87.266   -87.059   -86.715   -86.234   -85.615   -84.858   -83.964   -82.932   -81.763   -80.456   -79.012   -77.430   -75.710   -73.853   -71.858   -69.726   -67.456   -65.048   -62.503   -59.821   -57.001   -54.043   -50.948   -47.715   -44.345   -40.837   -37.191   -33.408   -29.487   -25.429   -21.233   -16.900   -12.429    -7.821    -3.074     1.809     6.830    11.989    17.285    22.719    28.291    34.000    39.847    45.831    51.952    58.212    64.609    71.143    77.815    84.625    91.572    98.657   105.879   104.242   100.658    97.131    93.663    90.252    86.900    83.607    80.374    77.201    74.089    71.037    68.046    65.117    62.249    59.444    56.701    54.021    51.403    48.848    46.357    43.929    41.565    39.265    37.029    34.858    32.750    30.707    28.729    26.816    24.968    23.185    21.467    19.815    18.228    16.707    15.251    13.861    12.537    11.279    10.087     8.962     7.902     6.909     5.982     5.122     4.328     3.601     2.940     2.347     1.820     1.359     0.966     0.640     0.380     0.188     0.063     0.004     0.000     0.000     0.000     0.000     0.000     0.000     0.000     0.000     0.000     0.000     0.000     0.000     0.000     0.000     0.000
     0.000     0.000     0.000     0.000     0.000     0.000     0.000     0.000     0.000     0.000     0.000     0.000     0.000     0.000     0.000     0.000     0.001     0.049     0.163     0.344     0.592     0.907     1.289     1.737     2.252     2.833     3.481     4.195     4.975     5.822     6.735     7.714     8.760     9.871    11.048    12.290    13.599    14.973    16.412    17.917    19.487    21.122    22.822    24.587    26.417    28.311    30.270    32.293    34.380    36.531    38.746    41.024    43.366    45.770    48.238    50.769    53.361    56.017    58.734    61.512    64.352    67.253    70.215    73.237    76.319    79.460    82.660    85.920    89.237    92.612    96.044    99.533   103.078   106.677   101.064    93.979    87.032    80.223    73.550    67.016    60.619    54.360    48.238    42.254    36.407    30.698    25.127    19.693    14.397     9.238     4.217    -0.667    -5.413   -10.022   -14.493   -18.826   -23.022   -27.080   -31.001   -34.784   -38.429   -41.937   -45.308   -48.540   -51.636   -54.593   -57.414   -60.096   -62.641   -65.048   -67.318   -69.451   -71.445   -73.303   -75.022   -76.604   -78.049   -79.355   -80.525   -81.557   -82.451   -83.207   -83.826   -84.308   -84.652   -84.858   -84.927   -84.858   -84.652   -84.308   -83.826   -83.207   -82.451   -81.557   -80.525   -79.355   -78.049   -76.604   -75.022   -73.303   -71.445   -69.451   -67.318   -65.048   -62.641   -60.096   -57.414   -54.593   -51.636   -48.540   -45.308   -41.937   -38.429   -34.784   -31.001   -27.080   -23.022   -18.826   -14.493   -10.022    -5.413    -0.667     4.217     9.238    14.397    19.693    25.127    30.698    36.407    42.254    48.238    54.360    60.619    67.016    73.550    80.223    87.032    93.979   101.064   106.677   103.078    99.533    96.044    92.612    89.237    85.920    82.660    79.460    76.319    73.237    70.215    67.253    64.352    61.512    58.734    56.017    53.361    50.769    48.238    45.770    43.366    41.024    38.746    36.531    34.380    32.293    30.270    28.311    26.417    24.587    22.822    21.122    19.487    17.917    16.412    14.973    13.599    12.290    11.048     9.871     8.760     7.714     6.735     5.822     4.975     4.195     3.481     2.833     2.252     1.737     1.289     0.907     0.592     0.344     0.163     0.049     0.001     0.000     0.000     0.000     0.000     0.000     0.000     0.000     0.000     0.000     0.000     0.000     0.000     0.000     0.000     0.000
     0.000     0.000     0.000     0.000     0.000     0.000     0.000     0.000     0.000     0.000     0.000     0.000     0.000     0.000     0.000     0.000     0.000     0.036     0.139     0.308     0.544     0.847     1.216     1.651     2.153     2.722     3.356     4.057     4.823     5.656     6.554     7.519     8.549     9.645    10.806    12.033    13.325    14.682    16.105    17.592    19.144    20.761    22.443    24.189    25.999    27.873    29.812    31.814    33.880    36.009    38.201    40.457    42.775    45.156    47.599    50.104    52.671    55.300    57.990    60.740    63.552    66.423    69.354    72.345    75.395    78.503    81.670    84.894    88.175    91.513    94.907    98.357   101.861   105.419   103.609    96.524    89.577    82.768    76.095    69.561    63.164    56.905    50.783    44.799    38.952    33.243    27.672    22.238    16.942    11.783     6.762     1.878    -2.868    -7.477   -11.948   -16.281   -20.477   -24.535   -28.456   -32.239   -35.884   -39.392   -42.763   -45.995   -49.091   -52.048   -54.869   -57.551   -60.096   -62.503   -64.773   -66.906   -68.900   -70.758   -72.477   -74.059   -75.504   -76.810   -77.980   -79.012   -79.906   -80.662   -81.281   -81.763   -82.107   -82.313   -82.382   -82.313   -82.107   -81.763   -81.281   -80.662   -79.906   -79.012   -77.980   -76.810   -75.504   -74.059   -72.477   -70.758   -68.900   -66.906   -64.773   -62.503   -60.096   -57.551   -54.869   -52.048   -49.091   -45.995   -42.763   -39.392   -35.884   -32.239   -28.456   -24.535   -20.477   -16.281   -11.948    -7.477    -2.868     1.878     6.762    11.783    16.942    22.238    27.672    33.243    38.952    44.799    50.783    56.905    63.164    69.561    76.095    82.768    89.577    96.524   103.609   105.419   101.861    98.357    94.907    91.513    88.175    84.894    81.670    78.503    75.395    72.345    69.354    66.423    63.552    60.740    57.990    55.300    52.671    50.104    47.599    45.156    42.775    40.457    38.201    36.009    33.880    31.814    29.812    27.873    25.999    24.189    22.443    20.761    19.144    17.592    16.105    14.682    13.325    12.033    10.806     9.645     8.549     7.519     6.554     5.656     4.823     4.057     3.356     2.722     2.153     1.651     1.216     0.847     0.544     0.308     0.139     0.036     0.000     0.000     0.000     0.000     0.000     0.000     0.000     0.000     0.000     0.000     0.000     0.000     0.000     0.000     0.000     0.000
     0.000     0.000     0.000     0.000     0.000     0.000     0.000     0.000     0.000     0.000     0.000     0.000     0.000     0.000     0.000     0.000     0.000     0.025     0.115     0.272     0.496     0.786     1.142     1.564     2.052     2.607     3.227     3.913     4.666     5.483     6.367     7.316     8.330     9.410    10.555    11.765    13.040    14.380    15.784    17.253    18.787    20.385    22.047    23.773    25.563    27.417    29.334    31.315    33.358    35.465    37.634    39.865    42.159    44.515    46.933    49.412    51.952    54.552    57.214    59.935    62.717    65.557    68.457    71.415    74.432    77.506    80.637    83.825    87.069    90.369    93.723    97.131   100.593   104.108   106.292    99.207    92.260    85.450    78.778    72.244    65.847    59.587    53.466    47.481    41.635    35.926    30.354    24.920    19.624    14.465     9.444     4.561    -0.186    -4.794    -9.265   -13.598   -17.794   -21.852   -25.773   -29.556   -33.202   -36.710   -40.080   -43.313   -46.408   -49.366   -52.186   -54.869   -57.414   -59.821   -62.091   -64.223   -66.218   -68.075   -69.795   -71.377   -72.821   -74.128   -75.297   -76.329   -77.223   -77.980   -78.599   -79.080   -79.424   -79.631   -79.699   -79.631   -79.424   -79.080   -78.599   -77.980   -77.223   -76.329   -75.297   -74.128   -72.821   -71.377   -69.795   -68.075   -66.218   -64.223   -62.091   -59.821   -57.414   -54.869   -52.186   -49.366   -46.408   -43.313   -40.080   -36.710   -33.202   -29.556   -25.773   -21.852   -17.794   -13.598    -9.265    -4.794    -0.186     4.561     9.444    14.465    19.624    24.920    30.354    35.926    41.635    47.481    53.466    59.587    65.847    72.244    78.778    85.450    92.260    99.207   106.292   104.108   100.593    97.131    93.723    90.369    87.069    83.825    80.637    77.506    74.432    71.415    68.457    65.557    62.717    59.935    57.214    54.552    51.952    49.412    46.933    44.515    42.159    39.865    37.634    35.465    33.358    31.315    29.334    27.417    25.563    23.773    22.047    20.385    18.787    17.253    15.784    14.380    13.040    11.765    10.555     9.410     8.330     7.316     6.367     5.483     4.666     3.913     3.227     2.607     2.052     1.564     1.142     0.786     0.496     0.272     0.115     0.025     0.000     0.000     0.000     0.000     0.000     0.000     0.000     0.000     0.000     0.000     0.000     0.000     0.000     0.000     0.000     0.000
     0.000     0.000     0.000     0.000     0.000     0.000     0.000     0.000     0.000     0.000     0.000     0.000     0.000     0.000     0.000     0.000     0.000     0.015     0.093     0.237     0.447     0.724     1.066     1.475     1.949     2.489     3.095     3.766     4.503     5.305     6.173     7.106     8.104     9.166    10.294    11.487    12.744    14.066    15.452    16.902    18.416    19.994    21.636    23.342    25.111    26.943    28.838    30.796    32.816    34.899    37.044    39.250    41.519    43.849    46.239    48.691    51.203    53.775    56.407    59.098    61.848    64.657    67.524    70.449    73.431    76.469    79.564    82.714    85.920    89.179    92.493    95.859    99.277   102.747   106.268   102.027    95.080    88.270    81.598    75.064    68.667    62.408    56.286    50.302    44.455    38.746    33.175    27.741    22.444    17.285    12.264     7.381     2.635    -1.974    -6.445   -10.778   -14.974   -19.032   -22.953   -26.736   -30.382   -33.890   -37.260   -40.493   -43.588   -46.546   -49.366   -52.048   -54.593   -57.001   -59.271   -61.403   -63.398   -65.255   -66.974   -68.556   -70.001   -71.308   -72.477   -73.509   -74.403   -75.160   -75.779   -76.260   -76.604   -76.810   -76.879   -76.810   -76.604   -76.260   -75.779   -75.160   -74.403   -73.509   -72.477   -71.308   -70.001   -68.556   -66.974   -65.255   -63.398   -61.403   -59.271   -57.001   -54.593   -52.048   -49.366   -46.546   -43.588   -40.493   -37.260   -33.890   -30.382   -26.736   -22.953   -19.032   -14.974   -10.778    -6.445    -1.974     2.635     7.381    12.264    17.285    22.444    27.741    33.175    38.746    44.455    50.302    56.286    62.408    68.667    75.064    81.598    88.270    95.080   102.027   106.268   102.747    99.277    95.859    92.493    89.179    85.920    82.714    79.564    76.469    73.431    70.449    67.524    64.657    61.848    59.098    56.407    53.775    51.203    48.691    46.239    43.849    41.519    39.250    37.044    34.899    32.816    30.796    28.838    26.943    25.111    23.342    21.636    19.994    18.416    16.902    15.452    14.066    12.744    11.487    10.294     9.166     8.104     7.106     6.173     5.305     4.503     3.766     3.095     2.489     1.949     1.475     1.066     0.724     0.447     0.237     0.093     0.015     0.000     0.000     0.000     0.000     0.000     0.000     0.000     0.000     0.000     0.000     0.000     0.000     0.000     0.000     0.000     0.000
     0.000     0.000     0.000     0.000     0.000     0.000     0.000     0.000     0.000     0.000     0.000     0.000     0.000     0.000     0.000     0.000     0.000     0.008     0.072     0.203     0.400     0.662     0.990     1.384     1.844     2.369     2.959     3.615     4.336     5.122     5.973     6.889     7.870     8.915    10.025    11.200    12.438    13.741    15.108    16.538    18.032    19.590    21.211    22.895    24.641    26.451    28.323    30.257    32.254    34.312    36.432    38.613    40.855    43.157    45.521    47.944    50.427    52.969    55.570    58.230    60.948    63.724    66.557    69.447    72.393    75.395    78.452    81.563    84.729    87.948    91.219    94.541    97.915   101.339   104.812   104.985    98.037    91.228    84.556    78.021    71.625    65.365    59.244    53.259    47.413    41.704    36.132    30.698    25.402    20.243    15.222    10.338     5.592     0.984    -3.487    -7.821   -12.016   -16.075   -19.995   -23.778   -27.424   -30.932   -34.302   -37.535   -40.630   -43.588   -46.408   -49.091   -51.636   -54.043   -56.313   -58.445   -60.440   -62.297   -64.017   -65.599   -67.043   -68.350   -69.519   -70.551   -71.445   -72.202   -72.821   -73.303   -73.646   -73.853   -73.922   -73.853   -73.646   -73.303   -72.821   -72.202   -71.445   -70.551   -69.519   -68.350   -67.043   -65.599   -64.017   -62.297   -60.440   -58.445   -56.313   -54.043   -51.636   -49.091   -46.408   -43.588   -40.630   -37.535   -34.302   -30.932   -27.424   -23.778   -19.995   -16.075   -12.016    -7.821    -3.487     0.984     5.592    10.338    15.222    20.243    25.402    30.698    36.132    41.704    47.413    53.259    59.244    65.365    71.625    78.021    84.556    91.228    98.037   104.985   104.812   101.339    97.915    94.541    91.219    87.948    84.729    81.563    78.452    75.395    72.393    69.447    66.557    63.724    60.948    58.230    55.570    52.969    50.427    47.944    45.521    43.157    40.855    38.613    36.432    34.312    32.254    30.257    28.323    26.451    24.641    22.895    21.211    19.590    18.032    16.538    15.108    13.741    12.438    11.200    10.025     8.915     7.870     6.889     5.973     5.122     4.336     3.615     2.959     2.369     1.844     1.384     0.990     0.662     0.400     0.203     0.072     0.008     0.000     0.000     0.000     0.000     0.000     0.000     0.000     0.000     0.000     0.000     0.000     0.000     0.000     0.000     0.000     0.000
     0.000     0.000     0.000     0.000     0.000     0.000     0.000     0.000     0.000     0.000     0.000     0.000     0.000     0.000     0.000     0.000     0.000     0.002     0.053     0.170     0.352     0.600     0.914     1.293     1.737     2.246     2.821     3.460     4.165     4.934     5.768     6.667     7.630     8.657     9.748    10.904    12.123    13.406    14.753    16.163    17.636    19.172    20.771    22.433    24.157    25.943    27.791    29.701    31.673    33.705    35.799    37.953    40.168    42.443    44.777    47.171    49.624    52.135    54.705    57.333    60.017    62.759    65.557    68.411    71.321    74.285    77.303    80.374    83.499    86.675    89.903    93.181    96.509    99.885   103.309   106.780   101.133    94.323    87.651    81.117    74.720    68.461    62.339    56.355    50.508    44.799    39.227    33.794    28.497    23.338    18.317    13.434     8.688     4.079    -0.392    -4.725    -8.921   -12.979   -16.900   -20.683   -24.329   -27.837   -31.207   -34.440   -37.535   -40.493   -43.313   -45.995   -48.540   -50.948   -53.218   -55.350   -57.345   -59.202   -60.921   -62.503   -63.948   -65.255   -66.424   -67.456   -68.350   -69.107   -69.726   -70.207   -70.551   -70.758   -70.826   -70.758   -70.551   -70.207   -69.726   -69.107   -68.350   -67.456   -66.424   -65.255   -63.948   -62.503   -60.921   -59.202   -57.345   -55.350   -53.218   -50.948   -48.540   -45.995   -43.313   -40.493   -37.535   -34.440   -31.207   -27.837   -24.329   -20.683   -16.900   -12.979    -8.921    -4.725    -0.392     4.079     8.688    13.434    18.317    23.338    28.497    33.794    39.227    44.799    50.508    56.355    62.339    68.461    74.720    81.117    87.651    94.323   101.133   106.780   103.309    99.885    96.509    93.181    89.903    86.675    83.499    80.374    77.303    74.285    71.321    68.411    65.557    62.759    60.017    57.333    54.705    52.135    49.624    47.171    44.777    42.443    40.168    37.953    35.799    33.705    31.673    29.701    27.791    25.943    24.157    22.433    20.771    19.172    17.636    16.163    14.753    13.406    12.123    10.904     9.748     8.657     7.630     6.667     5.768     4.934     4.165     3.460     2.821     2.246     1.737     1.293     0.914     0.600     0.352     0.170     0.053     0.002     0.000     0.000     0.000     0.000     0.000     0.000     0.000     0.000     0.000     0.000     0.000     0.000     0.000     0.000     0.000     0.000
     0.000     0.000     0.000     0.000     0.000     0.000     0.000     0.000     0.000     0.000     0.000     0.000     0.000     0.000     0.000     0.000     0.000     0.000     0.037     0.139     0.306     0.539     0.837     1.200     1.629     2.122     2.680     3.303     3.990     4.742     5.558     6.439     7.383     8.391     9.464    10.600    11.799    13.062    14.387    15.776    17.227    18.742    20.318    21.957    23.657    25.419    27.243    29.128    31.073    33.080    35.146    37.273    39.460    41.706    44.010    46.374    48.796    51.276    53.813    56.407    59.057    61.764    64.526    67.343    70.215    73.140    76.118    79.149    82.231    85.364    88.547    91.780    95.060    98.388   101.763   105.182   104.366    97.556    90.884    84.350    77.953    71.693    65.572    59.587    53.741    48.032    42.460    37.026    31.730    26.571    21.550    16.666    11.920     7.312     2.841    -1.492    -5.688    -9.746   -13.667   -17.450   -21.096   -24.604   -27.974   -31.207   -34.302   -37.260   -40.080   -42.763   -45.308   -47.715   -49.985   -52.117   -54.112   -55.969   -57.689   -59.271   -60.715   -62.022   -63.191   -64.223   -65.117   -65.874   -66.493   -66.974   -67.318   -67.525   -67.593   -67.525   -67.318   -66.974   -66.493   -65.874   -65.117   -64.223   -63.191   -62.022   -60.715   -59.271   -57.689   -55.969   -54.112   -52.117   -49.985   -47.715   -45.308   -42.763   -40.080   -37.260   -34.302   -31.207   -27.974   -24.604   -21.096   -17.450   -13.667    -9.746    -5.688    -1.492     2.841     7.312    11.920    16.666    21.550    26.571    31.730    37.026    42.460    48.032    53.741    59.587    65.572    71.693    77.953    84.350    90.884    97.556   104.366   105.182   101.763    98.388    95.060    91.780    88.547    85.364    82.231    79.149    76.118    73.140    70.215    67.343    64.526    61.764    59.057    56.407    53.813    51.276    48.796    46.374    44.010    41.706    39.460    37.273    35.146    33.080    31.073    29.128    27.243    25.419    23.657    21.957    20.318    18.742    17.227    15.776    14.387    13.062    11.799    10.600     9.464     8.391     7.383     6.439     5.558     4.742     3.990     3.303     2.680     2.122     1.629     1.200     0.837     0.539     0.306     0.139     0.037     0.000     0.000     0.000     0.000     0.000     0.000     0.000     0.000     0.000     0.000     0.000     0.000     0.000     0.000     0.000     0.000     0.000
     0.000     0.000     0.000     0.000     0.000     0.000     0.000     0.000     0.000     0.000     0.000     0.000     0.000     0.000     0.000     0.000     0.000     0.000     0.023     0.110     0.262     0.479     0.761     1.108     1.520     1.997     2.537     3.143     3.812     4.546     5.344     6.206     7.131     8.120     9.172    10.288    11.467    12.708    14.012    15.379    16.808    18.299    19.853    21.467    23.143    24.881    26.679    28.538    30.457    32.436    34.475    36.573    38.731    40.947    43.221    45.554    47.944    50.391    52.894    55.454    58.070    60.740    63.465    66.245    69.077    71.962    74.900    77.888    80.927    84.016    87.154    90.339    93.572    96.851   100.174   103.542   106.952   100.926    94.254    87.720    81.323    75.064    68.942    62.958    57.111    51.402    45.831    40.397    35.100    29.942    24.920    20.037    15.291    10.682     6.211     1.878    -2.318    -6.376   -10.297   -14.080   -17.725   -21.233   -24.604   -27.837   -30.932   -33.890   -36.710   -39.392   -41.937   -44.345   -46.614   -48.747   -50.741   -52.599   -54.318   -55.900   -57.345   -58.652   -59.821   -60.853   -61.747   -62.503   -63.123   -63.604   -63.948   -64.154   -64.223   -64.154   -63.948   -63.604   -63.123   -62.503   -61.747   -60.853   -59.821   -58.652   -57.345   -55.900   -54.318   -52.599   -50.741   -48.747   -46.614   -44.345   -41.937   -39.392   -36.710   -33.890   -30.932   -27.837   -24.604   -21.233   -17.725   -14.080   -10.297    -6.376    -2.318     1.878     6.211    10.682    15.291    20.037    24.920    29.942    35.100    40.397    45.831    51.402    57.111    62.958    68.942    75.064    81.323    87.720    94.254   100.926   106.952   103.542   100.174    96.851    93.572    90.339    87.154    84.016    80.927    77.888    74.900    71.962    69.077    66.245    63.465    60.740    58.070    55.454    52.894    50.391    47.944    45.554    43.221    40.947    38.731    36.573    34.475    32.436    30.457    28.538    26.679    24.881    23.143    21.467    19.853    18.299    16.808    15.379    14.012    12.708    11.467    10.288     9.172     8.120     7.131     6.206     5.344     4.546     3.812     3.143     2.537     1.997     1.520     1.108     0.761     0.479     0.262     0.110     0.023     0.000     0.000     0.000     0.000     0.000     0.000     0.000     0.000     0.000     0.000     0.000     0.000     0.000     0.000     0.000     0.000     0.000
     0.000     0.000     0.000     0.000     0.000     0.000     0.000     0.000     0.000     0.000     0.000     0.000     0.000     0.000     0.000     0.000     0.000     0.000     0.012     0.083     0.219     0.420     0.686     1.016     1.411     1.870     2.394     2.981     3.632     4.347     5.126     5.968     6.874     7.843     8.875     9.969    11.127    12.347    13.629    14.973    16.379    17.846    19.375    20.966    22.617    24.328    26.100    27.932    29.824    31.775    33.786    35.855    37.982    40.168    42.411    44.712    47.069    49.482    51.952    54.476    57.056    59.689    62.377    65.117    67.910    70.754    73.649    76.595    79.590    82.634    85.725    88.863    92.046    95.275    98.547   101.861   105.216   104.434    97.762    91.228    84.831    78.572    72.450    66.466    60.619    54.910    49.339    43.905    38.608    33.450    28.428    23.545    18.799    14.190     9.719     5.386     1.190    -2.868    -6.789   -10.572   -14.217   -17.725   -21.096   -24.329   -27.424   -30.382   -33.202   -35.884   -38.429   -40.837   -43.107   -45.239   -47.234   -49.091   -50.810   -52.392   -53.837   -55.144   -56.313   -57.345   -58.239   -58.996   -59.615   -60.096   -60.440   -60.646   -60.715   -60.646   -60.440   -60.096   -59.615   -58.996   -58.239   -57.345   -56.313   -55.144   -53.837   -52.392   -50.810   -49.091   -47.234   -45.239   -43.107   -40.837   -38.429   -35.884   -33.202   -30.382   -27.424   -24.329   -21.096   -17.725   -14.217   -10.572    -6.789    -2.868     1.190     5.386     9.719    14.190    18.799    23.545    28.428    33.450    38.608    43.905    49.339    54.910    60.619    66.466    72.450    78.572    84.831    91.228    97.762   104.434   105.216   101.861    98.547    95.275    92.046    88.863    85.725    82.634    79.590    76.595    73.649    70.754    67.910    65.117    62.377    59.689    57.056    54.476    51.952    49.482    47.069    44.712    42.411    40.168    37.982    35.855    33.786    31.775    29.824    27.932    26.100    24.328    22.617    20.966    19.375    17.846    16.379    14.973    13.629    12.347    11.127     9.969     8.875     7.843     6.874     5.968     5.126     4.347     3.632     2.981     2.394     1.870     1.411     1.016     0.686     0.420     0.219     0.083     0.012     0.000     0.000     0.000     0.000     0.000     0.000     0.000     0.000     0.000     0.000     0.000     0.000     0.000     0.000     0.000     0.000     0.000
     0.000     0.000     0.000     0.000     0.000     0.000     0.000     0.000     0.000     0.000     0.000     0.000     0.000     0.000     0.000     0.000     0.000     0.000     0.004     0.059     0.179     0.364     0.612     0.925     1.303     1.744     2.249     2.818     3.450     4.146     4.905     5.728     6.613     7.561     8.572     9.645    10.780    11.978    13.237    14.558    15.940    17.383    18.887    20.452    22.077    23.763    25.508    27.312    29.176    31.099    33.080    35.119    37.216    39.370    41.581    43.849    46.172    48.551    50.985    53.474    56.017    58.612    61.261    63.962    66.714    69.516    72.369    75.271    78.221    81.218    84.262    87.352    90.485    93.663    96.882   100.142   103.442   106.780   101.408    94.873    88.477    82.217    76.096    70.111    64.265    58.556    52.984    47.550    42.254    37.095    32.074    27.190    22.444    17.836    13.365     9.031     4.836     0.777    -3.143    -6.926   -10.572   -14.080   -17.450   -20.683   -23.778   -26.736   -29.556   -32.239   -34.784   -37.191   -39.461   -41.593   -43.588   -45.445   -47.165   -48.747   -50.191   -51.498   -52.667   -53.699   -54.593   -55.350   -55.969   -56.451   -56.794   -57.001   -57.070   -57.001   -56.794   -56.451   -55.969   -55.350   -54.593   -53.699   -52.667   -51.498   -50.191   -48.747   -47.165   -45.445   -43.588   -41.593   -39.461   -37.191   -34.784   -32.239   -29.556   -26.736   -23.778   -20.683   -17.450   -14.080   -10.572    -6.926    -3.143     0.777     4.836     9.031    13.365    17.836    22.444    27.190    32.074    37.095    42.254    47.550    52.984    58.556    64.265    70.111    76.096    82.217    88.477    94.873   101.408   106.780   103.442   100.142    96.882    93.663    90.485    87.352    84.262    81.218    78.221    75.271    72.369    69.516    66.714    63.962    61.261    58.612    56.017    53.474    50.985    48.551    46.172    43.849    41.581    39.370    37.216    35.119    33.080    31.099    29.176    27.312    25.508    23.763    22.077    20.452    18.887    17.383    15.940    14.558    13.237    11.978    10.780     9.645     8.572     7.561     6.613     5.728     4.905     4.146     3.450     2.818     2.249     1.744     1.303     0.925     0.612     0.364     0.179     0.059     0.004     0.000     0.000     0.000     0.000     0.000     0.000     0.000     0.000     0.000     0.000     0.000     0.000     0.000     0.000     0.000     0.000     0.000
     0.000     0.000     0.000     0.000     0.000     0.000     0.000     0.000     0.000     0.000     0.000     0.000     0.000     0.000     0.000     0.000     0.000     0.000     0.000     0.039     0.142     0.309     0.540     0.836     1.195     1.617     2.104     2.654     3.267     3.943     4.682     5.483     6.348     7.274     8.263     9.314    10.427    11.602    12.837    14.134    15.492    16.910    18.389    19.928    21.527    23.185    24.903    26.679    28.514    30.407    32.358    34.366    36.432    38.554    40.732    42.966    45.255    47.599    49.997    52.449    54.954    57.511    60.120    62.780    65.491    68.251    71.060    73.918    76.822    79.772    82.768    85.808    88.891    92.017    95.183    98.388   101.632   104.913   105.191    98.657    92.260    86.000    79.879    73.894    68.048    62.339    56.767    51.333    46.037    40.878    35.857    30.973    26.227    21.619    17.148    12.815     8.619     4.561     0.640    -3.143    -6.789   -10.297   -13.667   -16.900   -19.995   -22.953   -25.773   -28.456   -31.001   -33.408   -35.678   -37.810   -39.805   -41.662   -43.382   -44.964   -46.408   -47.715   -48.884   -49.916   -50.810   -51.567   -52.186   -52.667   -53.011   -53.218   -53.286   -53.218   -53.011   -52.667   -52.186   -51.567   -50.810   -49.916   -48.884   -47.715   -46.408   -44.964   -43.382   -41.662   -39.805   -37.810   -35.678   -33.408   -31.001   -28.456   -25.773   -22.953   -19.995   -16.900   -13.667   -10.297    -6.789    -3.143     0.640     4.561     8.619    12.815    17.148    21.619    26.227    30.973    35.857    40.878    46.037    51.333    56.767    62.339    68.048    73.894    79.879    86.000    92.260    98.657   105.191   104.913   101.632    98.388    95.183    92.017    88.891    85.808    82.768    79.772    76.822    73.918    71.060    68.251    65.491    62.780    60.120    57.511    54.954    52.449    49.997    47.599    45.255    42.966    40.732    38.554    36.432    34.366    32.358    30.407    28.514    26.679    24.903    23.185    21.527    19.928    18.389    16.910    15.492    14.134    12.837    11.602    10.427     9.314     8.263     7.274     6.348     5.483     4.682     3.943     3.267     2.654     2.104     1.617     1.195     0.836     0.540     0.309     0.142     0.039     0.000     0.000     0.000     0.000     0.000     0.000     0.000     0.000     0.000     0.000     0.000     0.000     0.000     0.000     0.000     0.000     0.000     0.000
     0.000     0.000     0.000     0.000     0.000     0.000     0.000     0.000     0.000     0.000     0.000     0.000     0.000     0.000     0.000     0.000     0.000     0.000     0.000     0.022     0.108     0.257     0.471     0.748     1.088     1.492     1.959     2.489     3.082     3.738     4.456     5.237     6.079     6.984     7.951     8.979    10.069    11.219    12.431    13.703    15.036    16.429    17.882    19.394    20.966    22.596    24.285    26.033    27.838    29.701    31.621    33.598    35.632    37.721    39.866    42.065    44.319    46.627    48.989    51.403    53.869    56.387    58.956    61.575    64.243    66.960    69.725    72.537    75.395    78.298    81.245    84.235    87.267    90.339    93.452    96.602    99.789   103.011   106.268   102.577    96.180    89.921    83.799    77.815    71.968    66.259    60.688    55.254    49.958    44.799    39.778    34.894    30.148    25.540    21.069    16.735    12.539     8.481     4.561     0.777    -2.868    -6.376    -9.746   -12.979   -16.075   -19.032   -21.852   -24.535   -27.080   -29.487   -31.757   -33.890   -35.884   -37.741   -39.461   -41.043   -42.487   -43.794   -44.964   -45.995   -46.890   -47.646   -48.265   -48.747   -49.091   -49.297   -49.366   -49.297   -49.091   -48.747   -48.265   -47.646   -46.890   -45.995   -44.964   -43.794   -42.487   -41.043   -39.461   -37.741   -35.884   -33.890   -31.757   -29.487   -27.080   -24.535   -21.852   -19.032   -16.075   -12.979    -9.746    -6.376    -2.868     0.777     4.561     8.481    12.539    16.735    21.069    25.540    30.148    34.894    39.778    44.799    49.958    55.254    60.688    66.259    71.968    77.815    83.799    89.921    96.180   102.577   106.268   103.011    99.789    96.602    93.452    90.339    87.267    84.235    81.245    78.298    75.395    72.537    69.725    66.960    64.243    61.575    58.956    56.387    53.869    51.403    48.989    46.627    44.319    42.065    39.866    37.721    35.632    33.598    31.621    29.701    27.838    26.033    24.285    22.596    20.966    19.394    17.882    16.429    15.036    13.703    12.431    11.219    10.069     8.979     7.951     6.984     6.079     5.237     4.456     3.738     3.082     2.489     1.959     1.492     1.088     0.748     0.471     0.257     0.108     0.022     0.000     0.000     0.000     0.000     0.000     0.000     0.000     0.000     0.000     0.000     0.000     0.000     0.000     0.000     0.000     0.000     0.000     0.000
     0.000     0.000     0.000     0.000     0.000     0.000     0.000     0.000     0.000     0.000     0.000     0.000     0.000     0.000     0.000     0.000     0.000     0.000     0.000     0.010     0.078     0.209     0.404     0.662     0.983     1.368     1.815     2.325     2.897     3.532     4.229     4.988     5.809     6.691     7.635     8.640     9.706    10.832    12.019    13.266    14.573    15.940    17.366    18.851    20.395    21.997    23.657    25.375    27.150    28.982    30.871    32.816    34.816    36.872    38.983    41.147    43.366    45.637    47.961    50.337    52.764    55.242    57.770    60.347    62.973    65.646    68.366    71.131    73.942    76.797    79.694    82.634    85.614    88.633    91.691    94.785    97.915   101.079   104.275   106.635   100.239    93.979    87.858    81.873    76.027    70.318    64.746    59.312    54.016    48.857    43.836    38.952    34.206    29.598    25.127    20.793    16.598    12.539     8.619     4.836     1.190    -2.318    -5.688    -8.921   -12.016   -14.974   -17.794   -20.477   -23.022   -25.429   -27.699   -29.831   -31.826   -33.683   -35.403   -36.985   -38.429   -39.736   -40.905   -41.937   -42.831   -43.588   -44.207   -44.689   -45.032   -45.239   -45.308   -45.239   -45.032   -44.689   -44.207   -43.588   -42.831   -41.937   -40.905   -39.736   -38.429   -36.985   -35.403   -33.683   -31.826   -29.831   -27.699   -25.429   -23.022   -20.477   -17.794   -14.974   -12.016    -8.921    -5.688    -2.318     1.190     4.836     8.619    12.539    16.598    20.793    25.127    29.598    34.206    38.952    43.836    48.857    54.016    59.312    64.746    70.318    76.027    81.873    87.858    93.979   100.239   106.635   104.275   101.079    97.915    94.785    91.691    88.633    85.614    82.634    79.694    76.797    73.942    71.131    68.366    65.646    62.973    60.347    57.770    55.242    52.764    50.337    47.961    45.637    43.366    41.147    38.983    36.872    34.816    32.816    30.871    28.982    27.150    25.375    23.657    21.997    20.395    18.851    17.366    15.940    14.573    13.266    12.019    10.832     9.706     8.640     7.635     6.691     5.809     4.988     4.229     3.532     2.897     2.325     1.815     1.368     0.983     0.662     0.404     0.209     0.078     0.010     0.000     0.000     0.000     0.000     0.000     0.000     0.000     0.000     0.000     0.000     0.000     0.000     0.000     0.000     0.000     0.000     0.000     0.000
     0.000     0.000     0.000     0.000     0.000     0.000     0.000     0.000     0.000     0.000     0.000     0.000     0.000     0.000     0.000     0.000     0.000     0.000     0.000     0.002     0.052     0.164     0.340     0.579     0.881     1.245     1.672     2.161     2.713     3.326     4.001     4.738     5.536     6.395     7.316     8.297     9.338    10.440    11.602    12.823    14.104    15.444    16.842    18.299    19.815    21.388    23.019    24.706    26.451    28.252    30.108    32.020    33.987    36.009    38.085    40.214    42.395    44.630    46.916    49.253    51.640    54.077    56.564    59.098    61.680    64.309    66.983    69.702    72.465    75.271    78.118    81.007    83.934    86.900    89.903    92.941    96.013    99.118   102.254   105.419   104.434    98.175    92.053    86.069    80.222    74.514    68.942    63.508    58.212    53.053    48.032    43.148    38.402    33.794    29.323    24.989    20.793    16.735    12.815     9.031     5.386     1.878    -1.492    -4.725    -7.821   -10.778   -13.598   -16.281   -18.826   -21.233   -23.503   -25.635   -27.630   -29.487   -31.207   -32.789   -34.233   -35.540   -36.710   -37.741   -38.636   -39.392   -40.011   -40.493   -40.837   -41.043   -41.112   -41.043   -40.837   -40.493   -40.011   -39.392   -38.636   -37.741   -36.710   -35.540   -34.233   -32.789   -31.207   -29.487   -27.630   -25.635   -23.503   -21.233   -18.826   -16.281   -13.598   -10.778    -7.821    -4.725    -1.492     1.878     5.386     9.031    12.815    16.735    20.793    24.989    29.323    33.794    38.402    43.148    48.032    53.053    58.212    63.508    68.942    74.514    80.222    86.069    92.053    98.175   104.434   105.419   102.254    99.118    96.013    92.941    89.903    86.900    83.934    81.007    78.118    75.271    72.465    69.702    66.983    64.309    61.680    59.098    56.564    54.077    51.640    49.253    46.916    44.630    42.395    40.214    38.085    36.009    33.987    32.020    30.108    28.252    26.451    24.706    23.019    21.388    19.815    18.299    16.842    15.444    14.104    12.823    11.602    10.440     9.338     8.297     7.316     6.395     5.536     4.738     4.001     3.326     2.713     2.161     1.672     1.245     0.881     0.579     0.340     0.164     0.052     0.002     0.000     0.000     0.000     0.000     0.000     0.000     0.000     0.000     0.000     0.000     0.000     0.000     0.000     0.000     0.000     0.000     0.000     0.000
     0.000     0.000     0.000     0.000     0.000     0.000     0.000     0.000     0.000     0.000     0.000     0.000     0.000     0.000     0.000     0.000     0.000     0.000     0.000     0.000     0.031     0.124     0.280     0.499     0.781     1.125     1.531     1.999     2.529     3.120     3.773     4.487     5.262     6.098     6.994     7.951     8.968    10.044    11.180    12.375    13.629    14.941    16.312    17.741    19.227    20.771    22.371    24.028    25.741    27.510    29.334    31.213    33.146    35.133    37.173    39.265    41.410    43.607    45.854    48.151    50.498    52.894    55.338    57.830    60.368    62.951    65.579    68.251    70.966    73.722    76.520    79.356    82.231    85.143    88.090    91.072    94.086    97.131   100.206   103.309   106.438   102.508    96.387    90.402    84.556    78.847    73.275    67.841    62.545    57.386    52.365    47.482    42.735    38.127    33.656    29.323    25.127    21.069    17.148    13.365     9.719     6.211     2.841    -0.392    -3.487    -6.445    -9.265   -11.948   -14.493   -16.900   -19.170   -21.302   -23.297   -25.154   -26.874   -28.456   -29.900   -31.207   -32.376   -33.408   -34.302   -35.059   -35.678   -36.159   -36.503   -36.710   -36.778   -36.710   -36.503   -36.159   -35.678   -35.059   -34.302   -33.408   -32.376   -31.207   -29.900   -28.456   -26.874   -25.154   -23.297   -21.302   -19.170   -16.900   -14.493   -11.948    -9.265    -6.445    -3.487    -0.392     2.841     6.211     9.719    13.365    17.148    21.069    25.127    29.323    33.656    38.127    42.735    47.482    52.365    57.386    62.545    67.841    73.275    78.847    84.556    90.402    96.387   102.508   106.438   103.309   100.206    97.131    94.086    91.072    88.090    85.143    82.231    79.356    76.520    73.722    70.966    68.251    65.579    62.951    60.368    57.830    55.338    52.894    50.498    48.151    45.854    43.607    41.410    39.265    37.173    35.133    33.146    31.213    29.334    27.510    25.741    24.028    22.371    20.771    19.227    17.741    16.312    14.941    13.629    12.375    11.180    10.044     8.968     7.951     6.994     6.098     5.262     4.487     3.773     3.120     2.529     1.999     1.531     1.125     0.781     0.499     0.280     0.124     0.031     0.000     0.000     0.000     0.000     0.000     0.000     0.000     0.000     0.000     0.000     0.000     0.000     0.000     0.000     0.000     0.000     0.000     0.000     0.000
     0.000     0.000     0.000     0.000     0.000     0.000     0.000     0.000     0.000     0.000     0.000     0.000     0.000     0.000     0.000     0.000     0.000     0.000     0.000     0.000     0.014     0.088     0.225     0.424     0.685     1.008     1.392     1.839     2.347     2.916     3.546     4.237     4.988     5.800     6.671     7.603     8.594     9.645    10.754    11.922    13.149    14.434    15.776    17.176    18.633    20.146    21.716    23.342    25.023    26.759    28.550    30.394    32.293    34.244    36.248    38.304    40.411    42.569    44.777    47.035    49.341    51.695    54.096    56.544    59.037    61.575    64.157    66.781    69.447    72.154    74.900    77.684    80.506    83.363    86.255    89.179    92.135    95.121    98.136   101.176   104.242   106.979   100.858    94.873    89.027    83.318    77.746    72.312    67.016    61.857    56.836    51.952    47.206    42.598    38.127    33.794    29.598    25.540    21.619    17.836    14.190    10.682     7.312     4.079     0.984    -1.974    -4.794    -7.477   -10.022   -12.429   -14.699   -16.831   -18.826   -20.683   -22.403   -23.985   -25.429   -26.736   -27.905   -28.937   -29.831   -30.588   -31.207   -31.688   -32.032   -32.239   -32.307   -32.239   -32.032   -31.688   -31.207   -30.588   -29.831   -28.937   -27.905   -26.736   -25.429   -23.985   -22.403   -20.683   -18.826   -16.831   -14.699   -12.429   -10.022    -7.477    -4.794    -1.974     0.984     4.079     7.312    10.682    14.190    17.836    21.619    25.540    29.598    33.794    38.127    42.598    47.206    51.952    56.836    61.857    67.016    72.312    77.746    83.318    89.027    94.873   100.858   106.979   104.242   101.176    98.136    95.121    92.135    89.179    86.255    83.363    80.506    77.684    74.900    72.154    69.447    66.781    64.157    61.575    59.037    56.544    54.096    51.695    49.341    47.035    44.777    42.569    40.411    38.304    36.248    34.244    32.293    30.394    28.550    26.759    25.023    23.342    21.716    20.146    18.633    17.176    15.776    14.434    13.149    11.922    10.754     9.645     8.594     7.603     6.671     5.800     4.988     4.237     3.546     2.916     2.347     1.839     1.392     1.008     0.685     0.424     0.225     0.088     0.014     0.000     0.000     0.000     0.000     0.000     0.000     0.000     0.000     0.000     0.000     0.000     0.000     0.000     0.000     0.000     0.000     0.000     0.000     0.000
     0.000     0.000     0.000     0.000     0.000     0.000     0.000     0.000     0.000     0.000     0.000     0.000     0.000     0.000     0.000     0.000     0.000     0.000     0.000     0.000     0.004     0.058     0.174     0.352     0.592     0.894     1.257     1.681     2.166     2.713     3.319     3.986     4.714     5.501     6.348     7.254     8.219     9.243    10.326    11.467    12.665    13.922    15.235    16.605    18.032    19.515    21.054    22.647    24.296    25.999    27.756    29.566    31.429    33.345    35.312    37.331    39.400    41.519    43.687    45.904    48.169    50.481    52.839    55.242    57.690    60.182    62.717    65.293    67.910    70.566    73.261    75.993    78.761    81.563    84.399    87.267    90.165    93.091    96.044    99.023   102.024   105.047   105.466    99.482    93.635    87.926    82.355    76.921    71.625    66.466    61.445    56.561    51.815    47.206    42.735    38.402    34.206    30.148    26.227    22.444    18.799    15.291    11.920     8.688     5.592     2.635    -0.186    -2.868    -5.413    -7.821   -10.090   -12.223   -14.217   -16.075   -17.794   -19.376   -20.821   -22.128   -23.297   -24.329   -25.223   -25.979   -26.598   -27.080   -27.424   -27.630   -27.699   -27.630   -27.424   -27.080   -26.598   -25.979   -25.223   -24.329   -23.297   -22.128   -20.821   -19.376   -17.794   -16.075   -14.217   -12.223   -10.090    -7.821    -5.413    -2.868    -0.186     2.635     5.592     8.688    11.920    15.291    18.799    22.444    26.227    30.148    34.206    38.402    42.735    47.206    51.815    56.561    61.445    66.466    71.625    76.921    82.355    87.926    93.635    99.482   105.466   105.047   102.024    99.023    96.044    93.091    90.165    87.267    84.399    81.563    78.761    75.993    73.261    70.566    67.910    65.293    62.717    60.182    57.690    55.242    52.839    50.481    48.169    45.904    43.687    41.519    39.400    37.331    35.312    33.345    31.429    29.566    27.756    25.999    24.296    22.647    21.054    19.515    18.032    16.605    15.235    13.922    12.665    11.467    10.326     9.243     8.219     7.254     6.348     5.501     4.714     3.986     3.319     2.713     2.166     1.681     1.257     0.894     0.592     0.352     0.174     0.058     0.004     0.000     0.000     0.000     0.000     0.000     0.000     0.000     0.000     0.000     0.000     0.000     0.000     0.000     0.000     0.000     0.000     0.000     0.000     0.000
     0.000     0.000     0.000     0.000     0.000     0.000     0.000     0.000     0.000     0.000     0.000     0.000     0.000     0.000     0.000     0.000     0.000     0.000     0.000     0.000     0.000     0.034     0.129     0.286     0.504     0.784     1.125     1.527     1.989     2.512     3.095     3.738     4.440     5.203     6.024     6.904     7.843     8.840     9.895    11.008    12.179    13.406    14.690    16.030    17.426    18.878    20.385    21.946    23.562    25.231    26.954    28.729    30.557    32.436    34.366    36.347    38.377    40.457    42.585    44.761    46.984    49.253    51.567    53.926    56.329    58.774    61.261    63.789    66.356    68.962    71.605    74.285    76.999    79.746    82.526    85.336    88.175    91.042    93.934    96.851    99.789   102.747   105.724   104.228    98.381    92.672    87.101    81.667    76.371    71.212    66.191    61.307    56.561    51.952    47.482    43.148    38.952    34.894    30.973    27.190    23.545    20.037    16.666    13.434    10.338     7.381     4.561     1.878    -0.667    -3.074    -5.344    -7.477    -9.471   -11.328   -13.048   -14.630   -16.075   -17.381   -18.551   -19.583   -20.477   -21.233   -21.852   -22.334   -22.678   -22.884   -22.953   -22.884   -22.678   -22.334   -21.852   -21.233   -20.477   -19.583   -18.551   -17.381   -16.075   -14.630   -13.048   -11.328    -9.471    -7.477    -5.344    -3.074    -0.667     1.878     4.561     7.381    10.338    13.434    16.666    20.037    23.545    27.190    30.973    34.894    38.952    43.148    47.482    51.952    56.561    61.307    66.191    71.212    76.371    81.667    87.101    92.672    98.381   104.228   105.724   102.747    99.789    96.851    93.934    91.042    88.175    85.336    82.526    79.746    76.999    74.285    71.605    68.962    66.356    63.789    61.261    58.774    56.329    53.926    51.567    49.253    46.984    44.761    42.585    40.457    38.377    36.347    34.366    32.436    30.557    28.729    26.954    25.231    23.562    21.946    20.385    18.878    17.426    16.030    14.690    13.406    12.179    11.008     9.895     8.840     7.843     6.904     6.024     5.203     4.440     3.738     3.095     2.512     1.989     1.527     1.125     0.784     0.504     0.286     0.129     0.034     0.000     0.000     0.000     0.000     0.000     0.000     0.000     0.000     0.000     0.000     0.000     0.000     0.000     0.000     0.000     0.000     0.000     0.000     0.000     0.000
     0.000     0.000     0.000     0.000     0.000     0.000     0.000     0.000     0.000     0.000     0.000     0.000     0.000     0.000     0.000     0.000     0.000     0.000     0.000     0.000     0.000     0.015     0.089     0.225     0.421     0.679     0.997     1.376     1.815     2.314     2.873     3.491     4.169     4.905     5.701     6.554     7.466     8.436     9.464    10.548    11.690    12.888    14.142    15.452    16.817    18.237    19.711    21.240    22.822    24.457    26.145    27.885    29.677    31.519    33.411    35.354    37.345    39.385    41.472    43.607    45.787    48.013    50.283    52.597    54.954    57.352    59.792    62.271    64.788    67.343    69.935    72.561    75.221    77.914    80.637    83.390    86.171    88.978    91.809    94.663    97.538   100.432   103.343   106.268   103.265    97.556    91.985    86.551    81.254    76.095    71.074    66.191    61.445    56.836    52.365    48.032    43.836    39.778    35.857    32.074    28.428    24.920    21.550    18.317    15.222    12.264     9.444     6.762     4.217     1.809    -0.461    -2.593    -4.588    -6.445    -8.164    -9.746   -11.191   -12.498   -13.667   -14.699   -15.593   -16.350   -16.969   -17.450   -17.794   -18.000   -18.069   -18.000   -17.794   -17.450   -16.969   -16.350   -15.593   -14.699   -13.667   -12.498   -11.191    -9.746    -8.164    -6.445    -4.588    -2.593    -0.461     1.809     4.217     6.762     9.444    12.264    15.222    18.317    21.550    24.920    28.428    32.074    35.857    39.778    43.836    48.032    52.365    56.836    61.445    66.191    71.074    76.095    81.254    86.551    91.985    97.556   103.265   106.268   103.343   100.432    97.538    94.663    91.809    88.978    86.171    83.390    80.637    77.914    75.221    72.561    69.935    67.343    64.788    62.271    59.792    57.352    54.954    52.597    50.283    48.013    45.787    43.607    41.472    39.385    37.345    35.354    33.411    31.519    29.677    27.885    26.145    24.457    22.822    21.240    19.711    18.237    16.817    15.452    14.142    12.888    11.690    10.548     9.464     8.436     7.466     6.554     5.701     4.905     4.169     3.491     2.873     2.314     1.815     1.376     0.997     0.679     0.421     0.225     0.089     0.015     0.000     0.000     0.000     0.000     0.000     0.000     0.000     0.000     0.000     0.000     0.000     0.000     0.000     0.000     0.000     0.000     0.000     0.000     0.000     0.000
     0.000     0.000     0.000     0.000     0.000     0.000     0.000     0.000     0.000     0.000     0.000     0.000     0.000     0.000     0.000     0.000     0.000     0.000     0.000     0.000     0.000     0.004     0.056     0.170     0.344     0.579     0.874     1.229     1.645     2.119     2.654     3.247     3.899     4.610     5.379     6.206     7.090     8.033     9.032    10.087    11.200    12.368    13.591    14.870    16.204    17.592    19.034    20.529    22.077    23.678    25.331    27.035    28.790    30.595    32.449    34.353    36.305    38.304    40.350    42.443    44.581    46.763    48.989    51.257    53.568    55.919    58.310    60.740    63.208    65.712    68.251    70.825    73.431    76.068    78.735    81.431    84.153    86.900    89.671    92.463    95.275    98.104   100.949   103.808   106.678   102.577    97.006    91.572    86.275    81.117    76.095    71.212    66.466    61.857    57.386    53.053    48.857    44.799    40.878    37.095    33.450    29.942    26.571    23.338    20.243    17.285    14.465    11.783     9.238     6.830     4.561     2.428     0.434    -1.424    -3.143    -4.725    -6.170    -7.477    -8.646    -9.678   -10.572   -11.328   -11.948   -12.429   -12.773   -12.979   -13.048   -12.979   -12.773   -12.429   -11.948   -11.328   -10.572    -9.678    -8.646    -7.477    -6.170    -4.725    -3.143    -1.424     0.434     2.428     4.561     6.830     9.238    11.783    14.465    17.285    20.243    23.338    26.571    29.942    33.450    37.095    40.878    44.799    48.857    53.053    57.386    61.857    66.466    71.212    76.095    81.117    86.275    91.572    97.006   102.577   106.678   103.808   100.949    98.104    95.275    92.463    89.671    86.900    84.153    81.431    78.735    76.068    73.431    70.825    68.251    65.712    63.208    60.740    58.310    55.919    53.568    51.257    48.989    46.763    44.581    42.443    40.350    38.304    36.305    34.353    32.449    30.595    28.790    27.035    25.331    23.678    22.077    20.529    19.034    17.592    16.204    14.870    13.591    12.368    11.200    10.087     9.032     8.033     7.090     6.206     5.379     4.610     3.899     3.247     2.654     2.119     1.645     1.229     0.874     0.579     0.344     0.170     0.056     0.004     0.000     0.000     0.000     0.000     0.000     0.000     0.000     0.000     0.000     0.000     0.000     0.000     0.000     0.000     0.000     0.000     0.000     0.000     0.000     0.000
     0.000     0.000     0.000     0.000     0.000     0.000     0.000     0.000     0.000     0.000     0.000     0.000     0.000     0.000     0.000     0.000     0.000     0.000     0.000     0.000     0.000     0.000     0.031     0.122     0.273     0.485     0.757     1.088     1.479     1.929     2.438     3.006     3.632     4.317     5.059     5.859     6.716     7.630     8.600     9.627    10.709    11.847    13.040    14.287    15.589    16.944    18.353    19.815    21.329    22.894    24.511    26.179    27.897    29.664    31.481    33.345    35.257    37.216    39.221    41.271    43.366    45.504    47.685    49.908    52.172    54.476    56.819    59.200    61.617    64.070    66.557    69.077    71.629    74.211    76.822    79.460    82.124    84.811    87.521    90.252    93.001    95.766    98.547   101.339   104.141   106.952   102.165    96.731    91.434    86.275    81.254    76.371    71.625    67.016    62.545    58.212    54.016    49.958    46.037    42.254    38.608    35.100    31.730    28.497    25.402    22.444    19.624    16.942    14.397    11.989     9.719     7.587     5.592     3.735     2.016     0.434    -1.011    -2.318    -3.487    -4.519    -5.413    -6.170    -6.789    -7.270    -7.614    -7.821    -7.889    -7.821    -7.614    -7.270    -6.789    -6.170    -5.413    -4.519    -3.487    -2.318    -1.011     0.434     2.016     3.735     5.592     7.587     9.719    11.989    14.397    16.942    19.624    22.444    25.402    28.497    31.730    35.100    38.608    42.254    46.037    49.958    54.016    58.212    62.545    67.016    71.625    76.371    81.254    86.275    91.434    96.731   102.165   106.952   104.141   101.339    98.547    95.766    93.001    90.252    87.521    84.811    82.124    79.460    76.822    74.211    71.629    69.077    66.557    64.070    61.617    59.200    56.819    54.476    52.172    49.908    47.685    45.504    43.366    41.271    39.221    37.216    35.257    33.345    31.481    29.664    27.897    26.179    24.511    22.894    21.329    19.815    18.353    16.944    15.589    14.287    13.040    11.847    10.709     9.627     8.600     7.630     6.716     5.859     5.059     4.317     3.632     3.006     2.438     1.929     1.479     1.088     0.757     0.485     0.273     0.122     0.031     0.000     0.000     0.000     0.000     0.000     0.000     0.000     0.000     0.000     0.000     0.000     0.000     0.000     0.000     0.000     0.000     0.000     0.000     0.000     0.000     0.000
     0.000     0.000     0.000     0.000     0.000     0.000     0.000     0.000     0.000     0.000     0.000     0.000     0.000     0.000     0.000     0.000     0.000     0.000     0.000     0.000     0.000     0.000     0.012     0.081     0.209     0.397     0.645     0.952     1.319     1.744     2.227     2.769     3.369     4.027     4.742     5.514     6.343     7.228     8.169     9.166    10.219    11.326    12.488    13.703    14.973    16.295    17.671    19.098    20.577    22.108    23.689    25.320    27.000    28.729    30.507    32.332    34.204    36.121    38.085    40.092    42.144    44.238    46.374    48.551    50.769    53.025    55.319    57.650    60.017    62.419    64.854    67.321    69.818    72.345    74.900    77.480    80.086    82.714    85.364    88.033    90.719    93.421    96.137    98.864   101.600   104.342   107.089   102.027    96.731    91.572    86.551    81.667    76.921    72.312    67.841    63.508    59.312    55.254    51.333    47.550    43.905    40.397    37.026    33.794    30.698    27.741    24.920    22.238    19.693    17.285    15.016    12.883    10.889     9.031     7.312     5.730     4.285     2.979     1.809     0.777    -0.117    -0.873    -1.492    -1.974    -2.318    -2.524    -2.593    -2.524    -2.318    -1.974    -1.492    -0.873    -0.117     0.777     1.809     2.979     4.285     5.730     7.312     9.031    10.889    12.883    15.016    17.285    19.693    22.238    24.920    27.741    30.698    33.794    37.026    40.397    43.905    47.550    51.333    55.254    59.312    63.508    67.841    72.312    76.921    81.667    86.551    91.572    96.731   102.027   107.089   104.342   101.600    98.864    96.137    93.421    90.719    88.033    85.364    82.714    80.086    77.480    74.900    72.345    69.818    67.321    64.854    62.419    60.017    57.650    55.319    53.025    50.769    48.551    46.374    44.238    42.144    40.092    38.085    36.121    34.204    32.332    30.507    28.729    27.000    25.320    23.689    22.108    20.577    19.098    17.671    16.295    14.973    13.703    12.488    11.326    10.219     9.166     8.169     7.228     6.343     5.514     4.742     4.027     3.369     2.769     2.227     1.744     1.319     0.952     0.645     0.397     0.209     0.081     0.012     0.000     0.000     0.000     0.000     0.000     0.000     0.000     0.000     0.000     0.000     0.000     0.000     0.000     0.000     0.000     0.000     0.000     0.000     0.000     0.000     0.000
     0.000     0.000     0.000     0.000     0.000     0.000     0.000     0.000     0.000     0.000     0.000     0.000     0.000     0.000     0.000     0.000     0.000     0.000     0.000     0.000     0.000     0.000     0.002     0.047     0.152     0.317     0.540     0.823     1.164     1.564     2.022     2.537     3.111     3.741     4.429     5.173     5.973     6.829     7.741     8.708     9.730    10.806    11.936    13.120    14.356    15.646    16.987    18.380    19.824    21.319    22.864    24.457    26.100    27.791    29.530    31.315    33.146    35.022    36.944    38.908    40.916    42.966    45.057    47.188    49.359    51.567    53.813    56.094    58.411    60.761    63.144    65.557    68.001    70.472    72.971    75.494    78.042    80.611    83.200    85.808    88.433    91.072    93.723    96.385    99.054   101.730   104.409   107.089   102.165    97.006    91.985    87.101    82.355    77.746    73.275    68.942    64.746    60.688    56.767    52.984    49.339    45.831    42.460    39.227    36.132    33.175    30.354    27.672    25.127    22.719    20.450    18.317    16.323    14.465    12.746    11.164     9.719     8.412     7.243     6.211     5.317     4.561     3.941     3.460     3.116     2.910     2.841     2.910     3.116     3.460     3.941     4.561     5.317     6.211     7.243     8.412     9.719    11.164    12.746    14.465    16.323    18.317    20.450    22.719    25.127    27.672    30.354    33.175    36.132    39.227    42.460    45.831    49.339    52.984    56.767    60.688    64.746    68.942    73.275    77.746    82.355    87.101    91.985    97.006   102.165   107.089   104.409   101.730    99.054    96.385    93.723    91.072    88.433    85.808    83.200    80.611    78.042    75.494    72.971    70.472    68.001    65.557    63.144    60.761    58.411    56.094    53.813    51.567    49.359    47.188    45.057    42.966    40.916    38.908    36.944    35.022    33.146    31.315    29.530    27.791    26.100    24.457    22.864    21.319    19.824    18.380    16.987    15.646    14.356    13.120    11.936    10.806     9.730     8.708     7.741     6.829     5.973     5.173     4.429     3.741     3.111     2.537     2.022     1.564     1.164     0.823     0.540     0.317     0.152     0.047     0.002     0.000     0.000     0.000     0.000     0.000     0.000     0.000     0.000     0.000     0.000     0.000     0.000     0.000     0.000     0.000     0.000     0.000     0.000     0.000     0.000     0.000
     0.000     0.000     0.000     0.000     0.000     0.000     0.000     0.000     0.000     0.000     0.000     0.000     0.000     0.000     0.000     0.000     0.000     0.000     0.000     0.000     0.000     0.000     0.000     0.022     0.104     0.244     0.443     0.701     1.016     1.390     1.822     2.311     2.857     3.460     4.120     4.835     5.607     6.434     7.316     8.252     9.243    10.288    11.386    12.537    13.741    14.997    16.304    17.662    19.071    20.529    22.037    23.594    25.198    26.851    28.550    30.295    32.085    33.920    35.799    37.721    39.685    41.690    43.736    45.820    47.944    50.104    52.301    54.533    56.799    59.098    61.428    63.789    66.178    68.594    71.037    73.503    75.993    78.503    81.033    83.580    86.143    88.719    91.307    93.904    96.509    99.118   101.730   104.342   106.952   102.577    97.556    92.672    87.926    83.318    78.847    74.514    70.318    66.259    62.339    58.556    54.910    51.402    48.032    44.799    41.704    38.746    35.926    33.243    30.698    28.291    26.021    23.889    21.894    20.037    18.317    16.735    15.291    13.984    12.815    11.783    10.889    10.132     9.513     9.032     8.688     8.481     8.412     8.481     8.688     9.032     9.513    10.132    10.889    11.783    12.815    13.984    15.291    16.735    18.317    20.037    21.894    23.889    26.021    28.291    30.698    33.243    35.926    38.746    41.704    44.799    48.032    51.402    54.910    58.556    62.339    66.259    70.318    74.514    78.847    83.318    87.926    92.672    97.556   102.577   106.952   104.342   101.730    99.118    96.509    93.904    91.307    88.719    86.143    83.580    81.033    78.503    75.993    73.503    71.037    68.594    66.178    63.789    61.428    59.098    56.799    54.533    52.301    50.104    47.944    45.820    43.736    41.690    39.685    37.721    35.799    33.920    32.085    30.295    28.550    26.851    25.198    23.594    22.037    20.529    19.071    17.662    16.304    14.997    13.741    12.537    11.386    10.288     9.243     8.252     7.316     6.434     5.607     4.835     4.120     3.460     2.857     2.311     1.822     1.390     1.016     0.701     0.443     0.244     0.104     0.022     0.000     0.000     0.000     0.000     0.000     0.000     0.000     0.000     0.000     0.000     0.000     0.000     0.000     0.000     0.000     0.000     0.000     0.000     0.000     0.000     0.000     0.000
     0.000     0.000     0.000     0.000     0.000     0.000     0.000     0.000     0.000     0.000     0.000     0.000     0.000     0.000     0.000     0.000     0.000     0.000     0.000     0.000     0.000     0.000     0.000     0.006     0.063     0.179     0.353     0.586     0.876     1.224     1.629     2.091     2.610     3.185     3.816     4.503     5.245     6.042     6.894     7.800     8.760     9.773    10.839    11.957    13.127    14.349    15.621    16.944    18.317    19.740    21.211    22.730    24.296    25.909    27.569    29.273    31.023    32.816    34.652    36.531    38.451    40.411    42.411    44.450    46.526    48.639    50.787    52.969    55.184    57.432    59.710    62.017    64.352    66.714    69.100    71.510    73.942    76.394    78.864    81.351    83.852    86.367    88.891    91.425    93.965    96.509    99.054   101.600   104.141   106.678   103.265    98.381    93.635    89.027    84.556    80.222    76.027    71.968    68.048    64.265    60.619    57.111    53.741    50.508    47.413    44.455    41.635    38.952    36.407    34.000    31.730    29.598    27.603    25.746    24.026    22.444    21.000    19.693    18.524    17.492    16.598    15.841    15.222    14.741    14.397    14.190    14.121    14.190    14.397    14.741    15.222    15.841    16.598    17.492    18.524    19.693    21.000    22.444    24.026    25.746    27.603    29.598    31.730    34.000    36.407    38.952    41.635    44.455    47.413    50.508    53.741    57.111    60.619    64.265    68.048    71.968    76.027    80.222    84.556    89.027    93.635    98.381   103.265   106.678   104.141   101.600    99.054    96.509    93.965    91.425    88.891    86.367    83.852    81.351    78.864    76.394    73.942    71.510    69.100    66.714    64.352    62.017    59.710    57.432    55.184    52.969    50.787    48.639    46.526    44.450    42.411    40.411    38.451    36.531    34.652    32.816    31.023    29.273    27.569    25.909    24.296    22.730    21.211    19.740    18.317    16.944    15.621    14.349    13.127    11.957    10.839     9.773     8.760     7.800     6.894     6.042     5.245     4.503     3.816     3.185     2.610     2.091     1.629     1.224     0.876     0.586     0.353     0.179     0.063     0.006     0.000     0.000     0.000     0.000     0.000     0.000     0.000     0.000     0.000     0.000     0.000     0.000     0.000     0.000     0.000     0.000     0.000     0.000     0.000     0.000     0.000     0.000
     0.000     0.000     0.000     0.000     0.000     0.000     0.000     0.000     0.000     0.000     0.000     0.000     0.000     0.000     0.000     0.000     0.000     0.000     0.000     0.000     0.000     0.000     0.000     0.000     0.033     0.123     0.272     0.479     0.743     1.065     1.443     1.878     2.369     2.916     3.518     4.176     4.889     5.656     6.477     7.352     8.280     9.261    10.294    11.379    12.516    13.703    14.941    16.229    17.566    18.951    20.385    21.866    23.394    24.968    26.588    28.252    29.960    31.711    33.505    35.340    37.216    39.131    41.086    43.078    45.106    47.171    49.270    51.403    53.568    55.764    57.990    60.244    62.525    64.832    67.163    69.516    71.891    74.285    76.696    79.123    81.563    84.016    86.479    88.949    91.425    93.904    96.385    98.864   101.339   103.808   106.268   104.228    99.482    94.873    90.402    86.069    81.873    77.815    73.894    70.111    66.466    62.958    59.587    56.355    53.259    50.302    47.481    44.799    42.254    39.847    37.577    35.444    33.450    31.592    29.873    28.291    26.846    25.540    24.370    23.338    22.444    21.688    21.069    20.587    20.243    20.037    19.968    20.037    20.243    20.587    21.069    21.688    22.444    23.338    24.370    25.540    26.846    28.291    29.873    31.592    33.450    35.444    37.577    39.847    42.254    44.799    47.481    50.302    53.259    56.355    59.587    62.958    66.466    70.111    73.894    77.815    81.873    86.069    90.402    94.873    99.482   104.228   106.268   103.808   101.339    98.864    96.385    93.904    91.425    88.949    86.479    84.016    81.563    79.123    76.696    74.285    71.891    69.516    67.163    64.832    62.525    60.244    57.990    55.764    53.568    51.403    49.270    47.171    45.106    43.078    41.086    39.131    37.216    35.340    33.505    31.711    29.960    28.252    26.588    24.968    23.394    21.866    20.385    18.951    17.566    16.229    14.941    13.703    12.516    11.379    10.294     9.261     8.280     7.352     6.477     5.656     4.889     4.176     3.518     2.916     2.369     1.878     1.443     1.065     0.743     0.479     0.272     0.123     0.033     0.000     0.000     0.000     0.000     0.000     0.000     0.000     0.000     0.000     0.000     0.000     0.000     0.000     0.000     0.000     0.000     0.000     0.000     0.000     0.000     0.000     0.000     0.000
     0.000     0.000     0.000     0.000     0.000     0.000     0.000     0.000     0.000     0.000     0.000     0.000     0.000     0.000     0.000     0.000     0.000     0.000     0.000     0.000     0.000     0.000     0.000     0.000     0.012     0.077     0.201     0.381     0.619     0.914     1.265     1.672     2.135     2.654     3.227     3.856     4.538     5.275     6.066     6.909     7.805     8.754     9.754    10.806    11.909    13.062    14.264    15.516    16.817    18.165    19.562    21.005    22.494    24.028    25.608    27.231    28.898    30.607    32.358    34.149    35.981    37.851    39.760    41.706    43.687    45.704    47.754    49.837    51.952    54.096    56.270    58.471    60.699    62.951    65.227    67.524    69.842    72.177    74.530    76.898    79.278    81.670    84.071    86.479    88.891    91.307    93.723    96.137    98.547   100.949   103.343   105.724   105.466   100.858    96.387    92.053    87.858    83.799    79.879    76.096    72.450    68.942    65.572    62.339    59.244    56.286    53.466    50.783    48.238    45.831    43.561    41.429    39.434    37.577    35.857    34.275    32.831    31.524    30.354    29.323    28.428    27.672    27.053    26.571    26.227    26.021    25.952    26.021    26.227    26.571    27.053    27.672    28.428    29.323    30.354    31.524    32.831    34.275    35.857    37.577    39.434    41.429    43.561    45.831    48.238    50.783    53.466    56.286    59.244    62.339    65.572    68.942    72.450    76.096    79.879    83.799    87.858    92.053    96.387   100.858   105.466   105.724   103.343   100.949    98.547    96.137    93.723    91.307    88.891    86.479    84.071    81.670    79.278    76.898    74.530    72.177    69.842    67.524    65.227    62.951    60.699    58.471    56.270    54.096    51.952    49.837    47.754    45.704    43.687    41.706    39.760    37.851    35.981    34.149    32.358    30.607    28.898    27.231    25.608    24.028    22.494    21.005    19.562    18.165    16.817    15.516    14.264    13.062    11.909    10.806     9.754     8.754     7.805     6.909     6.066     5.275     4.538     3.856     3.227     2.654     2.135     1.672     1.265     0.914     0.619     0.381     0.201     0.077     0.012     0.000     0.000     0.000     0.000     0.000     0.000     0.000     0.000     0.000     0.000     0.000     0.000     0.000     0.000     0.000     0.000     0.000     0.000     0.000     0.000     0.000     0.000     0.000
     0.000     0.000     0.000     0.000     0.000     0.000     0.000     0.000     0.000     0.000     0.000     0.000     0.000     0.000     0.000     0.000     0.000     0.000     0.000     0.000     0.000     0.000     0.000     0.000     0.001     0.041     0.139     0.293     0.504     0.772     1.095     1.475     1.909     2.399     2.944     3.542     4.195     4.901     5.660     6.472     7.336     8.252     9.220    10.238    11.306    12.424    13.591    14.807    16.072    17.383    18.742    20.146    21.596    23.091    24.631    26.213    27.838    29.505    31.213    32.961    34.748    36.573    38.436    40.335    42.269    44.238    46.239    48.273    50.337    52.431    54.552    56.701    58.875    61.073    63.294    65.535    67.796    70.075    72.369    74.678    76.999    79.330    81.670    84.016    86.367    88.719    91.072    93.421    95.766    98.104   100.432   102.747   105.047   106.979   102.508    98.175    93.979    89.921    86.000    82.217    78.572    75.064    71.693    68.461    65.365    62.408    59.587    56.905    54.360    51.952    49.683    47.550    45.556    43.698    41.979    40.397    38.952    37.645    36.476    35.444    34.550    33.794    33.175    32.693    32.349    32.143    32.074    32.143    32.349    32.693    33.175    33.794    34.550    35.444    36.476    37.645    38.952    40.397    41.979    43.698    45.556    47.550    49.683    51.952    54.360    56.905    59.587    62.408    65.365    68.461    71.693    75.064    78.572    82.217    86.000    89.921    93.979    98.175   102.508   106.979   105.047   102.747   100.432    98.104    95.766    93.421    91.072    88.719    86.367    84.016    81.670    79.330    76.999    74.678    72.369    70.075    67.796    65.535    63.294    61.073    58.875    56.701    54.552    52.431    50.337    48.273    46.239    44.238    42.269    40.335    38.436    36.573    34.748    32.961    31.213    29.505    27.838    26.213    24.631    23.091    21.596    20.146    18.742    17.383    16.072    14.807    13.591    12.424    11.306    10.238     9.220     8.252     7.336     6.472     5.660     4.901     4.195     3.542     2.944     2.399     1.909     1.475     1.095     0.772     0.504     0.293     0.139     0.041     0.001     0.000     0.000     0.000     0.000     0.000     0.000     0.000     0.000     0.000     0.000     0.000     0.000     0.000     0.000     0.000     0.000     0.000     0.000     0.000     0.000     0.000     0.000     0.000
     0.000     0.000     0.000     0.000     0.000     0.000     0.000     0.000     0.000     0.000     0.000     0.000     0.000     0.000     0.000     0.000     0.000     0.000     0.000     0.000     0.000     0.000     0.000     0.000     0.000     0.016     0.087     0.215     0.400     0.640     0.935     1.287     1.693     2.153     2.668     3.237     3.859     4.534     5.262     6.042     6.874     7.757     8.691     9.675    10.709    11.792    12.924    14.104    15.331    16.605    17.926    19.292    20.703    22.158    23.657    25.198    26.782    28.406    30.071    31.775    33.518    35.298    37.115    38.968    40.855    42.775    44.728    46.712    48.726    50.769    52.839    54.935    57.056    59.200    61.366    63.552    65.756    67.978    70.215    72.465    74.727    76.999    79.278    81.563    83.852    86.143    88.433    90.719    93.001    95.275    97.538    99.789   102.024   104.242   106.438   104.434   100.239    96.180    92.260    88.477    84.831    81.323    77.953    74.720    71.625    68.667    65.847    63.164    60.619    58.212    55.942    53.810    51.815    49.958    48.238    46.656    45.212    43.905    42.735    41.704    40.810    40.053    39.434    38.952    38.608    38.402    38.333    38.402    38.608    38.952    39.434    40.053    40.810    41.704    42.735    43.905    45.212    46.656    48.238    49.958    51.815    53.810    55.942    58.212    60.619    63.164    65.847    68.667    71.625    74.720    77.953    81.323    84.831    88.477    92.260    96.180   100.239   104.434   106.438   104.242   102.024    99.789    97.538    95.275    93.001    90.719    88.433    86.143    83.852    81.563    79.278    76.999    74.727    72.465    70.215    67.978    65.756    63.552    61.366    59.200    57.056    54.935    52.839    50.769    48.726    46.712    44.728    42.775    40.855    38.968    37.115    35.298    33.518    31.775    30.071    28.406    26.782    25.198    23.657    22.158    20.703    19.292    17.926    16.605    15.331    14.104    12.924    11.792    10.709     9.675     8.691     7.757     6.874     6.042     5.262     4.534     3.859     3.237     2.668     2.153     1.693     1.287     0.935     0.640     0.400     0.215     0.087     0.016     0.000     0.000     0.000     0.000     0.000     0.000     0.000     0.000     0.000     0.000     0.000     0.000     0.000     0.000     0.000     0.000     0.000     0.000     0.000     0.000     0.000     0.000     0.000     0.000
     0.000     0.000     0.000     0.000     0.000     0.000     0.000     0.000     0.000     0.000     0.000     0.000     0.000     0.000     0.000     0.000     0.000     0.000     0.000     0.000     0.000     0.000     0.000     0.000     0.000     0.002     0.047     0.148     0.305     0.518     0.786     1.108     1.485     1.917     2.402     2.940     3.532     4.176     4.872     5.620     6.419     7.269     8.170     9.119    10.119    11.166    12.262    13.406    14.596    15.833    17.116    18.443    19.815    21.230    22.688    24.189    25.730    27.312    28.934    30.595    32.293    34.028    35.799    37.605    39.445    41.317    43.221    45.156    47.120    49.112    51.130    53.174    55.242    57.333    59.444    61.575    63.724    65.889    68.069    70.261    72.465    74.678    76.898    79.123    81.351    83.580    85.808    88.033    90.252    92.463    94.663    96.851    99.023   101.176   103.309   105.419   106.635   102.577    98.657    94.873    91.228    87.720    84.350    81.117    78.021    75.064    72.244    69.561    67.016    64.609    62.339    60.207    58.212    56.355    54.635    53.053    51.609    50.302    49.132    48.101    47.206    46.450    45.831    45.349    45.005    44.799    44.730    44.799    45.005    45.349    45.831    46.450    47.206    48.101    49.132    50.302    51.609    53.053    54.635    56.355    58.212    60.207    62.339    64.609    67.016    69.561    72.244    75.064    78.021    81.117    84.350    87.720    91.228    94.873    98.657   102.577   106.635   105.419   103.309   101.176    99.023    96.851    94.663    92.463    90.252    88.033    85.808    83.580    81.351    79.123    76.898    74.678    72.465    70.261    68.069    65.889    63.724    61.575    59.444    57.333    55.242    53.174    51.130    49.112    47.120    45.156    43.221    41.317    39.445    37.605    35.799    34.028    32.293    30.595    28.934    27.312    25.730    24.189    22.688    21.230    19.815    18.443    17.116    15.833    14.596    13.406    12.262    11.166    10.119     9.119     8.170     7.269     6.419     5.620     4.872     4.176     3.532     2.940     2.402     1.917     1.485     1.108     0.786     0.518     0.305     0.148     0.047     0.002     0.000     0.000     0.000     0.000     0.000     0.000     0.000     0.000     0.000     0.000     0.000     0.000     0.000     0.000     0.000     0.000     0.000     0.000     0.000     0.000     0.000     0.000     0.000     0.000
     0.000     0.000     0.000     0.000     0.000     0.000     0.000     0.000     0.000     0.000     0.000     0.000     0.000     0.000     0.000     0.000     0.000     0.000     0.000     0.000     0.000     0.000     0.000     0.000     0.000     0.000     0.019     0.093     0.222     0.407     0.647     0.941     1.289     1.690     2.145     2.654     3.214     3.827     4.491     5.207     5.973     6.790     7.656     8.572     9.536    10.548    11.608    12.715    13.869    15.068    16.312    17.601    18.933    20.308    21.726    23.185    24.685    26.224    27.803    29.420    31.073    32.763    34.489    36.248    38.041    39.865    41.721    43.607    45.521    47.462    49.429    51.421    53.436    55.474    57.531    59.607    61.701    63.810    65.933    68.069    70.215    72.369    74.530    76.696    78.864    81.033    83.200    85.364    87.521    89.671    91.809    93.934    96.044    98.136   100.206   102.254   104.275   106.268   105.191   101.408    97.762    94.254    90.884    87.651    84.556    81.598    78.778    76.095    73.550    71.143    68.873    66.741    64.746    62.889    61.169    59.587    58.143    56.836    55.667    54.635    53.741    52.984    52.365    51.884    51.540    51.333    51.265    51.333    51.540    51.884    52.365    52.984    53.741    54.635    55.667    56.836    58.143    59.587    61.169    62.889    64.746    66.741    68.873    71.143    73.550    76.095    78.778    81.598    84.556    87.651    90.884    94.254    97.762   101.408   105.191   106.268   104.275   102.254   100.206    98.136    96.044    93.934    91.809    89.671    87.521    85.364    83.200    81.033    78.864    76.696    74.530    72.369    70.215    68.069    65.933    63.810    61.701    59.607    57.531    55.474    53.436    51.421    49.429    47.462    45.521    43.607    41.721    39.865    38.041    36.248    34.489    32.763    31.073    29.420    27.803    26.224    24.685    23.185    21.726    20.308    18.933    17.601    16.312    15.068    13.869    12.715    11.608    10.548     9.536     8.572     7.656     6.790     5.973     5.207     4.491     3.827     3.214     2.654     2.145     1.690     1.289     0.941     0.647     0.407     0.222     0.093     0.019     0.000     0.000     0.000     0.000     0.000     0.000     0.000     0.000     0.000     0.000     0.000     0.000     0.000     0.000     0.000     0.000     0.000     0.000     0.000     0.000     0.000     0.000     0.000     0.000     0.000
     0.000     0.000     0.000     0.000     0.000     0.000     0.000     0.000     0.000     0.000     0.000     0.000     0.000     0.000     0.000     0.000     0.000     0.000     0.000     0.000     0.000     0.000     0.000     0.000     0.000     0.000     0.003     0.050     0.152     0.308     0.519     0.784     1.103     1.475     1.900     2.377     2.906     3.488     4.120     4.803     5.536     6.319     7.151     8.033     8.962     9.939    10.962    12.033    13.149    14.310    15.516    16.766    18.059    19.394    20.771    22.189    23.646    25.143    26.679    28.252    29.861    31.506    33.186    34.899    36.644    38.421    40.229    42.065    43.929    45.820    47.737    49.677    51.640    53.624    55.628    57.650    59.689    61.743    63.810    65.889    67.978    70.075    72.177    74.285    76.394    78.503    80.611    82.714    84.811    86.900    88.978    91.042    93.091    95.121    97.131    99.118   101.079   103.011   104.913   106.780   104.434   100.926    97.556    94.323    91.228    88.270    85.450    82.768    80.223    77.815    75.545    73.413    71.418    69.561    67.841    66.259    64.815    63.508    62.339    61.307    60.413    59.656    59.037    58.556    58.212    58.005    57.937    58.005    58.212    58.556    59.037    59.656    60.413    61.307    62.339    63.508    64.815    66.259    67.841    69.561    71.418    73.413    75.545    77.815    80.223    82.768    85.450    88.270    91.228    94.323    97.556   100.926   104.434   106.780   104.913   103.011   101.079    99.118    97.131    95.121    93.091    91.042    88.978    86.900    84.811    82.714    80.611    78.503    76.394    74.285    72.177    70.075    67.978    65.889    63.810    61.743    59.689    57.650    55.628    53.624    51.640    49.677    47.737    45.820    43.929    42.065    40.229    38.421    36.644    34.899    33.186    31.506    29.861    28.252    26.679    25.143    23.646    22.189    20.771    19.394    18.059    16.766    15.516    14.310    13.149    12.033    10.962     9.939     8.962     8.033     7.151     6.319     5.536     4.803     4.120     3.488     2.906     2.377     1.900     1.475     1.103     0.784     0.519     0.308     0.152     0.050     0.003     0.000     0.000     0.000     0.000     0.000     0.000     0.000     0.000     0.000     0.000     0.000     0.000     0.000     0.000     0.000     0.000     0.000     0.000     0.000     0.000     0.000     0.000     0.000     0.000     0.000
     0.000     0.000     0.000     0.000     0.000     0.000     0.000     0.000     0.000     0.000     0.000     0.000     0.000     0.000     0.000     0.000     0.000     0.000     0.000     0.000     0.000     0.000     0.000     0.000     0.000     0.000     0.000     0.020     0.094     0.222     0.404     0.640     0.929     1.271     1.665     2.112     2.610     3.159     3.759     4.409     5.109     5.859     6.657     7.503     8.397     9.338    10.326    11.359    12.438    13.562    14.729    15.940    17.193    18.488    19.824    21.201    22.617    24.071    25.563    27.092    28.657    30.257    31.891    33.558    35.257    36.986    38.746    40.533    42.348    44.189    46.055    47.944    49.855    51.787    53.737    55.706    57.690    59.689    61.701    63.724    65.756    67.796    69.842    71.891    73.942    75.993    78.042    80.086    82.124    84.153    86.171    88.175    90.165    92.135    94.086    96.013    97.915    99.789   101.632   103.442   105.216   106.952   104.366   101.133    98.037    95.080    92.260    89.577    87.032    84.625    82.355    80.223    78.228    76.371    74.651    73.069    71.625    70.318    69.148    68.117    67.222    66.466    65.847    65.365    65.021    64.815    64.746    64.815    65.021    65.365    65.847    66.466    67.222    68.117    69.148    70.318    71.625    73.069    74.651    76.371    78.228    80.223    82.355    84.625    87.032    89.577    92.260    95.080    98.037   101.133   104.366   106.952   105.216   103.442   101.632    99.789    97.915    96.013    94.086    92.135    90.165    88.175    86.171    84.153    82.124    80.086    78.042    75.993    73.942    71.891    69.842    67.796    65.756    63.724    61.701    59.689    57.690    55.706    53.737    51.787    49.855    47.944    46.055    44.189    42.348    40.533    38.746    36.986    35.257    33.558    31.891    30.257    28.657    27.092    25.563    24.071    22.617    21.201    19.824    18.488    17.193    15.940    14.729    13.562    12.438    11.359    10.326     9.338     8.397     7.503     6.657     5.859     5.109     4.409     3.759     3.159     2.610     2.112     1.665     1.271     0.929     0.640     0.404     0.222     0.094     0.020     0.000     0.000     0.000     0.000     0.000     0.000     0.000     0.000     0.000     0.000     0.000     0.000     0.000     0.000     0.000     0.000     0.000     0.000     0.000     0.000     0.000     0.000     0.000     0.000     0.000     0.000
     0.000     0.000     0.000     0.000     0.000     0.000     0.000     0.000     0.000     0.000     0.000     0.000     0.000     0.000     0.000     0.000     0.000     0.000     0.000     0.000     0.000     0.000     0.000     0.000     0.000     0.000     0.000     0.003     0.049     0.148     0.302     0.508     0.767     1.079     1.443     1.858     2.325     2.842     3.410     4.027     4.694     5.409     6.173     6.984     7.843     8.748     9.699    10.696    11.737    12.823    13.952    15.123    16.337    17.592    18.887    20.222    21.596    23.008    24.457    25.943    27.464    29.019    30.607    32.228    33.880    35.562    37.273    39.012    40.778    42.569    44.384    46.223    48.082    49.962    51.860    53.775    55.706    57.650    59.607    61.575    63.552    65.535    67.524    69.516    71.510    73.503    75.494    77.480    79.460    81.431    83.390    85.336    87.267    89.179    91.072    92.941    94.785    96.602    98.388   100.142   101.861   103.542   105.182   106.780   104.985   102.027    99.207    96.524    93.979    91.572    89.302    87.170    85.175    83.318    81.598    80.016    78.572    77.265    76.095    75.064    74.170    73.413    72.794    72.312    71.968    71.762    71.693    71.762    71.968    72.312    72.794    73.413    74.170    75.064    76.095    77.265    78.572    80.016    81.598    83.318    85.175    87.170    89.302    91.572    93.979    96.524    99.207   102.027   104.985   106.780   105.182   103.542   101.861   100.142    98.388    96.602    94.785    92.941    91.072    89.179    87.267    85.336    83.390    81.431    79.460    77.480    75.494    73.503    71.510    69.516    67.524    65.535    63.552    61.575    59.607    57.650    55.706    53.775    51.860    49.962    48.082    46.223    44.384    42.569    40.778    39.012    37.273    35.562    33.880    32.228    30.607    29.019    27.464    25.943    24.457    23.008    21.596    20.222    18.887    17.592    16.337    15.123    13.952    12.823    11.737    10.696     9.699     8.748     7.843     6.984     6.173     5.409     4.694     4.027     3.410     2.842     2.325     1.858     1.443     1.079     0.767     0.508     0.302     0.148     0.049     0.003     0.000     0.000     0.000     0.000     0.000     0.000     0.000     0.000     0.000     0.000     0.000     0.000     0.000     0.000     0.000     0.000     0.000     0.000     0.000     0.000     0.000     0.000     0.000     0.000     0.000     0.000
     0.000     0.000     0.000     0.000     0.000     0.000     0.000     0.000     0.000     0.000     0.000     0.000     0.000     0.000     0.000     0.000     0.000     0.000     0.000     0.000     0.000     0.000     0.000     0.000     0.000     0.000     0.000     0.000     0.018     0.089     0.213     0.390     0.619     0.900     1.233     1.617     2.052     2.537     3.072     3.657     4.290     4.971     5.701     6.477     7.300     8.169     9.084    10.044    11.048    12.095    13.185    14.318    15.492    16.707    17.961    19.255    20.587    21.957    23.363    24.804    26.281    27.791    29.334    30.909    32.514    34.149    35.813    37.504    39.221    40.962    42.728    44.515    46.324    48.151    49.997    51.860    53.737    55.628    57.531    59.444    61.366    63.294    65.227    67.163    69.100    71.037    72.971    74.900    76.822    78.735    80.637    82.526    84.399    86.255    88.090    89.903    91.691    93.452    95.183    96.882    98.547   100.174   101.763   103.309   104.812   106.268   106.292   103.609   101.064    98.657    96.387    94.254    92.260    90.402    88.683    87.101    85.656    84.350    83.180    82.148    81.254    80.498    79.879    79.397    79.053    78.847    78.778    78.847    79.053    79.397    79.879    80.498    81.254    82.148    83.180    84.350    85.656    87.101    88.683    90.402    92.260    94.254    96.387    98.657   101.064   103.609   106.292   106.268   104.812   103.309   101.763   100.174    98.547    96.882    95.183    93.452    91.691    89.903    88.090    86.255    84.399    82.526    80.637    78.735    76.822    74.900    72.971    71.037    69.100    67.163    65.227    63.294    61.366    59.444    57.531    55.628    53.737    51.860    49.997    48.151    46.324    44.515    42.728    40.962    39.221    37.504    35.813    34.149    32.514    30.909    29.334    27.791    26.281    24.804    23.363    21.957    20.587    19.255    17.961    16.707    15.492    14.318    13.185    12.095    11.048    10.044     9.084     8.169     7.300     6.477     5.701     4.971     4.290     3.657     3.072     2.537     2.052     1.617     1.233     0.900     0.619     0.390     0.213     0.089     0.018     0.000     0.000     0.000     0.000     0.000     0.000     0.000     0.000     0.000     0.000     0.000     0.000     0.000     0.000     0.000     0.000     0.000     0.000     0.000     0.000     0.000     0.000     0.000     0.000     0.000     0.000     0.000
     0.000     0.000     0.000     0.000     0.000     0.000     0.000     0.000     0.000     0.000     0.000     0.000     0.000     0.000     0.000     0.000     0.000     0.000     0.000     0.000     0.000     0.000     0.000     0.000     0.000     0.000     0.000     0.000     0.002     0.044     0.139     0.286     0.485     0.736     1.038     1.390     1.793     2.246     2.748     3.299     3.899     4.546     5.241     5.982     6.770     7.603     8.481     9.404    10.370    11.379    12.431    13.524    14.659    15.833    17.047    18.299    19.590    20.917    22.280    23.678    25.111    26.576    28.074    29.603    31.162    32.750    34.366    36.009    37.677    39.370    41.086    42.823    44.581    46.357    48.151    49.962    51.787    53.624    55.474    57.333    59.200    61.073    62.951    64.832    66.714    68.594    70.472    72.345    74.211    76.068    77.914    79.746    81.563    83.363    85.143    86.900    88.633    90.339    92.017    93.663    95.275    96.851    98.388    99.885   101.339   102.747   104.108   105.419   106.677   105.879   103.609   101.477    99.482    97.625    95.905    94.323    92.879    91.572    90.402    89.371    88.477    87.720    87.101    86.619    86.275    86.069    86.000    86.069    86.275    86.619    87.101    87.720    88.477    89.371    90.402    91.572    92.879    94.323    95.905    97.625    99.482   101.477   103.609   105.879   106.677   105.419   104.108   102.747   101.339    99.885    98.388    96.851    95.275    93.663    92.017    90.339    88.633    86.900    85.143    83.363    81.563    79.746    77.914    76.068    74.211    72.345    70.472    68.594    66.714    64.832    62.951    61.073    59.200    57.333    55.474    53.624    51.787    49.962    48.151    46.357    44.581    42.823    41.086    39.370    37.677    36.009    34.366    32.750    31.162    29.603    28.074    26.576    25.111    23.678    22.280    20.917    19.590    18.299    17.047    15.833    14.659    13.524    12.431    11.379    10.370     9.404     8.481     7.603     6.770     5.982     5.241     4.546     3.899     3.299     2.748     2.246     1.793     1.390     1.038     0.736     0.485     0.286     0.139     0.044     0.002     0.000     0.000     0.000     0.000     0.000     0.000     0.000     0.000     0.000     0.000     0.000     0.000     0.000     0.000     0.000     0.000     0.000     0.000     0.000     0.000     0.000     0.000     0.000     0.000     0.000     0.000     0.000
     0.000     0.000     0.000     0.000     0.000     0.000     0.000     0.000     0.000     0.000     0.000     0.000     0.000     0.000     0.000     0.000     0.000     0.000     0.000     0.000     0.000     0.000     0.000     0.000     0.000     0.000     0.000     0.000     0.000     0.014     0.080     0.197     0.366     0.586     0.856     1.178     1.549     1.969     2.438     2.956     3.522     4.135     4.795     5.501     6.253     7.050     7.891     8.777     9.706    10.677    11.690    12.744    13.839    14.973    16.146    17.357    18.606    19.890    21.211    22.565    23.954    25.375    26.828    28.311    29.824    31.366    32.934    34.530    36.150    37.793    39.460    41.147    42.855    44.581    46.324    48.082    49.855    51.640    53.436    55.242    57.056    58.875    60.699    62.525    64.352    66.178    68.001    69.818    71.629    73.431    75.221    76.999    78.761    80.506    82.231    83.934    85.614    87.267    88.891    90.485    92.046    93.572    95.060    96.509    97.915    99.277   100.593   101.861   103.078   104.242   105.351   106.404   106.842   104.985   103.265   101.683   100.239    98.932    97.762    96.731    95.836    95.080    94.461    93.979    93.635    93.429    93.360    93.429    93.635    93.979    94.461    95.080    95.836    96.731    97.762    98.932   100.239   101.683   103.265   104.985   106.842   106.404   105.351   104.242   103.078   101.861   100.593    99.277    97.915    96.509    95.060    93.572    92.046    90.485    88.891    87.267    85.614    83.934    82.231    80.506    78.761    76.999    75.221    73.431    71.629    69.818    68.001    66.178    64.352    62.525    60.699    58.875    57.056    55.242    53.436    51.640    49.855    48.082    46.324    44.581    42.855    41.147    39.460    37.793    36.150    34.530    32.934    31.366    29.824    28.311    26.828    25.375    23.954    22.565    21.211    19.890    18.606    17.357    16.146    14.973    13.839    12.744    11.690    10.677     9.706     8.777     7.891     7.050     6.253     5.501     4.795     4.135     3.522     2.956     2.438     1.969     1.549     1.178     0.856     0.586     0.366     0.197     0.080     0.014     0.000     0.000     0.000     0.000     0.000     0.000     0.000     0.000     0.000     0.000     0.000     0.000     0.000     0.000     0.000     0.000     0.000     0.000     0.000     0.000     0.000     0.000     0.000     0.000     0.000     0.000     0.000     0.000
     0.000     0.000     0.000     0.000     0.000     0.000     0.000     0.000     0.000     0.000     0.000     0.000     0.000     0.000     0.000     0.000     0.000     0.000     0.000     0.000     0.000     0.000     0.000     0.000     0.000     0.000     0.000     0.000     0.000     0.001     0.036     0.123     0.262     0.451     0.690     0.980     1.319     1.707     2.143     2.627     3.159     3.738     4.363     5.034     5.750     6.511     7.316     8.164     9.055     9.988    10.962    11.978    13.032    14.127    15.259    16.429    17.636    18.878    20.156    21.467    22.812    24.189    25.597    27.035    28.502    29.997    31.519    33.066    34.639    36.234    37.851    39.490    41.147    42.823    44.515    46.223    47.944    49.677    51.421    53.174    54.935    56.701    58.471    60.244    62.017    63.789    65.557    67.321    69.077    70.825    72.561    74.285    75.993    77.684    79.356    81.007    82.634    84.235    85.808    87.352    88.863    90.339    91.780    93.181    94.541    95.859    97.131    98.357    99.533   100.658   101.730   102.747   103.708   104.610   105.453   106.234   106.952   106.429   105.260   104.228   103.334   102.577   101.958   101.477   101.133   100.926   100.858   100.926   101.133   101.477   101.958   102.577   103.334   104.228   105.260   106.429   106.952   106.234   105.453   104.610   103.708   102.747   101.730   100.658    99.533    98.357    97.131    95.859    94.541    93.181    91.780    90.339    88.863    87.352    85.808    84.235    82.634    81.007    79.356    77.684    75.993    74.285    72.561    70.825    69.077    67.321    65.557    63.789    62.017    60.244    58.471    56.701    54.935    53.174    51.421    49.677    47.944    46.223    44.515    42.823    41.147    39.490    37.851    36.234    34.639    33.066    31.519    29.997    28.502    27.035    25.597    24.189    22.812    21.467    20.156    18.878    17.636    16.429    15.259    14.127    13.032    11.978    10.962     9.988     9.055     8.164     7.316     6.511     5.750     5.034     4.363     3.738     3.159     2.627     2.143     1.707     1.319     0.980     0.690     0.451     0.262     0.123     0.036     0.001     0.000     0.000     0.000     0.000     0.000     0.000     0.000     0.000     0.000     0.000     0.000     0.000     0.000     0.000     0.000     0.000     0.000     0.000     0.000     0.000     0.000     0.000     0.000     0.000     0.000     0.000     0.000     0.000
     0.000     0.000     0.000     0.000     0.000     0.000     0.000     0.000     0.000     0.000     0.000     0.000     0.000     0.000     0.000     0.000     0.000     0.000     0.000     0.000     0.000     0.000     0.000     0.000     0.000     0.000     0.000     0.000     0.000     0.000     0.010     0.066     0.174     0.332     0.540     0.798     1.105     1.460     1.863     2.314     2.812     3.356     3.946     4.582     5.262     5.987     6.755     7.566     8.419     9.314    10.250    11.226    12.241    13.295    14.387    15.516    16.681    17.882    19.117    20.385    21.686    23.019    24.382    25.775    27.196    28.645    30.121    31.621    33.146    34.693    36.262    37.851    39.460    41.086    42.728    44.384    46.055    47.737    49.429    51.130    52.839    54.552    56.270    57.990    59.710    61.428    63.144    64.854    66.557    68.251    69.935    71.605    73.261    74.900    76.520    78.118    79.694    81.245    82.768    84.262    85.725    87.154    88.547    89.903    91.219    92.493    93.723    94.907    96.044    97.131    98.167    99.150   100.078   100.949   101.763   102.517   103.210   103.841   104.409   104.913   105.351   105.724   106.029   106.268   106.438   106.541   106.575   106.541   106.438   106.268   106.029   105.724   105.351   104.913   104.409   103.841   103.210   102.517   101.763   100.949   100.078    99.150    98.167    97.131    96.044    94.907    93.723    92.493    91.219    89.903    88.547    87.154    85.725    84.262    82.768    81.245    79.694    78.118    76.520    74.900    73.261    71.605    69.935    68.251    66.557    64.854    63.144    61.428    59.710    57.990    56.270    54.552    52.839    51.130    49.429    47.737    46.055    44.384    42.728    41.086    39.460    37.851    36.262    34.693    33.146    31.621    30.121    28.645    27.196    25.775    24.382    23.019    21.686    20.385    19.117    17.882    16.681    15.516    14.387    13.295    12.241    11.226    10.250     9.314     8.419     7.566     6.755     5.987     5.262     4.582     3.946     3.356     2.812     2.314     1.863     1.460     1.105     0.798     0.540     0.332     0.174     0.066     0.010     0.000     0.000     0.000     0.000     0.000     0.000     0.000     0.000     0.000     0.000     0.000     0.000     0.000     0.000     0.000     0.000     0.000     0.000     0.000     0.000     0.000     0.000     0.000     0.000     0.000     0.000     0.000     0.000     0.000
     0.000     0.000     0.000     0.000     0.000     0.000     0.000     0.000     0.000     0.000     0.000     0.000     0.000     0.000     0.000     0.000     0.000     0.000     0.000     0.000     0.000     0.000     0.000     0.000     0.000     0.000     0.000     0.000     0.000     0.000     0.000     0.027     0.104     0.231     0.407     0.633     0.907     1.229     1.600     2.017     2.481     2.990     3.546     4.146     4.791     5.479     6.210     6.984     7.800     8.657     9.554    10.491    11.467    12.481    13.532    14.620    15.743    16.902    18.094    19.320    20.577    21.866    23.185    24.533    25.909    27.312    28.741    30.195    31.673    33.172    34.693    36.234    37.793    39.370    40.962    42.569    44.189    45.820    47.462    49.112    50.769    52.431    54.096    55.764    57.432    59.098    60.761    62.419    64.070    65.712    67.343    68.962    70.566    72.154    73.722    75.271    76.797    78.298    79.772    81.218    82.634    84.016    85.364    86.675    87.948    89.179    90.369    91.513    92.612    93.663    94.663    95.613    96.509    97.350    98.136    98.864    99.533   100.142   100.690   101.176   101.600   101.959   102.254   102.484   102.648   102.747   102.780   102.747   102.648   102.484   102.254   101.959   101.600   101.176   100.690   100.142    99.533    98.864    98.136    97.350    96.509    95.613    94.663    93.663    92.612    91.513    90.369    89.179    87.948    86.675    85.364    84.016    82.634    81.218    79.772    78.298    76.797    75.271    73.722    72.154    70.566    68.962    67.343    65.712    64.070    62.419    60.761    59.098    57.432    55.764    54.096    52.431    50.769    49.112    47.462    45.820    44.189    42.569    40.962    39.370    37.793    36.234    34.693    33.172    31.673    30.195    28.741    27.312    25.909    24.533    23.185    21.866    20.577    19.320    18.094    16.902    15.743    14.620    13.532    12.481    11.467    10.491     9.554     8.657     7.800     6.984     6.210     5.479     4.791     4.146     3.546     2.990     2.481     2.017     1.600     1.229     0.907     0.633     0.407     0.231     0.104     0.027     0.000     0.000     0.000     0.000     0.000     0.000     0.000     0.000     0.000     0.000     0.000     0.000     0.000     0.000     0.000     0.000     0.000     0.000     0.000     0.000     0.000     0.000     0.000     0.000     0.000     0.000     0.000     0.000     0.000     0.000
     0.000     0.000     0.000     0.000     0.000     0.000     0.000     0.000     0.000     0.000     0.000     0.000     0.000     0.000     0.000     0.000     0.000     0.000     0.000     0.000     0.000     0.000     0.000     0.000     0.000     0.000     0.000     0.000     0.000     0.000     0.000     0.004     0.051     0.146     0.291     0.485     0.727     1.016     1.353     1.737     2.166     2.642     3.162     3.727     4.336     4.988     5.683     6.419     7.197     8.016     8.875     9.773    10.709    11.683    12.694    13.741    14.823    15.940    17.090    18.273    19.487    20.732    22.007    23.310    24.641    25.999    27.382    28.790    30.220    31.673    33.146    34.639    36.150    37.677    39.221    40.778    42.348    43.929    45.521    47.120    48.726    50.337    51.952    53.568    55.184    56.799    58.411    60.017    61.617    63.208    64.788    66.356    67.910    69.447    70.966    72.465    73.942    75.395    76.822    78.221    79.590    80.927    82.231    83.499    84.729    85.920    87.069    88.175    89.237    90.252    91.219    92.135    93.001    93.814    94.572    95.275    95.921    96.509    97.038    97.507    97.915    98.262    98.547    98.768    98.927    99.023    99.054    99.023    98.927    98.768    98.547    98.262    97.915    97.507    97.038    96.509    95.921    95.275    94.572    93.814    93.001    92.135    91.219    90.252    89.237    88.175    87.069    85.920    84.729    83.499    82.231    80.927    79.590    78.221    76.822    75.395    73.942    72.465    70.966    69.447    67.910    66.356    64.788    63.208    61.617    60.017    58.411    56.799    55.184    53.568    51.952    50.337    48.726    47.120    45.521    43.929    42.348    40.778    39.221    37.677    36.150    34.639    33.146    31.673    30.220    28.790    27.382    25.999    24.641    23.310    22.007    20.732    19.487    18.273    17.090    15.940    14.823    13.741    12.694    11.683    10.709     9.773     8.875     8.016     7.197     6.419     5.683     4.988     4.336     3.727     3.162     2.642     2.166     1.737     1.353     1.016     0.727     0.485     0.291     0.146     0.051     0.004     0.000     0.000     0.000     0.000     0.000     0.000     0.000     0.000     0.000     0.000     0.000     0.000     0.000     0.000     0.000     0.000     0.000     0.000     0.000     0.000     0.000     0.000     0.000     0.000     0.000     0.000     0.000     0.000     0.000     0.000
     0.000     0.000     0.000     0.000     0.000     0.000     0.000     0.000     0.000     0.000     0.000     0.000     0.000     0.000     0.000     0.000     0.000     0.000     0.000     0.000     0.000     0.000     0.000     0.000     0.000     0.000     0.000     0.000     0.000     0.000     0.000     0.000     0.016     0.081     0.194     0.355     0.565     0.821     1.125     1.475     1.870     2.311     2.797     3.326     3.899     4.515     5.173     5.872     6.613     7.393     8.214     9.073     9.969    10.904    11.874    12.881    13.922    14.997    16.105    17.245    18.416    19.618    20.849    22.108    23.394    24.706    26.044    27.405    28.790    30.195    31.621    33.066    34.530    36.009    37.504    39.012    40.533    42.065    43.607    45.156    46.712    48.273    49.837    51.403    52.969    54.533    56.094    57.650    59.200    60.740    62.271    63.789    65.293    66.781    68.251    69.702    71.131    72.537    73.918    75.271    76.595    77.888    79.149    80.374    81.563    82.714    83.825    84.894    85.920    86.900    87.834    88.719    89.555    90.339    91.072    91.750    92.373    92.941    93.452    93.904    94.298    94.633    94.907    95.121    95.275    95.367    95.397    95.367    95.275    95.121    94.907    94.633    94.298    93.904    93.452    92.941    92.373    91.750    91.072    90.339    89.555    88.719    87.834    86.900    85.920    84.894    83.825    82.714    81.563    80.374    79.149    77.888    76.595    75.271    73.918    72.537    71.131    69.702    68.251    66.781    65.293    63.789    62.271    60.740    59.200    57.650    56.094    54.533    52.969    51.403    49.837    48.273    46.712    45.156    43.607    42.065    40.533    39.012    37.504    36.009    34.530    33.066    31.621    30.195    28.790    27.405    26.044    24.706    23.394    22.108    20.849    19.618    18.416    17.245    16.105    14.997    13.922    12.881    11.874    10.904     9.969     9.073     8.214     7.393     6.613     5.872     5.173     4.515     3.899     3.326     2.797     2.311     1.870     1.475     1.125     0.821     0.565     0.355     0.194     0.081     0.016     0.000     0.000     0.000     0.000     0.000     0.000     0.000     0.000     0.000     0.000     0.000     0.000     0.000     0.000     0.000     0.000     0.000     0.000     0.000     0.000     0.000     0.000     0.000     0.000     0.000     0.000     0.000     0.000     0.000     0.000     0.000
     0.000     0.000     0.000     0.000     0.000     0.000     0.000     0.000     0.000     0.000     0.000     0.000     0.000     0.000     0.000     0.000     0.000     0.000     0.000     0.000     0.000     0.000     0.000     0.000     0.000     0.000     0.000     0.000     0.000     0.000     0.000     0.000     0.001     0.034     0.115     0.245     0.421     0.645     0.915     1.231     1.593     1.999     2.449     2.944     3.481     4.060     4.682     5.344     6.047     6.790     7.571     8.391     9.249    10.144    11.074    12.040    13.040    14.073    15.139    16.237    17.366    18.524    19.711    20.927    22.168    23.436    24.728    26.044    27.382    28.741    30.121    31.519    32.934    34.366    35.813    37.273    38.746    40.229    41.721    43.221    44.728    46.239    47.754    49.270    50.787    52.301    53.813    55.319    56.819    58.310    59.792    61.261    62.717    64.157    65.579    66.983    68.366    69.725    71.060    72.369    73.649    74.900    76.118    77.303    78.452    79.564    80.637    81.670    82.660    83.607    84.509    85.364    86.171    86.928    87.635    88.290    88.891    89.439    89.932    90.369    90.749    91.072    91.336    91.543    91.691    91.780    91.809    91.780    91.691    91.543    91.336    91.072    90.749    90.369    89.932    89.439    88.891    88.290    87.635    86.928    86.171    85.364    84.509    83.607    82.660    81.670    80.637    79.564    78.452    77.303    76.118    74.900    73.649    72.369    71.060    69.725    68.366    66.983    65.579    64.157    62.717    61.261    59.792    58.310    56.819    55.319    53.813    52.301    50.787    49.270    47.754    46.239    44.728    43.221    41.721    40.229    38.746    37.273    35.813    34.366    32.934    31.519    30.121    28.741    27.382    26.044    24.728    23.436    22.168    20.927    19.711    18.524    17.366    16.237    15.139    14.073    13.040    12.040    11.074    10.144     9.249     8.391     7.571     6.790     6.047     5.344     4.682     4.060     3.481     2.944     2.449     1.999     1.593     1.231     0.915     0.645     0.421     0.245     0.115     0.034     0.001     0.000     0.000     0.000     0.000     0.000     0.000     0.000     0.000     0.000     0.000     0.000     0.000     0.000     0.000     0.000     0.000     0.000     0.000     0.000     0.000     0.000     0.000     0.000     0.000     0.000     0.000     0.000     0.000     0.000     0.000     0.000
     0.000     0.000     0.000     0.000     0.000     0.000     0.000     0.000     0.000     0.000     0.000     0.000     0.000     0.000     0.000     0.000     0.000     0.000     0.000     0.000     0.000     0.000     0.000     0.000     0.000     0.000     0.000     0.000     0.000     0.000     0.000     0.000     0.000     0.007     0.056     0.154     0.298     0.489     0.725     1.008     1.335     1.707     2.122     2.581     3.082     3.625     4.210     4.835     5.501     6.206     6.949     7.730     8.549     9.404    10.294    11.219    12.179    13.171    14.195    15.251    16.337    17.453    18.596    19.768    20.966    22.189    23.436    24.706    25.999    27.312    28.645    29.997    31.366    32.750    34.149    35.562    36.986    38.421    39.865    41.317    42.775    44.238    45.704    47.171    48.639    50.104    51.567    53.025    54.476    55.919    57.352    58.774    60.182    61.575    62.951    64.309    65.646    66.960    68.251    69.516    70.754    71.962    73.140    74.285    75.395    76.469    77.506    78.503    79.460    80.374    81.245    82.070    82.849    83.580    84.262    84.894    85.475    86.003    86.479    86.900    87.267    87.578    87.834    88.033    88.175    88.261    88.290    88.261    88.175    88.033    87.834    87.578    87.267    86.900    86.479    86.003    85.475    84.894    84.262    83.580    82.849    82.070    81.245    80.374    79.460    78.503    77.506    76.469    75.395    74.285    73.140    71.962    70.754    69.516    68.251    66.960    65.646    64.309    62.951    61.575    60.182    58.774    57.352    55.919    54.476    53.025    51.567    50.104    48.639    47.171    45.704    44.238    42.775    41.317    39.865    38.421    36.986    35.562    34.149    32.750    31.366    29.997    28.645    27.312    25.999    24.706    23.436    22.189    20.966    19.768    18.596    17.453    16.337    15.251    14.195    13.171    12.179    11.219    10.294     9.404     8.549     7.730     6.949     6.206     5.501     4.835     4.210     3.625     3.082     2.581     2.122     1.707     1.335     1.008     0.725     0.489     0.298     0.154     0.056     0.007     0.000     0.000     0.000     0.000     0.000     0.000     0.000     0.000     0.000     0.000     0.000     0.000     0.000     0.000     0.000     0.000     0.000     0.000     0.000     0.000     0.000     0.000     0.000     0.000     0.000     0.000     0.000     0.000     0.000     0.000     0.000     0.000
     0.000     0.000     0.000     0.000     0.000     0.000     0.000     0.000     0.000     0.000     0.000     0.000     0.000     0.000     0.000     0.000     0.000     0.000     0.000     0.000     0.000     0.000     0.000     0.000     0.000     0.000     0.000     0.000     0.000     0.000     0.000     0.000     0.000     0.000     0.018     0.083     0.195     0.352     0.556     0.804     1.097     1.434     1.815     2.238     2.704     3.211     3.759     4.347     4.975     5.642     6.348     7.090     7.870     8.685     9.536    10.421    11.339    12.290    13.273    14.287    15.331    16.404    17.505    18.633    19.787    20.966    22.168    23.394    24.641    25.909    27.196    28.502    29.824    31.162    32.514    33.880    35.257    36.644    38.041    39.445    40.855    42.269    43.687    45.106    46.526    47.944    49.359    50.769    52.172    53.568    54.954    56.329    57.690    59.037    60.368    61.680    62.973    64.243    65.491    66.714    67.910    69.077    70.215    71.321    72.393    73.431    74.432    75.395    76.319    77.201    78.042    78.838    79.590    80.296    80.954    81.563    82.124    82.634    83.092    83.499    83.852    84.153    84.399    84.591    84.729    84.811    84.839    84.811    84.729    84.591    84.399    84.153    83.852    83.499    83.092    82.634    82.124    81.563    80.954    80.296    79.590    78.838    78.042    77.201    76.319    75.395    74.432    73.431    72.393    71.321    70.215    69.077    67.910    66.714    65.491    64.243    62.973    61.680    60.368    59.037    57.690    56.329    54.954    53.568    52.172    50.769    49.359    47.944    46.526    45.106    43.687    42.269    40.855    39.445    38.041    36.644    35.257    33.880    32.514    31.162    29.824    28.502    27.196    25.909    24.641    23.394    22.168    20.966    19.787    18.633    17.505    16.404    15.331    14.287    13.273    12.290    11.339    10.421     9.536     8.685     7.870     7.090     6.348     5.642     4.975     4.347     3.759     3.211     2.704     2.238     1.815     1.434     1.097     0.804     0.556     0.352     0.195     0.083     0.018     0.000     0.000     0.000     0.000     0.000     0.000     0.000     0.000     0.000     0.000     0.000     0.000     0.000     0.000     0.000     0.000     0.000     0.000     0.000     0.000     0.000     0.000     0.000     0.000     0.000     0.000     0.000     0.000     0.000     0.000     0.000     0.000     0.000
     0.000     0.000     0.000     0.000     0.000     0.000     0.000     0.000     0.000     0.000     0.000     0.000     0.000     0.000     0.000     0.000     0.000     0.000     0.000     0.000     0.000     0.000     0.000     0.000     0.000     0.000     0.000     0.000     0.000     0.000     0.000     0.000     0.000     0.000     0.001     0.034     0.112     0.237     0.407     0.622     0.881     1.183     1.529     1.917     2.347     2.818     3.329     3.881     4.472     5.101     5.768     6.472     7.213     7.989     8.800     9.645    10.523    11.433    12.375    13.347    14.349    15.379    16.437    17.522    18.633    19.768    20.927    22.108    23.310    24.533    25.775    27.035    28.311    29.603    30.909    32.228    33.558    34.899    36.248    37.605    38.968    40.335    41.706    43.078    44.450    45.820    47.188    48.551    49.908    51.257    52.597    53.926    55.242    56.544    57.830    59.098    60.347    61.575    62.780    63.962    65.117    66.245    67.343    68.411    69.447    70.449    71.415    72.345    73.237    74.089    74.900    75.668    76.394    77.075    77.710    78.298    78.838    79.330    79.772    80.164    80.506    80.795    81.033    81.218    81.351    81.431    81.457    81.431    81.351    81.218    81.033    80.795    80.506    80.164    79.772    79.330    78.838    78.298    77.710    77.075    76.394    75.668    74.900    74.089    73.237    72.345    71.415    70.449    69.447    68.411    67.343    66.245    65.117    63.962    62.780    61.575    60.347    59.098    57.830    56.544    55.242    53.926    52.597    51.257    49.908    48.551    47.188    45.820    44.450    43.078    41.706    40.335    38.968    37.605    36.248    34.899    33.558    32.228    30.909    29.603    28.311    27.035    25.775    24.533    23.310    22.108    20.927    19.768    18.633    17.522    16.437    15.379    14.349    13.347    12.375    11.433    10.523     9.645     8.800     7.989     7.213     6.472     5.768     5.101     4.472     3.881     3.329     2.818     2.347     1.917     1.529     1.183     0.881     0.622     0.407     0.237     0.112     0.034     0.001     0.000     0.000     0.000     0.000     0.000     0.000     0.000     0.000     0.000     0.000     0.000     0.000     0.000     0.000     0.000     0.000     0.000     0.000     0.000     0.000     0.000     0.000     0.000     0.000     0.000     0.000     0.000     0.000     0.000     0.000     0.000     0.000     0.000
     0.000     0.000     0.000     0.000     0.000     0.000     0.000     0.000     0.000     0.000     0.000     0.000     0.000     0.000     0.000     0.000     0.000     0.000     0.000     0.000     0.000     0.000     0.000     0.000     0.000     0.000     0.000     0.000     0.000     0.000     0.000     0.000     0.000     0.000     0.000     0.006     0.052     0.144     0.280     0.461     0.686     0.954     1.265     1.617     2.012     2.447     2.922     3.437     3.990     4.582     5.211     5.877     6.579     7.316     8.087     8.892     9.730    10.600    11.500    12.431    13.391    14.380    15.395    16.437    17.505    18.596    19.711    20.849    22.007    23.185    24.382    25.597    26.828    28.074    29.334    30.607    31.891    33.186    34.489    35.799    37.115    38.436    39.760    41.086    42.411    43.736    45.057    46.374    47.685    48.989    50.283    51.567    52.839    54.096    55.338    56.564    57.770    58.956    60.120    61.261    62.377    63.465    64.526    65.557    66.557    67.524    68.457    69.354    70.215    71.037    71.819    72.561    73.261    73.918    74.530    75.097    75.619    76.093    76.519    76.898    77.227    77.506    77.735    77.914    78.042    78.118    78.144    78.118    78.042    77.914    77.735    77.506    77.227    76.898    76.519    76.093    75.619    75.097    74.530    73.918    73.261    72.561    71.819    71.037    70.215    69.354    68.457    67.524    66.557    65.557    64.526    63.465    62.377    61.261    60.120    58.956    57.770    56.564    55.338    54.096    52.839    51.567    50.283    48.989    47.685    46.374    45.057    43.736    42.411    41.086    39.760    38.436    37.115    35.799    34.489    33.186    31.891    30.607    29.334    28.074    26.828    25.597    24.382    23.185    22.007    20.849    19.711    18.596    17.505    16.437    15.395    14.380    13.391    12.431    11.500    10.600     9.730     8.892     8.087     7.316     6.579     5.877     5.211     4.582     3.990     3.437     2.922     2.447     2.012     1.617     1.265     0.954     0.686     0.461     0.280     0.144     0.052     0.006     0.000     0.000     0.000     0.000     0.000     0.000     0.000     0.000     0.000     0.000     0.000     0.000     0.000     0.000     0.000     0.000     0.000     0.000     0.000     0.000     0.000     0.000     0.000     0.000     0.000     0.000     0.000     0.000     0.000     0.000     0.000     0.000     0.000     0.000
     0.000     0.000     0.000     0.000     0.000     0.000     0.000     0.000     0.000     0.000     0.000     0.000     0.000     0.000     0.000     0.000     0.000     0.000     0.000     0.000     0.000     0.000     0.000     0.000     0.000     0.000     0.000     0.000     0.000     0.000     0.000     0.000     0.000     0.000     0.000     0.000     0.014     0.073     0.176     0.324     0.514     0.748     1.023     1.341     1.700     2.099     2.537     3.015     3.532     4.086     4.678     5.305     5.968     6.667     7.399     8.164     8.962     9.791    10.651    11.541    12.459    13.406    14.380    15.379    16.404    17.453    18.524    19.618    20.732    21.866    23.019    24.189    25.375    26.576    27.791    29.019    30.257    31.506    32.763    34.028    35.298    36.573    37.851    39.131    40.411    41.690    42.966    44.238    45.504    46.763    48.013    49.253    50.481    51.695    52.894    54.077    55.242    56.387    57.511    58.612    59.689    60.740    61.764    62.759    63.724    64.657    65.557    66.423    67.253    68.046    68.801    69.516    70.191    70.825    71.415    71.962    72.465    72.922    73.334    73.698    74.015    74.285    74.505    74.678    74.801    74.875    74.900    74.875    74.801    74.678    74.505    74.285    74.015    73.698    73.334    72.922    72.465    71.962    71.415    70.825    70.191    69.516    68.801    68.046    67.253    66.423    65.557    64.657    63.724    62.759    61.764    60.740    59.689    58.612    57.511    56.387    55.242    54.077    52.894    51.695    50.481    49.253    48.013    46.763    45.504    44.238    42.966    41.690    40.411    39.131    37.851    36.573    35.298    34.028    32.763    31.506    30.257    29.019    27.791    26.576    25.375    24.189    23.019    21.866    20.732    19.618    18.524    17.453    16.404    15.379    14.380    13.406    12.459    11.541    10.651     9.791     8.962     8.164     7.399     6.667     5.968     5.305     4.678     4.086     3.532     3.015     2.537     2.099     1.700     1.341     1.023     0.748     0.514     0.324     0.176     0.073     0.014     0.000     0.000     0.000     0.000     0.000     0.000     0.000     0.000     0.000     0.000     0.000     0.000     0.000     0.000     0.000     0.000     0.000     0.000     0.000     0.000     0.000     0.000     0.000     0.000     0.000     0.000     0.000     0.000     0.000     0.000     0.000     0.000     0.000     0.000     0.000
     0.000     0.000     0.000     0.000     0.000     0.000     0.000     0.000     0.000     0.000     0.000     0.000     0.000     0.000     0.000     0.000     0.000     0.000     0.000     0.000     0.000     0.000     0.000     0.000     0.000     0.000     0.000     0.000     0.000     0.000     0.000     0.000     0.000     0.000     0.000     0.000     0.000     0.026     0.096     0.209     0.366     0.565     0.806     1.088     1.411     1.774     2.177     2.618     3.098     3.615     4.169     4.758     5.383     6.042     6.735     7.461     8.219     9.008     9.828    10.677    11.554    12.459    13.391    14.349    15.331    16.337    17.366    18.416    19.487    20.577    21.686    22.812    23.954    25.111    26.281    27.464    28.657    29.861    31.073    32.293    33.518    34.748    35.981    37.216    38.451    39.685    40.916    42.144    43.366    44.581    45.787    46.984    48.169    49.341    50.498    51.640    52.764    53.869    54.954    56.017    57.056    58.070    59.057    60.017    60.948    61.848    62.717    63.552    64.352    65.117    65.845    66.535    67.185    67.796    68.366    68.893    69.377    69.818    70.215    70.566    70.872    71.131    71.344    71.510    71.629    71.700    71.724    71.700    71.629    71.510    71.344    71.131    70.872    70.566    70.215    69.818    69.377    68.893    68.366    67.796    67.185    66.535    65.845    65.117    64.352    63.552    62.717    61.848    60.948    60.017    59.057    58.070    57.056    56.017    54.954    53.869    52.764    51.640    50.498    49.341    48.169    46.984    45.787    44.581    43.366    42.144    40.916    39.685    38.451    37.216    35.981    34.748    33.518    32.293    31.073    29.861    28.657    27.464    26.281    25.111    23.954    22.812    21.686    20.577    19.487    18.416    17.366    16.337    15.331    14.349    13.391    12.459    11.554    10.677     9.828     9.008     8.219     7.461     6.735     6.042     5.383     4.758     4.169     3.615     3.098     2.618     2.177     1.774     1.411     1.088     0.806     0.565     0.366     0.209     0.096     0.026     0.000     0.000     0.000     0.000     0.000     0.000     0.000     0.000     0.000     0.000     0.000     0.000     0.000     0.000     0.000     0.000     0.000     0.000     0.000     0.000     0.000     0.000     0.000     0.000     0.000     0.000     0.000     0.000     0.000     0.000     0.000     0.000     0.000     0.000     0.000     0.000
     0.000     0.000     0.000     0.000     0.000     0.000     0.000     0.000     0.000     0.000     0.000     0.000     0.000     0.000     0.000     0.000     0.000     0.000     0.000     0.000     0.000     0.000     0.000     0.000     0.000     0.000     0.000     0.000     0.000     0.000     0.000     0.000     0.000     0.000     0.000     0.000     0.000     0.002     0.039     0.119     0.241     0.406     0.612     0.860     1.147     1.475     1.841     2.246     2.689     3.169     3.685     4.237     4.823     5.444     6.098     6.785     7.503     8.252     9.032     9.840    10.677    11.541    12.431    13.347    14.287    15.251    16.237    17.245    18.273    19.320    20.385    21.467    22.565    23.678    24.804    25.943    27.092    28.252    29.420    30.595    31.775    32.961    34.149    35.340    36.531    37.721    38.908    40.092    41.271    42.443    43.607    44.761    45.904    47.035    48.151    49.253    50.337    51.403    52.449    53.474    54.476    55.454    56.407    57.333    58.230    59.098    59.935    60.740    61.512    62.249    62.951    63.616    64.243    64.832    65.381    65.889    66.356    66.781    67.163    67.501    67.796    68.046    68.251    68.411    68.526    68.594    68.617    68.594    68.526    68.411    68.251    68.046    67.796    67.501    67.163    66.781    66.356    65.889    65.381    64.832    64.243    63.616    62.951    62.249    61.512    60.740    59.935    59.098    58.230    57.333    56.407    55.454    54.476    53.474    52.449    51.403    50.337    49.253    48.151    47.035    45.904    44.761    43.607    42.443    41.271    40.092    38.908    37.721    36.531    35.340    34.149    32.961    31.775    30.595    29.420    28.252    27.092    25.943    24.804    23.678    22.565    21.467    20.385    19.320    18.273    17.245    16.237    15.251    14.287    13.347    12.431    11.541    10.677     9.840     9.032     8.252     7.503     6.785     6.098     5.444     4.823     4.237     3.685     3.169     2.689     2.246     1.841     1.475     1.147     0.860     0.612     0.406     0.241     0.119     0.039     0.002     0.000     0.000     0.000     0.000     0.000     0.000     0.000     0.000     0.000     0.000     0.000     0.000     0.000     0.000     0.000     0.000     0.000     0.000     0.000     0.000     0.000     0.000     0.000     0.000     0.000     0.000     0.000     0.000     0.000     0.000     0.000     0.000     0.000     0.000     0.000     0.000
[truncated: 55,463 more chars]
