# Supplementary material for: The near-field tsunami generated by the 15 January 2022 eruption of the Hunga Tonga-Hunga Ha’apai volcano and its impact on Tongatapu, Tonga
Source: Sci Rep. 2022 Sep 7;12:15187. doi: 10.1038/s41598-022-19486-w (PMC9452557; doi:10.1038/s41598-022-19486-w)
Supplement: Supplementary file 2 — Supplementary Information 2. [file 41598_2022_19486_MOESM2_ESM.zip › WL_750TNT.asc]

ncols                       252
nrows                       180
xllcorner              -175.427
yllcorner               -20.570
cellsize      0.000277777784504
NODATA_value  -9999
     0.000     0.000     0.000     0.000     0.000     0.000     0.000     0.000     0.000     0.000     0.000     0.000     0.000     0.000     0.000     0.000     0.000     0.000     0.000     0.000     0.000     0.000     0.000     0.000     0.000     0.000     0.000     0.000     0.000     0.000     0.000     0.000     0.000     0.000     0.000     0.000     0.000     0.000     0.000     0.000     0.000     0.000     0.000     0.000     0.000     0.000     0.000     0.005     0.034     0.091     0.173     0.280     0.412     0.569     0.749     0.951     1.176     1.423     1.690     1.977     2.284     2.610     2.954     3.315     3.693     4.087     4.496     4.920     5.357     5.807     6.270     6.744     7.229     7.723     8.227     8.739     9.259     9.786    10.318    10.856    11.398    11.944    12.492    13.043    13.595    14.147    14.698    15.249    15.798    16.344    16.886    17.424    17.957    18.485    19.005    19.519    20.024    20.520    21.008    21.484    21.951    22.405    22.847    23.277    23.693    24.095    24.483    24.855    25.212    25.553    25.876    26.183    26.472    26.743    26.995    27.229    27.444    27.639    27.814    27.969    28.104    28.219    28.313    28.386    28.439    28.470    28.481    28.470    28.439    28.386    28.313    28.219    28.104    27.969    27.814    27.639    27.444    27.229    26.995    26.743    26.472    26.183    25.876    25.553    25.212    24.855    24.483    24.095    23.693    23.277    22.847    22.405    21.951    21.484    21.008    20.520    20.024    19.519    19.005    18.485    17.957    17.424    16.886    16.344    15.798    15.249    14.698    14.147    13.595    13.043    12.492    11.944    11.398    10.856    10.318     9.786     9.259     8.739     8.227     7.723     7.229     6.744     6.270     5.807     5.357     4.920     4.496     4.087     3.693     3.315     2.954     2.610     2.284     1.977     1.690     1.423     1.176     0.951     0.749     0.569     0.412     0.280     0.173     0.091     0.034     0.005     0.000     0.000     0.000     0.000     0.000     0.000     0.000     0.000     0.000     0.000     0.000     0.000     0.000     0.000     0.000     0.000     0.000     0.000     0.000     0.000     0.000     0.000     0.000     0.000     0.000     0.000     0.000     0.000     0.000     0.000     0.000     0.000     0.000     0.000     0.000     0.000     0.000     0.000     0.000     0.000     0.000     0.000     0.000     0.000     0.000     0.000
     0.000     0.000     0.000     0.000     0.000     0.000     0.000     0.000     0.000     0.000     0.000     0.000     0.000     0.000     0.000     0.000     0.000     0.000     0.000     0.000     0.000     0.000     0.000     0.000     0.000     0.000     0.000     0.000     0.000     0.000     0.000     0.000     0.000     0.000     0.000     0.000     0.000     0.000     0.000     0.000     0.000     0.000     0.000     0.000     0.000     0.000     0.007     0.041     0.102     0.189     0.303     0.442     0.606     0.795     1.006     1.241     1.498     1.777     2.076     2.396     2.735     3.094     3.470     3.863     4.274     4.700     5.141     5.597     6.067     6.550     7.044     7.550     8.067     8.593     9.129     9.672    10.224    10.781    11.345    11.913    12.486    13.062    13.641    14.221    14.802    15.383    15.964    16.543    17.120    17.693    18.263    18.828    19.387    19.940    20.487    21.025    21.554    22.075    22.585    23.084    23.573    24.048    24.511    24.961    25.397    25.817    26.223    26.612    26.985    27.341    27.680    28.000    28.302    28.586    28.850    29.094    29.318    29.522    29.705    29.867    30.008    30.128    30.226    30.303    30.358    30.391    30.402    30.391    30.358    30.303    30.226    30.128    30.008    29.867    29.705    29.522    29.318    29.094    28.850    28.586    28.302    28.000    27.680    27.341    26.985    26.612    26.223    25.817    25.397    24.961    24.511    24.048    23.573    23.084    22.585    22.075    21.554    21.025    20.487    19.940    19.387    18.828    18.263    17.693    17.120    16.543    15.964    15.383    14.802    14.221    13.641    13.062    12.486    11.913    11.345    10.781    10.224     9.672     9.129     8.593     8.067     7.550     7.044     6.550     6.067     5.597     5.141     4.700     4.274     3.863     3.470     3.094     2.735     2.396     2.076     1.777     1.498     1.241     1.006     0.795     0.606     0.442     0.303     0.189     0.102     0.041     0.007     0.000     0.000     0.000     0.000     0.000     0.000     0.000     0.000     0.000     0.000     0.000     0.000     0.000     0.000     0.000     0.000     0.000     0.000     0.000     0.000     0.000     0.000     0.000     0.000     0.000     0.000     0.000     0.000     0.000     0.000     0.000     0.000     0.000     0.000     0.000     0.000     0.000     0.000     0.000     0.000     0.000     0.000     0.000     0.000     0.000
     0.000     0.000     0.000     0.000     0.000     0.000     0.000     0.000     0.000     0.000     0.000     0.000     0.000     0.000     0.000     0.000     0.000     0.000     0.000     0.000     0.000     0.000     0.000     0.000     0.000     0.000     0.000     0.000     0.000     0.000     0.000     0.000     0.000     0.000     0.000     0.000     0.000     0.000     0.000     0.000     0.000     0.000     0.000     0.000     0.000     0.009     0.046     0.111     0.204     0.323     0.469     0.640     0.836     1.057     1.301     1.568     1.857     2.169     2.501     2.853     3.225     3.616     4.025     4.451     4.894     5.353     5.828     6.316     6.818     7.334     7.861     8.399     8.948     9.507    10.075    10.650    11.233    11.822    12.417    13.017    13.621    14.228    14.837    15.447    16.058    16.669    17.279    17.887    18.492    19.094    19.692    20.284    20.870    21.450    22.021    22.585    23.139    23.684    24.218    24.740    25.251    25.748    26.233    26.703    27.158    27.597    28.021    28.428    28.818    29.190    29.543    29.878    30.194    30.489    30.765    31.020    31.254    31.467    31.658    31.828    31.975    32.100    32.202    32.282    32.340    32.374    32.385    32.374    32.340    32.282    32.202    32.100    31.975    31.828    31.658    31.467    31.254    31.020    30.765    30.489    30.194    29.878    29.543    29.190    28.818    28.428    28.021    27.597    27.158    26.703    26.233    25.748    25.251    24.740    24.218    23.684    23.139    22.585    22.021    21.450    20.870    20.284    19.692    19.094    18.492    17.887    17.279    16.669    16.058    15.447    14.837    14.228    13.621    13.017    12.417    11.822    11.233    10.650    10.075     9.507     8.948     8.399     7.861     7.334     6.818     6.316     5.828     5.353     4.894     4.451     4.025     3.616     3.225     2.853     2.501     2.169     1.857     1.568     1.301     1.057     0.836     0.640     0.469     0.323     0.204     0.111     0.046     0.009     0.000     0.000     0.000     0.000     0.000     0.000     0.000     0.000     0.000     0.000     0.000     0.000     0.000     0.000     0.000     0.000     0.000     0.000     0.000     0.000     0.000     0.000     0.000     0.000     0.000     0.000     0.000     0.000     0.000     0.000     0.000     0.000     0.000     0.000     0.000     0.000     0.000     0.000     0.000     0.000     0.000     0.000     0.000     0.000
     0.000     0.000     0.000     0.000     0.000     0.000     0.000     0.000     0.000     0.000     0.000     0.000     0.000     0.000     0.000     0.000     0.000     0.000     0.000     0.000     0.000     0.000     0.000     0.000     0.000     0.000     0.000     0.000     0.000     0.000     0.000     0.000     0.000     0.000     0.000     0.000     0.000     0.000     0.000     0.000     0.000     0.000     0.000     0.000     0.011     0.051     0.120     0.216     0.341     0.492     0.670     0.873     1.102     1.355     1.631     1.931     2.253     2.597     2.962     3.348     3.753     4.177     4.619     5.078     5.554     6.046     6.554     7.076     7.611     8.159     8.719     9.291     9.872    10.464    11.064    11.672    12.287    12.909    13.535    14.167    14.802    15.440    16.080    16.722    17.363    18.004    18.644    19.281    19.916    20.546    21.172    21.792    22.405    23.011    23.610    24.199    24.779    25.348    25.906    26.452    26.985    27.505    28.011    28.502    28.977    29.436    29.878    30.303    30.710    31.098    31.467    31.816    32.145    32.454    32.742    33.008    33.252    33.474    33.673    33.850    34.004    34.134    34.241    34.324    34.384    34.420    34.432    34.420    34.384    34.324    34.241    34.134    34.004    33.850    33.673    33.474    33.252    33.008    32.742    32.454    32.145    31.816    31.467    31.098    30.710    30.303    29.878    29.436    28.977    28.502    28.011    27.505    26.985    26.452    25.906    25.348    24.779    24.199    23.610    23.011    22.405    21.792    21.172    20.546    19.916    19.281    18.644    18.004    17.363    16.722    16.080    15.440    14.802    14.167    13.535    12.909    12.287    11.672    11.064    10.464     9.872     9.291     8.719     8.159     7.611     7.076     6.554     6.046     5.554     5.078     4.619     4.177     3.753     3.348     2.962     2.597     2.253     1.931     1.631     1.355     1.102     0.873     0.670     0.492     0.341     0.216     0.120     0.051     0.011     0.000     0.000     0.000     0.000     0.000     0.000     0.000     0.000     0.000     0.000     0.000     0.000     0.000     0.000     0.000     0.000     0.000     0.000     0.000     0.000     0.000     0.000     0.000     0.000     0.000     0.000     0.000     0.000     0.000     0.000     0.000     0.000     0.000     0.000     0.000     0.000     0.000     0.000     0.000     0.000     0.000     0.000     0.000
     0.000     0.000     0.000     0.000     0.000     0.000     0.000     0.000     0.000     0.000     0.000     0.000     0.000     0.000     0.000     0.000     0.000     0.000     0.000     0.000     0.000     0.000     0.000     0.000     0.000     0.000     0.000     0.000     0.000     0.000     0.000     0.000     0.000     0.000     0.000     0.000     0.000     0.000     0.000     0.000     0.000     0.000     0.000     0.012     0.054     0.126     0.226     0.355     0.512     0.695     0.905     1.141     1.402     1.688     1.997     2.330     2.685     3.063     3.461     3.879     4.318     4.775     5.251     5.744     6.253     6.779     7.320     7.875     8.444     9.025     9.619    10.224    10.839    11.463    12.096    12.737    13.385    14.039    14.698    15.362    16.029    16.699    17.371    18.043    18.716    19.387    20.057    20.725    21.389    22.048    22.702    23.351    23.992    24.626    25.251    25.866    26.472    27.066    27.649    28.219    28.776    29.318    29.846    30.358    30.854    31.332    31.794    32.237    32.661    33.066    33.450    33.815    34.158    34.479    34.779    35.057    35.311    35.542    35.750    35.935    36.095    36.231    36.342    36.429    36.491    36.528    36.541    36.528    36.491    36.429    36.342    36.231    36.095    35.935    35.750    35.542    35.311    35.057    34.779    34.479    34.158    33.815    33.450    33.066    32.661    32.237    31.794    31.332    30.854    30.358    29.846    29.318    28.776    28.219    27.649    27.066    26.472    25.866    25.251    24.626    23.992    23.351    22.702    22.048    21.389    20.725    20.057    19.387    18.716    18.043    17.371    16.699    16.029    15.362    14.698    14.039    13.385    12.737    12.096    11.463    10.839    10.224     9.619     9.025     8.444     7.875     7.320     6.779     6.253     5.744     5.251     4.775     4.318     3.879     3.461     3.063     2.685     2.330     1.997     1.688     1.402     1.141     0.905     0.695     0.512     0.355     0.226     0.126     0.054     0.012     0.000     0.000     0.000     0.000     0.000     0.000     0.000     0.000     0.000     0.000     0.000     0.000     0.000     0.000     0.000     0.000     0.000     0.000     0.000     0.000     0.000     0.000     0.000     0.000     0.000     0.000     0.000     0.000     0.000     0.000     0.000     0.000     0.000     0.000     0.000     0.000     0.000     0.000     0.000     0.000     0.000     0.000
     0.000     0.000     0.000     0.000     0.000     0.000     0.000     0.000     0.000     0.000     0.000     0.000     0.000     0.000     0.000     0.000     0.000     0.000     0.000     0.000     0.000     0.000     0.000     0.000     0.000     0.000     0.000     0.000     0.000     0.000     0.000     0.000     0.000     0.000     0.000     0.000     0.000     0.000     0.000     0.000     0.000     0.000     0.013     0.056     0.130     0.234     0.366     0.527     0.716     0.932     1.175     1.443     1.737     2.056     2.399     2.765     3.153     3.564     3.996     4.448     4.920     5.411     5.920     6.447     6.991     7.550     8.125     8.714     9.317     9.932    10.560    11.198    11.847    12.505    13.171    13.846    14.527    15.214    15.906    16.602    17.302    18.004    18.708    19.412    20.116    20.819    21.519    22.217    22.911    23.600    24.284    24.961    25.631    26.292    26.945    27.587    28.219    28.839    29.447    30.041    30.621    31.187    31.737    32.271    32.788    33.287    33.767    34.229    34.671    35.093    35.494    35.873    36.231    36.566    36.878    37.167    37.432    37.673    37.889    38.081    38.248    38.390    38.506    38.596    38.661    38.700    38.713    38.700    38.661    38.596    38.506    38.390    38.248    38.081    37.889    37.673    37.432    37.167    36.878    36.566    36.231    35.873    35.494    35.093    34.671    34.229    33.767    33.287    32.788    32.271    31.737    31.187    30.621    30.041    29.447    28.839    28.219    27.587    26.945    26.292    25.631    24.961    24.284    23.600    22.911    22.217    21.519    20.819    20.116    19.412    18.708    18.004    17.302    16.602    15.906    15.214    14.527    13.846    13.171    12.505    11.847    11.198    10.560     9.932     9.317     8.714     8.125     7.550     6.991     6.447     5.920     5.411     4.920     4.448     3.996     3.564     3.153     2.765     2.399     2.056     1.737     1.443     1.175     0.932     0.716     0.527     0.366     0.234     0.130     0.056     0.013     0.000     0.000     0.000     0.000     0.000     0.000     0.000     0.000     0.000     0.000     0.000     0.000     0.000     0.000     0.000     0.000     0.000     0.000     0.000     0.000     0.000     0.000     0.000     0.000     0.000     0.000     0.000     0.000     0.000     0.000     0.000     0.000     0.000     0.000     0.000     0.000     0.000     0.000     0.000     0.000     0.000
     0.000     0.000     0.000     0.000     0.000     0.000     0.000     0.000     0.000     0.000     0.000     0.000     0.000     0.000     0.000     0.000     0.000     0.000     0.000     0.000     0.000     0.000     0.000     0.000     0.000     0.000     0.000     0.000     0.000     0.000     0.000     0.000     0.000     0.000     0.000     0.000     0.000     0.000     0.000     0.000     0.000     0.013     0.057     0.132     0.238     0.373     0.538     0.731     0.953     1.202     1.477     1.779     2.106     2.458     2.834     3.234     3.656     4.100     4.566     5.052     5.558     6.083     6.627     7.188     7.766     8.360     8.969     9.592    10.229    10.879    11.540    12.213    12.896    13.588    14.289    14.997    15.711    16.432    17.158    17.887    18.620    19.355    20.091    20.827    21.563    22.298    23.030    23.758    24.483    25.202    25.916    26.622    27.321    28.011    28.691    29.361    30.019    30.666    31.299    31.918    32.523    33.112    33.685    34.241    34.779    35.299    35.799    36.280    36.740    37.179    37.597    37.992    38.364    38.713    39.038    39.338    39.614    39.865    40.090    40.290    40.464    40.611    40.732    40.826    40.893    40.934    40.947    40.934    40.893    40.826    40.732    40.611    40.464    40.290    40.090    39.865    39.614    39.338    39.038    38.713    38.364    37.992    37.597    37.179    36.740    36.280    35.799    35.299    34.779    34.241    33.685    33.112    32.523    31.918    31.299    30.666    30.019    29.361    28.691    28.011    27.321    26.622    25.916    25.202    24.483    23.758    23.030    22.298    21.563    20.827    20.091    19.355    18.620    17.887    17.158    16.432    15.711    14.997    14.289    13.588    12.896    12.213    11.540    10.879    10.229     9.592     8.969     8.360     7.766     7.188     6.627     6.083     5.558     5.052     4.566     4.100     3.656     3.234     2.834     2.458     2.106     1.779     1.477     1.202     0.953     0.731     0.538     0.373     0.238     0.132     0.057     0.013     0.000     0.000     0.000     0.000     0.000     0.000     0.000     0.000     0.000     0.000     0.000     0.000     0.000     0.000     0.000     0.000     0.000     0.000     0.000     0.000     0.000     0.000     0.000     0.000     0.000     0.000     0.000     0.000     0.000     0.000     0.000     0.000     0.000     0.000     0.000     0.000     0.000     0.000     0.000     0.000
     0.000     0.000     0.000     0.000     0.000     0.000     0.000     0.000     0.000     0.000     0.000     0.000     0.000     0.000     0.000     0.000     0.000     0.000     0.000     0.000     0.000     0.000     0.000     0.000     0.000     0.000     0.000     0.000     0.000     0.000     0.000     0.000     0.000     0.000     0.000     0.000     0.000     0.000     0.000     0.000     0.012     0.056     0.132     0.239     0.377     0.545     0.742     0.968     1.222     1.504     1.813     2.148     2.508     2.894     3.304     3.737     4.193     4.672     5.171     5.692     6.232     6.792     7.370     7.966     8.578     9.207     9.851    10.509    11.180    11.865    12.561    13.268    13.986    14.712    15.447    16.190    16.939    17.693    18.453    19.216    19.982    20.750    21.519    22.289    23.057    23.824    24.588    25.348    26.104    26.854    27.597    28.334    29.062    29.781    30.489    31.187    31.873    32.546    33.205    33.850    34.479    35.093    35.689    36.268    36.828    37.369    37.889    38.390    38.868    39.325    39.759    40.170    40.557    40.920    41.258    41.571    41.858    42.119    42.353    42.561    42.741    42.895    43.020    43.118    43.188    43.230    43.244    43.230    43.188    43.118    43.020    42.895    42.741    42.561    42.353    42.119    41.858    41.571    41.258    40.920    40.557    40.170    39.759    39.325    38.868    38.390    37.889    37.369    36.828    36.268    35.689    35.093    34.479    33.850    33.205    32.546    31.873    31.187    30.489    29.781    29.062    28.334    27.597    26.854    26.104    25.348    24.588    23.824    23.057    22.289    21.519    20.750    19.982    19.216    18.453    17.693    16.939    16.190    15.447    14.712    13.986    13.268    12.561    11.865    11.180    10.509     9.851     9.207     8.578     7.966     7.370     6.792     6.232     5.692     5.171     4.672     4.193     3.737     3.304     2.894     2.508     2.148     1.813     1.504     1.222     0.968     0.742     0.545     0.377     0.239     0.132     0.056     0.012     0.000     0.000     0.000     0.000     0.000     0.000     0.000     0.000     0.000     0.000     0.000     0.000     0.000     0.000     0.000     0.000     0.000     0.000     0.000     0.000     0.000     0.000     0.000     0.000     0.000     0.000     0.000     0.000     0.000     0.000     0.000     0.000     0.000     0.000     0.000     0.000     0.000     0.000     0.000
     0.000     0.000     0.000     0.000     0.000     0.000     0.000     0.000     0.000     0.000     0.000     0.000     0.000     0.000     0.000     0.000     0.000     0.000     0.000     0.000     0.000     0.000     0.000     0.000     0.000     0.000     0.000     0.000     0.000     0.000     0.000     0.000     0.000     0.000     0.000     0.000     0.000     0.000     0.000     0.011     0.054     0.130     0.238     0.377     0.547     0.747     0.977     1.236     1.523     1.838     2.180     2.549     2.943     3.362     3.806     4.274     4.764     5.277     5.811     6.367     6.942     7.536     8.149     8.780     9.427    10.091    10.770    11.463    12.170    12.889    13.621    14.363    15.116    15.877    16.647    17.424    18.208    18.997    19.791    20.588    21.389    22.190    22.993    23.796    24.597    25.397    26.193    26.985    27.773    28.554    29.329    30.096    30.854    31.602    32.340    33.066    33.779    34.479    35.165    35.836    36.491    37.129    37.749    38.351    38.933    39.496    40.037    40.557    41.055    41.530    41.981    42.408    42.811    43.188    43.539    43.865    44.163    44.434    44.678    44.894    45.081    45.241    45.371    45.473    45.546    45.589    45.604    45.589    45.546    45.473    45.371    45.241    45.081    44.894    44.678    44.434    44.163    43.865    43.539    43.188    42.811    42.408    41.981    41.530    41.055    40.557    40.037    39.496    38.933    38.351    37.749    37.129    36.491    35.836    35.165    34.479    33.779    33.066    32.340    31.602    30.854    30.096    29.329    28.554    27.773    26.985    26.193    25.397    24.597    23.796    22.993    22.190    21.389    20.588    19.791    18.997    18.208    17.424    16.647    15.877    15.116    14.363    13.621    12.889    12.170    11.463    10.770    10.091     9.427     8.780     8.149     7.536     6.942     6.367     5.811     5.277     4.764     4.274     3.806     3.362     2.943     2.549     2.180     1.838     1.523     1.236     0.977     0.747     0.547     0.377     0.238     0.130     0.054     0.011     0.000     0.000     0.000     0.000     0.000     0.000     0.000     0.000     0.000     0.000     0.000     0.000     0.000     0.000     0.000     0.000     0.000     0.000     0.000     0.000     0.000     0.000     0.000     0.000     0.000     0.000     0.000     0.000     0.000     0.000     0.000     0.000     0.000     0.000     0.000     0.000     0.000     0.000
     0.000     0.000     0.000     0.000     0.000     0.000     0.000     0.000     0.000     0.000     0.000     0.000     0.000     0.000     0.000     0.000     0.000     0.000     0.000     0.000     0.000     0.000     0.000     0.000     0.000     0.000     0.000     0.000     0.000     0.000     0.000     0.000     0.000     0.000     0.000     0.000     0.000     0.000     0.009     0.051     0.126     0.234     0.373     0.545     0.747     0.980     1.243     1.535     1.855     2.204     2.579     2.982     3.410     3.863     4.342     4.844     5.369     5.916     6.485     7.076     7.686     8.315     8.964     9.630    10.313    11.012    11.726    12.455    13.197    13.952    14.719    15.497    16.285    17.082    17.887    18.700    19.519    20.343    21.172    22.004    22.838    23.675    24.511    25.348    26.183    27.016    27.845    28.670    29.490    30.303    31.109    31.907    32.695    33.474    34.241    34.996    35.738    36.466    37.179    37.877    38.557    39.220    39.865    40.490    41.096    41.680    42.243    42.783    43.300    43.794    44.263    44.707    45.125    45.517    45.882    46.219    46.529    46.811    47.064    47.289    47.484    47.649    47.785    47.890    47.966    48.011    48.027    48.011    47.966    47.890    47.785    47.649    47.484    47.289    47.064    46.811    46.529    46.219    45.882    45.517    45.125    44.707    44.263    43.794    43.300    42.783    42.243    41.680    41.096    40.490    39.865    39.220    38.557    37.877    37.179    36.466    35.738    34.996    34.241    33.474    32.695    31.907    31.109    30.303    29.490    28.670    27.845    27.016    26.183    25.348    24.511    23.675    22.838    22.004    21.172    20.343    19.519    18.700    17.887    17.082    16.285    15.497    14.719    13.952    13.197    12.455    11.726    11.012    10.313     9.630     8.964     8.315     7.686     7.076     6.485     5.916     5.369     4.844     4.342     3.863     3.410     2.982     2.579     2.204     1.855     1.535     1.243     0.980     0.747     0.545     0.373     0.234     0.126     0.051     0.009     0.000     0.000     0.000     0.000     0.000     0.000     0.000     0.000     0.000     0.000     0.000     0.000     0.000     0.000     0.000     0.000     0.000     0.000     0.000     0.000     0.000     0.000     0.000     0.000     0.000     0.000     0.000     0.000     0.000     0.000     0.000     0.000     0.000     0.000     0.000     0.000     0.000
     0.000     0.000     0.000     0.000     0.000     0.000     0.000     0.000     0.000     0.000     0.000     0.000     0.000     0.000     0.000     0.000     0.000     0.000     0.000     0.000     0.000     0.000     0.000     0.000     0.000     0.000     0.000     0.000     0.000     0.000     0.000     0.000     0.000     0.000     0.000     0.000     0.000     0.007     0.046     0.120     0.226     0.366     0.538     0.742     0.977     1.243     1.539     1.864     2.218     2.600     3.009     3.446     3.908     4.396     4.909     5.446     6.006     6.588     7.193     7.818     8.464     9.129     9.813    10.514    11.233    11.968    12.718    13.483    14.261    15.053    15.855    16.669    17.493    18.326    19.167    20.016    20.870    21.730    22.594    23.461    24.331    25.202    26.074    26.945    27.814    28.680    29.543    30.402    31.254    32.100    32.938    33.767    34.587    35.396    36.193    36.978    37.749    38.506    39.246    39.971    40.678    41.367    42.036    42.686    43.314    43.921    44.506    45.067    45.604    46.116    46.603    47.064    47.499    47.906    48.285    48.635    48.957    49.250    49.513    49.745    49.948    50.120    50.261    50.370    50.449    50.496    50.512    50.496    50.449    50.370    50.261    50.120    49.948    49.745    49.513    49.250    48.957    48.635    48.285    47.906    47.499    47.064    46.603    46.116    45.604    45.067    44.506    43.921    43.314    42.686    42.036    41.367    40.678    39.971    39.246    38.506    37.749    36.978    36.193    35.396    34.587    33.767    32.938    32.100    31.254    30.402    29.543    28.680    27.814    26.945    26.074    25.202    24.331    23.461    22.594    21.730    20.870    20.016    19.167    18.326    17.493    16.669    15.855    15.053    14.261    13.483    12.718    11.968    11.233    10.514     9.813     9.129     8.464     7.818     7.193     6.588     6.006     5.446     4.909     4.396     3.908     3.446     3.009     2.600     2.218     1.864     1.539     1.243     0.977     0.742     0.538     0.366     0.226     0.120     0.046     0.007     0.000     0.000     0.000     0.000     0.000     0.000     0.000     0.000     0.000     0.000     0.000     0.000     0.000     0.000     0.000     0.000     0.000     0.000     0.000     0.000     0.000     0.000     0.000     0.000     0.000     0.000     0.000     0.000     0.000     0.000     0.000     0.000     0.000     0.000     0.000     0.000
     0.000     0.000     0.000     0.000     0.000     0.000     0.000     0.000     0.000     0.000     0.000     0.000     0.000     0.000     0.000     0.000     0.000     0.000     0.000     0.000     0.000     0.000     0.000     0.000     0.000     0.000     0.000     0.000     0.000     0.000     0.000     0.000     0.000     0.000     0.000     0.000     0.005     0.041     0.111     0.216     0.355     0.527     0.731     0.968     1.236     1.535     1.864     2.222     2.610     3.026     3.470     3.940     4.437     4.960     5.508     6.079     6.675     7.292     7.932     8.593     9.275     9.976    10.696    11.433    12.188    12.960    13.746    14.547    15.362    16.190    17.029    17.879    18.740    19.609    20.487    21.371    22.262    23.158    24.058    24.961    25.866    26.773    27.680    28.586    29.490    30.391    31.288    32.180    33.066    33.945    34.815    35.677    36.528    37.369    38.197    39.011    39.812    40.597    41.367    42.119    42.853    43.568    44.263    44.937    45.589    46.219    46.826    47.408    47.966    48.498    49.003    49.482    49.932    50.355    50.748    51.112    51.446    51.750    52.023    52.264    52.475    52.653    52.799    52.913    52.994    53.043    53.060    53.043    52.994    52.913    52.799    52.653    52.475    52.264    52.023    51.750    51.446    51.112    50.748    50.355    49.932    49.482    49.003    48.498    47.966    47.408    46.826    46.219    45.589    44.937    44.263    43.568    42.853    42.119    41.367    40.597    39.812    39.011    38.197    37.369    36.528    35.677    34.815    33.945    33.066    32.180    31.288    30.391    29.490    28.586    27.680    26.773    25.866    24.961    24.058    23.158    22.262    21.371    20.487    19.609    18.740    17.879    17.029    16.190    15.362    14.547    13.746    12.960    12.188    11.433    10.696     9.976     9.275     8.593     7.932     7.292     6.675     6.079     5.508     4.960     4.437     3.940     3.470     3.026     2.610     2.222     1.864     1.535     1.236     0.968     0.731     0.527     0.355     0.216     0.111     0.041     0.005     0.000     0.000     0.000     0.000     0.000     0.000     0.000     0.000     0.000     0.000     0.000     0.000     0.000     0.000     0.000     0.000     0.000     0.000     0.000     0.000     0.000     0.000     0.000     0.000     0.000     0.000     0.000     0.000     0.000     0.000     0.000     0.000     0.000     0.000     0.000
     0.000     0.000     0.000     0.000     0.000     0.000     0.000     0.000     0.000     0.000     0.000     0.000     0.000     0.000     0.000     0.000     0.000     0.000     0.000     0.000     0.000     0.000     0.000     0.000     0.000     0.000     0.000     0.000     0.000     0.000     0.000     0.000     0.000     0.000     0.000     0.003     0.034     0.102     0.204     0.341     0.512     0.716     0.953     1.222     1.523     1.855     2.218     2.610     3.032     3.482     3.960     4.465     4.997     5.554     6.137     6.744     7.375     8.028     8.704     9.401    10.119    10.856    11.612    12.386    13.178    13.986    14.809    15.647    16.499    17.363    18.239    19.127    20.024    20.930    21.844    22.766    23.693    24.626    25.562    26.502    27.444    28.386    29.329    30.270    31.209    32.145    33.077    34.004    34.924    35.836    36.740    37.635    38.519    39.391    40.250    41.096    41.926    42.741    43.539    44.320    45.081    45.823    46.544    47.244    47.921    48.574    49.203    49.808    50.386    50.938    51.462    51.958    52.426    52.864    53.272    53.650    53.996    54.311    54.595    54.845    55.063    55.248    55.400    55.518    55.603    55.653    55.670    55.653    55.603    55.518    55.400    55.248    55.063    54.845    54.595    54.311    53.996    53.650    53.272    52.864    52.426    51.958    51.462    50.938    50.386    49.808    49.203    48.574    47.921    47.244    46.544    45.823    45.081    44.320    43.539    42.741    41.926    41.096    40.250    39.391    38.519    37.635    36.740    35.836    34.924    34.004    33.077    32.145    31.209    30.270    29.329    28.386    27.444    26.502    25.562    24.626    23.693    22.766    21.844    20.930    20.024    19.127    18.239    17.363    16.499    15.647    14.809    13.986    13.178    12.386    11.612    10.856    10.119     9.401     8.704     8.028     7.375     6.744     6.137     5.554     4.997     4.465     3.960     3.482     3.032     2.610     2.218     1.855     1.523     1.222     0.953     0.716     0.512     0.341     0.204     0.102     0.034     0.003     0.000     0.000     0.000     0.000     0.000     0.000     0.000     0.000     0.000     0.000     0.000     0.000     0.000     0.000     0.000     0.000     0.000     0.000     0.000     0.000     0.000     0.000     0.000     0.000     0.000     0.000     0.000     0.000     0.000     0.000     0.000     0.000     0.000     0.000
     0.000     0.000     0.000     0.000     0.000     0.000     0.000     0.000     0.000     0.000     0.000     0.000     0.000     0.000     0.000     0.000     0.000     0.000     0.000     0.000     0.000     0.000     0.000     0.000     0.000     0.000     0.000     0.000     0.000     0.000     0.000     0.000     0.000     0.000     0.001     0.028     0.091     0.189     0.323     0.492     0.695     0.932     1.202     1.504     1.838     2.204     2.600     3.026     3.482     3.966     4.479     5.019     5.586     6.178     6.796     7.439     8.106     8.795     9.507    10.240    10.994    11.768    12.561    13.372    14.201    15.046    15.906    16.781    17.670    18.572    19.486    20.410    21.345    22.289    23.240    24.199    25.164    26.133    27.107    28.083    29.062    30.041    31.020    31.998    32.973    33.944    34.912    35.873    36.828    37.775    38.713    39.640    40.557    41.462    42.353    43.230    44.092    44.937    45.765    46.574    47.363    48.133    48.880    49.606    50.308    50.985    51.638    52.264    52.864    53.436    53.980    54.494    54.979    55.434    55.857    56.248    56.608    56.934    57.228    57.488    57.714    57.906    58.063    58.186    58.273    58.326    58.344    58.326    58.273    58.186    58.063    57.906    57.714    57.488    57.228    56.934    56.608    56.248    55.857    55.434    54.979    54.494    53.980    53.436    52.864    52.264    51.638    50.985    50.308    49.606    48.880    48.133    47.363    46.574    45.765    44.937    44.092    43.230    42.353    41.462    40.557    39.640    38.713    37.775    36.828    35.873    34.912    33.944    32.973    31.998    31.020    30.041    29.062    28.083    27.107    26.133    25.164    24.199    23.240    22.289    21.345    20.410    19.486    18.572    17.670    16.781    15.906    15.046    14.201    13.372    12.561    11.768    10.994    10.240     9.507     8.795     8.106     7.439     6.796     6.178     5.586     5.019     4.479     3.966     3.482     3.026     2.600     2.204     1.838     1.504     1.202     0.932     0.695     0.492     0.323     0.189     0.091     0.028     0.001     0.000     0.000     0.000     0.000     0.000     0.000     0.000     0.000     0.000     0.000     0.000     0.000     0.000     0.000     0.000     0.000     0.000     0.000     0.000     0.000     0.000     0.000     0.000     0.000     0.000     0.000     0.000     0.000     0.000     0.000     0.000     0.000     0.000
     0.000     0.000     0.000     0.000     0.000     0.000     0.000     0.000     0.000     0.000     0.000     0.000     0.000     0.000     0.000     0.000     0.000     0.000     0.000     0.000     0.000     0.000     0.000     0.000     0.000     0.000     0.000     0.000     0.000     0.000     0.000     0.000     0.000     0.000     0.021     0.078     0.173     0.303     0.469     0.670     0.905     1.175     1.477     1.813     2.180     2.579     3.009     3.470     3.960     4.479     5.026     5.601     6.203     6.832     7.485     8.164     8.866     9.592    10.340    11.110    11.901    12.712    13.542    14.390    15.256    16.139    17.037    17.949    18.876    19.816    20.767    21.730    22.702    23.684    24.673    25.670    26.672    27.680    28.691    29.705    30.721    31.737    32.753    33.767    34.779    35.787    36.790    37.787    38.777    39.759    40.732    41.694    42.644    43.582    44.506    45.415    46.308    47.184    48.042    48.880    49.699    50.496    51.271    52.023    52.750    53.453    54.129    54.778    55.400    55.993    56.556    57.090    57.592    58.063    58.502    58.908    59.280    59.619    59.923    60.193    60.427    60.626    60.789    60.916    61.007    61.061    61.080    61.061    61.007    60.916    60.789    60.626    60.427    60.193    59.923    59.619    59.280    58.908    58.502    58.063    57.592    57.090    56.556    55.993    55.400    54.778    54.129    53.453    52.750    52.023    51.271    50.496    49.699    48.880    48.042    47.184    46.308    45.415    44.506    43.582    42.644    41.694    40.732    39.759    38.777    37.787    36.790    35.787    34.779    33.767    32.753    31.737    30.721    29.705    28.691    27.680    26.672    25.670    24.673    23.684    22.702    21.730    20.767    19.816    18.876    17.949    17.037    16.139    15.256    14.390    13.542    12.712    11.901    11.110    10.340     9.592     8.866     8.164     7.485     6.832     6.203     5.601     5.026     4.479     3.960     3.470     3.009     2.579     2.180     1.813     1.477     1.175     0.905     0.670     0.469     0.303     0.173     0.078     0.021     0.000     0.000     0.000     0.000     0.000     0.000     0.000     0.000     0.000     0.000     0.000     0.000     0.000     0.000     0.000     0.000     0.000     0.000     0.000     0.000     0.000     0.000     0.000     0.000     0.000     0.000     0.000     0.000     0.000     0.000     0.000     0.000     0.000
     0.000     0.000     0.000     0.000     0.000     0.000     0.000     0.000     0.000     0.000     0.000     0.000     0.000     0.000     0.000     0.000     0.000     0.000     0.000     0.000     0.000     0.000     0.000     0.000     0.000     0.000     0.000     0.000     0.000     0.000     0.000     0.000     0.000     0.014     0.066     0.154     0.280     0.442     0.640     0.873     1.141     1.443     1.779     2.148     2.549     2.982     3.446     3.940     4.465     5.019     5.601     6.212     6.849     7.513     8.203     8.917     9.656    10.419    11.204    12.011    12.839    13.687    14.554    15.440    16.344    17.264    18.200    19.151    20.116    21.094    22.084    23.084    24.095    25.115    26.143    27.178    28.219    29.265    30.314    31.366    32.420    33.474    34.527    35.579    36.628    37.673    38.713    39.746    40.772    41.789    42.797    43.794    44.778    45.750    46.707    47.649    48.574    49.482    50.370    51.239    52.087    52.913    53.716    54.494    55.248    55.976    56.676    57.349    57.993    58.608    59.191    59.744    60.265    60.753    61.207    61.628    62.014    62.365    62.680    62.959    63.202    63.408    63.577    63.709    63.803    63.859    63.878    63.859    63.803    63.709    63.577    63.408    63.202    62.959    62.680    62.365    62.014    61.628    61.207    60.753    60.265    59.744    59.191    58.608    57.993    57.349    56.676    55.976    55.248    54.494    53.716    52.913    52.087    51.239    50.370    49.482    48.574    47.649    46.707    45.750    44.778    43.794    42.797    41.789    40.772    39.746    38.713    37.673    36.628    35.579    34.527    33.474    32.420    31.366    30.314    29.265    28.219    27.178    26.143    25.115    24.095    23.084    22.084    21.094    20.116    19.151    18.200    17.264    16.344    15.440    14.554    13.687    12.839    12.011    11.204    10.419     9.656     8.917     8.203     7.513     6.849     6.212     5.601     5.019     4.465     3.940     3.446     2.982     2.549     2.148     1.779     1.443     1.141     0.873     0.640     0.442     0.280     0.154     0.066     0.014     0.000     0.000     0.000     0.000     0.000     0.000     0.000     0.000     0.000     0.000     0.000     0.000     0.000     0.000     0.000     0.000     0.000     0.000     0.000     0.000     0.000     0.000     0.000     0.000     0.000     0.000     0.000     0.000     0.000     0.000     0.000     0.000
     0.000     0.000     0.000     0.000     0.000     0.000     0.000     0.000     0.000     0.000     0.000     0.000     0.000     0.000     0.000     0.000     0.000     0.000     0.000     0.000     0.000     0.000     0.000     0.000     0.000     0.000     0.000     0.000     0.000     0.000     0.000     0.000     0.008     0.053     0.135     0.255     0.412     0.606     0.836     1.102     1.402     1.737     2.106     2.508     2.943     3.410     3.908     4.437     4.997     5.586     6.203     6.849     7.522     8.222     8.948     9.699    10.475    11.274    12.096    12.940    13.806    14.692    15.597    16.521    17.463    18.421    19.396    20.385    21.389    22.405    23.434    24.473    25.523    26.582    27.649    28.723    29.802    30.887    31.975    33.066    34.158    35.250    36.342    37.432    38.519    39.601    40.678    41.748    42.811    43.865    44.908    45.940    46.960    47.966    48.957    49.932    50.890    51.830    52.750    53.650    54.528    55.383    56.214    57.021    57.801    58.555    59.280    59.977    60.644    61.280    61.885    62.457    62.996    63.502    63.973    64.408    64.808    65.172    65.498    65.787    66.039    66.252    66.428    66.564    66.661    66.720    66.740    66.720    66.661    66.564    66.428    66.252    66.039    65.787    65.498    65.172    64.808    64.408    63.973    63.502    62.996    62.457    61.885    61.280    60.644    59.977    59.280    58.555    57.801    57.021    56.214    55.383    54.528    53.650    52.750    51.830    50.890    49.932    48.957    47.966    46.960    45.940    44.908    43.865    42.811    41.748    40.678    39.601    38.519    37.432    36.342    35.250    34.158    33.066    31.975    30.887    29.802    28.723    27.649    26.582    25.523    24.473    23.434    22.405    21.389    20.385    19.396    18.421    17.463    16.521    15.597    14.692    13.806    12.940    12.096    11.274    10.475     9.699     8.948     8.222     7.522     6.849     6.203     5.586     4.997     4.437     3.908     3.410     2.943     2.508     2.106     1.737     1.402     1.102     0.836     0.606     0.412     0.255     0.135     0.053     0.008     0.000     0.000     0.000     0.000     0.000     0.000     0.000     0.000     0.000     0.000     0.000     0.000     0.000     0.000     0.000     0.000     0.000     0.000     0.000     0.000     0.000     0.000     0.000     0.000     0.000     0.000     0.000     0.000     0.000     0.000     0.000
     0.000     0.000     0.000     0.000     0.000     0.000     0.000     0.000     0.000     0.000     0.000     0.000     0.000     0.000     0.000     0.000     0.000     0.000     0.000     0.000     0.000     0.000     0.000     0.000     0.000     0.000     0.000     0.000     0.000     0.000     0.000     0.004     0.040     0.115     0.228     0.380     0.569     0.795     1.057     1.355     1.688     2.056     2.458     2.894     3.362     3.863     4.396     4.960     5.554     6.178     6.832     7.513     8.222     8.958     9.721    10.509    11.321    12.158    13.017    13.899    14.802    15.726    16.669    17.632    18.612    19.609    20.622    21.651    22.693    23.749    24.817    25.896    26.985    28.083    29.190    30.303    31.422    32.546    33.673    34.803    35.935    37.066    38.197    39.325    40.450    41.571    42.686    43.794    44.894    45.984    47.064    48.133    49.188    50.229    51.255    52.264    53.256    54.228    55.181    56.112    57.021    57.906    58.766    59.601    60.409    61.189    61.940    62.661    63.352    64.010    64.637    65.229    65.787    66.311    66.798    67.249    67.663    68.040    68.378    68.678    68.938    69.159    69.340    69.482    69.583    69.643    69.664    69.643    69.583    69.482    69.340    69.159    68.938    68.678    68.378    68.040    67.663    67.249    66.798    66.311    65.787    65.229    64.637    64.010    63.352    62.661    61.940    61.189    60.409    59.601    58.766    57.906    57.021    56.112    55.181    54.228    53.256    52.264    51.255    50.229    49.188    48.133    47.064    45.984    44.894    43.794    42.686    41.571    40.450    39.325    38.197    37.066    35.935    34.803    33.673    32.546    31.422    30.303    29.190    28.083    26.985    25.896    24.817    23.749    22.693    21.651    20.622    19.609    18.612    17.632    16.669    15.726    14.802    13.899    13.017    12.158    11.321    10.509     9.721     8.958     8.222     7.513     6.832     6.178     5.554     4.960     4.396     3.863     3.362     2.894     2.458     2.056     1.688     1.355     1.057     0.795     0.569     0.380     0.228     0.115     0.040     0.004     0.000     0.000     0.000     0.000     0.000     0.000     0.000     0.000     0.000     0.000     0.000     0.000     0.000     0.000     0.000     0.000     0.000     0.000     0.000     0.000     0.000     0.000     0.000     0.000     0.000     0.000     0.000     0.000     0.000     0.000
     0.000     0.000     0.000     0.000     0.000     0.000     0.000     0.000     0.000     0.000     0.000     0.000     0.000     0.000     0.000     0.000     0.000     0.000     0.000     0.000     0.000     0.000     0.000     0.000     0.000     0.000     0.000     0.000     0.000     0.000     0.001     0.028     0.095     0.201     0.345     0.528     0.749     1.006     1.301     1.631     1.997     2.399     2.834     3.304     3.806     4.342     4.909     5.508     6.137     6.796     7.485     8.203     8.948     9.721    10.520    11.345    12.195    13.068    13.966    14.885    15.827    16.789    17.771    18.772    19.791    20.827    21.880    22.948    24.030    25.125    26.233    27.352    28.481    29.619    30.765    31.918    33.077    34.241    35.408    36.578    37.749    38.920    40.090    41.258    42.422    43.582    44.735    45.882    47.020    48.148    49.265    50.370    51.462    52.539    53.601    54.645    55.670    56.676    57.662    58.625    59.565    60.481    61.371    62.235    63.071    63.878    64.656    65.402    66.117    66.798    67.446    68.060    68.638    69.179    69.684    70.151    70.580    70.969    71.319    71.629    71.899    72.128    72.316    72.462    72.567    72.629    72.650    72.629    72.567    72.462    72.316    72.128    71.899    71.629    71.319    70.969    70.580    70.151    69.684    69.179    68.638    68.060    67.446    66.798    66.117    65.402    64.656    63.878    63.071    62.235    61.371    60.481    59.565    58.625    57.662    56.676    55.670    54.645    53.601    52.539    51.462    50.370    49.265    48.148    47.020    45.882    44.735    43.582    42.422    41.258    40.090    38.920    37.749    36.578    35.408    34.241    33.077    31.918    30.765    29.619    28.481    27.352    26.233    25.125    24.030    22.948    21.880    20.827    19.791    18.772    17.771    16.789    15.827    14.885    13.966    13.068    12.195    11.345    10.520     9.721     8.948     8.203     7.485     6.796     6.137     5.508     4.909     4.342     3.806     3.304     2.834     2.399     1.997     1.631     1.301     1.006     0.749     0.528     0.345     0.201     0.095     0.028     0.001     0.000     0.000     0.000     0.000     0.000     0.000     0.000     0.000     0.000     0.000     0.000     0.000     0.000     0.000     0.000     0.000     0.000     0.000     0.000     0.000     0.000     0.000     0.000     0.000     0.000     0.000     0.000     0.000     0.000
     0.000     0.000     0.000     0.000     0.000     0.000     0.000     0.000     0.000     0.000     0.000     0.000     0.000     0.000     0.000     0.000     0.000     0.000     0.000     0.000     0.000     0.000     0.000     0.000     0.000     0.000     0.000     0.000     0.000     0.000     0.017     0.075     0.172     0.309     0.485     0.699     0.951     1.241     1.568     1.931     2.330     2.765     3.234     3.737     4.274     4.844     5.446     6.079     6.744     7.439     8.164     8.917     9.699    10.509    11.345    12.207    13.094    14.006    14.941    15.899    16.879    17.879    18.900    19.940    20.999    22.075    23.167    24.274    25.397    26.532    27.680    28.839    30.008    31.187    32.374    33.568    34.767    35.971    37.179    38.390    39.601    40.812    42.022    43.230    44.434    45.633    46.826    48.011    49.188    50.355    51.510    52.653    53.782    54.895    55.993    57.072    58.133    59.174    60.193    61.189    62.161    63.108    64.029    64.923    65.787    66.622    67.427    68.199    68.938    69.643    70.314    70.949    71.547    72.107    72.629    73.113    73.556    73.960    74.322    74.643    74.922    75.159    75.353    75.505    75.613    75.678    75.700    75.678    75.613    75.505    75.353    75.159    74.922    74.643    74.322    73.960    73.556    73.113    72.629    72.107    71.547    70.949    70.314    69.643    68.938    68.199    67.427    66.622    65.787    64.923    64.029    63.108    62.161    61.189    60.193    59.174    58.133    57.072    55.993    54.895    53.782    52.653    51.510    50.355    49.188    48.011    46.826    45.633    44.434    43.230    42.022    40.812    39.601    38.390    37.179    35.971    34.767    33.568    32.374    31.187    30.008    28.839    27.680    26.532    25.397    24.274    23.167    22.075    20.999    19.940    18.900    17.879    16.879    15.899    14.941    14.006    13.094    12.207    11.345    10.509     9.699     8.917     8.164     7.439     6.744     6.079     5.446     4.844     4.274     3.737     3.234     2.765     2.330     1.931     1.568     1.241     0.951     0.699     0.485     0.309     0.172     0.075     0.017     0.000     0.000     0.000     0.000     0.000     0.000     0.000     0.000     0.000     0.000     0.000     0.000     0.000     0.000     0.000     0.000     0.000     0.000     0.000     0.000     0.000     0.000     0.000     0.000     0.000     0.000     0.000     0.000     0.000
     0.000     0.000     0.000     0.000     0.000     0.000     0.000     0.000     0.000     0.000     0.000     0.000     0.000     0.000     0.000     0.000     0.000     0.000     0.000     0.000     0.000     0.000     0.000     0.000     0.000     0.000     0.000     0.000     0.000     0.009     0.056     0.143     0.271     0.439     0.646     0.892     1.176     1.498     1.857     2.253     2.685     3.153     3.656     4.193     4.764     5.369     6.006     6.675     7.375     8.106     8.866     9.656    10.475    11.321    12.195    13.094    14.019    14.969    15.942    16.939    17.957    18.997    20.057    21.137    22.235    23.351    24.483    25.631    26.793    27.969    29.158    30.358    31.568    32.788    34.016    35.250    36.491    37.736    38.985    40.237    41.489    42.741    43.992    45.241    46.485    47.724    48.957    50.182    51.398    52.604    53.798    54.979    56.146    57.297    58.431    59.547    60.644    61.719    62.773    63.803    64.808    65.787    66.740    67.663    68.558    69.421    70.253    71.051    71.816    72.546    73.239    73.896    74.515    75.094    75.635    76.135    76.594    77.011    77.386    77.718    78.007    78.252    78.453    78.610    78.722    78.790    78.812    78.790    78.722    78.610    78.453    78.252    78.007    77.718    77.386    77.011    76.594    76.135    75.635    75.094    74.515    73.896    73.239    72.546    71.816    71.051    70.253    69.421    68.558    67.663    66.740    65.787    64.808    63.803    62.773    61.719    60.644    59.547    58.431    57.297    56.146    54.979    53.798    52.604    51.398    50.182    48.957    47.724    46.485    45.241    43.992    42.741    41.489    40.237    38.985    37.736    36.491    35.250    34.016    32.788    31.568    30.358    29.158    27.969    26.793    25.631    24.483    23.351    22.235    21.137    20.057    18.997    17.957    16.939    15.942    14.969    14.019    13.094    12.195    11.321    10.475     9.656     8.866     8.106     7.375     6.675     6.006     5.369     4.764     4.193     3.656     3.153     2.685     2.253     1.857     1.498     1.176     0.892     0.646     0.439     0.271     0.143     0.056     0.009     0.000     0.000     0.000     0.000     0.000     0.000     0.000     0.000     0.000     0.000     0.000     0.000     0.000     0.000     0.000     0.000     0.000     0.000     0.000     0.000     0.000     0.000     0.000     0.000     0.000     0.000     0.000     0.000
     0.000     0.000     0.000     0.000     0.000     0.000     0.000     0.000     0.000     0.000     0.000     0.000     0.000     0.000     0.000     0.000     0.000     0.000     0.000     0.000     0.000     0.000     0.000     0.000     0.000     0.000     0.000     0.000     0.003     0.038     0.115     0.234     0.392     0.591     0.829     1.107     1.423     1.777     2.169     2.597     3.063     3.564     4.100     4.672     5.277     5.916     6.588     7.292     8.028     8.795     9.592    10.419    11.274    12.158    13.068    14.006    14.969    15.957    16.969    18.004    19.062    20.141    21.241    22.360    23.498    24.654    25.827    27.016    28.219    29.436    30.666    31.907    33.159    34.420    35.689    36.966    38.248    39.535    40.826    42.119    43.413    44.707    45.999    47.289    48.574    49.854    51.128    52.394    53.650    54.895    56.129    57.349    58.555    59.744    60.916    62.069    63.202    64.313    65.402    66.466    67.505    68.518    69.502    70.457    71.381    72.274    73.134    73.960    74.750    75.505    76.222    76.901    77.541    78.141    78.700    79.217    79.692    80.124    80.512    80.855    81.154    81.408    81.616    81.778    81.894    81.964    81.987    81.964    81.894    81.778    81.616    81.408    81.154    80.855    80.512    80.124    79.692    79.217    78.700    78.141    77.541    76.901    76.222    75.505    74.750    73.960    73.134    72.274    71.381    70.457    69.502    68.518    67.505    66.466    65.402    64.313    63.202    62.069    60.916    59.744    58.555    57.349    56.129    54.895    53.650    52.394    51.128    49.854    48.574    47.289    45.999    44.707    43.413    42.119    40.826    39.535    38.248    36.966    35.689    34.420    33.159    31.907    30.666    29.436    28.219    27.016    25.827    24.654    23.498    22.360    21.241    20.141    19.062    18.004    16.969    15.957    14.969    14.006    13.068    12.158    11.274    10.419     9.592     8.795     8.028     7.292     6.588     5.916     5.277     4.672     4.100     3.564     3.063     2.597     2.169     1.777     1.423     1.107     0.829     0.591     0.392     0.234     0.115     0.038     0.003     0.000     0.000     0.000     0.000     0.000     0.000     0.000     0.000     0.000     0.000     0.000     0.000     0.000     0.000     0.000     0.000     0.000     0.000     0.000     0.000     0.000     0.000     0.000     0.000     0.000     0.000     0.000
     0.000     0.000     0.000     0.000     0.000     0.000     0.000     0.000     0.000     0.000     0.000     0.000     0.000     0.000     0.000     0.000     0.000     0.000     0.000     0.000     0.000     0.000     0.000     0.000     0.000     0.000     0.000     0.000     0.023     0.089     0.196     0.344     0.534     0.763     1.033     1.342     1.690     2.076     2.501     2.962     3.461     3.996     4.566     5.171     5.811     6.485     7.193     7.932     8.704     9.507    10.340    11.204    12.096    13.017    13.966    14.941    15.942    16.969    18.020    19.094    20.191    21.310    22.450    23.610    24.788    25.985    27.198    28.428    29.673    30.931    32.202    33.486    34.779    36.082    37.394    38.713    40.037    41.367    42.700    44.035    45.371    46.707    48.042    49.373    50.701    52.023    53.338    54.645    55.942    57.228    58.502    59.762    61.007    62.235    63.446    64.637    65.807    66.955    68.080    69.179    70.253    71.299    72.316    73.303    74.258    75.181    76.069    76.923    77.741    78.521    79.262    79.964    80.626    81.246    81.824    82.359    82.850    83.297    83.698    84.054    84.363    84.625    84.841    85.008    85.128    85.200    85.224    85.200    85.128    85.008    84.841    84.625    84.363    84.054    83.698    83.297    82.850    82.359    81.824    81.246    80.626    79.964    79.262    78.521    77.741    76.923    76.069    75.181    74.258    73.303    72.316    71.299    70.253    69.179    68.080    66.955    65.807    64.637    63.446    62.235    61.007    59.762    58.502    57.228    55.942    54.645    53.338    52.023    50.701    49.373    48.042    46.707    45.371    44.035    42.700    41.367    40.037    38.713    37.394    36.082    34.779    33.486    32.202    30.931    29.673    28.428    27.198    25.985    24.788    23.610    22.450    21.310    20.191    19.094    18.020    16.969    15.942    14.941    13.966    13.017    12.096    11.204    10.340     9.507     8.704     7.932     7.193     6.485     5.811     5.171     4.566     3.996     3.461     2.962     2.501     2.076     1.690     1.342     1.033     0.763     0.534     0.344     0.196     0.089     0.023     0.000     0.000     0.000     0.000     0.000     0.000     0.000     0.000     0.000     0.000     0.000     0.000     0.000     0.000     0.000     0.000     0.000     0.000     0.000     0.000     0.000     0.000     0.000     0.000     0.000     0.000     0.000
     0.000     0.000     0.000     0.000     0.000     0.000     0.000     0.000     0.000     0.000     0.000     0.000     0.000     0.000     0.000     0.000     0.000     0.000     0.000     0.000     0.000     0.000     0.000     0.000     0.000     0.000     0.000     0.011     0.064     0.159     0.296     0.475     0.695     0.956     1.257     1.597     1.977     2.396     2.853     3.348     3.879     4.448     5.052     5.692     6.367     7.076     7.818     8.593     9.401    10.240    11.110    12.011    12.940    13.899    14.885    15.899    16.939    18.004    19.094    20.208    21.345    22.504    23.684    24.884    26.104    27.341    28.596    29.867    31.154    32.454    33.767    35.093    36.429    37.775    39.129    40.490    41.858    43.230    44.606    45.984    47.363    48.742    50.120    51.494    52.864    54.228    55.586    56.934    58.273    59.601    60.916    62.217    63.502    64.770    66.020    67.249    68.458    69.643    70.805    71.941    73.050    74.130    75.181    76.200    77.187    78.141    79.059    79.942    80.786    81.593    82.359    83.085    83.769    84.411    85.008    85.561    86.069    86.531    86.946    87.314    87.634    87.905    88.128    88.301    88.425    88.500    88.525    88.500    88.425    88.301    88.128    87.905    87.634    87.314    86.946    86.531    86.069    85.561    85.008    84.411    83.769    83.085    82.359    81.593    80.786    79.942    79.059    78.141    77.187    76.200    75.181    74.130    73.050    71.941    70.805    69.643    68.458    67.249    66.020    64.770    63.502    62.217    60.916    59.601    58.273    56.934    55.586    54.228    52.864    51.494    50.120    48.742    47.363    45.984    44.606    43.230    41.858    40.490    39.129    37.775    36.429    35.093    33.767    32.454    31.154    29.867    28.596    27.341    26.104    24.884    23.684    22.504    21.345    20.208    19.094    18.004    16.939    15.899    14.885    13.899    12.940    12.011    11.110    10.240     9.401     8.593     7.818     7.076     6.367     5.692     5.052     4.448     3.879     3.348     2.853     2.396     1.977     1.597     1.257     0.956     0.695     0.475     0.296     0.159     0.064     0.011     0.000     0.000     0.000     0.000     0.000     0.000     0.000     0.000     0.000     0.000     0.000     0.000     0.000     0.000     0.000     0.000     0.000     0.000     0.000     0.000     0.000     0.000     0.000     0.000     0.000     0.000
     0.000     0.000     0.000     0.000     0.000     0.000     0.000     0.000     0.000     0.000     0.000     0.000     0.000     0.000     0.000     0.000     0.000     0.000     0.000     0.000     0.000     0.000     0.000     0.000     0.000     0.000     0.003     0.042     0.124     0.249     0.416     0.625     0.876     1.168     1.500     1.872     2.284     2.735     3.225     3.753     4.318     4.920     5.558     6.232     6.942     7.686     8.464     9.275    10.119    10.994    11.901    12.839    13.806    14.802    15.827    16.879    17.957    19.062    20.191    21.345    22.522    23.721    24.942    26.183    27.444    28.723    30.019    31.332    32.661    34.004    35.360    36.728    38.107    39.496    40.893    42.298    43.709    45.125    46.544    47.966    49.389    50.811    52.232    53.650    55.063    56.471    57.871    59.262    60.644    62.014    63.370    64.713    66.039    67.348    68.638    69.907    71.154    72.378    73.578    74.750    75.895    77.011    78.096    79.149    80.169    81.154    82.103    83.015    83.888    84.721    85.513    86.263    86.971    87.633    88.251    88.823    89.348    89.826    90.255    90.635    90.966    91.247    91.477    91.656    91.785    91.862    91.887    91.862    91.785    91.656    91.477    91.247    90.966    90.635    90.255    89.826    89.348    88.823    88.251    87.633    86.971    86.263    85.513    84.721    83.888    83.015    82.103    81.154    80.169    79.149    78.096    77.011    75.895    74.750    73.578    72.378    71.154    69.907    68.638    67.348    66.039    64.713    63.370    62.014    60.644    59.262    57.871    56.471    55.063    53.650    52.232    50.811    49.389    47.966    46.544    45.125    43.709    42.298    40.893    39.496    38.107    36.728    35.360    34.004    32.661    31.332    30.019    28.723    27.444    26.183    24.942    23.721    22.522    21.345    20.191    19.062    17.957    16.879    15.827    14.802    13.806    12.839    11.901    10.994    10.119     9.275     8.464     7.686     6.942     6.232     5.558     4.920     4.318     3.753     3.225     2.735     2.284     1.872     1.500     1.168     0.876     0.625     0.416     0.249     0.124     0.042     0.003     0.000     0.000     0.000     0.000     0.000     0.000     0.000     0.000     0.000     0.000     0.000     0.000     0.000     0.000     0.000     0.000     0.000     0.000     0.000     0.000     0.000     0.000     0.000     0.000     0.000
     0.000     0.000     0.000     0.000     0.000     0.000     0.000     0.000     0.000     0.000     0.000     0.000     0.000     0.000     0.000     0.000     0.000     0.000     0.000     0.000     0.000     0.000     0.000     0.000     0.000     0.000     0.024     0.092     0.203     0.358     0.555     0.795     1.076     1.399     1.762     2.166     2.610     3.094     3.616     4.177     4.775     5.411     6.083     6.792     7.536     8.315     9.129     9.976    10.856    11.768    12.712    13.687    14.692    15.726    16.789    17.879    18.997    20.141    21.310    22.504    23.721    24.961    26.223    27.505    28.807    30.128    31.467    32.822    34.193    35.579    36.978    38.390    39.812    41.245    42.686    44.134    45.589    47.049    48.513    49.979    51.446    52.913    54.378    55.840    57.297    58.749    60.193    61.628    63.052    64.465    65.865    67.249    68.618    69.968    71.299    72.609    73.896    75.159    76.397    77.607    78.790    79.942    81.062    82.150    83.203    84.220    85.200    86.142    87.044    87.905    88.724    89.499    90.230    90.915    91.554    92.145    92.688    93.181    93.625    94.018    94.360    94.650    94.888    95.074    95.207    95.286    95.313    95.286    95.207    95.074    94.888    94.650    94.360    94.018    93.625    93.181    92.688    92.145    91.554    90.915    90.230    89.499    88.724    87.905    87.044    86.142    85.200    84.220    83.203    82.150    81.062    79.942    78.790    77.607    76.397    75.159    73.896    72.609    71.299    69.968    68.618    67.249    65.865    64.465    63.052    61.628    60.193    58.749    57.297    55.840    54.378    52.913    51.446    49.979    48.513    47.049    45.589    44.134    42.686    41.245    39.812    38.390    36.978    35.579    34.193    32.822    31.467    30.128    28.807    27.505    26.223    24.961    23.721    22.504    21.310    20.141    18.997    17.879    16.789    15.726    14.692    13.687    12.712    11.768    10.856     9.976     9.129     8.315     7.536     6.792     6.083     5.411     4.775     4.177     3.616     3.094     2.610     2.166     1.762     1.399     1.076     0.795     0.555     0.358     0.203     0.092     0.024     0.000     0.000     0.000     0.000     0.000     0.000     0.000     0.000     0.000     0.000     0.000     0.000     0.000     0.000     0.000     0.000     0.000     0.000     0.000     0.000     0.000     0.000     0.000     0.000     0.000
     0.000     0.000     0.000     0.000     0.000     0.000     0.000     0.000     0.000     0.000     0.000     0.000     0.000     0.000     0.000     0.000     0.000     0.000     0.000     0.000     0.000     0.000     0.000     0.000     0.000     0.010     0.063     0.160     0.301     0.485     0.712     0.982     1.294     1.647     2.042     2.478     2.954     3.470     4.025     4.619     5.251     5.920     6.627     7.370     8.149     8.964     9.813    10.696    11.612    12.561    13.542    14.554    15.597    16.669    17.771    18.900    20.057    21.241    22.450    23.684    24.942    26.223    27.526    28.850    30.194    31.557    32.938    34.336    35.750    37.179    38.622    40.077    41.544    43.020    44.506    45.999    47.499    49.003    50.512    52.023    53.535    55.046    56.556    58.063    59.565    61.061    62.550    64.029    65.498    66.955    68.398    69.826    71.237    72.629    74.002    75.353    76.682    77.985    79.262    80.512    81.732    82.921    84.077    85.200    86.288    87.338    88.351    89.323    90.255    91.144    91.990    92.791    93.547    94.255    94.915    95.526    96.087    96.597    97.056    97.462    97.816    98.116    98.362    98.554    98.691    98.774    98.801    98.774    98.691    98.554    98.362    98.116    97.816    97.462    97.056    96.597    96.087    95.526    94.915    94.255    93.547    92.791    91.990    91.144    90.255    89.323    88.351    87.338    86.288    85.200    84.077    82.921    81.732    80.512    79.262    77.985    76.682    75.353    74.002    72.629    71.237    69.826    68.398    66.955    65.498    64.029    62.550    61.061    59.565    58.063    56.556    55.046    53.535    52.023    50.512    49.003    47.499    45.999    44.506    43.020    41.544    40.077    38.622    37.179    35.750    34.336    32.938    31.557    30.194    28.850    27.526    26.223    24.942    23.684    22.450    21.241    20.057    18.900    17.771    16.669    15.597    14.554    13.542    12.561    11.612    10.696     9.813     8.964     8.149     7.370     6.627     5.920     5.251     4.619     4.025     3.470     2.954     2.478     2.042     1.647     1.294     0.982     0.712     0.485     0.301     0.160     0.063     0.010     0.000     0.000     0.000     0.000     0.000     0.000     0.000     0.000     0.000     0.000     0.000     0.000     0.000     0.000     0.000     0.000     0.000     0.000     0.000     0.000     0.000     0.000     0.000     0.000
     0.000     0.000     0.000     0.000     0.000     0.000     0.000     0.000     0.000     0.000     0.000     0.000     0.000     0.000     0.000     0.000     0.000     0.000     0.000     0.000     0.000     0.000     0.000     0.000     0.002     0.038     0.120     0.245     0.415     0.629     0.886     1.186     1.529     1.914     2.340     2.807     3.315     3.863     4.451     5.078     5.744     6.447     7.188     7.966     8.780     9.630    10.514    11.433    12.386    13.372    14.390    15.440    16.521    17.632    18.772    19.940    21.137    22.360    23.610    24.884    26.183    27.505    28.850    30.216    31.602    33.008    34.432    35.873    37.331    38.803    40.290    41.789    43.300    44.822    46.352    47.890    49.435    50.985    52.539    54.096    55.653    57.211    58.766    60.319    61.866    63.408    64.942    66.466    67.980    69.482    70.969    72.441    73.896    75.332    76.747    78.141    79.511    80.855    82.173    83.462    84.721    85.948    87.142    88.301    89.424    90.508    91.554    92.558    93.520    94.439    95.313    96.141    96.921    97.653    98.335    98.966    99.546   100.074   100.548   100.968   101.334   101.644   101.898   102.097   102.239   102.324   102.352   102.324   102.239   102.097   101.898   101.644   101.334   100.968   100.548   100.074    99.546    98.966    98.335    97.653    96.921    96.141    95.313    94.439    93.520    92.558    91.554    90.508    89.424    88.301    87.142    85.948    84.721    83.462    82.173    80.855    79.511    78.141    76.747    75.332    73.896    72.441    70.969    69.482    67.980    66.466    64.942    63.408    61.866    60.319    58.766    57.211    55.653    54.096    52.539    50.985    49.435    47.890    46.352    44.822    43.300    41.789    40.290    38.803    37.331    35.873    34.432    33.008    31.602    30.216    28.850    27.505    26.183    24.884    23.610    22.360    21.137    19.940    18.772    17.632    16.521    15.440    14.390    13.372    12.386    11.433    10.514     9.630     8.780     7.966     7.188     6.447     5.744     5.078     4.451     3.863     3.315     2.807     2.340     1.914     1.529     1.186     0.886     0.629     0.415     0.245     0.120     0.038     0.002     0.000     0.000     0.000     0.000     0.000     0.000     0.000     0.000     0.000     0.000     0.000     0.000     0.000     0.000     0.000     0.000     0.000     0.000     0.000     0.000     0.000     0.000     0.000
     0.000     0.000     0.000     0.000     0.000     0.000     0.000     0.000     0.000     0.000     0.000     0.000     0.000     0.000     0.000     0.000     0.000     0.000     0.000     0.000     0.000     0.000     0.000     0.000     0.019     0.083     0.193     0.348     0.547     0.790     1.077     1.408     1.781     2.197     2.654     3.153     3.693     4.274     4.894     5.554     6.253     6.991     7.766     8.578     9.427    10.313    11.233    12.188    13.178    14.201    15.256    16.344    17.463    18.612    19.791    20.999    22.235    23.498    24.788    26.104    27.444    28.807    30.194    31.602    33.031    34.479    35.947    37.432    38.933    40.450    41.981    43.525    45.081    46.648    48.224    49.808    51.398    52.994    54.595    56.197    57.801    59.405    61.007    62.606    64.200    65.787    67.367    68.938    70.498    72.045    73.578    75.094    76.594    78.074    79.533    80.970    82.383    83.769    85.128    86.458    87.757    89.023    90.255    91.451    92.610    93.730    94.809    95.846    96.840    97.789    98.691    99.546   100.352   101.108   101.813   102.466   103.065   103.610   104.101   104.535   104.913   105.233   105.496   105.702   105.848   105.936   105.966   105.936   105.848   105.702   105.496   105.233   104.913   104.535   104.101   103.610   103.065   102.466   101.813   101.108   100.352    99.546    98.691    97.789    96.840    95.846    94.809    93.730    92.610    91.451    90.255    89.023    87.757    86.458    85.128    83.769    82.383    80.970    79.533    78.074    76.594    75.094    73.578    72.045    70.498    68.938    67.367    65.787    64.200    62.606    61.007    59.405    57.801    56.197    54.595    52.994    51.398    49.808    48.224    46.648    45.081    43.525    41.981    40.450    38.933    37.432    35.947    34.479    33.031    31.602    30.194    28.807    27.444    26.104    24.788    23.498    22.235    20.999    19.791    18.612    17.463    16.344    15.256    14.201    13.178    12.188    11.233    10.313     9.427     8.578     7.766     6.991     6.253     5.554     4.894     4.274     3.693     3.153     2.654     2.197     1.781     1.408     1.077     0.790     0.547     0.348     0.193     0.083     0.019     0.000     0.000     0.000     0.000     0.000     0.000     0.000     0.000     0.000     0.000     0.000     0.000     0.000     0.000     0.000     0.000     0.000     0.000     0.000     0.000     0.000     0.000     0.000
     0.000     0.000     0.000     0.000     0.000     0.000     0.000     0.000     0.000     0.000     0.000     0.000     0.000     0.000     0.000     0.000     0.000     0.000     0.000     0.000     0.000     0.000     0.000     0.006     0.053     0.145     0.283     0.467     0.695     0.968     1.285     1.645     2.049     2.496     2.984     3.515     4.087     4.700     5.353     6.046     6.779     7.550     8.360     9.207    10.091    11.012    11.968    12.960    13.986    15.046    16.139    17.264    18.421    19.609    20.827    22.075    23.351    24.654    25.985    27.341    28.723    30.128    31.557    33.008    34.479    35.971    37.482    39.011    40.557    42.119    43.695    45.284    46.886    48.498    50.120    51.750    53.387    55.030    56.676    58.326    59.977    61.628    63.277    64.923    66.564    68.199    69.826    71.443    73.050    74.643    76.222    77.785    79.330    80.855    82.359    83.840    85.296    86.726    88.128    89.499    90.839    92.145    93.416    94.650    95.846    97.002    98.116    99.187   100.213   101.193   102.125   103.008   103.841   104.622   105.350   106.025   106.644   107.207   107.714   108.163   108.553   108.885   109.157   109.369   109.521   109.612   109.642   109.612   109.521   109.369   109.157   108.885   108.553   108.163   107.714   107.207   106.644   106.025   105.350   104.622   103.841   103.008   102.125   101.193   100.213    99.187    98.116    97.002    95.846    94.650    93.416    92.145    90.839    89.499    88.128    86.726    85.296    83.840    82.359    80.855    79.330    77.785    76.222    74.643    73.050    71.443    69.826    68.199    66.564    64.923    63.277    61.628    59.977    58.326    56.676    55.030    53.387    51.750    50.120    48.498    46.886    45.284    43.695    42.119    40.557    39.011    37.482    35.971    34.479    33.008    31.557    30.128    28.723    27.341    25.985    24.654    23.351    22.075    20.827    19.609    18.421    17.264    16.139    15.046    13.986    12.960    11.968    11.012    10.091     9.207     8.360     7.550     6.779     6.046     5.353     4.700     4.087     3.515     2.984     2.496     2.049     1.645     1.285     0.968     0.695     0.467     0.283     0.145     0.053     0.006     0.000     0.000     0.000     0.000     0.000     0.000     0.000     0.000     0.000     0.000     0.000     0.000     0.000     0.000     0.000     0.000     0.000     0.000     0.000     0.000     0.000     0.000
     0.000     0.000     0.000     0.000     0.000     0.000     0.000     0.000     0.000     0.000     0.000     0.000     0.000     0.000     0.000     0.000     0.000     0.000     0.000     0.000     0.000     0.000     0.000     0.028     0.102     0.223     0.389     0.602     0.859     1.161     1.508     1.898     2.333     2.810     3.330     3.892     4.496     5.141     5.828     6.554     7.320     8.125     8.969     9.851    10.770    11.726    12.718    13.746    14.809    15.906    17.037    18.200    19.396    20.622    21.880    23.167    24.483    25.827    27.198    28.596    30.019    31.467    32.938    34.432    35.947    37.482    39.037    40.611    42.201    43.808    45.429    47.064    48.712    50.370    52.039    53.716    55.400    57.090    58.784    60.481    62.180    63.878    65.575    67.269    68.958    70.641    72.316    73.981    75.635    77.276    78.902    80.512    82.103    83.675    85.224    86.751    88.251    89.725    91.170    92.584    93.966    95.313    96.624    97.898    99.132   100.324   101.474   102.580   103.639   104.651   105.614   106.526   107.386   108.193   108.945   109.642   110.282   110.864   111.388   111.852   112.256   112.598   112.880   113.099   112.822   112.634   112.572   112.634   112.822   113.099   112.880   112.598   112.256   111.852   111.388   110.864   110.282   109.642   108.945   108.193   107.386   106.526   105.614   104.651   103.639   102.580   101.474   100.324    99.132    97.898    96.624    95.313    93.966    92.584    91.170    89.725    88.251    86.751    85.224    83.675    82.103    80.512    78.902    77.276    75.635    73.981    72.316    70.641    68.958    67.269    65.575    63.878    62.180    60.481    58.784    57.090    55.400    53.716    52.039    50.370    48.712    47.064    45.429    43.808    42.201    40.611    39.037    37.482    35.947    34.432    32.938    31.467    30.019    28.596    27.198    25.827    24.483    23.167    21.880    20.622    19.396    18.200    17.037    15.906    14.809    13.746    12.718    11.726    10.770     9.851     8.969     8.125     7.320     6.554     5.828     5.141     4.496     3.892     3.330     2.810     2.333     1.898     1.508     1.161     0.859     0.602     0.389     0.223     0.102     0.028     0.000     0.000     0.000     0.000     0.000     0.000     0.000     0.000     0.000     0.000     0.000     0.000     0.000     0.000     0.000     0.000     0.000     0.000     0.000     0.000     0.000     0.000
     0.000     0.000     0.000     0.000     0.000     0.000     0.000     0.000     0.000     0.000     0.000     0.000     0.000     0.000     0.000     0.000     0.000     0.000     0.000     0.000     0.000     0.000     0.010     0.065     0.167     0.316     0.510     0.751     1.038     1.369     1.746     2.166     2.631     3.139     3.690     4.284     4.920     5.597     6.316     7.076     7.875     8.714     9.592    10.509    11.463    12.455    13.483    14.547    15.647    16.781    17.949    19.151    20.385    21.651    22.948    24.274    25.631    27.016    28.428    29.867    31.332    32.822    34.336    35.873    37.432    39.011    40.611    42.229    43.865    45.517    47.184    48.865    50.559    52.264    53.980    55.704    57.436    59.174    60.916    62.661    64.408    66.155    67.901    69.643    71.381    73.113    74.836    76.550    78.252    79.942    81.616    83.273    84.912    86.531    88.128    89.700    91.247    92.765    94.255    95.713    97.137    98.527    99.879   101.193   102.466   103.697   104.884   106.025   107.118   108.163   109.157   110.099   110.987   111.821   112.598   112.697   111.380   110.189   109.124   108.183   107.368   106.679   106.115   105.676   105.362   105.174   105.112   105.174   105.362   105.676   106.115   106.679   107.368   108.183   109.124   110.189   111.380   112.697   112.598   111.821   110.987   110.099   109.157   108.163   107.118   106.025   104.884   103.697   102.466   101.193    99.879    98.527    97.137    95.713    94.255    92.765    91.247    89.700    88.128    86.531    84.912    83.273    81.616    79.942    78.252    76.550    74.836    73.113    71.381    69.643    67.901    66.155    64.408    62.661    60.916    59.174    57.436    55.704    53.980    52.264    50.559    48.865    47.184    45.517    43.865    42.229    40.611    39.011    37.432    35.873    34.336    32.822    31.332    29.867    28.428    27.016    25.631    24.274    22.948    21.651    20.385    19.151    17.949    16.781    15.647    14.547    13.483    12.455    11.463    10.509     9.592     8.714     7.875     7.076     6.316     5.597     4.920     4.284     3.690     3.139     2.631     2.166     1.746     1.369     1.038     0.751     0.510     0.316     0.167     0.065     0.010     0.000     0.000     0.000     0.000     0.000     0.000     0.000     0.000     0.000     0.000     0.000     0.000     0.000     0.000     0.000     0.000     0.000     0.000     0.000     0.000     0.000
     0.000     0.000     0.000     0.000     0.000     0.000     0.000     0.000     0.000     0.000     0.000     0.000     0.000     0.000     0.000     0.000     0.000     0.000     0.000     0.000     0.000     0.001     0.035     0.117     0.247     0.423     0.646     0.916     1.231     1.592     1.997     2.448     2.943     3.482     4.064     4.689     5.357     6.067     6.818     7.611     8.444     9.317    10.229    11.180    12.170    13.197    14.261    15.362    16.499    17.670    18.876    20.116    21.389    22.693    24.030    25.397    26.793    28.219    29.673    31.154    32.661    34.193    35.750    37.331    38.933    40.557    42.201    43.865    45.546    47.244    48.957    50.685    52.426    54.179    55.942    57.714    59.494    61.280    63.071    64.865    66.661    68.458    70.253    72.045    73.832    75.613    77.386    79.149    80.901    82.640    84.363    86.069    87.757    89.424    91.068    92.688    94.281    95.846    97.381    98.884   100.352   101.785   103.180   104.535   105.848   107.118   108.343   109.521   110.650   111.728   112.755   111.882   110.064   108.371   106.804   105.362   104.046   102.855   101.789   100.849   100.034    99.344    98.780    98.341    98.028    97.840    97.777    97.840    98.028    98.341    98.780    99.344   100.034   100.849   101.789   102.855   104.046   105.362   106.804   108.371   110.064   111.882   112.755   111.728   110.650   109.521   108.343   107.118   105.848   104.535   103.180   101.785   100.352    98.884    97.381    95.846    94.281    92.688    91.068    89.424    87.757    86.069    84.363    82.640    80.901    79.149    77.386    75.613    73.832    72.045    70.253    68.458    66.661    64.865    63.071    61.280    59.494    57.714    55.942    54.179    52.426    50.685    48.957    47.244    45.546    43.865    42.201    40.557    38.933    37.331    35.750    34.193    32.661    31.154    29.673    28.219    26.793    25.397    24.030    22.693    21.389    20.116    18.876    17.670    16.499    15.362    14.261    13.197    12.170    11.180    10.229     9.317     8.444     7.611     6.818     6.067     5.357     4.689     4.064     3.482     2.943     2.448     1.997     1.592     1.231     0.916     0.646     0.423     0.247     0.117     0.035     0.001     0.000     0.000     0.000     0.000     0.000     0.000     0.000     0.000     0.000     0.000     0.000     0.000     0.000     0.000     0.000     0.000     0.000     0.000     0.000     0.000
     0.000     0.000     0.000     0.000     0.000     0.000     0.000     0.000     0.000     0.000     0.000     0.000     0.000     0.000     0.000     0.000     0.000     0.000     0.000     0.000     0.000     0.014     0.075     0.184     0.341     0.545     0.796     1.094     1.438     1.827     2.263     2.743     3.269     3.838     4.451     5.108     5.807     6.550     7.334     8.159     9.025     9.932    10.879    11.865    12.889    13.952    15.053    16.190    17.363    18.572    19.816    21.094    22.405    23.749    25.125    26.532    27.969    29.436    30.931    32.454    34.004    35.579    37.179    38.803    40.450    42.119    43.808    45.517    47.244    48.988    50.748    52.523    54.311    56.112    57.923    59.744    61.573    63.408    65.248    67.092    68.938    70.784    72.629    74.472    76.309    78.141    79.964    81.778    83.580    85.369    87.142    88.898    90.635    92.351    94.044    95.713    97.354    98.966   100.548   102.097   103.610   105.088   106.526   107.923   109.278   110.588   111.852   113.067   110.879   108.685   106.616   104.673   102.855   101.162    99.595    98.153    96.836    95.645    94.580    93.639    92.824    92.135    91.571    91.132    90.818    90.630    90.568    90.630    90.818    91.132    91.571    92.135    92.824    93.639    94.580    95.645    96.836    98.153    99.595   101.162   102.855   104.673   106.616   108.685   110.879   113.067   111.852   110.588   109.278   107.923   106.526   105.088   103.610   102.097   100.548    98.966    97.354    95.713    94.044    92.351    90.635    88.898    87.142    85.369    83.580    81.778    79.964    78.141    76.309    74.472    72.629    70.784    68.938    67.092    65.248    63.408    61.573    59.744    57.923    56.112    54.311    52.523    50.748    48.988    47.244    45.517    43.808    42.119    40.450    38.803    37.179    35.579    34.004    32.454    30.931    29.436    27.969    26.532    25.125    23.749    22.405    21.094    19.816    18.572    17.363    16.190    15.053    13.952    12.889    11.865    10.879     9.932     9.025     8.159     7.334     6.550     5.807     5.108     4.451     3.838     3.269     2.743     2.263     1.827     1.438     1.094     0.796     0.545     0.341     0.184     0.075     0.014     0.000     0.000     0.000     0.000     0.000     0.000     0.000     0.000     0.000     0.000     0.000     0.000     0.000     0.000     0.000     0.000     0.000     0.000     0.000     0.000
     0.000     0.000     0.000     0.000     0.000     0.000     0.000     0.000     0.000     0.000     0.000     0.000     0.000     0.000     0.000     0.000     0.000     0.000     0.000     0.000     0.002     0.041     0.129     0.264     0.448     0.680     0.959     1.285     1.657     2.076     2.541     3.051     3.607     4.207     4.851     5.539     6.270     7.044     7.861     8.719     9.619    10.560    11.540    12.561    13.621    14.719    15.855    17.029    18.239    19.486    20.767    22.084    23.434    24.817    26.233    27.680    29.158    30.666    32.202    33.767    35.360    36.978    38.622    40.290    41.981    43.695    45.429    47.184    48.957    50.748    52.555    54.378    56.214    58.063    59.923    61.793    63.671    65.556    67.446    69.340    71.237    73.134    75.030    76.923    78.812    80.695    82.569    84.434    86.288    88.128    89.952    91.759    93.547    95.313    97.056    98.774   100.464   102.125   103.754   105.350   106.911   108.433   109.916   111.357   112.755   111.130   108.559   106.115   103.795   101.601    99.532    97.589    95.771    94.078    92.511    91.069    89.753    88.561    87.496    86.555    85.740    85.051    84.487    84.048    83.734    83.546    83.484    83.546    83.734    84.048    84.487    85.051    85.740    86.555    87.496    88.561    89.753    91.069    92.511    94.078    95.771    97.589    99.532   101.601   103.795   106.115   108.559   111.130   112.755   111.357   109.916   108.433   106.911   105.350   103.754   102.125   100.464    98.774    97.056    95.313    93.547    91.759    89.952    88.128    86.288    84.434    82.569    80.695    78.812    76.923    75.030    73.134    71.237    69.340    67.446    65.556    63.671    61.793    59.923    58.063    56.214    54.378    52.555    50.748    48.957    47.184    45.429    43.695    41.981    40.290    38.622    36.978    35.360    33.767    32.202    30.666    29.158    27.680    26.233    24.817    23.434    22.084    20.767    19.486    18.239    17.029    15.855    14.719    13.621    12.561    11.540    10.560     9.619     8.719     7.861     7.044     6.270     5.539     4.851     4.207     3.607     3.051     2.541     2.076     1.657     1.285     0.959     0.680     0.448     0.264     0.129     0.041     0.002     0.000     0.000     0.000     0.000     0.000     0.000     0.000     0.000     0.000     0.000     0.000     0.000     0.000     0.000     0.000     0.000     0.000     0.000     0.000
     0.000     0.000     0.000     0.000     0.000     0.000     0.000     0.000     0.000     0.000     0.000     0.000     0.000     0.000     0.000     0.000     0.000     0.000     0.000     0.000     0.016     0.081     0.195     0.358     0.569     0.828     1.135     1.489     1.890     2.337     2.831     3.371     3.957     4.587     5.262     5.981     6.744     7.550     8.399     9.291    10.224    11.198    12.213    13.268    14.363    15.497    16.669    17.879    19.127    20.410    21.730    23.084    24.473    25.896    27.352    28.839    30.358    31.907    33.486    35.093    36.728    38.390    40.077    41.789    43.525    45.284    47.064    48.865    50.685    52.523    54.378    56.248    58.133    60.031    61.940    63.859    65.787    67.723    69.664    71.609    73.556    75.505    77.453    79.398    81.339    83.273    85.200    87.117    89.023    90.915    92.791    94.650    96.490    98.307   100.102   101.870   103.610   105.321   106.999   108.644   110.252   111.821   112.634   109.688   106.867   104.171   101.601    99.156    96.836    94.642    92.574    90.630    88.812    87.120    85.552    84.111    82.794    81.603    80.537    79.597    78.782    78.092    77.528    77.089    76.776    76.588    76.525    76.588    76.776    77.089    77.528    78.092    78.782    79.597    80.537    81.603    82.794    84.111    85.552    87.120    88.812    90.630    92.574    94.642    96.836    99.156   101.601   104.171   106.867   109.688   112.634   111.821   110.252   108.644   106.999   105.321   103.610   101.870   100.102    98.307    96.490    94.650    92.791    90.915    89.023    87.117    85.200    83.273    81.339    79.398    77.453    75.505    73.556    71.609    69.664    67.723    65.787    63.859    61.940    60.031    58.133    56.248    54.378    52.523    50.685    48.865    47.064    45.284    43.525    41.789    40.077    38.390    36.728    35.093    33.486    31.907    30.358    28.839    27.352    25.896    24.473    23.084    21.730    20.410    19.127    17.879    16.669    15.497    14.363    13.268    12.213    11.198    10.224     9.291     8.399     7.550     6.744     5.981     5.262     4.587     3.957     3.371     2.831     2.337     1.890     1.489     1.135     0.828     0.569     0.358     0.195     0.081     0.016     0.000     0.000     0.000     0.000     0.000     0.000     0.000     0.000     0.000     0.000     0.000     0.000     0.000     0.000     0.000     0.000     0.000     0.000     0.000
     0.000     0.000     0.000     0.000     0.000     0.000     0.000     0.000     0.000     0.000     0.000     0.000     0.000     0.000     0.000     0.000     0.000     0.000     0.000     0.003     0.044     0.134     0.275     0.464     0.702     0.988     1.322     1.704     2.134     2.610     3.133     3.703     4.318     4.978     5.684     6.434     7.229     8.067     8.948     9.872    10.839    11.847    12.896    13.986    15.116    16.285    17.493    18.740    20.024    21.345    22.702    24.095    25.523    26.985    28.481    30.008    31.568    33.159    34.779    36.429    38.107    39.812    41.544    43.300    45.081    46.886    48.712    50.559    52.426    54.311    56.214    58.133    60.067    62.014    63.973    65.942    67.921    69.907    71.899    73.896    75.895    77.896    79.896    81.894    83.888    85.875    87.855    89.826    91.785    93.730    95.659    97.571    99.463   101.334   103.180   105.000   106.792   108.553   110.282   111.976   112.070   108.873   105.801   102.855   100.034    97.338    94.768    92.323    90.003    87.809    85.740    83.797    81.979    80.286    78.719    77.277    75.961    74.770    73.704    72.764    71.949    71.259    70.695    70.256    69.943    69.755    69.692    69.755    69.943    70.256    70.695    71.259    71.949    72.764    73.704    74.770    75.961    77.277    78.719    80.286    81.979    83.797    85.740    87.809    90.003    92.323    94.768    97.338   100.034   102.855   105.801   108.873   112.070   111.976   110.282   108.553   106.792   105.000   103.180   101.334    99.463    97.571    95.659    93.730    91.785    89.826    87.855    85.875    83.888    81.894    79.896    77.896    75.895    73.896    71.899    69.907    67.921    65.942    63.973    62.014    60.067    58.133    56.214    54.311    52.426    50.559    48.712    46.886    45.081    43.300    41.544    39.812    38.107    36.429    34.779    33.159    31.568    30.008    28.481    26.985    25.523    24.095    22.702    21.345    20.024    18.740    17.493    16.285    15.116    13.986    12.896    11.847    10.839     9.872     8.948     8.067     7.229     6.434     5.684     4.978     4.318     3.703     3.133     2.610     2.134     1.704     1.322     0.988     0.702     0.464     0.275     0.134     0.044     0.003     0.000     0.000     0.000     0.000     0.000     0.000     0.000     0.000     0.000     0.000     0.000     0.000     0.000     0.000     0.000     0.000     0.000     0.000
     0.000     0.000     0.000     0.000     0.000     0.000     0.000     0.000     0.000     0.000     0.000     0.000     0.000     0.000     0.000     0.000     0.000     0.000     0.000     0.017     0.083     0.200     0.366     0.582     0.846     1.159     1.521     1.931     2.389     2.894     3.446     4.044     4.689     5.380     6.116     6.898     7.723     8.593     9.507    10.464    11.463    12.505    13.588    14.712    15.877    17.082    18.326    19.609    20.930    22.289    23.684    25.115    26.582    28.083    29.619    31.187    32.788    34.420    36.082    37.775    39.496    41.245    43.020    44.822    46.648    48.498    50.370    52.264    54.179    56.112    58.063    60.031    62.014    64.010    66.020    68.040    70.070    72.107    74.151    76.200    78.252    80.306    82.359    84.411    86.458    88.500    90.534    92.558    94.571    96.570    98.554   100.520   102.466   104.390   106.290   108.163   110.007   111.821   112.133   108.685   105.362   102.165    99.093    96.147    93.326    90.630    88.060    85.615    83.296    81.101    79.033    77.089    75.271    73.579    72.011    70.570    69.253    68.062    66.996    66.056    65.241    64.551    63.987    63.548    63.235    63.047    62.984    63.047    63.235    63.548    63.987    64.551    65.241    66.056    66.996    68.062    69.253    70.570    72.011    73.579    75.271    77.089    79.033    81.101    83.296    85.615    88.060    90.630    93.326    96.147    99.093   102.165   105.362   108.685   112.133   111.821   110.007   108.163   106.290   104.390   102.466   100.520    98.554    96.570    94.571    92.558    90.534    88.500    86.458    84.411    82.359    80.306    78.252    76.200    74.151    72.107    70.070    68.040    66.020    64.010    62.014    60.031    58.063    56.112    54.179    52.264    50.370    48.498    46.648    44.822    43.020    41.245    39.496    37.775    36.082    34.420    32.788    31.187    29.619    28.083    26.582    25.115    23.684    22.289    20.930    19.609    18.326    17.082    15.877    14.712    13.588    12.505    11.463    10.464     9.507     8.593     7.723     6.898     6.116     5.380     4.689     4.044     3.446     2.894     2.389     1.931     1.521     1.159     0.846     0.582     0.366     0.200     0.083     0.017     0.000     0.000     0.000     0.000     0.000     0.000     0.000     0.000     0.000     0.000     0.000     0.000     0.000     0.000     0.000     0.000     0.000     0.000
     0.000     0.000     0.000     0.000     0.000     0.000     0.000     0.000     0.000     0.000     0.000     0.000     0.000     0.000     0.000     0.000     0.000     0.000     0.002     0.043     0.135     0.277     0.469     0.711     1.002     1.342     1.731     2.169     2.654     3.188     3.768     4.396     5.071     5.791     6.558     7.370     8.227     9.129    10.075    11.064    12.096    13.171    14.289    15.447    16.647    17.887    19.167    20.487    21.844    23.240    24.673    26.143    27.649    29.190    30.765    32.374    34.016    35.689    37.394    39.129    40.893    42.686    44.506    46.352    48.224    50.120    52.039    53.980    55.942    57.923    59.923    61.940    63.973    66.020    68.080    70.151    72.232    74.322    76.419    78.521    80.626    82.733    84.841    86.946    89.048    91.144    93.233    95.313    97.381    99.436   101.474   103.495   105.496   107.475   109.430   111.357   112.822   109.124   105.550   102.102    98.780    95.583    92.511    89.565    86.743    84.048    81.478    79.033    76.713    74.519    72.450    70.507    68.689    66.996    65.429    63.987    62.671    61.480    60.414    59.473    58.659    57.969    57.405    56.966    56.652    56.464    56.402    56.464    56.652    56.966    57.405    57.969    58.659    59.473    60.414    61.480    62.671    63.987    65.429    66.996    68.689    70.507    72.450    74.519    76.713    79.033    81.478    84.048    86.743    89.565    92.511    95.583    98.780   102.102   105.550   109.124   112.822   111.357   109.430   107.475   105.496   103.495   101.474    99.436    97.381    95.313    93.233    91.144    89.048    86.946    84.841    82.733    80.626    78.521    76.419    74.322    72.232    70.151    68.080    66.020    63.973    61.940    59.923    57.923    55.942    53.980    52.039    50.120    48.224    46.352    44.506    42.686    40.893    39.129    37.394    35.689    34.016    32.374    30.765    29.190    27.649    26.143    24.673    23.240    21.844    20.487    19.167    17.887    16.647    15.447    14.289    13.171    12.096    11.064    10.075     9.129     8.227     7.370     6.558     5.791     5.071     4.396     3.768     3.188     2.654     2.169     1.731     1.342     1.002     0.711     0.469     0.277     0.135     0.043     0.002     0.000     0.000     0.000     0.000     0.000     0.000     0.000     0.000     0.000     0.000     0.000     0.000     0.000     0.000     0.000     0.000     0.000
     0.000     0.000     0.000     0.000     0.000     0.000     0.000     0.000     0.000     0.000     0.000     0.000     0.000     0.000     0.000     0.000     0.000     0.000     0.016     0.081     0.198     0.365     0.583     0.850     1.168     1.535     1.951     2.416     2.929     3.491     4.100     4.757     5.461     6.212     7.008     7.851     8.739     9.672    10.650    11.672    12.737    13.846    14.997    16.190    17.424    18.700    20.016    21.371    22.766    24.199    25.670    27.178    28.723    30.303    31.918    33.568    35.250    36.966    38.713    40.490    42.298    44.134    45.999    47.890    49.808    51.750    53.716    55.704    57.714    59.744    61.793    63.859    65.942    68.040    70.151    72.274    74.408    76.550    78.700    80.855    83.015    85.176    87.338    89.499    91.656    93.808    95.953    98.089   100.213   102.324   104.419   106.496   108.553   110.588   112.598   110.189   106.365   102.667    99.093    95.645    92.323    89.126    86.054    83.107    80.286    77.591    75.021    72.576    70.256    68.062    65.993    64.050    62.232    60.539    58.972    57.530    56.214    55.023    53.957    53.016    52.202    51.512    50.948    50.509    50.195    50.007    49.945    50.007    50.195    50.509    50.948    51.512    52.202    53.016    53.957    55.023    56.214    57.530    58.972    60.539    62.232    64.050    65.993    68.062    70.256    72.576    75.021    77.591    80.286    83.107    86.054    89.126    92.323    95.645    99.093   102.667   106.365   110.189   112.598   110.588   108.553   106.496   104.419   102.324   100.213    98.089    95.953    93.808    91.656    89.499    87.338    85.176    83.015    80.855    78.700    76.550    74.408    72.274    70.151    68.040    65.942    63.859    61.793    59.744    57.714    55.704    53.716    51.750    49.808    47.890    45.999    44.134    42.298    40.490    38.713    36.966    35.250    33.568    31.918    30.303    28.723    27.178    25.670    24.199    22.766    21.371    20.016    18.700    17.424    16.190    14.997    13.846    12.737    11.672    10.650     9.672     8.739     7.851     7.008     6.212     5.461     4.757     4.100     3.491     2.929     2.416     1.951     1.535     1.168     0.850     0.583     0.365     0.198     0.081     0.016     0.000     0.000     0.000     0.000     0.000     0.000     0.000     0.000     0.000     0.000     0.000     0.000     0.000     0.000     0.000     0.000     0.000
     0.000     0.000     0.000     0.000     0.000     0.000     0.000     0.000     0.000     0.000     0.000     0.000     0.000     0.000     0.000     0.000     0.000     0.002     0.040     0.130     0.271     0.464     0.707     1.000     1.344     1.737     2.180     2.672     3.213     3.803     4.441     5.127     5.860     6.640     7.467     8.340     9.259    10.224    11.233    12.287    13.385    14.527    15.711    16.939    18.208    19.519    20.870    22.262    23.693    25.164    26.672    28.219    29.802    31.422    33.077    34.767    36.491    38.248    40.037    41.858    43.709    45.589    47.499    49.435    51.398    53.387    55.400    57.436    59.494    61.573    63.671    65.787    67.921    70.070    72.232    74.408    76.594    78.790    80.993    83.203    85.417    87.633    89.851    92.068    94.281    96.490    98.691   100.884   103.065   105.233   107.386   109.521   111.635   111.882   107.807   103.858   100.034    96.335    92.762    89.314    85.991    82.794    79.722    76.776    73.955    71.259    68.689    66.244    63.924    61.730    59.662    57.718    55.900    54.208    52.640    51.198    49.882    48.691    47.625    46.685    45.870    45.180    44.616    44.177    43.864    43.676    43.613    43.676    43.864    44.177    44.616    45.180    45.870    46.685    47.625    48.691    49.882    51.198    52.640    54.208    55.900    57.718    59.662    61.730    63.924    66.244    68.689    71.259    73.955    76.776    79.722    82.794    85.991    89.314    92.762    96.335   100.034   103.858   107.807   111.882   111.635   109.521   107.386   105.233   103.065   100.884    98.691    96.490    94.281    92.068    89.851    87.633    85.417    83.203    80.993    78.790    76.594    74.408    72.232    70.070    67.921    65.787    63.671    61.573    59.494    57.436    55.400    53.387    51.398    49.435    47.499    45.589    43.709    41.858    40.037    38.248    36.491    34.767    33.077    31.422    29.802    28.219    26.672    25.164    23.693    22.262    20.870    19.519    18.208    16.939    15.711    14.527    13.385    12.287    11.233    10.224     9.259     8.340     7.467     6.640     5.860     5.127     4.441     3.803     3.213     2.672     2.180     1.737     1.344     1.000     0.707     0.464     0.271     0.130     0.040     0.002     0.000     0.000     0.000     0.000     0.000     0.000     0.000     0.000     0.000     0.000     0.000     0.000     0.000     0.000     0.000     0.000
     0.000     0.000     0.000     0.000     0.000     0.000     0.000     0.000     0.000     0.000     0.000     0.000     0.000     0.000     0.000     0.000     0.000     0.013     0.075     0.189     0.355     0.572     0.840     1.159     1.529     1.949     2.418     2.937     3.506     4.123     4.789     5.504     6.266     7.076     7.932     8.836     9.786    10.781    11.822    12.909    14.039    15.214    16.432    17.693    18.997    20.343    21.730    23.158    24.626    26.133    27.680    29.265    30.887    32.546    34.241    35.971    37.736    39.535    41.367    43.230    45.125    47.049    49.003    50.985    52.994    55.030    57.090    59.174    61.280    63.408    65.556    67.723    69.907    72.107    74.322    76.550    78.790    81.039    83.297    85.561    87.831    90.103    92.377    94.650    96.921    99.187   101.446   103.697   105.936   108.163   110.374   112.567   109.876   105.676   101.601    97.652    93.827    90.129    86.555    83.108    79.785    76.588    73.516    70.570    67.749    65.053    62.483    60.038    57.718    55.524    53.455    51.512    49.694    48.001    46.434    44.992    43.676    42.485    41.419    40.479    39.664    38.974    38.410    37.971    37.657    37.469    37.407    37.469    37.657    37.971    38.410    38.974    39.664    40.479    41.419    42.485    43.676    44.992    46.434    48.001    49.694    51.512    53.455    55.524    57.718    60.038    62.483    65.053    67.749    70.570    73.516    76.588    79.785    83.108    86.555    90.129    93.827    97.652   101.601   105.676   109.876   112.567   110.374   108.163   105.936   103.697   101.446    99.187    96.921    94.650    92.377    90.103    87.831    85.561    83.297    81.039    78.790    76.550    74.322    72.107    69.907    67.723    65.556    63.408    61.280    59.174    57.090    55.030    52.994    50.985    49.003    47.049    45.125    43.230    41.367    39.535    37.736    35.971    34.241    32.546    30.887    29.265    27.680    26.133    24.626    23.158    21.730    20.343    18.997    17.693    16.432    15.214    14.039    12.909    11.822    10.781     9.786     8.836     7.932     7.076     6.266     5.504     4.789     4.123     3.506     2.937     2.418     1.949     1.529     1.159     0.840     0.572     0.355     0.189     0.075     0.013     0.000     0.000     0.000     0.000     0.000     0.000     0.000     0.000     0.000     0.000     0.000     0.000     0.000     0.000     0.000     0.000
     0.000     0.000     0.000     0.000     0.000     0.000     0.000     0.000     0.000     0.000     0.000     0.000     0.000     0.000     0.000     0.000     0.001     0.034     0.120     0.258     0.448     0.690     0.983     1.328     1.723     2.169     2.665     3.211     3.806     4.451     5.145     5.888     6.679     7.518     8.404     9.338    10.318    11.345    12.417    13.535    14.698    15.906    17.158    18.453    19.791    21.172    22.594    24.058    25.562    27.107    28.691    30.314    31.975    33.673    35.408    37.179    38.985    40.826    42.700    44.606    46.544    48.513    50.512    52.539    54.595    56.676    58.784    60.916    63.071    65.248    67.446    69.664    71.899    74.151    76.419    78.700    80.993    83.297    85.610    87.930    90.255    92.584    94.915    97.245    99.574   101.898   104.216   106.526   108.825   111.111   112.572   108.121   103.795    99.595    95.520    91.571    87.746    84.048    80.474    77.027    73.704    70.507    67.435    64.489    61.668    58.972    56.402    53.957    51.637    49.443    47.374    45.431    43.613    41.920    40.353    38.911    37.595    36.404    35.338    34.398    33.583    32.893    32.329    31.890    31.577    31.389    31.326    31.389    31.577    31.890    32.329    32.893    33.583    34.398    35.338    36.404    37.595    38.911    40.353    41.920    43.613    45.431    47.374    49.443    51.637    53.957    56.402    58.972    61.668    64.489    67.435    70.507    73.704    77.027    80.474    84.048    87.746    91.571    95.520    99.595   103.795   108.121   112.572   111.111   108.825   106.526   104.216   101.898    99.574    97.245    94.915    92.584    90.255    87.930    85.610    83.297    80.993    78.700    76.419    74.151    71.899    69.664    67.446    65.248    63.071    60.916    58.784    56.676    54.595    52.539    50.512    48.513    46.544    44.606    42.700    40.826    38.985    37.179    35.408    33.673    31.975    30.314    28.691    27.107    25.562    24.058    22.594    21.172    19.791    18.453    17.158    15.906    14.698    13.535    12.417    11.345    10.318     9.338     8.404     7.518     6.679     5.888     5.145     4.451     3.806     3.211     2.665     2.169     1.723     1.328     0.983     0.690     0.448     0.258     0.120     0.034     0.001     0.000     0.000     0.000     0.000     0.000     0.000     0.000     0.000     0.000     0.000     0.000     0.000     0.000     0.000     0.000
     0.000     0.000     0.000     0.000     0.000     0.000     0.000     0.000     0.000     0.000     0.000     0.000     0.000     0.000     0.000     0.000     0.009     0.065     0.175     0.336     0.550     0.817     1.135     1.504     1.925     2.396     2.918     3.491     4.113     4.786     5.508     6.278     7.098     7.966     8.882     9.845    10.856    11.913    13.017    14.167    15.362    16.602    17.887    19.216    20.588    22.004    23.461    24.961    26.502    28.083    29.705    31.366    33.066    34.803    36.578    38.390    40.237    42.119    44.035    45.984    47.966    49.979    52.023    54.096    56.197    58.326    60.481    62.661    64.865    67.092    69.340    71.609    73.896    76.200    78.521    80.855    83.203    85.561    87.930    90.306    92.688    95.074    97.462    99.851   102.239   104.622   106.999   109.369   111.728   111.192   106.616   102.165    97.840    93.639    89.565    85.615    81.791    78.092    74.519    71.071    67.749    64.551    61.480    58.533    55.712    53.016    50.446    48.001    45.682    43.488    41.419    39.476    37.657    35.965    34.398    32.956    31.639    30.448    29.382    28.442    27.627    26.938    26.373    25.935    25.621    25.433    25.370    25.433    25.621    25.935    26.373    26.938    27.627    28.442    29.382    30.448    31.639    32.956    34.398    35.965    37.657    39.476    41.419    43.488    45.682    48.001    50.446    53.016    55.712    58.533    61.480    64.551    67.749    71.071    74.519    78.092    81.791    85.615    89.565    93.639    97.840   102.165   106.616   111.192   111.728   109.369   106.999   104.622   102.239    99.851    97.462    95.074    92.688    90.306    87.930    85.561    83.203    80.855    78.521    76.200    73.896    71.609    69.340    67.092    64.865    62.661    60.481    58.326    56.197    54.096    52.023    49.979    47.966    45.984    44.035    42.119    40.237    38.390    36.578    34.803    33.066    31.366    29.705    28.083    26.502    24.961    23.461    22.004    20.588    19.216    17.887    16.602    15.362    14.167    13.017    11.913    10.856     9.845     8.882     7.966     7.098     6.278     5.508     4.786     4.113     3.491     2.918     2.396     1.925     1.504     1.135     0.817     0.550     0.336     0.175     0.065     0.009     0.000     0.000     0.000     0.000     0.000     0.000     0.000     0.000     0.000     0.000     0.000     0.000     0.000     0.000     0.000
     0.000     0.000     0.000     0.000     0.000     0.000     0.000     0.000     0.000     0.000     0.000     0.000     0.000     0.000     0.000     0.000     0.026     0.105     0.238     0.423     0.661     0.951     1.294     1.688     2.134     2.631     3.179     3.778     4.427     5.127     5.876     6.675     7.522     8.419     9.364    10.357    11.398    12.486    13.621    14.802    16.029    17.302    18.620    19.982    21.389    22.838    24.331    25.866    27.444    29.062    30.721    32.420    34.158    35.935    37.749    39.601    41.489    43.413    45.371    47.363    49.389    51.446    53.535    55.653    57.801    59.977    62.180    64.408    66.661    68.938    71.237    73.556    75.895    78.252    80.626    83.015    85.417    87.831    90.255    92.688    95.127    97.571   100.018   102.466   104.913   107.356   109.794   112.225   110.064   105.362   100.786    96.335    92.009    87.809    83.734    79.785    75.961    72.262    68.689    65.241    61.918    58.721    55.649    52.703    49.882    47.186    44.616    42.171    39.852    37.657    35.589    33.645    31.827    30.135    28.567    27.126    25.809    24.618    23.552    22.612    21.797    21.107    20.543    20.104    19.791    19.603    19.540    19.603    19.791    20.104    20.543    21.107    21.797    22.612    23.552    24.618    25.809    27.126    28.567    30.135    31.827    33.645    35.589    37.657    39.852    42.171    44.616    47.186    49.882    52.703    55.649    58.721    61.918    65.241    68.689    72.262    75.961    79.785    83.734    87.809    92.009    96.335   100.786   105.362   110.064   112.225   109.794   107.356   104.913   102.466   100.018    97.571    95.127    92.688    90.255    87.831    85.417    83.015    80.626    78.252    75.895    73.556    71.237    68.938    66.661    64.408    62.180    59.977    57.801    55.653    53.535    51.446    49.389    47.363    45.371    43.413    41.489    39.601    37.749    35.935    34.158    32.420    30.721    29.062    27.444    25.866    24.331    22.838    21.389    19.982    18.620    17.302    16.029    14.802    13.621    12.486    11.398    10.357     9.364     8.419     7.522     6.675     5.876     5.127     4.427     3.778     3.179     2.631     2.134     1.688     1.294     0.951     0.661     0.423     0.238     0.105     0.026     0.000     0.000     0.000     0.000     0.000     0.000     0.000     0.000     0.000     0.000     0.000     0.000     0.000     0.000     0.000
     0.000     0.000     0.000     0.000     0.000     0.000     0.000     0.000     0.000     0.000     0.000     0.000     0.000     0.000     0.000     0.004     0.053     0.154     0.310     0.518     0.780     1.094     1.460     1.879     2.350     2.872     3.446     4.071     4.746     5.473     6.249     7.076     7.951     8.877     9.851    10.873    11.944    13.062    14.228    15.440    16.699    18.004    19.355    20.750    22.190    23.675    25.202    26.773    28.386    30.041    31.737    33.474    35.250    37.066    38.920    40.812    42.741    44.707    46.707    48.742    50.811    52.913    55.046    57.211    59.405    61.628    63.878    66.155    68.458    70.784    73.134    75.505    77.896    80.306    82.733    85.176    87.633    90.103    92.584    95.074    97.571   100.074   102.580   105.088   107.595   110.099   112.598   109.186   104.359    99.658    95.081    90.630    86.305    82.104    78.030    74.080    70.256    66.557    62.984    59.536    56.214    53.016    49.945    46.998    44.177    41.482    38.911    36.466    34.147    31.953    29.884    27.941    26.123    24.430    22.863    21.421    20.104    18.913    17.848    16.907    16.092    15.403    14.838    14.400    14.086    13.898    13.835    13.898    14.086    14.400    14.838    15.403    16.092    16.907    17.848    18.913    20.104    21.421    22.863    24.430    26.123    27.941    29.884    31.953    34.147    36.466    38.911    41.482    44.177    46.998    49.945    53.016    56.214    59.536    62.984    66.557    70.256    74.080    78.030    82.104    86.305    90.630    95.081    99.658   104.359   109.186   112.598   110.099   107.595   105.088   102.580   100.074    97.571    95.074    92.584    90.103    87.633    85.176    82.733    80.306    77.896    75.505    73.134    70.784    68.458    66.155    63.878    61.628    59.405    57.211    55.046    52.913    50.811    48.742    46.707    44.707    42.741    40.812    38.920    37.066    35.250    33.474    31.737    30.041    28.386    26.773    25.202    23.675    22.190    20.750    19.355    18.004    16.699    15.440    14.228    13.062    11.944    10.873     9.851     8.877     7.951     7.076     6.249     5.473     4.746     4.071     3.446     2.872     2.350     1.879     1.460     1.094     0.780     0.518     0.310     0.154     0.053     0.004     0.000     0.000     0.000     0.000     0.000     0.000     0.000     0.000     0.000     0.000     0.000     0.000     0.000     0.000
     0.000     0.000     0.000     0.000     0.000     0.000     0.000     0.000     0.000     0.000     0.000     0.000     0.000     0.000     0.000     0.017     0.087     0.211     0.389     0.621     0.905     1.243     1.633     2.076     2.572     3.119     3.718     4.369     5.071     5.824     6.627     7.481     8.384     9.338    10.340    11.392    12.492    13.641    14.837    16.080    17.371    18.708    20.091    21.519    22.993    24.511    26.074    27.680    29.329    31.020    32.753    34.527    36.342    38.197    40.090    42.022    43.992    45.999    48.042    50.120    52.232    54.378    56.556    58.766    61.007    63.277    65.575    67.901    70.253    72.629    75.030    77.453    79.896    82.359    84.841    87.338    89.851    92.377    94.915    97.462   100.018   102.580   105.146   107.714   110.282   112.848   108.559   103.607    98.780    94.078    89.502    85.051    80.725    76.525    72.450    68.501    64.677    60.978    57.405    53.957    50.634    47.437    44.365    41.419    38.598    35.902    33.332    30.887    28.567    26.373    24.305    22.361    20.543    18.851    17.283    15.841    14.525    13.334    12.268    11.328    10.513     9.823     9.259     8.820     8.507     8.319     8.256     8.319     8.507     8.820     9.259     9.823    10.513    11.328    12.268    13.334    14.525    15.841    17.283    18.851    20.543    22.361    24.305    26.373    28.567    30.887    33.332    35.902    38.598    41.419    44.365    47.437    50.634    53.957    57.405    60.978    64.677    68.501    72.450    76.525    80.725    85.051    89.502    94.078    98.780   103.607   108.559   112.848   110.282   107.714   105.146   102.580   100.018    97.462    94.915    92.377    89.851    87.338    84.841    82.359    79.896    77.453    75.030    72.629    70.253    67.901    65.575    63.277    61.007    58.766    56.556    54.378    52.232    50.120    48.042    45.999    43.992    42.022    40.090    38.197    36.342    34.527    32.753    31.020    29.329    27.680    26.074    24.511    22.993    21.519    20.091    18.708    17.371    16.080    14.837    13.641    12.492    11.392    10.340     9.338     8.384     7.481     6.627     5.824     5.071     4.369     3.718     3.119     2.572     2.076     1.633     1.243     0.905     0.621     0.389     0.211     0.087     0.017     0.000     0.000     0.000     0.000     0.000     0.000     0.000     0.000     0.000     0.000     0.000     0.000     0.000     0.000
     0.000     0.000     0.000     0.000     0.000     0.000     0.000     0.000     0.000     0.000     0.000     0.000     0.000     0.000     0.001     0.038     0.130     0.276     0.476     0.730     1.038     1.399     1.813     2.280     2.799     3.371     3.996     4.672     5.399     6.178     7.008     7.889     8.821     9.802    10.833    11.913    13.043    14.221    15.447    16.722    18.043    19.412    20.827    22.289    23.796    25.348    26.945    28.586    30.270    31.998    33.767    35.579    37.432    39.325    41.258    43.230    45.241    47.289    49.373    51.494    53.650    55.840    58.063    60.319    62.606    64.923    67.269    69.643    72.045    74.472    76.923    79.398    81.894    84.411    86.946    89.499    92.068    94.650    97.245    99.851   102.466   105.088   107.714   110.343   112.973   108.183   103.105    98.153    93.326    88.624    84.048    79.597    75.271    71.071    66.996    63.047    59.223    55.524    51.951    48.503    45.180    41.983    38.911    35.965    33.144    30.448    27.878    25.433    23.113    20.919    18.851    16.907    15.089    13.397    11.829    10.387     9.071     7.880     6.814     5.874     5.059     4.369     3.805     3.366     3.053     2.865     2.802     2.865     3.053     3.366     3.805     4.369     5.059     5.874     6.814     7.880     9.071    10.387    11.829    13.397    15.089    16.907    18.851    20.919    23.113    25.433    27.878    30.448    33.144    35.965    38.911    41.983    45.180    48.503    51.951    55.524    59.223    63.047    66.996    71.071    75.271    79.597    84.048    88.624    93.326    98.153   103.105   108.183   112.973   110.343   107.714   105.088   102.466    99.851    97.245    94.650    92.068    89.499    86.946    84.411    81.894    79.398    76.923    74.472    72.045    69.643    67.269    64.923    62.606    60.319    58.063    55.840    53.650    51.494    49.373    47.289    45.241    43.230    41.258    39.325    37.432    35.579    33.767    31.998    30.270    28.586    26.945    25.348    23.796    22.289    20.827    19.412    18.043    16.722    15.447    14.221    13.043    11.913    10.833     9.802     8.821     7.889     7.008     6.178     5.399     4.672     3.996     3.371     2.799     2.280     1.813     1.399     1.038     0.730     0.476     0.276     0.130     0.038     0.001     0.000     0.000     0.000     0.000     0.000     0.000     0.000     0.000     0.000     0.000     0.000     0.000     0.000
     0.000     0.000     0.000     0.000     0.000     0.000     0.000     0.000     0.000     0.000     0.000     0.000     0.000     0.000     0.009     0.067     0.180     0.348     0.570     0.846     1.176     1.560     1.997     2.488     3.032     3.628     4.277     4.978     5.732     6.537     7.393     8.301     9.259    10.268    11.327    12.436    13.595    14.802    16.058    17.363    18.716    20.116    21.563    23.057    24.597    26.183    27.814    29.490    31.209    32.973    34.779    36.628    38.519    40.450    42.422    44.434    46.485    48.574    50.701    52.864    55.063    57.297    59.565    61.866    64.200    66.564    68.958    71.381    73.832    76.309    78.812    81.339    83.888    86.458    89.048    91.656    94.281    96.921    99.574   102.239   104.913   107.595   110.282   112.973   108.058   102.855    97.777    92.824    87.997    83.296    78.719    74.268    69.943    65.742    61.668    57.718    53.894    50.195    46.622    43.174    39.852    36.654    33.583    30.636    27.815    25.120    22.549    20.104    17.785    15.591    13.522    11.579     9.761     8.068     6.501     5.059     3.742     2.551     1.486     0.545    -0.270    -0.959    -1.524    -1.962    -2.276    -2.464    -2.527    -2.464    -2.276    -1.962    -1.524    -0.959    -0.270     0.545     1.486     2.551     3.742     5.059     6.501     8.068     9.761    11.579    13.522    15.591    17.785    20.104    22.549    25.120    27.815    30.636    33.583    36.654    39.852    43.174    46.622    50.195    53.894    57.718    61.668    65.742    69.943    74.268    78.719    83.296    87.997    92.824    97.777   102.855   108.058   112.973   110.282   107.595   104.913   102.239    99.574    96.921    94.281    91.656    89.048    86.458    83.888    81.339    78.812    76.309    73.832    71.381    68.958    66.564    64.200    61.866    59.565    57.297    55.063    52.864    50.701    48.574    46.485    44.434    42.422    40.450    38.519    36.628    34.779    32.973    31.209    29.490    27.814    26.183    24.597    23.057    21.563    20.116    18.716    17.363    16.058    14.802    13.595    12.436    11.327    10.268     9.259     8.301     7.393     6.537     5.732     4.978     4.277     3.628     3.032     2.488     1.997     1.560     1.176     0.846     0.570     0.348     0.180     0.067     0.009     0.000     0.000     0.000     0.000     0.000     0.000     0.000     0.000     0.000     0.000     0.000     0.000     0.000
     0.000     0.000     0.000     0.000     0.000     0.000     0.000     0.000     0.000     0.000     0.000     0.000     0.000     0.000     0.024     0.103     0.237     0.426     0.670     0.968     1.320     1.727     2.187     2.701     3.269     3.889     4.562     5.289     6.067     6.898     7.780     8.714     9.699    10.736    11.822    12.960    14.147    15.383    16.669    18.004    19.387    20.819    22.298    23.824    25.397    27.016    28.680    30.391    32.145    33.944    35.787    37.673    39.601    41.571    43.582    45.633    47.724    49.854    52.023    54.228    56.471    58.749    61.061    63.408    65.787    68.199    70.641    73.113    75.613    78.141    80.695    83.273    85.875    88.500    91.144    93.808    96.490    99.187   101.898   104.622   107.356   110.099   112.848   108.183   102.855    97.652    92.574    87.621    82.794    78.092    73.516    69.065    64.739    60.539    56.464    52.515    48.691    44.992    41.419    37.971    34.648    31.451    28.379    25.433    22.612    19.916    17.346    14.901    12.582    10.388     8.319     6.375     4.557     2.865     1.298    -0.144    -1.461    -2.652    -3.718    -4.658    -5.473    -6.163    -6.727    -7.166    -7.479    -7.667    -7.730    -7.667    -7.479    -7.166    -6.727    -6.163    -5.473    -4.658    -3.718    -2.652    -1.461    -0.144     1.298     2.865     4.557     6.375     8.319    10.388    12.582    14.901    17.346    19.916    22.612    25.433    28.379    31.451    34.648    37.971    41.419    44.992    48.691    52.515    56.464    60.539    64.739    69.065    73.516    78.092    82.794    87.621    92.574    97.652   102.855   108.183   112.848   110.099   107.356   104.622   101.898    99.187    96.490    93.808    91.144    88.500    85.875    83.273    80.695    78.141    75.613    73.113    70.641    68.199    65.787    63.408    61.061    58.749    56.471    54.228    52.023    49.854    47.724    45.633    43.582    41.571    39.601    37.673    35.787    33.944    32.145    30.391    28.680    27.016    25.397    23.824    22.298    20.819    19.387    18.004    16.669    15.383    14.147    12.960    11.822    10.736     9.699     8.714     7.780     6.898     6.067     5.289     4.562     3.889     3.269     2.701     2.187     1.727     1.320     0.968     0.670     0.426     0.237     0.103     0.024     0.000     0.000     0.000     0.000     0.000     0.000     0.000     0.000     0.000     0.000     0.000     0.000     0.000
     0.000     0.000     0.000     0.000     0.000     0.000     0.000     0.000     0.000     0.000     0.000     0.000     0.000     0.002     0.046     0.146     0.301     0.510     0.775     1.095     1.470     1.898     2.381     2.918     3.509     4.153     4.851     5.601     6.405     7.261     8.169     9.129    10.141    11.204    12.318    13.483    14.698    15.964    17.279    18.644    20.057    21.519    23.030    24.588    26.193    27.845    29.543    31.288    33.077    34.912    36.790    38.713    40.678    42.686    44.735    46.826    48.957    51.128    53.338    55.586    57.871    60.193    62.550    64.942    67.367    69.826    72.316    74.836    77.386    79.964    82.569    85.200    87.855    90.534    93.233    95.953    98.691   101.446   104.216   106.999   109.794   112.598   108.559   103.105    97.777    92.574    87.496    82.543    77.716    73.014    68.438    63.987    59.662    55.461    51.387    47.437    43.613    39.914    36.341    32.893    29.571    26.373    23.302    20.355    17.534    14.838    12.268     9.823     7.504     5.310     3.241     1.298    -0.521    -2.213    -3.780    -5.222    -6.539    -7.730    -8.796    -9.736   -10.551   -11.240   -11.805   -12.243   -12.557   -12.745   -12.808   -12.745   -12.557   -12.243   -11.805   -11.240   -10.551    -9.736    -8.796    -7.730    -6.539    -5.222    -3.780    -2.213    -0.521     1.298     3.241     5.310     7.504     9.823    12.268    14.838    17.534    20.355    23.302    26.373    29.571    32.893    36.341    39.914    43.613    47.437    51.387    55.461    59.662    63.987    68.438    73.014    77.716    82.543    87.496    92.574    97.777   103.105   108.559   112.598   109.794   106.999   104.216   101.446    98.691    95.953    93.233    90.534    87.855    85.200    82.569    79.964    77.386    74.836    72.316    69.826    67.367    64.942    62.550    60.193    57.871    55.586    53.338    51.128    48.957    46.826    44.735    42.686    40.678    38.713    36.790    34.912    33.077    31.288    29.543    27.845    26.193    24.588    23.030    21.519    20.057    18.644    17.279    15.964    14.698    13.483    12.318    11.204    10.141     9.129     8.169     7.261     6.405     5.601     4.851     4.153     3.509     2.918     2.381     1.898     1.470     1.095     0.775     0.510     0.301     0.146     0.046     0.002     0.000     0.000     0.000     0.000     0.000     0.000     0.000     0.000     0.000     0.000     0.000     0.000
     0.000     0.000     0.000     0.000     0.000     0.000     0.000     0.000     0.000     0.000     0.000     0.000     0.000     0.011     0.075     0.195     0.370     0.600     0.886     1.227     1.623     2.074     2.579     3.139     3.753     4.420     5.141     5.916     6.744     7.625     8.558     9.544    10.582    11.672    12.813    14.006    15.249    16.543    17.887    19.281    20.725    22.217    23.758    25.348    26.985    28.670    30.402    32.180    34.004    35.873    37.787    39.746    41.748    43.794    45.882    48.011    50.182    52.394    54.645    56.934    59.262    61.628    64.029    66.466    68.938    71.443    73.981    76.550    79.149    81.778    84.434    87.117    89.826    92.558    95.313    98.089   100.884   103.697   106.526   109.369   112.225   109.186   103.607    98.153    92.824    87.621    82.543    77.591    72.764    68.062    63.486    59.035    54.709    50.509    46.434    42.485    38.661    34.962    31.389    27.941    24.618    21.421    18.349    15.403    12.582     9.886     7.316     4.871     2.551     0.357    -1.712    -3.655    -5.473    -7.166    -8.733   -10.175   -11.491   -12.682   -13.748   -14.688   -15.503   -16.193   -16.757   -17.196   -17.509   -17.697   -17.760   -17.697   -17.509   -17.196   -16.757   -16.193   -15.503   -14.688   -13.748   -12.682   -11.491   -10.175    -8.733    -7.166    -5.473    -3.655    -1.712     0.357     2.551     4.871     7.316     9.886    12.582    15.403    18.349    21.421    24.618    27.941    31.389    34.962    38.661    42.485    46.434    50.509    54.709    59.035    63.486    68.062    72.764    77.591    82.543    87.621    92.824    98.153   103.607   109.186   112.225   109.369   106.526   103.697   100.884    98.089    95.313    92.558    89.826    87.117    84.434    81.778    79.149    76.550    73.981    71.443    68.938    66.466    64.029    61.628    59.262    56.934    54.645    52.394    50.182    48.011    45.882    43.794    41.748    39.746    37.787    35.873    34.004    32.180    30.402    28.670    26.985    25.348    23.758    22.217    20.725    19.281    17.887    16.543    15.249    14.006    12.813    11.672    10.582     9.544     8.558     7.625     6.744     5.916     5.141     4.420     3.753     3.139     2.579     2.074     1.623     1.227     0.886     0.600     0.370     0.195     0.075     0.011     0.000     0.000     0.000     0.000     0.000     0.000     0.000     0.000     0.000     0.000     0.000     0.000
     0.000     0.000     0.000     0.000     0.000     0.000     0.000     0.000     0.000     0.000     0.000     0.000     0.000     0.027     0.110     0.249     0.444     0.695     1.002     1.364     1.781     2.253     2.781     3.362     3.999     4.689     5.434     6.232     7.084     7.990     8.948     9.959    11.023    12.139    13.307    14.527    15.798    17.120    18.492    19.916    21.389    22.911    24.483    26.104    27.773    29.490    31.254    33.066    34.924    36.828    38.777    40.772    42.811    44.894    47.020    49.188    51.398    53.650    55.942    58.273    60.644    63.052    65.498    67.980    70.498    73.050    75.635    78.252    80.901    83.580    86.288    89.023    91.785    94.571    97.381   100.213   103.065   105.936   108.825   111.728   110.064   104.359    98.780    93.326    87.997    82.794    77.716    72.764    67.937    63.235    58.659    54.208    49.882    45.682    41.607    37.657    33.833    30.135    26.561    23.113    19.791    16.594    13.522    10.576     7.755     5.059     2.489     0.044    -2.276    -4.470    -6.539    -8.482   -10.300   -11.993   -13.560   -15.002   -16.318   -17.509   -18.575   -19.515   -20.330   -21.020   -21.584   -22.023   -22.336   -22.525   -22.587   -22.525   -22.336   -22.023   -21.584   -21.020   -20.330   -19.515   -18.575   -17.509   -16.318   -15.002   -13.560   -11.993   -10.300    -8.482    -6.539    -4.470    -2.276     0.044     2.489     5.059     7.755    10.576    13.522    16.594    19.791    23.113    26.561    30.135    33.833    37.657    41.607    45.682    49.882    54.208    58.659    63.235    67.937    72.764    77.716    82.794    87.997    93.326    98.780   104.359   110.064   111.728   108.825   105.936   103.065   100.213    97.381    94.571    91.785    89.023    86.288    83.580    80.901    78.252    75.635    73.050    70.498    67.980    65.498    63.052    60.644    58.273    55.942    53.650    51.398    49.188    47.020    44.894    42.811    40.772    38.777    36.828    34.924    33.066    31.254    29.490    27.773    26.104    24.483    22.911    21.389    19.916    18.492    17.120    15.798    14.527    13.307    12.139    11.023     9.959     8.948     7.990     7.084     6.232     5.434     4.689     3.999     3.362     2.781     2.253     1.781     1.364     1.002     0.695     0.444     0.249     0.110     0.027     0.000     0.000     0.000     0.000     0.000     0.000     0.000     0.000     0.000     0.000     0.000     0.000
     0.000     0.000     0.000     0.000     0.000     0.000     0.000     0.000     0.000     0.000     0.000     0.000     0.003     0.048     0.150     0.309     0.524     0.795     1.121     1.504     1.942     2.436     2.984     3.588     4.247     4.960     5.728     6.550     7.425     8.355     9.338    10.374    11.463    12.605    13.799    15.046    16.344    17.693    19.094    20.546    22.048    23.600    25.202    26.854    28.554    30.303    32.100    33.945    35.836    37.775    39.759    41.789    43.865    45.984    48.148    50.355    52.604    54.895    57.228    59.601    62.014    64.465    66.955    69.482    72.045    74.643    77.276    79.942    82.640    85.369    88.128    90.915    93.730    96.570    99.436   102.324   105.233   108.163   111.111   111.192   105.362    99.658    94.078    88.624    83.296    78.092    73.014    68.062    63.235    58.533    53.957    49.506    45.180    40.980    36.905    32.956    29.132    25.433    21.860    18.412    15.089    11.892     8.820     5.874     3.053     0.357    -2.213    -4.658    -6.978    -9.172   -11.240   -13.184   -15.002   -16.694   -18.262   -19.704   -21.020   -22.211   -23.277   -24.217   -25.032   -25.722   -26.286   -26.725   -27.038   -27.226   -27.289   -27.226   -27.038   -26.725   -26.286   -25.722   -25.032   -24.217   -23.277   -22.211   -21.020   -19.704   -18.262   -16.694   -15.002   -13.184   -11.240    -9.172    -6.978    -4.658    -2.213     0.357     3.053     5.874     8.820    11.892    15.089    18.412    21.860    25.433    29.132    32.956    36.905    40.980    45.180    49.506    53.957    58.533    63.235    68.062    73.014    78.092    83.296    88.624    94.078    99.658   105.362   111.192   111.111   108.163   105.233   102.324    99.436    96.570    93.730    90.915    88.128    85.369    82.640    79.942    77.276    74.643    72.045    69.482    66.955    64.465    62.014    59.601    57.228    54.895    52.604    50.355    48.148    45.984    43.865    41.789    39.759    37.775    35.836    33.945    32.100    30.303    28.554    26.854    25.202    23.600    22.048    20.546    19.094    17.693    16.344    15.046    13.799    12.605    11.463    10.374     9.338     8.355     7.425     6.550     5.728     4.960     4.247     3.588     2.984     2.436     1.942     1.504     1.121     0.795     0.524     0.309     0.150     0.048     0.003     0.000     0.000     0.000     0.000     0.000     0.000     0.000     0.000     0.000     0.000     0.000
     0.000     0.000     0.000     0.000     0.000     0.000     0.000     0.000     0.000     0.000     0.000     0.000     0.011     0.075     0.196     0.373     0.607     0.898     1.245     1.647     2.106     2.620     3.190     3.816     4.496     5.232     6.022     6.867     7.766     8.719     9.726    10.787    11.901    13.068    14.289    15.561    16.886    18.263    19.692    21.172    22.702    24.284    25.916    27.597    29.329    31.109    32.938    34.815    36.740    38.713    40.732    42.797    44.908    47.064    49.265    51.510    53.798    56.129    58.502    60.916    63.370    65.865    68.398    70.969    73.578    76.222    78.902    81.616    84.363    87.142    89.952    92.791    95.659    98.554   101.474   104.419   107.386   110.374   112.572   106.616   100.786    95.081    89.502    84.048    78.719    73.516    68.438    63.486    58.659    53.957    49.380    44.929    40.604    36.404    32.329    28.379    24.555    20.857    17.283    13.835    10.513     7.316     4.244     1.298    -1.524    -4.219    -6.789    -9.234   -11.554   -13.748   -15.817   -17.760   -19.578   -21.271   -22.838   -24.280   -25.596   -26.787   -27.853   -28.794   -29.608   -30.298   -30.862   -31.301   -31.615   -31.803   -31.865   -31.803   -31.615   -31.301   -30.862   -30.298   -29.608   -28.794   -27.853   -26.787   -25.596   -24.280   -22.838   -21.271   -19.578   -17.760   -15.817   -13.748   -11.554    -9.234    -6.789    -4.219    -1.524     1.298     4.244     7.316    10.513    13.835    17.283    20.857    24.555    28.379    32.329    36.404    40.604    44.929    49.380    53.957    58.659    63.486    68.438    73.516    78.719    84.048    89.502    95.081   100.786   106.616   112.572   110.374   107.386   104.419   101.474    98.554    95.659    92.791    89.952    87.142    84.363    81.616    78.902    76.222    73.578    70.969    68.398    65.865    63.370    60.916    58.502    56.129    53.798    51.510    49.265    47.064    44.908    42.797    40.732    38.713    36.740    34.815    32.938    31.109    29.329    27.597    25.916    24.284    22.702    21.172    19.692    18.263    16.886    15.561    14.289    13.068    11.901    10.787     9.726     8.719     7.766     6.867     6.022     5.232     4.496     3.816     3.190     2.620     2.106     1.647     1.245     0.898     0.607     0.373     0.196     0.075     0.011     0.000     0.000     0.000     0.000     0.000     0.000     0.000     0.000     0.000     0.000     0.000
     0.000     0.000     0.000     0.000     0.000     0.000     0.000     0.000     0.000     0.000     0.000     0.000     0.025     0.107     0.246     0.442     0.695     1.005     1.371     1.794     2.272     2.807     3.398     4.044     4.746     5.504     6.316     7.184     8.106     9.082    10.113    11.198    12.337    13.529    14.774    16.073    17.424    18.828    20.284    21.792    23.351    24.961    26.622    28.334    30.096    31.907    33.767    35.677    37.635    39.640    41.694    43.794    45.940    48.133    50.370    52.653    54.979    57.349    59.762    62.217    64.713    67.249    69.826    72.441    75.094    77.785    80.512    83.273    86.069    88.898    91.759    94.650    97.571   100.520   103.495   106.496   109.521   112.567   108.121   102.165    96.335    90.630    85.051    79.597    74.268    69.065    63.987    59.035    54.208    49.506    44.929    40.479    36.153    31.953    27.878    23.928    20.104    16.406    12.832     9.384     6.062     2.865    -0.207    -3.153    -5.975    -8.670   -11.240   -13.685   -16.005   -18.199   -20.268   -22.211   -24.029   -25.722   -27.289   -28.731   -30.047   -31.238   -32.304   -33.244   -34.059   -34.749   -35.313   -35.752   -36.066   -36.254   -36.316   -36.254   -36.066   -35.752   -35.313   -34.749   -34.059   -33.244   -32.304   -31.238   -30.047   -28.731   -27.289   -25.722   -24.029   -22.211   -20.268   -18.199   -16.005   -13.685   -11.240    -8.670    -5.975    -3.153    -0.207     2.865     6.062     9.384    12.832    16.406    20.104    23.928    27.878    31.953    36.153    40.479    44.929    49.506    54.208    59.035    63.987    69.065    74.268    79.597    85.051    90.630    96.335   102.165   108.121   112.567   109.521   106.496   103.495   100.520    97.571    94.650    91.759    88.898    86.069    83.273    80.512    77.785    75.094    72.441    69.826    67.249    64.713    62.217    59.762    57.349    54.979    52.653    50.370    48.133    45.940    43.794    41.694    39.640    37.635    35.677    33.767    31.907    30.096    28.334    26.622    24.961    23.351    21.792    20.284    18.828    17.424    16.073    14.774    13.529    12.337    11.198    10.113     9.082     8.106     7.184     6.316     5.504     4.746     4.044     3.398     2.807     2.272     1.794     1.371     1.005     0.695     0.442     0.246     0.107     0.025     0.000     0.000     0.000     0.000     0.000     0.000     0.000     0.000     0.000     0.000     0.000
     0.000     0.000     0.000     0.000     0.000     0.000     0.000     0.000     0.000     0.000     0.000     0.002     0.044     0.143     0.301     0.515     0.786     1.115     1.500     1.942     2.441     2.995     3.607     4.274     4.997     5.775     6.610     7.499     8.444     9.443    10.497    11.606    12.769    13.986    15.256    16.580    17.957    19.387    20.870    22.405    23.992    25.631    27.321    29.062    30.854    32.695    34.587    36.528    38.519    40.557    42.644    44.778    46.960    49.188    51.462    53.782    56.146    58.555    61.007    63.502    66.039    68.618    71.237    73.896    76.594    79.330    82.103    84.912    87.757    90.635    93.547    96.490    99.463   102.466   105.496   108.553   111.635   109.876   103.795    97.840    92.009    86.305    80.725    75.271    69.943    64.739    59.662    54.709    49.882    45.180    40.604    36.153    31.827    27.627    23.552    19.603    15.779    12.080     8.507     5.059     1.736    -1.461    -4.533    -7.479   -10.300   -12.996   -15.566   -18.011   -20.330   -22.525   -24.593   -26.537   -28.355   -30.047   -31.615   -33.056   -34.373   -35.564   -36.630   -37.570   -38.385   -39.075   -39.639   -40.078   -40.391   -40.579   -40.642   -40.579   -40.391   -40.078   -39.639   -39.075   -38.385   -37.570   -36.630   -35.564   -34.373   -33.056   -31.615   -30.047   -28.355   -26.537   -24.593   -22.525   -20.330   -18.011   -15.566   -12.996   -10.300    -7.479    -4.533    -1.461     1.736     5.059     8.507    12.080    15.779    19.603    23.552    27.627    31.827    36.153    40.604    45.180    49.882    54.709    59.662    64.739    69.943    75.271    80.725    86.305    92.009    97.840   103.795   109.876   111.635   108.553   105.496   102.466    99.463    96.490    93.547    90.635    87.757    84.912    82.103    79.330    76.594    73.896    71.237    68.618    66.039    63.502    61.007    58.555    56.146    53.782    51.462    49.188    46.960    44.778    42.644    40.557    38.519    36.528    34.587    32.695    30.854    29.062    27.321    25.631    23.992    22.405    20.870    19.387    17.957    16.580    15.256    13.986    12.769    11.606    10.497     9.443     8.444     7.499     6.610     5.775     4.997     4.274     3.607     2.995     2.441     1.942     1.500     1.115     0.786     0.515     0.301     0.143     0.044     0.002     0.000     0.000     0.000     0.000     0.000     0.000     0.000     0.000     0.000     0.000
     0.000     0.000     0.000     0.000     0.000     0.000     0.000     0.000     0.000     0.000     0.000     0.008     0.067     0.184     0.359     0.591     0.880     1.227     1.631     2.092     2.610     3.185     3.816     4.503     5.247     6.046     6.902     7.813     8.780     9.802    10.879    12.011    13.197    14.438    15.733    17.082    18.485    19.940    21.450    23.011    24.626    26.292    28.011    29.781    31.602    33.474    35.396    37.369    39.391    41.462    43.582    45.750    47.966    50.229    52.539    54.895    57.297    59.744    62.235    64.770    67.348    69.968    72.629    75.332    78.074    80.855    83.675    86.531    89.424    92.351    95.313    98.307   101.334   104.390   107.475   110.588   111.882   105.676    99.595    93.639    87.809    82.104    76.525    71.071    65.742    60.539    55.461    50.509    45.682    40.980    36.404    31.953    27.627    23.427    19.352    15.403    11.579     7.880     4.307     0.859    -2.464    -5.661    -8.733   -11.679   -14.500   -17.196   -19.766   -22.211   -24.531   -26.725   -28.794   -30.737   -32.555   -34.248   -35.815   -37.257   -38.573   -39.764   -40.830   -41.770   -42.585   -43.275   -43.839   -44.278   -44.591   -44.779   -44.842   -44.779   -44.591   -44.278   -43.839   -43.275   -42.585   -41.770   -40.830   -39.764   -38.573   -37.257   -35.815   -34.248   -32.555   -30.737   -28.794   -26.725   -24.531   -22.211   -19.766   -17.196   -14.500   -11.679    -8.733    -5.661    -2.464     0.859     4.307     7.880    11.579    15.403    19.352    23.427    27.627    31.953    36.404    40.980    45.682    50.509    55.461    60.539    65.742    71.071    76.525    82.104    87.809    93.639    99.595   105.676   111.882   110.588   107.475   104.390   101.334    98.307    95.313    92.351    89.424    86.531    83.675    80.855    78.074    75.332    72.629    69.968    67.348    64.770    62.235    59.744    57.297    54.895    52.539    50.229    47.966    45.750    43.582    41.462    39.391    37.369    35.396    33.474    31.602    29.781    28.011    26.292    24.626    23.011    21.450    19.940    18.485    17.082    15.733    14.438    13.197    12.011    10.879     9.802     8.780     7.813     6.902     6.046     5.247     4.503     3.816     3.185     2.610     2.092     1.631     1.227     0.880     0.591     0.359     0.184     0.067     0.008     0.000     0.000     0.000     0.000     0.000     0.000     0.000     0.000     0.000     0.000
     0.000     0.000     0.000     0.000     0.000     0.000     0.000     0.000     0.000     0.000     0.000     0.019     0.095     0.228     0.420     0.670     0.977     1.342     1.764     2.244     2.781     3.374     4.025     4.732     5.496     6.316     7.193     8.125     9.113    10.157    11.257    12.411    13.621    14.885    16.204    17.578    19.005    20.487    22.021    23.610    25.251    26.945    28.691    30.489    32.340    34.241    36.193    38.197    40.250    42.353    44.506    46.707    48.957    51.255    53.601    55.993    58.431    60.916    63.446    66.020    68.638    71.299    74.002    76.747    79.533    82.359    85.224    88.128    91.068    94.044    97.056   100.102   103.180   106.290   109.430   112.598   107.807   101.601    95.520    89.565    83.734    78.030    72.450    66.996    61.668    56.464    51.387    46.434    41.607    36.905    32.329    27.878    23.552    19.352    15.277    11.328     7.504     3.805     0.232    -3.216    -6.539    -9.736   -12.808   -15.754   -18.575   -21.271   -23.841   -26.286   -28.605   -30.800   -32.868   -34.812   -36.630   -38.322   -39.890   -41.331   -42.648   -43.839   -44.905   -45.845   -46.660   -47.350   -47.914   -48.353   -48.666   -48.854   -48.917   -48.854   -48.666   -48.353   -47.914   -47.350   -46.660   -45.845   -44.905   -43.839   -42.648   -41.331   -39.890   -38.322   -36.630   -34.812   -32.868   -30.800   -28.605   -26.286   -23.841   -21.271   -18.575   -15.754   -12.808    -9.736    -6.539    -3.216     0.232     3.805     7.504    11.328    15.277    19.352    23.552    27.878    32.329    36.905    41.607    46.434    51.387    56.464    61.668    66.996    72.450    78.030    83.734    89.565    95.520   101.601   107.807   112.598   109.430   106.290   103.180   100.102    97.056    94.044    91.068    88.128    85.224    82.359    79.533    76.747    74.002    71.299    68.638    66.020    63.446    60.916    58.431    55.993    53.601    51.255    48.957    46.707    44.506    42.353    40.250    38.197    36.193    34.241    32.340    30.489    28.691    26.945    25.251    23.610    22.021    20.487    19.005    17.578    16.204    14.885    13.621    12.411    11.257    10.157     9.113     8.125     7.193     6.316     5.496     4.732     4.025     3.374     2.781     2.244     1.764     1.342     0.977     0.670     0.420     0.228     0.095     0.019     0.000     0.000     0.000     0.000     0.000     0.000     0.000     0.000     0.000     0.000
     0.000     0.000     0.000     0.000     0.000     0.000     0.000     0.000     0.000     0.000     0.000     0.034     0.126     0.276     0.485     0.751     1.076     1.458     1.898     2.396     2.951     3.564     4.233     4.960     5.744     6.584     7.481     8.434     9.443    10.509    11.630    12.807    14.039    15.327    16.669    18.067    19.519    21.025    22.585    24.199    25.866    27.587    29.361    31.187    33.066    34.996    36.978    39.011    41.096    43.230    45.415    47.649    49.932    52.264    54.645    57.072    59.547    62.069    64.637    67.249    69.907    72.609    75.353    78.141    80.970    83.840    86.751    89.700    92.688    95.713    98.774   101.870   105.000   108.163   111.357   110.189   103.858    97.652    91.571    85.615    79.785    74.080    68.501    63.047    57.718    52.515    47.437    42.485    37.657    32.956    28.379    23.928    19.603    15.403    11.328     7.378     3.554    -0.144    -3.718    -7.166   -10.488   -13.685   -16.757   -19.704   -22.525   -25.220   -27.790   -30.235   -32.555   -34.749   -36.818   -38.761   -40.579   -42.272   -43.839   -45.281   -46.597   -47.788   -48.854   -49.795   -50.610   -51.299   -51.863   -52.302   -52.616   -52.804   -52.866   -52.804   -52.616   -52.302   -51.863   -51.299   -50.610   -49.795   -48.854   -47.788   -46.597   -45.281   -43.839   -42.272   -40.579   -38.761   -36.818   -34.749   -32.555   -30.235   -27.790   -25.220   -22.525   -19.704   -16.757   -13.685   -10.488    -7.166    -3.718    -0.144     3.554     7.378    11.328    15.403    19.603    23.928    28.379    32.956    37.657    42.485    47.437    52.515    57.718    63.047    68.501    74.080    79.785    85.615    91.571    97.652   103.858   110.189   111.357   108.163   105.000   101.870    98.774    95.713    92.688    89.700    86.751    83.840    80.970    78.141    75.353    72.609    69.907    67.249    64.637    62.069    59.547    57.072    54.645    52.264    49.932    47.649    45.415    43.230    41.096    39.011    36.978    34.996    33.066    31.187    29.361    27.587    25.866    24.199    22.585    21.025    19.519    18.067    16.669    15.327    14.039    12.807    11.630    10.509     9.443     8.434     7.481     6.584     5.744     4.960     4.233     3.564     2.951     2.396     1.898     1.458     1.076     0.751     0.485     0.276     0.126     0.034     0.000     0.000     0.000     0.000     0.000     0.000     0.000     0.000     0.000     0.000
     0.000     0.000     0.000     0.000     0.000     0.000     0.000     0.000     0.000     0.000     0.003     0.053     0.160     0.327     0.552     0.835     1.176     1.576     2.033     2.549     3.122     3.753     4.441     5.186     5.989     6.849     7.766     8.739     9.769    10.856    11.998    13.197    14.452    15.762    17.127    18.548    20.024    21.554    23.139    24.779    26.472    28.219    30.019    31.873    33.779    35.738    37.749    39.812    41.926    44.092    46.308    48.574    50.890    53.256    55.670    58.133    60.644    63.202    65.807    68.458    71.154    73.896    76.682    79.511    82.383    85.296    88.251    91.247    94.281    97.354   100.464   103.610   106.792   110.007   112.822   106.365   100.034    93.827    87.746    81.791    75.961    70.256    64.677    59.223    53.894    48.691    43.613    38.661    33.833    29.132    24.555    20.104    15.779    11.579     7.504     3.554    -0.270    -3.968    -7.542   -10.990   -14.312   -17.509   -20.581   -23.528   -26.349   -29.044   -31.615   -34.059   -36.379   -38.573   -40.642   -42.585   -44.403   -46.096   -47.663   -49.105   -50.421   -51.613   -52.678   -53.619   -54.434   -55.123   -55.687   -56.126   -56.440   -56.628   -56.690   -56.628   -56.440   -56.126   -55.687   -55.123   -54.434   -53.619   -52.678   -51.613   -50.421   -49.105   -47.663   -46.096   -44.403   -42.585   -40.642   -38.573   -36.379   -34.059   -31.615   -29.044   -26.349   -23.528   -20.581   -17.509   -14.312   -10.990    -7.542    -3.968    -0.270     3.554     7.504    11.579    15.779    20.104    24.555    29.132    33.833    38.661    43.613    48.691    53.894    59.223    64.677    70.256    75.961    81.791    87.746    93.827   100.034   106.365   112.822   110.007   106.792   103.610   100.464    97.354    94.281    91.247    88.251    85.296    82.383    79.511    76.682    73.896    71.154    68.458    65.807    63.202    60.644    58.133    55.670    53.256    50.890    48.574    46.308    44.092    41.926    39.812    37.749    35.738    33.779    31.873    30.019    28.219    26.472    24.779    23.139    21.554    20.024    18.548    17.127    15.762    14.452    13.197    11.998    10.856     9.769     8.739     7.766     6.849     5.989     5.186     4.441     3.753     3.122     2.549     2.033     1.576     1.176     0.835     0.552     0.327     0.160     0.053     0.003     0.000     0.000     0.000     0.000     0.000     0.000     0.000     0.000     0.000
     0.000     0.000     0.000     0.000     0.000     0.000     0.000     0.000     0.000     0.000     0.010     0.075     0.198     0.380     0.621     0.920     1.278     1.694     2.169     2.701     3.292     3.940     4.647     5.411     6.232     7.111     8.048     9.041    10.091    11.198    12.361    13.581    14.858    16.190    17.578    19.021    20.520    22.075    23.684    25.348    27.066    28.839    30.666    32.546    34.479    36.466    38.506    40.597    42.741    44.937    47.184    49.482    51.830    54.228    56.676    59.174    61.719    64.313    66.955    69.643    72.378    75.159    77.985    80.855    83.769    86.726    89.725    92.765    95.846    98.966   102.125   105.321   108.553   111.821   109.124   102.667    96.335    90.129    84.048    78.092    72.262    66.557    60.978    55.524    50.195    44.992    39.914    34.962    30.135    25.433    20.857    16.406    12.080     7.880     3.805    -0.144    -3.968    -7.667   -11.240   -14.688   -18.011   -21.208   -24.280   -27.226   -30.047   -32.743   -35.313   -37.758   -40.078   -42.272   -44.341   -46.284   -48.102   -49.795   -51.362   -52.804   -54.120   -55.311   -56.377   -57.317   -58.132   -58.822   -59.386   -59.825   -60.138   -60.326   -60.389   -60.326   -60.138   -59.825   -59.386   -58.822   -58.132   -57.317   -56.377   -55.311   -54.120   -52.804   -51.362   -49.795   -48.102   -46.284   -44.341   -42.272   -40.078   -37.758   -35.313   -32.743   -30.047   -27.226   -24.280   -21.208   -18.011   -14.688   -11.240    -7.667    -3.968    -0.144     3.805     7.880    12.080    16.406    20.857    25.433    30.135    34.962    39.914    44.992    50.195    55.524    60.978    66.557    72.262    78.092    84.048    90.129    96.335   102.667   109.124   111.821   108.553   105.321   102.125    98.966    95.846    92.765    89.725    86.726    83.769    80.855    77.985    75.159    72.378    69.643    66.955    64.313    61.719    59.174    56.676    54.228    51.830    49.482    47.184    44.937    42.741    40.597    38.506    36.466    34.479    32.546    30.666    28.839    27.066    25.348    23.684    22.075    20.520    19.021    17.578    16.190    14.858    13.581    12.361    11.198    10.091     9.041     8.048     7.111     6.232     5.411     4.647     3.940     3.292     2.701     2.169     1.694     1.278     0.920     0.621     0.380     0.198     0.075     0.010     0.000     0.000     0.000     0.000     0.000     0.000     0.000     0.000     0.000
     0.000     0.000     0.000     0.000     0.000     0.000     0.000     0.000     0.000     0.000     0.021     0.100     0.238     0.435     0.691     1.006     1.380     1.813     2.304     2.853     3.461     4.127     4.851     5.633     6.473     7.370     8.325     9.338    10.408    11.534    12.718    13.959    15.256    16.610    18.020    19.486    21.008    22.585    24.218    25.906    27.649    29.447    31.299    33.205    35.165    37.179    39.246    41.367    43.539    45.765    48.042    50.370    52.750    55.181    57.662    60.193    62.773    65.402    68.080    70.805    73.578    76.397    79.262    82.173    85.128    88.128    91.170    94.255    97.381   100.548   103.754   106.999   110.282   112.133   105.550    99.093    92.762    86.555    80.474    74.519    68.689    62.984    57.405    51.951    46.622    41.419    36.341    31.389    26.561    21.860    17.283    12.832     8.507     4.307     0.232    -3.718    -7.542   -11.240   -14.814   -18.262   -21.584   -24.781   -27.853   -30.800   -33.621   -36.316   -38.887   -41.331   -43.651   -45.845   -47.914   -49.857   -51.675   -53.368   -54.935   -56.377   -57.693   -58.885   -59.950   -60.891   -61.706   -62.395   -62.959   -63.398   -63.712   -63.900   -63.962   -63.900   -63.712   -63.398   -62.959   -62.395   -61.706   -60.891   -59.950   -58.885   -57.693   -56.377   -54.935   -53.368   -51.675   -49.857   -47.914   -45.845   -43.651   -41.331   -38.887   -36.316   -33.621   -30.800   -27.853   -24.781   -21.584   -18.262   -14.814   -11.240    -7.542    -3.718     0.232     4.307     8.507    12.832    17.283    21.860    26.561    31.389    36.341    41.419    46.622    51.951    57.405    62.984    68.689    74.519    80.474    86.555    92.762    99.093   105.550   112.133   110.282   106.999   103.754   100.548    97.381    94.255    91.170    88.128    85.128    82.173    79.262    76.397    73.578    70.805    68.080    65.402    62.773    60.193    57.662    55.181    52.750    50.370    48.042    45.765    43.539    41.367    39.246    37.179    35.165    33.205    31.299    29.447    27.649    25.906    24.218    22.585    21.008    19.486    18.020    16.610    15.256    13.959    12.718    11.534    10.408     9.338     8.325     7.370     6.473     5.633     4.851     4.127     3.461     2.853     2.304     1.813     1.380     1.006     0.691     0.435     0.238     0.100     0.021     0.000     0.000     0.000     0.000     0.000     0.000     0.000     0.000     0.000
     0.000     0.000     0.000     0.000     0.000     0.000     0.000     0.000     0.000     0.000     0.034     0.127     0.280     0.492     0.763     1.094     1.483     1.931     2.438     3.004     3.628     4.311     5.052     5.852     6.709     7.625     8.598     9.630    10.718    11.865    13.068    14.329    15.647    17.022    18.453    19.940    21.484    23.084    24.740    26.452    28.219    30.041    31.918    33.850    35.836    37.877    39.971    42.119    44.320    46.574    48.880    51.239    53.650    56.112    58.625    61.189    63.803    66.466    69.179    71.941    74.750    77.607    80.512    83.462    86.458    89.499    92.584    95.713    98.884   102.097   105.350   108.644   111.976   108.685   102.102    95.645    89.314    83.108    77.027    71.071    65.241    59.536    53.957    48.503    43.174    37.971    32.893    27.941    23.113    18.412    13.835     9.384     5.059     0.859    -3.216    -7.166   -10.990   -14.688   -18.262   -21.710   -25.032   -28.229   -31.301   -34.248   -37.069   -39.764   -42.334   -44.779   -47.099   -49.293   -51.362   -53.305   -55.123   -56.816   -58.383   -59.825   -61.141   -62.332   -63.398   -64.339   -65.154   -65.843   -66.407   -66.846   -67.160   -67.348   -67.410   -67.348   -67.160   -66.846   -66.407   -65.843   -65.154   -64.339   -63.398   -62.332   -61.141   -59.825   -58.383   -56.816   -55.123   -53.305   -51.362   -49.293   -47.099   -44.779   -42.334   -39.764   -37.069   -34.248   -31.301   -28.229   -25.032   -21.710   -18.262   -14.688   -10.990    -7.166    -3.216     0.859     5.059     9.384    13.835    18.412    23.113    27.941    32.893    37.971    43.174    48.503    53.957    59.536    65.241    71.071    77.027    83.108    89.314    95.645   102.102   108.685   111.976   108.644   105.350   102.097    98.884    95.713    92.584    89.499    86.458    83.462    80.512    77.607    74.750    71.941    69.179    66.466    63.803    61.189    58.625    56.112    53.650    51.239    48.880    46.574    44.320    42.119    39.971    37.877    35.836    33.850    31.918    30.041    28.219    26.452    24.740    23.084    21.484    19.940    18.453    17.022    15.647    14.329    13.068    11.865    10.718     9.630     8.598     7.625     6.709     5.852     5.052     4.311     3.628     3.004     2.438     1.931     1.483     1.094     0.763     0.492     0.280     0.127     0.034     0.000     0.000     0.000     0.000     0.000     0.000     0.000     0.000     0.000
     0.000     0.000     0.000     0.000     0.000     0.000     0.000     0.000     0.000     0.003     0.050     0.157     0.324     0.550     0.836     1.181     1.586     2.049     2.572     3.153     3.794     4.493     5.251     6.067     6.942     7.875     8.866     9.916    11.023    12.188    13.411    14.692    16.029    17.424    18.876    20.385    21.951    23.573    25.251    26.985    28.776    30.621    32.523    34.479    36.491    38.557    40.678    42.853    45.081    47.363    49.699    52.087    54.528    57.021    59.565    62.161    64.808    67.505    70.253    73.050    75.895    78.790    81.732    84.721    87.757    90.839    93.966    97.137   100.352   103.610   106.911   110.252   112.070   105.362    98.780    92.323    85.991    79.785    73.704    67.749    61.918    56.214    50.634    45.180    39.852    34.648    29.571    24.618    19.791    15.089    10.513     6.062     1.736    -2.464    -6.539   -10.488   -14.312   -18.011   -21.584   -25.032   -28.355   -31.552   -34.624   -37.570   -40.391   -43.087   -45.657   -48.102   -50.421   -52.616   -54.684   -56.628   -58.446   -60.138   -61.706   -63.147   -64.464   -65.655   -66.721   -67.661   -68.476   -69.166   -69.730   -70.169   -70.482   -70.670   -70.733   -70.670   -70.482   -70.169   -69.730   -69.166   -68.476   -67.661   -66.721   -65.655   -64.464   -63.147   -61.706   -60.138   -58.446   -56.628   -54.684   -52.616   -50.421   -48.102   -45.657   -43.087   -40.391   -37.570   -34.624   -31.552   -28.355   -25.032   -21.584   -18.011   -14.312   -10.488    -6.539    -2.464     1.736     6.062    10.513    15.089    19.791    24.618    29.571    34.648    39.852    45.180    50.634    56.214    61.918    67.749    73.704    79.785    85.991    92.323    98.780   105.362   112.070   110.252   106.911   103.610   100.352    97.137    93.966    90.839    87.757    84.721    81.732    78.790    75.895    73.050    70.253    67.505    64.808    62.161    59.565    57.021    54.528    52.087    49.699    47.363    45.081    42.853    40.678    38.557    36.491    34.479    32.523    30.621    28.776    26.985    25.251    23.573    21.951    20.385    18.876    17.424    16.029    14.692    13.411    12.188    11.023     9.916     8.866     7.875     6.942     6.067     5.251     4.493     3.794     3.153     2.572     2.049     1.586     1.181     0.836     0.550     0.324     0.157     0.050     0.003     0.000     0.000     0.000     0.000     0.000     0.000     0.000     0.000
     0.000     0.000     0.000     0.000     0.000     0.000     0.000     0.000     0.000     0.008     0.069     0.189     0.370     0.610     0.910     1.269     1.688     2.166     2.704     3.301     3.957     4.672     5.446     6.278     7.170     8.120     9.129    10.196    11.321    12.505    13.746    15.046    16.403    17.817    19.289    20.819    22.405    24.048    25.748    27.505    29.318    31.187    33.112    35.093    37.129    39.220    41.367    43.568    45.823    48.133    50.496    52.913    55.383    57.906    60.481    63.108    65.787    68.518    71.299    74.130    77.011    79.942    82.921    85.948    89.023    92.145    95.313    98.527   101.785   105.088   108.433   111.821   108.873   102.165    95.583    89.126    82.794    76.588    70.507    64.551    58.721    53.016    47.437    41.983    36.654    31.451    26.373    21.421    16.594    11.892     7.316     2.865    -1.461    -5.661    -9.736   -13.685   -17.509   -21.208   -24.781   -28.229   -31.552   -34.749   -37.821   -40.767   -43.588   -46.284   -48.854   -51.299   -53.619   -55.813   -57.882   -59.825   -61.643   -63.336   -64.903   -66.345   -67.661   -68.852   -69.918   -70.858   -71.673   -72.363   -72.927   -73.366   -73.679   -73.867   -73.930   -73.867   -73.679   -73.366   -72.927   -72.363   -71.673   -70.858   -69.918   -68.852   -67.661   -66.345   -64.903   -63.336   -61.643   -59.825   -57.882   -55.813   -53.619   -51.299   -48.854   -46.284   -43.588   -40.767   -37.821   -34.749   -31.552   -28.229   -24.781   -21.208   -17.509   -13.685    -9.736    -5.661    -1.461     2.865     7.316    11.892    16.594    21.421    26.373    31.451    36.654    41.983    47.437    53.016    58.721    64.551    70.507    76.588    82.794    89.126    95.583   102.165   108.873   111.821   108.433   105.088   101.785    98.527    95.313    92.145    89.023    85.948    82.921    79.942    77.011    74.130    71.299    68.518    65.787    63.108    60.481    57.906    55.383    52.913    50.496    48.133    45.823    43.568    41.367    39.220    37.129    35.093    33.112    31.187    29.318    27.505    25.748    24.048    22.405    20.819    19.289    17.817    16.403    15.046    13.746    12.505    11.321    10.196     9.129     8.120     7.170     6.278     5.446     4.672     3.957     3.301     2.704     2.166     1.688     1.269     0.910     0.610     0.370     0.189     0.069     0.008     0.000     0.000     0.000     0.000     0.000     0.000     0.000     0.000
     0.000     0.000     0.000     0.000     0.000     0.000     0.000     0.000     0.000     0.016     0.089     0.223     0.416     0.670     0.983     1.356     1.789     2.282     2.834     3.446     4.117     4.847     5.637     6.485     7.393     8.360     9.385    10.469    11.612    12.813    14.073    15.390    16.766    18.200    19.692    21.241    22.847    24.511    26.233    28.011    29.846    31.737    33.685    35.689    37.749    39.865    42.036    44.263    46.544    48.880    51.271    53.716    56.214    58.766    61.371    64.029    66.740    69.502    72.316    75.181    78.096    81.062    84.077    87.142    90.255    93.416    96.624    99.879   103.180   106.526   109.916   112.634   105.801    99.093    92.511    86.054    79.722    73.516    67.435    61.480    55.649    49.945    44.365    38.911    33.583    28.379    23.302    18.349    13.522     8.820     4.244    -0.207    -4.533    -8.733   -12.808   -16.757   -20.581   -24.280   -27.853   -31.301   -34.624   -37.821   -40.893   -43.839   -46.660   -49.356   -51.926   -54.371   -56.690   -58.885   -60.953   -62.897   -64.715   -66.407   -67.975   -69.416   -70.733   -71.924   -72.990   -73.930   -74.745   -75.435   -75.999   -76.438   -76.751   -76.939   -77.002   -76.939   -76.751   -76.438   -75.999   -75.435   -74.745   -73.930   -72.990   -71.924   -70.733   -69.416   -67.975   -66.407   -64.715   -62.897   -60.953   -58.885   -56.690   -54.371   -51.926   -49.356   -46.660   -43.839   -40.893   -37.821   -34.624   -31.301   -27.853   -24.280   -20.581   -16.757   -12.808    -8.733    -4.533    -0.207     4.244     8.820    13.522    18.349    23.302    28.379    33.583    38.911    44.365    49.945    55.649    61.480    67.435    73.516    79.722    86.054    92.511    99.093   105.801   112.634   109.916   106.526   103.180    99.879    96.624    93.416    90.255    87.142    84.077    81.062    78.096    75.181    72.316    69.502    66.740    64.029    61.371    58.766    56.214    53.716    51.271    48.880    46.544    44.263    42.036    39.865    37.749    35.689    33.685    31.737    29.846    28.011    26.233    24.511    22.847    21.241    19.692    18.200    16.766    15.390    14.073    12.813    11.612    10.469     9.385     8.360     7.393     6.485     5.637     4.847     4.117     3.446     2.834     2.282     1.789     1.356     0.983     0.670     0.416     0.223     0.089     0.016     0.000     0.000     0.000     0.000     0.000     0.000     0.000     0.000
     0.000     0.000     0.000     0.000     0.000     0.000     0.000     0.000     0.000     0.026     0.111     0.257     0.464     0.730     1.057     1.443     1.890     2.396     2.962     3.588     4.274     5.019     5.824     6.688     7.611     8.593     9.635    10.736    11.895    13.113    14.390    15.726    17.120    18.572    20.082    21.651    23.277    24.961    26.703    28.502    30.358    32.271    34.241    36.268    38.351    40.490    42.686    44.937    47.244    49.606    52.023    54.494    57.021    59.601    62.235    64.923    67.663    70.457    73.303    76.200    79.149    82.150    85.200    88.301    91.451    94.650    97.898   101.193   104.535   107.923   111.357   109.688   102.855    96.147    89.565    83.107    76.776    70.570    64.489    58.533    52.703    46.998    41.419    35.965    30.636    25.433    20.355    15.403    10.576     5.874     1.298    -3.153    -7.479   -11.679   -15.754   -19.704   -23.528   -27.226   -30.800   -34.248   -37.570   -40.767   -43.839   -46.785   -49.606   -52.302   -54.872   -57.317   -59.637   -61.831   -63.900   -65.843   -67.661   -69.354   -70.921   -72.363   -73.679   -74.870   -75.936   -76.876   -77.691   -78.381   -78.945   -79.384   -79.698   -79.886   -79.948   -79.886   -79.698   -79.384   -78.945   -78.381   -77.691   -76.876   -75.936   -74.870   -73.679   -72.363   -70.921   -69.354   -67.661   -65.843   -63.900   -61.831   -59.637   -57.317   -54.872   -52.302   -49.606   -46.785   -43.839   -40.767   -37.570   -34.248   -30.800   -27.226   -23.528   -19.704   -15.754   -11.679    -7.479    -3.153     1.298     5.874    10.576    15.403    20.355    25.433    30.636    35.965    41.419    46.998    52.703    58.533    64.489    70.570    76.776    83.107    89.565    96.147   102.855   109.688   111.357   107.923   104.535   101.193    97.898    94.650    91.451    88.301    85.200    82.150    79.149    76.200    73.303    70.457    67.663    64.923    62.235    59.601    57.021    54.494    52.023    49.606    47.244    44.937    42.686    40.490    38.351    36.268    34.241    32.271    30.358    28.502    26.703    24.961    23.277    21.651    20.082    18.572    17.120    15.726    14.390    13.113    11.895    10.736     9.635     8.593     7.611     6.688     5.824     5.019     4.274     3.588     2.962     2.396     1.890     1.443     1.057     0.730     0.464     0.257     0.111     0.026     0.000     0.000     0.000     0.000     0.000     0.000     0.000     0.000
     0.000     0.000     0.000     0.000     0.000     0.000     0.000     0.000     0.000     0.037     0.135     0.293     0.512     0.790     1.130     1.529     1.989     2.508     3.088     3.728     4.427     5.186     6.006     6.884     7.823     8.821     9.878    10.994    12.170    13.405    14.698    16.051    17.463    18.933    20.461    22.048    23.693    25.397    27.158    28.977    30.854    32.788    34.779    36.828    38.933    41.096    43.314    45.589    47.921    50.308    52.750    55.248    57.801    60.409    63.071    65.787    68.558    71.381    74.258    77.187    80.169    83.203    86.288    89.424    92.610    95.846    99.132   102.466   105.848   109.278   112.755   106.867   100.034    93.326    86.743    80.286    73.955    67.749    61.668    55.712    49.882    44.177    38.598    33.144    27.815    22.612    17.534    12.582     7.755     3.053    -1.524    -5.975   -10.300   -14.500   -18.575   -22.525   -26.349   -30.047   -33.621   -37.069   -40.391   -43.588   -46.660   -49.606   -52.428   -55.123   -57.693   -60.138   -62.458   -64.652   -66.721   -68.664   -70.482   -72.175   -73.742   -75.184   -76.500   -77.691   -78.757   -79.698   -80.512   -81.202   -81.766   -82.205   -82.519   -82.707   -82.769   -82.707   -82.519   -82.205   -81.766   -81.202   -80.512   -79.698   -78.757   -77.691   -76.500   -75.184   -73.742   -72.175   -70.482   -68.664   -66.721   -64.652   -62.458   -60.138   -57.693   -55.123   -52.428   -49.606   -46.660   -43.588   -40.391   -37.069   -33.621   -30.047   -26.349   -22.525   -18.575   -14.500   -10.300    -5.975    -1.524     3.053     7.755    12.582    17.534    22.612    27.815    33.144    38.598    44.177    49.882    55.712    61.668    67.749    73.955    80.286    86.743    93.326   100.034   106.867   112.755   109.278   105.848   102.466    99.132    95.846    92.610    89.424    86.288    83.203    80.169    77.187    74.258    71.381    68.558    65.787    63.071    60.409    57.801    55.248    52.750    50.308    47.921    45.589    43.314    41.096    38.933    36.828    34.779    32.788    30.854    28.977    27.158    25.397    23.693    22.048    20.461    18.933    17.463    16.051    14.698    13.405    12.170    10.994     9.878     8.821     7.823     6.884     6.006     5.186     4.427     3.728     3.088     2.508     1.989     1.529     1.130     0.790     0.512     0.293     0.135     0.037     0.000     0.000     0.000     0.000     0.000     0.000     0.000     0.000
     0.000     0.000     0.000     0.000     0.000     0.000     0.000     0.000     0.003     0.051     0.160     0.329     0.560     0.850     1.202     1.613     2.085     2.618     3.211     3.863     4.576     5.350     6.183     7.076     8.028     9.041    10.113    11.245    12.436    13.687    14.997    16.366    17.794    19.281    20.827    22.432    24.095    25.817    27.597    29.436    31.332    33.287    35.299    37.369    39.496    41.680    43.921    46.219    48.574    50.985    53.453    55.976    58.555    61.189    63.878    66.622    69.421    72.274    75.181    78.141    81.154    84.220    87.338    90.508    93.730    97.002   100.324   103.697   107.118   110.588   111.130   104.171    97.338    90.630    84.048    77.591    71.259    65.053    58.972    53.016    47.186    41.482    35.902    30.448    25.120    19.916    14.838     9.886     5.059     0.357    -4.219    -8.670   -12.996   -17.196   -21.271   -25.220   -29.044   -32.743   -36.316   -39.764   -43.087   -46.284   -49.356   -52.302   -55.123   -57.819   -60.389   -62.834   -65.154   -67.348   -69.416   -71.360   -73.178   -74.870   -76.438   -77.880   -79.196   -80.387   -81.453   -82.393   -83.208   -83.898   -84.462   -84.901   -85.214   -85.402   -85.465   -85.402   -85.214   -84.901   -84.462   -83.898   -83.208   -82.393   -81.453   -80.387   -79.196   -77.880   -76.438   -74.870   -73.178   -71.360   -69.416   -67.348   -65.154   -62.834   -60.389   -57.819   -55.123   -52.302   -49.356   -46.284   -43.087   -39.764   -36.316   -32.743   -29.044   -25.220   -21.271   -17.196   -12.996    -8.670    -4.219     0.357     5.059     9.886    14.838    19.916    25.120    30.448    35.902    41.482    47.186    53.016    58.972    65.053    71.259    77.591    84.048    90.630    97.338   104.171   111.130   110.588   107.118   103.697   100.324    97.002    93.730    90.508    87.338    84.220    81.154    78.141    75.181    72.274    69.421    66.622    63.878    61.189    58.555    55.976    53.453    50.985    48.574    46.219    43.921    41.680    39.496    37.369    35.299    33.287    31.332    29.436    27.597    25.817    24.095    22.432    20.827    19.281    17.794    16.366    14.997    13.687    12.436    11.245    10.113     9.041     8.028     7.076     6.183     5.350     4.576     3.863     3.211     2.618     2.085     1.613     1.202     0.850     0.560     0.329     0.160     0.051     0.003     0.000     0.000     0.000     0.000     0.000     0.000     0.000
     0.000     0.000     0.000     0.000     0.000     0.000     0.000     0.000     0.007     0.066     0.185     0.366     0.607     0.910     1.273     1.696     2.180     2.725     3.330     3.996     4.721     5.508     6.354     7.261     8.227     9.254    10.340    11.487    12.693    13.959    15.284    16.669    18.114    19.617    21.180    22.802    24.483    26.223    28.021    29.878    31.794    33.767    35.799    37.889    40.037    42.243    44.506    46.826    49.203    51.638    54.129    56.676    59.280    61.940    64.656    67.427    70.253    73.134    76.069    79.059    82.103    85.200    88.351    91.554    94.809    98.116   101.474   104.884   108.343   111.852   108.559   101.601    94.768    88.060    81.478    75.021    68.689    62.483    56.402    50.446    44.616    38.911    33.332    27.878    22.549    17.346    12.268     7.316     2.489    -2.213    -6.789   -11.240   -15.566   -19.766   -23.841   -27.790   -31.615   -35.313   -38.887   -42.334   -45.657   -48.854   -51.926   -54.872   -57.693   -60.389   -62.959   -65.404   -67.724   -69.918   -71.987   -73.930   -75.748   -77.441   -79.008   -80.450   -81.766   -82.957   -84.023   -84.963   -85.778   -86.468   -87.032   -87.471   -87.784   -87.973   -88.035   -87.973   -87.784   -87.471   -87.032   -86.468   -85.778   -84.963   -84.023   -82.957   -81.766   -80.450   -79.008   -77.441   -75.748   -73.930   -71.987   -69.918   -67.724   -65.404   -62.959   -60.389   -57.693   -54.872   -51.926   -48.854   -45.657   -42.334   -38.887   -35.313   -31.615   -27.790   -23.841   -19.766   -15.566   -11.240    -6.789    -2.213     2.489     7.316    12.268    17.346    22.549    27.878    33.332    38.911    44.616    50.446    56.402    62.483    68.689    75.021    81.478    88.060    94.768   101.601   108.559   111.852   108.343   104.884   101.474    98.116    94.809    91.554    88.351    85.200    82.103    79.059    76.069    73.134    70.253    67.427    64.656    61.940    59.280    56.676    54.129    51.638    49.203    46.826    44.506    42.243    40.037    37.889    35.799    33.767    31.794    29.878    28.021    26.223    24.483    22.802    21.180    19.617    18.114    16.669    15.284    13.959    12.693    11.487    10.340     9.254     8.227     7.261     6.354     5.508     4.721     3.996     3.330     2.725     2.180     1.696     1.273     0.910     0.607     0.366     0.185     0.066     0.007     0.000     0.000     0.000     0.000     0.000     0.000     0.000
     0.000     0.000     0.000     0.000     0.000     0.000     0.000     0.000     0.012     0.081     0.212     0.403     0.655     0.968     1.342     1.777     2.272     2.829     3.446     4.123     4.862     5.660     6.520     7.439     8.419     9.459    10.560    11.720    12.940    14.221    15.561    16.961    18.421    19.940    21.519    23.158    24.855    26.612    28.428    30.303    32.237    34.229    36.280    38.390    40.557    42.783    45.067    47.408    49.808    52.264    54.778    57.349    59.977    62.661    65.402    68.199    71.051    73.960    76.923    79.942    83.015    86.142    89.323    92.558    95.846    99.187   102.580   106.025   109.521   113.067   106.115    99.156    92.323    85.615    79.033    72.576    66.244    60.038    53.957    48.001    42.171    36.466    30.887    25.433    20.104    14.901     9.823     4.871     0.044    -4.658    -9.234   -13.685   -18.011   -22.211   -26.286   -30.235   -34.059   -37.758   -41.331   -44.779   -48.102   -51.299   -54.371   -57.317   -60.138   -62.834   -65.404   -67.849   -70.169   -72.363   -74.432   -76.375   -78.193   -79.886   -81.453   -82.895   -84.211   -85.402   -86.468   -87.408   -88.223   -88.913   -89.477   -89.916   -90.229   -90.417   -90.480   -90.417   -90.229   -89.916   -89.477   -88.913   -88.223   -87.408   -86.468   -85.402   -84.211   -82.895   -81.453   -79.886   -78.193   -76.375   -74.432   -72.363   -70.169   -67.849   -65.404   -62.834   -60.138   -57.317   -54.371   -51.299   -48.102   -44.779   -41.331   -37.758   -34.059   -30.235   -26.286   -22.211   -18.011   -13.685    -9.234    -4.658     0.044     4.871     9.823    14.901    20.104    25.433    30.887    36.466    42.171    48.001    53.957    60.038    66.244    72.576    79.033    85.615    92.323    99.156   106.115   113.067   109.521   106.025   102.580    99.187    95.846    92.558    89.323    86.142    83.015    79.942    76.923    73.960    71.051    68.199    65.402    62.661    59.977    57.349    54.778    52.264    49.808    47.408    45.067    42.783    40.557    38.390    36.280    34.229    32.237    30.303    28.428    26.612    24.855    23.158    21.519    19.940    18.421    16.961    15.561    14.221    12.940    11.720    10.560     9.459     8.419     7.439     6.520     5.660     4.862     4.123     3.446     2.829     2.272     1.777     1.342     0.968     0.655     0.403     0.212     0.081     0.012     0.000     0.000     0.000     0.000     0.000     0.000     0.000
     0.000     0.000     0.000     0.000     0.000     0.000     0.000     0.000     0.019     0.098     0.238     0.439     0.702     1.025     1.410     1.855     2.362     2.929     3.558     4.247     4.997     5.807     6.679     7.611     8.603     9.656    10.770    11.944    13.178    14.472    15.827    17.241    18.716    20.250    21.844    23.498    25.212    26.985    28.818    30.710    32.661    34.671    36.740    38.868    41.055    43.300    45.604    47.966    50.386    52.864    55.400    57.993    60.644    63.352    66.117    68.938    71.816    74.750    77.741    80.786    83.888    87.044    90.255    93.520    96.840   100.213   103.639   107.118   110.650   110.879   103.795    96.836    90.003    83.296    76.713    70.256    63.924    57.718    51.637    45.682    39.852    34.147    28.567    23.113    17.785    12.582     7.504     2.551    -2.276    -6.978   -11.554   -16.005   -20.330   -24.531   -28.605   -32.555   -36.379   -40.078   -43.651   -47.099   -50.421   -53.619   -56.690   -59.637   -62.458   -65.154   -67.724   -70.169   -72.488   -74.682   -76.751   -78.694   -80.512   -82.205   -83.772   -85.214   -86.531   -87.722   -88.788   -89.728   -90.543   -91.232   -91.797   -92.235   -92.549   -92.737   -92.800   -92.737   -92.549   -92.235   -91.797   -91.232   -90.543   -89.728   -88.788   -87.722   -86.531   -85.214   -83.772   -82.205   -80.512   -78.694   -76.751   -74.682   -72.488   -70.169   -67.724   -65.154   -62.458   -59.637   -56.690   -53.619   -50.421   -47.099   -43.651   -40.078   -36.379   -32.555   -28.605   -24.531   -20.330   -16.005   -11.554    -6.978    -2.276     2.551     7.504    12.582    17.785    23.113    28.567    34.147    39.852    45.682    51.637    57.718    63.924    70.256    76.713    83.296    90.003    96.836   103.795   110.879   110.650   107.118   103.639   100.213    96.840    93.520    90.255    87.044    83.888    80.786    77.741    74.750    71.816    68.938    66.117    63.352    60.644    57.993    55.400    52.864    50.386    47.966    45.604    43.300    41.055    38.868    36.740    34.671    32.661    30.710    28.818    26.985    25.212    23.498    21.844    20.250    18.716    17.241    15.827    14.472    13.178    11.944    10.770     9.656     8.603     7.611     6.679     5.807     4.997     4.247     3.558     2.929     2.362     1.855     1.410     1.025     0.702     0.439     0.238     0.098     0.019     0.000     0.000     0.000     0.000     0.000     0.000     0.000
     0.000     0.000     0.000     0.000     0.000     0.000     0.000     0.000     0.027     0.115     0.264     0.475     0.747     1.081     1.475     1.931     2.448     3.026     3.665     4.365     5.127     5.949     6.832     7.775     8.780     9.845    10.971    12.158    13.405    14.712    16.080    17.509    18.997    20.546    22.155    23.824    25.553    27.341    29.190    31.098    33.066    35.093    37.179    39.325    41.530    43.794    46.116    48.498    50.938    53.436    55.993    58.608    61.280    64.010    66.798    69.643    72.546    75.505    78.521    81.593    84.721    87.905    91.144    94.439    97.789   101.193   104.651   108.163   111.728   108.685   101.601    94.642    87.809    81.101    74.519    68.062    61.730    55.524    49.443    43.488    37.657    31.953    26.373    20.919    15.591    10.388     5.310     0.357    -4.470    -9.172   -13.748   -18.199   -22.525   -26.725   -30.800   -34.749   -38.573   -42.272   -45.845   -49.293   -52.616   -55.813   -58.885   -61.831   -64.652   -67.348   -69.918   -72.363   -74.682   -76.876   -78.945   -80.889   -82.707   -84.399   -85.966   -87.408   -88.725   -89.916   -90.982   -91.922   -92.737   -93.427   -93.991   -94.430   -94.743   -94.931   -94.994   -94.931   -94.743   -94.430   -93.991   -93.427   -92.737   -91.922   -90.982   -89.916   -88.725   -87.408   -85.966   -84.399   -82.707   -80.889   -78.945   -76.876   -74.682   -72.363   -69.918   -67.348   -64.652   -61.831   -58.885   -55.813   -52.616   -49.293   -45.845   -42.272   -38.573   -34.749   -30.800   -26.725   -22.525   -18.199   -13.748    -9.172    -4.470     0.357     5.310    10.388    15.591    20.919    26.373    31.953    37.657    43.488    49.443    55.524    61.730    68.062    74.519    81.101    87.809    94.642   101.601   108.685   111.728   108.163   104.651   101.193    97.789    94.439    91.144    87.905    84.721    81.593    78.521    75.505    72.546    69.643    66.798    64.010    61.280    58.608    55.993    53.436    50.938    48.498    46.116    43.794    41.530    39.325    37.179    35.093    33.066    31.098    29.190    27.341    25.553    23.824    22.155    20.546    18.997    17.509    16.080    14.712    13.405    12.158    10.971     9.845     8.780     7.775     6.832     5.949     5.127     4.365     3.665     3.026     2.448     1.931     1.475     1.081     0.747     0.475     0.264     0.115     0.027     0.000     0.000     0.000     0.000     0.000     0.000     0.000
     0.000     0.000     0.000     0.000     0.000     0.000     0.000     0.000     0.035     0.132     0.291     0.510     0.792     1.135     1.539     2.004     2.531     3.119     3.768     4.479     5.251     6.083     6.977     7.932     8.948    10.025    11.163    12.361    13.621    14.941    16.322    17.763    19.265    20.827    22.450    24.133    25.876    27.680    29.543    31.467    33.450    35.494    37.597    39.759    41.981    44.263    46.603    49.003    51.462    53.980    56.556    59.191    61.885    64.637    67.446    70.314    73.239    76.222    79.262    82.359    85.513    88.724    91.990    95.313    98.691   102.125   105.614   109.157   112.755   106.616    99.532    92.574    85.740    79.033    72.450    65.993    59.662    53.455    47.374    41.419    35.589    29.884    24.305    18.851    13.522     8.319     3.241    -1.712    -6.539   -11.240   -15.817   -20.268   -24.593   -28.794   -32.868   -36.818   -40.642   -44.341   -47.914   -51.362   -54.684   -57.882   -60.953   -63.900   -66.721   -69.416   -71.987   -74.432   -76.751   -78.945   -81.014   -82.957   -84.775   -86.468   -88.035   -89.477   -90.794   -91.985   -93.050   -93.991   -94.806   -95.495   -96.060   -96.498   -96.812   -97.000   -97.063   -97.000   -96.812   -96.498   -96.060   -95.495   -94.806   -93.991   -93.050   -91.985   -90.794   -89.477   -88.035   -86.468   -84.775   -82.957   -81.014   -78.945   -76.751   -74.432   -71.987   -69.416   -66.721   -63.900   -60.953   -57.882   -54.684   -51.362   -47.914   -44.341   -40.642   -36.818   -32.868   -28.794   -24.593   -20.268   -15.817   -11.240    -6.539    -1.712     3.241     8.319    13.522    18.851    24.305    29.884    35.589    41.419    47.374    53.455    59.662    65.993    72.450    79.033    85.740    92.574    99.532   106.616   112.755   109.157   105.614   102.125    98.691    95.313    91.990    88.724    85.513    82.359    79.262    76.222    73.239    70.314    67.446    64.637    61.885    59.191    56.556    53.980    51.462    49.003    46.603    44.263    41.981    39.759    37.597    35.494    33.450    31.467    29.543    27.680    25.876    24.133    22.450    20.827    19.265    17.763    16.322    14.941    13.621    12.361    11.163    10.025     8.948     7.932     6.977     6.083     5.251     4.479     3.768     3.119     2.531     2.004     1.539     1.135     0.792     0.510     0.291     0.132     0.035     0.000     0.000     0.000     0.000     0.000     0.000     0.000
     0.000     0.000     0.000     0.000     0.000     0.000     0.000     0.001     0.045     0.150     0.316     0.545     0.835     1.186     1.599     2.074     2.610     3.208     3.867     4.587     5.369     6.212     7.116     8.081     9.108    10.196    11.345    12.555    13.826    15.158    16.550    18.004    19.519    21.094    22.730    24.426    26.183    28.000    29.878    31.816    33.815    35.873    37.992    40.170    42.408    44.707    47.064    49.482    51.958    54.494    57.090    59.744    62.457    65.229    68.060    70.949    73.896    76.901    79.964    83.085    86.263    89.499    92.791    96.141    99.546   103.008   106.526   110.099   111.882   104.673    97.589    90.630    83.797    77.089    70.507    64.050    57.718    51.512    45.431    39.476    33.645    27.941    22.361    16.907    11.579     6.375     1.298    -3.655    -8.482   -13.184   -17.760   -22.211   -26.537   -30.737   -34.812   -38.761   -42.585   -46.284   -49.857   -53.305   -56.628   -59.825   -62.897   -65.843   -68.664   -71.360   -73.930   -76.375   -78.694   -80.889   -82.957   -84.901   -86.719   -88.411   -89.979   -91.420   -92.737   -93.928   -94.994   -95.934   -96.749   -97.439   -98.003   -98.442   -98.755   -98.943   -99.006   -98.943   -98.755   -98.442   -98.003   -97.439   -96.749   -95.934   -94.994   -93.928   -92.737   -91.420   -89.979   -88.411   -86.719   -84.901   -82.957   -80.889   -78.694   -76.375   -73.930   -71.360   -68.664   -65.843   -62.897   -59.825   -56.628   -53.305   -49.857   -46.284   -42.585   -38.761   -34.812   -30.737   -26.537   -22.211   -17.760   -13.184    -8.482    -3.655     1.298     6.375    11.579    16.907    22.361    27.941    33.645    39.476    45.431    51.512    57.718    64.050    70.507    77.089    83.797    90.630    97.589   104.673   111.882   110.099   106.526   103.008    99.546    96.141    92.791    89.499    86.263    83.085    79.964    76.901    73.896    70.949    68.060    65.229    62.457    59.744    57.090    54.494    51.958    49.482    47.064    44.707    42.408    40.170    37.992    35.873    33.815    31.816    29.878    28.000    26.183    24.426    22.730    21.094    19.519    18.004    16.550    15.158    13.826    12.555    11.345    10.196     9.108     8.081     7.116     6.212     5.369     4.587     3.867     3.208     2.610     2.074     1.599     1.186     0.835     0.545     0.316     0.150     0.045     0.001     0.000     0.000     0.000     0.000     0.000     0.000
     0.000     0.000     0.000     0.000     0.000     0.000     0.000     0.003     0.054     0.167     0.342     0.578     0.876     1.236     1.657     2.141     2.685     3.292     3.960     4.689     5.480     6.333     7.247     8.222     9.259    10.357    11.517    12.737    14.019    15.362    16.766    18.232    19.758    21.345    22.993    24.702    26.472    28.302    30.194    32.145    34.158    36.231    38.364    40.557    42.811    45.125    47.499    49.932    52.426    54.979    57.592    60.265    62.996    65.787    68.638    71.547    74.515    77.541    80.626    83.769    86.971    90.230    93.547    96.921   100.352   103.841   107.386   110.987   110.064   102.855    95.771    88.812    81.979    75.271    68.689    62.232    55.900    49.694    43.613    37.657    31.827    26.123    20.543    15.089     9.761     4.557    -0.521    -5.473   -10.300   -15.002   -19.578   -24.029   -28.355   -32.555   -36.630   -40.579   -44.403   -48.102   -51.675   -55.123   -58.446   -61.643   -64.715   -67.661   -70.482   -73.178   -75.748   -78.193   -80.512   -82.707   -84.775   -86.719   -88.537   -90.229   -91.797   -93.238   -94.555   -95.746   -96.812   -97.752   -98.567   -99.257   -99.821  -100.260  -100.573  -100.761  -100.824  -100.761  -100.573  -100.260   -99.821   -99.257   -98.567   -97.752   -96.812   -95.746   -94.555   -93.238   -91.797   -90.229   -88.537   -86.719   -84.775   -82.707   -80.512   -78.193   -75.748   -73.178   -70.482   -67.661   -64.715   -61.643   -58.446   -55.123   -51.675   -48.102   -44.403   -40.579   -36.630   -32.555   -28.355   -24.029   -19.578   -15.002   -10.300    -5.473    -0.521     4.557     9.761    15.089    20.543    26.123    31.827    37.657    43.613    49.694    55.900    62.232    68.689    75.271    81.979    88.812    95.771   102.855   110.064   110.987   107.386   103.841   100.352    96.921    93.547    90.230    86.971    83.769    80.626    77.541    74.515    71.547    68.638    65.787    62.996    60.265    57.592    54.979    52.426    49.932    47.499    45.125    42.811    40.557    38.364    36.231    34.158    32.145    30.194    28.302    26.472    24.702    22.993    21.345    19.758    18.232    16.766    15.362    14.019    12.737    11.517    10.357     9.259     8.222     7.247     6.333     5.480     4.689     3.960     3.292     2.685     2.141     1.657     1.236     0.876     0.578     0.342     0.167     0.054     0.003     0.000     0.000     0.000     0.000     0.000     0.000
     0.000     0.000     0.000     0.000     0.000     0.000     0.000     0.006     0.064     0.184     0.366     0.610     0.916     1.283     1.712     2.204     2.757     3.371     4.048     4.786     5.586     6.447     7.370     8.355     9.401    10.509    11.678    12.909    14.201    15.554    16.969    18.445    19.982    21.581    23.240    24.961    26.743    28.586    30.489    32.454    34.479    36.566    38.713    40.920    43.188    45.517    47.906    50.355    52.864    55.434    58.063    60.753    63.502    66.311    69.179    72.107    75.094    78.141    81.246    84.411    87.633    90.915    94.255    97.653   101.108   104.622   108.193   111.821   108.371   101.162    94.078    87.120    80.286    73.579    66.996    60.539    54.208    48.001    41.920    35.965    30.135    24.430    18.851    13.397     8.068     2.865    -2.213    -7.166   -11.993   -16.694   -21.271   -25.722   -30.047   -34.248   -38.322   -42.272   -46.096   -49.795   -53.368   -56.816   -60.138   -63.336   -66.407   -69.354   -72.175   -74.870   -77.441   -79.886   -82.205   -84.399   -86.468   -88.411   -90.229   -91.922   -93.489   -94.931   -96.248   -97.439   -98.504   -99.445  -100.260  -100.949  -101.514  -101.952  -102.266  -102.454  -102.517  -102.454  -102.266  -101.952  -101.514  -100.949  -100.260   -99.445   -98.504   -97.439   -96.248   -94.931   -93.489   -91.922   -90.229   -88.411   -86.468   -84.399   -82.205   -79.886   -77.441   -74.870   -72.175   -69.354   -66.407   -63.336   -60.138   -56.816   -53.368   -49.795   -46.096   -42.272   -38.322   -34.248   -30.047   -25.722   -21.271   -16.694   -11.993    -7.166    -2.213     2.865     8.068    13.397    18.851    24.430    30.135    35.965    41.920    48.001    54.208    60.539    66.996    73.579    80.286    87.120    94.078   101.162   108.371   111.821   108.193   104.622   101.108    97.653    94.255    90.915    87.633    84.411    81.246    78.141    75.094    72.107    69.179    66.311    63.502    60.753    58.063    55.434    52.864    50.355    47.906    45.517    43.188    40.920    38.713    36.566    34.479    32.454    30.489    28.586    26.743    24.961    23.240    21.581    19.982    18.445    16.969    15.554    14.201    12.909    11.678    10.509     9.401     8.355     7.370     6.447     5.586     4.786     4.048     3.371     2.757     2.204     1.712     1.283     0.916     0.610     0.366     0.184     0.064     0.006     0.000     0.000     0.000     0.000     0.000     0.000
     0.000     0.000     0.000     0.000     0.000     0.000     0.000     0.009     0.074     0.201     0.389     0.640     0.953     1.328     1.764     2.263     2.823     3.446     4.130     4.876     5.684     6.554     7.485     8.479     9.534    10.650    11.828    13.068    14.370    15.733    17.158    18.644    20.191    21.800    23.471    25.202    26.995    28.850    30.765    32.742    34.779    36.878    39.038    41.258    43.539    45.882    48.285    50.748    53.272    55.857    58.502    61.207    63.973    66.798    69.684    72.629    75.635    78.700    81.824    85.008    88.251    91.554    94.915    98.335   101.813   105.350   108.945   112.598   106.804    99.595    92.511    85.552    78.719    72.011    65.429    58.972    52.640    46.434    40.353    34.398    28.567    22.863    17.283    11.829     6.501     1.298    -3.780    -8.733   -13.560   -18.262   -22.838   -27.289   -31.615   -35.815   -39.890   -43.839   -47.663   -51.362   -54.935   -58.383   -61.706   -64.903   -67.975   -70.921   -73.742   -76.438   -79.008   -81.453   -83.772   -85.966   -88.035   -89.979   -91.797   -93.489   -95.056   -96.498   -97.815   -99.006  -100.072  -101.012  -101.827  -102.517  -103.081  -103.520  -103.833  -104.021  -104.084  -104.021  -103.833  -103.520  -103.081  -102.517  -101.827  -101.012  -100.072   -99.006   -97.815   -96.498   -95.056   -93.489   -91.797   -89.979   -88.035   -85.966   -83.772   -81.453   -79.008   -76.438   -73.742   -70.921   -67.975   -64.903   -61.706   -58.383   -54.935   -51.362   -47.663   -43.839   -39.890   -35.815   -31.615   -27.289   -22.838   -18.262   -13.560    -8.733    -3.780     1.298     6.501    11.829    17.283    22.863    28.567    34.398    40.353    46.434    52.640    58.972    65.429    72.011    78.719    85.552    92.511    99.595   106.804   112.598   108.945   105.350   101.813    98.335    94.915    91.554    88.251    85.008    81.824    78.700    75.635    72.629    69.684    66.798    63.973    61.207    58.502    55.857    53.272    50.748    48.285    45.882    43.539    41.258    39.038    36.878    34.779    32.742    30.765    28.850    26.995    25.202    23.471    21.800    20.191    18.644    17.158    15.733    14.370    13.068    11.828    10.650     9.534     8.479     7.485     6.554     5.684     4.876     4.130     3.446     2.823     2.263     1.764     1.328     0.953     0.640     0.389     0.201     0.074     0.009     0.000     0.000     0.000     0.000     0.000     0.000
     0.000     0.000     0.000     0.000     0.000     0.000     0.000     0.013     0.083     0.216     0.411     0.669     0.988     1.369     1.813     2.318     2.886     3.515     4.207     4.960     5.775     6.653     7.592     8.593     9.656    10.781    11.968    13.217    14.527    15.899    17.333    18.828    20.385    22.004    23.684    25.426    27.229    29.094    31.020    33.008    35.057    37.167    39.338    41.571    43.865    46.219    48.635    51.112    53.650    56.248    58.908    61.628    64.408    67.249    70.151    73.113    76.135    79.217    82.359    85.561    88.823    92.145    95.526    98.966   102.466   106.025   109.642   112.697   105.362    98.153    91.069    84.111    77.277    70.570    63.987    57.530    51.198    44.992    38.911    32.956    27.126    21.421    15.841    10.387     5.059    -0.144    -5.222   -10.175   -15.002   -19.704   -24.280   -28.731   -33.056   -37.257   -41.331   -45.281   -49.105   -52.804   -56.377   -59.825   -63.147   -66.345   -69.416   -72.363   -75.184   -77.880   -80.450   -82.895   -85.214   -87.408   -89.477   -91.420   -93.238   -94.931   -96.498   -97.940   -99.257  -100.448  -101.514  -102.454  -103.269  -103.958  -104.523  -104.961  -105.275  -105.463  -105.526  -105.463  -105.275  -104.961  -104.523  -103.958  -103.269  -102.454  -101.514  -100.448   -99.257   -97.940   -96.498   -94.931   -93.238   -91.420   -89.477   -87.408   -85.214   -82.895   -80.450   -77.880   -75.184   -72.363   -69.416   -66.345   -63.147   -59.825   -56.377   -52.804   -49.105   -45.281   -41.331   -37.257   -33.056   -28.731   -24.280   -19.704   -15.002   -10.175    -5.222    -0.144     5.059    10.387    15.841    21.421    27.126    32.956    38.911    44.992    51.198    57.530    63.987    70.570    77.277    84.111    91.069    98.153   105.362   112.697   109.642   106.025   102.466    98.966    95.526    92.145    88.823    85.561    82.359    79.217    76.135    73.113    70.151    67.249    64.408    61.628    58.908    56.248    53.650    51.112    48.635    46.219    43.865    41.571    39.338    37.167    35.057    33.008    31.020    29.094    27.229    25.426    23.684    22.004    20.385    18.828    17.333    15.899    14.527    13.217    11.968    10.781     9.656     8.593     7.592     6.653     5.775     4.960     4.207     3.515     2.886     2.318     1.813     1.369     0.988     0.669     0.411     0.216     0.083     0.013     0.000     0.000     0.000     0.000     0.000     0.000
     0.000     0.000     0.000     0.000     0.000     0.000     0.000     0.016     0.093     0.231     0.432     0.695     1.020     1.408     1.857     2.369     2.943     3.579     4.277     5.037     5.860     6.744     7.690     8.699     9.769    10.902    12.096    13.353    14.671    16.051    17.493    18.997    20.563    22.190    23.880    25.631    27.444    29.318    31.254    33.252    35.311    37.432    39.614    41.858    44.163    46.529    48.957    51.446    53.996    56.608    59.280    62.014    64.808    67.663    70.580    73.556    76.594    79.692    82.850    86.069    89.348    92.688    96.087    99.546   103.065   106.644   110.282   111.380   104.046    96.836    89.753    82.794    75.961    69.253    62.671    56.214    49.882    43.676    37.595    31.639    25.809    20.104    14.525     9.071     3.742    -1.461    -6.539   -11.491   -16.318   -21.020   -25.596   -30.047   -34.373   -38.573   -42.648   -46.597   -50.421   -54.120   -57.693   -61.141   -64.464   -67.661   -70.733   -73.679   -76.500   -79.196   -81.766   -84.211   -86.531   -88.725   -90.794   -92.737   -94.555   -96.248   -97.815   -99.257  -100.573  -101.764  -102.830  -103.770  -104.585  -105.275  -105.839  -106.278  -106.591  -106.779  -106.842  -106.779  -106.591  -106.278  -105.839  -105.275  -104.585  -103.770  -102.830  -101.764  -100.573   -99.257   -97.815   -96.248   -94.555   -92.737   -90.794   -88.725   -86.531   -84.211   -81.766   -79.196   -76.500   -73.679   -70.733   -67.661   -64.464   -61.141   -57.693   -54.120   -50.421   -46.597   -42.648   -38.573   -34.373   -30.047   -25.596   -21.020   -16.318   -11.491    -6.539    -1.461     3.742     9.071    14.525    20.104    25.809    31.639    37.595    43.676    49.882    56.214    62.671    69.253    75.961    82.794    89.753    96.836   104.046   111.380   110.282   106.644   103.065    99.546    96.087    92.688    89.348    86.069    82.850    79.692    76.594    73.556    70.580    67.663    64.808    62.014    59.280    56.608    53.996    51.446    48.957    46.529    44.163    41.858    39.614    37.432    35.311    33.252    31.254    29.318    27.444    25.631    23.880    22.190    20.563    18.997    17.493    16.051    14.671    13.353    12.096    10.902     9.769     8.699     7.690     6.744     5.860     5.037     4.277     3.579     2.943     2.369     1.857     1.408     1.020     0.695     0.432     0.231     0.093     0.016     0.000     0.000     0.000     0.000     0.000     0.000
     0.000     0.000     0.000     0.000     0.000     0.000     0.000     0.020     0.102     0.245     0.451     0.720     1.050     1.443     1.898     2.416     2.995     3.637     4.342     5.108     5.936     6.827     7.780     8.795     9.872    11.012    12.213    13.477    14.802    16.190    17.639    19.151    20.725    22.360    24.058    25.817    27.639    29.522    31.467    33.474    35.542    37.673    39.865    42.119    44.434    46.811    49.250    51.750    54.311    56.934    59.619    62.365    65.172    68.040    70.969    73.960    77.011    80.124    83.297    86.531    89.826    93.181    96.597   100.074   103.610   107.207   110.864   110.189   102.855    95.645    88.561    81.603    74.770    68.062    61.480    55.023    48.691    42.485    36.404    30.448    24.618    18.913    13.334     7.880     2.551    -2.652    -7.730   -12.682   -17.509   -22.211   -26.787   -31.238   -35.564   -39.764   -43.839   -47.788   -51.613   -55.311   -58.885   -62.332   -65.655   -68.852   -71.924   -74.870   -77.691   -80.387   -82.957   -85.402   -87.722   -89.916   -91.985   -93.928   -95.746   -97.439   -99.006  -100.448  -101.764  -102.955  -104.021  -104.961  -105.776  -106.466  -107.030  -107.469  -107.782  -107.971  -108.033  -107.971  -107.782  -107.469  -107.030  -106.466  -105.776  -104.961  -104.021  -102.955  -101.764  -100.448   -99.006   -97.439   -95.746   -93.928   -91.985   -89.916   -87.722   -85.402   -82.957   -80.387   -77.691   -74.870   -71.924   -68.852   -65.655   -62.332   -58.885   -55.311   -51.613   -47.788   -43.839   -39.764   -35.564   -31.238   -26.787   -22.211   -17.509   -12.682    -7.730    -2.652     2.551     7.880    13.334    18.913    24.618    30.448    36.404    42.485    48.691    55.023    61.480    68.062    74.770    81.603    88.561    95.645   102.855   110.189   110.864   107.207   103.610   100.074    96.597    93.181    89.826    86.531    83.297    80.124    77.011    73.960    70.969    68.040    65.172    62.365    59.619    56.934    54.311    51.750    49.250    46.811    44.434    42.119    39.865    37.673    35.542    33.474    31.467    29.522    27.639    25.817    24.058    22.360    20.725    19.151    17.639    16.190    14.802    13.477    12.213    11.012     9.872     8.795     7.780     6.827     5.936     5.108     4.342     3.637     2.995     2.416     1.898     1.443     1.050     0.720     0.451     0.245     0.102     0.020     0.000     0.000     0.000     0.000     0.000     0.000
     0.000     0.000     0.000     0.000     0.000     0.000     0.000     0.024     0.110     0.258     0.469     0.742     1.077     1.475     1.935     2.458     3.043     3.690     4.400     5.171     6.006     6.902     7.861     8.882     9.965    11.110    12.318    13.588    14.920    16.314    17.771    19.289    20.870    22.513    24.218    25.985    27.814    29.705    31.658    33.673    35.750    37.889    40.090    42.353    44.678    47.064    49.513    52.023    54.595    57.228    59.923    62.680    65.498    68.378    71.319    74.322    77.386    80.512    83.698    86.946    90.255    93.625    97.056   100.548   104.101   107.714   111.388   109.124   101.789    94.580    87.496    80.537    73.704    66.996    60.414    53.957    47.625    41.419    35.338    29.382    23.552    17.848    12.268     6.814     1.486    -3.718    -8.796   -13.748   -18.575   -23.277   -27.853   -32.304   -36.630   -40.830   -44.905   -48.854   -52.678   -56.377   -59.950   -63.398   -66.721   -69.918   -72.990   -75.936   -78.757   -81.453   -84.023   -86.468   -88.788   -90.982   -93.050   -94.994   -96.812   -98.504  -100.072  -101.514  -102.830  -104.021  -105.087  -106.027  -106.842  -107.532  -108.096  -108.535  -108.848  -109.036  -109.099  -109.036  -108.848  -108.535  -108.096  -107.532  -106.842  -106.027  -105.087  -104.021  -102.830  -101.514  -100.072   -98.504   -96.812   -94.994   -93.050   -90.982   -88.788   -86.468   -84.023   -81.453   -78.757   -75.936   -72.990   -69.918   -66.721   -63.398   -59.950   -56.377   -52.678   -48.854   -44.905   -40.830   -36.630   -32.304   -27.853   -23.277   -18.575   -13.748    -8.796    -3.718     1.486     6.814    12.268    17.848    23.552    29.382    35.338    41.419    47.625    53.957    60.414    66.996    73.704    80.537    87.496    94.580   101.789   109.124   111.388   107.714   104.101   100.548    97.056    93.625    90.255    86.946    83.698    80.512    77.386    74.322    71.319    68.378    65.498    62.680    59.923    57.228    54.595    52.023    49.513    47.064    44.678    42.353    40.090    37.889    35.750    33.673    31.658    29.705    27.814    25.985    24.218    22.513    20.870    19.289    17.771    16.314    14.920    13.588    12.318    11.110     9.965     8.882     7.861     6.902     6.006     5.171     4.400     3.690     3.043     2.458     1.935     1.475     1.077     0.742     0.469     0.258     0.110     0.024     0.000     0.000     0.000     0.000     0.000     0.000
     0.000     0.000     0.000     0.000     0.000     0.000     0.000     0.028     0.117     0.270     0.485     0.762     1.102     1.504     1.969     2.496     3.085     3.737     4.451     5.228     6.067     6.968     7.932     8.958    10.047    11.198    12.411    13.687    15.025    16.425    17.887    19.412    20.999    22.648    24.360    26.133    27.969    29.867    31.828    33.850    35.935    38.081    40.290    42.561    44.894    47.289    49.745    52.264    54.845    57.488    60.193    62.959    65.787    68.678    71.629    74.643    77.718    80.855    84.054    87.314    90.635    94.018    97.462   100.968   104.535   108.163   111.852   108.183   100.849    93.639    86.555    79.597    72.764    66.056    59.473    53.016    46.685    40.479    34.398    28.442    22.612    16.907    11.328     5.874     0.545    -4.658    -9.736   -14.688   -19.515   -24.217   -28.794   -33.244   -37.570   -41.770   -45.845   -49.795   -53.619   -57.317   -60.891   -64.339   -67.661   -70.858   -73.930   -76.876   -79.698   -82.393   -84.963   -87.408   -89.728   -91.922   -93.991   -95.934   -97.752   -99.445  -101.012  -102.454  -103.770  -104.961  -106.027  -106.968  -107.782  -108.472  -109.036  -109.475  -109.789  -109.977  -110.039  -109.977  -109.789  -109.475  -109.036  -108.472  -107.782  -106.968  -106.027  -104.961  -103.770  -102.454  -101.012   -99.445   -97.752   -95.934   -93.991   -91.922   -89.728   -87.408   -84.963   -82.393   -79.698   -76.876   -73.930   -70.858   -67.661   -64.339   -60.891   -57.317   -53.619   -49.795   -45.845   -41.770   -37.570   -33.244   -28.794   -24.217   -19.515   -14.688    -9.736    -4.658     0.545     5.874    11.328    16.907    22.612    28.442    34.398    40.479    46.685    53.016    59.473    66.056    72.764    79.597    86.555    93.639   100.849   108.183   111.852   108.163   104.535   100.968    97.462    94.018    90.635    87.314    84.054    80.855    77.718    74.643    71.629    68.678    65.787    62.959    60.193    57.488    54.845    52.264    49.745    47.289    44.894    42.561    40.290    38.081    35.935    33.850    31.828    29.867    27.969    26.133    24.360    22.648    20.999    19.412    17.887    16.425    15.025    13.687    12.411    11.198    10.047     8.958     7.932     6.968     6.067     5.228     4.451     3.737     3.085     2.496     1.969     1.504     1.102     0.762     0.485     0.270     0.117     0.028     0.000     0.000     0.000     0.000     0.000     0.000
     0.000     0.000     0.000     0.000     0.000     0.000     0.000     0.031     0.124     0.280     0.499     0.780     1.123     1.529     1.997     2.528     3.122     3.778     4.496     5.277     6.120     7.026     7.995     9.025    10.119    11.274    12.492    13.773    15.116    16.521    17.989    19.519    21.111    22.766    24.483    26.262    28.104    30.008    31.975    34.004    36.095    38.248    40.464    42.741    45.081    47.484    49.948    52.475    55.063    57.714    60.427    63.202    66.039    68.938    71.899    74.922    78.007    81.154    84.363    87.634    90.966    94.360    97.816   101.334   104.913   108.553   112.256   107.368   100.034    92.824    85.740    78.782    71.949    65.241    58.659    52.202    45.870    39.664    33.583    27.627    21.797    16.092    10.513     5.059    -0.270    -5.473   -10.551   -15.503   -20.330   -25.032   -29.608   -34.059   -38.385   -42.585   -46.660   -50.610   -54.434   -58.132   -61.706   -65.154   -68.476   -71.673   -74.745   -77.691   -80.512   -83.208   -85.778   -88.223   -90.543   -92.737   -94.806   -96.749   -98.567  -100.260  -101.827  -103.269  -104.585  -105.776  -106.842  -107.782  -108.597  -109.287  -109.851  -110.290  -110.604  -110.792  -110.854  -110.792  -110.604  -110.290  -109.851  -109.287  -108.597  -107.782  -106.842  -105.776  -104.585  -103.269  -101.827  -100.260   -98.567   -96.749   -94.806   -92.737   -90.543   -88.223   -85.778   -83.208   -80.512   -77.691   -74.745   -71.673   -68.476   -65.154   -61.706   -58.132   -54.434   -50.610   -46.660   -42.585   -38.385   -34.059   -29.608   -25.032   -20.330   -15.503   -10.551    -5.473    -0.270     5.059    10.513    16.092    21.797    27.627    33.583    39.664    45.870    52.202    58.659    65.241    71.949    78.782    85.740    92.824   100.034   107.368   112.256   108.553   104.913   101.334    97.816    94.360    90.966    87.634    84.363    81.154    78.007    74.922    71.899    68.938    66.039    63.202    60.427    57.714    55.063    52.475    49.948    47.484    45.081    42.741    40.464    38.248    36.095    34.004    31.975    30.008    28.104    26.262    24.483    22.766    21.111    19.519    17.989    16.521    15.116    13.773    12.492    11.274    10.119     9.025     7.995     7.026     6.120     5.277     4.496     3.778     3.122     2.528     1.997     1.529     1.123     0.780     0.499     0.280     0.124     0.031     0.000     0.000     0.000     0.000     0.000     0.000
     0.000     0.000     0.000     0.000     0.000     0.000     0.000     0.034     0.130     0.289     0.510     0.795     1.141     1.550     2.022     2.556     3.153     3.813     4.534     5.319     6.166     7.076     8.048     9.082    10.179    11.339    12.561    13.846    15.193    16.602    18.075    19.609    21.206    22.866    24.588    26.372    28.219    30.128    32.100    34.134    36.231    38.390    40.611    42.895    45.241    47.649    50.120    52.653    55.248    57.906    60.626    63.408    66.252    69.159    72.128    75.159    78.252    81.408    84.625    87.905    91.247    94.650    98.116   101.644   105.233   108.885   112.598   106.679    99.344    92.135    85.051    78.092    71.259    64.551    57.969    51.512    45.180    38.974    32.893    26.938    21.107    15.403     9.823     4.369    -0.959    -6.163   -11.240   -16.193   -21.020   -25.722   -30.298   -34.749   -39.075   -43.275   -47.350   -51.299   -55.123   -58.822   -62.395   -65.843   -69.166   -72.363   -75.435   -78.381   -81.202   -83.898   -86.468   -88.913   -91.232   -93.427   -95.495   -97.439   -99.257  -100.949  -102.517  -103.958  -105.275  -106.466  -107.532  -108.472  -109.287  -109.977  -110.541  -110.980  -111.293  -111.481  -111.544  -111.481  -111.293  -110.980  -110.541  -109.977  -109.287  -108.472  -107.532  -106.466  -105.275  -103.958  -102.517  -100.949   -99.257   -97.439   -95.495   -93.427   -91.232   -88.913   -86.468   -83.898   -81.202   -78.381   -75.435   -72.363   -69.166   -65.843   -62.395   -58.822   -55.123   -51.299   -47.350   -43.275   -39.075   -34.749   -30.298   -25.722   -21.020   -16.193   -11.240    -6.163    -0.959     4.369     9.823    15.403    21.107    26.938    32.893    38.974    45.180    51.512    57.969    64.551    71.259    78.092    85.051    92.135    99.344   106.679   112.598   108.885   105.233   101.644    98.116    94.650    91.247    87.905    84.625    81.408    78.252    75.159    72.128    69.159    66.252    63.408    60.626    57.906    55.248    52.653    50.120    47.649    45.241    42.895    40.611    38.390    36.231    34.134    32.100    30.128    28.219    26.372    24.588    22.866    21.206    19.609    18.075    16.602    15.193    13.846    12.561    11.339    10.179     9.082     8.048     7.076     6.166     5.319     4.534     3.813     3.153     2.556     2.022     1.550     1.141     0.795     0.510     0.289     0.130     0.034     0.000     0.000     0.000     0.000     0.000     0.000
     0.000     0.000     0.000     0.000     0.000     0.000     0.000     0.036     0.135     0.296     0.520     0.807     1.156     1.568     2.042     2.579     3.179     3.841     4.566     5.353     6.203     7.116     8.091     9.129    10.229    11.392    12.618    13.906    15.256    16.669    18.145    19.683    21.284    22.948    24.673    26.462    28.313    30.226    32.202    34.241    36.342    38.506    40.732    43.020    45.371    47.785    50.261    52.799    55.400    58.063    60.789    63.577    66.428    69.340    72.316    75.353    78.453    81.616    84.841    88.128    91.477    94.888    98.362   101.898   105.496   109.157   112.880   106.115    98.780    91.571    84.487    77.528    70.695    63.987    57.405    50.948    44.616    38.410    32.329    26.373    20.543    14.838     9.259     3.805    -1.524    -6.727   -11.805   -16.757   -21.584   -26.286   -30.862   -35.313   -39.639   -43.839   -47.914   -51.863   -55.687   -59.386   -62.959   -66.407   -69.730   -72.927   -75.999   -78.945   -81.766   -84.462   -87.032   -89.477   -91.797   -93.991   -96.060   -98.003   -99.821  -101.514  -103.081  -104.523  -105.839  -107.030  -108.096  -109.036  -109.851  -110.541  -111.105  -111.544  -111.857  -112.045  -112.108  -112.045  -111.857  -111.544  -111.105  -110.541  -109.851  -109.036  -108.096  -107.030  -105.839  -104.523  -103.081  -101.514   -99.821   -98.003   -96.060   -93.991   -91.797   -89.477   -87.032   -84.462   -81.766   -78.945   -75.999   -72.927   -69.730   -66.407   -62.959   -59.386   -55.687   -51.863   -47.914   -43.839   -39.639   -35.313   -30.862   -26.286   -21.584   -16.757   -11.805    -6.727    -1.524     3.805     9.259    14.838    20.543    26.373    32.329    38.410    44.616    50.948    57.405    63.987    70.695    77.528    84.487    91.571    98.780   106.115   112.880   109.157   105.496   101.898    98.362    94.888    91.477    88.128    84.841    81.616    78.453    75.353    72.316    69.340    66.428    63.577    60.789    58.063    55.400    52.799    50.261    47.785    45.371    43.020    40.732    38.506    36.342    34.241    32.202    30.226    28.313    26.462    24.673    22.948    21.284    19.683    18.145    16.669    15.256    13.906    12.618    11.392    10.229     9.129     8.091     7.116     6.203     5.353     4.566     3.841     3.179     2.579     2.042     1.568     1.156     0.807     0.520     0.296     0.135     0.036     0.000     0.000     0.000     0.000     0.000     0.000
     0.000     0.000     0.000     0.000     0.000     0.000     0.000     0.038     0.139     0.302     0.528     0.817     1.168     1.582     2.058     2.597     3.199     3.863     4.590     5.380     6.232     7.147     8.125     9.165    10.268    11.433    12.662    13.952    15.306    16.722    18.200    19.741    21.345    23.011    24.740    26.532    28.386    30.303    32.282    34.324    36.429    38.596    40.826    43.118    45.473    47.890    50.370    52.913    55.518    58.186    60.916    63.709    66.564    69.482    72.462    75.505    78.610    81.778    85.008    88.301    91.656    95.074    98.554   102.097   105.702   109.369   113.099   105.676    98.341    91.132    84.048    77.089    70.256    63.548    56.966    50.509    44.177    37.971    31.890    25.935    20.104    14.400     8.820     3.366    -1.962    -7.166   -12.243   -17.196   -22.023   -26.725   -31.301   -35.752   -40.078   -44.278   -48.353   -52.302   -56.126   -59.825   -63.398   -66.846   -70.169   -73.366   -76.438   -79.384   -82.205   -84.901   -87.471   -89.916   -92.235   -94.430   -96.498   -98.442  -100.260  -101.952  -103.520  -104.961  -106.278  -107.469  -108.535  -109.475  -110.290  -110.980  -111.544  -111.983  -112.296  -112.484  -112.547  -112.484  -112.296  -111.983  -111.544  -110.980  -110.290  -109.475  -108.535  -107.469  -106.278  -104.961  -103.520  -101.952  -100.260   -98.442   -96.498   -94.430   -92.235   -89.916   -87.471   -84.901   -82.205   -79.384   -76.438   -73.366   -70.169   -66.846   -63.398   -59.825   -56.126   -52.302   -48.353   -44.278   -40.078   -35.752   -31.301   -26.725   -22.023   -17.196   -12.243    -7.166    -1.962     3.366     8.820    14.400    20.104    25.935    31.890    37.971    44.177    50.509    56.966    63.548    70.256    77.089    84.048    91.132    98.341   105.676   113.099   109.369   105.702   102.097    98.554    95.074    91.656    88.301    85.008    81.778    78.610    75.505    72.462    69.482    66.564    63.709    60.916    58.186    55.518    52.913    50.370    47.890    45.473    43.118    40.826    38.596    36.429    34.324    32.282    30.303    28.386    26.532    24.740    23.011    21.345    19.741    18.200    16.722    15.306    13.952    12.662    11.433    10.268     9.165     8.125     7.147     6.232     5.380     4.590     3.863     3.199     2.597     2.058     1.582     1.168     0.817     0.528     0.302     0.139     0.038     0.000     0.000     0.000     0.000     0.000     0.000
     0.000     0.000     0.000     0.000     0.000     0.000     0.001     0.040     0.142     0.306     0.534     0.824     1.176     1.592     2.069     2.610     3.213     3.879     4.608     5.399     6.253     7.170     8.149     9.191    10.296    11.463    12.693    13.986    15.341    16.759    18.239    19.783    21.389    23.057    24.788    26.582    28.439    30.358    32.340    34.384    36.491    38.661    40.893    43.188    45.546    47.966    50.449    52.994    55.603    58.273    61.007    63.803    66.661    69.583    72.567    75.613    78.722    81.894    85.128    88.425    91.785    95.207    98.691   102.239   105.848   109.521   112.822   105.362    98.028    90.818    83.734    76.776    69.943    63.235    56.652    50.195    43.864    37.657    31.577    25.621    19.791    14.086     8.507     3.053    -2.276    -7.479   -12.557   -17.509   -22.336   -27.038   -31.615   -36.066   -40.391   -44.591   -48.666   -52.616   -56.440   -60.138   -63.712   -67.160   -70.482   -73.679   -76.751   -79.698   -82.519   -85.214   -87.784   -90.229   -92.549   -94.743   -96.812   -98.755  -100.573  -102.266  -103.833  -105.275  -106.591  -107.782  -108.848  -109.789  -110.604  -111.293  -111.857  -112.296  -112.610  -112.798  -112.860  -112.798  -112.610  -112.296  -111.857  -111.293  -110.604  -109.789  -108.848  -107.782  -106.591  -105.275  -103.833  -102.266  -100.573   -98.755   -96.812   -94.743   -92.549   -90.229   -87.784   -85.214   -82.519   -79.698   -76.751   -73.679   -70.482   -67.160   -63.712   -60.138   -56.440   -52.616   -48.666   -44.591   -40.391   -36.066   -31.615   -27.038   -22.336   -17.509   -12.557    -7.479    -2.276     3.053     8.507    14.086    19.791    25.621    31.577    37.657    43.864    50.195    56.652    63.235    69.943    76.776    83.734    90.818    98.028   105.362   112.822   109.521   105.848   102.239    98.691    95.207    91.785    88.425    85.128    81.894    78.722    75.613    72.567    69.583    66.661    63.803    61.007    58.273    55.603    52.994    50.449    47.966    45.546    43.188    40.893    38.661    36.491    34.384    32.340    30.358    28.439    26.582    24.788    23.057    21.389    19.783    18.239    16.759    15.341    13.986    12.693    11.463    10.296     9.191     8.149     7.170     6.253     5.399     4.608     3.879     3.213     2.610     2.069     1.592     1.176     0.824     0.534     0.306     0.142     0.040     0.001     0.000     0.000     0.000     0.000     0.000
     0.000     0.000     0.000     0.000     0.000     0.000     0.001     0.041     0.143     0.309     0.537     0.828     1.181     1.597     2.076     2.618     3.222     3.889     4.619     5.411     6.266     7.184     8.164     9.207    10.313    11.481    12.712    14.006    15.362    16.781    18.263    19.808    21.415    23.084    24.817    26.612    28.470    30.391    32.374    34.420    36.528    38.700    40.934    43.230    45.589    48.011    50.496    53.043    55.653    58.326    61.061    63.859    66.720    69.643    72.629    75.678    78.790    81.964    85.200    88.500    91.862    95.286    98.774   102.324   105.936   109.612   112.634   105.174    97.840    90.630    83.546    76.588    69.755    63.047    56.464    50.007    43.676    37.469    31.389    25.433    19.603    13.898     8.319     2.865    -2.464    -7.667   -12.745   -17.697   -22.525   -27.226   -31.803   -36.254   -40.579   -44.779   -48.854   -52.804   -56.628   -60.326   -63.900   -67.348   -70.670   -73.867   -76.939   -79.886   -82.707   -85.402   -87.973   -90.417   -92.737   -94.931   -97.000   -98.943  -100.761  -102.454  -104.021  -105.463  -106.779  -107.971  -109.036  -109.977  -110.792  -111.481  -112.045  -112.484  -112.798  -112.986  -113.048  -112.986  -112.798  -112.484  -112.045  -111.481  -110.792  -109.977  -109.036  -107.971  -106.779  -105.463  -104.021  -102.454  -100.761   -98.943   -97.000   -94.931   -92.737   -90.417   -87.973   -85.402   -82.707   -79.886   -76.939   -73.867   -70.670   -67.348   -63.900   -60.326   -56.628   -52.804   -48.854   -44.779   -40.579   -36.254   -31.803   -27.226   -22.525   -17.697   -12.745    -7.667    -2.464     2.865     8.319    13.898    19.603    25.433    31.389    37.469    43.676    50.007    56.464    63.047    69.755    76.588    83.546    90.630    97.840   105.174   112.634   109.612   105.936   102.324    98.774    95.286    91.862    88.500    85.200    81.964    78.790    75.678    72.629    69.643    66.720    63.859    61.061    58.326    55.653    53.043    50.496    48.011    45.589    43.230    40.934    38.700    36.528    34.420    32.374    30.391    28.470    26.612    24.817    23.084    21.415    19.808    18.263    16.781    15.362    14.006    12.712    11.481    10.313     9.207     8.164     7.184     6.266     5.411     4.619     3.889     3.222     2.618     2.076     1.597     1.181     0.828     0.537     0.309     0.143     0.041     0.001     0.000     0.000     0.000     0.000     0.000
     0.000     0.000     0.000     0.000     0.000     0.000     0.001     0.041     0.144     0.310     0.538     0.829     1.183     1.599     2.079     2.620     3.225     3.892     4.622     5.415     6.270     7.188     8.169     9.212    10.318    11.487    12.718    14.012    15.369    16.789    18.271    19.816    21.423    23.094    24.827    26.622    28.481    30.402    32.385    34.432    36.541    38.713    40.947    43.244    45.604    48.027    50.512    53.060    55.670    58.344    61.080    63.878    66.740    69.664    72.650    75.700    78.812    81.987    85.224    88.525    91.887    95.313    98.801   102.352   105.966   109.642   112.572   105.112    97.777    90.568    83.484    76.525    69.692    62.984    56.402    49.945    43.613    37.407    31.326    25.370    19.540    13.835     8.256     2.802    -2.527    -7.730   -12.808   -17.760   -22.587   -27.289   -31.865   -36.316   -40.642   -44.842   -48.917   -52.866   -56.690   -60.389   -63.962   -67.410   -70.733   -73.930   -77.002   -79.948   -82.769   -85.465   -88.035   -90.480   -92.800   -94.994   -97.063   -99.006  -100.824  -102.517  -104.084  -105.526  -106.842  -108.033  -109.099  -110.039  -110.854  -111.544  -112.108  -112.547  -112.860  -113.048  -113.111  -113.048  -112.860  -112.547  -112.108  -111.544  -110.854  -110.039  -109.099  -108.033  -106.842  -105.526  -104.084  -102.517  -100.824   -99.006   -97.063   -94.994   -92.800   -90.480   -88.035   -85.465   -82.769   -79.948   -77.002   -73.930   -70.733   -67.410   -63.962   -60.389   -56.690   -52.866   -48.917   -44.842   -40.642   -36.316   -31.865   -27.289   -22.587   -17.760   -12.808    -7.730    -2.527     2.802     8.256    13.835    19.540    25.370    31.326    37.407    43.613    49.945    56.402    62.984    69.692    76.525    83.484    90.568    97.777   105.112   112.572   109.642   105.966   102.352    98.801    95.313    91.887    88.525    85.224    81.987    78.812    75.700    72.650    69.664    66.740    63.878    61.080    58.344    55.670    53.060    50.512    48.027    45.604    43.244    40.947    38.713    36.541    34.432    32.385    30.402    28.481    26.622    24.827    23.094    21.423    19.816    18.271    16.789    15.369    14.012    12.718    11.487    10.318     9.212     8.169     7.188     6.270     5.415     4.622     3.892     3.225     2.620     2.079     1.599     1.183     0.829     0.538     0.310     0.144     0.041     0.001     0.000     0.000     0.000     0.000     0.000
     0.000     0.000     0.000     0.000     0.000     0.000     0.001     0.041     0.143     0.309     0.537     0.828     1.181     1.597     2.076     2.618     3.222     3.889     4.619     5.411     6.266     7.184     8.164     9.207    10.313    11.481    12.712    14.006    15.362    16.781    18.263    19.808    21.415    23.084    24.817    26.612    28.470    30.391    32.374    34.420    36.528    38.700    40.934    43.230    45.589    48.011    50.496    53.043    55.653    58.326    61.061    63.859    66.720    69.643    72.629    75.678    78.790    81.964    85.200    88.500    91.862    95.286    98.774   102.324   105.936   109.612   112.634   105.174    97.840    90.630    83.546    76.588    69.755    63.047    56.464    50.007    43.676    37.469    31.389    25.433    19.603    13.898     8.319     2.865    -2.464    -7.667   -12.745   -17.697   -22.525   -27.226   -31.803   -36.254   -40.579   -44.779   -48.854   -52.804   -56.628   -60.326   -63.900   -67.348   -70.670   -73.867   -76.939   -79.886   -82.707   -85.402   -87.973   -90.417   -92.737   -94.931   -97.000   -98.943  -100.761  -102.454  -104.021  -105.463  -106.779  -107.971  -109.036  -109.977  -110.792  -111.481  -112.045  -112.484  -112.798  -112.986  -113.048  -112.986  -112.798  -112.484  -112.045  -111.481  -110.792  -109.977  -109.036  -107.971  -106.779  -105.463  -104.021  -102.454  -100.761   -98.943   -97.000   -94.931   -92.737   -90.417   -87.973   -85.402   -82.707   -79.886   -76.939   -73.867   -70.670   -67.348   -63.900   -60.326   -56.628   -52.804   -48.854   -44.779   -40.579   -36.254   -31.803   -27.226   -22.525   -17.697   -12.745    -7.667    -2.464     2.865     8.319    13.898    19.603    25.433    31.389    37.469    43.676    50.007    56.464    63.047    69.755    76.588    83.546    90.630    97.840   105.174   112.634   109.612   105.936   102.324    98.774    95.286    91.862    88.500    85.200    81.964    78.790    75.678    72.629    69.643    66.720    63.859    61.061    58.326    55.653    53.043    50.496    48.011    45.589    43.230    40.934    38.700    36.528    34.420    32.374    30.391    28.470    26.612    24.817    23.084    21.415    19.808    18.263    16.781    15.362    14.006    12.712    11.481    10.313     9.207     8.164     7.184     6.266     5.411     4.619     3.889     3.222     2.618     2.076     1.597     1.181     0.828     0.537     0.309     0.143     0.041     0.001     0.000     0.000     0.000     0.000     0.000
     0.000     0.000     0.000     0.000     0.000     0.000     0.001     0.040     0.142     0.306     0.534     0.824     1.176     1.592     2.069     2.610     3.213     3.879     4.608     5.399     6.253     7.170     8.149     9.191    10.296    11.463    12.693    13.986    15.341    16.759    18.239    19.783    21.389    23.057    24.788    26.582    28.439    30.358    32.340    34.384    36.491    38.661    40.893    43.188    45.546    47.966    50.449    52.994    55.603    58.273    61.007    63.803    66.661    69.583    72.567    75.613    78.722    81.894    85.128    88.425    91.785    95.207    98.691   102.239   105.848   109.521   112.822   105.362    98.028    90.818    83.734    76.776    69.943    63.235    56.652    50.195    43.864    37.657    31.577    25.621    19.791    14.086     8.507     3.053    -2.276    -7.479   -12.557   -17.509   -22.336   -27.038   -31.615   -36.066   -40.391   -44.591   -48.666   -52.616   -56.440   -60.138   -63.712   -67.160   -70.482   -73.679   -76.751   -79.698   -82.519   -85.214   -87.784   -90.229   -92.549   -94.743   -96.812   -98.755  -100.573  -102.266  -103.833  -105.275  -106.591  -107.782  -108.848  -109.789  -110.604  -111.293  -111.857  -112.296  -112.610  -112.798  -112.860  -112.798  -112.610  -112.296  -111.857  -111.293  -110.604  -109.789  -108.848  -107.782  -106.591  -105.275  -103.833  -102.266  -100.573   -98.755   -96.812   -94.743   -92.549   -90.229   -87.784   -85.214   -82.519   -79.698   -76.751   -73.679   -70.482   -67.160   -63.712   -60.138   -56.440   -52.616   -48.666   -44.591   -40.391   -36.066   -31.615   -27.038   -22.336   -17.509   -12.557    -7.479    -2.276     3.053     8.507    14.086    19.791    25.621    31.577    37.657    43.864    50.195    56.652    63.235    69.943    76.776    83.734    90.818    98.028   105.362   112.822   109.521   105.848   102.239    98.691    95.207    91.785    88.425    85.128    81.894    78.722    75.613    72.567    69.583    66.661    63.803    61.007    58.273    55.603    52.994    50.449    47.966    45.546    43.188    40.893    38.661    36.491    34.384    32.340    30.358    28.439    26.582    24.788    23.057    21.389    19.783    18.239    16.759    15.341    13.986    12.693    11.463    10.296     9.191     8.149     7.170     6.253     5.399     4.608     3.879     3.213     2.610     2.069     1.592     1.176     0.824     0.534     0.306     0.142     0.040     0.001     0.000     0.000     0.000     0.000     0.000
     0.000     0.000     0.000     0.000     0.000     0.000     0.000     0.038     0.139     0.302     0.528     0.817     1.168     1.582     2.058     2.597     3.199     3.863     4.590     5.380     6.232     7.147     8.125     9.165    10.268    11.433    12.662    13.952    15.306    16.722    18.200    19.741    21.345    23.011    24.740    26.532    28.386    30.303    32.282    34.324    36.429    38.596    40.826    43.118    45.473    47.890    50.370    52.913    55.518    58.186    60.916    63.709    66.564    69.482    72.462    75.505    78.610    81.778    85.008    88.301    91.656    95.074    98.554   102.097   105.702   109.369   113.099   105.676    98.341    91.132    84.048    77.089    70.256    63.548    56.966    50.509    44.177    37.971    31.890    25.935    20.104    14.400     8.820     3.366    -1.962    -7.166   -12.243   -17.196   -22.023   -26.725   -31.301   -35.752   -40.078   -44.278   -48.353   -52.302   -56.126   -59.825   -63.398   -66.846   -70.169   -73.366   -76.438   -79.384   -82.205   -84.901   -87.471   -89.916   -92.235   -94.430   -96.498   -98.442  -100.260  -101.952  -103.520  -104.961  -106.278  -107.469  -108.535  -109.475  -110.290  -110.980  -111.544  -111.983  -112.296  -112.484  -112.547  -112.484  -112.296  -111.983  -111.544  -110.980  -110.290  -109.475  -108.535  -107.469  -106.278  -104.961  -103.520  -101.952  -100.260   -98.442   -96.498   -94.430   -92.235   -89.916   -87.471   -84.901   -82.205   -79.384   -76.438   -73.366   -70.169   -66.846   -63.398   -59.825   -56.126   -52.302   -48.353   -44.278   -40.078   -35.752   -31.301   -26.725   -22.023   -17.196   -12.243    -7.166    -1.962     3.366     8.820    14.400    20.104    25.935    31.890    37.971    44.177    50.509    56.966    63.548    70.256    77.089    84.048    91.132    98.341   105.676   113.099   109.369   105.702   102.097    98.554    95.074    91.656    88.301    85.008    81.778    78.610    75.505    72.462    69.482    66.564    63.709    60.916    58.186    55.518    52.913    50.370    47.890    45.473    43.118    40.826    38.596    36.429    34.324    32.282    30.303    28.386    26.532    24.740    23.011    21.345    19.741    18.200    16.722    15.306    13.952    12.662    11.433    10.268     9.165     8.125     7.147     6.232     5.380     4.590     3.863     3.199     2.597     2.058     1.582     1.168     0.817     0.528     0.302     0.139     0.038     0.000     0.000     0.000     0.000     0.000     0.000
     0.000     0.000     0.000     0.000     0.000     0.000     0.000     0.036     0.135     0.296     0.520     0.807     1.156     1.568     2.042     2.579     3.179     3.841     4.566     5.353     6.203     7.116     8.091     9.129    10.229    11.392    12.618    13.906    15.256    16.669    18.145    19.683    21.284    22.948    24.673    26.462    28.313    30.226    32.202    34.241    36.342    38.506    40.732    43.020    45.371    47.785    50.261    52.799    55.400    58.063    60.789    63.577    66.428    69.340    72.316    75.353    78.453    81.616    84.841    88.128    91.477    94.888    98.362   101.898   105.496   109.157   112.880   106.115    98.780    91.571    84.487    77.528    70.695    63.987    57.405    50.948    44.616    38.410    32.329    26.373    20.543    14.838     9.259     3.805    -1.524    -6.727   -11.805   -16.757   -21.584   -26.286   -30.862   -35.313   -39.639   -43.839   -47.914   -51.863   -55.687   -59.386   -62.959   -66.407   -69.730   -72.927   -75.999   -78.945   -81.766   -84.462   -87.032   -89.477   -91.797   -93.991   -96.060   -98.003   -99.821  -101.514  -103.081  -104.523  -105.839  -107.030  -108.096  -109.036  -109.851  -110.541  -111.105  -111.544  -111.857  -112.045  -112.108  -112.045  -111.857  -111.544  -111.105  -110.541  -109.851  -109.036  -108.096  -107.030  -105.839  -104.523  -103.081  -101.514   -99.821   -98.003   -96.060   -93.991   -91.797   -89.477   -87.032   -84.462   -81.766   -78.945   -75.999   -72.927   -69.730   -66.407   -62.959   -59.386   -55.687   -51.863   -47.914   -43.839   -39.639   -35.313   -30.862   -26.286   -21.584   -16.757   -11.805    -6.727    -1.524     3.805     9.259    14.838    20.543    26.373    32.329    38.410    44.616    50.948    57.405    63.987    70.695    77.528    84.487    91.571    98.780   106.115   112.880   109.157   105.496   101.898    98.362    94.888    91.477    88.128    84.841    81.616    78.453    75.353    72.316    69.340    66.428    63.577    60.789    58.063    55.400    52.799    50.261    47.785    45.371    43.020    40.732    38.506    36.342    34.241    32.202    30.226    28.313    26.462    24.673    22.948    21.284    19.683    18.145    16.669    15.256    13.906    12.618    11.392    10.229     9.129     8.091     7.116     6.203     5.353     4.566     3.841     3.179     2.579     2.042     1.568     1.156     0.807     0.520     0.296     0.135     0.036     0.000     0.000     0.000     0.000     0.000     0.000
     0.000     0.000     0.000     0.000     0.000     0.000     0.000     0.034     0.130     0.289     0.510     0.795     1.141     1.550     2.022     2.556     3.153     3.813     4.534     5.319     6.166     7.076     8.048     9.082    10.179    11.339    12.561    13.846    15.193    16.602    18.075    19.609    21.206    22.866    24.588    26.372    28.219    30.128    32.100    34.134    36.231    38.390    40.611    42.895    45.241    47.649    50.120    52.653    55.248    57.906    60.626    63.408    66.252    69.159    72.128    75.159    78.252    81.408    84.625    87.905    91.247    94.650    98.116   101.644   105.233   108.885   112.598   106.679    99.344    92.135    85.051    78.092    71.259    64.551    57.969    51.512    45.180    38.974    32.893    26.938    21.107    15.403     9.823     4.369    -0.959    -6.163   -11.240   -16.193   -21.020   -25.722   -30.298   -34.749   -39.075   -43.275   -47.350   -51.299   -55.123   -58.822   -62.395   -65.843   -69.166   -72.363   -75.435   -78.381   -81.202   -83.898   -86.468   -88.913   -91.232   -93.427   -95.495   -97.439   -99.257  -100.949  -102.517  -103.958  -105.275  -106.466  -107.532  -108.472  -109.287  -109.977  -110.541  -110.980  -111.293  -111.481  -111.544  -111.481  -111.293  -110.980  -110.541  -109.977  -109.287  -108.472  -107.532  -106.466  -105.275  -103.958  -102.517  -100.949   -99.257   -97.439   -95.495   -93.427   -91.232   -88.913   -86.468   -83.898   -81.202   -78.381   -75.435   -72.363   -69.166   -65.843   -62.395   -58.822   -55.123   -51.299   -47.350   -43.275   -39.075   -34.749   -30.298   -25.722   -21.020   -16.193   -11.240    -6.163    -0.959     4.369     9.823    15.403    21.107    26.938    32.893    38.974    45.180    51.512    57.969    64.551    71.259    78.092    85.051    92.135    99.344   106.679   112.598   108.885   105.233   101.644    98.116    94.650    91.247    87.905    84.625    81.408    78.252    75.159    72.128    69.159    66.252    63.408    60.626    57.906    55.248    52.653    50.120    47.649    45.241    42.895    40.611    38.390    36.231    34.134    32.100    30.128    28.219    26.372    24.588    22.866    21.206    19.609    18.075    16.602    15.193    13.846    12.561    11.339    10.179     9.082     8.048     7.076     6.166     5.319     4.534     3.813     3.153     2.556     2.022     1.550     1.141     0.795     0.510     0.289     0.130     0.034     0.000     0.000     0.000     0.000     0.000     0.000
     0.000     0.000     0.000     0.000     0.000     0.000     0.000     0.031     0.124     0.280     0.499     0.780     1.123     1.529     1.997     2.528     3.122     3.778     4.496     5.277     6.120     7.026     7.995     9.025    10.119    11.274    12.492    13.773    15.116    16.521    17.989    19.519    21.111    22.766    24.483    26.262    28.104    30.008    31.975    34.004    36.095    38.248    40.464    42.741    45.081    47.484    49.948    52.475    55.063    57.714    60.427    63.202    66.039    68.938    71.899    74.922    78.007    81.154    84.363    87.634    90.966    94.360    97.816   101.334   104.913   108.553   112.256   107.368   100.034    92.824    85.740    78.782    71.949    65.241    58.659    52.202    45.870    39.664    33.583    27.627    21.797    16.092    10.513     5.059    -0.270    -5.473   -10.551   -15.503   -20.330   -25.032   -29.608   -34.059   -38.385   -42.585   -46.660   -50.610   -54.434   -58.132   -61.706   -65.154   -68.476   -71.673   -74.745   -77.691   -80.512   -83.208   -85.778   -88.223   -90.543   -92.737   -94.806   -96.749   -98.567  -100.260  -101.827  -103.269  -104.585  -105.776  -106.842  -107.782  -108.597  -109.287  -109.851  -110.290  -110.604  -110.792  -110.854  -110.792  -110.604  -110.290  -109.851  -109.287  -108.597  -107.782  -106.842  -105.776  -104.585  -103.269  -101.827  -100.260   -98.567   -96.749   -94.806   -92.737   -90.543   -88.223   -85.778   -83.208   -80.512   -77.691   -74.745   -71.673   -68.476   -65.154   -61.706   -58.132   -54.434   -50.610   -46.660   -42.585   -38.385   -34.059   -29.608   -25.032   -20.330   -15.503   -10.551    -5.473    -0.270     5.059    10.513    16.092    21.797    27.627    33.583    39.664    45.870    52.202    58.659    65.241    71.949    78.782    85.740    92.824   100.034   107.368   112.256   108.553   104.913   101.334    97.816    94.360    90.966    87.634    84.363    81.154    78.007    74.922    71.899    68.938    66.039    63.202    60.427    57.714    55.063    52.475    49.948    47.484    45.081    42.741    40.464    38.248    36.095    34.004    31.975    30.008    28.104    26.262    24.483    22.766    21.111    19.519    17.989    16.521    15.116    13.773    12.492    11.274    10.119     9.025     7.995     7.026     6.120     5.277     4.496     3.778     3.122     2.528     1.997     1.529     1.123     0.780     0.499     0.280     0.124     0.031     0.000     0.000     0.000     0.000     0.000     0.000
     0.000     0.000     0.000     0.000     0.000     0.000     0.000     0.028     0.117     0.270     0.485     0.762     1.102     1.504     1.969     2.496     3.085     3.737     4.451     5.228     6.067     6.968     7.932     8.958    10.047    11.198    12.411    13.687    15.025    16.425    17.887    19.412    20.999    22.648    24.360    26.133    27.969    29.867    31.828    33.850    35.935    38.081    40.290    42.561    44.894    47.289    49.745    52.264    54.845    57.488    60.193    62.959    65.787    68.678    71.629    74.643    77.718    80.855    84.054    87.314    90.635    94.018    97.462   100.968   104.535   108.163   111.852   108.183   100.849    93.639    86.555    79.597    72.764    66.056    59.473    53.016    46.685    40.479    34.398    28.442    22.612    16.907    11.328     5.874     0.545    -4.658    -9.736   -14.688   -19.515   -24.217   -28.794   -33.244   -37.570   -41.770   -45.845   -49.795   -53.619   -57.317   -60.891   -64.339   -67.661   -70.858   -73.930   -76.876   -79.698   -82.393   -84.963   -87.408   -89.728   -91.922   -93.991   -95.934   -97.752   -99.445  -101.012  -102.454  -103.770  -104.961  -106.027  -106.968  -107.782  -108.472  -109.036  -109.475  -109.789  -109.977  -110.039  -109.977  -109.789  -109.475  -109.036  -108.472  -107.782  -106.968  -106.027  -104.961  -103.770  -102.454  -101.012   -99.445   -97.752   -95.934   -93.991   -91.922   -89.728   -87.408   -84.963   -82.393   -79.698   -76.876   -73.930   -70.858   -67.661   -64.339   -60.891   -57.317   -53.619   -49.795   -45.845   -41.770   -37.570   -33.244   -28.794   -24.217   -19.515   -14.688    -9.736    -4.658     0.545     5.874    11.328    16.907    22.612    28.442    34.398    40.479    46.685    53.016    59.473    66.056    72.764    79.597    86.555    93.639   100.849   108.183   111.852   108.163   104.535   100.968    97.462    94.018    90.635    87.314    84.054    80.855    77.718    74.643    71.629    68.678    65.787    62.959    60.193    57.488    54.845    52.264    49.745    47.289    44.894    42.561    40.290    38.081    35.935    33.850    31.828    29.867    27.969    26.133    24.360    22.648    20.999    19.412    17.887    16.425    15.025    13.687    12.411    11.198    10.047     8.958     7.932     6.968     6.067     5.228     4.451     3.737     3.085     2.496     1.969     1.504     1.102     0.762     0.485     0.270     0.117     0.028     0.000     0.000     0.000     0.000     0.000     0.000
     0.000     0.000     0.000     0.000     0.000     0.000     0.000     0.024     0.110     0.258     0.469     0.742     1.077     1.475     1.935     2.458     3.043     3.690     4.400     5.171     6.006     6.902     7.861     8.882     9.965    11.110    12.318    13.588    14.920    16.314    17.771    19.289    20.870    22.513    24.218    25.985    27.814    29.705    31.658    33.673    35.750    37.889    40.090    42.353    44.678    47.064    49.513    52.023    54.595    57.228    59.923    62.680    65.498    68.378    71.319    74.322    77.386    80.512    83.698    86.946    90.255    93.625    97.056   100.548   104.101   107.714   111.388   109.124   101.789    94.580    87.496    80.537    73.704    66.996    60.414    53.957    47.625    41.419    35.338    29.382    23.552    17.848    12.268     6.814     1.486    -3.718    -8.796   -13.748   -18.575   -23.277   -27.853   -32.304   -36.630   -40.830   -44.905   -48.854   -52.678   -56.377   -59.950   -63.398   -66.721   -69.918   -72.990   -75.936   -78.757   -81.453   -84.023   -86.468   -88.788   -90.982   -93.050   -94.994   -96.812   -98.504  -100.072  -101.514  -102.830  -104.021  -105.087  -106.027  -106.842  -107.532  -108.096  -108.535  -108.848  -109.036  -109.099  -109.036  -108.848  -108.535  -108.096  -107.532  -106.842  -106.027  -105.087  -104.021  -102.830  -101.514  -100.072   -98.504   -96.812   -94.994   -93.050   -90.982   -88.788   -86.468   -84.023   -81.453   -78.757   -75.936   -72.990   -69.918   -66.721   -63.398   -59.950   -56.377   -52.678   -48.854   -44.905   -40.830   -36.630   -32.304   -27.853   -23.277   -18.575   -13.748    -8.796    -3.718     1.486     6.814    12.268    17.848    23.552    29.382    35.338    41.419    47.625    53.957    60.414    66.996    73.704    80.537    87.496    94.580   101.789   109.124   111.388   107.714   104.101   100.548    97.056    93.625    90.255    86.946    83.698    80.512    77.386    74.322    71.319    68.378    65.498    62.680    59.923    57.228    54.595    52.023    49.513    47.064    44.678    42.353    40.090    37.889    35.750    33.673    31.658    29.705    27.814    25.985    24.218    22.513    20.870    19.289    17.771    16.314    14.920    13.588    12.318    11.110     9.965     8.882     7.861     6.902     6.006     5.171     4.400     3.690     3.043     2.458     1.935     1.475     1.077     0.742     0.469     0.258     0.110     0.024     0.000     0.000     0.000     0.000     0.000     0.000
     0.000     0.000     0.000     0.000     0.000     0.000     0.000     0.020     0.102     0.245     0.451     0.720     1.050     1.443     1.898     2.416     2.995     3.637     4.342     5.108     5.936     6.827     7.780     8.795     9.872    11.012    12.213    13.477    14.802    16.190    17.639    19.151    20.725    22.360    24.058    25.817    27.639    29.522    31.467    33.474    35.542    37.673    39.865    42.119    44.434    46.811    49.250    51.750    54.311    56.934    59.619    62.365    65.172    68.040    70.969    73.960    77.011    80.124    83.297    86.531    89.826    93.181    96.597   100.074   103.610   107.207   110.864   110.189   102.855    95.645    88.561    81.603    74.770    68.062    61.480    55.023    48.691    42.485    36.404    30.448    24.618    18.913    13.334     7.880     2.551    -2.652    -7.730   -12.682   -17.509   -22.211   -26.787   -31.238   -35.564   -39.764   -43.839   -47.788   -51.613   -55.311   -58.885   -62.332   -65.655   -68.852   -71.924   -74.870   -77.691   -80.387   -82.957   -85.402   -87.722   -89.916   -91.985   -93.928   -95.746   -97.439   -99.006  -100.448  -101.764  -102.955  -104.021  -104.961  -105.776  -106.466  -107.030  -107.469  -107.782  -107.971  -108.033  -107.971  -107.782  -107.469  -107.030  -106.466  -105.776  -104.961  -104.021  -102.955  -101.764  -100.448   -99.006   -97.439   -95.746   -93.928   -91.985   -89.916   -87.722   -85.402   -82.957   -80.387   -77.691   -74.870   -71.924   -68.852   -65.655   -62.332   -58.885   -55.311   -51.613   -47.788   -43.839   -39.764   -35.564   -31.238   -26.787   -22.211   -17.509   -12.682    -7.730    -2.652     2.551     7.880    13.334    18.913    24.618    30.448    36.404    42.485    48.691    55.023    61.480    68.062    74.770    81.603    88.561    95.645   102.855   110.189   110.864   107.207   103.610   100.074    96.597    93.181    89.826    86.531    83.297    80.124    77.011    73.960    70.969    68.040    65.172    62.365    59.619    56.934    54.311    51.750    49.250    46.811    44.434    42.119    39.865    37.673    35.542    33.474    31.467    29.522    27.639    25.817    24.058    22.360    20.725    19.151    17.639    16.190    14.802    13.477    12.213    11.012     9.872     8.795     7.780     6.827     5.936     5.108     4.342     3.637     2.995     2.416     1.898     1.443     1.050     0.720     0.451     0.245     0.102     0.020     0.000     0.000     0.000     0.000     0.000     0.000
     0.000     0.000     0.000     0.000     0.000     0.000     0.000     0.016     0.093     0.231     0.432     0.695     1.020     1.408     1.857     2.369     2.943     3.579     4.277     5.037     5.860     6.744     7.690     8.699     9.769    10.902    12.096    13.353    14.671    16.051    17.493    18.997    20.563    22.190    23.880    25.631    27.444    29.318    31.254    33.252    35.311    37.432    39.614    41.858    44.163    46.529    48.957    51.446    53.996    56.608    59.280    62.014    64.808    67.663    70.580    73.556    76.594    79.692    82.850    86.069    89.348    92.688    96.087    99.546   103.065   106.644   110.282   111.380   104.046    96.836    89.753    82.794    75.961    69.253    62.671    56.214    49.882    43.676    37.595    31.639    25.809    20.104    14.525     9.071     3.742    -1.461    -6.539   -11.491   -16.318   -21.020   -25.596   -30.047   -34.373   -38.573   -42.648   -46.597   -50.421   -54.120   -57.693   -61.141   -64.464   -67.661   -70.733   -73.679   -76.500   -79.196   -81.766   -84.211   -86.531   -88.725   -90.794   -92.737   -94.555   -96.248   -97.815   -99.257  -100.573  -101.764  -102.830  -103.770  -104.585  -105.275  -105.839  -106.278  -106.591  -106.779  -106.842  -106.779  -106.591  -106.278  -105.839  -105.275  -104.585  -103.770  -102.830  -101.764  -100.573   -99.257   -97.815   -96.248   -94.555   -92.737   -90.794   -88.725   -86.531   -84.211   -81.766   -79.196   -76.500   -73.679   -70.733   -67.661   -64.464   -61.141   -57.693   -54.120   -50.421   -46.597   -42.648   -38.573   -34.373   -30.047   -25.596   -21.020   -16.318   -11.491    -6.539    -1.461     3.742     9.071    14.525    20.104    25.809    31.639    37.595    43.676    49.882    56.214    62.671    69.253    75.961    82.794    89.753    96.836   104.046   111.380   110.282   106.644   103.065    99.546    96.087    92.688    89.348    86.069    82.850    79.692    76.594    73.556    70.580    67.663    64.808    62.014    59.280    56.608    53.996    51.446    48.957    46.529    44.163    41.858    39.614    37.432    35.311    33.252    31.254    29.318    27.444    25.631    23.880    22.190    20.563    18.997    17.493    16.051    14.671    13.353    12.096    10.902     9.769     8.699     7.690     6.744     5.860     5.037     4.277     3.579     2.943     2.369     1.857     1.408     1.020     0.695     0.432     0.231     0.093     0.016     0.000     0.000     0.000     0.000     0.000     0.000
     0.000     0.000     0.000     0.000     0.000     0.000     0.000     0.013     0.083     0.216     0.411     0.669     0.988     1.369     1.813     2.318     2.886     3.515     4.207     4.960     5.775     6.653     7.592     8.593     9.656    10.781    11.968    13.217    14.527    15.899    17.333    18.828    20.385    22.004    23.684    25.426    27.229    29.094    31.020    33.008    35.057    37.167    39.338    41.571    43.865    46.219    48.635    51.112    53.650    56.248    58.908    61.628    64.408    67.249    70.151    73.113    76.135    79.217    82.359    85.561    88.823    92.145    95.526    98.966   102.466   106.025   109.642   112.697   105.362    98.153    91.069    84.111    77.277    70.570    63.987    57.530    51.198    44.992    38.911    32.956    27.126    21.421    15.841    10.387     5.059    -0.144    -5.222   -10.175   -15.002   -19.704   -24.280   -28.731   -33.056   -37.257   -41.331   -45.281   -49.105   -52.804   -56.377   -59.825   -63.147   -66.345   -69.416   -72.363   -75.184   -77.880   -80.450   -82.895   -85.214   -87.408   -89.477   -91.420   -93.238   -94.931   -96.498   -97.940   -99.257  -100.448  -101.514  -102.454  -103.269  -103.958  -104.523  -104.961  -105.275  -105.463  -105.526  -105.463  -105.275  -104.961  -104.523  -103.958  -103.269  -102.454  -101.514  -100.448   -99.257   -97.940   -96.498   -94.931   -93.238   -91.420   -89.477   -87.408   -85.214   -82.895   -80.450   -77.880   -75.184   -72.363   -69.416   -66.345   -63.147   -59.825   -56.377   -52.804   -49.105   -45.281   -41.331   -37.257   -33.056   -28.731   -24.280   -19.704   -15.002   -10.175    -5.222    -0.144     5.059    10.387    15.841    21.421    27.126    32.956    38.911    44.992    51.198    57.530    63.987    70.570    77.277    84.111    91.069    98.153   105.362   112.697   109.642   106.025   102.466    98.966    95.526    92.145    88.823    85.561    82.359    79.217    76.135    73.113    70.151    67.249    64.408    61.628    58.908    56.248    53.650    51.112    48.635    46.219    43.865    41.571    39.338    37.167    35.057    33.008    31.020    29.094    27.229    25.426    23.684    22.004    20.385    18.828    17.333    15.899    14.527    13.217    11.968    10.781     9.656     8.593     7.592     6.653     5.775     4.960     4.207     3.515     2.886     2.318     1.813     1.369     0.988     0.669     0.411     0.216     0.083     0.013     0.000     0.000     0.000     0.000     0.000     0.000
     0.000     0.000     0.000     0.000     0.000     0.000     0.000     0.009     0.074     0.201     0.389     0.640     0.953     1.328     1.764     2.263     2.823     3.446     4.130     4.876     5.684     6.554     7.485     8.479     9.534    10.650    11.828    13.068    14.370    15.733    17.158    18.644    20.191    21.800    23.471    25.202    26.995    28.850    30.765    32.742    34.779    36.878    39.038    41.258    43.539    45.882    48.285    50.748    53.272    55.857    58.502    61.207    63.973    66.798    69.684    72.629    75.635    78.700    81.824    85.008    88.251    91.554    94.915    98.335   101.813   105.350   108.945   112.598   106.804    99.595    92.511    85.552    78.719    72.011    65.429    58.972    52.640    46.434    40.353    34.398    28.567    22.863    17.283    11.829     6.501     1.298    -3.780    -8.733   -13.560   -18.262   -22.838   -27.289   -31.615   -35.815   -39.890   -43.839   -47.663   -51.362   -54.935   -58.383   -61.706   -64.903   -67.975   -70.921   -73.742   -76.438   -79.008   -81.453   -83.772   -85.966   -88.035   -89.979   -91.797   -93.489   -95.056   -96.498   -97.815   -99.006  -100.072  -101.012  -101.827  -102.517  -103.081  -103.520  -103.833  -104.021  -104.084  -104.021  -103.833  -103.520  -103.081  -102.517  -101.827  -101.012  -100.072   -99.006   -97.815   -96.498   -95.056   -93.489   -91.797   -89.979   -88.035   -85.966   -83.772   -81.453   -79.008   -76.438   -73.742   -70.921   -67.975   -64.903   -61.706   -58.383   -54.935   -51.362   -47.663   -43.839   -39.890   -35.815   -31.615   -27.289   -22.838   -18.262   -13.560    -8.733    -3.780     1.298     6.501    11.829    17.283    22.863    28.567    34.398    40.353    46.434    52.640    58.972    65.429    72.011    78.719    85.552    92.511    99.595   106.804   112.598   108.945   105.350   101.813    98.335    94.915    91.554    88.251    85.008    81.824    78.700    75.635    72.629    69.684    66.798    63.973    61.207    58.502    55.857    53.272    50.748    48.285    45.882    43.539    41.258    39.038    36.878    34.779    32.742    30.765    28.850    26.995    25.202    23.471    21.800    20.191    18.644    17.158    15.733    14.370    13.068    11.828    10.650     9.534     8.479     7.485     6.554     5.684     4.876     4.130     3.446     2.823     2.263     1.764     1.328     0.953     0.640     0.389     0.201     0.074     0.009     0.000     0.000     0.000     0.000     0.000     0.000
     0.000     0.000     0.000     0.000     0.000     0.000     0.000     0.006     0.064     0.184     0.366     0.610     0.916     1.283     1.712     2.204     2.757     3.371     4.048     4.786     5.586     6.447     7.370     8.355     9.401    10.509    11.678    12.909    14.201    15.554    16.969    18.445    19.982    21.581    23.240    24.961    26.743    28.586    30.489    32.454    34.479    36.566    38.713    40.920    43.188    45.517    47.906    50.355    52.864    55.434    58.063    60.753    63.502    66.311    69.179    72.107    75.094    78.141    81.246    84.411    87.633    90.915    94.255    97.653   101.108   104.622   108.193   111.821   108.371   101.162    94.078    87.120    80.286    73.579    66.996    60.539    54.208    48.001    41.920    35.965    30.135    24.430    18.851    13.397     8.068     2.865    -2.213    -7.166   -11.993   -16.694   -21.271   -25.722   -30.047   -34.248   -38.322   -42.272   -46.096   -49.795   -53.368   -56.816   -60.138   -63.336   -66.407   -69.354   -72.175   -74.870   -77.441   -79.886   -82.205   -84.399   -86.468   -88.411   -90.229   -91.922   -93.489   -94.931   -96.248   -97.439   -98.504   -99.445  -100.260  -100.949  -101.514  -101.952  -102.266  -102.454  -102.517  -102.454  -102.266  -101.952  -101.514  -100.949  -100.260   -99.445   -98.504   -97.439   -96.248   -94.931   -93.489   -91.922   -90.229   -88.411   -86.468   -84.399   -82.205   -79.886   -77.441   -74.870   -72.175   -69.354   -66.407   -63.336   -60.138   -56.816   -53.368   -49.795   -46.096   -42.272   -38.322   -34.248   -30.047   -25.722   -21.271   -16.694   -11.993    -7.166    -2.213     2.865     8.068    13.397    18.851    24.430    30.135    35.965    41.920    48.001    54.208    60.539    66.996    73.579    80.286    87.120    94.078   101.162   108.371   111.821   108.193   104.622   101.108    97.653    94.255    90.915    87.633    84.411    81.246    78.141    75.094    72.107    69.179    66.311    63.502    60.753    58.063    55.434    52.864    50.355    47.906    45.517    43.188    40.920    38.713    36.566    34.479    32.454    30.489    28.586    26.743    24.961    23.240    21.581    19.982    18.445    16.969    15.554    14.201    12.909    11.678    10.509     9.401     8.355     7.370     6.447     5.586     4.786     4.048     3.371     2.757     2.204     1.712     1.283     0.916     0.610     0.366     0.184     0.064     0.006     0.000     0.000     0.000     0.000     0.000     0.000
     0.000     0.000     0.000     0.000     0.000     0.000     0.000     0.003     0.054     0.167     0.342     0.578     0.876     1.236     1.657     2.141     2.685     3.292     3.960     4.689     5.480     6.333     7.247     8.222     9.259    10.357    11.517    12.737    14.019    15.362    16.766    18.232    19.758    21.345    22.993    24.702    26.472    28.302    30.194    32.145    34.158    36.231    38.364    40.557    42.811    45.125    47.499    49.932    52.426    54.979    57.592    60.265    62.996    65.787    68.638    71.547    74.515    77.541    80.626    83.769    86.971    90.230    93.547    96.921   100.352   103.841   107.386   110.987   110.064   102.855    95.771    88.812    81.979    75.271    68.689    62.232    55.900    49.694    43.613    37.657    31.827    26.123    20.543    15.089     9.761     4.557    -0.521    -5.473   -10.300   -15.002   -19.578   -24.029   -28.355   -32.555   -36.630   -40.579   -44.403   -48.102   -51.675   -55.123   -58.446   -61.643   -64.715   -67.661   -70.482   -73.178   -75.748   -78.193   -80.512   -82.707   -84.775   -86.719   -88.537   -90.229   -91.797   -93.238   -94.555   -95.746   -96.812   -97.752   -98.567   -99.257   -99.821  -100.260  -100.573  -100.761  -100.824  -100.761  -100.573  -100.260   -99.821   -99.257   -98.567   -97.752   -96.812   -95.746   -94.555   -93.238   -91.797   -90.229   -88.537   -86.719   -84.775   -82.707   -80.512   -78.193   -75.748   -73.178   -70.482   -67.661   -64.715   -61.643   -58.446   -55.123   -51.675   -48.102   -44.403   -40.579   -36.630   -32.555   -28.355   -24.029   -19.578   -15.002   -10.300    -5.473    -0.521     4.557     9.761    15.089    20.543    26.123    31.827    37.657    43.613    49.694    55.900    62.232    68.689    75.271    81.979    88.812    95.771   102.855   110.064   110.987   107.386   103.841   100.352    96.921    93.547    90.230    86.971    83.769    80.626    77.541    74.515    71.547    68.638    65.787    62.996    60.265    57.592    54.979    52.426    49.932    47.499    45.125    42.811    40.557    38.364    36.231    34.158    32.145    30.194    28.302    26.472    24.702    22.993    21.345    19.758    18.232    16.766    15.362    14.019    12.737    11.517    10.357     9.259     8.222     7.247     6.333     5.480     4.689     3.960     3.292     2.685     2.141     1.657     1.236     0.876     0.578     0.342     0.167     0.054     0.003     0.000     0.000     0.000     0.000     0.000     0.000
     0.000     0.000     0.000     0.000     0.000     0.000     0.000     0.001     0.045     0.150     0.316     0.545     0.835     1.186     1.599     2.074     2.610     3.208     3.867     4.587     5.369     6.212     7.116     8.081     9.108    10.196    11.345    12.555    13.826    15.158    16.550    18.004    19.519    21.094    22.730    24.426    26.183    28.000    29.878    31.816    33.815    35.873    37.992    40.170    42.408    44.707    47.064    49.482    51.958    54.494    57.090    59.744    62.457    65.229    68.060    70.949    73.896    76.901    79.964    83.085    86.263    89.499    92.791    96.141    99.546   103.008   106.526   110.099   111.882   104.673    97.589    90.630    83.797    77.089    70.507    64.050    57.718    51.512    45.431    39.476    33.645    27.941    22.361    16.907    11.579     6.375     1.298    -3.655    -8.482   -13.184   -17.760   -22.211   -26.537   -30.737   -34.812   -38.761   -42.585   -46.284   -49.857   -53.305   -56.628   -59.825   -62.897   -65.843   -68.664   -71.360   -73.930   -76.375   -78.694   -80.889   -82.957   -84.901   -86.719   -88.411   -89.979   -91.420   -92.737   -93.928   -94.994   -95.934   -96.749   -97.439   -98.003   -98.442   -98.755   -98.943   -99.006   -98.943   -98.755   -98.442   -98.003   -97.439   -96.749   -95.934   -94.994   -93.928   -92.737   -91.420   -89.979   -88.411   -86.719   -84.901   -82.957   -80.889   -78.694   -76.375   -73.930   -71.360   -68.664   -65.843   -62.897   -59.825   -56.628   -53.305   -49.857   -46.284   -42.585   -38.761   -34.812   -30.737   -26.537   -22.211   -17.760   -13.184    -8.482    -3.655     1.298     6.375    11.579    16.907    22.361    27.941    33.645    39.476    45.431    51.512    57.718    64.050    70.507    77.089    83.797    90.630    97.589   104.673   111.882   110.099   106.526   103.008    99.546    96.141    92.791    89.499    86.263    83.085    79.964    76.901    73.896    70.949    68.060    65.229    62.457    59.744    57.090    54.494    51.958    49.482    47.064    44.707    42.408    40.170    37.992    35.873    33.815    31.816    29.878    28.000    26.183    24.426    22.730    21.094    19.519    18.004    16.550    15.158    13.826    12.555    11.345    10.196     9.108     8.081     7.116     6.212     5.369     4.587     3.867     3.208     2.610     2.074     1.599     1.186     0.835     0.545     0.316     0.150     0.045     0.001     0.000     0.000     0.000     0.000     0.000     0.000
     0.000     0.000     0.000     0.000     0.000     0.000     0.000     0.000     0.035     0.132     0.291     0.510     0.792     1.135     1.539     2.004     2.531     3.119     3.768     4.479     5.251     6.083     6.977     7.932     8.948    10.025    11.163    12.361    13.621    14.941    16.322    17.763    19.265    20.827    22.450    24.133    25.876    27.680    29.543    31.467    33.450    35.494    37.597    39.759    41.981    44.263    46.603    49.003    51.462    53.980    56.556    59.191    61.885    64.637    67.446    70.314    73.239    76.222    79.262    82.359    85.513    88.724    91.990    95.313    98.691   102.125   105.614   109.157   112.755   106.616    99.532    92.574    85.740    79.033    72.450    65.993    59.662    53.455    47.374    41.419    35.589    29.884    24.305    18.851    13.522     8.319     3.241    -1.712    -6.539   -11.240   -15.817   -20.268   -24.593   -28.794   -32.868   -36.818   -40.642   -44.341   -47.914   -51.362   -54.684   -57.882   -60.953   -63.900   -66.721   -69.416   -71.987   -74.432   -76.751   -78.945   -81.014   -82.957   -84.775   -86.468   -88.035   -89.477   -90.794   -91.985   -93.050   -93.991   -94.806   -95.495   -96.060   -96.498   -96.812   -97.000   -97.063   -97.000   -96.812   -96.498   -96.060   -95.495   -94.806   -93.991   -93.050   -91.985   -90.794   -89.477   -88.035   -86.468   -84.775   -82.957   -81.014   -78.945   -76.751   -74.432   -71.987   -69.416   -66.721   -63.900   -60.953   -57.882   -54.684   -51.362   -47.914   -44.341   -40.642   -36.818   -32.868   -28.794   -24.593   -20.268   -15.817   -11.240    -6.539    -1.712     3.241     8.319    13.522    18.851    24.305    29.884    35.589    41.419    47.374    53.455    59.662    65.993    72.450    79.033    85.740    92.574    99.532   106.616   112.755   109.157   105.614   102.125    98.691    95.313    91.990    88.724    85.513    82.359    79.262    76.222    73.239    70.314    67.446    64.637    61.885    59.191    56.556    53.980    51.462    49.003    46.603    44.263    41.981    39.759    37.597    35.494    33.450    31.467    29.543    27.680    25.876    24.133    22.450    20.827    19.265    17.763    16.322    14.941    13.621    12.361    11.163    10.025     8.948     7.932     6.977     6.083     5.251     4.479     3.768     3.119     2.531     2.004     1.539     1.135     0.792     0.510     0.291     0.132     0.035     0.000     0.000     0.000     0.000     0.000     0.000     0.000
     0.000     0.000     0.000     0.000     0.000     0.000     0.000     0.000     0.027     0.115     0.264     0.475     0.747     1.081     1.475     1.931     2.448     3.026     3.665     4.365     5.127     5.949     6.832     7.775     8.780     9.845    10.971    12.158    13.405    14.712    16.080    17.509    18.997    20.546    22.155    23.824    25.553    27.341    29.190    31.098    33.066    35.093    37.179    39.325    41.530    43.794    46.116    48.498    50.938    53.436    55.993    58.608    61.280    64.010    66.798    69.643    72.546    75.505    78.521    81.593    84.721    87.905    91.144    94.439    97.789   101.193   104.651   108.163   111.728   108.685   101.601    94.642    87.809    81.101    74.519    68.062    61.730    55.524    49.443    43.488    37.657    31.953    26.373    20.919    15.591    10.388     5.310     0.357    -4.470    -9.172   -13.748   -18.199   -22.525   -26.725   -30.800   -34.749   -38.573   -42.272   -45.845   -49.293   -52.616   -55.813   -58.885   -61.831   -64.652   -67.348   -69.918   -72.363   -74.682   -76.876   -78.945   -80.889   -82.707   -84.399   -85.966   -87.408   -88.725   -89.916   -90.982   -91.922   -92.737   -93.427   -93.991   -94.430   -94.743   -94.931   -94.994   -94.931   -94.743   -94.430   -93.991   -93.427   -92.737   -91.922   -90.982   -89.916   -88.725   -87.408   -85.966   -84.399   -82.707   -80.889   -78.945   -76.876   -74.682   -72.363   -69.918   -67.348   -64.652   -61.831   -58.885   -55.813   -52.616   -49.293   -45.845   -42.272   -38.573   -34.749   -30.800   -26.725   -22.525   -18.199   -13.748    -9.172    -4.470     0.357     5.310    10.388    15.591    20.919    26.373    31.953    37.657    43.488    49.443    55.524    61.730    68.062    74.519    81.101    87.809    94.642   101.601   108.685   111.728   108.163   104.651   101.193    97.789    94.439    91.144    87.905    84.721    81.593    78.521    75.505    72.546    69.643    66.798    64.010    61.280    58.608    55.993    53.436    50.938    48.498    46.116    43.794    41.530    39.325    37.179    35.093    33.066    31.098    29.190    27.341    25.553    23.824    22.155    20.546    18.997    17.509    16.080    14.712    13.405    12.158    10.971     9.845     8.780     7.775     6.832     5.949     5.127     4.365     3.665     3.026     2.448     1.931     1.475     1.081     0.747     0.475     0.264     0.115     0.027     0.000     0.000     0.000     0.000     0.000     0.000     0.000
     0.000     0.000     0.000     0.000     0.000     0.000     0.000     0.000     0.019     0.098     0.238     0.439     0.702     1.025     1.410     1.855     2.362     2.929     3.558     4.247     4.997     5.807     6.679     7.611     8.603     9.656    10.770    11.944    13.178    14.472    15.827    17.241    18.716    20.250    21.844    23.498    25.212    26.985    28.818    30.710    32.661    34.671    36.740    38.868    41.055    43.300    45.604    47.966    50.386    52.864    55.400    57.993    60.644    63.352    66.117    68.938    71.816    74.750    77.741    80.786    83.888    87.044    90.255    93.520    96.840   100.213   103.639   107.118   110.650   110.879   103.795    96.836    90.003    83.296    76.713    70.256    63.924    57.718    51.637    45.682    39.852    34.147    28.567    23.113    17.785    12.582     7.504     2.551    -2.276    -6.978   -11.554   -16.005   -20.330   -24.531   -28.605   -32.555   -36.379   -40.078   -43.651   -47.099   -50.421   -53.619   -56.690   -59.637   -62.458   -65.154   -67.724   -70.169   -72.488   -74.682   -76.751   -78.694   -80.512   -82.205   -83.772   -85.214   -86.531   -87.722   -88.788   -89.728   -90.543   -91.232   -91.797   -92.235   -92.549   -92.737   -92.800   -92.737   -92.549   -92.235   -91.797   -91.232   -90.543   -89.728   -88.788   -87.722   -86.531   -85.214   -83.772   -82.205   -80.512   -78.694   -76.751   -74.682   -72.488   -70.169   -67.724   -65.154   -62.458   -59.637   -56.690   -53.619   -50.421   -47.099   -43.651   -40.078   -36.379   -32.555   -28.605   -24.531   -20.330   -16.005   -11.554    -6.978    -2.276     2.551     7.504    12.582    17.785    23.113    28.567    34.147    39.852    45.682    51.637    57.718    63.924    70.256    76.713    83.296    90.003    96.836   103.795   110.879   110.650   107.118   103.639   100.213    96.840    93.520    90.255    87.044    83.888    80.786    77.741    74.750    71.816    68.938    66.117    63.352    60.644    57.993    55.400    52.864    50.386    47.966    45.604    43.300    41.055    38.868    36.740    34.671    32.661    30.710    28.818    26.985    25.212    23.498    21.844    20.250    18.716    17.241    15.827    14.472    13.178    11.944    10.770     9.656     8.603     7.611     6.679     5.807     4.997     4.247     3.558     2.929     2.362     1.855     1.410     1.025     0.702     0.439     0.238     0.098     0.019     0.000     0.000     0.000     0.000     0.000     0.000     0.000
     0.000     0.000     0.000     0.000     0.000     0.000     0.000     0.000     0.012     0.081     0.212     0.403     0.655     0.968     1.342     1.777     2.272     2.829     3.446     4.123     4.862     5.660     6.520     7.439     8.419     9.459    10.560    11.720    12.940    14.221    15.561    16.961    18.421    19.940    21.519    23.158    24.855    26.612    28.428    30.303    32.237    34.229    36.280    38.390    40.557    42.783    45.067    47.408    49.808    52.264    54.778    57.349    59.977    62.661    65.402    68.199    71.051    73.960    76.923    79.942    83.015    86.142    89.323    92.558    95.846    99.187   102.580   106.025   109.521   113.067   106.115    99.156    92.323    85.615    79.033    72.576    66.244    60.038    53.957    48.001    42.171    36.466    30.887    25.433    20.104    14.901     9.823     4.871     0.044    -4.658    -9.234   -13.685   -18.011   -22.211   -26.286   -30.235   -34.059   -37.758   -41.331   -44.779   -48.102   -51.299   -54.371   -57.317   -60.138   -62.834   -65.404   -67.849   -70.169   -72.363   -74.432   -76.375   -78.193   -79.886   -81.453   -82.895   -84.211   -85.402   -86.468   -87.408   -88.223   -88.913   -89.477   -89.916   -90.229   -90.417   -90.480   -90.417   -90.229   -89.916   -89.477   -88.913   -88.223   -87.408   -86.468   -85.402   -84.211   -82.895   -81.453   -79.886   -78.193   -76.375   -74.432   -72.363   -70.169   -67.849   -65.404   -62.834   -60.138   -57.317   -54.371   -51.299   -48.102   -44.779   -41.331   -37.758   -34.059   -30.235   -26.286   -22.211   -18.011   -13.685    -9.234    -4.658     0.044     4.871     9.823    14.901    20.104    25.433    30.887    36.466    42.171    48.001    53.957    60.038    66.244    72.576    79.033    85.615    92.323    99.156   106.115   113.067   109.521   106.025   102.580    99.187    95.846    92.558    89.323    86.142    83.015    79.942    76.923    73.960    71.051    68.199    65.402    62.661    59.977    57.349    54.778    52.264    49.808    47.408    45.067    42.783    40.557    38.390    36.280    34.229    32.237    30.303    28.428    26.612    24.855    23.158    21.519    19.940    18.421    16.961    15.561    14.221    12.940    11.720    10.560     9.459     8.419     7.439     6.520     5.660     4.862     4.123     3.446     2.829     2.272     1.777     1.342     0.968     0.655     0.403     0.212     0.081     0.012     0.000     0.000     0.000     0.000     0.000     0.000     0.000
     0.000     0.000     0.000     0.000     0.000     0.000     0.000     0.000     0.007     0.066     0.185     0.366     0.607     0.910     1.273     1.696     2.180     2.725     3.330     3.996     4.721     5.508     6.354     7.261     8.227     9.254    10.340    11.487    12.693    13.959    15.284    16.669    18.114    19.617    21.180    22.802    24.483    26.223    28.021    29.878    31.794    33.767    35.799    37.889    40.037    42.243    44.506    46.826    49.203    51.638    54.129    56.676    59.280    61.940    64.656    67.427    70.253    73.134    76.069    79.059    82.103    85.200    88.351    91.554    94.809    98.116   101.474   104.884   108.343   111.852   108.559   101.601    94.768    88.060    81.478    75.021    68.689    62.483    56.402    50.446    44.616    38.911    33.332    27.878    22.549    17.346    12.268     7.316     2.489    -2.213    -6.789   -11.240   -15.566   -19.766   -23.841   -27.790   -31.615   -35.313   -38.887   -42.334   -45.657   -48.854   -51.926   -54.872   -57.693   -60.389   -62.959   -65.404   -67.724   -69.918   -71.987   -73.930   -75.748   -77.441   -79.008   -80.450   -81.766   -82.957   -84.023   -84.963   -85.778   -86.468   -87.032   -87.471   -87.784   -87.973   -88.035   -87.973   -87.784   -87.471   -87.032   -86.468   -85.778   -84.963   -84.023   -82.957   -81.766   -80.450   -79.008   -77.441   -75.748   -73.930   -71.987   -69.918   -67.724   -65.404   -62.959   -60.389   -57.693   -54.872   -51.926   -48.854   -45.657   -42.334   -38.887   -35.313   -31.615   -27.790   -23.841   -19.766   -15.566   -11.240    -6.789    -2.213     2.489     7.316    12.268    17.346    22.549    27.878    33.332    38.911    44.616    50.446    56.402    62.483    68.689    75.021    81.478    88.060    94.768   101.601   108.559   111.852   108.343   104.884   101.474    98.116    94.809    91.554    88.351    85.200    82.103    79.059    76.069    73.134    70.253    67.427    64.656    61.940    59.280    56.676    54.129    51.638    49.203    46.826    44.506    42.243    40.037    37.889    35.799    33.767    31.794    29.878    28.021    26.223    24.483    22.802    21.180    19.617    18.114    16.669    15.284    13.959    12.693    11.487    10.340     9.254     8.227     7.261     6.354     5.508     4.721     3.996     3.330     2.725     2.180     1.696     1.273     0.910     0.607     0.366     0.185     0.066     0.007     0.000     0.000     0.000     0.000     0.000     0.000     0.000
     0.000     0.000     0.000     0.000     0.000     0.000     0.000     0.000     0.003     0.051     0.160     0.329     0.560     0.850     1.202     1.613     2.085     2.618     3.211     3.863     4.576     5.350     6.183     7.076     8.028     9.041    10.113    11.245    12.436    13.687    14.997    16.366    17.794    19.281    20.827    22.432    24.095    25.817    27.597    29.436    31.332    33.287    35.299    37.369    39.496    41.680    43.921    46.219    48.574    50.985    53.453    55.976    58.555    61.189    63.878    66.622    69.421    72.274    75.181    78.141    81.154    84.220    87.338    90.508    93.730    97.002   100.324   103.697   107.118   110.588   111.130   104.171    97.338    90.630    84.048    77.591    71.259    65.053    58.972    53.016    47.186    41.482    35.902    30.448    25.120    19.916    14.838     9.886     5.059     0.357    -4.219    -8.670   -12.996   -17.196   -21.271   -25.220   -29.044   -32.743   -36.316   -39.764   -43.087   -46.284   -49.356   -52.302   -55.123   -57.819   -60.389   -62.834   -65.154   -67.348   -69.416   -71.360   -73.178   -74.870   -76.438   -77.880   -79.196   -80.387   -81.453   -82.393   -83.208   -83.898   -84.462   -84.901   -85.214   -85.402   -85.465   -85.402   -85.214   -84.901   -84.462   -83.898   -83.208   -82.393   -81.453   -80.387   -79.196   -77.880   -76.438   -74.870   -73.178   -71.360   -69.416   -67.348   -65.154   -62.834   -60.389   -57.819   -55.123   -52.302   -49.356   -46.284   -43.087   -39.764   -36.316   -32.743   -29.044   -25.220   -21.271   -17.196   -12.996    -8.670    -4.219     0.357     5.059     9.886    14.838    19.916    25.120    30.448    35.902    41.482    47.186    53.016    58.972    65.053    71.259    77.591    84.048    90.630    97.338   104.171   111.130   110.588   107.118   103.697   100.324    97.002    93.730    90.508    87.338    84.220    81.154    78.141    75.181    72.274    69.421    66.622    63.878    61.189    58.555    55.976    53.453    50.985    48.574    46.219    43.921    41.680    39.496    37.369    35.299    33.287    31.332    29.436    27.597    25.817    24.095    22.432    20.827    19.281    17.794    16.366    14.997    13.687    12.436    11.245    10.113     9.041     8.028     7.076     6.183     5.350     4.576     3.863     3.211     2.618     2.085     1.613     1.202     0.850     0.560     0.329     0.160     0.051     0.003     0.000     0.000     0.000     0.000     0.000     0.000     0.000
     0.000     0.000     0.000     0.000     0.000     0.000     0.000     0.000     0.000     0.037     0.135     0.293     0.512     0.790     1.130     1.529     1.989     2.508     3.088     3.728     4.427     5.186     6.006     6.884     7.823     8.821     9.878    10.994    12.170    13.405    14.698    16.051    17.463    18.933    20.461    22.048    23.693    25.397    27.158    28.977    30.854    32.788    34.779    36.828    38.933    41.096    43.314    45.589    47.921    50.308    52.750    55.248    57.801    60.409    63.071    65.787    68.558    71.381    74.258    77.187    80.169    83.203    86.288    89.424    92.610    95.846    99.132   102.466   105.848   109.278   112.755   106.867   100.034    93.326    86.743    80.286    73.955    67.749    61.668    55.712    49.882    44.177    38.598    33.144    27.815    22.612    17.534    12.582     7.755     3.053    -1.524    -5.975   -10.300   -14.500   -18.575   -22.525   -26.349   -30.047   -33.621   -37.069   -40.391   -43.588   -46.660   -49.606   -52.428   -55.123   -57.693   -60.138   -62.458   -64.652   -66.721   -68.664   -70.482   -72.175   -73.742   -75.184   -76.500   -77.691   -78.757   -79.698   -80.512   -81.202   -81.766   -82.205   -82.519   -82.707   -82.769   -82.707   -82.519   -82.205   -81.766   -81.202   -80.512   -79.698   -78.757   -77.691   -76.500   -75.184   -73.742   -72.175   -70.482   -68.664   -66.721   -64.652   -62.458   -60.138   -57.693   -55.123   -52.428   -49.606   -46.660   -43.588   -40.391   -37.069   -33.621   -30.047   -26.349   -22.525   -18.575   -14.500   -10.300    -5.975    -1.524     3.053     7.755    12.582    17.534    22.612    27.815    33.144    38.598    44.177    49.882    55.712    61.668    67.749    73.955    80.286    86.743    93.326   100.034   106.867   112.755   109.278   105.848   102.466    99.132    95.846    92.610    89.424    86.288    83.203    80.169    77.187    74.258    71.381    68.558    65.787    63.071    60.409    57.801    55.248    52.750    50.308    47.921    45.589    43.314    41.096    38.933    36.828    34.779    32.788    30.854    28.977    27.158    25.397    23.693    22.048    20.461    18.933    17.463    16.051    14.698    13.405    12.170    10.994     9.878     8.821     7.823     6.884     6.006     5.186     4.427     3.728     3.088     2.508     1.989     1.529     1.130     0.790     0.512     0.293     0.135     0.037     0.000     0.000     0.000     0.000     0.000     0.000     0.000     0.000
     0.000     0.000     0.000     0.000     0.000     0.000     0.000     0.000     0.000     0.026     0.111     0.257     0.464     0.730     1.057     1.443     1.890     2.396     2.962     3.588     4.274     5.019     5.824     6.688     7.611     8.593     9.635    10.736    11.895    13.113    14.390    15.726    17.120    18.572    20.082    21.651    23.277    24.961    26.703    28.502    30.358    32.271    34.241    36.268    38.351    40.490    42.686    44.937    47.244    49.606    52.023    54.494    57.021    59.601    62.235    64.923    67.663    70.457    73.303    76.200    79.149    82.150    85.200    88.301    91.451    94.650    97.898   101.193   104.535   107.923   111.357   109.688   102.855    96.147    89.565    83.107    76.776    70.570    64.489    58.533    52.703    46.998    41.419    35.965    30.636    25.433    20.355    15.403    10.576     5.874     1.298    -3.153    -7.479   -11.679   -15.754   -19.704   -23.528   -27.226   -30.800   -34.248   -37.570   -40.767   -43.839   -46.785   -49.606   -52.302   -54.872   -57.317   -59.637   -61.831   -63.900   -65.843   -67.661   -69.354   -70.921   -72.363   -73.679   -74.870   -75.936   -76.876   -77.691   -78.381   -78.945   -79.384   -79.698   -79.886   -79.948   -79.886   -79.698   -79.384   -78.945   -78.381   -77.691   -76.876   -75.936   -74.870   -73.679   -72.363   -70.921   -69.354   -67.661   -65.843   -63.900   -61.831   -59.637   -57.317   -54.872   -52.302   -49.606   -46.785   -43.839   -40.767   -37.570   -34.248   -30.800   -27.226   -23.528   -19.704   -15.754   -11.679    -7.479    -3.153     1.298     5.874    10.576    15.403    20.355    25.433    30.636    35.965    41.419    46.998    52.703    58.533    64.489    70.570    76.776    83.107    89.565    96.147   102.855   109.688   111.357   107.923   104.535   101.193    97.898    94.650    91.451    88.301    85.200    82.150    79.149    76.200    73.303    70.457    67.663    64.923    62.235    59.601    57.021    54.494    52.023    49.606    47.244    44.937    42.686    40.490    38.351    36.268    34.241    32.271    30.358    28.502    26.703    24.961    23.277    21.651    20.082    18.572    17.120    15.726    14.390    13.113    11.895    10.736     9.635     8.593     7.611     6.688     5.824     5.019     4.274     3.588     2.962     2.396     1.890     1.443     1.057     0.730     0.464     0.257     0.111     0.026     0.000     0.000     0.000     0.000     0.000     0.000     0.000     0.000
     0.000     0.000     0.000     0.000     0.000     0.000     0.000     0.000     0.000     0.016     0.089     0.223     0.416     0.670     0.983     1.356     1.789     2.282     2.834     3.446     4.117     4.847     5.637     6.485     7.393     8.360     9.385    10.469    11.612    12.813    14.073    15.390    16.766    18.200    19.692    21.241    22.847    24.511    26.233    28.011    29.846    31.737    33.685    35.689    37.749    39.865    42.036    44.263    46.544    48.880    51.271    53.716    56.214    58.766    61.371    64.029    66.740    69.502    72.316    75.181    78.096    81.062    84.077    87.142    90.255    93.416    96.624    99.879   103.180   106.526   109.916   112.634   105.801    99.093    92.511    86.054    79.722    73.516    67.435    61.480    55.649    49.945    44.365    38.911    33.583    28.379    23.302    18.349    13.522     8.820     4.244    -0.207    -4.533    -8.733   -12.808   -16.757   -20.581   -24.280   -27.853   -31.301   -34.624   -37.821   -40.893   -43.839   -46.660   -49.356   -51.926   -54.371   -56.690   -58.885   -60.953   -62.897   -64.715   -66.407   -67.975   -69.416   -70.733   -71.924   -72.990   -73.930   -74.745   -75.435   -75.999   -76.438   -76.751   -76.939   -77.002   -76.939   -76.751   -76.438   -75.999   -75.435   -74.745   -73.930   -72.990   -71.924   -70.733   -69.416   -67.975   -66.407   -64.715   -62.897   -60.953   -58.885   -56.690   -54.371   -51.926   -49.356   -46.660   -43.839   -40.893   -37.821   -34.624   -31.301   -27.853   -24.280   -20.581   -16.757   -12.808    -8.733    -4.533    -0.207     4.244     8.820    13.522    18.349    23.302    28.379    33.583    38.911    44.365    49.945    55.649    61.480    67.435    73.516    79.722    86.054    92.511    99.093   105.801   112.634   109.916   106.526   103.180    99.879    96.624    93.416    90.255    87.142    84.077    81.062    78.096    75.181    72.316    69.502    66.740    64.029    61.371    58.766    56.214    53.716    51.271    48.880    46.544    44.263    42.036    39.865    37.749    35.689    33.685    31.737    29.846    28.011    26.233    24.511    22.847    21.241    19.692    18.200    16.766    15.390    14.073    12.813    11.612    10.469     9.385     8.360     7.393     6.485     5.637     4.847     4.117     3.446     2.834     2.282     1.789     1.356     0.983     0.670     0.416     0.223     0.089     0.016     0.000     0.000     0.000     0.000     0.000     0.000     0.000     0.000
     0.000     0.000     0.000     0.000     0.000     0.000     0.000     0.000     0.000     0.008     0.069     0.189     0.370     0.610     0.910     1.269     1.688     2.166     2.704     3.301     3.957     4.672     5.446     6.278     7.170     8.120     9.129    10.196    11.321    12.505    13.746    15.046    16.403    17.817    19.289    20.819    22.405    24.048    25.748    27.505    29.318    31.187    33.112    35.093    37.129    39.220    41.367    43.568    45.823    48.133    50.496    52.913    55.383    57.906    60.481    63.108    65.787    68.518    71.299    74.130    77.011    79.942    82.921    85.948    89.023    92.145    95.313    98.527   101.785   105.088   108.433   111.821   108.873   102.165    95.583    89.126    82.794    76.588    70.507    64.551    58.721    53.016    47.437    41.983    36.654    31.451    26.373    21.421    16.594    11.892     7.316     2.865    -1.461    -5.661    -9.736   -13.685   -17.509   -21.208   -24.781   -28.229   -31.552   -34.749   -37.821   -40.767   -43.588   -46.284   -48.854   -51.299   -53.619   -55.813   -57.882   -59.825   -61.643   -63.336   -64.903   -66.345   -67.661   -68.852   -69.918   -70.858   -71.673   -72.363   -72.927   -73.366   -73.679   -73.867   -73.930   -73.867   -73.679   -73.366   -72.927   -72.363   -71.673   -70.858   -69.918   -68.852   -67.661   -66.345   -64.903   -63.336   -61.643   -59.825   -57.882   -55.813   -53.619   -51.299   -48.854   -46.284   -43.588   -40.767   -37.821   -34.749   -31.552   -28.229   -24.781   -21.208   -17.509   -13.685    -9.736    -5.661    -1.461     2.865     7.316    11.892    16.594    21.421    26.373    31.451    36.654    41.983    47.437    53.016    58.721    64.551    70.507    76.588    82.794    89.126    95.583   102.165   108.873   111.821   108.433   105.088   101.785    98.527    95.313    92.145    89.023    85.948    82.921    79.942    77.011    74.130    71.299    68.518    65.787    63.108    60.481    57.906    55.383    52.913    50.496    48.133    45.823    43.568    41.367    39.220    37.129    35.093    33.112    31.187    29.318    27.505    25.748    24.048    22.405    20.819    19.289    17.817    16.403    15.046    13.746    12.505    11.321    10.196     9.129     8.120     7.170     6.278     5.446     4.672     3.957     3.301     2.704     2.166     1.688     1.269     0.910     0.610     0.370     0.189     0.069     0.008     0.000     0.000     0.000     0.000     0.000     0.000     0.000     0.000
     0.000     0.000     0.000     0.000     0.000     0.000     0.000     0.000     0.000     0.003     0.050     0.157     0.324     0.550     0.836     1.181     1.586     2.049     2.572     3.153     3.794     4.493     5.251     6.067     6.942     7.875     8.866     9.916    11.023    12.188    13.411    14.692    16.029    17.424    18.876    20.385    21.951    23.573    25.251    26.985    28.776    30.621    32.523    34.479    36.491    38.557    40.678    42.853    45.081    47.363    49.699    52.087    54.528    57.021    59.565    62.161    64.808    67.505    70.253    73.050    75.895    78.790    81.732    84.721    87.757    90.839    93.966    97.137   100.352   103.610   106.911   110.252   112.070   105.362    98.780    92.323    85.991    79.785    73.704    67.749    61.918    56.214    50.634    45.180    39.852    34.648    29.571    24.618    19.791    15.089    10.513     6.062     1.736    -2.464    -6.539   -10.488   -14.312   -18.011   -21.584   -25.032   -28.355   -31.552   -34.624   -37.570   -40.391   -43.087   -45.657   -48.102   -50.421   -52.616   -54.684   -56.628   -58.446   -60.138   -61.706   -63.147   -64.464   -65.655   -66.721   -67.661   -68.476   -69.166   -69.730   -70.169   -70.482   -70.670   -70.733   -70.670   -70.482   -70.169   -69.730   -69.166   -68.476   -67.661   -66.721   -65.655   -64.464   -63.147   -61.706   -60.138   -58.446   -56.628   -54.684   -52.616   -50.421   -48.102   -45.657   -43.087   -40.391   -37.570   -34.624   -31.552   -28.355   -25.032   -21.584   -18.011   -14.312   -10.488    -6.539    -2.464     1.736     6.062    10.513    15.089    19.791    24.618    29.571    34.648    39.852    45.180    50.634    56.214    61.918    67.749    73.704    79.785    85.991    92.323    98.780   105.362   112.070   110.252   106.911   103.610   100.352    97.137    93.966    90.839    87.757    84.721    81.732    78.790    75.895    73.050    70.253    67.505    64.808    62.161    59.565    57.021    54.528    52.087    49.699    47.363    45.081    42.853    40.678    38.557    36.491    34.479    32.523    30.621    28.776    26.985    25.251    23.573    21.951    20.385    18.876    17.424    16.029    14.692    13.411    12.188    11.023     9.916     8.866     7.875     6.942     6.067     5.251     4.493     3.794     3.153     2.572     2.049     1.586     1.181     0.836     0.550     0.324     0.157     0.050     0.003     0.000     0.000     0.000     0.000     0.000     0.000     0.000     0.000
     0.000     0.000     0.000     0.000     0.000     0.000     0.000     0.000     0.000     0.000     0.034     0.127     0.280     0.492     0.763     1.094     1.483     1.931     2.438     3.004     3.628     4.311     5.052     5.852     6.709     7.625     8.598     9.630    10.718    11.865    13.068    14.329    15.647    17.022    18.453    19.940    21.484    23.084    24.740    26.452    28.219    30.041    31.918    33.850    35.836    37.877    39.971    42.119    44.320    46.574    48.880    51.239    53.650    56.112    58.625    61.189    63.803    66.466    69.179    71.941    74.750    77.607    80.512    83.462    86.458    89.499    92.584    95.713    98.884   102.097   105.350   108.644   111.976   108.685   102.102    95.645    89.314    83.108    77.027    71.071    65.241    59.536    53.957    48.503    43.174    37.971    32.893    27.941    23.113    18.412    13.835     9.384     5.059     0.859    -3.216    -7.166   -10.990   -14.688   -18.262   -21.710   -25.032   -28.229   -31.301   -34.248   -37.069   -39.764   -42.334   -44.779   -47.099   -49.293   -51.362   -53.305   -55.123   -56.816   -58.383   -59.825   -61.141   -62.332   -63.398   -64.339   -65.154   -65.843   -66.407   -66.846   -67.160   -67.348   -67.410   -67.348   -67.160   -66.846   -66.407   -65.843   -65.154   -64.339   -63.398   -62.332   -61.141   -59.825   -58.383   -56.816   -55.123   -53.305   -51.362   -49.293   -47.099   -44.779   -42.334   -39.764   -37.069   -34.248   -31.301   -28.229   -25.032   -21.710   -18.262   -14.688   -10.990    -7.166    -3.216     0.859     5.059     9.384    13.835    18.412    23.113    27.941    32.893    37.971    43.174    48.503    53.957    59.536    65.241    71.071    77.027    83.108    89.314    95.645   102.102   108.685   111.976   108.644   105.350   102.097    98.884    95.713    92.584    89.499    86.458    83.462    80.512    77.607    74.750    71.941    69.179    66.466    63.803    61.189    58.625    56.112    53.650    51.239    48.880    46.574    44.320    42.119    39.971    37.877    35.836    33.850    31.918    30.041    28.219    26.452    24.740    23.084    21.484    19.940    18.453    17.022    15.647    14.329    13.068    11.865    10.718     9.630     8.598     7.625     6.709     5.852     5.052     4.311     3.628     3.004     2.438     1.931     1.483     1.094     0.763     0.492     0.280     0.127     0.034     0.000     0.000     0.000     0.000     0.000     0.000     0.000     0.000     0.000
     0.000     0.000     0.000     0.000     0.000     0.000     0.000     0.000     0.000     0.000     0.021     0.100     0.238     0.435     0.691     1.006     1.380     1.813     2.304     2.853     3.461     4.127     4.851     5.633     6.473     7.370     8.325     9.338    10.408    11.534    12.718    13.959    15.256    16.610    18.020    19.486    21.008    22.585    24.218    25.906    27.649    29.447    31.299    33.205    35.165    37.179    39.246    41.367    43.539    45.765    48.042    50.370    52.750    55.181    57.662    60.193    62.773    65.402    68.080    70.805    73.578    76.397    79.262    82.173    85.128    88.128    91.170    94.255    97.381   100.548   103.754   106.999   110.282   112.133   105.550    99.093    92.762    86.555    80.474    74.519    68.689    62.984    57.405    51.951    46.622    41.419    36.341    31.389    26.561    21.860    17.283    12.832     8.507     4.307     0.232    -3.718    -7.542   -11.240   -14.814   -18.262   -21.584   -24.781   -27.853   -30.800   -33.621   -36.316   -38.887   -41.331   -43.651   -45.845   -47.914   -49.857   -51.675   -53.368   -54.935   -56.377   -57.693   -58.885   -59.950   -60.891   -61.706   -62.395   -62.959   -63.398   -63.712   -63.900   -63.962   -63.900   -63.712   -63.398   -62.959   -62.395   -61.706   -60.891   -59.950   -58.885   -57.693   -56.377   -54.935   -53.368   -51.675   -49.857   -47.914   -45.845   -43.651   -41.331   -38.887   -36.316   -33.621   -30.800   -27.853   -24.781   -21.584   -18.262   -14.814   -11.240    -7.542    -3.718     0.232     4.307     8.507    12.832    17.283    21.860    26.561    31.389    36.341    41.419    46.622    51.951    57.405    62.984    68.689    74.519    80.474    86.555    92.762    99.093   105.550   112.133   110.282   106.999   103.754   100.548    97.381    94.255    91.170    88.128    85.128    82.173    79.262    76.397    73.578    70.805    68.080    65.402    62.773    60.193    57.662    55.181    52.750    50.370    48.042    45.765    43.539    41.367    39.246    37.179    35.165    33.205    31.299    29.447    27.649    25.906    24.218    22.585    21.008    19.486    18.020    16.610    15.256    13.959    12.718    11.534    10.408     9.338     8.325     7.370     6.473     5.633     4.851     4.127     3.461     2.853     2.304     1.813     1.380     1.006     0.691     0.435     0.238     0.100     0.021     0.000     0.000     0.000     0.000     0.000     0.000     0.000     0.000     0.000
     0.000     0.000     0.000     0.000     0.000     0.000     0.000     0.000     0.000     0.000     0.010     0.075     0.198     0.380     0.621     0.920     1.278     1.694     2.169     2.701     3.292     3.940     4.647     5.411     6.232     7.111     8.048     9.041    10.091    11.198    12.361    13.581    14.858    16.190    17.578    19.021    20.520    22.075    23.684    25.348    27.066    28.839    30.666    32.546    34.479    36.466    38.506    40.597    42.741    44.937    47.184    49.482    51.830    54.228    56.676    59.174    61.719    64.313    66.955    69.643    72.378    75.159    77.985    80.855    83.769    86.726    89.725    92.765    95.846    98.966   102.125   105.321   108.553   111.821   109.124   102.667    96.335    90.129    84.048    78.092    72.262    66.557    60.978    55.524    50.195    44.992    39.914    34.962    30.135    25.433    20.857    16.406    12.080     7.880     3.805    -0.144    -3.968    -7.667   -11.240   -14.688   -18.011   -21.208   -24.280   -27.226   -30.047   -32.743   -35.313   -37.758   -40.078   -42.272   -44.341   -46.284   -48.102   -49.795   -51.362   -52.804   -54.120   -55.311   -56.377   -57.317   -58.132   -58.822   -59.386   -59.825   -60.138   -60.326   -60.389   -60.326   -60.138   -59.825   -59.386   -58.822   -58.132   -57.317   -56.377   -55.311   -54.120   -52.804   -51.362   -49.795   -48.102   -46.284   -44.341   -42.272   -40.078   -37.758   -35.313   -32.743   -30.047   -27.226   -24.280   -21.208   -18.011   -14.688   -11.240    -7.667    -3.968    -0.144     3.805     7.880    12.080    16.406    20.857    25.433    30.135    34.962    39.914    44.992    50.195    55.524    60.978    66.557    72.262    78.092    84.048    90.129    96.335   102.667   109.124   111.821   108.553   105.321   102.125    98.966    95.846    92.765    89.725    86.726    83.769    80.855    77.985    75.159    72.378    69.643    66.955    64.313    61.719    59.174    56.676    54.228    51.830    49.482    47.184    44.937    42.741    40.597    38.506    36.466    34.479    32.546    30.666    28.839    27.066    25.348    23.684    22.075    20.520    19.021    17.578    16.190    14.858    13.581    12.361    11.198    10.091     9.041     8.048     7.111     6.232     5.411     4.647     3.940     3.292     2.701     2.169     1.694     1.278     0.920     0.621     0.380     0.198     0.075     0.010     0.000     0.000     0.000     0.000     0.000     0.000     0.000     0.000     0.000
     0.000     0.000     0.000     0.000     0.000     0.000     0.000     0.000     0.000     0.000     0.003     0.053     0.160     0.327     0.552     0.835     1.176     1.576     2.033     2.549     3.122     3.753     4.441     5.186     5.989     6.849     7.766     8.739     9.769    10.856    11.998    13.197    14.452    15.762    17.127    18.548    20.024    21.554    23.139    24.779    26.472    28.219    30.019    31.873    33.779    35.738    37.749    39.812    41.926    44.092    46.308    48.574    50.890    53.256    55.670    58.133    60.644    63.202    65.807    68.458    71.154    73.896    76.682    79.511    82.383    85.296    88.251    91.247    94.281    97.354   100.464   103.610   106.792   110.007   112.822   106.365   100.034    93.827    87.746    81.791    75.961    70.256    64.677    59.223    53.894    48.691    43.613    38.661    33.833    29.132    24.555    20.104    15.779    11.579     7.504     3.554    -0.270    -3.968    -7.542   -10.990   -14.312   -17.509   -20.581   -23.528   -26.349   -29.044   -31.615   -34.059   -36.379   -38.573   -40.642   -42.585   -44.403   -46.096   -47.663   -49.105   -50.421   -51.613   -52.678   -53.619   -54.434   -55.123   -55.687   -56.126   -56.440   -56.628   -56.690   -56.628   -56.440   -56.126   -55.687   -55.123   -54.434   -53.619   -52.678   -51.613   -50.421   -49.105   -47.663   -46.096   -44.403   -42.585   -40.642   -38.573   -36.379   -34.059   -31.615   -29.044   -26.349   -23.528   -20.581   -17.509   -14.312   -10.990    -7.542    -3.968    -0.270     3.554     7.504    11.579    15.779    20.104    24.555    29.132    33.833    38.661    43.613    48.691    53.894    59.223    64.677    70.256    75.961    81.791    87.746    93.827   100.034   106.365   112.822   110.007   106.792   103.610   100.464    97.354    94.281    91.247    88.251    85.296    82.383    79.511    76.682    73.896    71.154    68.458    65.807    63.202    60.644    58.133    55.670    53.256    50.890    48.574    46.308    44.092    41.926    39.812    37.749    35.738    33.779    31.873    30.019    28.219    26.472    24.779    23.139    21.554    20.024    18.548    17.127    15.762    14.452    13.197    11.998    10.856     9.769     8.739     7.766     6.849     5.989     5.186     4.441     3.753     3.122     2.549     2.033     1.576     1.176     0.835     0.552     0.327     0.160     0.053     0.003     0.000     0.000     0.000     0.000     0.000     0.000     0.000     0.000     0.000
     0.000     0.000     0.000     0.000     0.000     0.000     0.000     0.000     0.000     0.000     0.000     0.034     0.126     0.276     0.485     0.751     1.076     1.458     1.898     2.396     2.951     3.564     4.233     4.960     5.744     6.584     7.481     8.434     9.443    10.509    11.630    12.807    14.039    15.327    16.669    18.067    19.519    21.025    22.585    24.199    25.866    27.587    29.361    31.187    33.066    34.996    36.978    39.011    41.096    43.230    45.415    47.649    49.932    52.264    54.645    57.072    59.547    62.069    64.637    67.249    69.907    72.609    75.353    78.141    80.970    83.840    86.751    89.700    92.688    95.713    98.774   101.870   105.000   108.163   111.357   110.189   103.858    97.652    91.571    85.615    79.785    74.080    68.501    63.047    57.718    52.515    47.437    42.485    37.657    32.956    28.379    23.928    19.603    15.403    11.328     7.378     3.554    -0.144    -3.718    -7.166   -10.488   -13.685   -16.757   -19.704   -22.525   -25.220   -27.790   -30.235   -32.555   -34.749   -36.818   -38.761   -40.579   -42.272   -43.839   -45.281   -46.597   -47.788   -48.854   -49.795   -50.610   -51.299   -51.863   -52.302   -52.616   -52.804   -52.866   -52.804   -52.616   -52.302   -51.863   -51.299   -50.610   -49.795   -48.854   -47.788   -46.597   -45.281   -43.839   -42.272   -40.579   -38.761   -36.818   -34.749   -32.555   -30.235   -27.790   -25.220   -22.525   -19.704   -16.757   -13.685   -10.488    -7.166    -3.718    -0.144     3.554     7.378    11.328    15.403    19.603    23.928    28.379    32.956    37.657    42.485    47.437    52.515    57.718    63.047    68.501    74.080    79.785    85.615    91.571    97.652   103.858   110.189   111.357   108.163   105.000   101.870    98.774    95.713    92.688    89.700    86.751    83.840    80.970    78.141    75.353    72.609    69.907    67.249    64.637    62.069    59.547    57.072    54.645    52.264    49.932    47.649    45.415    43.230    41.096    39.011    36.978    34.996    33.066    31.187    29.361    27.587    25.866    24.199    22.585    21.025    19.519    18.067    16.669    15.327    14.039    12.807    11.630    10.509     9.443     8.434     7.481     6.584     5.744     4.960     4.233     3.564     2.951     2.396     1.898     1.458     1.076     0.751     0.485     0.276     0.126     0.034     0.000     0.000     0.000     0.000     0.000     0.000     0.000     0.000     0.000     0.000
     0.000     0.000     0.000     0.000     0.000     0.000     0.000     0.000     0.000     0.000     0.000     0.019     0.095     0.228     0.420     0.670     0.977     1.342     1.764     2.244     2.781     3.374     4.025     4.732     5.496     6.316     7.193     8.125     9.113    10.157    11.257    12.411    13.621    14.885    16.204    17.578    19.005    20.487    22.021    23.610    25.251    26.945    28.691    30.489    32.340    34.241    36.193    38.197    40.250    42.353    44.506    46.707    48.957    51.255    53.601    55.993    58.431    60.916    63.446    66.020    68.638    71.299    74.002    76.747    79.533    82.359    85.224    88.128    91.068    94.044    97.056   100.102   103.180   106.290   109.430   112.598   107.807   101.601    95.520    89.565    83.734    78.030    72.450    66.996    61.668    56.464    51.387    46.434    41.607    36.905    32.329    27.878    23.552    19.352    15.277    11.328     7.504     3.805     0.232    -3.216    -6.539    -9.736   -12.808   -15.754   -18.575   -21.271   -23.841   -26.286   -28.605   -30.800   -32.868   -34.812   -36.630   -38.322   -39.890   -41.331   -42.648   -43.839   -44.905   -45.845   -46.660   -47.350   -47.914   -48.353   -48.666   -48.854   -48.917   -48.854   -48.666   -48.353   -47.914   -47.350   -46.660   -45.845   -44.905   -43.839   -42.648   -41.331   -39.890   -38.322   -36.630   -34.812   -32.868   -30.800   -28.605   -26.286   -23.841   -21.271   -18.575   -15.754   -12.808    -9.736    -6.539    -3.216     0.232     3.805     7.504    11.328    15.277    19.352    23.552    27.878    32.329    36.905    41.607    46.434    51.387    56.464    61.668    66.996    72.450    78.030    83.734    89.565    95.520   101.601   107.807   112.598   109.430   106.290   103.180   100.102    97.056    94.044    91.068    88.128    85.224    82.359    79.533    76.747    74.002    71.299    68.638    66.020    63.446    60.916    58.431    55.993    53.601    51.255    48.957    46.707    44.506    42.353    40.250    38.197    36.193    34.241    32.340    30.489    28.691    26.945    25.251    23.610    22.021    20.487    19.005    17.578    16.204    14.885    13.621    12.411    11.257    10.157     9.113     8.125     7.193     6.316     5.496     4.732     4.025     3.374     2.781     2.244     1.764     1.342     0.977     0.670     0.420     0.228     0.095     0.019     0.000     0.000     0.000     0.000     0.000     0.000     0.000     0.000     0.000     0.000
     0.000     0.000     0.000     0.000     0.000     0.000     0.000     0.000     0.000     0.000     0.000     0.008     0.067     0.184     0.359     0.591     0.880     1.227     1.631     2.092     2.610     3.185     3.816     4.503     5.247     6.046     6.902     7.813     8.780     9.802    10.879    12.011    13.197    14.438    15.733    17.082    18.485    19.940    21.450    23.011    24.626    26.292    28.011    29.781    31.602    33.474    35.396    37.369    39.391    41.462    43.582    45.750    47.966    50.229    52.539    54.895    57.297    59.744    62.235    64.770    67.348    69.968    72.629    75.332    78.074    80.855    83.675    86.531    89.424    92.351    95.313    98.307   101.334   104.390   107.475   110.588   111.882   105.676    99.595    93.639    87.809    82.104    76.525    71.071    65.742    60.539    55.461    50.509    45.682    40.980    36.404    31.953    27.627    23.427    19.352    15.403    11.579     7.880     4.307     0.859    -2.464    -5.661    -8.733   -11.679   -14.500   -17.196   -19.766   -22.211   -24.531   -26.725   -28.794   -30.737   -32.555   -34.248   -35.815   -37.257   -38.573   -39.764   -40.830   -41.770   -42.585   -43.275   -43.839   -44.278   -44.591   -44.779   -44.842   -44.779   -44.591   -44.278   -43.839   -43.275   -42.585   -41.770   -40.830   -39.764   -38.573   -37.257   -35.815   -34.248   -32.555   -30.737   -28.794   -26.725   -24.531   -22.211   -19.766   -17.196   -14.500   -11.679    -8.733    -5.661    -2.464     0.859     4.307     7.880    11.579    15.403    19.352    23.427    27.627    31.953    36.404    40.980    45.682    50.509    55.461    60.539    65.742    71.071    76.525    82.104    87.809    93.639    99.595   105.676   111.882   110.588   107.475   104.390   101.334    98.307    95.313    92.351    89.424    86.531    83.675    80.855    78.074    75.332    72.629    69.968    67.348    64.770    62.235    59.744    57.297    54.895    52.539    50.229    47.966    45.750    43.582    41.462    39.391    37.369    35.396    33.474    31.602    29.781    28.011    26.292    24.626    23.011    21.450    19.940    18.485    17.082    15.733    14.438    13.197    12.011    10.879     9.802     8.780     7.813     6.902     6.046     5.247     4.503     3.816     3.185     2.610     2.092     1.631     1.227     0.880     0.591     0.359     0.184     0.067     0.008     0.000     0.000     0.000     0.000     0.000     0.000     0.000     0.000     0.000     0.000
     0.000     0.000     0.000     0.000     0.000     0.000     0.000     0.000     0.000     0.000     0.000     0.002     0.044     0.143     0.301     0.515     0.786     1.115     1.500     1.942     2.441     2.995     3.607     4.274     4.997     5.775     6.610     7.499     8.444     9.443    10.497    11.606    12.769    13.986    15.256    16.580    17.957    19.387    20.870    22.405    23.992    25.631    27.321    29.062    30.854    32.695    34.587    36.528    38.519    40.557    42.644    44.778    46.960    49.188    51.462    53.782    56.146    58.555    61.007    63.502    66.039    68.618    71.237    73.896    76.594    79.330    82.103    84.912    87.757    90.635    93.547    96.490    99.463   102.466   105.496   108.553   111.635   109.876   103.795    97.840    92.009    86.305    80.725    75.271    69.943    64.739    59.662    54.709    49.882    45.180    40.604    36.153    31.827    27.627    23.552    19.603    15.779    12.080     8.507     5.059     1.736    -1.461    -4.533    -7.479   -10.300   -12.996   -15.566   -18.011   -20.330   -22.525   -24.593   -26.537   -28.355   -30.047   -31.615   -33.056   -34.373   -35.564   -36.630   -37.570   -38.385   -39.075   -39.639   -40.078   -40.391   -40.579   -40.642   -40.579   -40.391   -40.078   -39.639   -39.075   -38.385   -37.570   -36.630   -35.564   -34.373   -33.056   -31.615   -30.047   -28.355   -26.537   -24.593   -22.525   -20.330   -18.011   -15.566   -12.996   -10.300    -7.479    -4.533    -1.461     1.736     5.059     8.507    12.080    15.779    19.603    23.552    27.627    31.827    36.153    40.604    45.180    49.882    54.709    59.662    64.739    69.943    75.271    80.725    86.305    92.009    97.840   103.795   109.876   111.635   108.553   105.496   102.466    99.463    96.490    93.547    90.635    87.757    84.912    82.103    79.330    76.594    73.896    71.237    68.618    66.039    63.502    61.007    58.555    56.146    53.782    51.462    49.188    46.960    44.778    42.644    40.557    38.519    36.528    34.587    32.695    30.854    29.062    27.321    25.631    23.992    22.405    20.870    19.387    17.957    16.580    15.256    13.986    12.769    11.606    10.497     9.443     8.444     7.499     6.610     5.775     4.997     4.274     3.607     2.995     2.441     1.942     1.500     1.115     0.786     0.515     0.301     0.143     0.044     0.002     0.000     0.000     0.000     0.000     0.000     0.000     0.000     0.000     0.000     0.000
     0.000     0.000     0.000     0.000     0.000     0.000     0.000     0.000     0.000     0.000     0.000     0.000     0.025     0.107     0.246     0.442     0.695     1.005     1.371     1.794     2.272     2.807     3.398     4.044     4.746     5.504     6.316     7.184     8.106     9.082    10.113    11.198    12.337    13.529    14.774    16.073    17.424    18.828    20.284    21.792    23.351    24.961    26.622    28.334    30.096    31.907    33.767    35.677    37.635    39.640    41.694    43.794    45.940    48.133    50.370    52.653    54.979    57.349    59.762    62.217    64.713    67.249    69.826    72.441    75.094    77.785    80.512    83.273    86.069    88.898    91.759    94.650    97.571   100.520   103.495   106.496   109.521   112.567   108.121   102.165    96.335    90.630    85.051    79.597    74.268    69.065    63.987    59.035    54.208    49.506    44.929    40.479    36.153    31.953    27.878    23.928    20.104    16.406    12.832     9.384     6.062     2.865    -0.207    -3.153    -5.975    -8.670   -11.240   -13.685   -16.005   -18.199   -20.268   -22.211   -24.029   -25.722   -27.289   -28.731   -30.047   -31.238   -32.304   -33.244   -34.059   -34.749   -35.313   -35.752   -36.066   -36.254   -36.316   -36.254   -36.066   -35.752   -35.313   -34.749   -34.059   -33.244   -32.304   -31.238   -30.047   -28.731   -27.289   -25.722   -24.029   -22.211   -20.268   -18.199   -16.005   -13.685   -11.240    -8.670    -5.975    -3.153    -0.207     2.865     6.062     9.384    12.832    16.406    20.104    23.928    27.878    31.953    36.153    40.479    44.929    49.506    54.208    59.035    63.987    69.065    74.268    79.597    85.051    90.630    96.335   102.165   108.121   112.567   109.521   106.496   103.495   100.520    97.571    94.650    91.759    88.898    86.069    83.273    80.512    77.785    75.094    72.441    69.826    67.249    64.713    62.217    59.762    57.349    54.979    52.653    50.370    48.133    45.940    43.794    41.694    39.640    37.635    35.677    33.767    31.907    30.096    28.334    26.622    24.961    23.351    21.792    20.284    18.828    17.424    16.073    14.774    13.529    12.337    11.198    10.113     9.082     8.106     7.184     6.316     5.504     4.746     4.044     3.398     2.807     2.272     1.794     1.371     1.005     0.695     0.442     0.246     0.107     0.025     0.000     0.000     0.000     0.000     0.000     0.000     0.000     0.000     0.000     0.000     0.000
     0.000     0.000     0.000     0.000     0.000     0.000     0.000     0.000     0.000     0.000     0.000     0.000     0.011     0.075     0.196     0.373     0.607     0.898     1.245     1.647     2.106     2.620     3.190     3.816     4.496     5.232     6.022     6.867     7.766     8.719     9.726    10.787    11.901    13.068    14.289    15.561    16.886    18.263    19.692    21.172    22.702    24.284    25.916    27.597    29.329    31.109    32.938    34.815    36.740    38.713    40.732    42.797    44.908    47.064    49.265    51.510    53.798    56.129    58.502    60.916    63.370    65.865    68.398    70.969    73.578    76.222    78.902    81.616    84.363    87.142    89.952    92.791    95.659    98.554   101.474   104.419   107.386   110.374   112.572   106.616   100.786    95.081    89.502    84.048    78.719    73.516    68.438    63.486    58.659    53.957    49.380    44.929    40.604    36.404    32.329    28.379    24.555    20.857    17.283    13.835    10.513     7.316     4.244     1.298    -1.524    -4.219    -6.789    -9.234   -11.554   -13.748   -15.817   -17.760   -19.578   -21.271   -22.838   -24.280   -25.596   -26.787   -27.853   -28.794   -29.608   -30.298   -30.862   -31.301   -31.615   -31.803   -31.865   -31.803   -31.615   -31.301   -30.862   -30.298   -29.608   -28.794   -27.853   -26.787   -25.596   -24.280   -22.838   -21.271   -19.578   -17.760   -15.817   -13.748   -11.554    -9.234    -6.789    -4.219    -1.524     1.298     4.244     7.316    10.513    13.835    17.283    20.857    24.555    28.379    32.329    36.404    40.604    44.929    49.380    53.957    58.659    63.486    68.438    73.516    78.719    84.048    89.502    95.081   100.786   106.616   112.572   110.374   107.386   104.419   101.474    98.554    95.659    92.791    89.952    87.142    84.363    81.616    78.902    76.222    73.578    70.969    68.398    65.865    63.370    60.916    58.502    56.129    53.798    51.510    49.265    47.064    44.908    42.797    40.732    38.713    36.740    34.815    32.938    31.109    29.329    27.597    25.916    24.284    22.702    21.172    19.692    18.263    16.886    15.561    14.289    13.068    11.901    10.787     9.726     8.719     7.766     6.867     6.022     5.232     4.496     3.816     3.190     2.620     2.106     1.647     1.245     0.898     0.607     0.373     0.196     0.075     0.011     0.000     0.000     0.000     0.000     0.000     0.000     0.000     0.000     0.000     0.000     0.000
     0.000     0.000     0.000     0.000     0.000     0.000     0.000     0.000     0.000     0.000     0.000     0.000     0.003     0.048     0.150     0.309     0.524     0.795     1.121     1.504     1.942     2.436     2.984     3.588     4.247     4.960     5.728     6.550     7.425     8.355     9.338    10.374    11.463    12.605    13.799    15.046    16.344    17.693    19.094    20.546    22.048    23.600    25.202    26.854    28.554    30.303    32.100    33.945    35.836    37.775    39.759    41.789    43.865    45.984    48.148    50.355    52.604    54.895    57.228    59.601    62.014    64.465    66.955    69.482    72.045    74.643    77.276    79.942    82.640    85.369    88.128    90.915    93.730    96.570    99.436   102.324   105.233   108.163   111.111   111.192   105.362    99.658    94.078    88.624    83.296    78.092    73.014    68.062    63.235    58.533    53.957    49.506    45.180    40.980    36.905    32.956    29.132    25.433    21.860    18.412    15.089    11.892     8.820     5.874     3.053     0.357    -2.213    -4.658    -6.978    -9.172   -11.240   -13.184   -15.002   -16.694   -18.262   -19.704   -21.020   -22.211   -23.277   -24.217   -25.032   -25.722   -26.286   -26.725   -27.038   -27.226   -27.289   -27.226   -27.038   -26.725   -26.286   -25.722   -25.032   -24.217   -23.277   -22.211   -21.020   -19.704   -18.262   -16.694   -15.002   -13.184   -11.240    -9.172    -6.978    -4.658    -2.213     0.357     3.053     5.874     8.820    11.892    15.089    18.412    21.860    25.433    29.132    32.956    36.905    40.980    45.180    49.506    53.957    58.533    63.235    68.062    73.014    78.092    83.296    88.624    94.078    99.658   105.362   111.192   111.111   108.163   105.233   102.324    99.436    96.570    93.730    90.915    88.128    85.369    82.640    79.942    77.276    74.643    72.045    69.482    66.955    64.465    62.014    59.601    57.228    54.895    52.604    50.355    48.148    45.984    43.865    41.789    39.759    37.775    35.836    33.945    32.100    30.303    28.554    26.854    25.202    23.600    22.048    20.546    19.094    17.693    16.344    15.046    13.799    12.605    11.463    10.374     9.338     8.355     7.425     6.550     5.728     4.960     4.247     3.588     2.984     2.436     1.942     1.504     1.121     0.795     0.524     0.309     0.150     0.048     0.003     0.000     0.000     0.000     0.000     0.000     0.000     0.000     0.000     0.000     0.000     0.000
     0.000     0.000     0.000     0.000     0.000     0.000     0.000     0.000     0.000     0.000     0.000     0.000     0.000     0.027     0.110     0.249     0.444     0.695     1.002     1.364     1.781     2.253     2.781     3.362     3.999     4.689     5.434     6.232     7.084     7.990     8.948     9.959    11.023    12.139    13.307    14.527    15.798    17.120    18.492    19.916    21.389    22.911    24.483    26.104    27.773    29.490    31.254    33.066    34.924    36.828    38.777    40.772    42.811    44.894    47.020    49.188    51.398    53.650    55.942    58.273    60.644    63.052    65.498    67.980    70.498    73.050    75.635    78.252    80.901    83.580    86.288    89.023    91.785    94.571    97.381   100.213   103.065   105.936   108.825   111.728   110.064   104.359    98.780    93.326    87.997    82.794    77.716    72.764    67.937    63.235    58.659    54.208    49.882    45.682    41.607    37.657    33.833    30.135    26.561    23.113    19.791    16.594    13.522    10.576     7.755     5.059     2.489     0.044    -2.276    -4.470    -6.539    -8.482   -10.300   -11.993   -13.560   -15.002   -16.318   -17.509   -18.575   -19.515   -20.330   -21.020   -21.584   -22.023   -22.336   -22.525   -22.587   -22.525   -22.336   -22.023   -21.584   -21.020   -20.330   -19.515   -18.575   -17.509   -16.318   -15.002   -13.560   -11.993   -10.300    -8.482    -6.539    -4.470    -2.276     0.044     2.489     5.059     7.755    10.576    13.522    16.594    19.791    23.113    26.561    30.135    33.833    37.657    41.607    45.682    49.882    54.208    58.659    63.235    67.937    72.764    77.716    82.794    87.997    93.326    98.780   104.359   110.064   111.728   108.825   105.936   103.065   100.213    97.381    94.571    91.785    89.023    86.288    83.580    80.901    78.252    75.635    73.050    70.498    67.980    65.498    63.052    60.644    58.273    55.942    53.650    51.398    49.188    47.020    44.894    42.811    40.772    38.777    36.828    34.924    33.066    31.254    29.490    27.773    26.104    24.483    22.911    21.389    19.916    18.492    17.120    15.798    14.527    13.307    12.139    11.023     9.959     8.948     7.990     7.084     6.232     5.434     4.689     3.999     3.362     2.781     2.253     1.781     1.364     1.002     0.695     0.444     0.249     0.110     0.027     0.000     0.000     0.000     0.000     0.000     0.000     0.000     0.000     0.000     0.000     0.000     0.000
     0.000     0.000     0.000     0.000     0.000     0.000     0.000     0.000     0.000     0.000     0.000     0.000     0.000     0.011     0.075     0.195     0.370     0.600     0.886     1.227     1.623     2.074     2.579     3.139     3.753     4.420     5.141     5.916     6.744     7.625     8.558     9.544    10.582    11.672    12.813    14.006    15.249    16.543    17.887    19.281    20.725    22.217    23.758    25.348    26.985    28.670    30.402    32.180    34.004    35.873    37.787    39.746    41.748    43.794    45.882    48.011    50.182    52.394    54.645    56.934    59.262    61.628    64.029    66.466    68.938    71.443    73.981    76.550    79.149    81.778    84.434    87.117    89.826    92.558    95.313    98.089   100.884   103.697   106.526   109.369   112.225   109.186   103.607    98.153    92.824    87.621    82.543    77.591    72.764    68.062    63.486    59.035    54.709    50.509    46.434    42.485    38.661    34.962    31.389    27.941    24.618    21.421    18.349    15.403    12.582     9.886     7.316     4.871     2.551     0.357    -1.712    -3.655    -5.473    -7.166    -8.733   -10.175   -11.491   -12.682   -13.748   -14.688   -15.503   -16.193   -16.757   -17.196   -17.509   -17.697   -17.760   -17.697   -17.509   -17.196   -16.757   -16.193   -15.503   -14.688   -13.748   -12.682   -11.491   -10.175    -8.733    -7.166    -5.473    -3.655    -1.712     0.357     2.551     4.871     7.316     9.886    12.582    15.403    18.349    21.421    24.618    27.941    31.389    34.962    38.661    42.485    46.434    50.509    54.709    59.035    63.486    68.062    72.764    77.591    82.543    87.621    92.824    98.153   103.607   109.186   112.225   109.369   106.526   103.697   100.884    98.089    95.313    92.558    89.826    87.117    84.434    81.778    79.149    76.550    73.981    71.443    68.938    66.466    64.029    61.628    59.262    56.934    54.645    52.394    50.182    48.011    45.882    43.794    41.748    39.746    37.787    35.873    34.004    32.180    30.402    28.670    26.985    25.348    23.758    22.217    20.725    19.281    17.887    16.543    15.249    14.006    12.813    11.672    10.582     9.544     8.558     7.625     6.744     5.916     5.141     4.420     3.753     3.139     2.579     2.074     1.623     1.227     0.886     0.600     0.370     0.195     0.075     0.011     0.000     0.000     0.000     0.000     0.000     0.000     0.000     0.000     0.000     0.000     0.000     0.000
     0.000     0.000     0.000     0.000     0.000     0.000     0.000     0.000     0.000     0.000     0.000     0.000     0.000     0.002     0.046     0.146     0.301     0.510     0.775     1.095     1.470     1.898     2.381     2.918     3.509     4.153     4.851     5.601     6.405     7.261     8.169     9.129    10.141    11.204    12.318    13.483    14.698    15.964    17.279    18.644    20.057    21.519    23.030    24.588    26.193    27.845    29.543    31.288    33.077    34.912    36.790    38.713    40.678    42.686    44.735    46.826    48.957    51.128    53.338    55.586    57.871    60.193    62.550    64.942    67.367    69.826    72.316    74.836    77.386    79.964    82.569    85.200    87.855    90.534    93.233    95.953    98.691   101.446   104.216   106.999   109.794   112.598   108.559   103.105    97.777    92.574    87.496    82.543    77.716    73.014    68.438    63.987    59.662    55.461    51.387    47.437    43.613    39.914    36.341    32.893    29.571    26.373    23.302    20.355    17.534    14.838    12.268     9.823     7.504     5.310     3.241     1.298    -0.521    -2.213    -3.780    -5.222    -6.539    -7.730    -8.796    -9.736   -10.551   -11.240   -11.805   -12.243   -12.557   -12.745   -12.808   -12.745   -12.557   -12.243   -11.805   -11.240   -10.551    -9.736    -8.796    -7.730    -6.539    -5.222    -3.780    -2.213    -0.521     1.298     3.241     5.310     7.504     9.823    12.268    14.838    17.534    20.355    23.302    26.373    29.571    32.893    36.341    39.914    43.613    47.437    51.387    55.461    59.662    63.987    68.438    73.014    77.716    82.543    87.496    92.574    97.777   103.105   108.559   112.598   109.794   106.999   104.216   101.446    98.691    95.953    93.233    90.534    87.855    85.200    82.569    79.964    77.386    74.836    72.316    69.826    67.367    64.942    62.550    60.193    57.871    55.586    53.338    51.128    48.957    46.826    44.735    42.686    40.678    38.713    36.790    34.912    33.077    31.288    29.543    27.845    26.193    24.588    23.030    21.519    20.057    18.644    17.279    15.964    14.698    13.483    12.318    11.204    10.141     9.129     8.169     7.261     6.405     5.601     4.851     4.153     3.509     2.918     2.381     1.898     1.470     1.095     0.775     0.510     0.301     0.146     0.046     0.002     0.000     0.000     0.000     0.000     0.000     0.000     0.000     0.000     0.000     0.000     0.000     0.000
     0.000     0.000     0.000     0.000     0.000     0.000     0.000     0.000     0.000     0.000     0.000     0.000     0.000     0.000     0.024     0.103     0.237     0.426     0.670     0.968     1.320     1.727     2.187     2.701     3.269     3.889     4.562     5.289     6.067     6.898     7.780     8.714     9.699    10.736    11.822    12.960    14.147    15.383    16.669    18.004    19.387    20.819    22.298    23.824    25.397    27.016    28.680    30.391    32.145    33.944    35.787    37.673    39.601    41.571    43.582    45.633    47.724    49.854    52.023    54.228    56.471    58.749    61.061    63.408    65.787    68.199    70.641    73.113    75.613    78.141    80.695    83.273    85.875    88.500    91.144    93.808    96.490    99.187   101.898   104.622   107.356   110.099   112.848   108.183   102.855    97.652    92.574    87.621    82.794    78.092    73.516    69.065    64.739    60.539    56.464    52.515    48.691    44.992    41.419    37.971    34.648    31.451    28.379    25.433    22.612    19.916    17.346    14.901    12.582    10.388     8.319     6.375     4.557     2.865     1.298    -0.144    -1.461    -2.652    -3.718    -4.658    -5.473    -6.163    -6.727    -7.166    -7.479    -7.667    -7.730    -7.667    -7.479    -7.166    -6.727    -6.163    -5.473    -4.658    -3.718    -2.652    -1.461    -0.144     1.298     2.865     4.557     6.375     8.319    10.388    12.582    14.901    17.346    19.916    22.612    25.433    28.379    31.451    34.648    37.971    41.419    44.992    48.691    52.515    56.464    60.539    64.739    69.065    73.516    78.092    82.794    87.621    92.574    97.652   102.855   108.183   112.848   110.099   107.356   104.622   101.898    99.187    96.490    93.808    91.144    88.500    85.875    83.273    80.695    78.141    75.613    73.113    70.641    68.199    65.787    63.408    61.061    58.749    56.471    54.228    52.023    49.854    47.724    45.633    43.582    41.571    39.601    37.673    35.787    33.944    32.145    30.391    28.680    27.016    25.397    23.824    22.298    20.819    19.387    18.004    16.669    15.383    14.147    12.960    11.822    10.736     9.699     8.714     7.780     6.898     6.067     5.289     4.562     3.889     3.269     2.701     2.187     1.727     1.320     0.968     0.670     0.426     0.237     0.103     0.024     0.000     0.000     0.000     0.000     0.000     0.000     0.000     0.000     0.000     0.000     0.000     0.000     0.000
     0.000     0.000     0.000     0.000     0.000     0.000     0.000     0.000     0.000     0.000     0.000     0.000     0.000     0.000     0.009     0.067     0.180     0.348     0.570     0.846     1.176     1.560     1.997     2.488     3.032     3.628     4.277     4.978     5.732     6.537     7.393     8.301     9.259    10.268    11.327    12.436    13.595    14.802    16.058    17.363    18.716    20.116    21.563    23.057    24.597    26.183    27.814    29.490    31.209    32.973    34.779    36.628    38.519    40.450    42.422    44.434    46.485    48.574    50.701    52.864    55.063    57.297    59.565    61.866    64.200    66.564    68.958    71.381    73.832    76.309    78.812    81.339    83.888    86.458    89.048    91.656    94.281    96.921    99.574   102.239   104.913   107.595   110.282   112.973   108.058   102.855    97.777    92.824    87.997    83.296    78.719    74.268    69.943    65.742    61.668    57.718    53.894    50.195    46.622    43.174    39.852    36.654    33.583    30.636    27.815    25.120    22.549    20.104    17.785    15.591    13.522    11.579     9.761     8.068     6.501     5.059     3.742     2.551     1.486     0.545    -0.270    -0.959    -1.524    -1.962    -2.276    -2.464    -2.527    -2.464    -2.276    -1.962    -1.524    -0.959    -0.270     0.545     1.486     2.551     3.742     5.059     6.501     8.068     9.761    11.579    13.522    15.591    17.785    20.104    22.549    25.120    27.815    30.636    33.583    36.654    39.852    43.174    46.622    50.195    53.894    57.718    61.668    65.742    69.943    74.268    78.719    83.296    87.997    92.824    97.777   102.855   108.058   112.973   110.282   107.595   104.913   102.239    99.574    96.921    94.281    91.656    89.048    86.458    83.888    81.339    78.812    76.309    73.832    71.381    68.958    66.564    64.200    61.866    59.565    57.297    55.063    52.864    50.701    48.574    46.485    44.434    42.422    40.450    38.519    36.628    34.779    32.973    31.209    29.490    27.814    26.183    24.597    23.057    21.563    20.116    18.716    17.363    16.058    14.802    13.595    12.436    11.327    10.268     9.259     8.301     7.393     6.537     5.732     4.978     4.277     3.628     3.032     2.488     1.997     1.560     1.176     0.846     0.570     0.348     0.180     0.067     0.009     0.000     0.000     0.000     0.000     0.000     0.000     0.000     0.000     0.000     0.000     0.000     0.000     0.000
     0.000     0.000     0.000     0.000     0.000     0.000     0.000     0.000     0.000     0.000     0.000     0.000     0.000     0.000     0.001     0.038     0.130     0.276     0.476     0.730     1.038     1.399     1.813     2.280     2.799     3.371     3.996     4.672     5.399     6.178     7.008     7.889     8.821     9.802    10.833    11.913    13.043    14.221    15.447    16.722    18.043    19.412    20.827    22.289    23.796    25.348    26.945    28.586    30.270    31.998    33.767    35.579    37.432    39.325    41.258    43.230    45.241    47.289    49.373    51.494    53.650    55.840    58.063    60.319    62.606    64.923    67.269    69.643    72.045    74.472    76.923    79.398    81.894    84.411    86.946    89.499    92.068    94.650    97.245    99.851   102.466   105.088   107.714   110.343   112.973   108.183   103.105    98.153    93.326    88.624    84.048    79.597    75.271    71.071    66.996    63.047    59.223    55.524    51.951    48.503    45.180    41.983    38.911    35.965    33.144    30.448    27.878    25.433    23.113    20.919    18.851    16.907    15.089    13.397    11.829    10.387     9.071     7.880     6.814     5.874     5.059     4.369     3.805     3.366     3.053     2.865     2.802     2.865     3.053     3.366     3.805     4.369     5.059     5.874     6.814     7.880     9.071    10.387    11.829    13.397    15.089    16.907    18.851    20.919    23.113    25.433    27.878    30.448    33.144    35.965    38.911    41.983    45.180    48.503    51.951    55.524    59.223    63.047    66.996    71.071    75.271    79.597    84.048    88.624    93.326    98.153   103.105   108.183   112.973   110.343   107.714   105.088   102.466    99.851    97.245    94.650    92.068    89.499    86.946    84.411    81.894    79.398    76.923    74.472    72.045    69.643    67.269    64.923    62.606    60.319    58.063    55.840    53.650    51.494    49.373    47.289    45.241    43.230    41.258    39.325    37.432    35.579    33.767    31.998    30.270    28.586    26.945    25.348    23.796    22.289    20.827    19.412    18.043    16.722    15.447    14.221    13.043    11.913    10.833     9.802     8.821     7.889     7.008     6.178     5.399     4.672     3.996     3.371     2.799     2.280     1.813     1.399     1.038     0.730     0.476     0.276     0.130     0.038     0.001     0.000     0.000     0.000     0.000     0.000     0.000     0.000     0.000     0.000     0.000     0.000     0.000     0.000
     0.000     0.000     0.000     0.000     0.000     0.000     0.000     0.000     0.000     0.000     0.000     0.000     0.000     0.000     0.000     0.017     0.087     0.211     0.389     0.621     0.905     1.243     1.633     2.076     2.572     3.119     3.718     4.369     5.071     5.824     6.627     7.481     8.384     9.338    10.340    11.392    12.492    13.641    14.837    16.080    17.371    18.708    20.091    21.519    22.993    24.511    26.074    27.680    29.329    31.020    32.753    34.527    36.342    38.197    40.090    42.022    43.992    45.999    48.042    50.120    52.232    54.378    56.556    58.766    61.007    63.277    65.575    67.901    70.253    72.629    75.030    77.453    79.896    82.359    84.841    87.338    89.851    92.377    94.915    97.462   100.018   102.580   105.146   107.714   110.282   112.848   108.559   103.607    98.780    94.078    89.502    85.051    80.725    76.525    72.450    68.501    64.677    60.978    57.405    53.957    50.634    47.437    44.365    41.419    38.598    35.902    33.332    30.887    28.567    26.373    24.305    22.361    20.543    18.851    17.283    15.841    14.525    13.334    12.268    11.328    10.513     9.823     9.259     8.820     8.507     8.319     8.256     8.319     8.507     8.820     9.259     9.823    10.513    11.328    12.268    13.334    14.525    15.841    17.283    18.851    20.543    22.361    24.305    26.373    28.567    30.887    33.332    35.902    38.598    41.419    44.365    47.437    50.634    53.957    57.405    60.978    64.677    68.501    72.450    76.525    80.725    85.051    89.502    94.078    98.780   103.607   108.559   112.848   110.282   107.714   105.146   102.580   100.018    97.462    94.915    92.377    89.851    87.338    84.841    82.359    79.896    77.453    75.030    72.629    70.253    67.901    65.575    63.277    61.007    58.766    56.556    54.378    52.232    50.120    48.042    45.999    43.992    42.022    40.090    38.197    36.342    34.527    32.753    31.020    29.329    27.680    26.074    24.511    22.993    21.519    20.091    18.708    17.371    16.080    14.837    13.641    12.492    11.392    10.340     9.338     8.384     7.481     6.627     5.824     5.071     4.369     3.718     3.119     2.572     2.076     1.633     1.243     0.905     0.621     0.389     0.211     0.087     0.017     0.000     0.000     0.000     0.000     0.000     0.000     0.000     0.000     0.000     0.000     0.000     0.000     0.000     0.000
     0.000     0.000     0.000     0.000     0.000     0.000     0.000     0.000     0.000     0.000     0.000     0.000     0.000     0.000     0.000     0.004     0.053     0.154     0.310     0.518     0.780     1.094     1.460     1.879     2.350     2.872     3.446     4.071     4.746     5.473     6.249     7.076     7.951     8.877     9.851    10.873    11.944    13.062    14.228    15.440    16.699    18.004    19.355    20.750    22.190    23.675    25.202    26.773    28.386    30.041    31.737    33.474    35.250    37.066    38.920    40.812    42.741    44.707    46.707    48.742    50.811    52.913    55.046    57.211    59.405    61.628    63.878    66.155    68.458    70.784    73.134    75.505    77.896    80.306    82.733    85.176    87.633    90.103    92.584    95.074    97.571   100.074   102.580   105.088   107.595   110.099   112.598   109.186   104.359    99.658    95.081    90.630    86.305    82.104    78.030    74.080    70.256    66.557    62.984    59.536    56.214    53.016    49.945    46.998    44.177    41.482    38.911    36.466    34.147    31.953    29.884    27.941    26.123    24.430    22.863    21.421    20.104    18.913    17.848    16.907    16.092    15.403    14.838    14.400    14.086    13.898    13.835    13.898    14.086    14.400    14.838    15.403    16.092    16.907    17.848    18.913    20.104    21.421    22.863    24.430    26.123    27.941    29.884    31.953    34.147    36.466    38.911    41.482    44.177    46.998    49.945    53.016    56.214    59.536    62.984    66.557    70.256    74.080    78.030    82.104    86.305    90.630    95.081    99.658   104.359   109.186   112.598   110.099   107.595   105.088   102.580   100.074    97.571    95.074    92.584    90.103    87.633    85.176    82.733    80.306    77.896    75.505    73.134    70.784    68.458    66.155    63.878    61.628    59.405    57.211    55.046    52.913    50.811    48.742    46.707    44.707    42.741    40.812    38.920    37.066    35.250    33.474    31.737    30.041    28.386    26.773    25.202    23.675    22.190    20.750    19.355    18.004    16.699    15.440    14.228    13.062    11.944    10.873     9.851     8.877     7.951     7.076     6.249     5.473     4.746     4.071     3.446     2.872     2.350     1.879     1.460     1.094     0.780     0.518     0.310     0.154     0.053     0.004     0.000     0.000     0.000     0.000     0.000     0.000     0.000     0.000     0.000     0.000     0.000     0.000     0.000     0.000
     0.000     0.000     0.000     0.000     0.000     0.000     0.000     0.000     0.000     0.000     0.000     0.000     0.000     0.000     0.000     0.000     0.026     0.105     0.238     0.423     0.661     0.951     1.294     1.688     2.134     2.631     3.179     3.778     4.427     5.127     5.876     6.675     7.522     8.419     9.364    10.357    11.398    12.486    13.621    14.802    16.029    17.302    18.620    19.982    21.389    22.838    24.331    25.866    27.444    29.062    30.721    32.420    34.158    35.935    37.749    39.601    41.489    43.413    45.371    47.363    49.389    51.446    53.535    55.653    57.801    59.977    62.180    64.408    66.661    68.938    71.237    73.556    75.895    78.252    80.626    83.015    85.417    87.831    90.255    92.688    95.127    97.571   100.018   102.466   104.913   107.356   109.794   112.225   110.064   105.362   100.786    96.335    92.009    87.809    83.734    79.785    75.961    72.262    68.689    65.241    61.918    58.721    55.649    52.703    49.882    47.186    44.616    42.171    39.852    37.657    35.589    33.645    31.827    30.135    28.567    27.126    25.809    24.618    23.552    22.612    21.797    21.107    20.543    20.104    19.791    19.603    19.540    19.603    19.791    20.104    20.543    21.107    21.797    22.612    23.552    24.618    25.809    27.126    28.567    30.135    31.827    33.645    35.589    37.657    39.852    42.171    44.616    47.186    49.882    52.703    55.649    58.721    61.918    65.241    68.689    72.262    75.961    79.785    83.734    87.809    92.009    96.335   100.786   105.362   110.064   112.225   109.794   107.356   104.913   102.466   100.018    97.571    95.127    92.688    90.255    87.831    85.417    83.015    80.626    78.252    75.895    73.556    71.237    68.938    66.661    64.408    62.180    59.977    57.801    55.653    53.535    51.446    49.389    47.363    45.371    43.413    41.489    39.601    37.749    35.935    34.158    32.420    30.721    29.062    27.444    25.866    24.331    22.838    21.389    19.982    18.620    17.302    16.029    14.802    13.621    12.486    11.398    10.357     9.364     8.419     7.522     6.675     5.876     5.127     4.427     3.778     3.179     2.631     2.134     1.688     1.294     0.951     0.661     0.423     0.238     0.105     0.026     0.000     0.000     0.000     0.000     0.000     0.000     0.000     0.000     0.000     0.000     0.000     0.000     0.000     0.000     0.000
     0.000     0.000     0.000     0.000     0.000     0.000     0.000     0.000     0.000     0.000     0.000     0.000     0.000     0.000     0.000     0.000     0.009     0.065     0.175     0.336     0.550     0.817     1.135     1.504     1.925     2.396     2.918     3.491     4.113     4.786     5.508     6.278     7.098     7.966     8.882     9.845    10.856    11.913    13.017    14.167    15.362    16.602    17.887    19.216    20.588    22.004    23.461    24.961    26.502    28.083    29.705    31.366    33.066    34.803    36.578    38.390    40.237    42.119    44.035    45.984    47.966    49.979    52.023    54.096    56.197    58.326    60.481    62.661    64.865    67.092    69.340    71.609    73.896    76.200    78.521    80.855    83.203    85.561    87.930    90.306    92.688    95.074    97.462    99.851   102.239   104.622   106.999   109.369   111.728   111.192   106.616   102.165    97.840    93.639    89.565    85.615    81.791    78.092    74.519    71.071    67.749    64.551    61.480    58.533    55.712    53.016    50.446    48.001    45.682    43.488    41.419    39.476    37.657    35.965    34.398    32.956    31.639    30.448    29.382    28.442    27.627    26.938    26.373    25.935    25.621    25.433    25.370    25.433    25.621    25.935    26.373    26.938    27.627    28.442    29.382    30.448    31.639    32.956    34.398    35.965    37.657    39.476    41.419    43.488    45.682    48.001    50.446    53.016    55.712    58.533    61.480    64.551    67.749    71.071    74.519    78.092    81.791    85.615    89.565    93.639    97.840   102.165   106.616   111.192   111.728   109.369   106.999   104.622   102.239    99.851    97.462    95.074    92.688    90.306    87.930    85.561    83.203    80.855    78.521    76.200    73.896    71.609    69.340    67.092    64.865    62.661    60.481    58.326    56.197    54.096    52.023    49.979    47.966    45.984    44.035    42.119    40.237    38.390    36.578    34.803    33.066    31.366    29.705    28.083    26.502    24.961    23.461    22.004    20.588    19.216    17.887    16.602    15.362    14.167    13.017    11.913    10.856     9.845     8.882     7.966     7.098     6.278     5.508     4.786     4.113     3.491     2.918     2.396     1.925     1.504     1.135     0.817     0.550     0.336     0.175     0.065     0.009     0.000     0.000     0.000     0.000     0.000     0.000     0.000     0.000     0.000     0.000     0.000     0.000     0.000     0.000     0.000
     0.000     0.000     0.000     0.000     0.000     0.000     0.000     0.000     0.000     0.000     0.000     0.000     0.000     0.000     0.000     0.000     0.001     0.034     0.120     0.258     0.448     0.690     0.983     1.328     1.723     2.169     2.665     3.211     3.806     4.451     5.145     5.888     6.679     7.518     8.404     9.338    10.318    11.345    12.417    13.535    14.698    15.906    17.158    18.453    19.791    21.172    22.594    24.058    25.562    27.107    28.691    30.314    31.975    33.673    35.408    37.179    38.985    40.826    42.700    44.606    46.544    48.513    50.512    52.539    54.595    56.676    58.784    60.916    63.071    65.248    67.446    69.664    71.899    74.151    76.419    78.700    80.993    83.297    85.610    87.930    90.255    92.584    94.915    97.245    99.574   101.898   104.216   106.526   108.825   111.111   112.572   108.121   103.795    99.595    95.520    91.571    87.746    84.048    80.474    77.027    73.704    70.507    67.435    64.489    61.668    58.972    56.402    53.957    51.637    49.443    47.374    45.431    43.613    41.920    40.353    38.911    37.595    36.404    35.338    34.398    33.583    32.893    32.329    31.890    31.577    31.389    31.326    31.389    31.577    31.890    32.329    32.893    33.583    34.398    35.338    36.404    37.595    38.911    40.353    41.920    43.613    45.431    47.374    49.443    51.637    53.957    56.402    58.972    61.668    64.489    67.435    70.507    73.704    77.027    80.474    84.048    87.746    91.571    95.520    99.595   103.795   108.121   112.572   111.111   108.825   106.526   104.216   101.898    99.574    97.245    94.915    92.584    90.255    87.930    85.610    83.297    80.993    78.700    76.419    74.151    71.899    69.664    67.446    65.248    63.071    60.916    58.784    56.676    54.595    52.539    50.512    48.513    46.544    44.606    42.700    40.826    38.985    37.179    35.408    33.673    31.975    30.314    28.691    27.107    25.562    24.058    22.594    21.172    19.791    18.453    17.158    15.906    14.698    13.535    12.417    11.345    10.318     9.338     8.404     7.518     6.679     5.888     5.145     4.451     3.806     3.211     2.665     2.169     1.723     1.328     0.983     0.690     0.448     0.258     0.120     0.034     0.001     0.000     0.000     0.000     0.000     0.000     0.000     0.000     0.000     0.000     0.000     0.000     0.000     0.000     0.000     0.000
     0.000     0.000     0.000     0.000     0.000     0.000     0.000     0.000     0.000     0.000     0.000     0.000     0.000     0.000     0.000     0.000     0.000     0.013     0.075     0.189     0.355     0.572     0.840     1.159     1.529     1.949     2.418     2.937     3.506     4.123     4.789     5.504     6.266     7.076     7.932     8.836     9.786    10.781    11.822    12.909    14.039    15.214    16.432    17.693    18.997    20.343    21.730    23.158    24.626    26.133    27.680    29.265    30.887    32.546    34.241    35.971    37.736    39.535    41.367    43.230    45.125    47.049    49.003    50.985    52.994    55.030    57.090    59.174    61.280    63.408    65.556    67.723    69.907    72.107    74.322    76.550    78.790    81.039    83.297    85.561    87.831    90.103    92.377    94.650    96.921    99.187   101.446   103.697   105.936   108.163   110.374   112.567   109.876   105.676   101.601    97.652    93.827    90.129    86.555    83.108    79.785    76.588    73.516    70.570    67.749    65.053    62.483    60.038    57.718    55.524    53.455    51.512    49.694    48.001    46.434    44.992    43.676    42.485    41.419    40.479    39.664    38.974    38.410    37.971    37.657    37.469    37.407    37.469    37.657    37.971    38.410    38.974    39.664    40.479    41.419    42.485    43.676    44.992    46.434    48.001    49.694    51.512    53.455    55.524    57.718    60.038    62.483    65.053    67.749    70.570    73.516    76.588    79.785    83.108    86.555    90.129    93.827    97.652   101.601   105.676   109.876   112.567   110.374   108.163   105.936   103.697   101.446    99.187    96.921    94.650    92.377    90.103    87.831    85.561    83.297    81.039    78.790    76.550    74.322    72.107    69.907    67.723    65.556    63.408    61.280    59.174    57.090    55.030    52.994    50.985    49.003    47.049    45.125    43.230    41.367    39.535    37.736    35.971    34.241    32.546    30.887    29.265    27.680    26.133    24.626    23.158    21.730    20.343    18.997    17.693    16.432    15.214    14.039    12.909    11.822    10.781     9.786     8.836     7.932     7.076     6.266     5.504     4.789     4.123     3.506     2.937     2.418     1.949     1.529     1.159     0.840     0.572     0.355     0.189     0.075     0.013     0.000     0.000     0.000     0.000     0.000     0.000     0.000     0.000     0.000     0.000     0.000     0.000     0.000     0.000     0.000     0.000
     0.000     0.000     0.000     0.000     0.000     0.000     0.000     0.000     0.000     0.000     0.000     0.000     0.000     0.000     0.000     0.000     0.000     0.002     0.040     0.130     0.271     0.464     0.707     1.000     1.344     1.737     2.180     2.672     3.213     3.803     4.441     5.127     5.860     6.640     7.467     8.340     9.259    10.224    11.233    12.287    13.385    14.527    15.711    16.939    18.208    19.519    20.870    22.262    23.693    25.164    26.672    28.219    29.802    31.422    33.077    34.767    36.491    38.248    40.037    41.858    43.709    45.589    47.499    49.435    51.398    53.387    55.400    57.436    59.494    61.573    63.671    65.787    67.921    70.070    72.232    74.408    76.594    78.790    80.993    83.203    85.417    87.633    89.851    92.068    94.281    96.490    98.691   100.884   103.065   105.233   107.386   109.521   111.635   111.882   107.807   103.858   100.034    96.335    92.762    89.314    85.991    82.794    79.722    76.776    73.955    71.259    68.689    66.244    63.924    61.730    59.662    57.718    55.900    54.208    52.640    51.198    49.882    48.691    47.625    46.685    45.870    45.180    44.616    44.177    43.864    43.676    43.613    43.676    43.864    44.177    44.616    45.180    45.870    46.685    47.625    48.691    49.882    51.198    52.640    54.208    55.900    57.718    59.662    61.730    63.924    66.244    68.689    71.259    73.955    76.776    79.722    82.794    85.991    89.314    92.762    96.335   100.034   103.858   107.807   111.882   111.635   109.521   107.386   105.233   103.065   100.884    98.691    96.490    94.281    92.068    89.851    87.633    85.417    83.203    80.993    78.790    76.594    74.408    72.232    70.070    67.921    65.787    63.671    61.573    59.494    57.436    55.400    53.387    51.398    49.435    47.499    45.589    43.709    41.858    40.037    38.248    36.491    34.767    33.077    31.422    29.802    28.219    26.672    25.164    23.693    22.262    20.870    19.519    18.208    16.939    15.711    14.527    13.385    12.287    11.233    10.224     9.259     8.340     7.467     6.640     5.860     5.127     4.441     3.803     3.213     2.672     2.180     1.737     1.344     1.000     0.707     0.464     0.271     0.130     0.040     0.002     0.000     0.000     0.000     0.000     0.000     0.000     0.000     0.000     0.000     0.000     0.000     0.000     0.000     0.000     0.000     0.000
     0.000     0.000     0.000     0.000     0.000     0.000     0.000     0.000     0.000     0.000     0.000     0.000     0.000     0.000     0.000     0.000     0.000     0.000     0.016     0.081     0.198     0.365     0.583     0.850     1.168     1.535     1.951     2.416     2.929     3.491     4.100     4.757     5.461     6.212     7.008     7.851     8.739     9.672    10.650    11.672    12.737    13.846    14.997    16.190    17.424    18.700    20.016    21.371    22.766    24.199    25.670    27.178    28.723    30.303    31.918    33.568    35.250    36.966    38.713    40.490    42.298    44.134    45.999    47.890    49.808    51.750    53.716    55.704    57.714    59.744    61.793    63.859    65.942    68.040    70.151    72.274    74.408    76.550    78.700    80.855    83.015    85.176    87.338    89.499    91.656    93.808    95.953    98.089   100.213   102.324   104.419   106.496   108.553   110.588   112.598   110.189   106.365   102.667    99.093    95.645    92.323    89.126    86.054    83.107    80.286    77.591    75.021    72.576    70.256    68.062    65.993    64.050    62.232    60.539    58.972    57.530    56.214    55.023    53.957    53.016    52.202    51.512    50.948    50.509    50.195    50.007    49.945    50.007    50.195    50.509    50.948    51.512    52.202    53.016    53.957    55.023    56.214    57.530    58.972    60.539    62.232    64.050    65.993    68.062    70.256    72.576    75.021    77.591    80.286    83.107    86.054    89.126    92.323    95.645    99.093   102.667   106.365   110.189   112.598   110.588   108.553   106.496   104.419   102.324   100.213    98.089    95.953    93.808    91.656    89.499    87.338    85.176    83.015    80.855    78.700    76.550    74.408    72.274    70.151    68.040    65.942    63.859    61.793    59.744    57.714    55.704    53.716    51.750    49.808    47.890    45.999    44.134    42.298    40.490    38.713    36.966    35.250    33.568    31.918    30.303    28.723    27.178    25.670    24.199    22.766    21.371    20.016    18.700    17.424    16.190    14.997    13.846    12.737    11.672    10.650     9.672     8.739     7.851     7.008     6.212     5.461     4.757     4.100     3.491     2.929     2.416     1.951     1.535     1.168     0.850     0.583     0.365     0.198     0.081     0.016     0.000     0.000     0.000     0.000     0.000     0.000     0.000     0.000     0.000     0.000     0.000     0.000     0.000     0.000     0.000     0.000     0.000
     0.000     0.000     0.000     0.000     0.000     0.000     0.000     0.000     0.000     0.000     0.000     0.000     0.000     0.000     0.000     0.000     0.000     0.000     0.002     0.043     0.135     0.277     0.469     0.711     1.002     1.342     1.731     2.169     2.654     3.188     3.768     4.396     5.071     5.791     6.558     7.370     8.227     9.129    10.075    11.064    12.096    13.171    14.289    15.447    16.647    17.887    19.167    20.487    21.844    23.240    24.673    26.143    27.649    29.190    30.765    32.374    34.016    35.689    37.394    39.129    40.893    42.686    44.506    46.352    48.224    50.120    52.039    53.980    55.942    57.923    59.923    61.940    63.973    66.020    68.080    70.151    72.232    74.322    76.419    78.521    80.626    82.733    84.841    86.946    89.048    91.144    93.233    95.313    97.381    99.436   101.474   103.495   105.496   107.475   109.430   111.357   112.822   109.124   105.550   102.102    98.780    95.583    92.511    89.565    86.743    84.048    81.478    79.033    76.713    74.519    72.450    70.507    68.689    66.996    65.429    63.987    62.671    61.480    60.414    59.473    58.659    57.969    57.405    56.966    56.652    56.464    56.402    56.464    56.652    56.966    57.405    57.969    58.659    59.473    60.414    61.480    62.671    63.987    65.429    66.996    68.689    70.507    72.450    74.519    76.713    79.033    81.478    84.048    86.743    89.565    92.511    95.583    98.780   102.102   105.550   109.124   112.822   111.357   109.430   107.475   105.496   103.495   101.474    99.436    97.381    95.313    93.233    91.144    89.048    86.946    84.841    82.733    80.626    78.521    76.419    74.322    72.232    70.151    68.080    66.020    63.973    61.940    59.923    57.923    55.942    53.980    52.039    50.120    48.224    46.352    44.506    42.686    40.893    39.129    37.394    35.689    34.016    32.374    30.765    29.190    27.649    26.143    24.673    23.240    21.844    20.487    19.167    17.887    16.647    15.447    14.289    13.171    12.096    11.064    10.075     9.129     8.227     7.370     6.558     5.791     5.071     4.396     3.768     3.188     2.654     2.169     1.731     1.342     1.002     0.711     0.469     0.277     0.135     0.043     0.002     0.000     0.000     0.000     0.000     0.000     0.000     0.000     0.000     0.000     0.000     0.000     0.000     0.000     0.000     0.000     0.000     0.000
     0.000     0.000     0.000     0.000     0.000     0.000     0.000     0.000     0.000     0.000     0.000     0.000     0.000     0.000     0.000     0.000     0.000     0.000     0.000     0.017     0.083     0.200     0.366     0.582     0.846     1.159     1.521     1.931     2.389     2.894     3.446     4.044     4.689     5.380     6.116     6.898     7.723     8.593     9.507    10.464    11.463    12.505    13.588    14.712    15.877    17.082    18.326    19.609    20.930    22.289    23.684    25.115    26.582    28.083    29.619    31.187    32.788    34.420    36.082    37.775    39.496    41.245    43.020    44.822    46.648    48.498    50.370    52.264    54.179    56.112    58.063    60.031    62.014    64.010    66.020    68.040    70.070    72.107    74.151    76.200    78.252    80.306    82.359    84.411    86.458    88.500    90.534    92.558    94.571    96.570    98.554   100.520   102.466   104.390   106.290   108.163   110.007   111.821   112.133   108.685   105.362   102.165    99.093    96.147    93.326    90.630    88.060    85.615    83.296    81.101    79.033    77.089    75.271    73.579    72.011    70.570    69.253    68.062    66.996    66.056    65.241    64.551    63.987    63.548    63.235    63.047    62.984    63.047    63.235    63.548    63.987    64.551    65.241    66.056    66.996    68.062    69.253    70.570    72.011    73.579    75.271    77.089    79.033    81.101    83.296    85.615    88.060    90.630    93.326    96.147    99.093   102.165   105.362   108.685   112.133   111.821   110.007   108.163   106.290   104.390   102.466   100.520    98.554    96.570    94.571    92.558    90.534    88.500    86.458    84.411    82.359    80.306    78.252    76.200    74.151    72.107    70.070    68.040    66.020    64.010    62.014    60.031    58.063    56.112    54.179    52.264    50.370    48.498    46.648    44.822    43.020    41.245    39.496    37.775    36.082    34.420    32.788    31.187    29.619    28.083    26.582    25.115    23.684    22.289    20.930    19.609    18.326    17.082    15.877    14.712    13.588    12.505    11.463    10.464     9.507     8.593     7.723     6.898     6.116     5.380     4.689     4.044     3.446     2.894     2.389     1.931     1.521     1.159     0.846     0.582     0.366     0.200     0.083     0.017     0.000     0.000     0.000     0.000     0.000     0.000     0.000     0.000     0.000     0.000     0.000     0.000     0.000     0.000     0.000     0.000     0.000     0.000
     0.000     0.000     0.000     0.000     0.000     0.000     0.000     0.000     0.000     0.000     0.000     0.000     0.000     0.000     0.000     0.000     0.000     0.000     0.000     0.003     0.044     0.134     0.275     0.464     0.702     0.988     1.322     1.704     2.134     2.610     3.133     3.703     4.318     4.978     5.684     6.434     7.229     8.067     8.948     9.872    10.839    11.847    12.896    13.986    15.116    16.285    17.493    18.740    20.024    21.345    22.702    24.095    25.523    26.985    28.481    30.008    31.568    33.159    34.779    36.429    38.107    39.812    41.544    43.300    45.081    46.886    48.712    50.559    52.426    54.311    56.214    58.133    60.067    62.014    63.973    65.942    67.921    69.907    71.899    73.896    75.895    77.896    79.896    81.894    83.888    85.875    87.855    89.826    91.785    93.730    95.659    97.571    99.463   101.334   103.180   105.000   106.792   108.553   110.282   111.976   112.070   108.873   105.801   102.855   100.034    97.338    94.768    92.323    90.003    87.809    85.740    83.797    81.979    80.286    78.719    77.277    75.961    74.770    73.704    72.764    71.949    71.259    70.695    70.256    69.943    69.755    69.692    69.755    69.943    70.256    70.695    71.259    71.949    72.764    73.704    74.770    75.961    77.277    78.719    80.286    81.979    83.797    85.740    87.809    90.003    92.323    94.768    97.338   100.034   102.855   105.801   108.873   112.070   111.976   110.282   108.553   106.792   105.000   103.180   101.334    99.463    97.571    95.659    93.730    91.785    89.826    87.855    85.875    83.888    81.894    79.896    77.896    75.895    73.896    71.899    69.907    67.921    65.942    63.973    62.014    60.067    58.133    56.214    54.311    52.426    50.559    48.712    46.886    45.081    43.300    41.544    39.812    38.107    36.429    34.779    33.159    31.568    30.008    28.481    26.985    25.523    24.095    22.702    21.345    20.024    18.740    17.493    16.285    15.116    13.986    12.896    11.847    10.839     9.872     8.948     8.067     7.229     6.434     5.684     4.978     4.318     3.703     3.133     2.610     2.134     1.704     1.322     0.988     0.702     0.464     0.275     0.134     0.044     0.003     0.000     0.000     0.000     0.000     0.000     0.000     0.000     0.000     0.000     0.000     0.000     0.000     0.000     0.000     0.000     0.000     0.000     0.000
     0.000     0.000     0.000     0.000     0.000     0.000     0.000     0.000     0.000     0.000     0.000     0.000     0.000     0.000     0.000     0.000     0.000     0.000     0.000     0.000     0.016     0.081     0.195     0.358     0.569     0.828     1.135     1.489     1.890     2.337     2.831     3.371     3.957     4.587     5.262     5.981     6.744     7.550     8.399     9.291    10.224    11.198    12.213    13.268    14.363    15.497    16.669    17.879    19.127    20.410    21.730    23.084    24.473    25.896    27.352    28.839    30.358    31.907    33.486    35.093    36.728    38.390    40.077    41.789    43.525    45.284    47.064    48.865    50.685    52.523    54.378    56.248    58.133    60.031    61.940    63.859    65.787    67.723    69.664    71.609    73.556    75.505    77.453    79.398    81.339    83.273    85.200    87.117    89.023    90.915    92.791    94.650    96.490    98.307   100.102   101.870   103.610   105.321   106.999   108.644   110.252   111.821   112.634   109.688   106.867   104.171   101.601    99.156    96.836    94.642    92.574    90.630    88.812    87.120    85.552    84.111    82.794    81.603    80.537    79.597    78.782    78.092    77.528    77.089    76.776    76.588    76.525    76.588    76.776    77.089    77.528    78.092    78.782    79.597    80.537    81.603    82.794    84.111    85.552    87.120    88.812    90.630    92.574    94.642    96.836    99.156   101.601   104.171   106.867   109.688   112.634   111.821   110.252   108.644   106.999   105.321   103.610   101.870   100.102    98.307    96.490    94.650    92.791    90.915    89.023    87.117    85.200    83.273    81.339    79.398    77.453    75.505    73.556    71.609    69.664    67.723    65.787    63.859    61.940    60.031    58.133    56.248    54.378    52.523    50.685    48.865    47.064    45.284    43.525    41.789    40.077    38.390    36.728    35.093    33.486    31.907    30.358    28.839    27.352    25.896    24.473    23.084    21.730    20.410    19.127    17.879    16.669    15.497    14.363    13.268    12.213    11.198    10.224     9.291     8.399     7.550     6.744     5.981     5.262     4.587     3.957     3.371     2.831     2.337     1.890     1.489     1.135     0.828     0.569     0.358     0.195     0.081     0.016     0.000     0.000     0.000     0.000     0.000     0.000     0.000     0.000     0.000     0.000     0.000     0.000     0.000     0.000     0.000     0.000     0.000     0.000     0.000
     0.000     0.000     0.000     0.000     0.000     0.000     0.000     0.000     0.000     0.000     0.000     0.000     0.000     0.000     0.000     0.000     0.000     0.000     0.000     0.000     0.002     0.041     0.129     0.264     0.448     0.680     0.959     1.285     1.657     2.076     2.541     3.051     3.607     4.207     4.851     5.539     6.270     7.044     7.861     8.719     9.619    10.560    11.540    12.561    13.621    14.719    15.855    17.029    18.239    19.486    20.767    22.084    23.434    24.817    26.233    27.680    29.158    30.666    32.202    33.767    35.360    36.978    38.622    40.290    41.981    43.695    45.429    47.184    48.957    50.748    52.555    54.378    56.214    58.063    59.923    61.793    63.671    65.556    67.446    69.340    71.237    73.134    75.030    76.923    78.812    80.695    82.569    84.434    86.288    88.128    89.952    91.759    93.547    95.313    97.056    98.774   100.464   102.125   103.754   105.350   106.911   108.433   109.916   111.357   112.755   111.130   108.559   106.115   103.795   101.601    99.532    97.589    95.771    94.078    92.511    91.069    89.753    88.561    87.496    86.555    85.740    85.051    84.487    84.048    83.734    83.546    83.484    83.546    83.734    84.048    84.487    85.051    85.740    86.555    87.496    88.561    89.753    91.069    92.511    94.078    95.771    97.589    99.532   101.601   103.795   106.115   108.559   111.130   112.755   111.357   109.916   108.433   106.911   105.350   103.754   102.125   100.464    98.774    97.056    95.313    93.547    91.759    89.952    88.128    86.288    84.434    82.569    80.695    78.812    76.923    75.030    73.134    71.237    69.340    67.446    65.556    63.671    61.793    59.923    58.063    56.214    54.378    52.555    50.748    48.957    47.184    45.429    43.695    41.981    40.290    38.622    36.978    35.360    33.767    32.202    30.666    29.158    27.680    26.233    24.817    23.434    22.084    20.767    19.486    18.239    17.029    15.855    14.719    13.621    12.561    11.540    10.560     9.619     8.719     7.861     7.044     6.270     5.539     4.851     4.207     3.607     3.051     2.541     2.076     1.657     1.285     0.959     0.680     0.448     0.264     0.129     0.041     0.002     0.000     0.000     0.000     0.000     0.000     0.000     0.000     0.000     0.000     0.000     0.000     0.000     0.000     0.000     0.000     0.000     0.000     0.000     0.000
     0.000     0.000     0.000     0.000     0.000     0.000     0.000     0.000     0.000     0.000     0.000     0.000     0.000     0.000     0.000     0.000     0.000     0.000     0.000     0.000     0.000     0.014     0.075     0.184     0.341     0.545     0.796     1.094     1.438     1.827     2.263     2.743     3.269     3.838     4.451     5.108     5.807     6.550     7.334     8.159     9.025     9.932    10.879    11.865    12.889    13.952    15.053    16.190    17.363    18.572    19.816    21.094    22.405    23.749    25.125    26.532    27.969    29.436    30.931    32.454    34.004    35.579    37.179    38.803    40.450    42.119    43.808    45.517    47.244    48.988    50.748    52.523    54.311    56.112    57.923    59.744    61.573    63.408    65.248    67.092    68.938    70.784    72.629    74.472    76.309    78.141    79.964    81.778    83.580    85.369    87.142    88.898    90.635    92.351    94.044    95.713    97.354    98.966   100.548   102.097   103.610   105.088   106.526   107.923   109.278   110.588   111.852   113.067   110.879   108.685   106.616   104.673   102.855   101.162    99.595    98.153    96.836    95.645    94.580    93.639    92.824    92.135    91.571    91.132    90.818    90.630    90.568    90.630    90.818    91.132    91.571    92.135    92.824    93.639    94.580    95.645    96.836    98.153    99.595   101.162   102.855   104.673   106.616   108.685   110.879   113.067   111.852   110.588   109.278   107.923   106.526   105.088   103.610   102.097   100.548    98.966    97.354    95.713    94.044    92.351    90.635    88.898    87.142    85.369    83.580    81.778    79.964    78.141    76.309    74.472    72.629    70.784    68.938    67.092    65.248    63.408    61.573    59.744    57.923    56.112    54.311    52.523    50.748    48.988    47.244    45.517    43.808    42.119    40.450    38.803    37.179    35.579    34.004    32.454    30.931    29.436    27.969    26.532    25.125    23.749    22.405    21.094    19.816    18.572    17.363    16.190    15.053    13.952    12.889    11.865    10.879     9.932     9.025     8.159     7.334     6.550     5.807     5.108     4.451     3.838     3.269     2.743     2.263     1.827     1.438     1.094     0.796     0.545     0.341     0.184     0.075     0.014     0.000     0.000     0.000     0.000     0.000     0.000     0.000     0.000     0.000     0.000     0.000     0.000     0.000     0.000     0.000     0.000     0.000     0.000     0.000     0.000
     0.000     0.000     0.000     0.000     0.000     0.000     0.000     0.000     0.000     0.000     0.000     0.000     0.000     0.000     0.000     0.000     0.000     0.000     0.000     0.000     0.000     0.001     0.035     0.117     0.247     0.423     0.646     0.916     1.231     1.592     1.997     2.448     2.943     3.482     4.064     4.689     5.357     6.067     6.818     7.611     8.444     9.317    10.229    11.180    12.170    13.197    14.261    15.362    16.499    17.670    18.876    20.116    21.389    22.693    24.030    25.397    26.793    28.219    29.673    31.154    32.661    34.193    35.750    37.331    38.933    40.557    42.201    43.865    45.546    47.244    48.957    50.685    52.426    54.179    55.942    57.714    59.494    61.280    63.071    64.865    66.661    68.458    70.253    72.045    73.832    75.613    77.386    79.149    80.901    82.640    84.363    86.069    87.757    89.424    91.068    92.688    94.281    95.846    97.381    98.884   100.352   101.785   103.180   104.535   105.848   107.118   108.343   109.521   110.650   111.728   112.755   111.882   110.064   108.371   106.804   105.362   104.046   102.855   101.789   100.849   100.034    99.344    98.780    98.341    98.028    97.840    97.777    97.840    98.028    98.341    98.780    99.344   100.034   100.849   101.789   102.855   104.046   105.362   106.804   108.371   110.064   111.882   112.755   111.728   110.650   109.521   108.343   107.118   105.848   104.535   103.180   101.785   100.352    98.884    97.381    95.846    94.281    92.688    91.068    89.424    87.757    86.069    84.363    82.640    80.901    79.149    77.386    75.613    73.832    72.045    70.253    68.458    66.661    64.865    63.071    61.280    59.494    57.714    55.942    54.179    52.426    50.685    48.957    47.244    45.546    43.865    42.201    40.557    38.933    37.331    35.750    34.193    32.661    31.154    29.673    28.219    26.793    25.397    24.030    22.693    21.389    20.116    18.876    17.670    16.499    15.362    14.261    13.197    12.170    11.180    10.229     9.317     8.444     7.611     6.818     6.067     5.357     4.689     4.064     3.482     2.943     2.448     1.997     1.592     1.231     0.916     0.646     0.423     0.247     0.117     0.035     0.001     0.000     0.000     0.000     0.000     0.000     0.000     0.000     0.000     0.000     0.000     0.000     0.000     0.000     0.000     0.000     0.000     0.000     0.000     0.000     0.000
     0.000     0.000     0.000     0.000     0.000     0.000     0.000     0.000     0.000     0.000     0.000     0.000     0.000     0.000     0.000     0.000     0.000     0.000     0.000     0.000     0.000     0.000     0.010     0.065     0.167     0.316     0.510     0.751     1.038     1.369     1.746     2.166     2.631     3.139     3.690     4.284     4.920     5.597     6.316     7.076     7.875     8.714     9.592    10.509    11.463    12.455    13.483    14.547    15.647    16.781    17.949    19.151    20.385    21.651    22.948    24.274    25.631    27.016    28.428    29.867    31.332    32.822    34.336    35.873    37.432    39.011    40.611    42.229    43.865    45.517    47.184    48.865    50.559    52.264    53.980    55.704    57.436    59.174    60.916    62.661    64.408    66.155    67.901    69.643    71.381    73.113    74.836    76.550    78.252    79.942    81.616    83.273    84.912    86.531    88.128    89.700    91.247    92.765    94.255    95.713    97.137    98.527    99.879   101.193   102.466   103.697   104.884   106.025   107.118   108.163   109.157   110.099   110.987   111.821   112.598   112.697   111.380   110.189   109.124   108.183   107.368   106.679   106.115   105.676   105.362   105.174   105.112   105.174   105.362   105.676   106.115   106.679   107.368   108.183   109.124   110.189   111.380   112.697   112.598   111.821   110.987   110.099   109.157   108.163   107.118   106.025   104.884   103.697   102.466   101.193    99.879    98.527    97.137    95.713    94.255    92.765    91.247    89.700    88.128    86.531    84.912    83.273    81.616    79.942    78.252    76.550    74.836    73.113    71.381    69.643    67.901    66.155    64.408    62.661    60.916    59.174    57.436    55.704    53.980    52.264    50.559    48.865    47.184    45.517    43.865    42.229    40.611    39.011    37.432    35.873    34.336    32.822    31.332    29.867    28.428    27.016    25.631    24.274    22.948    21.651    20.385    19.151    17.949    16.781    15.647    14.547    13.483    12.455    11.463    10.509     9.592     8.714     7.875     7.076     6.316     5.597     4.920     4.284     3.690     3.139     2.631     2.166     1.746     1.369     1.038     0.751     0.510     0.316     0.167     0.065     0.010     0.000     0.000     0.000     0.000     0.000     0.000     0.000     0.000     0.000     0.000     0.000     0.000     0.000     0.000     0.000     0.000     0.000     0.000     0.000     0.000     0.000
     0.000     0.000     0.000     0.000     0.000     0.000     0.000     0.000     0.000     0.000     0.000     0.000     0.000     0.000     0.000     0.000     0.000     0.000     0.000     0.000     0.000     0.000     0.000     0.028     0.102     0.223     0.389     0.602     0.859     1.161     1.508     1.898     2.333     2.810     3.330     3.892     4.496     5.141     5.828     6.554     7.320     8.125     8.969     9.851    10.770    11.726    12.718    13.746    14.809    15.906    17.037    18.200    19.396    20.622    21.880    23.167    24.483    25.827    27.198    28.596    30.019    31.467    32.938    34.432    35.947    37.482    39.037    40.611    42.201    43.808    45.429    47.064    48.712    50.370    52.039    53.716    55.400    57.090    58.784    60.481    62.180    63.878    65.575    67.269    68.958    70.641    72.316    73.981    75.635    77.276    78.902    80.512    82.103    83.675    85.224    86.751    88.251    89.725    91.170    92.584    93.966    95.313    96.624    97.898    99.132   100.324   101.474   102.580   103.639   104.651   105.614   106.526   107.386   108.193   108.945   109.642   110.282   110.864   111.388   111.852   112.256   112.598   112.880   113.099   112.822   112.634   112.572   112.634   112.822   113.099   112.880   112.598   112.256   111.852   111.388   110.864   110.282   109.642   108.945   108.193   107.386   106.526   105.614   104.651   103.639   102.580   101.474   100.324    99.132    97.898    96.624    95.313    93.966    92.584    91.170    89.725    88.251    86.751    85.224    83.675    82.103    80.512    78.902    77.276    75.635    73.981    72.316    70.641    68.958    67.269    65.575    63.878    62.180    60.481    58.784    57.090    55.400    53.716    52.039    50.370    48.712    47.064    45.429    43.808    42.201    40.611    39.037    37.482    35.947    34.432    32.938    31.467    30.019    28.596    27.198    25.827    24.483    23.167    21.880    20.622    19.396    18.200    17.037    15.906    14.809    13.746    12.718    11.726    10.770     9.851     8.969     8.125     7.320     6.554     5.828     5.141     4.496     3.892     3.330     2.810     2.333     1.898     1.508     1.161     0.859     0.602     0.389     0.223     0.102     0.028     0.000     0.000     0.000     0.000     0.000     0.000     0.000     0.000     0.000     0.000     0.000     0.000     0.000     0.000     0.000     0.000     0.000     0.000     0.000     0.000     0.000     0.000
     0.000     0.000     0.000     0.000     0.000     0.000     0.000     0.000     0.000     0.000     0.000     0.000     0.000     0.000     0.000     0.000     0.000     0.000     0.000     0.000     0.000     0.000     0.000     0.006     0.053     0.145     0.283     0.467     0.695     0.968     1.285     1.645     2.049     2.496     2.984     3.515     4.087     4.700     5.353     6.046     6.779     7.550     8.360     9.207    10.091    11.012    11.968    12.960    13.986    15.046    16.139    17.264    18.421    19.609    20.827    22.075    23.351    24.654    25.985    27.341    28.723    30.128    31.557    33.008    34.479    35.971    37.482    39.011    40.557    42.119    43.695    45.284    46.886    48.498    50.120    51.750    53.387    55.030    56.676    58.326    59.977    61.628    63.277    64.923    66.564    68.199    69.826    71.443    73.050    74.643    76.222    77.785    79.330    80.855    82.359    83.840    85.296    86.726    88.128    89.499    90.839    92.145    93.416    94.650    95.846    97.002    98.116    99.187   100.213   101.193   102.125   103.008   103.841   104.622   105.350   106.025   106.644   107.207   107.714   108.163   108.553   108.885   109.157   109.369   109.521   109.612   109.642   109.612   109.521   109.369   109.157   108.885   108.553   108.163   107.714   107.207   106.644   106.025   105.350   104.622   103.841   103.008   102.125   101.193   100.213    99.187    98.116    97.002    95.846    94.650    93.416    92.145    90.839    89.499    88.128    86.726    85.296    83.840    82.359    80.855    79.330    77.785    76.222    74.643    73.050    71.443    69.826    68.199    66.564    64.923    63.277    61.628    59.977    58.326    56.676    55.030    53.387    51.750    50.120    48.498    46.886    45.284    43.695    42.119    40.557    39.011    37.482    35.971    34.479    33.008    31.557    30.128    28.723    27.341    25.985    24.654    23.351    22.075    20.827    19.609    18.421    17.264    16.139    15.046    13.986    12.960    11.968    11.012    10.091     9.207     8.360     7.550     6.779     6.046     5.353     4.700     4.087     3.515     2.984     2.496     2.049     1.645     1.285     0.968     0.695     0.467     0.283     0.145     0.053     0.006     0.000     0.000     0.000     0.000     0.000     0.000     0.000     0.000     0.000     0.000     0.000     0.000     0.000     0.000     0.000     0.000     0.000     0.000     0.000     0.000     0.000     0.000
     0.000     0.000     0.000     0.000     0.000     0.000     0.000     0.000     0.000     0.000     0.000     0.000     0.000     0.000     0.000     0.000     0.000     0.000     0.000     0.000     0.000     0.000     0.000     0.000     0.019     0.083     0.193     0.348     0.547     0.790     1.077     1.408     1.781     2.197     2.654     3.153     3.693     4.274     4.894     5.554     6.253     6.991     7.766     8.578     9.427    10.313    11.233    12.188    13.178    14.201    15.256    16.344    17.463    18.612    19.791    20.999    22.235    23.498    24.788    26.104    27.444    28.807    30.194    31.602    33.031    34.479    35.947    37.432    38.933    40.450    41.981    43.525    45.081    46.648    48.224    49.808    51.398    52.994    54.595    56.197    57.801    59.405    61.007    62.606    64.200    65.787    67.367    68.938    70.498    72.045    73.578    75.094    76.594    78.074    79.533    80.970    82.383    83.769    85.128    86.458    87.757    89.023    90.255    91.451    92.610    93.730    94.809    95.846    96.840    97.789    98.691    99.546   100.352   101.108   101.813   102.466   103.065   103.610   104.101   104.535   104.913   105.233   105.496   105.702   105.848   105.936   105.966   105.936   105.848   105.702   105.496   105.233   104.913   104.535   104.101   103.610   103.065   102.466   101.813   101.108   100.352    99.546    98.691    97.789    96.840    95.846    94.809    93.730    92.610    91.451    90.255    89.023    87.757    86.458    85.128    83.769    82.383    80.970    79.533    78.074    76.594    75.094    73.578    72.045    70.498    68.938    67.367    65.787    64.200    62.606    61.007    59.405    57.801    56.197    54.595    52.994    51.398    49.808    48.224    46.648    45.081    43.525    41.981    40.450    38.933    37.432    35.947    34.479    33.031    31.602    30.194    28.807    27.444    26.104    24.788    23.498    22.235    20.999    19.791    18.612    17.463    16.344    15.256    14.201    13.178    12.188    11.233    10.313     9.427     8.578     7.766     6.991     6.253     5.554     4.894     4.274     3.693     3.153     2.654     2.197     1.781     1.408     1.077     0.790     0.547     0.348     0.193     0.083     0.019     0.000     0.000     0.000     0.000     0.000     0.000     0.000     0.000     0.000     0.000     0.000     0.000     0.000     0.000     0.000     0.000     0.000     0.000     0.000     0.000     0.000     0.000     0.000
     0.000     0.000     0.000     0.000     0.000     0.000     0.000     0.000     0.000     0.000     0.000     0.000     0.000     0.000     0.000     0.000     0.000     0.000     0.000     0.000     0.000     0.000     0.000     0.000     0.002     0.038     0.120     0.245     0.415     0.629     0.886     1.186     1.529     1.914     2.340     2.807     3.315     3.863     4.451     5.078     5.744     6.447     7.188     7.966     8.780     9.630    10.514    11.433    12.386    13.372    14.390    15.440    16.521    17.632    18.772    19.940    21.137    22.360    23.610    24.884    26.183    27.505    28.850    30.216    31.602    33.008    34.432    35.873    37.331    38.803    40.290    41.789    43.300    44.822    46.352    47.890    49.435    50.985    52.539    54.096    55.653    57.211    58.766    60.319    61.866    63.408    64.942    66.466    67.980    69.482    70.969    72.441    73.896    75.332    76.747    78.141    79.511    80.855    82.173    83.462    84.721    85.948    87.142    88.301    89.424    90.508    91.554    92.558    93.520    94.439    95.313    96.141    96.921    97.653    98.335    98.966    99.546   100.074   100.548   100.968   101.334   101.644   101.898   102.097   102.239   102.324   102.352   102.324   102.239   102.097   101.898   101.644   101.334   100.968   100.548   100.074    99.546    98.966    98.335    97.653    96.921    96.141    95.313    94.439    93.520    92.558    91.554    90.508    89.424    88.301    87.142    85.948    84.721    83.462    82.173    80.855    79.511    78.141    76.747    75.332    73.896    72.441    70.969    69.482    67.980    66.466    64.942    63.408    61.866    60.319    58.766    57.211    55.653    54.096    52.539    50.985    49.435    47.890    46.352    44.822    43.300    41.789    40.290    38.803    37.331    35.873    34.432    33.008    31.602    30.216    28.850    27.505    26.183    24.884    23.610    22.360    21.137    19.940    18.772    17.632    16.521    15.440    14.390    13.372    12.386    11.433    10.514     9.630     8.780     7.966     7.188     6.447     5.744     5.078     4.451     3.863     3.315     2.807     2.340     1.914     1.529     1.186     0.886     0.629     0.415     0.245     0.120     0.038     0.002     0.000     0.000     0.000     0.000     0.000     0.000     0.000     0.000     0.000     0.000     0.000     0.000     0.000     0.000     0.000     0.000     0.000     0.000     0.000     0.000     0.000     0.000     0.000
     0.000     0.000     0.000     0.000     0.000     0.000     0.000     0.000     0.000     0.000     0.000     0.000     0.000     0.000     0.000     0.000     0.000     0.000     0.000     0.000     0.000     0.000     0.000     0.000     0.000     0.010     0.063     0.160     0.301     0.485     0.712     0.982     1.294     1.647     2.042     2.478     2.954     3.470     4.025     4.619     5.251     5.920     6.627     7.370     8.149     8.964     9.813    10.696    11.612    12.561    13.542    14.554    15.597    16.669    17.771    18.900    20.057    21.241    22.450    23.684    24.942    26.223    27.526    28.850    30.194    31.557    32.938    34.336    35.750    37.179    38.622    40.077    41.544    43.020    44.506    45.999    47.499    49.003    50.512    52.023    53.535    55.046    56.556    58.063    59.565    61.061    62.550    64.029    65.498    66.955    68.398    69.826    71.237    72.629    74.002    75.353    76.682    77.985    79.262    80.512    81.732    82.921    84.077    85.200    86.288    87.338    88.351    89.323    90.255    91.144    91.990    92.791    93.547    94.255    94.915    95.526    96.087    96.597    97.056    97.462    97.816    98.116    98.362    98.554    98.691    98.774    98.801    98.774    98.691    98.554    98.362    98.116    97.816    97.462    97.056    96.597    96.087    95.526    94.915    94.255    93.547    92.791    91.990    91.144    90.255    89.323    88.351    87.338    86.288    85.200    84.077    82.921    81.732    80.512    79.262    77.985    76.682    75.353    74.002    72.629    71.237    69.826    68.398    66.955    65.498    64.029    62.550    61.061    59.565    58.063    56.556    55.046    53.535    52.023    50.512    49.003    47.499    45.999    44.506    43.020    41.544    40.077    38.622    37.179    35.750    34.336    32.938    31.557    30.194    28.850    27.526    26.223    24.942    23.684    22.450    21.241    20.057    18.900    17.771    16.669    15.597    14.554    13.542    12.561    11.612    10.696     9.813     8.964     8.149     7.370     6.627     5.920     5.251     4.619     4.025     3.470     2.954     2.478     2.042     1.647     1.294     0.982     0.712     0.485     0.301     0.160     0.063     0.010     0.000     0.000     0.000     0.000     0.000     0.000     0.000     0.000     0.000     0.000     0.000     0.000     0.000     0.000     0.000     0.000     0.000     0.000     0.000     0.000     0.000     0.000     0.000     0.000
     0.000     0.000     0.000     0.000     0.000     0.000     0.000     0.000     0.000     0.000     0.000     0.000     0.000     0.000     0.000     0.000     0.000     0.000     0.000     0.000     0.000     0.000     0.000     0.000     0.000     0.000     0.024     0.092     0.203     0.358     0.555     0.795     1.076     1.399     1.762     2.166     2.610     3.094     3.616     4.177     4.775     5.411     6.083     6.792     7.536     8.315     9.129     9.976    10.856    11.768    12.712    13.687    14.692    15.726    16.789    17.879    18.997    20.141    21.310    22.504    23.721    24.961    26.223    27.505    28.807    30.128    31.467    32.822    34.193    35.579    36.978    38.390    39.812    41.245    42.686    44.134    45.589    47.049    48.513    49.979    51.446    52.913    54.378    55.840    57.297    58.749    60.193    61.628    63.052    64.465    65.865    67.249    68.618    69.968    71.299    72.609    73.896    75.159    76.397    77.607    78.790    79.942    81.062    82.150    83.203    84.220    85.200    86.142    87.044    87.905    88.724    89.499    90.230    90.915    91.554    92.145    92.688    93.181    93.625    94.018    94.360    94.650    94.888    95.074    95.207    95.286    95.313    95.286    95.207    95.074    94.888    94.650    94.360    94.018    93.625    93.181    92.688    92.145    91.554    90.915    90.230    89.499    88.724    87.905    87.044    86.142    85.200    84.220    83.203    82.150    81.062    79.942    78.790    77.607    76.397    75.159    73.896    72.609    71.299    69.968    68.618    67.249    65.865    64.465    63.052    61.628    60.193    58.749    57.297    55.840    54.378    52.913    51.446    49.979    48.513    47.049    45.589    44.134    42.686    41.245    39.812    38.390    36.978    35.579    34.193    32.822    31.467    30.128    28.807    27.505    26.223    24.961    23.721    22.504    21.310    20.141    18.997    17.879    16.789    15.726    14.692    13.687    12.712    11.768    10.856     9.976     9.129     8.315     7.536     6.792     6.083     5.411     4.775     4.177     3.616     3.094     2.610     2.166     1.762     1.399     1.076     0.795     0.555     0.358     0.203     0.092     0.024     0.000     0.000     0.000     0.000     0.000     0.000     0.000     0.000     0.000     0.000     0.000     0.000     0.000     0.000     0.000     0.000     0.000     0.000     0.000     0.000     0.000     0.000     0.000     0.000     0.000
     0.000     0.000     0.000     0.000     0.000     0.000     0.000     0.000     0.000     0.000     0.000     0.000     0.000     0.000     0.000     0.000     0.000     0.000     0.000     0.000     0.000     0.000     0.000     0.000     0.000     0.000     0.003     0.042     0.124     0.249     0.416     0.625     0.876     1.168     1.500     1.872     2.284     2.735     3.225     3.753     4.318     4.920     5.558     6.232     6.942     7.686     8.464     9.275    10.119    10.994    11.901    12.839    13.806    14.802    15.827    16.879    17.957    19.062    20.191    21.345    22.522    23.721    24.942    26.183    27.444    28.723    30.019    31.332    32.661    34.004    35.360    36.728    38.107    39.496    40.893    42.298    43.709    45.125    46.544    47.966    49.389    50.811    52.232    53.650    55.063    56.471    57.871    59.262    60.644    62.014    63.370    64.713    66.039    67.348    68.638    69.907    71.154    72.378    73.578    74.750    75.895    77.011    78.096    79.149    80.169    81.154    82.103    83.015    83.888    84.721    85.513    86.263    86.971    87.633    88.251    88.823    89.348    89.826    90.255    90.635    90.966    91.247    91.477    91.656    91.785    91.862    91.887    91.862    91.785    91.656    91.477    91.247    90.966    90.635    90.255    89.826    89.348    88.823    88.251    87.633    86.971    86.263    85.513    84.721    83.888    83.015    82.103    81.154    80.169    79.149    78.096    77.011    75.895    74.750    73.578    72.378    71.154    69.907    68.638    67.348    66.039    64.713    63.370    62.014    60.644    59.262    57.871    56.471    55.063    53.650    52.232    50.811    49.389    47.966    46.544    45.125    43.709    42.298    40.893    39.496    38.107    36.728    35.360    34.004    32.661    31.332    30.019    28.723    27.444    26.183    24.942    23.721    22.522    21.345    20.191    19.062    17.957    16.879    15.827    14.802    13.806    12.839    11.901    10.994    10.119     9.275     8.464     7.686     6.942     6.232     5.558     4.920     4.318     3.753     3.225     2.735     2.284     1.872     1.500     1.168     0.876     0.625     0.416     0.249     0.124     0.042     0.003     0.000     0.000     0.000     0.000     0.000     0.000     0.000     0.000     0.000     0.000     0.000     0.000     0.000     0.000     0.000     0.000     0.000     0.000     0.000     0.000     0.000     0.000     0.000     0.000     0.000
     0.000     0.000     0.000     0.000     0.000     0.000     0.000     0.000     0.000     0.000     0.000     0.000     0.000     0.000     0.000     0.000     0.000     0.000     0.000     0.000     0.000     0.000     0.000     0.000     0.000     0.000     0.000     0.011     0.064     0.159     0.296     0.475     0.695     0.956     1.257     1.597     1.977     2.396     2.853     3.348     3.879     4.448     5.052     5.692     6.367     7.076     7.818     8.593     9.401    10.240    11.110    12.011    12.940    13.899    14.885    15.899    16.939    18.004    19.094    20.208    21.345    22.504    23.684    24.884    26.104    27.341    28.596    29.867    31.154    32.454    33.767    35.093    36.429    37.775    39.129    40.490    41.858    43.230    44.606    45.984    47.363    48.742    50.120    51.494    52.864    54.228    55.586    56.934    58.273    59.601    60.916    62.217    63.502    64.770    66.020    67.249    68.458    69.643    70.805    71.941    73.050    74.130    75.181    76.200    77.187    78.141    79.059    79.942    80.786    81.593    82.359    83.085    83.769    84.411    85.008    85.561    86.069    86.531    86.946    87.314    87.634    87.905    88.128    88.301    88.425    88.500    88.525    88.500    88.425    88.301    88.128    87.905    87.634    87.314    86.946    86.531    86.069    85.561    85.008    84.411    83.769    83.085    82.359    81.593    80.786    79.942    79.059    78.141    77.187    76.200    75.181    74.130    73.050    71.941    70.805    69.643    68.458    67.249    66.020    64.770    63.502    62.217    60.916    59.601    58.273    56.934    55.586    54.228    52.864    51.494    50.120    48.742    47.363    45.984    44.606    43.230    41.858    40.490    39.129    37.775    36.429    35.093    33.767    32.454    31.154    29.867    28.596    27.341    26.104    24.884    23.684    22.504    21.345    20.208    19.094    18.004    16.939    15.899    14.885    13.899    12.940    12.011    11.110    10.240     9.401     8.593     7.818     7.076     6.367     5.692     5.052     4.448     3.879     3.348     2.853     2.396     1.977     1.597     1.257     0.956     0.695     0.475     0.296     0.159     0.064     0.011     0.000     0.000     0.000     0.000     0.000     0.000     0.000     0.000     0.000     0.000     0.000     0.000     0.000     0.000     0.000     0.000     0.000     0.000     0.000     0.000     0.000     0.000     0.000     0.000     0.000     0.000
[truncated: 55,463 more chars]
