# Supplementary material for: The near-field tsunami generated by the 15 January 2022 eruption of the Hunga Tonga-Hunga Ha’apai volcano and its impact on Tongatapu, Tonga
Source: Sci Rep. 2022 Sep 7;12:15187. doi: 10.1038/s41598-022-19486-w (PMC9452557; doi:10.1038/s41598-022-19486-w)
Supplement: Supplementary file 2 — Supplementary Information 2. [file 41598_2022_19486_MOESM2_ESM.zip › WL_900TNT.asc]

ncols                       252
nrows                       180
xllcorner              -175.427
yllcorner               -20.570
cellsize      0.000277777784504
NODATA_value  -9999
     0.000     0.000     0.000     0.000     0.000     0.000     0.000     0.000     0.000     0.000     0.000     0.000     0.000     0.000     0.000     0.000     0.000     0.000     0.000     0.000     0.000     0.000     0.000     0.000     0.000     0.000     0.000     0.000     0.000     0.000     0.000     0.000     0.000     0.000     0.000     0.000     0.002     0.027     0.081     0.163     0.272     0.409     0.571     0.760     0.974     1.213     1.476     1.763     2.074     2.406     2.761     3.137     3.534     3.951     4.387     4.843     5.317     5.808     6.316     6.841     7.381     7.936     8.505     9.088     9.684    10.291    10.911    11.541    12.180    12.829    13.487    14.152    14.824    15.502    16.186    16.874    17.567    18.262    18.960    19.659    20.359    21.059    21.758    22.455    23.151    23.843    24.531    25.214    25.892    26.563    27.228    27.884    28.532    29.171    29.800    30.418    31.024    31.619    32.200    32.768    33.321    33.860    34.383    34.890    35.380    35.853    36.307    36.744    37.161    37.559    37.936    38.294    38.630    38.945    39.238    39.509    39.758    39.984    40.187    40.367    40.523    40.655    40.764    40.848    40.909    40.945    40.957    40.945    40.909    40.848    40.764    40.655    40.523    40.367    40.187    39.984    39.758    39.509    39.238    38.945    38.630    38.294    37.936    37.559    37.161    36.744    36.307    35.853    35.380    34.890    34.383    33.860    33.321    32.768    32.200    31.619    31.024    30.418    29.800    29.171    28.532    27.884    27.228    26.563    25.892    25.214    24.531    23.843    23.151    22.455    21.758    21.059    20.359    19.659    18.960    18.262    17.567    16.874    16.186    15.502    14.824    14.152    13.487    12.829    12.180    11.541    10.911    10.291     9.684     9.088     8.505     7.936     7.381     6.841     6.316     5.808     5.317     4.843     4.387     3.951     3.534     3.137     2.761     2.406     2.074     1.763     1.476     1.213     0.974     0.760     0.571     0.409     0.272     0.163     0.081     0.027     0.002     0.000     0.000     0.000     0.000     0.000     0.000     0.000     0.000     0.000     0.000     0.000     0.000     0.000     0.000     0.000     0.000     0.000     0.000     0.000     0.000     0.000     0.000     0.000     0.000     0.000     0.000     0.000     0.000     0.000     0.000     0.000     0.000     0.000     0.000     0.000
     0.000     0.000     0.000     0.000     0.000     0.000     0.000     0.000     0.000     0.000     0.000     0.000     0.000     0.000     0.000     0.000     0.000     0.000     0.000     0.000     0.000     0.000     0.000     0.000     0.000     0.000     0.000     0.000     0.000     0.000     0.000     0.000     0.000     0.000     0.000     0.002     0.027     0.082     0.165     0.277     0.416     0.582     0.775     0.994     1.238     1.508     1.801     2.119     2.460     2.824     3.210     3.617     4.045     4.493     4.961     5.448     5.954     6.477     7.017     7.573     8.145     8.732     9.333     9.948    10.575    11.215    11.866    12.528    13.199    13.880    14.569    15.266    15.969    16.679    17.394    18.113    18.836    19.562    20.290    21.020    21.750    22.480    23.208    23.935    24.659    25.380    26.096    26.808    27.513    28.212    28.903    29.586    30.260    30.924    31.578    32.220    32.851    33.469    34.073    34.663    35.238    35.797    36.341    36.867    37.377    37.868    38.340    38.793    39.226    39.639    40.032    40.403    40.752    41.079    41.383    41.665    41.923    42.158    42.368    42.555    42.717    42.855    42.967    43.055    43.118    43.156    43.168    43.156    43.118    43.055    42.967    42.855    42.717    42.555    42.368    42.158    41.923    41.665    41.383    41.079    40.752    40.403    40.032    39.639    39.226    38.793    38.340    37.868    37.377    36.867    36.341    35.797    35.238    34.663    34.073    33.469    32.851    32.220    31.578    30.924    30.260    29.586    28.903    28.212    27.513    26.808    26.096    25.380    24.659    23.935    23.208    22.480    21.750    21.020    20.290    19.562    18.836    18.113    17.394    16.679    15.969    15.266    14.569    13.880    13.199    12.528    11.866    11.215    10.575     9.948     9.333     8.732     8.145     7.573     7.017     6.477     5.954     5.448     4.961     4.493     4.045     3.617     3.210     2.824     2.460     2.119     1.801     1.508     1.238     0.994     0.775     0.582     0.416     0.277     0.165     0.082     0.027     0.002     0.000     0.000     0.000     0.000     0.000     0.000     0.000     0.000     0.000     0.000     0.000     0.000     0.000     0.000     0.000     0.000     0.000     0.000     0.000     0.000     0.000     0.000     0.000     0.000     0.000     0.000     0.000     0.000     0.000     0.000     0.000     0.000     0.000     0.000
     0.000     0.000     0.000     0.000     0.000     0.000     0.000     0.000     0.000     0.000     0.000     0.000     0.000     0.000     0.000     0.000     0.000     0.000     0.000     0.000     0.000     0.000     0.000     0.000     0.000     0.000     0.000     0.000     0.000     0.000     0.000     0.000     0.000     0.000     0.002     0.026     0.081     0.165     0.278     0.419     0.588     0.785     1.008     1.257     1.532     1.832     2.157     2.506     2.878     3.273     3.690     4.128     4.588     5.068     5.568     6.087     6.624     7.179     7.751     8.340     8.944     9.563    10.196    10.843    11.503    12.175    12.858    13.552    14.256    14.968    15.689    16.418    17.153    17.895    18.641    19.392    20.147    20.904    21.663    22.423    23.184    23.944    24.702    25.459    26.213    26.962    27.708    28.447    29.181    29.907    30.626    31.336    32.036    32.726    33.405    34.073    34.727    35.369    35.996    36.609    37.206    37.787    38.351    38.898    39.427    39.936    40.427    40.897    41.347    41.775    42.182    42.567    42.930    43.269    43.585    43.877    44.145    44.389    44.607    44.801    44.969    45.112    45.229    45.320    45.385    45.424    45.437    45.424    45.385    45.320    45.229    45.112    44.969    44.801    44.607    44.389    44.145    43.877    43.585    43.269    42.930    42.567    42.182    41.775    41.347    40.897    40.427    39.936    39.427    38.898    38.351    37.787    37.206    36.609    35.996    35.369    34.727    34.073    33.405    32.726    32.036    31.336    30.626    29.907    29.181    28.447    27.708    26.962    26.213    25.459    24.702    23.944    23.184    22.423    21.663    20.904    20.147    19.392    18.641    17.895    17.153    16.418    15.689    14.968    14.256    13.552    12.858    12.175    11.503    10.843    10.196     9.563     8.944     8.340     7.751     7.179     6.624     6.087     5.568     5.068     4.588     4.128     3.690     3.273     2.878     2.506     2.157     1.832     1.532     1.257     1.008     0.785     0.588     0.419     0.278     0.165     0.081     0.026     0.002     0.000     0.000     0.000     0.000     0.000     0.000     0.000     0.000     0.000     0.000     0.000     0.000     0.000     0.000     0.000     0.000     0.000     0.000     0.000     0.000     0.000     0.000     0.000     0.000     0.000     0.000     0.000     0.000     0.000     0.000     0.000     0.000     0.000
     0.000     0.000     0.000     0.000     0.000     0.000     0.000     0.000     0.000     0.000     0.000     0.000     0.000     0.000     0.000     0.000     0.000     0.000     0.000     0.000     0.000     0.000     0.000     0.000     0.000     0.000     0.000     0.000     0.000     0.000     0.000     0.000     0.000     0.001     0.025     0.079     0.163     0.277     0.419     0.590     0.790     1.016     1.270     1.550     1.855     2.186     2.542     2.922     3.326     3.752     4.201     4.671     5.163     5.675     6.207     6.757     7.327     7.914     8.519     9.140     9.776    10.428    11.094    11.773    12.466    13.170    13.886    14.612    15.349    16.094    16.847    17.608    18.376    19.150    19.928    20.711    21.497    22.286    23.076    23.868    24.659    25.450    26.239    27.026    27.810    28.589    29.364    30.132    30.894    31.649    32.395    33.133    33.860    34.576    35.282    35.974    36.654    37.320    37.971    38.607    39.226    39.829    40.415    40.982    41.530    42.059    42.567    43.055    43.522    43.966    44.389    44.788    45.164    45.516    45.843    46.146    46.424    46.677    46.904    47.104    47.279    47.427    47.548    47.643    47.710    47.751    47.764    47.751    47.710    47.643    47.548    47.427    47.279    47.104    46.904    46.677    46.424    46.146    45.843    45.516    45.164    44.788    44.389    43.966    43.522    43.055    42.567    42.059    41.530    40.982    40.415    39.829    39.226    38.607    37.971    37.320    36.654    35.974    35.282    34.576    33.860    33.133    32.395    31.649    30.894    30.132    29.364    28.589    27.810    27.026    26.239    25.450    24.659    23.868    23.076    22.286    21.497    20.711    19.928    19.150    18.376    17.608    16.847    16.094    15.349    14.612    13.886    13.170    12.466    11.773    11.094    10.428     9.776     9.140     8.519     7.914     7.327     6.757     6.207     5.675     5.163     4.671     4.201     3.752     3.326     2.922     2.542     2.186     1.855     1.550     1.270     1.016     0.790     0.590     0.419     0.277     0.163     0.079     0.025     0.001     0.000     0.000     0.000     0.000     0.000     0.000     0.000     0.000     0.000     0.000     0.000     0.000     0.000     0.000     0.000     0.000     0.000     0.000     0.000     0.000     0.000     0.000     0.000     0.000     0.000     0.000     0.000     0.000     0.000     0.000     0.000     0.000
     0.000     0.000     0.000     0.000     0.000     0.000     0.000     0.000     0.000     0.000     0.000     0.000     0.000     0.000     0.000     0.000     0.000     0.000     0.000     0.000     0.000     0.000     0.000     0.000     0.000     0.000     0.000     0.000     0.000     0.000     0.000     0.000     0.001     0.022     0.075     0.159     0.272     0.416     0.588     0.790     1.019     1.276     1.560     1.871     2.208     2.570     2.957     3.368     3.803     4.261     4.742     5.244     5.768     6.312     6.876     7.460     8.062     8.682     9.319     9.973    10.642    11.326    12.025    12.738    13.463    14.201    14.949    15.709    16.478    17.256    18.043    18.836    19.637    20.443    21.254    22.069    22.887    23.708    24.531    25.354    26.177    26.999    27.819    28.637    29.451    30.260    31.064    31.862    32.654    33.437    34.212    34.977    35.731    36.475    37.206    37.925    38.630    39.321    39.996    40.655    41.298    41.923    42.530    43.118    43.687    44.235    44.762    45.268    45.752    46.212    46.650    47.064    47.454    47.819    48.158    48.472    48.761    49.022    49.257    49.465    49.646    49.800    49.925    50.023    50.094    50.136    50.150    50.136    50.094    50.023    49.925    49.800    49.646    49.465    49.257    49.022    48.761    48.472    48.158    47.819    47.454    47.064    46.650    46.212    45.752    45.268    44.762    44.235    43.687    43.118    42.530    41.923    41.298    40.655    39.996    39.321    38.630    37.925    37.206    36.475    35.731    34.977    34.212    33.437    32.654    31.862    31.064    30.260    29.451    28.637    27.819    26.999    26.177    25.354    24.531    23.708    22.887    22.069    21.254    20.443    19.637    18.836    18.043    17.256    16.478    15.709    14.949    14.201    13.463    12.738    12.025    11.326    10.642     9.973     9.319     8.682     8.062     7.460     6.876     6.312     5.768     5.244     4.742     4.261     3.803     3.368     2.957     2.570     2.208     1.871     1.560     1.276     1.019     0.790     0.588     0.416     0.272     0.159     0.075     0.022     0.001     0.000     0.000     0.000     0.000     0.000     0.000     0.000     0.000     0.000     0.000     0.000     0.000     0.000     0.000     0.000     0.000     0.000     0.000     0.000     0.000     0.000     0.000     0.000     0.000     0.000     0.000     0.000     0.000     0.000     0.000     0.000
     0.000     0.000     0.000     0.000     0.000     0.000     0.000     0.000     0.000     0.000     0.000     0.000     0.000     0.000     0.000     0.000     0.000     0.000     0.000     0.000     0.000     0.000     0.000     0.000     0.000     0.000     0.000     0.000     0.000     0.000     0.000     0.000     0.019     0.070     0.152     0.265     0.409     0.582     0.785     1.016     1.276     1.564     1.879     2.221     2.588     2.982     3.401     3.844     4.310     4.800     5.313     5.848     6.404     6.981     7.577     8.193     8.828     9.481    10.151    10.838    11.541    12.258    12.990    13.736    14.495    15.266    16.048    16.841    17.643    18.455    19.274    20.101    20.935    21.774    22.618    23.466    24.317    25.170    26.025    26.880    27.735    28.589    29.441    30.290    31.135    31.975    32.809    33.637    34.458    35.271    36.074    36.867    37.650    38.421    39.179    39.924    40.655    41.371    42.071    42.755    43.421    44.068    44.697    45.307    45.896    46.464    47.011    47.535    48.036    48.514    48.967    49.396    49.800    50.178    50.530    50.855    51.154    51.425    51.668    51.884    52.071    52.230    52.361    52.462    52.535    52.578    52.593    52.578    52.535    52.462    52.361    52.230    52.071    51.884    51.668    51.425    51.154    50.855    50.530    50.178    49.800    49.396    48.967    48.514    48.036    47.535    47.011    46.464    45.896    45.307    44.697    44.068    43.421    42.755    42.071    41.371    40.655    39.924    39.179    38.421    37.650    36.867    36.074    35.271    34.458    33.637    32.809    31.975    31.135    30.290    29.441    28.589    27.735    26.880    26.025    25.170    24.317    23.466    22.618    21.774    20.935    20.101    19.274    18.455    17.643    16.841    16.048    15.266    14.495    13.736    12.990    12.258    11.541    10.838    10.151     9.481     8.828     8.193     7.577     6.981     6.404     5.848     5.313     4.800     4.310     3.844     3.401     2.982     2.588     2.221     1.879     1.564     1.276     1.016     0.785     0.582     0.409     0.265     0.152     0.070     0.019     0.000     0.000     0.000     0.000     0.000     0.000     0.000     0.000     0.000     0.000     0.000     0.000     0.000     0.000     0.000     0.000     0.000     0.000     0.000     0.000     0.000     0.000     0.000     0.000     0.000     0.000     0.000     0.000     0.000     0.000     0.000
     0.000     0.000     0.000     0.000     0.000     0.000     0.000     0.000     0.000     0.000     0.000     0.000     0.000     0.000     0.000     0.000     0.000     0.000     0.000     0.000     0.000     0.000     0.000     0.000     0.000     0.000     0.000     0.000     0.000     0.000     0.000     0.016     0.064     0.144     0.255     0.398     0.571     0.775     1.008     1.270     1.560     1.879     2.225     2.598     2.997     3.422     3.872     4.347     4.846     5.368     5.913     6.481     7.069     7.679     8.308     8.958     9.626    10.312    11.015    11.735    12.471    13.223    13.988    14.768    15.560    16.365    17.181    18.007    18.844    19.689    20.542    21.403    22.270    23.142    24.020    24.901    25.785    26.672    27.559    28.447    29.335    30.221    31.104    31.985    32.861    33.733    34.598    35.457    36.307    37.150    37.982    38.805    39.616    40.415    41.200    41.972    42.730    43.471    44.196    44.904    45.594    46.265    46.917    47.548    48.158    48.747    49.313    49.856    50.375    50.869    51.339    51.783    52.201    52.593    52.958    53.295    53.604    53.885    54.137    54.360    54.554    54.719    54.854    54.959    55.034    55.079    55.094    55.079    55.034    54.959    54.854    54.719    54.554    54.360    54.137    53.885    53.604    53.295    52.958    52.593    52.201    51.783    51.339    50.869    50.375    49.856    49.313    48.747    48.158    47.548    46.917    46.265    45.594    44.904    44.196    43.471    42.730    41.972    41.200    40.415    39.616    38.805    37.982    37.150    36.307    35.457    34.598    33.733    32.861    31.985    31.104    30.221    29.335    28.447    27.559    26.672    25.785    24.901    24.020    23.142    22.270    21.403    20.542    19.689    18.844    18.007    17.181    16.365    15.560    14.768    13.988    13.223    12.471    11.735    11.015    10.312     9.626     8.958     8.308     7.679     7.069     6.481     5.913     5.368     4.846     4.347     3.872     3.422     2.997     2.598     2.225     1.879     1.560     1.270     1.008     0.775     0.571     0.398     0.255     0.144     0.064     0.016     0.000     0.000     0.000     0.000     0.000     0.000     0.000     0.000     0.000     0.000     0.000     0.000     0.000     0.000     0.000     0.000     0.000     0.000     0.000     0.000     0.000     0.000     0.000     0.000     0.000     0.000     0.000     0.000     0.000     0.000
     0.000     0.000     0.000     0.000     0.000     0.000     0.000     0.000     0.000     0.000     0.000     0.000     0.000     0.000     0.000     0.000     0.000     0.000     0.000     0.000     0.000     0.000     0.000     0.000     0.000     0.000     0.000     0.000     0.000     0.000     0.012     0.056     0.134     0.243     0.384     0.557     0.760     0.994     1.257     1.550     1.871     2.221     2.598     3.002     3.433     3.890     4.372     4.879     5.410     5.965     6.542     7.142     7.764     8.406     9.069     9.752    10.453    11.173    11.910    12.664    13.434    14.219    15.019    15.832    16.659    17.497    18.347    19.208    20.079    20.958    21.845    22.740    23.641    24.548    25.459    26.374    27.292    28.212    29.133    30.054    30.974    31.893    32.809    33.722    34.630    35.533    36.430    37.320    38.201    39.074    39.936    40.788    41.628    42.455    43.269    44.068    44.853    45.620    46.371    47.104    47.819    48.514    49.188    49.842    50.473    51.082    51.668    52.230    52.768    53.280    53.766    54.226    54.659    55.064    55.442    55.791    56.111    56.402    56.663    56.894    57.095    57.265    57.405    57.514    57.592    57.638    57.654    57.638    57.592    57.514    57.405    57.265    57.095    56.894    56.663    56.402    56.111    55.791    55.442    55.064    54.659    54.226    53.766    53.280    52.768    52.230    51.668    51.082    50.473    49.842    49.188    48.514    47.819    47.104    46.371    45.620    44.853    44.068    43.269    42.455    41.628    40.788    39.936    39.074    38.201    37.320    36.430    35.533    34.630    33.722    32.809    31.893    30.974    30.054    29.133    28.212    27.292    26.374    25.459    24.548    23.641    22.740    21.845    20.958    20.079    19.208    18.347    17.497    16.659    15.832    15.019    14.219    13.434    12.664    11.910    11.173    10.453     9.752     9.069     8.406     7.764     7.142     6.542     5.965     5.410     4.879     4.372     3.890     3.433     3.002     2.598     2.221     1.871     1.550     1.257     0.994     0.760     0.557     0.384     0.243     0.134     0.056     0.012     0.000     0.000     0.000     0.000     0.000     0.000     0.000     0.000     0.000     0.000     0.000     0.000     0.000     0.000     0.000     0.000     0.000     0.000     0.000     0.000     0.000     0.000     0.000     0.000     0.000     0.000     0.000     0.000     0.000
     0.000     0.000     0.000     0.000     0.000     0.000     0.000     0.000     0.000     0.000     0.000     0.000     0.000     0.000     0.000     0.000     0.000     0.000     0.000     0.000     0.000     0.000     0.000     0.000     0.000     0.000     0.000     0.000     0.000     0.008     0.048     0.122     0.229     0.367     0.538     0.741     0.974     1.238     1.532     1.855     2.208     2.588     2.997     3.433     3.896     4.384     4.899     5.438     6.002     6.589     7.199     7.832     8.487     9.163     9.859    10.575    11.310    12.064    12.835    13.623    14.427    15.247    16.081    16.929    17.790    18.663    19.547    20.443    21.348    22.262    23.184    24.113    25.048    25.989    26.935    27.884    28.836    29.790    30.745    31.700    32.654    33.606    34.555    35.500    36.441    37.377    38.305    39.226    40.139    41.042    41.935    42.817    43.687    44.543    45.385    46.212    47.024    47.819    48.596    49.354    50.094    50.813    51.511    52.187    52.841    53.471    54.077    54.659    55.215    55.745    56.248    56.724    57.172    57.592    57.982    58.343    58.675    58.975    59.246    59.485    59.693    59.869    60.014    60.127    60.207    60.256    60.272    60.256    60.207    60.127    60.014    59.869    59.693    59.485    59.246    58.975    58.675    58.343    57.982    57.592    57.172    56.724    56.248    55.745    55.215    54.659    54.077    53.471    52.841    52.187    51.511    50.813    50.094    49.354    48.596    47.819    47.024    46.212    45.385    44.543    43.687    42.817    41.935    41.042    40.139    39.226    38.305    37.377    36.441    35.500    34.555    33.606    32.654    31.700    30.745    29.790    28.836    27.884    26.935    25.989    25.048    24.113    23.184    22.262    21.348    20.443    19.547    18.663    17.790    16.929    16.081    15.247    14.427    13.623    12.835    12.064    11.310    10.575     9.859     9.163     8.487     7.832     7.199     6.589     6.002     5.438     4.899     4.384     3.896     3.433     2.997     2.588     2.208     1.855     1.532     1.238     0.974     0.741     0.538     0.367     0.229     0.122     0.048     0.008     0.000     0.000     0.000     0.000     0.000     0.000     0.000     0.000     0.000     0.000     0.000     0.000     0.000     0.000     0.000     0.000     0.000     0.000     0.000     0.000     0.000     0.000     0.000     0.000     0.000     0.000     0.000     0.000
     0.000     0.000     0.000     0.000     0.000     0.000     0.000     0.000     0.000     0.000     0.000     0.000     0.000     0.000     0.000     0.000     0.000     0.000     0.000     0.000     0.000     0.000     0.000     0.000     0.000     0.000     0.000     0.000     0.005     0.040     0.109     0.212     0.348     0.516     0.717     0.950     1.213     1.508     1.832     2.186     2.570     2.982     3.422     3.890     4.384     4.905     5.452     6.024     6.620     7.240     7.884     8.550     9.238     9.948    10.678    11.428    12.197    12.985    13.790    14.612    15.451    16.305    17.174    18.057    18.952    19.861    20.780    21.710    22.650    23.599    24.556    25.521    26.491    27.467    28.447    29.431    30.418    31.406    32.395    33.384    34.372    35.358    36.341    37.320    38.294    39.262    40.223    41.176    42.121    43.055    43.979    44.891    45.791    46.677    47.548    48.404    49.243    50.066    50.869    51.654    52.419    53.163    53.885    54.584    55.260    55.912    56.540    57.141    57.716    58.265    58.785    59.278    59.741    60.175    60.579    60.953    61.295    61.606    61.886    62.134    62.349    62.531    62.681    62.797    62.881    62.931    62.948    62.931    62.881    62.797    62.681    62.531    62.349    62.134    61.886    61.606    61.295    60.953    60.579    60.175    59.741    59.278    58.785    58.265    57.716    57.141    56.540    55.912    55.260    54.584    53.885    53.163    52.419    51.654    50.869    50.066    49.243    48.404    47.548    46.677    45.791    44.891    43.979    43.055    42.121    41.176    40.223    39.262    38.294    37.320    36.341    35.358    34.372    33.384    32.395    31.406    30.418    29.431    28.447    27.467    26.491    25.521    24.556    23.599    22.650    21.710    20.780    19.861    18.952    18.057    17.174    16.305    15.451    14.612    13.790    12.985    12.197    11.428    10.678     9.948     9.238     8.550     7.884     7.240     6.620     6.024     5.452     4.905     4.384     3.890     3.422     2.982     2.570     2.186     1.832     1.508     1.213     0.950     0.717     0.516     0.348     0.212     0.109     0.040     0.005     0.000     0.000     0.000     0.000     0.000     0.000     0.000     0.000     0.000     0.000     0.000     0.000     0.000     0.000     0.000     0.000     0.000     0.000     0.000     0.000     0.000     0.000     0.000     0.000     0.000     0.000     0.000
     0.000     0.000     0.000     0.000     0.000     0.000     0.000     0.000     0.000     0.000     0.000     0.000     0.000     0.000     0.000     0.000     0.000     0.000     0.000     0.000     0.000     0.000     0.000     0.000     0.000     0.000     0.000     0.002     0.031     0.095     0.193     0.325     0.491     0.689     0.920     1.182     1.476     1.801     2.157     2.542     2.957     3.401     3.872     4.372     4.899     5.452     6.031     6.636     7.265     7.919     8.595     9.295    10.017    10.760    11.524    12.309    13.112    13.934    14.774    15.631    16.505    17.394    18.298    19.215    20.147    21.090    22.045    23.010    23.986    24.970    25.963    26.962    27.968    28.979    29.995    31.014    32.036    33.059    34.083    35.107    36.130    37.150    38.167    39.179    40.187    41.188    42.182    43.168    44.145    45.112    46.067    47.011    47.941    48.857    49.758    50.643    51.511    52.361    53.192    54.003    54.794    55.563    56.310    57.033    57.732    58.406    59.055    59.677    60.272    60.839    61.377    61.886    62.365    62.814    63.232    63.618    63.973    64.294    64.584    64.840    65.062    65.251    65.406    65.526    65.612    65.664    65.681    65.664    65.612    65.526    65.406    65.251    65.062    64.840    64.584    64.294    63.973    63.618    63.232    62.814    62.365    61.886    61.377    60.839    60.272    59.677    59.055    58.406    57.732    57.033    56.310    55.563    54.794    54.003    53.192    52.361    51.511    50.643    49.758    48.857    47.941    47.011    46.067    45.112    44.145    43.168    42.182    41.188    40.187    39.179    38.167    37.150    36.130    35.107    34.083    33.059    32.036    31.014    29.995    28.979    27.968    26.962    25.963    24.970    23.986    23.010    22.045    21.090    20.147    19.215    18.298    17.394    16.505    15.631    14.774    13.934    13.112    12.309    11.524    10.760    10.017     9.295     8.595     7.919     7.265     6.636     6.031     5.452     4.899     4.372     3.872     3.401     2.957     2.542     2.157     1.801     1.476     1.182     0.920     0.689     0.491     0.325     0.193     0.095     0.031     0.002     0.000     0.000     0.000     0.000     0.000     0.000     0.000     0.000     0.000     0.000     0.000     0.000     0.000     0.000     0.000     0.000     0.000     0.000     0.000     0.000     0.000     0.000     0.000     0.000     0.000     0.000
     0.000     0.000     0.000     0.000     0.000     0.000     0.000     0.000     0.000     0.000     0.000     0.000     0.000     0.000     0.000     0.000     0.000     0.000     0.000     0.000     0.000     0.000     0.000     0.000     0.000     0.000     0.000     0.023     0.081     0.174     0.301     0.462     0.657     0.885     1.146     1.439     1.763     2.119     2.506     2.922     3.368     3.844     4.347     4.879     5.438     6.024     6.636     7.273     7.936     8.623     9.333    10.067    10.822    11.600    12.398    13.217    14.055    14.912    15.787    16.679    17.588    18.512    19.451    20.405    21.371    22.350    23.341    24.342    25.354    26.374    27.402    28.438    29.480    30.527    31.578    32.633    33.690    34.749    35.809    36.867    37.925    38.980    40.032    41.079    42.121    43.156    44.184    45.203    46.212    47.212    48.199    49.174    50.136    51.082    52.014    52.928    53.825    54.704    55.563    56.402    57.219    58.014    58.785    59.533    60.256    60.953    61.623    62.266    62.881    63.467    64.023    64.550    65.045    65.509    65.941    66.340    66.707    67.039    67.338    67.603    67.833    68.028    68.188    68.313    68.402    68.456    68.473    68.456    68.402    68.313    68.188    68.028    67.833    67.603    67.338    67.039    66.707    66.340    65.941    65.509    65.045    64.550    64.023    63.467    62.881    62.266    61.623    60.953    60.256    59.533    58.785    58.014    57.219    56.402    55.563    54.704    53.825    52.928    52.014    51.082    50.136    49.174    48.199    47.212    46.212    45.203    44.184    43.156    42.121    41.079    40.032    38.980    37.925    36.867    35.809    34.749    33.690    32.633    31.578    30.527    29.480    28.438    27.402    26.374    25.354    24.342    23.341    22.350    21.371    20.405    19.451    18.512    17.588    16.679    15.787    14.912    14.055    13.217    12.398    11.600    10.822    10.067     9.333     8.623     7.936     7.273     6.636     6.024     5.438     4.879     4.347     3.844     3.368     2.922     2.506     2.119     1.763     1.439     1.146     0.885     0.657     0.462     0.301     0.174     0.081     0.023     0.000     0.000     0.000     0.000     0.000     0.000     0.000     0.000     0.000     0.000     0.000     0.000     0.000     0.000     0.000     0.000     0.000     0.000     0.000     0.000     0.000     0.000     0.000     0.000     0.000     0.000
     0.000     0.000     0.000     0.000     0.000     0.000     0.000     0.000     0.000     0.000     0.000     0.000     0.000     0.000     0.000     0.000     0.000     0.000     0.000     0.000     0.000     0.000     0.000     0.000     0.000     0.000     0.015     0.066     0.153     0.274     0.431     0.622     0.846     1.104     1.395     1.718     2.074     2.460     2.878     3.326     3.803     4.310     4.846     5.410     6.002     6.620     7.265     7.936     8.632     9.352    10.096    10.864    11.654    12.466    13.299    14.152    15.025    15.917    16.827    17.755    18.699    19.659    20.634    21.623    22.626    23.641    24.668    25.706    26.753    27.810    28.874    29.946    31.024    32.108    33.195    34.286    35.380    36.475    37.570    38.665    39.758    40.848    41.935    43.018    44.094    45.164    46.226    47.279    48.322    49.354    50.375    51.382    52.375    53.353    54.315    55.260    56.187    57.095    57.982    58.849    59.693    60.514    61.312    62.084    62.831    63.551    64.244    64.908    65.543    66.149    66.724    67.268    67.780    68.259    68.706    69.119    69.497    69.841    70.150    70.424    70.662    70.863    71.029    71.158    71.250    71.305    71.324    71.305    71.250    71.158    71.029    70.863    70.662    70.424    70.150    69.841    69.497    69.119    68.706    68.259    67.780    67.268    66.724    66.149    65.543    64.908    64.244    63.551    62.831    62.084    61.312    60.514    59.693    58.849    57.982    57.095    56.187    55.260    54.315    53.353    52.375    51.382    50.375    49.354    48.322    47.279    46.226    45.164    44.094    43.018    41.935    40.848    39.758    38.665    37.570    36.475    35.380    34.286    33.195    32.108    31.024    29.946    28.874    27.810    26.753    25.706    24.668    23.641    22.626    21.623    20.634    19.659    18.699    17.755    16.827    15.917    15.025    14.152    13.299    12.466    11.654    10.864    10.096     9.352     8.632     7.936     7.265     6.620     6.002     5.410     4.846     4.310     3.803     3.326     2.878     2.460     2.074     1.718     1.395     1.104     0.846     0.622     0.431     0.274     0.153     0.066     0.015     0.000     0.000     0.000     0.000     0.000     0.000     0.000     0.000     0.000     0.000     0.000     0.000     0.000     0.000     0.000     0.000     0.000     0.000     0.000     0.000     0.000     0.000     0.000     0.000     0.000
     0.000     0.000     0.000     0.000     0.000     0.000     0.000     0.000     0.000     0.000     0.000     0.000     0.000     0.000     0.000     0.000     0.000     0.000     0.000     0.000     0.000     0.000     0.000     0.000     0.000     0.008     0.052     0.131     0.247     0.397     0.583     0.803     1.058     1.345     1.667     2.020     2.406     2.824     3.273     3.752     4.261     4.800     5.368     5.965     6.589     7.240     7.919     8.623     9.352    10.106    10.885    11.686    12.511    13.357    14.225    15.113    16.022    16.949    17.895    18.858    19.838    20.834    21.845    22.871    23.910    24.962    26.025    27.099    28.184    29.277    30.378    31.487    32.602    33.722    34.846    35.974    37.104    38.236    39.368    40.499    41.628    42.755    43.877    44.995    46.107    47.212    48.308    49.396    50.473    51.539    52.593    53.633    54.659    55.669    56.663    57.638    58.596    59.533    60.449    61.344    62.216    63.064    63.888    64.686    65.457    66.201    66.917    67.603    68.259    68.885    69.479    70.041    70.570    71.066    71.527    71.953    72.345    72.700    73.019    73.302    73.548    73.756    73.927    74.060    74.156    74.213    74.232    74.213    74.156    74.060    73.927    73.756    73.548    73.302    73.019    72.700    72.345    71.953    71.527    71.066    70.570    70.041    69.479    68.885    68.259    67.603    66.917    66.201    65.457    64.686    63.888    63.064    62.216    61.344    60.449    59.533    58.596    57.638    56.663    55.669    54.659    53.633    52.593    51.539    50.473    49.396    48.308    47.212    46.107    44.995    43.877    42.755    41.628    40.499    39.368    38.236    37.104    35.974    34.846    33.722    32.602    31.487    30.378    29.277    28.184    27.099    26.025    24.962    23.910    22.871    21.845    20.834    19.838    18.858    17.895    16.949    16.022    15.113    14.225    13.357    12.511    11.686    10.885    10.106     9.352     8.623     7.919     7.240     6.589     5.965     5.368     4.800     4.261     3.752     3.273     2.824     2.406     2.020     1.667     1.345     1.058     0.803     0.583     0.397     0.247     0.131     0.052     0.008     0.000     0.000     0.000     0.000     0.000     0.000     0.000     0.000     0.000     0.000     0.000     0.000     0.000     0.000     0.000     0.000     0.000     0.000     0.000     0.000     0.000     0.000     0.000     0.000
     0.000     0.000     0.000     0.000     0.000     0.000     0.000     0.000     0.000     0.000     0.000     0.000     0.000     0.000     0.000     0.000     0.000     0.000     0.000     0.000     0.000     0.000     0.000     0.000     0.003     0.038     0.110     0.218     0.362     0.541     0.756     1.006     1.290     1.608     1.960     2.344     2.761     3.210     3.690     4.201     4.742     5.313     5.913     6.542     7.199     7.884     8.595     9.333    10.096    10.885    11.697    12.533    13.392    14.274    15.177    16.100    17.044    18.007    18.989    19.988    21.004    22.037    23.085    24.147    25.223    26.311    27.412    28.523    29.644    30.775    31.913    33.059    34.212    35.369    36.531    37.696    38.863    40.032    41.200    42.368    43.534    44.697    45.857    47.011    48.158    49.299    50.431    51.554    52.666    53.766    54.854    55.928    56.986    58.029    59.055    60.062    61.050    62.018    62.964    63.888    64.788    65.664    66.514    67.338    68.135    68.903    69.642    70.351    71.029    71.675    72.289    72.869    73.415    73.927    74.404    74.844    75.248    75.616    75.946    76.238    76.491    76.707    76.883    77.021    77.119    77.178    77.198    77.178    77.119    77.021    76.883    76.707    76.491    76.238    75.946    75.616    75.248    74.844    74.404    73.927    73.415    72.869    72.289    71.675    71.029    70.351    69.642    68.903    68.135    67.338    66.514    65.664    64.788    63.888    62.964    62.018    61.050    60.062    59.055    58.029    56.986    55.928    54.854    53.766    52.666    51.554    50.431    49.299    48.158    47.011    45.857    44.697    43.534    42.368    41.200    40.032    38.863    37.696    36.531    35.369    34.212    33.059    31.913    30.775    29.644    28.523    27.412    26.311    25.223    24.147    23.085    22.037    21.004    19.988    18.989    18.007    17.044    16.100    15.177    14.274    13.392    12.533    11.697    10.885    10.096     9.333     8.595     7.884     7.199     6.542     5.913     5.313     4.742     4.201     3.690     3.210     2.761     2.344     1.960     1.608     1.290     1.006     0.756     0.541     0.362     0.218     0.110     0.038     0.003     0.000     0.000     0.000     0.000     0.000     0.000     0.000     0.000     0.000     0.000     0.000     0.000     0.000     0.000     0.000     0.000     0.000     0.000     0.000     0.000     0.000     0.000     0.000
     0.000     0.000     0.000     0.000     0.000     0.000     0.000     0.000     0.000     0.000     0.000     0.000     0.000     0.000     0.000     0.000     0.000     0.000     0.000     0.000     0.000     0.000     0.000     0.001     0.026     0.088     0.188     0.325     0.498     0.707     0.951     1.230     1.544     1.892     2.274     2.689     3.137     3.617     4.128     4.671     5.244     5.848     6.481     7.142     7.832     8.550     9.295    10.067    10.864    11.686    12.533    13.404    14.298    15.215    16.153    17.112    18.092    19.091    20.109    21.144    22.197    23.266    24.351    25.450    26.563    27.689    28.827    29.976    31.135    32.303    33.479    34.663    35.853    37.048    38.247    39.450    40.655    41.861    43.068    44.273    45.477    46.677    47.873    49.064    50.248    51.425    52.593    53.751    54.899    56.034    57.157    58.265    59.357    60.433    61.492    62.531    63.551    64.550    65.526    66.480    67.409    68.313    69.191    70.041    70.863    71.656    72.419    73.151    73.851    74.518    75.152    75.751    76.316    76.844    77.336    77.791    78.209    78.588    78.929    79.230    79.493    79.715    79.897    80.040    80.141    80.202    80.223    80.202    80.141    80.040    79.897    79.715    79.493    79.230    78.929    78.588    78.209    77.791    77.336    76.844    76.316    75.751    75.152    74.518    73.851    73.151    72.419    71.656    70.863    70.041    69.191    68.313    67.409    66.480    65.526    64.550    63.551    62.531    61.492    60.433    59.357    58.265    57.157    56.034    54.899    53.751    52.593    51.425    50.248    49.064    47.873    46.677    45.477    44.273    43.068    41.861    40.655    39.450    38.247    37.048    35.853    34.663    33.479    32.303    31.135    29.976    28.827    27.689    26.563    25.450    24.351    23.266    22.197    21.144    20.109    19.091    18.092    17.112    16.153    15.215    14.298    13.404    12.533    11.686    10.864    10.067     9.295     8.550     7.832     7.142     6.481     5.848     5.244     4.671     4.128     3.617     3.137     2.689     2.274     1.892     1.544     1.230     0.951     0.707     0.498     0.325     0.188     0.088     0.026     0.001     0.000     0.000     0.000     0.000     0.000     0.000     0.000     0.000     0.000     0.000     0.000     0.000     0.000     0.000     0.000     0.000     0.000     0.000     0.000     0.000     0.000     0.000
     0.000     0.000     0.000     0.000     0.000     0.000     0.000     0.000     0.000     0.000     0.000     0.000     0.000     0.000     0.000     0.000     0.000     0.000     0.000     0.000     0.000     0.000     0.000     0.015     0.068     0.159     0.287     0.452     0.654     0.892     1.166     1.475     1.819     2.197     2.609     3.055     3.534     4.045     4.588     5.163     5.768     6.404     7.069     7.764     8.487     9.238    10.017    10.822    11.654    12.511    13.392    14.298    15.228    16.179    17.153    18.149    19.164    20.200    21.254    22.326    23.416    24.522    25.644    26.780    27.931    29.094    30.270    31.457    32.654    33.860    35.074    36.296    37.525    38.758    39.996    41.237    42.480    43.725    44.969    46.212    47.454    48.692    49.925    51.154    52.375    53.589    54.794    55.989    57.172    58.343    59.501    60.644    61.771    62.881    63.973    65.045    66.097    67.127    68.135    69.119    70.078    71.010    71.916    72.794    73.642    74.461    75.248    76.004    76.726    77.415    78.069    78.688    79.271    79.816    80.324    80.794    81.225    81.617    81.969    82.280    82.551    82.781    82.969    83.116    83.221    83.284    83.305    83.284    83.221    83.116    82.969    82.781    82.551    82.280    81.969    81.617    81.225    80.794    80.324    79.816    79.271    78.688    78.069    77.415    76.726    76.004    75.248    74.461    73.642    72.794    71.916    71.010    70.078    69.119    68.135    67.127    66.097    65.045    63.973    62.881    61.771    60.644    59.501    58.343    57.172    55.989    54.794    53.589    52.375    51.154    49.925    48.692    47.454    46.212    44.969    43.725    42.480    41.237    39.996    38.758    37.525    36.296    35.074    33.860    32.654    31.457    30.270    29.094    27.931    26.780    25.644    24.522    23.416    22.326    21.254    20.200    19.164    18.149    17.153    16.179    15.228    14.298    13.392    12.511    11.654    10.822    10.017     9.238     8.487     7.764     7.069     6.404     5.768     5.163     4.588     4.045     3.534     3.055     2.609     2.197     1.819     1.475     1.166     0.892     0.654     0.452     0.287     0.159     0.068     0.015     0.000     0.000     0.000     0.000     0.000     0.000     0.000     0.000     0.000     0.000     0.000     0.000     0.000     0.000     0.000     0.000     0.000     0.000     0.000     0.000     0.000     0.000
     0.000     0.000     0.000     0.000     0.000     0.000     0.000     0.000     0.000     0.000     0.000     0.000     0.000     0.000     0.000     0.000     0.000     0.000     0.000     0.000     0.000     0.000     0.007     0.049     0.130     0.249     0.405     0.599     0.830     1.097     1.400     1.739     2.113     2.522     2.964     3.441     3.951     4.493     5.068     5.675     6.312     6.981     7.679     8.406     9.163     9.948    10.760    11.600    12.466    13.357    14.274    15.215    16.179    17.167    18.177    19.208    20.260    21.332    22.423    23.533    24.659    25.803    26.962    28.137    29.325    30.527    31.740    32.965    34.201    35.446    36.699    37.959    39.226    40.499    41.775    43.055    44.337    45.620    46.904    48.186    49.465    50.742    52.014    53.280    54.539    55.791    57.033    58.265    59.485    60.692    61.886    63.064    64.227    65.371    66.497    67.603    68.688    69.751    70.790    71.805    72.794    73.756    74.691    75.596    76.472    77.316    78.129    78.909    79.654    80.365    81.040    81.679    82.280    82.844    83.368    83.853    84.298    84.703    85.066    85.388    85.667    85.905    86.099    86.251    86.359    86.424    86.446    86.424    86.359    86.251    86.099    85.905    85.667    85.388    85.066    84.703    84.298    83.853    83.368    82.844    82.280    81.679    81.040    80.365    79.654    78.909    78.129    77.316    76.472    75.596    74.691    73.756    72.794    71.805    70.790    69.751    68.688    67.603    66.497    65.371    64.227    63.064    61.886    60.692    59.485    58.265    57.033    55.791    54.539    53.280    52.014    50.742    49.465    48.186    46.904    45.620    44.337    43.055    41.775    40.499    39.226    37.959    36.699    35.446    34.201    32.965    31.740    30.527    29.325    28.137    26.962    25.803    24.659    23.533    22.423    21.332    20.260    19.208    18.177    17.167    16.179    15.215    14.274    13.357    12.466    11.600    10.760     9.948     9.163     8.406     7.679     6.981     6.312     5.675     5.068     4.493     3.951     3.441     2.964     2.522     2.113     1.739     1.400     1.097     0.830     0.599     0.405     0.249     0.130     0.049     0.007     0.000     0.000     0.000     0.000     0.000     0.000     0.000     0.000     0.000     0.000     0.000     0.000     0.000     0.000     0.000     0.000     0.000     0.000     0.000     0.000     0.000
     0.000     0.000     0.000     0.000     0.000     0.000     0.000     0.000     0.000     0.000     0.000     0.000     0.000     0.000     0.000     0.000     0.000     0.000     0.000     0.000     0.000     0.002     0.032     0.102     0.211     0.358     0.542     0.765     1.025     1.321     1.654     2.022     2.426     2.865     3.339     3.846     4.387     4.961     5.568     6.207     6.876     7.577     8.308     9.069     9.859    10.678    11.524    12.398    13.299    14.225    15.177    16.153    17.153    18.177    19.223    20.290    21.379    22.488    23.616    24.763    25.927    27.108    28.306    29.518    30.745    31.985    33.237    34.501    35.775    37.059    38.351    39.651    40.957    42.269    43.585    44.904    46.226    47.548    48.871    50.192    51.511    52.826    54.137    55.442    56.740    58.029    59.309    60.579    61.837    63.081    64.311    65.526    66.724    67.904    69.065    70.205    71.324    72.419    73.491    74.538    75.558    76.550    77.514    78.448    79.351    80.223    81.061    81.865    82.635    83.368    84.065    84.724    85.345    85.926    86.468    86.968    87.428    87.845    88.220    88.552    88.841    89.086    89.287    89.443    89.555    89.622    89.645    89.622    89.555    89.443    89.287    89.086    88.841    88.552    88.220    87.845    87.428    86.968    86.468    85.926    85.345    84.724    84.065    83.368    82.635    81.865    81.061    80.223    79.351    78.448    77.514    76.550    75.558    74.538    73.491    72.419    71.324    70.205    69.065    67.904    66.724    65.526    64.311    63.081    61.837    60.579    59.309    58.029    56.740    55.442    54.137    52.826    51.511    50.192    48.871    47.548    46.226    44.904    43.585    42.269    40.957    39.651    38.351    37.059    35.775    34.501    33.237    31.985    30.745    29.518    28.306    27.108    25.927    24.763    23.616    22.488    21.379    20.290    19.223    18.177    17.153    16.153    15.177    14.225    13.299    12.398    11.524    10.678     9.859     9.069     8.308     7.577     6.876     6.207     5.568     4.961     4.387     3.846     3.339     2.865     2.426     2.022     1.654     1.321     1.025     0.765     0.542     0.358     0.211     0.102     0.032     0.002     0.000     0.000     0.000     0.000     0.000     0.000     0.000     0.000     0.000     0.000     0.000     0.000     0.000     0.000     0.000     0.000     0.000     0.000     0.000     0.000
     0.000     0.000     0.000     0.000     0.000     0.000     0.000     0.000     0.000     0.000     0.000     0.000     0.000     0.000     0.000     0.000     0.000     0.000     0.000     0.000     0.000     0.018     0.076     0.174     0.310     0.485     0.698     0.950     1.238     1.564     1.926     2.324     2.759     3.228     3.732     4.271     4.843     5.448     6.087     6.757     7.460     8.193     8.958     9.752    10.575    11.428    12.309    13.217    14.152    15.113    16.100    17.112    18.149    19.208    20.290    21.395    22.520    23.666    24.832    26.016    27.218    28.438    29.673    30.924    32.190    33.469    34.760    36.063    37.377    38.700    40.032    41.371    42.717    44.068    45.424    46.783    48.145    49.507    50.869    52.230    53.589    54.944    56.294    57.638    58.975    60.304    61.623    62.931    64.227    65.509    66.777    68.028    69.263    70.479    71.675    72.850    74.003    75.133    76.238    77.316    78.368    79.392    80.386    81.349    82.280    83.179    84.044    84.874    85.667    86.424    87.143    87.823    88.464    89.064    89.622    90.139    90.613    91.044    91.431    91.774    92.072    92.325    92.532    92.694    92.809    92.879    92.902    92.879    92.809    92.694    92.532    92.325    92.072    91.774    91.431    91.044    90.613    90.139    89.622    89.064    88.464    87.823    87.143    86.424    85.667    84.874    84.044    83.179    82.280    81.349    80.386    79.392    78.368    77.316    76.238    75.133    74.003    72.850    71.675    70.479    69.263    68.028    66.777    65.509    64.227    62.931    61.623    60.304    58.975    57.638    56.294    54.944    53.589    52.230    50.869    49.507    48.145    46.783    45.424    44.068    42.717    41.371    40.032    38.700    37.377    36.063    34.760    33.469    32.190    30.924    29.673    28.438    27.218    26.016    24.832    23.666    22.520    21.395    20.290    19.208    18.149    17.112    16.100    15.113    14.152    13.217    12.309    11.428    10.575     9.752     8.958     8.193     7.460     6.757     6.087     5.448     4.843     4.271     3.732     3.228     2.759     2.324     1.926     1.564     1.238     0.950     0.698     0.485     0.310     0.174     0.076     0.018     0.000     0.000     0.000     0.000     0.000     0.000     0.000     0.000     0.000     0.000     0.000     0.000     0.000     0.000     0.000     0.000     0.000     0.000     0.000     0.000
     0.000     0.000     0.000     0.000     0.000     0.000     0.000     0.000     0.000     0.000     0.000     0.000     0.000     0.000     0.000     0.000     0.000     0.000     0.000     0.000     0.008     0.053     0.138     0.263     0.427     0.630     0.872     1.152     1.470     1.824     2.216     2.644     3.109     3.609     4.143     4.713     5.317     5.954     6.624     7.327     8.062     8.828     9.626    10.453    11.310    12.197    13.112    14.055    15.025    16.022    17.044    18.092    19.164    20.260    21.379    22.520    23.683    24.866    26.070    27.292    28.532    29.790    31.064    32.354    33.659    34.977    36.307    37.650    39.003    40.367    41.738    43.118    44.504    45.896    47.292    48.692    50.094    51.496    52.899    54.301    55.699    57.095    58.485    59.869    61.246    62.614    63.973    65.320    66.654    67.975    69.281    70.570    71.842    73.095    74.327    75.538    76.726    77.891    79.029    80.141    81.225    82.280    83.305    84.298    85.259    86.186    87.078    87.933    88.752    89.533    90.274    90.976    91.637    92.256    92.832    93.366    93.855    94.299    94.699    95.053    95.360    95.621    95.835    96.002    96.121    96.193    96.217    96.193    96.121    96.002    95.835    95.621    95.360    95.053    94.699    94.299    93.855    93.366    92.832    92.256    91.637    90.976    90.274    89.533    88.752    87.933    87.078    86.186    85.259    84.298    83.305    82.280    81.225    80.141    79.029    77.891    76.726    75.538    74.327    73.095    71.842    70.570    69.281    67.975    66.654    65.320    63.973    62.614    61.246    59.869    58.485    57.095    55.699    54.301    52.899    51.496    50.094    48.692    47.292    45.896    44.504    43.118    41.738    40.367    39.003    37.650    36.307    34.977    33.659    32.354    31.064    29.790    28.532    27.292    26.070    24.866    23.683    22.520    21.379    20.260    19.164    18.092    17.044    16.022    15.025    14.055    13.112    12.197    11.310    10.453     9.626     8.828     8.062     7.327     6.624     5.954     5.317     4.713     4.143     3.609     3.109     2.644     2.216     1.824     1.470     1.152     0.872     0.630     0.427     0.263     0.138     0.053     0.008     0.000     0.000     0.000     0.000     0.000     0.000     0.000     0.000     0.000     0.000     0.000     0.000     0.000     0.000     0.000     0.000     0.000     0.000     0.000
     0.000     0.000     0.000     0.000     0.000     0.000     0.000     0.000     0.000     0.000     0.000     0.000     0.000     0.000     0.000     0.000     0.000     0.000     0.000     0.001     0.033     0.105     0.218     0.370     0.562     0.793     1.063     1.372     1.718     2.103     2.524     2.982     3.476     4.007     4.572     5.173     5.808     6.477     7.179     7.914     8.682     9.481    10.312    11.173    12.064    12.985    13.934    14.912    15.917    16.949    18.007    19.091    20.200    21.332    22.488    23.666    24.866    26.087    27.329    28.589    29.868    31.165    32.478    33.807    35.151    36.508    37.879    39.262    40.655    42.059    43.471    44.891    46.318    47.751    49.188    50.629    52.071    53.515    54.959    56.402    57.841    59.278    60.709    62.134    63.551    64.959    66.358    67.745    69.119    70.479    71.823    73.151    74.461    75.751    77.021    78.269    79.493    80.692    81.865    83.011    84.129    85.216    86.272    87.296    88.287    89.242    90.162    91.044    91.888    92.694    93.459    94.182    94.864    95.503    96.097    96.648    97.152    97.611    98.024    98.389    98.706    98.975    99.196    99.368    99.491    99.565    99.590    99.565    99.491    99.368    99.196    98.975    98.706    98.389    98.024    97.611    97.152    96.648    96.097    95.503    94.864    94.182    93.459    92.694    91.888    91.044    90.162    89.242    88.287    87.296    86.272    85.216    84.129    83.011    81.865    80.692    79.493    78.269    77.021    75.751    74.461    73.151    71.823    70.479    69.119    67.745    66.358    64.959    63.551    62.134    60.709    59.278    57.841    56.402    54.959    53.515    52.071    50.629    49.188    47.751    46.318    44.891    43.471    42.059    40.655    39.262    37.879    36.508    35.151    33.807    32.478    31.165    29.868    28.589    27.329    26.087    24.866    23.666    22.488    21.332    20.200    19.091    18.007    16.949    15.917    14.912    13.934    12.985    12.064    11.173    10.312     9.481     8.682     7.914     7.179     6.477     5.808     5.173     4.572     4.007     3.476     2.982     2.524     2.103     1.718     1.372     1.063     0.793     0.562     0.370     0.218     0.105     0.033     0.001     0.000     0.000     0.000     0.000     0.000     0.000     0.000     0.000     0.000     0.000     0.000     0.000     0.000     0.000     0.000     0.000     0.000     0.000
     0.000     0.000     0.000     0.000     0.000     0.000     0.000     0.000     0.000     0.000     0.000     0.000     0.000     0.000     0.000     0.000     0.000     0.000     0.000     0.017     0.075     0.174     0.314     0.494     0.714     0.973     1.271     1.608     1.984     2.397     2.848     3.336     3.861     4.422     5.018     5.650     6.316     7.017     7.751     8.519     9.319    10.151    11.015    11.910    12.835    13.790    14.774    15.787    16.827    17.895    18.989    20.109    21.254    22.423    23.616    24.832    26.070    27.329    28.608    29.907    31.225    32.560    33.913    35.282    36.665    38.063    39.474    40.897    42.331    43.775    45.229    46.690    48.158    49.632    51.111    52.593    54.077    55.563    57.048    58.532    60.014    61.492    62.964    64.430    65.889    67.338    68.778    70.205    71.619    73.019    74.404    75.771    77.119    78.448    79.756    81.040    82.301    83.537    84.746    85.926    87.078    88.198    89.287    90.342    91.363    92.348    93.296    94.206    95.076    95.907    96.696    97.442    98.145    98.804    99.417    99.985   100.506   100.979   101.405   101.781   102.109   102.387   102.615   102.792   102.919   102.996   103.021   102.996   102.919   102.792   102.615   102.387   102.109   101.781   101.405   100.979   100.506    99.985    99.417    98.804    98.145    97.442    96.696    95.907    95.076    94.206    93.296    92.348    91.363    90.342    89.287    88.198    87.078    85.926    84.746    83.537    82.301    81.040    79.756    78.448    77.119    75.771    74.404    73.019    71.619    70.205    68.778    67.338    65.889    64.430    62.964    61.492    60.014    58.532    57.048    55.563    54.077    52.593    51.111    49.632    48.158    46.690    45.229    43.775    42.331    40.897    39.474    38.063    36.665    35.282    33.913    32.560    31.225    29.907    28.608    27.329    26.070    24.832    23.616    22.423    21.254    20.109    18.989    17.895    16.827    15.787    14.774    13.790    12.835    11.910    11.015    10.151     9.319     8.519     7.751     7.017     6.316     5.650     5.018     4.422     3.861     3.336     2.848     2.397     1.984     1.608     1.271     0.973     0.714     0.494     0.314     0.174     0.075     0.017     0.000     0.000     0.000     0.000     0.000     0.000     0.000     0.000     0.000     0.000     0.000     0.000     0.000     0.000     0.000     0.000     0.000     0.000
     0.000     0.000     0.000     0.000     0.000     0.000     0.000     0.000     0.000     0.000     0.000     0.000     0.000     0.000     0.000     0.000     0.000     0.000     0.006     0.049     0.134     0.260     0.426     0.634     0.881     1.169     1.495     1.861     2.266     2.708     3.189     3.707     4.261     4.853     5.480     6.143     6.841     7.573     8.340     9.140     9.973    10.838    11.735    12.664    13.623    14.612    15.631    16.679    17.755    18.858    19.988    21.144    22.326    23.533    24.763    26.016    27.292    28.589    29.907    31.245    32.602    33.977    35.369    36.777    38.201    39.639    41.091    42.555    44.030    45.516    47.011    48.514    50.023    51.539    53.060    54.584    56.111    57.638    59.166    60.692    62.216    63.736    65.251    66.759    68.259    69.751    71.231    72.700    74.156    75.596    77.021    78.428    79.816    81.184    82.530    83.853    85.152    86.424    87.669    88.885    90.072    91.226    92.348    93.435    94.487    95.503    96.480    97.418    98.315    99.172    99.985   100.755   101.480   102.159   102.792   103.378   103.915   104.404   104.843   105.231   105.569   105.856   106.091   106.274   106.406   106.484   106.511   106.484   106.406   106.274   106.091   105.856   105.569   105.231   104.843   104.404   103.915   103.378   102.792   102.159   101.480   100.755    99.985    99.172    98.315    97.418    96.480    95.503    94.487    93.435    92.348    91.226    90.072    88.885    87.669    86.424    85.152    83.853    82.530    81.184    79.816    78.428    77.021    75.596    74.156    72.700    71.231    69.751    68.259    66.759    65.251    63.736    62.216    60.692    59.166    57.638    56.111    54.584    53.060    51.539    50.023    48.514    47.011    45.516    44.030    42.555    41.091    39.639    38.201    36.777    35.369    33.977    32.602    31.245    29.907    28.589    27.292    26.016    24.763    23.533    22.326    21.144    19.988    18.858    17.755    16.679    15.631    14.612    13.623    12.664    11.735    10.838     9.973     9.140     8.340     7.573     6.841     6.143     5.480     4.853     4.261     3.707     3.189     2.708     2.266     1.861     1.495     1.169     0.881     0.634     0.426     0.260     0.134     0.049     0.006     0.000     0.000     0.000     0.000     0.000     0.000     0.000     0.000     0.000     0.000     0.000     0.000     0.000     0.000     0.000     0.000     0.000
     0.000     0.000     0.000     0.000     0.000     0.000     0.000     0.000     0.000     0.000     0.000     0.000     0.000     0.000     0.000     0.000     0.000     0.000     0.028     0.097     0.208     0.361     0.555     0.790     1.065     1.380     1.735     2.130     2.563     3.035     3.545     4.093     4.678     5.299     5.957     6.651     7.381     8.145     8.944     9.776    10.642    11.541    12.471    13.434    14.427    15.451    16.505    17.588    18.699    19.838    21.004    22.197    23.416    24.659    25.927    27.218    28.532    29.868    31.225    32.602    33.998    35.413    36.845    38.294    39.758    41.237    42.730    44.235    45.752    47.279    48.816    50.361    51.913    53.471    55.034    56.601    58.170    59.741    61.312    62.881    64.447    66.010    67.568    69.119    70.662    72.195    73.718    75.229    76.726    78.209    79.675    81.123    82.551    83.959    85.345    86.707    88.044    89.354    90.636    91.888    93.110    94.299    95.455    96.576    97.660    98.706    99.713   100.680   101.605   102.488   103.327   104.121   104.868   105.569   106.222   106.826   107.380   107.884   108.337   108.738   109.087   109.383   109.625   109.814   109.950   110.031   110.058   110.031   109.950   109.814   109.625   109.383   109.087   108.738   108.337   107.884   107.380   106.826   106.222   105.569   104.868   104.121   103.327   102.488   101.605   100.680    99.713    98.706    97.660    96.576    95.455    94.299    93.110    91.888    90.636    89.354    88.044    86.707    85.345    83.959    82.551    81.123    79.675    78.209    76.726    75.229    73.718    72.195    70.662    69.119    67.568    66.010    64.447    62.881    61.312    59.741    58.170    56.601    55.034    53.471    51.913    50.361    48.816    47.279    45.752    44.235    42.730    41.237    39.758    38.294    36.845    35.413    33.998    32.602    31.225    29.868    28.532    27.218    25.927    24.659    23.416    22.197    21.004    19.838    18.699    17.588    16.505    15.451    14.427    13.434    12.471    11.541    10.642     9.776     8.944     8.145     7.381     6.651     5.957     5.299     4.678     4.093     3.545     3.035     2.563     2.130     1.735     1.380     1.065     0.790     0.555     0.361     0.208     0.097     0.028     0.000     0.000     0.000     0.000     0.000     0.000     0.000     0.000     0.000     0.000     0.000     0.000     0.000     0.000     0.000     0.000     0.000
     0.000     0.000     0.000     0.000     0.000     0.000     0.000     0.000     0.000     0.000     0.000     0.000     0.000     0.000     0.000     0.000     0.000     0.012     0.065     0.160     0.298     0.477     0.698     0.960     1.263     1.607     1.990     2.413     2.875     3.376     3.916     4.493     5.109     5.761     6.450     7.175     7.936     8.732     9.563    10.428    11.326    12.258    13.223    14.219    15.247    16.305    17.394    18.512    19.659    20.834    22.037    23.266    24.522    25.803    27.108    28.438    29.790    31.165    32.560    33.977    35.413    36.867    38.340    39.829    41.334    42.855    44.389    45.935    47.494    49.064    50.643    52.230    53.825    55.427    57.033    58.643    60.256    61.870    63.484    65.096    66.707    68.313    69.914    71.508    73.095    74.672    76.238    77.791    79.331    80.856    82.364    83.853    85.323    86.772    88.198    89.600    90.976    92.325    93.645    94.935    96.193    97.418    98.608    99.763   100.880   101.958   102.996   103.992   104.946   105.856   106.721   107.539   108.310   109.033   109.706   110.329   110.901   111.421   111.888   112.302   112.661   112.967   113.217   113.412   113.552   113.636   113.664   113.636   113.552   113.412   113.217   112.967   112.661   112.302   111.888   111.421   110.901   110.329   109.706   109.033   108.310   107.539   106.721   105.856   104.946   103.992   102.996   101.958   100.880    99.763    98.608    97.418    96.193    94.935    93.645    92.325    90.976    89.600    88.198    86.772    85.323    83.853    82.364    80.856    79.331    77.791    76.238    74.672    73.095    71.508    69.914    68.313    66.707    65.096    63.484    61.870    60.256    58.643    57.033    55.427    53.825    52.230    50.643    49.064    47.494    45.935    44.389    42.855    41.334    39.829    38.340    36.867    35.413    33.977    32.560    31.165    29.790    28.438    27.108    25.803    24.522    23.266    22.037    20.834    19.659    18.512    17.394    16.305    15.247    14.219    13.223    12.258    11.326    10.428     9.563     8.732     7.936     7.175     6.450     5.761     5.109     4.493     3.916     3.376     2.875     2.413     1.990     1.607     1.263     0.960     0.698     0.477     0.298     0.160     0.065     0.012     0.000     0.000     0.000     0.000     0.000     0.000     0.000     0.000     0.000     0.000     0.000     0.000     0.000     0.000     0.000     0.000
     0.000     0.000     0.000     0.000     0.000     0.000     0.000     0.000     0.000     0.000     0.000     0.000     0.000     0.000     0.000     0.000     0.002     0.038     0.117     0.238     0.402     0.609     0.857     1.146     1.476     1.848     2.259     2.711     3.202     3.732     4.301     4.909     5.554     6.237     6.956     7.713     8.505     9.333    10.196    11.094    12.025    12.990    13.988    15.019    16.081    17.174    18.298    19.451    20.634    21.845    23.085    24.351    25.644    26.962    28.306    29.673    31.064    32.478    33.913    35.369    36.845    38.340    39.853    41.383    42.930    44.491    46.067    47.656    49.257    50.869    52.491    54.122    55.760    57.405    59.055    60.709    62.365    64.023    65.681    67.338    68.993    70.643    72.289    73.927    75.558    77.178    78.788    80.386    81.969    83.537    85.088    86.620    88.132    89.622    91.090    92.532    93.948    95.337    96.696    98.024    99.319   100.581   101.807   102.996   104.146   105.257   106.327   107.354   108.337   109.275   110.166   111.010   111.805   112.551   113.245   113.888   114.477   115.013   115.495   115.922   116.293   116.608   116.867   117.068   117.212   117.298   117.327   117.298   117.212   117.068   116.867   116.608   116.293   115.922   115.495   115.013   114.477   113.888   113.245   112.551   111.805   111.010   110.166   109.275   108.337   107.354   106.327   105.257   104.146   102.996   101.807   100.581    99.319    98.024    96.696    95.337    93.948    92.532    91.090    89.622    88.132    86.620    85.088    83.537    81.969    80.386    78.788    77.178    75.558    73.927    72.289    70.643    68.993    67.338    65.681    64.023    62.365    60.709    59.055    57.405    55.760    54.122    52.491    50.869    49.257    47.656    46.067    44.491    42.930    41.383    39.853    38.340    36.845    35.369    33.913    32.478    31.064    29.673    28.306    26.962    25.644    24.351    23.085    21.845    20.634    19.451    18.298    17.174    16.081    15.019    13.988    12.990    12.025    11.094    10.196     9.333     8.505     7.713     6.956     6.237     5.554     4.909     4.301     3.732     3.202     2.711     2.259     1.848     1.476     1.146     0.857     0.609     0.402     0.238     0.117     0.038     0.002     0.000     0.000     0.000     0.000     0.000     0.000     0.000     0.000     0.000     0.000     0.000     0.000     0.000     0.000     0.000
     0.000     0.000     0.000     0.000     0.000     0.000     0.000     0.000     0.000     0.000     0.000     0.000     0.000     0.000     0.000     0.000     0.018     0.079     0.183     0.331     0.521     0.754     1.029     1.345     1.703     2.103     2.542     3.022     3.542     4.102     4.700     5.337     6.013     6.726     7.477     8.264     9.088     9.948    10.843    11.773    12.738    13.736    14.768    15.832    16.929    18.057    19.215    20.405    21.623    22.871    24.147    25.450    26.780    28.137    29.518    30.924    32.354    33.807    35.282    36.777    38.294    39.829    41.383    42.955    44.543    46.146    47.764    49.396    51.040    52.695    54.360    56.034    57.716    59.405    61.099    62.797    64.498    66.201    67.904    69.606    71.305    73.001    74.691    76.374    78.049    79.715    81.370    83.011    84.639    86.251    87.845    89.421    90.976    92.509    94.018    95.503    96.960    98.389    99.787   101.154   102.488   103.787   105.050   106.274   107.460   108.604   109.706   110.765   111.778   112.745   113.664   114.534   115.353   116.122   116.838   117.501   118.109   117.189   116.201   115.330   114.574   113.935   113.412   113.005   112.715   112.540   112.482   112.540   112.715   113.005   113.412   113.935   114.574   115.330   116.201   117.189   118.109   117.501   116.838   116.122   115.353   114.534   113.664   112.745   111.778   110.765   109.706   108.604   107.460   106.274   105.050   103.787   102.488   101.154    99.787    98.389    96.960    95.503    94.018    92.509    90.976    89.421    87.845    86.251    84.639    83.011    81.370    79.715    78.049    76.374    74.691    73.001    71.305    69.606    67.904    66.201    64.498    62.797    61.099    59.405    57.716    56.034    54.360    52.695    51.040    49.396    47.764    46.146    44.543    42.955    41.383    39.829    38.294    36.777    35.282    33.807    32.354    30.924    29.518    28.137    26.780    25.450    24.147    22.871    21.623    20.405    19.215    18.057    16.929    15.832    14.768    13.736    12.738    11.773    10.843     9.948     9.088     8.264     7.477     6.726     6.013     5.337     4.700     4.102     3.542     3.022     2.542     2.103     1.703     1.345     1.029     0.754     0.521     0.331     0.183     0.079     0.018     0.000     0.000     0.000     0.000     0.000     0.000     0.000     0.000     0.000     0.000     0.000     0.000     0.000     0.000     0.000
     0.000     0.000     0.000     0.000     0.000     0.000     0.000     0.000     0.000     0.000     0.000     0.000     0.000     0.000     0.000     0.005     0.047     0.134     0.264     0.437     0.654     0.913     1.215     1.558     1.944     2.371     2.838     3.347     3.896     4.484     5.112     5.779     6.484     7.228     8.010     8.828     9.684    10.575    11.503    12.466    13.463    14.495    15.560    16.659    17.790    18.952    20.147    21.371    22.626    23.910    25.223    26.563    27.931    29.325    30.745    32.190    33.659    35.151    36.665    38.201    39.758    41.334    42.930    44.543    46.173    47.819    49.479    51.154    52.841    54.539    56.248    57.967    59.693    61.426    63.165    64.908    66.654    68.402    70.150    71.898    73.642    75.384    77.119    78.848    80.569    82.280    83.980    85.667    87.340    88.997    90.636    92.256    93.855    95.431    96.984    98.511   100.010   101.480   102.919   104.326   105.700   107.037   108.337   109.598   110.819   111.998   113.134   114.224   115.268   116.265   117.212   118.109   116.608   115.039   113.586   112.250   111.029   109.925   108.937   108.066   107.310   106.671   106.148   105.741   105.450   105.276   105.218   105.276   105.450   105.741   106.148   106.671   107.310   108.066   108.937   109.925   111.029   112.250   113.586   115.039   116.608   118.109   117.212   116.265   115.268   114.224   113.134   111.998   110.819   109.598   108.337   107.037   105.700   104.326   102.919   101.480   100.010    98.511    96.984    95.431    93.855    92.256    90.636    88.997    87.340    85.667    83.980    82.280    80.569    78.848    77.119    75.384    73.642    71.898    70.150    68.402    66.654    64.908    63.165    61.426    59.693    57.967    56.248    54.539    52.841    51.154    49.479    47.819    46.173    44.543    42.930    41.334    39.758    38.201    36.665    35.151    33.659    32.190    30.745    29.325    27.931    26.563    25.223    23.910    22.626    21.371    20.147    18.952    17.790    16.659    15.560    14.495    13.463    12.466    11.503    10.575     9.684     8.828     8.010     7.228     6.484     5.779     5.112     4.484     3.896     3.347     2.838     2.371     1.944     1.558     1.215     0.913     0.654     0.437     0.264     0.134     0.047     0.005     0.000     0.000     0.000     0.000     0.000     0.000     0.000     0.000     0.000     0.000     0.000     0.000     0.000     0.000
     0.000     0.000     0.000     0.000     0.000     0.000     0.000     0.000     0.000     0.000     0.000     0.000     0.000     0.000     0.000     0.023     0.090     0.202     0.358     0.557     0.799     1.085     1.414     1.784     2.197     2.652     3.147     3.684     4.261     4.879     5.536     6.233     6.968     7.743     8.555     9.405    10.291    11.215    12.175    13.170    14.201    15.266    16.365    17.497    18.663    19.861    21.090    22.350    23.641    24.962    26.311    27.689    29.094    30.527    31.985    33.469    34.977    36.508    38.063    39.639    41.237    42.855    44.491    46.146    47.819    49.507    51.211    52.928    54.659    56.402    58.155    59.917    61.689    63.467    65.251    67.039    68.831    70.625    72.419    74.213    76.004    77.791    79.573    81.349    83.116    84.874    86.620    88.353    90.072    91.774    93.459    95.124    96.768    98.389    99.985   101.555   103.097   104.610   106.091   107.539   108.952   110.329   111.668   112.967   114.224   115.438   116.608   117.732   116.899   114.865   112.947   111.146   109.460   107.891   106.438   105.102   103.881   102.777   101.789   100.918   100.162    99.523    99.000    98.593    98.302    98.128    98.070    98.128    98.302    98.593    99.000    99.523   100.162   100.918   101.789   102.777   103.881   105.102   106.438   107.891   109.460   111.146   112.947   114.865   116.899   117.732   116.608   115.438   114.224   112.967   111.668   110.329   108.952   107.539   106.091   104.610   103.097   101.555    99.985    98.389    96.768    95.124    93.459    91.774    90.072    88.353    86.620    84.874    83.116    81.349    79.573    77.791    76.004    74.213    72.419    70.625    68.831    67.039    65.251    63.467    61.689    59.917    58.155    56.402    54.659    52.928    51.211    49.507    47.819    46.146    44.491    42.855    41.237    39.639    38.063    36.508    34.977    33.469    31.985    30.527    29.094    27.689    26.311    24.962    23.641    22.350    21.090    19.861    18.663    17.497    16.365    15.266    14.201    13.170    12.175    11.215    10.291     9.405     8.555     7.743     6.968     6.233     5.536     4.879     4.261     3.684     3.147     2.652     2.197     1.784     1.414     1.085     0.799     0.557     0.358     0.202     0.090     0.023     0.000     0.000     0.000     0.000     0.000     0.000     0.000     0.000     0.000     0.000     0.000     0.000     0.000     0.000
     0.000     0.000     0.000     0.000     0.000     0.000     0.000     0.000     0.000     0.000     0.000     0.000     0.000     0.000     0.007     0.054     0.146     0.283     0.464     0.689     0.958     1.270     1.625     2.022     2.462     2.944     3.468     4.033     4.639     5.286     5.972     6.698     7.464     8.268     9.111     9.992    10.911    11.866    12.858    13.886    14.949    16.048    17.181    18.347    19.547    20.780    22.045    23.341    24.668    26.025    27.412    28.827    30.270    31.740    33.237    34.760    36.307    37.879    39.474    41.091    42.730    44.389    46.067    47.764    49.479    51.211    52.958    54.719    56.494    58.280    60.078    61.886    63.702    65.526    67.356    69.191    71.029    72.869    74.710    76.550    78.388    80.223    82.052    83.875    85.689    87.494    89.287    91.067    92.832    94.581    96.312    98.023    99.713   101.380   103.021   104.636   106.222   107.778   109.302   110.792   112.246   113.664   115.042   116.379   117.674   116.666   114.284   112.017   109.867   107.833   105.915   104.114   102.429   100.859    99.407    98.070    96.850    95.745    94.758    93.886    93.130    92.491    91.968    91.561    91.271    91.096    91.038    91.096    91.271    91.561    91.968    92.491    93.130    93.886    94.758    95.745    96.850    98.070    99.407   100.859   102.429   104.114   105.915   107.833   109.867   112.017   114.284   116.666   117.674   116.379   115.042   113.664   112.246   110.792   109.302   107.778   106.222   104.636   103.021   101.380    99.713    98.023    96.312    94.581    92.832    91.067    89.287    87.494    85.689    83.875    82.052    80.223    78.388    76.550    74.710    72.869    71.029    69.191    67.356    65.526    63.702    61.886    60.078    58.280    56.494    54.719    52.958    51.211    49.479    47.764    46.067    44.389    42.730    41.091    39.474    37.879    36.307    34.760    33.237    31.740    30.270    28.827    27.412    26.025    24.668    23.341    22.045    20.780    19.547    18.347    17.181    16.048    14.949    13.886    12.858    11.866    10.911     9.992     9.111     8.268     7.464     6.698     5.972     5.286     4.639     4.033     3.468     2.944     2.462     2.022     1.625     1.270     0.958     0.689     0.464     0.283     0.146     0.054     0.007     0.000     0.000     0.000     0.000     0.000     0.000     0.000     0.000     0.000     0.000     0.000     0.000     0.000
     0.000     0.000     0.000     0.000     0.000     0.000     0.000     0.000     0.000     0.000     0.000     0.000     0.000     0.000     0.026     0.098     0.215     0.377     0.583     0.833     1.128     1.466     1.848     2.272     2.739     3.249     3.800     4.394     5.028     5.703     6.419     7.175     7.970     8.805     9.679    10.591    11.541    12.528    13.552    14.612    15.709    16.841    18.007    19.208    20.443    21.710    23.010    24.342    25.706    27.099    28.523    29.976    31.457    32.965    34.501    36.063    37.650    39.262    40.897    42.555    44.235    45.935    47.656    49.396    51.154    52.928    54.719    56.524    58.343    60.175    62.018    63.871    65.733    67.603    69.479    71.360    73.245    75.133    77.021    78.909    80.794    82.677    84.554    86.424    88.287    90.139    91.980    93.808    95.621    97.418    99.196   100.954   102.691   104.404   106.091   107.751   109.383   110.983   112.551   114.084   115.581   117.039   117.596   114.865   112.250   109.751   107.368   105.102   102.952   100.918    99.000    97.198    95.513    93.944    92.491    91.155    89.934    88.830    87.842    86.970    86.215    85.576    85.053    84.646    84.355    84.181    84.123    84.181    84.355    84.646    85.053    85.576    86.215    86.970    87.842    88.830    89.934    91.155    92.491    93.944    95.513    97.198    99.000   100.918   102.952   105.102   107.368   109.751   112.250   114.865   117.596   117.039   115.581   114.084   112.551   110.983   109.383   107.751   106.091   104.404   102.691   100.954    99.196    97.418    95.621    93.808    91.980    90.139    88.287    86.424    84.554    82.677    80.794    78.909    77.021    75.133    73.245    71.360    69.479    67.603    65.733    63.871    62.018    60.175    58.343    56.524    54.719    52.928    51.154    49.396    47.656    45.935    44.235    42.555    40.897    39.262    37.650    36.063    34.501    32.965    31.457    29.976    28.523    27.099    25.706    24.342    23.010    21.710    20.443    19.208    18.007    16.841    15.709    14.612    13.552    12.528    11.541    10.591     9.679     8.805     7.970     7.175     6.419     5.703     5.028     4.394     3.800     3.249     2.739     2.272     1.848     1.466     1.128     0.833     0.583     0.377     0.215     0.098     0.026     0.000     0.000     0.000     0.000     0.000     0.000     0.000     0.000     0.000     0.000     0.000     0.000     0.000
     0.000     0.000     0.000     0.000     0.000     0.000     0.000     0.000     0.000     0.000     0.000     0.000     0.000     0.008     0.058     0.154     0.296     0.482     0.714     0.989     1.310     1.674     2.082     2.533     3.027     3.564     4.143     4.765     5.427     6.132     6.876     7.662     8.487     9.352    10.256    11.199    12.180    13.199    14.256    15.349    16.478    17.643    18.844    20.079    21.348    22.650    23.986    25.354    26.753    28.184    29.644    31.135    32.654    34.201    35.775    37.377    39.003    40.655    42.331    44.030    45.752    47.494    49.257    51.040    52.841    54.659    56.494    58.343    60.207    62.084    63.973    65.872    67.780    69.696    71.619    73.548    75.480    77.415    79.351    81.287    83.221    85.152    87.078    88.997    90.908    92.809    94.699    96.576    98.437   100.282   102.109   103.915   105.700   107.460   109.194   110.901   112.578   114.224   115.837   117.414   116.608   113.644   110.797   108.066   105.450   102.952   100.569    98.302    96.152    94.118    92.201    90.399    88.714    87.145    85.692    84.355    83.135    82.031    81.043    80.171    79.416    78.776    78.253    77.847    77.556    77.382    77.323    77.382    77.556    77.847    78.253    78.776    79.416    80.171    81.043    82.031    83.135    84.355    85.692    87.145    88.714    90.399    92.201    94.118    96.152    98.302   100.569   102.952   105.450   108.066   110.797   113.644   116.608   117.414   115.837   114.224   112.578   110.901   109.194   107.460   105.700   103.915   102.109   100.282    98.437    96.576    94.699    92.809    90.908    88.997    87.078    85.152    83.221    81.287    79.351    77.415    75.480    73.548    71.619    69.696    67.780    65.872    63.973    62.084    60.207    58.343    56.494    54.659    52.841    51.040    49.257    47.494    45.752    44.030    42.331    40.655    39.003    37.377    35.775    34.201    32.654    31.135    29.644    28.184    26.753    25.354    23.986    22.650    21.348    20.079    18.844    17.643    16.478    15.349    14.256    13.199    12.180    11.199    10.256     9.352     8.487     7.662     6.876     6.132     5.427     4.765     4.143     3.564     3.027     2.533     2.082     1.674     1.310     0.989     0.714     0.482     0.296     0.154     0.058     0.008     0.000     0.000     0.000     0.000     0.000     0.000     0.000     0.000     0.000     0.000     0.000     0.000
     0.000     0.000     0.000     0.000     0.000     0.000     0.000     0.000     0.000     0.000     0.000     0.000     0.000     0.028     0.102     0.222     0.388     0.599     0.855     1.157     1.502     1.892     2.327     2.804     3.326     3.890     4.497     5.146     5.837     6.570     7.343     8.158     9.013     9.908    10.843    11.817    12.829    13.880    14.968    16.094    17.256    18.455    19.689    20.958    22.262    23.599    24.970    26.374    27.810    29.277    30.775    32.303    33.860    35.446    37.059    38.700    40.367    42.059    43.775    45.516    47.279    49.064    50.869    52.695    54.539    56.402    58.280    60.175    62.084    64.006    65.941    67.886    69.841    71.805    73.775    75.751    77.732    79.715    81.700    83.684    85.667    87.647    89.622    91.591    93.552    95.503    97.442    99.368   101.279   103.174   105.050   106.905   108.738   110.547   112.329   114.084   115.808   117.501   116.201   113.005   109.925   106.961   104.114   101.382    98.767    96.268    93.886    91.619    89.469    87.435    85.517    83.716    82.031    80.462    79.009    77.672    76.452    75.348    74.360    73.488    72.732    72.093    71.570    71.163    70.873    70.699    70.640    70.699    70.873    71.163    71.570    72.093    72.732    73.488    74.360    75.348    76.452    77.672    79.009    80.462    82.031    83.716    85.517    87.435    89.469    91.619    93.886    96.268    98.767   101.382   104.114   106.961   109.925   113.005   116.201   117.501   115.808   114.084   112.329   110.547   108.738   106.905   105.050   103.174   101.279    99.368    97.442    95.503    93.552    91.591    89.622    87.647    85.667    83.684    81.700    79.715    77.732    75.751    73.775    71.805    69.841    67.886    65.941    64.006    62.084    60.175    58.280    56.402    54.539    52.695    50.869    49.064    47.279    45.516    43.775    42.059    40.367    38.700    37.059    35.446    33.860    32.303    30.775    29.277    27.810    26.374    24.970    23.599    22.262    20.958    19.689    18.455    17.256    16.094    14.968    13.880    12.829    11.817    10.843     9.908     9.013     8.158     7.343     6.570     5.837     5.146     4.497     3.890     3.326     2.804     2.327     1.892     1.502     1.157     0.855     0.599     0.388     0.222     0.102     0.028     0.000     0.000     0.000     0.000     0.000     0.000     0.000     0.000     0.000     0.000     0.000     0.000
     0.000     0.000     0.000     0.000     0.000     0.000     0.000     0.000     0.000     0.000     0.000     0.000     0.008     0.059     0.157     0.301     0.491     0.727     1.008     1.334     1.705     2.121     2.581     3.086     3.634     4.225     4.859     5.536     6.255     7.017     7.820     8.664     9.548    10.473    11.439    12.443    13.487    14.569    15.689    16.847    18.043    19.274    20.542    21.845    23.184    24.556    25.963    27.402    28.874    30.378    31.913    33.479    35.074    36.699    38.351    40.032    41.738    43.471    45.229    47.011    48.816    50.643    52.491    54.360    56.248    58.155    60.078    62.018    63.973    65.941    67.922    69.914    71.916    73.927    75.946    77.970    79.999    82.031    84.065    86.099    88.132    90.162    92.187    94.206    96.217    98.218   100.208   102.185   104.146   106.091   108.017   109.923   111.805   113.664   115.495   117.298   116.376   112.947   109.635   106.438   103.358   100.395    97.547    94.816    92.201    89.702    87.319    85.053    82.902    80.868    78.951    77.149    75.464    73.895    72.442    71.105    69.885    68.781    67.793    66.921    66.166    65.526    65.003    64.597    64.306    64.132    64.074    64.132    64.306    64.597    65.003    65.526    66.166    66.921    67.793    68.781    69.885    71.105    72.442    73.895    75.464    77.149    78.951    80.868    82.902    85.053    87.319    89.702    92.201    94.816    97.547   100.395   103.358   106.438   109.635   112.947   116.376   117.298   115.495   113.664   111.805   109.923   108.017   106.091   104.146   102.185   100.208    98.218    96.217    94.206    92.187    90.162    88.132    86.099    84.065    82.031    79.999    77.970    75.946    73.927    71.916    69.914    67.922    65.941    63.973    62.018    60.078    58.155    56.248    54.360    52.491    50.643    48.816    47.011    45.229    43.471    41.738    40.032    38.351    36.699    35.074    33.479    31.913    30.378    28.874    27.402    25.963    24.556    23.184    21.845    20.542    19.274    18.043    16.847    15.689    14.569    13.487    12.443    11.439    10.473     9.548     8.664     7.820     7.017     6.255     5.536     4.859     4.225     3.634     3.086     2.581     2.121     1.705     1.334     1.008     0.727     0.491     0.301     0.157     0.059     0.008     0.000     0.000     0.000     0.000     0.000     0.000     0.000     0.000     0.000     0.000     0.000
     0.000     0.000     0.000     0.000     0.000     0.000     0.000     0.000     0.000     0.000     0.000     0.000     0.027     0.102     0.223     0.390     0.604     0.864     1.170     1.522     1.918     2.360     2.846     3.376     3.951     4.569     5.231     5.935     6.683     7.472     8.304     9.177    10.091    11.046    12.042    13.077    14.152    15.266    16.418    17.608    18.836    20.101    21.403    22.740    24.113    25.521    26.962    28.438    29.946    31.487    33.059    34.663    36.296    37.959    39.651    41.371    43.118    44.891    46.690    48.514    50.361    52.230    54.122    56.034    57.967    59.917    61.886    63.871    65.872    67.886    69.914    71.953    74.003    76.062    78.129    80.202    82.280    84.362    86.446    88.530    90.613    92.694    94.770    96.840    98.902   100.954   102.996   105.024   107.037   109.033   111.010   112.967   114.900   116.809   117.131   113.470   109.925   106.496   103.184    99.988    96.908    93.944    91.096    88.365    85.750    83.251    80.868    78.602    76.452    74.418    72.500    70.699    69.013    67.444    65.991    64.655    63.434    62.330    61.342    60.471    59.715    59.076    58.553    58.146    57.855    57.681    57.623    57.681    57.855    58.146    58.553    59.076    59.715    60.471    61.342    62.330    63.434    64.655    65.991    67.444    69.013    70.699    72.500    74.418    76.452    78.602    80.868    83.251    85.750    88.365    91.096    93.944    96.908    99.988   103.184   106.496   109.925   113.470   117.131   116.809   114.900   112.967   111.010   109.033   107.037   105.024   102.996   100.954    98.902    96.840    94.770    92.694    90.613    88.530    86.446    84.362    82.280    80.202    78.129    76.062    74.003    71.953    69.914    67.886    65.872    63.871    61.886    59.917    57.967    56.034    54.122    52.230    50.361    48.514    46.690    44.891    43.118    41.371    39.651    37.959    36.296    34.663    33.059    31.487    29.946    28.438    26.962    25.521    24.113    22.740    21.403    20.101    18.836    17.608    16.418    15.266    14.152    13.077    12.042    11.046    10.091     9.177     8.304     7.472     6.683     5.935     5.231     4.569     3.951     3.376     2.846     2.360     1.918     1.522     1.170     0.864     0.604     0.390     0.223     0.102     0.027     0.000     0.000     0.000     0.000     0.000     0.000     0.000     0.000     0.000     0.000     0.000
     0.000     0.000     0.000     0.000     0.000     0.000     0.000     0.000     0.000     0.000     0.000     0.007     0.057     0.154     0.299     0.490     0.728     1.012     1.342     1.718     2.140     2.607     3.119     3.676     4.277     4.922     5.611     6.343     7.118     7.936     8.796     9.698    10.642    11.627    12.652    13.718    14.824    15.969    17.153    18.376    19.637    20.935    22.270    23.641    25.048    26.491    27.968    29.480    31.024    32.602    34.212    35.853    37.525    39.226    40.957    42.717    44.504    46.318    48.158    50.023    51.913    53.825    55.760    57.716    59.693    61.689    63.702    65.733    67.780    69.841    71.916    74.003    76.101    78.209    80.324    82.447    84.575    86.707    88.841    90.976    93.110    95.242    97.369    99.491   101.605   103.710   105.804   107.884   109.950   111.998   114.028   116.036   118.022   114.574   110.797   107.136   103.591   100.162    96.850    93.653    90.573    87.610    84.762    82.031    79.416    76.917    74.534    72.268    70.117    68.083    66.166    64.364    62.679    61.110    59.657    58.320    57.100    55.996    55.008    54.136    53.381    52.741    52.218    51.812    51.521    51.347    51.289    51.347    51.521    51.812    52.218    52.741    53.381    54.136    55.008    55.996    57.100    58.320    59.657    61.110    62.679    64.364    66.166    68.083    70.117    72.268    74.534    76.917    79.416    82.031    84.762    87.610    90.573    93.653    96.850   100.162   103.591   107.136   110.797   114.574   118.022   116.036   114.028   111.998   109.950   107.884   105.804   103.710   101.605    99.491    97.369    95.242    93.110    90.976    88.841    86.707    84.575    82.447    80.324    78.209    76.101    74.003    71.916    69.841    67.780    65.733    63.702    61.689    59.693    57.716    55.760    53.825    51.913    50.023    48.158    46.318    44.504    42.717    40.957    39.226    37.525    35.853    34.212    32.602    31.024    29.480    27.968    26.491    25.048    23.641    22.270    20.935    19.637    18.376    17.153    15.969    14.824    13.718    12.652    11.627    10.642     9.698     8.796     7.936     7.118     6.343     5.611     4.922     4.277     3.676     3.119     2.607     2.140     1.718     1.342     1.012     0.728     0.490     0.299     0.154     0.057     0.007     0.000     0.000     0.000     0.000     0.000     0.000     0.000     0.000     0.000     0.000
     0.000     0.000     0.000     0.000     0.000     0.000     0.000     0.000     0.000     0.000     0.000     0.025     0.097     0.217     0.384     0.599     0.860     1.169     1.523     1.924     2.371     2.863     3.401     3.983     4.610     5.282     5.998     6.757     7.560     8.406     9.295    10.226    11.199    12.214    13.269    14.366    15.502    16.679    17.895    19.150    20.443    21.774    23.142    24.548    25.989    27.467    28.979    30.527    32.108    33.722    35.369    37.048    38.758    40.499    42.269    44.068    45.896    47.751    49.632    51.539    53.471    55.427    57.405    59.405    61.426    63.467    65.526    67.603    69.696    71.805    73.927    76.062    78.209    80.365    82.530    84.703    86.881    89.064    91.249    93.435    95.621    97.805    99.985   102.159   104.326   106.484   108.631   110.765   112.883   114.985   117.068   116.260   112.250   108.356   104.579   100.918    97.373    93.944    90.631    87.435    84.355    81.391    78.544    75.813    73.197    70.699    68.316    66.049    63.899    61.865    59.948    58.146    56.461    54.892    53.439    52.102    50.882    49.778    48.790    47.918    47.163    46.523    46.000    45.593    45.303    45.129    45.070    45.129    45.303    45.593    46.000    46.523    47.163    47.918    48.790    49.778    50.882    52.102    53.439    54.892    56.461    58.146    59.948    61.865    63.899    66.049    68.316    70.699    73.197    75.813    78.544    81.391    84.355    87.435    90.631    93.944    97.373   100.918   104.579   108.356   112.250   116.260   117.068   114.985   112.883   110.765   108.631   106.484   104.326   102.159    99.985    97.805    95.621    93.435    91.249    89.064    86.881    84.703    82.530    80.365    78.209    76.062    73.927    71.805    69.696    67.603    65.526    63.467    61.426    59.405    57.405    55.427    53.471    51.539    49.632    47.751    45.896    44.068    42.269    40.499    38.758    37.048    35.369    33.722    32.108    30.527    28.979    27.467    25.989    24.548    23.142    21.774    20.443    19.150    17.895    16.679    15.502    14.366    13.269    12.214    11.199    10.226     9.295     8.406     7.560     6.757     5.998     5.282     4.610     3.983     3.401     2.863     2.371     1.924     1.523     1.169     0.860     0.599     0.384     0.217     0.097     0.025     0.000     0.000     0.000     0.000     0.000     0.000     0.000     0.000     0.000     0.000
     0.000     0.000     0.000     0.000     0.000     0.000     0.000     0.000     0.000     0.000     0.005     0.052     0.146     0.289     0.479     0.717     1.002     1.334     1.713     2.138     2.609     3.127     3.690     4.298     4.952     5.650     6.392     7.179     8.010     8.884     9.801    10.760    11.762    12.806    13.892    15.019    16.186    17.394    18.641    19.928    21.254    22.618    24.020    25.459    26.935    28.447    29.995    31.578    33.195    34.846    36.531    38.247    39.996    41.775    43.585    45.424    47.292    49.188    51.111    53.060    55.034    57.033    59.055    61.099    63.165    65.251    67.356    69.479    71.619    73.775    75.946    78.129    80.324    82.530    84.746    86.968    89.197    91.431    93.668    95.907    98.145   100.382   102.615   104.843   107.063   109.275   111.476   113.664   115.837   117.993   114.284   110.158   106.148   102.254    98.477    94.816    91.271    87.842    84.530    81.333    78.253    75.290    72.442    69.711    67.095    64.597    62.214    59.948    57.797    55.763    53.846    52.044    50.359    48.790    47.337    46.000    44.780    43.676    42.688    41.816    41.061    40.421    39.898    39.492    39.201    39.027    38.969    39.027    39.201    39.492    39.898    40.421    41.061    41.816    42.688    43.676    44.780    46.000    47.337    48.790    50.359    52.044    53.846    55.763    57.797    59.948    62.214    64.597    67.095    69.711    72.442    75.290    78.253    81.333    84.530    87.842    91.271    94.816    98.477   102.254   106.148   110.158   114.284   117.993   115.837   113.664   111.476   109.275   107.063   104.843   102.615   100.382    98.145    95.907    93.668    91.431    89.197    86.968    84.746    82.530    80.324    78.129    75.946    73.775    71.619    69.479    67.356    65.251    63.165    61.099    59.055    57.033    55.034    53.060    51.111    49.188    47.292    45.424    43.585    41.775    39.996    38.247    36.531    34.846    33.195    31.578    29.995    28.447    26.935    25.459    24.020    22.618    21.254    19.928    18.641    17.394    16.186    15.019    13.892    12.806    11.762    10.760     9.801     8.884     8.010     7.179     6.392     5.650     4.952     4.298     3.690     3.127     2.609     2.138     1.713     1.334     1.002     0.717     0.479     0.289     0.146     0.052     0.005     0.000     0.000     0.000     0.000     0.000     0.000     0.000     0.000     0.000
     0.000     0.000     0.000     0.000     0.000     0.000     0.000     0.000     0.000     0.000     0.020     0.088     0.205     0.370     0.583     0.844     1.152     1.508     1.910     2.360     2.856     3.398     3.986     4.620     5.299     6.024     6.793     7.607     8.465     9.366    10.312    11.300    12.331    13.404    14.520    15.676    16.874    18.113    19.392    20.711    22.069    23.466    24.901    26.374    27.884    29.431    31.014    32.633    34.286    35.974    37.696    39.450    41.237    43.055    44.904    46.783    48.692    50.629    52.593    54.584    56.601    58.643    60.709    62.797    64.908    67.039    69.191    71.360    73.548    75.751    77.970    80.202    82.447    84.703    86.968    89.242    91.522    93.808    96.097    98.389   100.680   102.970   105.257   107.539   109.814   112.081   114.337   116.580   116.899   112.540   108.298   104.172   100.162    96.269    92.491    88.830    85.285    81.856    78.544    75.348    72.268    69.304    66.456    63.725    61.110    58.611    56.228    53.962    51.812    49.778    47.860    46.058    44.373    42.804    41.351    40.015    38.794    37.690    36.702    35.830    35.075    34.436    33.913    33.506    33.215    33.041    32.983    33.041    33.215    33.506    33.913    34.436    35.075    35.830    36.702    37.690    38.794    40.015    41.351    42.804    44.373    46.058    47.860    49.778    51.812    53.962    56.228    58.611    61.110    63.725    66.456    69.304    72.268    75.348    78.544    81.856    85.285    88.830    92.491    96.269   100.162   104.172   108.298   112.540   116.899   116.580   114.337   112.081   109.814   107.539   105.257   102.970   100.680    98.389    96.097    93.808    91.522    89.242    86.968    84.703    82.447    80.202    77.970    75.751    73.548    71.360    69.191    67.039    64.908    62.797    60.709    58.643    56.601    54.584    52.593    50.629    48.692    46.783    44.904    43.055    41.237    39.450    37.696    35.974    34.286    32.633    31.014    29.431    27.884    26.374    24.901    23.466    22.069    20.711    19.392    18.113    16.874    15.676    14.520    13.404    12.331    11.300    10.312     9.366     8.465     7.607     6.793     6.024     5.299     4.620     3.986     3.398     2.856     2.360     1.910     1.508     1.152     0.844     0.583     0.370     0.205     0.088     0.020     0.000     0.000     0.000     0.000     0.000     0.000     0.000     0.000     0.000
     0.000     0.000     0.000     0.000     0.000     0.000     0.000     0.000     0.000     0.003     0.044     0.134     0.272     0.459     0.695     0.978     1.310     1.689     2.115     2.588     3.109     3.676     4.289     4.948     5.653     6.404     7.199     8.040     8.925     9.854    10.828    11.844    12.904    14.006    15.151    16.338    17.567    18.836    20.147    21.497    22.887    24.317    25.785    27.292    28.836    30.418    32.036    33.690    35.380    37.104    38.863    40.655    42.480    44.337    46.226    48.145    50.094    52.071    54.077    56.111    58.170    60.256    62.365    64.498    66.654    68.831    71.029    73.245    75.480    77.732    79.999    82.280    84.575    86.881    89.197    91.522    93.855    96.193    98.535   100.880   103.225   105.569   107.911   110.248   112.578   114.900   117.212   115.504   111.029   106.671   102.429    98.302    94.293    90.399    86.622    82.960    79.416    75.987    72.674    69.478    66.398    63.434    60.587    57.855    55.240    52.741    50.359    48.092    45.942    43.908    41.990    40.189    38.504    36.935    35.482    34.145    32.925    31.821    30.833    29.961    29.205    28.566    28.043    27.636    27.346    27.171    27.113    27.171    27.346    27.636    28.043    28.566    29.205    29.961    30.833    31.821    32.925    34.145    35.482    36.935    38.504    40.189    41.990    43.908    45.942    48.092    50.359    52.741    55.240    57.855    60.587    63.434    66.398    69.478    72.674    75.987    79.416    82.960    86.622    90.399    94.293    98.302   102.429   106.671   111.029   115.504   117.212   114.900   112.578   110.248   107.911   105.569   103.225   100.880    98.535    96.193    93.855    91.522    89.197    86.881    84.575    82.280    79.999    77.732    75.480    73.245    71.029    68.831    66.654    64.498    62.365    60.256    58.170    56.111    54.077    52.071    50.094    48.145    46.226    44.337    42.480    40.655    38.863    37.104    35.380    33.690    32.036    30.418    28.836    27.292    25.785    24.317    22.887    21.497    20.147    18.836    17.567    16.338    15.151    14.006    12.904    11.844    10.828     9.854     8.925     8.040     7.199     6.404     5.653     4.948     4.289     3.676     3.109     2.588     2.115     1.689     1.310     0.978     0.695     0.459     0.272     0.134     0.044     0.003     0.000     0.000     0.000     0.000     0.000     0.000     0.000     0.000
     0.000     0.000     0.000     0.000     0.000     0.000     0.000     0.000     0.000     0.014     0.076     0.187     0.348     0.557     0.815     1.121     1.475     1.877     2.327     2.824     3.368     3.960     4.598     5.282     6.013     6.789     7.611     8.478     9.390    10.347    11.348    12.393    13.481    14.612    15.787    17.003    18.262    19.562    20.904    22.286    23.708    25.170    26.672    28.212    29.790    31.406    33.059    34.749    36.475    38.236    40.032    41.861    43.725    45.620    47.548    49.507    51.496    53.515    55.563    57.638    59.741    61.870    64.023    66.201    68.402    70.625    72.869    75.133    77.415    79.715    82.031    84.362    86.707    89.064    91.431    93.808    96.193    98.584   100.979   103.378   105.778   108.177   110.574   112.967   115.353   117.732   114.342   109.751   105.276   100.918    96.675    92.549    88.539    84.646    80.868    77.207    73.662    70.234    66.921    63.725    60.645    57.681    54.834    52.102    49.487    46.988    44.606    42.339    40.189    38.155    36.237    34.436    32.750    31.181    29.729    28.392    27.172    26.067    25.079    24.208    23.452    22.813    22.290    21.883    21.593    21.418    21.360    21.418    21.593    21.883    22.290    22.813    23.452    24.208    25.079    26.067    27.172    28.392    29.729    31.181    32.750    34.436    36.237    38.155    40.189    42.339    44.606    46.988    49.487    52.102    54.834    57.681    60.645    63.725    66.921    70.234    73.662    77.207    80.868    84.646    88.539    92.549    96.675   100.918   105.276   109.751   114.342   117.732   115.353   112.967   110.574   108.177   105.778   103.378   100.979    98.584    96.193    93.808    91.431    89.064    86.707    84.362    82.031    79.715    77.415    75.133    72.869    70.625    68.402    66.201    64.023    61.870    59.741    57.638    55.563    53.515    51.496    49.507    47.548    45.620    43.725    41.861    40.032    38.236    36.475    34.749    33.059    31.406    29.790    28.212    26.672    25.170    23.708    22.286    20.904    19.562    18.262    17.003    15.787    14.612    13.481    12.393    11.348    10.347     9.390     8.478     7.611     6.789     6.013     5.282     4.598     3.960     3.368     2.824     2.327     1.877     1.475     1.121     0.815     0.557     0.348     0.187     0.076     0.014     0.000     0.000     0.000     0.000     0.000     0.000     0.000     0.000
     0.000     0.000     0.000     0.000     0.000     0.000     0.000     0.000     0.001     0.034     0.117     0.249     0.431     0.662     0.941     1.270     1.646     2.071     2.545     3.065     3.634     4.249     4.912     5.621     6.377     7.179     8.027     8.921     9.859    10.843    11.872    12.944    14.061    15.221    16.425    17.671    18.960    20.290    21.663    23.076    24.531    26.025    27.559    29.133    30.745    32.395    34.083    35.809    37.570    39.368    41.200    43.068    44.969    46.904    48.871    50.869    52.899    54.959    57.048    59.166    61.312    63.484    65.681    67.904    70.150    72.419    74.710    77.021    79.351    81.700    84.065    86.446    88.841    91.249    93.668    96.097    98.535   100.979   103.429   105.882   108.337   110.792   113.245   115.694   118.138   113.412   108.705   104.114    99.639    95.281    91.038    86.912    82.902    79.009    75.231    71.570    68.025    64.597    61.284    58.088    55.008    52.044    49.197    46.465    43.850    41.351    38.969    36.702    34.552    32.518    30.600    28.799    27.113    25.544    24.091    22.755    21.534    20.430    19.442    18.571    17.815    17.176    16.653    16.246    15.956    15.781    15.723    15.781    15.956    16.246    16.653    17.176    17.815    18.571    19.442    20.430    21.534    22.755    24.091    25.544    27.113    28.799    30.600    32.518    34.552    36.702    38.969    41.351    43.850    46.465    49.197    52.044    55.008    58.088    61.284    64.597    68.025    71.570    75.231    79.009    82.902    86.912    91.038    95.281    99.639   104.114   108.705   113.412   118.138   115.694   113.245   110.792   108.337   105.882   103.429   100.979    98.535    96.097    93.668    91.249    88.841    86.446    84.065    81.700    79.351    77.021    74.710    72.419    70.150    67.904    65.681    63.484    61.312    59.166    57.048    54.959    52.899    50.869    48.871    46.904    44.969    43.068    41.200    39.368    37.570    35.809    34.083    32.395    30.745    29.133    27.559    26.025    24.531    23.076    21.663    20.290    18.960    17.671    16.425    15.221    14.061    12.944    11.872    10.843     9.859     8.921     8.027     7.179     6.377     5.621     4.912     4.249     3.634     3.065     2.545     2.071     1.646     1.270     0.941     0.662     0.431     0.249     0.117     0.034     0.001     0.000     0.000     0.000     0.000     0.000     0.000     0.000
     0.000     0.000     0.000     0.000     0.000     0.000     0.000     0.000     0.008     0.062     0.165     0.318     0.521     0.774     1.075     1.425     1.824     2.272     2.768     3.312     3.904     4.544     5.231     5.965     6.746     7.573     8.447     9.366    10.332    11.342    12.398    13.499    14.643    15.832    17.065    18.340    19.659    21.020    22.423    23.868    25.354    26.880    28.447    30.054    31.700    33.384    35.107    36.867    38.665    40.499    42.368    44.273    46.212    48.186    50.192    52.230    54.301    56.402    58.532    60.692    62.881    65.096    67.338    69.606    71.898    74.213    76.550    78.909    81.287    83.684    86.099    88.530    90.976    93.435    95.907    98.389   100.880   103.378   105.882   108.390   110.901   113.412   115.922   117.654   112.715   107.891   103.184    98.593    94.118    89.760    85.517    81.391    77.382    73.488    69.711    66.049    62.505    59.076    55.763    52.567    49.487    46.523    43.676    40.944    38.329    35.830    33.448    31.181    29.031    26.997    25.079    23.278    21.593    20.024    18.571    17.234    16.014    14.910    13.922    13.050    12.294    11.655    11.132    10.725    10.435    10.260    10.202    10.260    10.435    10.725    11.132    11.655    12.294    13.050    13.922    14.910    16.014    17.234    18.571    20.024    21.593    23.278    25.079    26.997    29.031    31.181    33.448    35.830    38.329    40.944    43.676    46.523    49.487    52.567    55.763    59.076    62.505    66.049    69.711    73.488    77.382    81.391    85.517    89.760    94.118    98.593   103.184   107.891   112.715   117.654   115.922   113.412   110.901   108.390   105.882   103.378   100.880    98.389    95.907    93.435    90.976    88.530    86.099    83.684    81.287    78.909    76.550    74.213    71.898    69.606    67.338    65.096    62.881    60.692    58.532    56.402    54.301    52.230    50.192    48.186    46.212    44.273    42.368    40.499    38.665    36.867    35.107    33.384    31.700    30.054    28.447    26.880    25.354    23.868    22.423    21.020    19.659    18.340    17.065    15.832    14.643    13.499    12.398    11.342    10.332     9.366     8.447     7.573     6.746     5.965     5.231     4.544     3.904     3.312     2.768     2.272     1.824     1.425     1.075     0.774     0.521     0.318     0.165     0.062     0.008     0.000     0.000     0.000     0.000     0.000     0.000     0.000
     0.000     0.000     0.000     0.000     0.000     0.000     0.000     0.000     0.023     0.097     0.221     0.395     0.618     0.892     1.215     1.587     2.008     2.478     2.997     3.564     4.180     4.843     5.554     6.312     7.118     7.970     8.870     9.815    10.807    11.844    12.927    14.055    15.228    16.445    17.706    19.011    20.359    21.750    23.184    24.659    26.177    27.735    29.335    30.974    32.654    34.372    36.130    37.925    39.758    41.628    43.534    45.477    47.454    49.465    51.511    53.589    55.699    57.841    60.014    62.216    64.447    66.707    68.993    71.305    73.642    76.004    78.388    80.794    83.221    85.667    88.132    90.613    93.110    95.621    98.145   100.680   103.225   105.778   108.337   110.901   113.468   116.036   117.306   112.250   107.310   102.487    97.779    93.188    88.714    84.355    80.113    75.987    71.977    68.083    64.306    60.645    57.100    53.671    50.359    47.163    44.083    41.119    38.271    35.540    32.925    30.426    28.043    25.777    23.627    21.593    19.675    17.873    16.188    14.619    13.166    11.830    10.609     9.505     8.517     7.645     6.890     6.251     5.728     5.321     5.030     4.856     4.798     4.856     5.030     5.321     5.728     6.251     6.890     7.645     8.517     9.505    10.609    11.830    13.166    14.619    16.188    17.873    19.675    21.593    23.627    25.777    28.043    30.426    32.925    35.540    38.271    41.119    44.083    47.163    50.359    53.671    57.100    60.645    64.306    68.083    71.977    75.987    80.113    84.355    88.714    93.188    97.779   102.487   107.310   112.250   117.306   116.036   113.468   110.901   108.337   105.778   103.225   100.680    98.145    95.621    93.110    90.613    88.132    85.667    83.221    80.794    78.388    76.004    73.642    71.305    68.993    66.707    64.447    62.216    60.014    57.841    55.699    53.589    51.511    49.465    47.454    45.477    43.534    41.628    39.758    37.925    36.130    34.372    32.654    30.974    29.335    27.735    26.177    24.659    23.184    21.750    20.359    19.011    17.706    16.445    15.228    14.055    12.927    11.844    10.807     9.815     8.870     7.970     7.118     6.312     5.554     4.843     4.180     3.564     2.997     2.478     2.008     1.587     1.215     0.892     0.618     0.395     0.221     0.097     0.023     0.000     0.000     0.000     0.000     0.000     0.000     0.000
     0.000     0.000     0.000     0.000     0.000     0.000     0.000     0.003     0.046     0.139     0.283     0.477     0.722     1.016     1.360     1.754     2.197     2.689     3.231     3.821     4.459     5.146     5.881     6.663     7.493     8.371     9.295    10.266    11.284    12.348    13.457    14.612    15.813    17.058    18.347    19.681    21.059    22.480    23.944    25.450    26.999    28.589    30.221    31.893    33.606    35.358    37.150    38.980    40.848    42.755    44.697    46.677    48.692    50.742    52.826    54.944    57.095    59.278    61.492    63.736    66.010    68.313    70.643    73.001    75.384    77.791    80.223    82.677    85.152    87.647    90.162    92.694    95.242    97.805   100.382   102.970   105.569   108.177   110.792   113.412   116.036   117.189   112.017   106.961   102.022    97.198    92.491    87.900    83.425    79.067    74.825    70.699    66.689    62.795    59.018    55.357    51.812    48.383    45.070    41.874    38.794    35.830    32.983    30.252    27.636    25.138    22.755    20.488    18.338    16.304    14.387    12.585    10.900     9.331     7.878     6.541     5.321     4.217     3.229     2.357     1.602     0.962     0.439     0.032    -0.258    -0.432    -0.491    -0.432    -0.258     0.032     0.439     0.962     1.602     2.357     3.229     4.217     5.321     6.541     7.878     9.331    10.900    12.585    14.387    16.304    18.338    20.488    22.755    25.138    27.636    30.252    32.983    35.830    38.794    41.874    45.070    48.383    51.812    55.357    59.018    62.795    66.689    70.699    74.825    79.067    83.425    87.900    92.491    97.198   102.022   106.961   112.017   117.189   116.036   113.412   110.792   108.177   105.569   102.970   100.382    97.805    95.242    92.694    90.162    87.647    85.152    82.677    80.223    77.791    75.384    73.001    70.643    68.313    66.010    63.736    61.492    59.278    57.095    54.944    52.826    50.742    48.692    46.677    44.697    42.755    40.848    38.980    37.150    35.358    33.606    31.893    30.221    28.589    26.999    25.450    23.944    22.480    21.059    19.681    18.347    17.058    15.813    14.612    13.457    12.348    11.284    10.266     9.295     8.371     7.493     6.663     5.881     5.146     4.459     3.821     3.231     2.689     2.197     1.754     1.360     1.016     0.722     0.477     0.283     0.139     0.046     0.003     0.000     0.000     0.000     0.000     0.000     0.000
     0.000     0.000     0.000     0.000     0.000     0.000     0.000     0.013     0.075     0.188     0.352     0.566     0.831     1.146     1.511     1.926     2.391     2.905     3.468     4.081     4.742     5.452     6.210     7.017     7.871     8.773     9.723    10.719    11.762    12.852    13.988    15.170    16.398    17.671    18.989    20.351    21.758    23.208    24.702    26.239    27.819    29.441    31.104    32.809    34.555    36.341    38.167    40.032    41.935    43.877    45.857    47.873    49.925    52.014    54.137    56.294    58.485    60.709    62.964    65.251    67.568    69.914    72.289    74.691    77.119    79.573    82.052    84.554    87.078    89.622    92.187    94.770    97.369    99.985   102.615   105.257   107.911   110.574   113.245   115.922   117.306   112.017   106.845   101.789    96.850    92.026    87.319    82.728    78.253    73.895    69.652    65.526    61.517    57.623    53.846    50.184    46.640    43.211    39.898    36.702    33.622    30.658    27.811    25.079    22.464    19.965    17.583    15.316    13.166    11.132     9.214     7.413     5.728     4.159     2.706     1.369     0.149    -0.955    -1.943    -2.815    -3.571    -4.210    -4.733    -5.140    -5.430    -5.605    -5.663    -5.605    -5.430    -5.140    -4.733    -4.210    -3.571    -2.815    -1.943    -0.955     0.149     1.369     2.706     4.159     5.728     7.413     9.214    11.132    13.166    15.316    17.583    19.965    22.464    25.079    27.811    30.658    33.622    36.702    39.898    43.211    46.640    50.184    53.846    57.623    61.517    65.526    69.652    73.895    78.253    82.728    87.319    92.026    96.850   101.789   106.845   112.017   117.306   115.922   113.245   110.574   107.911   105.257   102.615    99.985    97.369    94.770    92.187    89.622    87.078    84.554    82.052    79.573    77.119    74.691    72.289    69.914    67.568    65.251    62.964    60.709    58.485    56.294    54.137    52.014    49.925    47.873    45.857    43.877    41.935    40.032    38.167    36.341    34.555    32.809    31.104    29.441    27.819    26.239    24.702    23.208    21.758    20.351    18.989    17.671    16.398    15.170    13.988    12.852    11.762    10.719     9.723     8.773     7.871     7.017     6.210     5.452     4.742     4.081     3.468     2.905     2.391     1.926     1.511     1.146     0.831     0.566     0.352     0.188     0.075     0.013     0.000     0.000     0.000     0.000     0.000     0.000
     0.000     0.000     0.000     0.000     0.000     0.000     0.000     0.030     0.111     0.243     0.426     0.661     0.945     1.281     1.667     2.103     2.588     3.124     3.709     4.344     5.028     5.761     6.542     7.372     8.251     9.177    10.151    11.173    12.242    13.357    14.520    15.728    16.983    18.283    19.629    21.020    22.455    23.935    25.459    27.026    28.637    30.290    31.985    33.722    35.500    37.320    39.179    41.079    43.018    44.995    47.011    49.064    51.154    53.280    55.442    57.638    59.869    62.134    64.430    66.759    69.119    71.508    73.927    76.374    78.848    81.349    83.875    86.424    88.997    91.591    94.206    96.840    99.491   102.159   104.843   107.539   110.248   112.967   115.694   117.654   112.250   106.961   101.789    96.733    91.794    86.970    82.263    77.672    73.197    68.839    64.597    60.471    56.461    52.567    48.790    45.129    41.584    38.155    34.842    31.646    28.566    25.602    22.755    20.024    17.408    14.910    12.527    10.260     8.110     6.076     4.159     2.357     0.672    -0.897    -2.350    -3.687    -4.907    -6.011    -6.999    -7.871    -8.626    -9.266    -9.789   -10.195   -10.486   -10.660   -10.719   -10.660   -10.486   -10.195    -9.789    -9.266    -8.626    -7.871    -6.999    -6.011    -4.907    -3.687    -2.350    -0.897     0.672     2.357     4.159     6.076     8.110    10.260    12.527    14.910    17.408    20.024    22.755    25.602    28.566    31.646    34.842    38.155    41.584    45.129    48.790    52.567    56.461    60.471    64.597    68.839    73.197    77.672    82.263    86.970    91.794    96.733   101.789   106.961   112.250   117.654   115.694   112.967   110.248   107.539   104.843   102.159    99.491    96.840    94.206    91.591    88.997    86.424    83.875    81.349    78.848    76.374    73.927    71.508    69.119    66.759    64.430    62.134    59.869    57.638    55.442    53.280    51.154    49.064    47.011    44.995    43.018    41.079    39.179    37.320    35.500    33.722    31.985    30.290    28.637    27.026    25.459    23.935    22.455    21.020    19.629    18.283    16.983    15.728    14.520    13.357    12.242    11.173    10.151     9.177     8.251     7.372     6.542     5.761     5.028     4.344     3.709     3.124     2.588     2.103     1.667     1.281     0.945     0.661     0.426     0.243     0.111     0.030     0.000     0.000     0.000     0.000     0.000     0.000
     0.000     0.000     0.000     0.000     0.000     0.000     0.005     0.053     0.153     0.304     0.506     0.760     1.065     1.420     1.826     2.283     2.790     3.347     3.954     4.610     5.317     6.072     6.876     7.730     8.632     9.582    10.580    11.627    12.721    13.862    15.050    16.285    17.567    18.894    20.268    21.687    23.151    24.659    26.213    27.810    29.451    31.135    32.861    34.630    36.441    38.294    40.187    42.121    44.094    46.107    48.158    50.248    52.375    54.539    56.740    58.975    61.246    63.551    65.889    68.259    70.662    73.095    75.558    78.049    80.569    83.116    85.689    88.287    90.908    93.552    96.217    98.902   101.605   104.326   107.063   109.814   112.578   115.353   118.138   112.715   107.310   102.022    96.850    91.794    86.854    82.031    77.323    72.732    68.258    63.899    59.657    55.531    51.521    47.627    43.850    40.189    36.644    33.215    29.903    26.707    23.627    20.663    17.815    15.084    12.469     9.970     7.587     5.321     3.171     1.137    -0.781    -2.583    -4.268    -5.837    -7.290    -8.626    -9.847   -10.951   -11.939   -12.811   -13.566   -14.205   -14.728   -15.135   -15.426   -15.600   -15.658   -15.600   -15.426   -15.135   -14.728   -14.205   -13.566   -12.811   -11.939   -10.951    -9.847    -8.626    -7.290    -5.837    -4.268    -2.583    -0.781     1.137     3.171     5.321     7.587     9.970    12.469    15.084    17.815    20.663    23.627    26.707    29.903    33.215    36.644    40.189    43.850    47.627    51.521    55.531    59.657    63.899    68.258    72.732    77.323    82.031    86.854    91.794    96.850   102.022   107.310   112.715   118.138   115.353   112.578   109.814   107.063   104.326   101.605    98.902    96.217    93.552    90.908    88.287    85.689    83.116    80.569    78.049    75.558    73.095    70.662    68.259    65.889    63.551    61.246    58.975    56.740    54.539    52.375    50.248    48.158    46.107    44.094    42.121    40.187    38.294    36.441    34.630    32.861    31.135    29.451    27.810    26.213    24.659    23.151    21.687    20.268    18.894    17.567    16.285    15.050    13.862    12.721    11.627    10.580     9.582     8.632     7.730     6.876     6.072     5.317     4.610     3.954     3.347     2.790     2.283     1.826     1.420     1.065     0.760     0.506     0.304     0.153     0.053     0.005     0.000     0.000     0.000     0.000     0.000
     0.000     0.000     0.000     0.000     0.000     0.000     0.016     0.082     0.200     0.370     0.591     0.864     1.189     1.564     1.990     2.467     2.995     3.572     4.201     4.879     5.607     6.385     7.212     8.088     9.013     9.987    11.010    12.081    13.199    14.366    15.580    16.841    18.149    19.503    20.904    22.350    23.843    25.380    26.962    28.589    30.260    31.975    33.733    35.533    37.377    39.262    41.188    43.156    45.164    47.212    49.299    51.425    53.589    55.791    58.029    60.304    62.614    64.959    67.338    69.751    72.195    74.672    77.178    79.715    82.280    84.874    87.494    90.139    92.809    95.503    98.218   100.954   103.710   106.484   109.275   112.081   114.900   117.732   113.412   107.891   102.487    97.198    92.026    86.970    82.031    77.207    72.500    67.909    63.434    59.076    54.834    50.708    46.698    42.804    39.027    35.366    31.821    28.392    25.079    21.883    18.803    15.839    12.992    10.260     7.645     5.146     2.764     0.497    -1.653    -3.687    -5.605    -7.406    -9.091   -10.660   -12.113   -13.450   -14.670   -15.774   -16.762   -17.634   -18.389   -19.029   -19.552   -19.959   -20.249   -20.423   -20.482   -20.423   -20.249   -19.959   -19.552   -19.029   -18.389   -17.634   -16.762   -15.774   -14.670   -13.450   -12.113   -10.660    -9.091    -7.406    -5.605    -3.687    -1.653     0.497     2.764     5.146     7.645    10.260    12.992    15.839    18.803    21.883    25.079    28.392    31.821    35.366    39.027    42.804    46.698    50.708    54.834    59.076    63.434    67.909    72.500    77.207    82.031    86.970    92.026    97.198   102.487   107.891   113.412   117.732   114.900   112.081   109.275   106.484   103.710   100.954    98.218    95.503    92.809    90.139    87.494    84.874    82.280    79.715    77.178    74.672    72.195    69.751    67.338    64.959    62.614    60.304    58.029    55.791    53.589    51.425    49.299    47.212    45.164    43.156    41.188    39.262    37.377    35.533    33.733    31.975    30.260    28.589    26.962    25.380    23.843    22.350    20.904    19.503    18.149    16.841    15.580    14.366    13.199    12.081    11.010     9.987     9.013     8.088     7.212     6.385     5.607     4.879     4.201     3.572     2.995     2.467     1.990     1.564     1.189     0.864     0.591     0.370     0.200     0.082     0.016     0.000     0.000     0.000     0.000     0.000
     0.000     0.000     0.000     0.000     0.000     0.000     0.032     0.116     0.253     0.441     0.681     0.973     1.316     1.711     2.157     2.654     3.202     3.800     4.450     5.149     5.899     6.698     7.548     8.447     9.395    10.392    11.439    12.533    13.677    14.868    16.107    17.394    18.728    20.109    21.536    23.010    24.531    26.096    27.708    29.364    31.064    32.809    34.598    36.430    38.305    40.223    42.182    44.184    46.226    48.308    50.431    52.593    54.794    57.033    59.309    61.623    63.973    66.358    68.778    71.231    73.718    76.238    78.788    81.370    83.980    86.620    89.287    91.980    94.699    97.442   100.208   102.996   105.804   108.631   111.476   114.337   117.212   114.342   108.705   103.184    97.779    92.491    87.319    82.263    77.323    72.500    67.793    63.202    58.727    54.369    50.126    46.000    41.990    38.097    34.319    30.658    27.113    23.685    20.372    17.176    14.096    11.132     8.285     5.553     2.938     0.439    -1.943    -4.210    -6.360    -8.394   -10.312   -12.113   -13.799   -15.368   -16.820   -18.157   -19.377   -20.482   -21.470   -22.341   -23.097   -23.736   -24.259   -24.666   -24.956   -25.131   -25.189   -25.131   -24.956   -24.666   -24.259   -23.736   -23.097   -22.341   -21.470   -20.482   -19.377   -18.157   -16.820   -15.368   -13.799   -12.113   -10.312    -8.394    -6.360    -4.210    -1.943     0.439     2.938     5.553     8.285    11.132    14.096    17.176    20.372    23.685    27.113    30.658    34.319    38.097    41.990    46.000    50.126    54.369    58.727    63.202    67.793    72.500    77.323    82.263    87.319    92.491    97.779   103.184   108.705   114.342   117.212   114.337   111.476   108.631   105.804   102.996   100.208    97.442    94.699    91.980    89.287    86.620    83.980    81.370    78.788    76.238    73.718    71.231    68.778    66.358    63.973    61.623    59.309    57.033    54.794    52.593    50.431    48.308    46.226    44.184    42.182    40.223    38.305    36.430    34.598    32.809    31.064    29.364    27.708    26.096    24.531    23.010    21.536    20.109    18.728    17.394    16.107    14.868    13.677    12.533    11.439    10.392     9.395     8.447     7.548     6.698     5.899     5.149     4.450     3.800     3.202     2.654     2.157     1.711     1.316     0.973     0.681     0.441     0.253     0.116     0.032     0.000     0.000     0.000     0.000     0.000
     0.000     0.000     0.000     0.000     0.000     0.005     0.054     0.156     0.310     0.516     0.775     1.085     1.447     1.861     2.327     2.843     3.411     4.030     4.700     5.421     6.191     7.013     7.884     8.805     9.776    10.796    11.866    12.985    14.152    15.368    16.632    17.944    19.304    20.711    22.165    23.666    25.214    26.808    28.447    30.132    31.862    33.637    35.457    37.320    39.226    41.176    43.168    45.203    47.279    49.396    51.554    53.751    55.989    58.265    60.579    62.931    65.320    67.745    70.205    72.700    75.229    77.791    80.386    83.011    85.667    88.353    91.067    93.808    96.576    99.368   102.185   105.024   107.884   110.765   113.664   116.580   115.504   109.751   104.114    98.593    93.188    87.900    82.728    77.672    72.732    67.909    63.202    58.611    54.136    49.778    45.535    41.409    37.400    33.506    29.728    26.067    22.522    19.094    15.781    12.585     9.505     6.541     3.694     0.962    -1.653    -4.152    -6.534    -8.801   -10.951   -12.985   -14.903   -16.704   -18.389   -19.959   -21.411   -22.748   -23.968   -25.073   -26.060   -26.932   -27.688   -28.327   -28.850   -29.257   -29.547   -29.722   -29.780   -29.722   -29.547   -29.257   -28.850   -28.327   -27.688   -26.932   -26.060   -25.073   -23.968   -22.748   -21.411   -19.959   -18.389   -16.704   -14.903   -12.985   -10.951    -8.801    -6.534    -4.152    -1.653     0.962     3.694     6.541     9.505    12.585    15.781    19.094    22.522    26.067    29.728    33.506    37.400    41.409    45.535    49.778    54.136    58.611    63.202    67.909    72.732    77.672    82.728    87.900    93.188    98.593   104.114   109.751   115.504   116.580   113.664   110.765   107.884   105.024   102.185    99.368    96.576    93.808    91.067    88.353    85.667    83.011    80.386    77.791    75.229    72.700    70.205    67.745    65.320    62.931    60.579    58.265    55.989    53.751    51.554    49.396    47.279    45.203    43.168    41.176    39.226    37.320    35.457    33.637    31.862    30.132    28.447    26.808    25.214    23.666    22.165    20.711    19.304    17.944    16.632    15.368    14.152    12.985    11.866    10.796     9.776     8.805     7.884     7.013     6.191     5.421     4.700     4.030     3.411     2.843     2.327     1.861     1.447     1.085     0.775     0.516     0.310     0.156     0.054     0.005     0.000     0.000     0.000     0.000
     0.000     0.000     0.000     0.000     0.000     0.015     0.081     0.200     0.372     0.596     0.872     1.201     1.582     2.014     2.499     3.035     3.622     4.261     4.952     5.693     6.484     7.327     8.220     9.163    10.156    11.199    12.292    13.434    14.625    15.865    17.153    18.490    19.876    21.309    22.789    24.317    25.892    27.513    29.181    30.894    32.654    34.458    36.307    38.201    40.139    42.121    44.145    46.212    48.322    50.473    52.666    54.899    57.172    59.485    61.837    64.227    66.654    69.119    71.619    74.156    76.726    79.331    81.969    84.639    87.340    90.072    92.832    95.621    98.437   101.279   104.146   107.037   109.950   112.883   115.837   116.899   111.029   105.276    99.639    94.118    88.714    83.425    78.253    73.197    68.258    63.434    58.727    54.136    49.661    45.303    41.061    36.935    32.925    29.031    25.254    21.593    18.048    14.619    11.307     8.110     5.030     2.066    -0.781    -3.512    -6.128    -8.626   -11.009   -13.275   -15.426   -17.460   -19.377   -21.179   -22.864   -24.433   -25.886   -27.223   -28.443   -29.547   -30.535   -31.407   -32.162   -32.802   -33.325   -33.731   -34.022   -34.196   -34.254   -34.196   -34.022   -33.731   -33.325   -32.802   -32.162   -31.407   -30.535   -29.547   -28.443   -27.223   -25.886   -24.433   -22.864   -21.179   -19.377   -17.460   -15.426   -13.275   -11.009    -8.626    -6.128    -3.512    -0.781     2.066     5.030     8.110    11.307    14.619    18.048    21.593    25.254    29.031    32.925    36.935    41.061    45.303    49.661    54.136    58.727    63.434    68.258    73.197    78.253    83.425    88.714    94.118    99.639   105.276   111.029   116.899   115.837   112.883   109.950   107.037   104.146   101.279    98.437    95.621    92.832    90.072    87.340    84.639    81.969    79.331    76.726    74.156    71.619    69.119    66.654    64.227    61.837    59.485    57.172    54.899    52.666    50.473    48.322    46.212    44.145    42.121    40.139    38.201    36.307    34.458    32.654    30.894    29.181    27.513    25.892    24.317    22.789    21.309    19.876    18.490    17.153    15.865    14.625    13.434    12.292    11.199    10.156     9.163     8.220     7.327     6.484     5.693     4.952     4.261     3.622     3.035     2.499     2.014     1.582     1.201     0.872     0.596     0.372     0.200     0.081     0.015     0.000     0.000     0.000     0.000
     0.000     0.000     0.000     0.000     0.000     0.030     0.113     0.249     0.437     0.679     0.973     1.319     1.718     2.170     2.673     3.228     3.835     4.493     5.203     5.965     6.777     7.641     8.555     9.519    10.535    11.600    12.715    13.880    15.094    16.358    17.671    19.033    20.443    21.901    23.408    24.962    26.563    28.212    29.907    31.649    33.437    35.271    37.150    39.074    41.042    43.055    45.112    47.212    49.354    51.539    53.766    56.034    58.343    60.692    63.081    65.509    67.975    70.479    73.019    75.596    78.209    80.856    83.537    86.251    88.997    91.774    94.581    97.418   100.282   103.174   106.091   109.033   111.998   114.985   117.993   112.540   106.671   100.918    95.281    89.760    84.355    79.067    73.895    68.839    63.899    59.076    54.369    49.778    45.303    40.944    36.702    32.576    28.566    24.673    20.895    17.234    13.689    10.260     6.948     3.752     0.672    -2.292    -5.140    -7.871   -10.486   -12.985   -15.368   -17.634   -19.784   -21.818   -23.736   -25.537   -27.223   -28.792   -30.245   -31.581   -32.802   -33.906   -34.894   -35.765   -36.521   -37.160   -37.683   -38.090   -38.381   -38.555   -38.613   -38.555   -38.381   -38.090   -37.683   -37.160   -36.521   -35.765   -34.894   -33.906   -32.802   -31.581   -30.245   -28.792   -27.223   -25.537   -23.736   -21.818   -19.784   -17.634   -15.368   -12.985   -10.486    -7.871    -5.140    -2.292     0.672     3.752     6.948    10.260    13.689    17.234    20.895    24.673    28.566    32.576    36.702    40.944    45.303    49.778    54.369    59.076    63.899    68.839    73.895    79.067    84.355    89.760    95.281   100.918   106.671   112.540   117.993   114.985   111.998   109.033   106.091   103.174   100.282    97.418    94.581    91.774    88.997    86.251    83.537    80.856    78.209    75.596    73.019    70.479    67.975    65.509    63.081    60.692    58.343    56.034    53.766    51.539    49.354    47.212    45.112    43.055    41.042    39.074    37.150    35.271    33.437    31.649    29.907    28.212    26.563    24.962    23.408    21.901    20.443    19.033    17.671    16.358    15.094    13.880    12.715    11.600    10.535     9.519     8.555     7.641     6.777     5.965     5.203     4.493     3.835     3.228     2.673     2.170     1.718     1.319     0.973     0.679     0.437     0.249     0.113     0.030     0.000     0.000     0.000     0.000
     0.000     0.000     0.000     0.000     0.003     0.049     0.148     0.301     0.506     0.765     1.076     1.441     1.857     2.327     2.848     3.422     4.048     4.726     5.455     6.237     7.069     7.953     8.888     9.874    10.911    11.998    13.135    14.323    15.560    16.847    18.184    19.570    21.004    22.488    24.020    25.600    27.228    28.903    30.626    32.395    34.212    36.074    37.982    39.936    41.935    43.979    46.067    48.199    50.375    52.593    54.854    57.157    59.501    61.886    64.311    66.777    69.281    71.823    74.404    77.021    79.675    82.364    85.088    87.845    90.636    93.459    96.312    99.196   102.109   105.050   108.017   111.010   114.028   117.068   114.284   108.298   102.429    96.675    91.038    85.517    80.113    74.825    69.652    64.597    59.657    54.834    50.126    45.535    41.061    36.702    32.460    28.334    24.324    20.430    16.653    12.992     9.447     6.018     2.706    -0.491    -3.571    -6.534    -9.382   -12.113   -14.728   -17.227   -19.610   -21.876   -24.027   -26.060   -27.978   -29.780   -31.465   -33.034   -34.487   -35.824   -37.044   -38.148   -39.136   -40.008   -40.763   -41.402   -41.925   -42.332   -42.623   -42.797   -42.855   -42.797   -42.623   -42.332   -41.925   -41.402   -40.763   -40.008   -39.136   -38.148   -37.044   -35.824   -34.487   -33.034   -31.465   -29.780   -27.978   -26.060   -24.027   -21.876   -19.610   -17.227   -14.728   -12.113    -9.382    -6.534    -3.571    -0.491     2.706     6.018     9.447    12.992    16.653    20.430    24.324    28.334    32.460    36.702    41.061    45.535    50.126    54.834    59.657    64.597    69.652    74.825    80.113    85.517    91.038    96.675   102.429   108.298   114.284   117.068   114.028   111.010   108.017   105.050   102.109    99.196    96.312    93.459    90.636    87.845    85.088    82.364    79.675    77.021    74.404    71.823    69.281    66.777    64.311    61.886    59.501    57.157    54.854    52.593    50.375    48.199    46.067    43.979    41.935    39.936    37.982    36.074    34.212    32.395    30.626    28.903    27.228    25.600    24.020    22.488    21.004    19.570    18.184    16.847    15.560    14.323    13.135    11.998    10.911     9.874     8.888     7.953     7.069     6.237     5.455     4.726     4.048     3.422     2.848     2.327     1.857     1.441     1.076     0.765     0.506     0.301     0.148     0.049     0.003     0.000     0.000     0.000
     0.000     0.000     0.000     0.000     0.011     0.073     0.188     0.357     0.579     0.854     1.182     1.564     1.998     2.485     3.025     3.617     4.261     4.958     5.707     6.508     7.360     8.264     9.220    10.226    11.284    12.393    13.552    14.762    16.022    17.332    18.692    20.101    21.560    23.068    24.625    26.230    27.884    29.586    31.336    33.133    34.977    36.867    38.805    40.788    42.817    44.891    47.011    49.174    51.382    53.633    55.928    58.265    60.644    63.064    65.526    68.028    70.570    73.151    75.771    78.428    81.123    83.853    86.620    89.421    92.256    95.124    98.023   100.954   103.915   106.905   109.923   112.967   116.036   116.260   110.158   104.172    98.302    92.549    86.912    81.391    75.987    70.699    65.526    60.471    55.531    50.708    46.000    41.409    36.935    32.576    28.334    24.208    20.198    16.304    12.527     8.866     5.321     1.892    -1.420    -4.617    -7.697   -10.660   -13.508   -16.239   -18.854   -21.353   -23.736   -26.002   -28.153   -30.187   -32.104   -33.906   -35.591   -37.160   -38.613   -39.950   -41.170   -42.274   -43.262   -44.134   -44.889   -45.528   -46.052   -46.458   -46.749   -46.923   -46.981   -46.923   -46.749   -46.458   -46.052   -45.528   -44.889   -44.134   -43.262   -42.274   -41.170   -39.950   -38.613   -37.160   -35.591   -33.906   -32.104   -30.187   -28.153   -26.002   -23.736   -21.353   -18.854   -16.239   -13.508   -10.660    -7.697    -4.617    -1.420     1.892     5.321     8.866    12.527    16.304    20.198    24.208    28.334    32.576    36.935    41.409    46.000    50.708    55.531    60.471    65.526    70.699    75.987    81.391    86.912    92.549    98.302   104.172   110.158   116.260   116.036   112.967   109.923   106.905   103.915   100.954    98.023    95.124    92.256    89.421    86.620    83.853    81.123    78.428    75.771    73.151    70.570    68.028    65.526    63.064    60.644    58.265    55.928    53.633    51.382    49.174    47.011    44.891    42.817    40.788    38.805    36.867    34.977    33.133    31.336    29.586    27.884    26.230    24.625    23.068    21.560    20.101    18.692    17.332    16.022    14.762    13.552    12.393    11.284    10.226     9.220     8.264     7.360     6.508     5.707     4.958     4.261     3.617     3.025     2.485     1.998     1.564     1.182     0.854     0.579     0.357     0.188     0.073     0.011     0.000     0.000     0.000
     0.000     0.000     0.000     0.000     0.023     0.100     0.231     0.416     0.654     0.945     1.290     1.689     2.140     2.644     3.202     3.812     4.475     5.190     5.957     6.777     7.649     8.573     9.548    10.575    11.654    12.784    13.964    15.196    16.478    17.811    19.193    20.626    22.109    23.641    25.223    26.853    28.532    30.260    32.036    33.860    35.731    37.650    39.616    41.628    43.687    45.791    47.941    50.136    52.375    54.659    56.986    59.357    61.771    64.227    66.724    69.263    71.842    74.461    77.119    79.816    82.551    85.323    88.132    90.976    93.855    96.768    99.713   102.691   105.700   108.738   111.805   114.900   118.022   112.250   106.148   100.162    94.293    88.539    82.902    77.382    71.977    66.689    61.517    56.461    51.521    46.698    41.990    37.400    32.925    28.566    24.324    20.198    16.188    12.294     8.517     4.856     1.311    -2.118    -5.430    -8.626   -11.706   -14.670   -17.518   -20.249   -22.864   -25.363   -27.746   -30.012   -32.162   -34.196   -36.114   -37.916   -39.601   -41.170   -42.623   -43.959   -45.180   -46.284   -47.272   -48.144   -48.899   -49.538   -50.061   -50.468   -50.759   -50.933   -50.991   -50.933   -50.759   -50.468   -50.061   -49.538   -48.899   -48.144   -47.272   -46.284   -45.180   -43.959   -42.623   -41.170   -39.601   -37.916   -36.114   -34.196   -32.162   -30.012   -27.746   -25.363   -22.864   -20.249   -17.518   -14.670   -11.706    -8.626    -5.430    -2.118     1.311     4.856     8.517    12.294    16.188    20.198    24.324    28.566    32.925    37.400    41.990    46.698    51.521    56.461    61.517    66.689    71.977    77.382    82.902    88.539    94.293   100.162   106.148   112.250   118.022   114.900   111.805   108.738   105.700   102.691    99.713    96.768    93.855    90.976    88.132    85.323    82.551    79.816    77.119    74.461    71.842    69.263    66.724    64.227    61.771    59.357    56.986    54.659    52.375    50.136    47.941    45.791    43.687    41.628    39.616    37.650    35.731    33.860    32.036    30.260    28.532    26.853    25.223    23.641    22.109    20.626    19.193    17.811    16.478    15.196    13.964    12.784    11.654    10.575     9.548     8.573     7.649     6.777     5.957     5.190     4.475     3.812     3.202     2.644     2.140     1.689     1.290     0.945     0.654     0.416     0.231     0.100     0.023     0.000     0.000     0.000
     0.000     0.000     0.000     0.001     0.039     0.131     0.277     0.477     0.731     1.039     1.400     1.815     2.283     2.804     3.379     4.007     4.687     5.421     6.207     7.045     7.936     8.879     9.874    10.921    12.020    13.170    14.372    15.625    16.929    18.283    19.689    21.144    22.650    24.206    25.812    27.467    29.171    30.924    32.726    34.576    36.475    38.421    40.415    42.455    44.543    46.677    48.857    51.082    53.353    55.669    58.029    60.433    62.881    65.371    67.904    70.479    73.095    75.751    78.448    81.184    83.959    86.772    89.622    92.509    95.431    98.389   101.380   104.404   107.460   110.547   113.664   116.809   114.574   108.356   102.254    96.269    90.399    84.646    79.009    73.488    68.083    62.795    57.623    52.567    47.627    42.804    38.097    33.506    29.031    24.673    20.430    16.304    12.294     8.401     4.623     0.962    -2.583    -6.011    -9.324   -12.520   -15.600   -18.564   -21.411   -24.143   -26.758   -29.257   -31.639   -33.906   -36.056   -38.090   -40.008   -41.809   -43.495   -45.064   -46.516   -47.853   -49.073   -50.178   -51.166   -52.037   -52.793   -53.432   -53.955   -54.362   -54.652   -54.827   -54.885   -54.827   -54.652   -54.362   -53.955   -53.432   -52.793   -52.037   -51.166   -50.178   -49.073   -47.853   -46.516   -45.064   -43.495   -41.809   -40.008   -38.090   -36.056   -33.906   -31.639   -29.257   -26.758   -24.143   -21.411   -18.564   -15.600   -12.520    -9.324    -6.011    -2.583     0.962     4.623     8.401    12.294    16.304    20.430    24.673    29.031    33.506    38.097    42.804    47.627    52.567    57.623    62.795    68.083    73.488    79.009    84.646    90.399    96.269   102.254   108.356   114.574   116.809   113.664   110.547   107.460   104.404   101.380    98.389    95.431    92.509    89.622    86.772    83.959    81.184    78.448    75.751    73.095    70.479    67.904    65.371    62.881    60.433    58.029    55.669    53.353    51.082    48.857    46.677    44.543    42.455    40.415    38.421    36.475    34.576    32.726    30.924    29.171    27.467    25.812    24.206    22.650    21.144    19.689    18.283    16.929    15.625    14.372    13.170    12.020    10.921     9.874     8.879     7.936     7.045     6.207     5.421     4.687     4.007     3.379     2.804     2.283     1.815     1.400     1.039     0.731     0.477     0.277     0.131     0.039     0.001     0.000     0.000
     0.000     0.000     0.000     0.006     0.058     0.165     0.326     0.541     0.811     1.134     1.511     1.942     2.426     2.964     3.556     4.201     4.899     5.650     6.454     7.310     8.220     9.182    10.196    11.263    12.381    13.552    14.774    16.048    17.373    18.749    20.177    21.655    23.184    24.763    26.392    28.071    29.800    31.578    33.405    35.282    37.206    39.179    41.200    43.269    45.385    47.548    49.758    52.014    54.315    56.663    59.055    61.492    63.973    66.497    69.065    71.675    74.327    77.021    79.756    82.530    85.345    88.198    91.090    94.018    96.984    99.985   103.021   106.091   109.194   112.329   115.495   117.131   110.797   104.579    98.477    92.491    86.622    80.868    75.231    69.711    64.306    59.018    53.846    48.790    43.850    39.027    34.319    29.728    25.254    20.895    16.653    12.527     8.517     4.623     0.846    -2.815    -6.360    -9.789   -13.101   -16.297   -19.377   -22.341   -25.189   -27.920   -30.535   -33.034   -35.417   -37.683   -39.833   -41.867   -43.785   -45.587   -47.272   -48.841   -50.294   -51.630   -52.851   -53.955   -54.943   -55.815   -56.570   -57.209   -57.732   -58.139   -58.430   -58.604   -58.662   -58.604   -58.430   -58.139   -57.732   -57.209   -56.570   -55.815   -54.943   -53.955   -52.851   -51.630   -50.294   -48.841   -47.272   -45.587   -43.785   -41.867   -39.833   -37.683   -35.417   -33.034   -30.535   -27.920   -25.189   -22.341   -19.377   -16.297   -13.101    -9.789    -6.360    -2.815     0.846     4.623     8.517    12.527    16.653    20.895    25.254    29.728    34.319    39.027    43.850    48.790    53.846    59.018    64.306    69.711    75.231    80.868    86.622    92.491    98.477   104.579   110.797   117.131   115.495   112.329   109.194   106.091   103.021    99.985    96.984    94.018    91.090    88.198    85.345    82.530    79.756    77.021    74.327    71.675    69.065    66.497    63.973    61.492    59.055    56.663    54.315    52.014    49.758    47.548    45.385    43.269    41.200    39.179    37.206    35.282    33.405    31.578    29.800    28.071    26.392    24.763    23.184    21.655    20.177    18.749    17.373    16.048    14.774    13.552    12.381    11.263    10.196     9.182     8.220     7.310     6.454     5.650     4.899     4.201     3.556     2.964     2.426     1.942     1.511     1.134     0.811     0.541     0.326     0.165     0.058     0.006     0.000     0.000
     0.000     0.000     0.000     0.014     0.081     0.202     0.378     0.608     0.892     1.230     1.623     2.069     2.570     3.124     3.732     4.394     5.109     5.877     6.698     7.573     8.501     9.481    10.514    11.600    12.738    13.928    15.170    16.465    17.811    19.208    20.657    22.157    23.708    25.310    26.962    28.665    30.418    32.220    34.073    35.974    37.925    39.924    41.972    44.068    46.212    48.404    50.643    52.928    55.260    57.638    60.062    62.531    65.045    67.603    70.205    72.850    75.538    78.269    81.040    83.853    86.707    89.600    92.532    95.503    98.511   101.555   104.636   107.751   110.901   114.084   117.298   113.470   107.136   100.918    94.816    88.830    82.960    77.207    71.570    66.049    60.645    55.357    50.184    45.129    40.189    35.366    30.658    26.067    21.593    17.234    12.992     8.866     4.856     0.962    -2.815    -6.476   -10.021   -13.450   -16.762   -19.959   -23.039   -26.002   -28.850   -31.581   -34.196   -36.695   -39.078   -41.344   -43.495   -45.528   -47.446   -49.248   -50.933   -52.502   -53.955   -55.292   -56.512   -57.616   -58.604   -59.476   -60.231   -60.870   -61.393   -61.800   -62.091   -62.265   -62.323   -62.265   -62.091   -61.800   -61.393   -60.870   -60.231   -59.476   -58.604   -57.616   -56.512   -55.292   -53.955   -52.502   -50.933   -49.248   -47.446   -45.528   -43.495   -41.344   -39.078   -36.695   -34.196   -31.581   -28.850   -26.002   -23.039   -19.959   -16.762   -13.450   -10.021    -6.476    -2.815     0.962     4.856     8.866    12.992    17.234    21.593    26.067    30.658    35.366    40.189    45.129    50.184    55.357    60.645    66.049    71.570    77.207    82.960    88.830    94.816   100.918   107.136   113.470   117.298   114.084   110.901   107.751   104.636   101.555    98.511    95.503    92.532    89.600    86.707    83.853    81.040    78.269    75.538    72.850    70.205    67.603    65.045    62.531    60.062    57.638    55.260    52.928    50.643    48.404    46.212    44.068    41.972    39.924    37.925    35.974    34.073    32.220    30.418    28.665    26.962    25.310    23.708    22.157    20.657    19.208    17.811    16.465    15.170    13.928    12.738    11.600    10.514     9.481     8.501     7.573     6.698     5.877     5.109     4.394     3.732     3.124     2.570     2.069     1.623     1.230     0.892     0.608     0.378     0.202     0.081     0.014     0.000     0.000
     0.000     0.000     0.000     0.026     0.106     0.241     0.431     0.675     0.974     1.328     1.735     2.197     2.713     3.283     3.907     4.585     5.317     6.102     6.940     7.832     8.778     9.776    10.828    11.932    13.089    14.298    15.560    16.874    18.241    19.659    21.129    22.650    24.223    25.847    27.522    29.248    31.024    32.851    34.727    36.654    38.630    40.655    42.730    44.853    47.024    49.243    51.511    53.825    56.187    58.596    61.050    63.551    66.097    68.688    71.324    74.003    76.726    79.493    82.301    85.152    88.044    90.976    93.948    96.960   100.010   103.097   106.222   109.383   112.578   115.808   116.376   109.925   103.591    97.373    91.271    85.285    79.416    73.662    68.025    62.505    57.100    51.812    46.640    41.584    36.644    31.821    27.113    22.522    18.048    13.689     9.447     5.321     1.311    -2.583    -6.360   -10.021   -13.566   -16.995   -20.307   -23.503   -26.583   -29.547   -32.395   -35.126   -37.741   -40.240   -42.623   -44.889   -47.039   -49.073   -50.991   -52.793   -54.478   -56.047   -57.500   -58.836   -60.057   -61.161   -62.149   -63.021   -63.776   -64.415   -64.938   -65.345   -65.636   -65.810   -65.868   -65.810   -65.636   -65.345   -64.938   -64.415   -63.776   -63.021   -62.149   -61.161   -60.057   -58.836   -57.500   -56.047   -54.478   -52.793   -50.991   -49.073   -47.039   -44.889   -42.623   -40.240   -37.741   -35.126   -32.395   -29.547   -26.583   -23.503   -20.307   -16.995   -13.566   -10.021    -6.360    -2.583     1.311     5.321     9.447    13.689    18.048    22.522    27.113    31.821    36.644    41.584    46.640    51.812    57.100    62.505    68.025    73.662    79.416    85.285    91.271    97.373   103.591   109.925   116.376   115.808   112.578   109.383   106.222   103.097   100.010    96.960    93.948    90.976    88.044    85.152    82.301    79.493    76.726    74.003    71.324    68.688    66.097    63.551    61.050    58.596    56.187    53.825    51.511    49.243    47.024    44.853    42.730    40.655    38.630    36.654    34.727    32.851    31.024    29.248    27.522    25.847    24.223    22.650    21.129    19.659    18.241    16.874    15.560    14.298    13.089    11.932    10.828     9.776     8.778     7.832     6.940     6.102     5.317     4.585     3.907     3.283     2.713     2.197     1.735     1.328     0.974     0.675     0.431     0.241     0.106     0.026     0.000     0.000
     0.000     0.000     0.001     0.040     0.134     0.282     0.486     0.744     1.058     1.425     1.848     2.324     2.856     3.441     4.081     4.774     5.522     6.324     7.179     8.088     9.051    10.067    11.136    12.258    13.434    14.662    15.943    17.277    18.663    20.101    21.592    23.134    24.728    26.374    28.071    29.819    31.619    33.469    35.369    37.320    39.321    41.371    43.471    45.620    47.819    50.066    52.361    54.704    57.095    59.533    62.018    64.550    67.127    69.751    72.419    75.133    77.891    80.692    83.537    86.424    89.354    92.325    95.337    98.389   101.480   104.610   107.778   110.983   114.224   117.501   112.947   106.496   100.162    93.944    87.842    81.856    75.987    70.234    64.597    59.076    53.671    48.383    43.211    38.155    33.215    28.392    23.685    19.094    14.619    10.260     6.018     1.892    -2.118    -6.011    -9.789   -13.450   -16.995   -20.423   -23.736   -26.932   -30.012   -32.976   -35.824   -38.555   -41.170   -43.669   -46.052   -48.318   -50.468   -52.502   -54.420   -56.221   -57.907   -59.476   -60.929   -62.265   -63.486   -64.590   -65.578   -66.449   -67.205   -67.844   -68.367   -68.774   -69.064   -69.239   -69.297   -69.239   -69.064   -68.774   -68.367   -67.844   -67.205   -66.449   -65.578   -64.590   -63.486   -62.265   -60.929   -59.476   -57.907   -56.221   -54.420   -52.502   -50.468   -48.318   -46.052   -43.669   -41.170   -38.555   -35.824   -32.976   -30.012   -26.932   -23.736   -20.423   -16.995   -13.450    -9.789    -6.011    -2.118     1.892     6.018    10.260    14.619    19.094    23.685    28.392    33.215    38.155    43.211    48.383    53.671    59.076    64.597    70.234    75.987    81.856    87.842    93.944   100.162   106.496   112.947   117.501   114.224   110.983   107.778   104.610   101.480    98.389    95.337    92.325    89.354    86.424    83.537    80.692    77.891    75.133    72.419    69.751    67.127    64.550    62.018    59.533    57.095    54.704    52.361    50.066    47.819    45.620    43.471    41.371    39.321    37.320    35.369    33.469    31.619    29.819    28.071    26.374    24.728    23.134    21.592    20.101    18.663    17.277    15.943    14.662    13.434    12.258    11.136    10.067     9.051     8.088     7.179     6.324     5.522     4.774     4.081     3.441     2.856     2.324     1.848     1.425     1.058     0.744     0.486     0.282     0.134     0.040     0.001     0.000
     0.000     0.000     0.005     0.057     0.164     0.325     0.542     0.815     1.141     1.523     1.960     2.451     2.997     3.597     4.252     4.961     5.725     6.542     7.414     8.340     9.319    10.352    11.439    12.579    13.772    15.019    16.318    17.671    19.076    20.534    22.045    23.608    25.223    26.889    28.608    30.378    32.200    34.073    35.996    37.971    39.996    42.071    44.196    46.371    48.596    50.869    53.192    55.563    57.982    60.449    62.964    65.526    68.135    70.790    73.491    76.238    79.029    81.865    84.746    87.669    90.636    93.645    96.696    99.787   102.919   106.091   109.302   112.551   115.837   116.201   109.635   103.184    96.850    90.631    84.530    78.544    72.674    66.921    61.284    55.763    50.359    45.070    39.898    34.842    29.903    25.079    20.372    15.781    11.307     6.948     2.706    -1.420    -5.430    -9.324   -13.101   -16.762   -20.307   -23.736   -27.048   -30.245   -33.325   -36.288   -39.136   -41.867   -44.482   -46.981   -49.364   -51.630   -53.781   -55.815   -57.732   -59.534   -61.219   -62.788   -64.241   -65.578   -66.798   -67.902   -68.890   -69.762   -70.517   -71.157   -71.680   -72.086   -72.377   -72.551   -72.609   -72.551   -72.377   -72.086   -71.680   -71.157   -70.517   -69.762   -68.890   -67.902   -66.798   -65.578   -64.241   -62.788   -61.219   -59.534   -57.732   -55.815   -53.781   -51.630   -49.364   -46.981   -44.482   -41.867   -39.136   -36.288   -33.325   -30.245   -27.048   -23.736   -20.307   -16.762   -13.101    -9.324    -5.430    -1.420     2.706     6.948    11.307    15.781    20.372    25.079    29.903    34.842    39.898    45.070    50.359    55.763    61.284    66.921    72.674    78.544    84.530    90.631    96.850   103.184   109.635   116.201   115.837   112.551   109.302   106.091   102.919    99.787    96.696    93.645    90.636    87.669    84.746    81.865    79.029    76.238    73.491    70.790    68.135    65.526    62.964    60.449    57.982    55.563    53.192    50.869    48.596    46.371    44.196    42.071    39.996    37.971    35.996    34.073    32.200    30.378    28.608    26.889    25.223    23.608    22.045    20.534    19.076    17.671    16.318    15.019    13.772    12.579    11.439    10.352     9.319     8.340     7.414     6.542     5.725     4.961     4.252     3.597     2.997     2.451     1.960     1.523     1.141     0.815     0.542     0.325     0.164     0.057     0.005     0.000
     0.000     0.000     0.012     0.076     0.195     0.370     0.600     0.885     1.226     1.621     2.071     2.577     3.137     3.752     4.422     5.146     5.924     6.757     7.645     8.586     9.582    10.632    11.735    12.892    14.103    15.368    16.686    18.057    19.481    20.958    22.488    24.071    25.706    27.393    29.133    30.924    32.768    34.663    36.609    38.607    40.655    42.755    44.904    47.104    49.354    51.654    54.003    56.402    58.849    61.344    63.888    66.480    69.119    71.805    74.538    77.316    80.141    83.011    85.926    88.885    91.888    94.935    98.024   101.154   104.326   107.539   110.792   114.084   117.414   113.005   106.438    99.988    93.653    87.435    81.333    75.348    69.478    63.725    58.088    52.567    47.163    41.874    36.702    31.646    26.707    21.883    17.176    12.585     8.110     3.752    -0.491    -4.617    -8.626   -12.520   -16.297   -19.959   -23.503   -26.932   -30.245   -33.441   -36.521   -39.485   -42.332   -45.064   -47.679   -50.178   -52.560   -54.827   -56.977   -59.011   -60.929   -62.730   -64.415   -65.984   -67.437   -68.774   -69.994   -71.098   -72.086   -72.958   -73.714   -74.353   -74.876   -75.283   -75.573   -75.748   -75.806   -75.748   -75.573   -75.283   -74.876   -74.353   -73.714   -72.958   -72.086   -71.098   -69.994   -68.774   -67.437   -65.984   -64.415   -62.730   -60.929   -59.011   -56.977   -54.827   -52.560   -50.178   -47.679   -45.064   -42.332   -39.485   -36.521   -33.441   -30.245   -26.932   -23.503   -19.959   -16.297   -12.520    -8.626    -4.617    -0.491     3.752     8.110    12.585    17.176    21.883    26.707    31.646    36.702    41.874    47.163    52.567    58.088    63.725    69.478    75.348    81.333    87.435    93.653    99.988   106.438   113.005   117.414   114.084   110.792   107.539   104.326   101.154    98.024    94.935    91.888    88.885    85.926    83.011    80.141    77.316    74.538    71.805    69.119    66.480    63.888    61.344    58.849    56.402    54.003    51.654    49.354    47.104    44.904    42.755    40.655    38.607    36.609    34.663    32.768    30.924    29.133    27.393    25.706    24.071    22.488    20.958    19.481    18.057    16.686    15.368    14.103    12.892    11.735    10.632     9.582     8.586     7.645     6.757     5.924     5.146     4.422     3.752     3.137     2.577     2.071     1.621     1.226     0.885     0.600     0.370     0.195     0.076     0.012     0.000
     0.000     0.000     0.021     0.097     0.229     0.416     0.658     0.956     1.310     1.718     2.182     2.701     3.275     3.904     4.588     5.327     6.120     6.968     7.871     8.828     9.840    10.905    12.025    13.199    14.427    15.709    17.044    18.433    19.876    21.371    22.920    24.522    26.177    27.884    29.644    31.457    33.321    35.238    37.206    39.226    41.298    43.421    45.594    47.819    50.094    52.419    54.794    57.219    59.693    62.216    64.788    67.409    70.078    72.794    75.558    78.368    81.225    84.129    87.078    90.072    93.110    96.193    99.319   102.488   105.700   108.952   112.246   115.581   116.608   109.925   103.358    96.908    90.573    84.355    78.253    72.268    66.398    60.645    55.008    49.487    44.083    38.794    33.622    28.566    23.627    18.803    14.096     9.505     5.030     0.672    -3.571    -7.697   -11.706   -15.600   -19.377   -23.039   -26.583   -30.012   -33.325   -36.521   -39.601   -42.565   -45.412   -48.144   -50.759   -53.258   -55.640   -57.907   -60.057   -62.091   -64.009   -65.810   -67.495   -69.064   -70.517   -71.854   -73.074   -74.178   -75.166   -76.038   -76.794   -77.433   -77.956   -78.363   -78.653   -78.828   -78.886   -78.828   -78.653   -78.363   -77.956   -77.433   -76.794   -76.038   -75.166   -74.178   -73.074   -71.854   -70.517   -69.064   -67.495   -65.810   -64.009   -62.091   -60.057   -57.907   -55.640   -53.258   -50.759   -48.144   -45.412   -42.565   -39.601   -36.521   -33.325   -30.012   -26.583   -23.039   -19.377   -15.600   -11.706    -7.697    -3.571     0.672     5.030     9.505    14.096    18.803    23.627    28.566    33.622    38.794    44.083    49.487    55.008    60.645    66.398    72.268    78.253    84.355    90.573    96.908   103.358   109.925   116.608   115.581   112.246   108.952   105.700   102.488    99.319    96.193    93.110    90.072    87.078    84.129    81.225    78.368    75.558    72.794    70.078    67.409    64.788    62.216    59.693    57.219    54.794    52.419    50.094    47.819    45.594    43.421    41.298    39.226    37.206    35.238    33.321    31.457    29.644    27.884    26.177    24.522    22.920    21.371    19.876    18.433    17.044    15.709    14.427    13.199    12.025    10.905     9.840     8.828     7.871     6.968     6.120     5.327     4.588     3.904     3.275     2.701     2.182     1.718     1.310     0.956     0.658     0.416     0.229     0.097     0.021     0.000
     0.000     0.000     0.032     0.120     0.263     0.462     0.717     1.027     1.393     1.815     2.292     2.824     3.411     4.054     4.752     5.505     6.312     7.175     8.092     9.065    10.091    11.173    12.309    13.499    14.743    16.041    17.394    18.800    20.260    21.774    23.341    24.962    26.635    28.362    30.142    31.975    33.860    35.797    37.787    39.829    41.923    44.068    46.265    48.514    50.813    53.163    55.563    58.014    60.514    63.064    65.664    68.313    71.010    73.756    76.550    79.392    82.280    85.216    88.198    91.226    94.299    97.418   100.581   103.787   107.037   110.329   113.664   117.039   113.644   106.961   100.395    93.944    87.610    81.391    75.290    69.304    63.434    57.681    52.044    46.523    41.119    35.830    30.658    25.602    20.663    15.839    11.132     6.541     2.066    -2.292    -6.534   -10.660   -14.670   -18.564   -22.341   -26.002   -29.547   -32.976   -36.288   -39.485   -42.565   -45.528   -48.376   -51.107   -53.723   -56.221   -58.604   -60.870   -63.021   -65.055   -66.972   -68.774   -70.459   -72.028   -73.481   -74.818   -76.038   -77.142   -78.130   -79.002   -79.757   -80.397   -80.920   -81.326   -81.617   -81.791   -81.849   -81.791   -81.617   -81.326   -80.920   -80.397   -79.757   -79.002   -78.130   -77.142   -76.038   -74.818   -73.481   -72.028   -70.459   -68.774   -66.972   -65.055   -63.021   -60.870   -58.604   -56.221   -53.723   -51.107   -48.376   -45.528   -42.565   -39.485   -36.288   -32.976   -29.547   -26.002   -22.341   -18.564   -14.670   -10.660    -6.534    -2.292     2.066     6.541    11.132    15.839    20.663    25.602    30.658    35.830    41.119    46.523    52.044    57.681    63.434    69.304    75.290    81.391    87.610    93.944   100.395   106.961   113.644   117.039   113.664   110.329   107.037   103.787   100.581    97.418    94.299    91.226    88.198    85.216    82.280    79.392    76.550    73.756    71.010    68.313    65.664    63.064    60.514    58.014    55.563    53.163    50.813    48.514    46.265    44.068    41.923    39.829    37.787    35.797    33.860    31.975    30.142    28.362    26.635    24.962    23.341    21.774    20.260    18.800    17.394    16.041    14.743    13.499    12.309    11.173    10.091     9.065     8.092     7.175     6.312     5.505     4.752     4.054     3.411     2.824     2.292     1.815     1.393     1.027     0.717     0.462     0.263     0.120     0.032     0.000
     0.000     0.002     0.045     0.144     0.299     0.509     0.776     1.098     1.476     1.910     2.400     2.944     3.545     4.201     4.912     5.678     6.500     7.377     8.308     9.295    10.337    11.433    12.584    13.790    15.050    16.365    17.734    19.157    20.634    22.165    23.750    25.389    27.081    28.827    30.626    32.478    34.383    36.341    38.351    40.415    42.530    44.697    46.917    49.188    51.511    53.885    56.310    58.785    61.312    63.888    66.514    69.191    71.916    74.691    77.514    80.386    83.305    86.272    89.287    92.348    95.455    98.608   101.807   105.050   108.337   111.668   115.042   117.596   110.797   104.114    97.547    91.096    84.762    78.544    72.442    66.456    60.587    54.834    49.197    43.676    38.271    32.983    27.811    22.755    17.815    12.992     8.285     3.694    -0.781    -5.140    -9.382   -13.508   -17.518   -21.411   -25.189   -28.850   -32.395   -35.824   -39.136   -42.332   -45.412   -48.376   -51.224   -53.955   -56.570   -59.069   -61.452   -63.718   -65.868   -67.902   -69.820   -71.621   -73.307   -74.876   -76.329   -77.665   -78.886   -79.990   -80.978   -81.849   -82.605   -83.244   -83.767   -84.174   -84.465   -84.639   -84.697   -84.639   -84.465   -84.174   -83.767   -83.244   -82.605   -81.849   -80.978   -79.990   -78.886   -77.665   -76.329   -74.876   -73.307   -71.621   -69.820   -67.902   -65.868   -63.718   -61.452   -59.069   -56.570   -53.955   -51.224   -48.376   -45.412   -42.332   -39.136   -35.824   -32.395   -28.850   -25.189   -21.411   -17.518   -13.508    -9.382    -5.140    -0.781     3.694     8.285    12.992    17.815    22.755    27.811    32.983    38.271    43.676    49.197    54.834    60.587    66.456    72.442    78.544    84.762    91.096    97.547   104.114   110.797   117.596   115.042   111.668   108.337   105.050   101.807    98.608    95.455    92.348    89.287    86.272    83.305    80.386    77.514    74.691    71.916    69.191    66.514    63.888    61.312    58.785    56.310    53.885    51.511    49.188    46.917    44.697    42.530    40.415    38.351    36.341    34.383    32.478    30.626    28.827    27.081    25.389    23.750    22.165    20.634    19.157    17.734    16.365    15.050    13.790    12.584    11.433    10.337     9.295     8.308     7.377     6.500     5.678     4.912     4.201     3.545     2.944     2.400     1.910     1.476     1.098     0.776     0.509     0.299     0.144     0.045     0.002
     0.000     0.006     0.059     0.169     0.335     0.557     0.835     1.169     1.558     2.004     2.506     3.063     3.676     4.344     5.068     5.848     6.683     7.573     8.519     9.519    10.575    11.686    12.852    14.073    15.349    16.679    18.064    19.503    20.997    22.545    24.147    25.803    27.513    29.277    31.094    32.965    34.890    36.867    38.898    40.982    43.118    45.307    47.548    49.842    52.187    54.584    57.033    59.533    62.084    64.686    67.338    70.041    72.794    75.596    78.448    81.349    84.298    87.296    90.342    93.435    96.576    99.763   102.996   106.274   109.598   112.967   116.379   114.865   108.066   101.382    94.816    88.365    82.031    75.813    69.711    63.725    57.855    52.102    46.465    40.944    35.540    30.252    25.079    20.024    15.084    10.260     5.553     0.962    -3.512    -7.871   -12.113   -16.239   -20.249   -24.143   -27.920   -31.581   -35.126   -38.555   -41.867   -45.064   -48.144   -51.107   -53.955   -56.686   -59.301   -61.800   -64.183   -66.449   -68.600   -70.634   -72.551   -74.353   -76.038   -77.607   -79.060   -80.397   -81.617   -82.721   -83.709   -84.581   -85.336   -85.976   -86.499   -86.905   -87.196   -87.370   -87.428   -87.370   -87.196   -86.905   -86.499   -85.976   -85.336   -84.581   -83.709   -82.721   -81.617   -80.397   -79.060   -77.607   -76.038   -74.353   -72.551   -70.634   -68.600   -66.449   -64.183   -61.800   -59.301   -56.686   -53.955   -51.107   -48.144   -45.064   -41.867   -38.555   -35.126   -31.581   -27.920   -24.143   -20.249   -16.239   -12.113    -7.871    -3.512     0.962     5.553    10.260    15.084    20.024    25.079    30.252    35.540    40.944    46.465    52.102    57.855    63.725    69.711    75.813    82.031    88.365    94.816   101.382   108.066   114.865   116.379   112.967   109.598   106.274   102.996    99.763    96.576    93.435    90.342    87.296    84.298    81.349    78.448    75.596    72.794    70.041    67.338    64.686    62.084    59.533    57.033    54.584    52.187    49.842    47.548    45.307    43.118    40.982    38.898    36.867    34.890    32.965    31.094    29.277    27.513    25.803    24.147    22.545    20.997    19.503    18.064    16.679    15.349    14.073    12.852    11.686    10.575     9.519     8.519     7.573     6.683     5.848     5.068     4.344     3.676     3.063     2.506     2.004     1.558     1.169     0.835     0.557     0.335     0.169     0.059     0.006
     0.000     0.011     0.075     0.195     0.372     0.604     0.893     1.238     1.639     2.096     2.609     3.178     3.803     4.484     5.221     6.013     6.861     7.764     8.723     9.737    10.807    11.932    13.112    14.347    15.638    16.983    18.383    19.838    21.348    22.912    24.531    26.204    27.931    29.712    31.548    33.437    35.380    37.377    39.427    41.530    43.687    45.896    48.158    50.473    52.841    55.260    57.732    60.256    62.831    65.457    68.135    70.863    73.642    76.472    79.351    82.280    85.259    88.287    91.363    94.487    97.660   100.880   104.146   107.460   110.819   114.224   117.674   112.250   105.450    98.767    92.201    85.750    79.416    73.197    67.095    61.110    55.240    49.487    43.850    38.329    32.925    27.636    22.464    17.408    12.469     7.645     2.938    -1.653    -6.128   -10.486   -14.728   -18.854   -22.864   -26.758   -30.535   -34.196   -37.741   -41.170   -44.482   -47.679   -50.759   -53.723   -56.570   -59.301   -61.917   -64.415   -66.798   -69.064   -71.215   -73.249   -75.166   -76.968   -78.653   -80.222   -81.675   -83.012   -84.232   -85.336   -86.324   -87.196   -87.951   -88.591   -89.114   -89.520   -89.811   -89.985   -90.043   -89.985   -89.811   -89.520   -89.114   -88.591   -87.951   -87.196   -86.324   -85.336   -84.232   -83.012   -81.675   -80.222   -78.653   -76.968   -75.166   -73.249   -71.215   -69.064   -66.798   -64.415   -61.917   -59.301   -56.570   -53.723   -50.759   -47.679   -44.482   -41.170   -37.741   -34.196   -30.535   -26.758   -22.864   -18.854   -14.728   -10.486    -6.128    -1.653     2.938     7.645    12.469    17.408    22.464    27.636    32.925    38.329    43.850    49.487    55.240    61.110    67.095    73.197    79.416    85.750    92.201    98.767   105.450   112.250   117.674   114.224   110.819   107.460   104.146   100.880    97.660    94.487    91.363    88.287    85.259    82.280    79.351    76.472    73.642    70.863    68.135    65.457    62.831    60.256    57.732    55.260    52.841    50.473    48.158    45.896    43.687    41.530    39.427    37.377    35.380    33.437    31.548    29.712    27.931    26.204    24.531    22.912    21.348    19.838    18.383    16.983    15.638    14.347    13.112    11.932    10.807     9.737     8.723     7.764     6.861     6.013     5.221     4.484     3.803     3.178     2.609     2.096     1.639     1.238     0.893     0.604     0.372     0.195     0.075     0.011
     0.000     0.018     0.092     0.222     0.409     0.652     0.951     1.306     1.718     2.186     2.711     3.291     3.928     4.620     5.368     6.173     7.033     7.949     8.921     9.948    11.031    12.169    13.363    14.612    15.917    17.277    18.692    20.162    21.687    23.266    24.901    26.590    28.334    30.132    31.985    33.892    35.853    37.868    39.936    42.059    44.235    46.464    48.747    51.082    53.471    55.912    58.406    60.953    63.551    66.201    68.903    71.656    74.461    77.316    80.223    83.179    86.186    89.242    92.348    95.503    98.706   101.958   105.257   108.604   111.998   115.438   116.666   109.751   102.952    96.268    89.702    83.251    76.917    70.699    64.597    58.611    52.741    46.988    41.351    35.830    30.426    25.138    19.965    14.910     9.970     5.146     0.439    -4.152    -8.626   -12.985   -17.227   -21.353   -25.363   -29.257   -33.034   -36.695   -40.240   -43.669   -46.981   -50.178   -53.258   -56.221   -59.069   -61.800   -64.415   -66.914   -69.297   -71.563   -73.714   -75.748   -77.665   -79.467   -81.152   -82.721   -84.174   -85.511   -86.731   -87.835   -88.823   -89.695   -90.450   -91.090   -91.613   -92.019   -92.310   -92.484   -92.542   -92.484   -92.310   -92.019   -91.613   -91.090   -90.450   -89.695   -88.823   -87.835   -86.731   -85.511   -84.174   -82.721   -81.152   -79.467   -77.665   -75.748   -73.714   -71.563   -69.297   -66.914   -64.415   -61.800   -59.069   -56.221   -53.258   -50.178   -46.981   -43.669   -40.240   -36.695   -33.034   -29.257   -25.363   -21.353   -17.227   -12.985    -8.626    -4.152     0.439     5.146     9.970    14.910    19.965    25.138    30.426    35.830    41.351    46.988    52.741    58.611    64.597    70.699    76.917    83.251    89.702    96.268   102.952   109.751   116.666   115.438   111.998   108.604   105.257   101.958    98.706    95.503    92.348    89.242    86.186    83.179    80.223    77.316    74.461    71.656    68.903    66.201    63.551    60.953    58.406    55.912    53.471    51.082    48.747    46.464    44.235    42.059    39.936    37.868    35.853    33.892    31.985    30.132    28.334    26.590    24.901    23.266    21.687    20.162    18.692    17.277    15.917    14.612    13.363    12.169    11.031     9.948     8.921     7.949     7.033     6.173     5.368     4.620     3.928     3.291     2.711     2.186     1.718     1.306     0.951     0.652     0.409     0.222     0.092     0.018
     0.000     0.026     0.110     0.249     0.446     0.698     1.008     1.373     1.796     2.274     2.809     3.401     4.048     4.752     5.512     6.327     7.199     8.127     9.111    10.151    11.247    12.398    13.605    14.868    16.186    17.560    18.989    20.473    22.013    23.608    25.258    26.962    28.722    30.536    32.406    34.329    36.307    38.340    40.427    42.567    44.762    47.011    49.313    51.668    54.077    56.540    59.055    61.623    64.244    66.917    69.642    72.419    75.248    78.129    81.061    84.044    87.078    90.162    93.296    96.480    99.713   102.996   106.327   109.706   113.134   116.608   114.284   107.368   100.569    93.886    87.319    80.868    74.534    68.316    62.214    56.228    50.359    44.606    38.969    33.448    28.043    22.755    17.583    12.527     7.587     2.764    -1.943    -6.534   -11.009   -15.368   -19.610   -23.736   -27.746   -31.639   -35.417   -39.078   -42.623   -46.052   -49.364   -52.560   -55.640   -58.604   -61.452   -64.183   -66.798   -69.297   -71.680   -73.946   -76.096   -78.130   -80.048   -81.849   -83.535   -85.104   -86.557   -87.893   -89.114   -90.218   -91.206   -92.077   -92.833   -93.472   -93.995   -94.402   -94.693   -94.867   -94.925   -94.867   -94.693   -94.402   -93.995   -93.472   -92.833   -92.077   -91.206   -90.218   -89.114   -87.893   -86.557   -85.104   -83.535   -81.849   -80.048   -78.130   -76.096   -73.946   -71.680   -69.297   -66.798   -64.183   -61.452   -58.604   -55.640   -52.560   -49.364   -46.052   -42.623   -39.078   -35.417   -31.639   -27.746   -23.736   -19.610   -15.368   -11.009    -6.534    -1.943     2.764     7.587    12.527    17.583    22.755    28.043    33.448    38.969    44.606    50.359    56.228    62.214    68.316    74.534    80.868    87.319    93.886   100.569   107.368   114.284   116.608   113.134   109.706   106.327   102.996    99.713    96.480    93.296    90.162    87.078    84.044    81.061    78.129    75.248    72.419    69.642    66.917    64.244    61.623    59.055    56.540    54.077    51.668    49.313    47.011    44.762    42.567    40.427    38.340    36.307    34.329    32.406    30.536    28.722    26.962    25.258    23.608    22.013    20.473    18.989    17.560    16.186    14.868    13.605    12.398    11.247    10.151     9.111     8.127     7.199     6.327     5.512     4.752     4.048     3.401     2.809     2.274     1.796     1.373     1.008     0.698     0.446     0.249     0.110     0.026
     0.000     0.036     0.128     0.277     0.482     0.744     1.063     1.439     1.871     2.360     2.905     3.506     4.164     4.879     5.650     6.477     7.360     8.300     9.295    10.347    11.455    12.618    13.838    15.113    16.445    17.832    19.274    20.772    22.326    23.935    25.600    27.319    29.094    30.924    32.809    34.749    36.744    38.793    40.897    43.055    45.268    47.535    49.856    52.230    54.659    57.141    59.677    62.266    64.908    67.603    70.351    73.151    76.004    78.909    81.865    84.874    87.933    91.044    94.206    97.418   100.680   103.992   107.354   110.765   114.224   117.732   112.017   105.102    98.302    91.619    85.053    78.602    72.268    66.049    59.948    53.962    48.092    42.339    36.702    31.181    25.777    20.488    15.316    10.260     5.321     0.497    -4.210    -8.801   -13.275   -17.634   -21.876   -26.002   -30.012   -33.906   -37.683   -41.344   -44.889   -48.318   -51.630   -54.827   -57.907   -60.870   -63.718   -66.449   -69.064   -71.563   -73.946   -76.212   -78.363   -80.397   -82.314   -84.116   -85.801   -87.370   -88.823   -90.160   -91.380   -92.484   -93.472   -94.344   -95.099   -95.739   -96.262   -96.668   -96.959   -97.133   -97.191   -97.133   -96.959   -96.668   -96.262   -95.739   -95.099   -94.344   -93.472   -92.484   -91.380   -90.160   -88.823   -87.370   -85.801   -84.116   -82.314   -80.397   -78.363   -76.212   -73.946   -71.563   -69.064   -66.449   -63.718   -60.870   -57.907   -54.827   -51.630   -48.318   -44.889   -41.344   -37.683   -33.906   -30.012   -26.002   -21.876   -17.634   -13.275    -8.801    -4.210     0.497     5.321    10.260    15.316    20.488    25.777    31.181    36.702    42.339    48.092    53.962    59.948    66.049    72.268    78.602    85.053    91.619    98.302   105.102   112.017   117.732   114.224   110.765   107.354   103.992   100.680    97.418    94.206    91.044    87.933    84.874    81.865    78.909    76.004    73.151    70.351    67.603    64.908    62.266    59.677    57.141    54.659    52.230    49.856    47.535    45.268    43.055    40.897    38.793    36.744    34.749    32.809    30.924    29.094    27.319    25.600    23.935    22.326    20.772    19.274    17.832    16.445    15.113    13.838    12.618    11.455    10.347     9.295     8.300     7.360     6.477     5.650     4.879     4.164     3.506     2.905     2.360     1.871     1.439     1.063     0.744     0.482     0.277     0.128     0.036
     0.002     0.046     0.146     0.304     0.518     0.790     1.118     1.502     1.944     2.442     2.997     3.609     4.277     5.001     5.783     6.620     7.514     8.465     9.471    10.535    11.654    12.829    14.061    15.349    16.692    18.092    19.547    21.059    22.626    24.249    25.927    27.661    29.451    31.295    33.195    35.151    37.161    39.226    41.347    43.522    45.752    48.036    50.375    52.768    55.215    57.716    60.272    62.881    65.543    68.259    71.029    73.851    76.726    79.654    82.635    85.667    88.752    91.888    95.076    98.315   101.605   104.946   108.337   111.778   115.268   116.899   109.867   102.952    96.152    89.469    82.902    76.452    70.117    63.899    57.797    51.812    45.942    40.189    34.552    29.031    23.627    18.338    13.166     8.110     3.171    -1.653    -6.360   -10.951   -15.426   -19.784   -24.027   -28.153   -32.162   -36.056   -39.833   -43.495   -47.039   -50.468   -53.781   -56.977   -60.057   -63.021   -65.868   -68.600   -71.215   -73.714   -76.096   -78.363   -80.513   -82.547   -84.465   -86.266   -87.951   -89.520   -90.973   -92.310   -93.530   -94.634   -95.622   -96.494   -97.250   -97.889   -98.412   -98.819   -99.109   -99.284   -99.342   -99.284   -99.109   -98.819   -98.412   -97.889   -97.250   -96.494   -95.622   -94.634   -93.530   -92.310   -90.973   -89.520   -87.951   -86.266   -84.465   -82.547   -80.513   -78.363   -76.096   -73.714   -71.215   -68.600   -65.868   -63.021   -60.057   -56.977   -53.781   -50.468   -47.039   -43.495   -39.833   -36.056   -32.162   -28.153   -24.027   -19.784   -15.426   -10.951    -6.360    -1.653     3.171     8.110    13.166    18.338    23.627    29.031    34.552    40.189    45.942    51.812    57.797    63.899    70.117    76.452    82.902    89.469    96.152   102.952   109.867   116.899   115.268   111.778   108.337   104.946   101.605    98.315    95.076    91.888    88.752    85.667    82.635    79.654    76.726    73.851    71.029    68.259    65.543    62.881    60.272    57.716    55.215    52.768    50.375    48.036    45.752    43.522    41.347    39.226    37.161    35.151    33.195    31.295    29.451    27.661    25.927    24.249    22.626    21.059    19.547    18.092    16.692    15.349    14.061    12.829    11.654    10.535     9.471     8.465     7.514     6.620     5.783     5.001     4.277     3.609     2.997     2.442     1.944     1.502     1.118     0.790     0.518     0.304     0.146     0.046
     0.005     0.056     0.165     0.331     0.554     0.833     1.170     1.564     2.014     2.522     3.086     3.707     4.384     5.119     5.910     6.757     7.662     8.623     9.640    10.714    11.844    13.031    14.274    15.573    16.929    18.340    19.808    21.332    22.912    24.548    26.239    27.987    29.790    31.649    33.563    35.533    37.559    39.639    41.775    43.966    46.212    48.514    50.869    53.280    55.745    58.265    60.839    63.467    66.149    68.885    71.675    74.518    77.415    80.365    83.368    86.424    89.533    92.694    95.907    99.172   102.488   105.856   109.275   112.745   116.265   114.865   107.833   100.918    94.118    87.435    80.868    74.418    68.083    61.865    55.763    49.778    43.908    38.155    32.518    26.997    21.593    16.304    11.132     6.076     1.137    -3.687    -8.394   -12.985   -17.460   -21.818   -26.060   -30.187   -34.196   -38.090   -41.867   -45.528   -49.073   -52.502   -55.815   -59.011   -62.091   -65.055   -67.902   -70.634   -73.249   -75.748   -78.130   -80.397   -82.547   -84.581   -86.499   -88.300   -89.985   -91.554   -93.007   -94.344   -95.564   -96.668   -97.656   -98.528   -99.284   -99.923  -100.446  -100.853  -101.143  -101.317  -101.376  -101.317  -101.143  -100.853  -100.446   -99.923   -99.284   -98.528   -97.656   -96.668   -95.564   -94.344   -93.007   -91.554   -89.985   -88.300   -86.499   -84.581   -82.547   -80.397   -78.130   -75.748   -73.249   -70.634   -67.902   -65.055   -62.091   -59.011   -55.815   -52.502   -49.073   -45.528   -41.867   -38.090   -34.196   -30.187   -26.060   -21.818   -17.460   -12.985    -8.394    -3.687     1.137     6.076    11.132    16.304    21.593    26.997    32.518    38.155    43.908    49.778    55.763    61.865    68.083    74.418    80.868    87.435    94.118   100.918   107.833   114.865   116.265   112.745   109.275   105.856   102.488    99.172    95.907    92.694    89.533    86.424    83.368    80.365    77.415    74.518    71.675    68.885    66.149    63.467    60.839    58.265    55.745    53.280    50.869    48.514    46.212    43.966    41.775    39.639    37.559    35.533    33.563    31.649    29.790    27.987    26.239    24.548    22.912    21.332    19.808    18.340    16.929    15.573    14.274    13.031    11.844    10.714     9.640     8.623     7.662     6.757     5.910     5.119     4.384     3.707     3.086     2.522     2.014     1.564     1.170     0.833     0.554     0.331     0.165     0.056
     0.008     0.068     0.184     0.358     0.588     0.876     1.221     1.623     2.082     2.598     3.171     3.800     4.487     5.231     6.031     6.888     7.802     8.773     9.801    10.885    12.025    13.223    14.476    15.787    17.153    18.577    20.056    21.592    23.184    24.832    26.536    28.296    30.113    31.985    33.913    35.897    37.936    40.032    42.182    44.389    46.650    48.967    51.339    53.766    56.248    58.785    61.377    64.023    66.724    69.479    72.289    75.152    78.069    81.040    84.065    87.143    90.274    93.459    96.696    99.985   103.327   106.721   110.166   113.664   117.212   112.947   105.915    99.000    92.201    85.517    78.951    72.500    66.166    59.948    53.846    47.860    41.990    36.237    30.600    25.079    19.675    14.387     9.214     4.159    -0.781    -5.605   -10.312   -14.903   -19.377   -23.736   -27.978   -32.104   -36.114   -40.008   -43.785   -47.446   -50.991   -54.420   -57.732   -60.929   -64.009   -66.972   -69.820   -72.551   -75.166   -77.665   -80.048   -82.314   -84.465   -86.499   -88.416   -90.218   -91.903   -93.472   -94.925   -96.262   -97.482   -98.586   -99.574  -100.446  -101.201  -101.840  -102.364  -102.770  -103.061  -103.235  -103.293  -103.235  -103.061  -102.770  -102.364  -101.840  -101.201  -100.446   -99.574   -98.586   -97.482   -96.262   -94.925   -93.472   -91.903   -90.218   -88.416   -86.499   -84.465   -82.314   -80.048   -77.665   -75.166   -72.551   -69.820   -66.972   -64.009   -60.929   -57.732   -54.420   -50.991   -47.446   -43.785   -40.008   -36.114   -32.104   -27.978   -23.736   -19.377   -14.903   -10.312    -5.605    -0.781     4.159     9.214    14.387    19.675    25.079    30.600    36.237    41.990    47.860    53.846    59.948    66.166    72.500    78.951    85.517    92.201    99.000   105.915   112.947   117.212   113.664   110.166   106.721   103.327    99.985    96.696    93.459    90.274    87.143    84.065    81.040    78.069    75.152    72.289    69.479    66.724    64.023    61.377    58.785    56.248    53.766    51.339    48.967    46.650    44.389    42.182    40.032    37.936    35.897    33.913    31.985    30.113    28.296    26.536    24.832    23.184    21.592    20.056    18.577    17.153    15.787    14.476    13.223    12.025    10.885     9.801     8.773     7.802     6.888     6.031     5.231     4.487     3.800     3.171     2.598     2.082     1.623     1.221     0.876     0.588     0.358     0.184     0.068
     0.012     0.079     0.203     0.384     0.622     0.917     1.270     1.679     2.146     2.670     3.252     3.890     4.585     5.337     6.146     7.013     7.936     8.916     9.953    11.046    12.197    13.404    14.668    15.989    17.366    18.800    20.290    21.837    23.441    25.101    26.817    28.589    30.418    32.303    34.244    36.241    38.294    40.403    42.567    44.788    47.064    49.396    51.783    54.226    56.724    59.278    61.886    64.550    67.268    70.041    72.869    75.751    78.688    81.679    84.724    87.823    90.976    94.182    97.442   100.755   104.121   107.539   111.010   114.534   118.109   111.146   104.114    97.198    90.399    83.716    77.149    70.699    64.364    58.146    52.044    46.058    40.189    34.436    28.799    23.278    17.873    12.585     7.413     2.357    -2.583    -7.406   -12.113   -16.704   -21.179   -25.537   -29.780   -33.906   -37.916   -41.809   -45.587   -49.248   -52.793   -56.221   -59.534   -62.730   -65.810   -68.774   -71.621   -74.353   -76.968   -79.467   -81.849   -84.116   -86.266   -88.300   -90.218   -92.019   -93.705   -95.274   -96.727   -98.063   -99.284  -100.388  -101.376  -102.247  -103.003  -103.642  -104.165  -104.572  -104.862  -105.037  -105.095  -105.037  -104.862  -104.572  -104.165  -103.642  -103.003  -102.247  -101.376  -100.388   -99.284   -98.063   -96.727   -95.274   -93.705   -92.019   -90.218   -88.300   -86.266   -84.116   -81.849   -79.467   -76.968   -74.353   -71.621   -68.774   -65.810   -62.730   -59.534   -56.221   -52.793   -49.248   -45.587   -41.809   -37.916   -33.906   -29.780   -25.537   -21.179   -16.704   -12.113    -7.406    -2.583     2.357     7.413    12.585    17.873    23.278    28.799    34.436    40.189    46.058    52.044    58.146    64.364    70.699    77.149    83.716    90.399    97.198   104.114   111.146   118.109   114.534   111.010   107.539   104.121   100.755    97.442    94.182    90.976    87.823    84.724    81.679    78.688    75.751    72.869    70.041    67.268    64.550    61.886    59.278    56.724    54.226    51.783    49.396    47.064    44.788    42.567    40.403    38.294    36.241    34.244    32.303    30.418    28.589    26.817    25.101    23.441    21.837    20.290    18.800    17.366    15.989    14.668    13.404    12.197    11.046     9.953     8.916     7.936     7.013     6.146     5.337     4.585     3.890     3.252     2.670     2.146     1.679     1.270     0.917     0.622     0.384     0.203     0.079
     0.017     0.090     0.221     0.409     0.654     0.956     1.316     1.733     2.208     2.739     3.328     3.974     4.678     5.438     6.255     7.130     8.062     9.051    10.096    11.199    12.359    13.576    14.849    16.179    17.567    19.011    20.511    22.069    23.683    25.354    27.081    28.865    30.705    32.602    34.555    36.564    38.630    40.752    42.930    45.164    47.454    49.800    52.201    54.659    57.172    59.741    62.365    65.045    67.780    70.570    73.415    76.316    79.271    82.280    85.345    88.464    91.637    94.864    98.145   101.480   104.868   108.310   111.805   115.353   116.608   109.460   102.429    95.513    88.714    82.031    75.464    69.013    62.679    56.461    50.359    44.373    38.504    32.750    27.113    21.593    16.188    10.900     5.728     0.672    -4.268    -9.091   -13.799   -18.389   -22.864   -27.223   -31.465   -35.591   -39.601   -43.495   -47.272   -50.933   -54.478   -57.907   -61.219   -64.415   -67.495   -70.459   -73.307   -76.038   -78.653   -81.152   -83.535   -85.801   -87.951   -89.985   -91.903   -93.705   -95.390   -96.959   -98.412   -99.748  -100.969  -102.073  -103.061  -103.933  -104.688  -105.327  -105.850  -106.257  -106.548  -106.722  -106.780  -106.722  -106.548  -106.257  -105.850  -105.327  -104.688  -103.933  -103.061  -102.073  -100.969   -99.748   -98.412   -96.959   -95.390   -93.705   -91.903   -89.985   -87.951   -85.801   -83.535   -81.152   -78.653   -76.038   -73.307   -70.459   -67.495   -64.415   -61.219   -57.907   -54.478   -50.933   -47.272   -43.495   -39.601   -35.591   -31.465   -27.223   -22.864   -18.389   -13.799    -9.091    -4.268     0.672     5.728    10.900    16.188    21.593    27.113    32.750    38.504    44.373    50.359    56.461    62.679    69.013    75.464    82.031    88.714    95.513   102.429   109.460   116.608   115.353   111.805   108.310   104.868   101.480    98.145    94.864    91.637    88.464    85.345    82.280    79.271    76.316    73.415    70.570    67.780    65.045    62.365    59.741    57.172    54.659    52.201    49.800    47.454    45.164    42.930    40.752    38.630    36.564    34.555    32.602    30.705    28.865    27.081    25.354    23.683    22.069    20.511    19.011    17.567    16.179    14.849    13.576    12.359    11.199    10.096     9.051     8.062     7.130     6.255     5.438     4.678     3.974     3.328     2.739     2.208     1.733     1.316     0.956     0.654     0.409     0.221     0.090
     0.022     0.102     0.238     0.433     0.684     0.994     1.360     1.784     2.266     2.804     3.401     4.054     4.765     5.533     6.358     7.240     8.180     9.177    10.231    11.342    12.511    13.736    15.019    16.358    17.755    19.208    20.719    22.286    23.910    25.591    27.329    29.123    30.974    32.882    34.846    36.867    38.945    41.079    43.269    45.516    47.819    50.178    52.593    55.064    57.592    60.175    62.814    65.509    68.259    71.066    73.927    76.844    79.816    82.844    85.926    89.064    92.256    95.503    98.804   102.159   105.569   109.033   112.551   116.122   115.039   107.891   100.859    93.944    87.145    80.462    73.895    67.444    61.110    54.892    48.790    42.804    36.935    31.181    25.544    20.024    14.619     9.331     4.159    -0.897    -5.837   -10.660   -15.368   -19.959   -24.433   -28.792   -33.034   -37.160   -41.170   -45.064   -48.841   -52.502   -56.047   -59.476   -62.788   -65.984   -69.064   -72.028   -74.876   -77.607   -80.222   -82.721   -85.104   -87.370   -89.520   -91.554   -93.472   -95.274   -96.959   -98.528   -99.981  -101.317  -102.538  -103.642  -104.630  -105.502  -106.257  -106.896  -107.419  -107.826  -108.117  -108.291  -108.349  -108.291  -108.117  -107.826  -107.419  -106.896  -106.257  -105.502  -104.630  -103.642  -102.538  -101.317   -99.981   -98.528   -96.959   -95.274   -93.472   -91.554   -89.520   -87.370   -85.104   -82.721   -80.222   -77.607   -74.876   -72.028   -69.064   -65.984   -62.788   -59.476   -56.047   -52.502   -48.841   -45.064   -41.170   -37.160   -33.034   -28.792   -24.433   -19.959   -15.368   -10.660    -5.837    -0.897     4.159     9.331    14.619    20.024    25.544    31.181    36.935    42.804    48.790    54.892    61.110    67.444    73.895    80.462    87.145    93.944   100.859   107.891   115.039   116.122   112.551   109.033   105.569   102.159    98.804    95.503    92.256    89.064    85.926    82.844    79.816    76.844    73.927    71.066    68.259    65.509    62.814    60.175    57.592    55.064    52.593    50.178    47.819    45.516    43.269    41.079    38.945    36.867    34.846    32.882    30.974    29.123    27.329    25.591    23.910    22.286    20.719    19.208    17.755    16.358    15.019    13.736    12.511    11.342    10.231     9.177     8.180     7.240     6.358     5.533     4.765     4.054     3.401     2.804     2.266     1.784     1.360     0.994     0.684     0.433     0.238     0.102
     0.028     0.113     0.255     0.456     0.714     1.029     1.402     1.832     2.320     2.865     3.468     4.128     4.846     5.621     6.454     7.343     8.291     9.295    10.357    11.476    12.652    13.886    15.177    16.525    17.930    19.392    20.911    22.488    24.121    25.812    27.559    29.364    31.225    33.143    35.118    37.150    39.238    41.383    43.585    45.843    48.158    50.530    52.958    55.442    57.982    60.579    63.232    65.941    68.706    71.527    74.404    77.336    80.324    83.368    86.468    89.622    92.832    96.097    99.417   102.792   106.222   109.706   113.245   116.838   113.586   106.438    99.407    92.491    85.692    79.009    72.442    65.991    59.657    53.439    47.337    41.351    35.482    29.729    24.091    18.571    13.166     7.878     2.706    -2.350    -7.290   -12.113   -16.820   -21.411   -25.886   -30.245   -34.487   -38.613   -42.623   -46.516   -50.294   -53.955   -57.500   -60.929   -64.241   -67.437   -70.517   -73.481   -76.329   -79.060   -81.675   -84.174   -86.557   -88.823   -90.973   -93.007   -94.925   -96.727   -98.412   -99.981  -101.434  -102.770  -103.991  -105.095  -106.083  -106.954  -107.710  -108.349  -108.872  -109.279  -109.570  -109.744  -109.802  -109.744  -109.570  -109.279  -108.872  -108.349  -107.710  -106.954  -106.083  -105.095  -103.991  -102.770  -101.434   -99.981   -98.412   -96.727   -94.925   -93.007   -90.973   -88.823   -86.557   -84.174   -81.675   -79.060   -76.329   -73.481   -70.517   -67.437   -64.241   -60.929   -57.500   -53.955   -50.294   -46.516   -42.623   -38.613   -34.487   -30.245   -25.886   -21.411   -16.820   -12.113    -7.290    -2.350     2.706     7.878    13.166    18.571    24.091    29.729    35.482    41.351    47.337    53.439    59.657    65.991    72.442    79.009    85.692    92.491    99.407   106.438   113.586   116.838   113.245   109.706   106.222   102.792    99.417    96.097    92.832    89.622    86.468    83.368    80.324    77.336    74.404    71.527    68.706    65.941    63.232    60.579    57.982    55.442    52.958    50.530    48.158    45.843    43.585    41.383    39.238    37.150    35.118    33.143    31.225    29.364    27.559    25.812    24.121    22.488    20.911    19.392    17.930    16.525    15.177    13.886    12.652    11.476    10.357     9.295     8.291     7.343     6.454     5.621     4.846     4.128     3.468     2.865     2.320     1.832     1.402     1.029     0.714     0.456     0.255     0.113
     0.033     0.123     0.272     0.477     0.741     1.062     1.441     1.877     2.371     2.922     3.531     4.198     4.922     5.703     6.542     7.439     8.393     9.405    10.473    11.600    12.784    14.025    15.323    16.679    18.092    19.562    21.090    22.675    24.317    26.016    27.773    29.586    31.457    33.384    35.369    37.411    39.509    41.665    43.877    46.146    48.472    50.855    53.295    55.791    58.343    60.953    63.618    66.340    69.119    71.953    74.844    77.791    80.794    83.853    86.968    90.139    93.366    96.648    99.985   103.378   106.826   110.329   113.888   117.501   112.250   105.102    98.070    91.155    84.355    77.672    71.105    64.655    58.320    52.102    46.000    40.015    34.145    28.392    22.755    17.234    11.830     6.541     1.369    -3.687    -8.626   -13.450   -18.157   -22.748   -27.223   -31.581   -35.824   -39.950   -43.959   -47.853   -51.630   -55.292   -58.836   -62.265   -65.578   -68.774   -71.854   -74.818   -77.665   -80.397   -83.012   -85.511   -87.893   -90.160   -92.310   -94.344   -96.262   -98.063   -99.748  -101.317  -102.770  -104.107  -105.327  -106.431  -107.419  -108.291  -109.047  -109.686  -110.209  -110.616  -110.906  -111.081  -111.139  -111.081  -110.906  -110.616  -110.209  -109.686  -109.047  -108.291  -107.419  -106.431  -105.327  -104.107  -102.770  -101.317   -99.748   -98.063   -96.262   -94.344   -92.310   -90.160   -87.893   -85.511   -83.012   -80.397   -77.665   -74.818   -71.854   -68.774   -65.578   -62.265   -58.836   -55.292   -51.630   -47.853   -43.959   -39.950   -35.824   -31.581   -27.223   -22.748   -18.157   -13.450    -8.626    -3.687     1.369     6.541    11.830    17.234    22.755    28.392    34.145    40.015    46.000    52.102    58.320    64.655    71.105    77.672    84.355    91.155    98.070   105.102   112.250   117.501   113.888   110.329   106.826   103.378    99.985    96.648    93.366    90.139    86.968    83.853    80.794    77.791    74.844    71.953    69.119    66.340    63.618    60.953    58.343    55.791    53.295    50.855    48.472    46.146    43.877    41.665    39.509    37.411    35.369    33.384    31.457    29.586    27.773    26.016    24.317    22.675    21.090    19.562    18.092    16.679    15.323    14.025    12.784    11.600    10.473     9.405     8.393     7.439     6.542     5.703     4.922     4.198     3.531     2.922     2.371     1.877     1.441     1.062     0.741     0.477     0.272     0.123
     0.038     0.134     0.287     0.498     0.766     1.092     1.476     1.918     2.417     2.974     3.589     4.261     4.991     5.779     6.624     7.527     8.487     9.505    10.580    11.713    12.904    14.152    15.457    16.820    18.241    19.719    21.254    22.846    24.496    26.204    27.968    29.790    31.669    33.606    35.599    37.650    39.758    41.923    44.145    46.424    48.761    51.154    53.604    56.111    58.675    61.295    63.973    66.707    69.497    72.345    75.248    78.209    81.225    84.298    87.428    90.613    93.855    97.152   100.506   103.915   107.380   110.901   114.477   118.109   111.029   103.881    96.850    89.934    83.135    76.452    69.885    63.434    57.100    50.882    44.780    38.794    32.925    27.172    21.534    16.014    10.609     5.321     0.149    -4.907    -9.847   -14.670   -19.377   -23.968   -28.443   -32.802   -37.044   -41.170   -45.180   -49.073   -52.851   -56.512   -60.057   -63.486   -66.798   -69.994   -73.074   -76.038   -78.886   -81.617   -84.232   -86.731   -89.114   -91.380   -93.530   -95.564   -97.482   -99.284  -100.969  -102.538  -103.991  -105.327  -106.548  -107.652  -108.640  -109.511  -110.267  -110.906  -111.429  -111.836  -112.127  -112.301  -112.359  -112.301  -112.127  -111.836  -111.429  -110.906  -110.267  -109.511  -108.640  -107.652  -106.548  -105.327  -103.991  -102.538  -100.969   -99.284   -97.482   -95.564   -93.530   -91.380   -89.114   -86.731   -84.232   -81.617   -78.886   -76.038   -73.074   -69.994   -66.798   -63.486   -60.057   -56.512   -52.851   -49.073   -45.180   -41.170   -37.044   -32.802   -28.443   -23.968   -19.377   -14.670    -9.847    -4.907     0.149     5.321    10.609    16.014    21.534    27.172    32.925    38.794    44.780    50.882    57.100    63.434    69.885    76.452    83.135    89.934    96.850   103.881   111.029   118.109   114.477   110.901   107.380   103.915   100.506    97.152    93.855    90.613    87.428    84.298    81.225    78.209    75.248    72.345    69.497    66.707    63.973    61.295    58.675    56.111    53.604    51.154    48.761    46.424    44.145    41.923    39.758    37.650    35.599    33.606    31.669    29.790    27.968    26.204    24.496    22.846    21.254    19.719    18.241    16.820    15.457    14.152    12.904    11.713    10.580     9.505     8.487     7.527     6.624     5.779     4.991     4.261     3.589     2.974     2.417     1.918     1.476     1.092     0.766     0.498     0.287     0.134
     0.043     0.143     0.301     0.516     0.790     1.121     1.509     1.956     2.460     3.022     3.642     4.320     5.055     5.848     6.698     7.607     8.573     9.597    10.678    11.817    13.014    14.268    15.580    16.949    18.376    19.861    21.403    23.002    24.659    26.374    28.146    29.976    31.862    33.807    35.809    37.868    39.984    42.158    44.389    46.677    49.022    51.425    53.885    56.402    58.975    61.606    64.294    67.039    69.841    72.700    75.616    78.588    81.617    84.703    87.845    91.044    94.299    97.611   100.979   104.404   107.884   111.421   115.013   117.189   109.925   102.777    95.745    88.830    82.031    75.348    68.781    62.330    55.996    49.778    43.676    37.690    31.821    26.067    20.430    14.910     9.505     4.217    -0.955    -6.011   -10.951   -15.774   -20.482   -25.073   -29.547   -33.906   -38.148   -42.274   -46.284   -50.178   -53.955   -57.616   -61.161   -64.590   -67.902   -71.098   -74.178   -77.142   -79.990   -82.721   -85.336   -87.835   -90.218   -92.484   -94.634   -96.668   -98.586  -100.388  -102.073  -103.642  -105.095  -106.431  -107.652  -108.756  -109.744  -110.616  -111.371  -112.010  -112.533  -112.940  -113.231  -113.405  -113.463  -113.405  -113.231  -112.940  -112.533  -112.010  -111.371  -110.616  -109.744  -108.756  -107.652  -106.431  -105.095  -103.642  -102.073  -100.388   -98.586   -96.668   -94.634   -92.484   -90.218   -87.835   -85.336   -82.721   -79.990   -77.142   -74.178   -71.098   -67.902   -64.590   -61.161   -57.616   -53.955   -50.178   -46.284   -42.274   -38.148   -33.906   -29.547   -25.073   -20.482   -15.774   -10.951    -6.011    -0.955     4.217     9.505    14.910    20.430    26.067    31.821    37.690    43.676    49.778    55.996    62.330    68.781    75.348    82.031    88.830    95.745   102.777   109.925   117.189   115.013   111.421   107.884   104.404   100.979    97.611    94.299    91.044    87.845    84.703    81.617    78.588    75.616    72.700    69.841    67.039    64.294    61.606    58.975    56.402    53.885    51.425    49.022    46.677    44.389    42.158    39.984    37.868    35.809    33.807    31.862    29.976    28.146    26.374    24.659    23.002    21.403    19.861    18.376    16.949    15.580    14.268    13.014    11.817    10.678     9.597     8.573     7.607     6.698     5.848     5.055     4.320     3.642     3.022     2.460     1.956     1.509     1.121     0.790     0.516     0.301     0.143
     0.048     0.152     0.314     0.533     0.811     1.146     1.539     1.990     2.499     3.065     3.690     4.372     5.112     5.910     6.765     7.679     8.650     9.679    10.765    11.910    13.112    14.372    15.689    17.065    18.498    19.988    21.536    23.142    24.806    26.527    28.306    30.142    32.036    33.987    35.996    38.063    40.187    42.368    44.607    46.904    49.257    51.668    54.137    56.663    59.246    61.886    64.584    67.338    70.150    73.019    75.946    78.929    81.969    85.066    88.220    91.431    94.699    98.024   101.405   104.843   108.337   111.888   115.495   116.201   108.937   101.789    94.758    87.842    81.043    74.360    67.793    61.342    55.008    48.790    42.688    36.702    30.833    25.079    19.442    13.922     8.517     3.229    -1.943    -6.999   -11.939   -16.762   -21.470   -26.060   -30.535   -34.894   -39.136   -43.262   -47.272   -51.166   -54.943   -58.604   -62.149   -65.578   -68.890   -72.086   -75.166   -78.130   -80.978   -83.709   -86.324   -88.823   -91.206   -93.472   -95.622   -97.656   -99.574  -101.376  -103.061  -104.630  -106.083  -107.419  -108.640  -109.744  -110.732  -111.604  -112.359  -112.998  -113.521  -113.928  -114.219  -114.393  -114.451  -114.393  -114.219  -113.928  -113.521  -112.998  -112.359  -111.604  -110.732  -109.744  -108.640  -107.419  -106.083  -104.630  -103.061  -101.376   -99.574   -97.656   -95.622   -93.472   -91.206   -88.823   -86.324   -83.709   -80.978   -78.130   -75.166   -72.086   -68.890   -65.578   -62.149   -58.604   -54.943   -51.166   -47.272   -43.262   -39.136   -34.894   -30.535   -26.060   -21.470   -16.762   -11.939    -6.999    -1.943     3.229     8.517    13.922    19.442    25.079    30.833    36.702    42.688    48.790    55.008    61.342    67.793    74.360    81.043    87.842    94.758   101.789   108.937   116.201   115.495   111.888   108.337   104.843   101.405    98.024    94.699    91.431    88.220    85.066    81.969    78.929    75.946    73.019    70.150    67.338    64.584    61.886    59.246    56.663    54.137    51.668    49.257    46.904    44.607    42.368    40.187    38.063    35.996    33.987    32.036    30.142    28.306    26.527    24.806    23.142    21.536    19.988    18.498    17.065    15.689    14.372    13.112    11.910    10.765     9.679     8.650     7.679     6.765     5.910     5.112     4.372     3.690     3.065     2.499     1.990     1.539     1.146     0.811     0.533     0.314     0.152
     0.053     0.160     0.325     0.549     0.830     1.169     1.566     2.020     2.533     3.104     3.732     4.418     5.163     5.965     6.825     7.743     8.718     9.752    10.843    11.992    13.199    14.464    15.787    17.167    18.605    20.101    21.655    23.266    24.936    26.663    28.447    30.290    32.190    34.147    36.163    38.236    40.367    42.555    44.801    47.104    49.465    51.884    54.360    56.894    59.485    62.134    64.840    67.603    70.424    73.302    76.238    79.230    82.280    85.388    88.552    91.774    95.053    98.389   101.781   105.231   108.738   112.302   115.922   115.330   108.066   100.918    93.886    86.970    80.171    73.488    66.921    60.471    54.136    47.918    41.816    35.830    29.961    24.208    18.571    13.050     7.645     2.357    -2.815    -7.871   -12.811   -17.634   -22.341   -26.932   -31.407   -35.765   -40.008   -44.134   -48.144   -52.037   -55.815   -59.476   -63.021   -66.449   -69.762   -72.958   -76.038   -79.002   -81.849   -84.581   -87.196   -89.695   -92.077   -94.344   -96.494   -98.528  -100.446  -102.247  -103.933  -105.502  -106.954  -108.291  -109.511  -110.616  -111.604  -112.475  -113.231  -113.870  -114.393  -114.800  -115.090  -115.265  -115.323  -115.265  -115.090  -114.800  -114.393  -113.870  -113.231  -112.475  -111.604  -110.616  -109.511  -108.291  -106.954  -105.502  -103.933  -102.247  -100.446   -98.528   -96.494   -94.344   -92.077   -89.695   -87.196   -84.581   -81.849   -79.002   -76.038   -72.958   -69.762   -66.449   -63.021   -59.476   -55.815   -52.037   -48.144   -44.134   -40.008   -35.765   -31.407   -26.932   -22.341   -17.634   -12.811    -7.871    -2.815     2.357     7.645    13.050    18.571    24.208    29.961    35.830    41.816    47.918    54.136    60.471    66.921    73.488    80.171    86.970    93.886   100.918   108.066   115.330   115.922   112.302   108.738   105.231   101.781    98.389    95.053    91.774    88.552    85.388    82.280    79.230    76.238    73.302    70.424    67.603    64.840    62.134    59.485    56.894    54.360    51.884    49.465    47.104    44.801    42.555    40.367    38.236    36.163    34.147    32.190    30.290    28.447    26.663    24.936    23.266    21.655    20.101    18.605    17.167    15.787    14.464    13.199    11.992    10.843     9.752     8.718     7.743     6.825     5.965     5.163     4.418     3.732     3.104     2.533     2.020     1.566     1.169     0.830     0.549     0.325     0.160
     0.057     0.167     0.336     0.562     0.846     1.189     1.589     2.047     2.563     3.137     3.769     4.459     5.207     6.013     6.876     7.798     8.778     9.815    10.911    12.064    13.275    14.544    15.871    17.256    18.699    20.200    21.758    23.374    25.048    26.780    28.570    30.418    32.323    34.286    36.307    38.386    40.523    42.717    44.969    47.279    49.646    52.071    54.554    57.095    59.693    62.349    65.062    67.833    70.662    73.548    76.491    79.493    82.551    85.667    88.841    92.072    95.360    98.706   102.109   105.569   109.087   112.661   116.293   114.574   107.310   100.162    93.130    86.215    79.416    72.732    66.166    59.715    53.381    47.163    41.061    35.075    29.205    23.452    17.815    12.294     6.890     1.602    -3.571    -8.626   -13.566   -18.389   -23.097   -27.688   -32.162   -36.521   -40.763   -44.889   -48.899   -52.793   -56.570   -60.231   -63.776   -67.205   -70.517   -73.714   -76.794   -79.757   -82.605   -85.336   -87.951   -90.450   -92.833   -95.099   -97.250   -99.284  -101.201  -103.003  -104.688  -106.257  -107.710  -109.047  -110.267  -111.371  -112.359  -113.231  -113.986  -114.625  -115.148  -115.555  -115.846  -116.020  -116.078  -116.020  -115.846  -115.555  -115.148  -114.625  -113.986  -113.231  -112.359  -111.371  -110.267  -109.047  -107.710  -106.257  -104.688  -103.003  -101.201   -99.284   -97.250   -95.099   -92.833   -90.450   -87.951   -85.336   -82.605   -79.757   -76.794   -73.714   -70.517   -67.205   -63.776   -60.231   -56.570   -52.793   -48.899   -44.889   -40.763   -36.521   -32.162   -27.688   -23.097   -18.389   -13.566    -8.626    -3.571     1.602     6.890    12.294    17.815    23.452    29.205    35.075    41.061    47.163    53.381    59.715    66.166    72.732    79.416    86.215    93.130   100.162   107.310   114.574   116.293   112.661   109.087   105.569   102.109    98.706    95.360    92.072    88.841    85.667    82.551    79.493    76.491    73.548    70.662    67.833    65.062    62.349    59.693    57.095    54.554    52.071    49.646    47.279    44.969    42.717    40.523    38.386    36.307    34.286    32.323    30.418    28.570    26.780    25.048    23.374    21.758    20.200    18.699    17.256    15.871    14.544    13.275    12.064    10.911     9.815     8.778     7.798     6.876     6.013     5.207     4.459     3.769     3.137     2.563     2.047     1.589     1.189     0.846     0.562     0.336     0.167
     0.061     0.174     0.345     0.573     0.860     1.205     1.608     2.069     2.588     3.165     3.800     4.493     5.244     6.053     6.920     7.845     8.828     9.869    10.968    12.125    13.340    14.612    15.943    17.332    18.778    20.283    21.845    23.466    25.144    26.880    28.675    30.527    32.437    34.404    36.430    38.514    40.655    42.855    45.112    47.427    49.800    52.230    54.719    57.265    59.869    62.531    65.251    68.028    70.863    73.756    76.707    79.715    82.781    85.905    89.086    92.325    95.621    98.975   102.387   105.856   109.383   112.967   116.608   113.935   106.671    99.523    92.491    85.576    78.776    72.093    65.526    59.076    52.741    46.523    40.421    34.436    28.566    22.813    17.176    11.655     6.251     0.962    -4.210    -9.266   -14.205   -19.029   -23.736   -28.327   -32.802   -37.160   -41.402   -45.528   -49.538   -53.432   -57.209   -60.870   -64.415   -67.844   -71.157   -74.353   -77.433   -80.397   -83.244   -85.976   -88.591   -91.090   -93.472   -95.739   -97.889   -99.923  -101.840  -103.642  -105.327  -106.896  -108.349  -109.686  -110.906  -112.010  -112.998  -113.870  -114.625  -115.265  -115.788  -116.195  -116.485  -116.659  -116.718  -116.659  -116.485  -116.195  -115.788  -115.265  -114.625  -113.870  -112.998  -112.010  -110.906  -109.686  -108.349  -106.896  -105.327  -103.642  -101.840   -99.923   -97.889   -95.739   -93.472   -91.090   -88.591   -85.976   -83.244   -80.397   -77.433   -74.353   -71.157   -67.844   -64.415   -60.870   -57.209   -53.432   -49.538   -45.528   -41.402   -37.160   -32.802   -28.327   -23.736   -19.029   -14.205    -9.266    -4.210     0.962     6.251    11.655    17.176    22.813    28.566    34.436    40.421    46.523    52.741    59.076    65.526    72.093    78.776    85.576    92.491    99.523   106.671   113.935   116.608   112.967   109.383   105.856   102.387    98.975    95.621    92.325    89.086    85.905    82.781    79.715    76.707    73.756    70.863    68.028    65.251    62.531    59.869    57.265    54.719    52.230    49.800    47.427    45.112    42.855    40.655    38.514    36.430    34.404    32.437    30.527    28.675    26.880    25.144    23.466    21.845    20.283    18.778    17.332    15.943    14.612    13.340    12.125    10.968     9.869     8.828     7.845     6.920     6.053     5.244     4.493     3.800     3.165     2.588     2.069     1.608     1.205     0.860     0.573     0.345     0.174
     0.064     0.179     0.352     0.583     0.872     1.219     1.625     2.088     2.609     3.189     3.826     4.522     5.275     6.087     6.956     7.884     8.870     9.913    11.015    12.175    13.392    14.668    16.002    17.394    18.844    20.351    21.917    23.541    25.223    26.962    28.760    30.616    32.529    34.501    36.531    38.618    40.764    42.967    45.229    47.548    49.925    52.361    54.854    57.405    60.014    62.681    65.406    68.188    71.029    73.927    76.883    79.897    82.969    86.099    89.287    92.532    95.835    99.196   102.615   106.091   109.625   113.217   116.867   113.412   106.148    99.000    91.968    85.053    78.253    71.570    65.003    58.553    52.218    46.000    39.898    33.913    28.043    22.290    16.653    11.132     5.728     0.439    -4.733    -9.789   -14.728   -19.552   -24.259   -28.850   -33.325   -37.683   -41.925   -46.052   -50.061   -53.955   -57.732   -61.393   -64.938   -68.367   -71.680   -74.876   -77.956   -80.920   -83.767   -86.499   -89.114   -91.613   -93.995   -96.262   -98.412  -100.446  -102.364  -104.165  -105.850  -107.419  -108.872  -110.209  -111.429  -112.533  -113.521  -114.393  -115.148  -115.788  -116.311  -116.718  -117.008  -117.182  -117.241  -117.182  -117.008  -116.718  -116.311  -115.788  -115.148  -114.393  -113.521  -112.533  -111.429  -110.209  -108.872  -107.419  -105.850  -104.165  -102.364  -100.446   -98.412   -96.262   -93.995   -91.613   -89.114   -86.499   -83.767   -80.920   -77.956   -74.876   -71.680   -68.367   -64.938   -61.393   -57.732   -53.955   -50.061   -46.052   -41.925   -37.683   -33.325   -28.850   -24.259   -19.552   -14.728    -9.789    -4.733     0.439     5.728    11.132    16.653    22.290    28.043    33.913    39.898    46.000    52.218    58.553    65.003    71.570    78.253    85.053    91.968    99.000   106.148   113.412   116.867   113.217   109.625   106.091   102.615    99.196    95.835    92.532    89.287    86.099    82.969    79.897    76.883    73.927    71.029    68.188    65.406    62.681    60.014    57.405    54.854    52.361    49.925    47.548    45.229    42.967    40.764    38.618    36.531    34.501    32.529    30.616    28.760    26.962    25.223    23.541    21.917    20.351    18.844    17.394    16.002    14.668    13.392    12.175    11.015     9.913     8.870     7.884     6.956     6.087     5.275     4.522     3.826     3.189     2.609     2.088     1.625     1.219     0.872     0.583     0.352     0.179
     0.066     0.183     0.358     0.590     0.881     1.230     1.637     2.103     2.626     3.207     3.846     4.544     5.299     6.113     6.985     7.914     8.902     9.948    11.052    12.214    13.434    14.712    16.048    17.442    18.894    20.405    21.973    23.599    25.284    27.026    28.827    30.685    32.602    34.576    36.609    38.700    40.848    43.055    45.320    47.643    50.023    52.462    54.959    57.514    60.127    62.797    65.526    68.313    71.158    74.060    77.021    80.040    83.116    86.251    89.443    92.694    96.002    99.368   102.792   106.274   109.814   113.412   117.068   113.005   105.741    98.593    91.561    84.646    77.847    71.163    64.597    58.146    51.812    45.593    39.492    33.506    27.636    21.883    16.246    10.725     5.321     0.032    -5.140   -10.195   -15.135   -19.959   -24.666   -29.257   -33.731   -38.090   -42.332   -46.458   -50.468   -54.362   -58.139   -61.800   -65.345   -68.774   -72.086   -75.283   -78.363   -81.326   -84.174   -86.905   -89.520   -92.019   -94.402   -96.668   -98.819  -100.853  -102.770  -104.572  -106.257  -107.826  -109.279  -110.616  -111.836  -112.940  -113.928  -114.800  -115.555  -116.195  -116.718  -117.124  -117.415  -117.589  -117.647  -117.589  -117.415  -117.124  -116.718  -116.195  -115.555  -114.800  -113.928  -112.940  -111.836  -110.616  -109.279  -107.826  -106.257  -104.572  -102.770  -100.853   -98.819   -96.668   -94.402   -92.019   -89.520   -86.905   -84.174   -81.326   -78.363   -75.283   -72.086   -68.774   -65.345   -61.800   -58.139   -54.362   -50.468   -46.458   -42.332   -38.090   -33.731   -29.257   -24.666   -19.959   -15.135   -10.195    -5.140     0.032     5.321    10.725    16.246    21.883    27.636    33.506    39.492    45.593    51.812    58.146    64.597    71.163    77.847    84.646    91.561    98.593   105.741   113.005   117.068   113.412   109.814   106.274   102.792    99.368    96.002    92.694    89.443    86.251    83.116    80.040    77.021    74.060    71.158    68.313    65.526    62.797    60.127    57.514    54.959    52.462    50.023    47.643    45.320    43.055    40.848    38.700    36.609    34.576    32.602    30.685    28.827    27.026    25.284    23.599    21.973    20.405    18.894    17.442    16.048    14.712    13.434    12.214    11.052     9.948     8.902     7.914     6.985     6.113     5.299     4.544     3.846     3.207     2.626     2.103     1.637     1.230     0.881     0.590     0.358     0.183
     0.068     0.186     0.362     0.596     0.888     1.238     1.646     2.113     2.637     3.220     3.861     4.560     5.317     6.132     7.005     7.936     8.925     9.973    11.078    12.242    13.463    14.743    16.081    17.477    18.931    20.443    22.013    23.641    25.327    27.072    28.874    30.735    32.654    34.630    36.665    38.758    40.909    43.118    45.385    47.710    50.094    52.535    55.034    57.592    60.207    62.881    65.612    68.402    71.250    74.156    77.119    80.141    83.221    86.359    89.555    92.809    96.121    99.491   102.919   106.406   109.950   113.552   117.212   112.715   105.450    98.302    91.271    84.355    77.556    70.873    64.306    57.855    51.521    45.303    39.201    33.215    27.346    21.593    15.956    10.435     5.030    -0.258    -5.430   -10.486   -15.426   -20.249   -24.956   -29.547   -34.022   -38.381   -42.623   -46.749   -50.759   -54.652   -58.430   -62.091   -65.636   -69.064   -72.377   -75.573   -78.653   -81.617   -84.465   -87.196   -89.811   -92.310   -94.693   -96.959   -99.109  -101.143  -103.061  -104.862  -106.548  -108.117  -109.570  -110.906  -112.127  -113.231  -114.219  -115.090  -115.846  -116.485  -117.008  -117.415  -117.705  -117.880  -117.938  -117.880  -117.705  -117.415  -117.008  -116.485  -115.846  -115.090  -114.219  -113.231  -112.127  -110.906  -109.570  -108.117  -106.548  -104.862  -103.061  -101.143   -99.109   -96.959   -94.693   -92.310   -89.811   -87.196   -84.465   -81.617   -78.653   -75.573   -72.377   -69.064   -65.636   -62.091   -58.430   -54.652   -50.759   -46.749   -42.623   -38.381   -34.022   -29.547   -24.956   -20.249   -15.426   -10.486    -5.430    -0.258     5.030    10.435    15.956    21.593    27.346    33.215    39.201    45.303    51.521    57.855    64.306    70.873    77.556    84.355    91.271    98.302   105.450   112.715   117.212   113.552   109.950   106.406   102.919    99.491    96.121    92.809    89.555    86.359    83.221    80.141    77.119    74.156    71.250    68.402    65.612    62.881    60.207    57.592    55.034    52.535    50.094    47.710    45.385    43.118    40.909    38.758    36.665    34.630    32.654    30.735    28.874    27.072    25.327    23.641    22.013    20.443    18.931    17.477    16.081    14.743    13.463    12.242    11.078     9.973     8.925     7.936     7.005     6.132     5.317     4.560     3.861     3.220     2.637     2.113     1.646     1.238     0.888     0.596     0.362     0.186
     0.069     0.187     0.364     0.599     0.892     1.243     1.652     2.119     2.644     3.228     3.869     4.569     5.327     6.143     7.017     7.949     8.939     9.987    11.094    12.258    13.481    14.762    16.100    17.497    18.952    20.466    22.037    23.666    25.354    27.099    28.903    30.765    32.685    34.663    36.699    38.793    40.945    43.156    45.424    47.751    50.136    52.578    55.079    57.638    60.256    62.931    65.664    68.456    71.305    74.213    77.178    80.202    83.284    86.424    89.622    92.879    96.193    99.565   102.996   106.484   110.031   113.636   117.298   112.540   105.276    98.128    91.096    84.181    77.382    70.699    64.132    57.681    51.347    45.129    39.027    33.041    27.171    21.418    15.781    10.260     4.856    -0.432    -5.605   -10.660   -15.600   -20.423   -25.131   -29.722   -34.196   -38.555   -42.797   -46.923   -50.933   -54.827   -58.604   -62.265   -65.810   -69.239   -72.551   -75.748   -78.828   -81.791   -84.639   -87.370   -89.985   -92.484   -94.867   -97.133   -99.284  -101.317  -103.235  -105.037  -106.722  -108.291  -109.744  -111.081  -112.301  -113.405  -114.393  -115.265  -116.020  -116.659  -117.182  -117.589  -117.880  -118.054  -118.112  -118.054  -117.880  -117.589  -117.182  -116.659  -116.020  -115.265  -114.393  -113.405  -112.301  -111.081  -109.744  -108.291  -106.722  -105.037  -103.235  -101.317   -99.284   -97.133   -94.867   -92.484   -89.985   -87.370   -84.639   -81.791   -78.828   -75.748   -72.551   -69.239   -65.810   -62.265   -58.604   -54.827   -50.933   -46.923   -42.797   -38.555   -34.196   -29.722   -25.131   -20.423   -15.600   -10.660    -5.605    -0.432     4.856    10.260    15.781    21.418    27.171    33.041    39.027    45.129    51.347    57.681    64.132    70.699    77.382    84.181    91.096    98.128   105.276   112.540   117.298   113.636   110.031   106.484   102.996    99.565    96.193    92.879    89.622    86.424    83.284    80.202    77.178    74.213    71.305    68.456    65.664    62.931    60.256    57.638    55.079    52.578    50.136    47.751    45.424    43.156    40.945    38.793    36.699    34.663    32.685    30.765    28.903    27.099    25.354    23.666    22.037    20.466    18.952    17.497    16.100    14.762    13.481    12.258    11.094     9.987     8.939     7.949     7.017     6.143     5.327     4.569     3.869     3.228     2.644     2.119     1.652     1.243     0.892     0.599     0.364     0.187
     0.069     0.188     0.365     0.600     0.893     1.244     1.654     2.121     2.647     3.231     3.872     4.572     5.330     6.146     7.021     7.953     8.944     9.992    11.099    12.264    13.487    14.768    16.107    17.504    18.960    20.473    22.045    23.675    25.362    27.108    28.913    30.775    32.695    34.674    36.710    38.805    40.957    43.168    45.437    47.764    50.150    52.593    55.094    57.654    60.272    62.948    65.681    68.473    71.324    74.232    77.198    80.223    83.305    86.446    89.645    92.902    96.217    99.590   103.021   106.511   110.058   113.664   117.327   112.482   105.218    98.070    91.038    84.123    77.323    70.640    64.074    57.623    51.289    45.070    38.969    32.983    27.113    21.360    15.723    10.202     4.798    -0.491    -5.663   -10.719   -15.658   -20.482   -25.189   -29.780   -34.254   -38.613   -42.855   -46.981   -50.991   -54.885   -58.662   -62.323   -65.868   -69.297   -72.609   -75.806   -78.886   -81.849   -84.697   -87.428   -90.043   -92.542   -94.925   -97.191   -99.342  -101.376  -103.293  -105.095  -106.780  -108.349  -109.802  -111.139  -112.359  -113.463  -114.451  -115.323  -116.078  -116.718  -117.241  -117.647  -117.938  -118.112  -118.170  -118.112  -117.938  -117.647  -117.241  -116.718  -116.078  -115.323  -114.451  -113.463  -112.359  -111.139  -109.802  -108.349  -106.780  -105.095  -103.293  -101.376   -99.342   -97.191   -94.925   -92.542   -90.043   -87.428   -84.697   -81.849   -78.886   -75.806   -72.609   -69.297   -65.868   -62.323   -58.662   -54.885   -50.991   -46.981   -42.855   -38.613   -34.254   -29.780   -25.189   -20.482   -15.658   -10.719    -5.663    -0.491     4.798    10.202    15.723    21.360    27.113    32.983    38.969    45.070    51.289    57.623    64.074    70.640    77.323    84.123    91.038    98.070   105.218   112.482   117.327   113.664   110.058   106.511   103.021    99.590    96.217    92.902    89.645    86.446    83.305    80.223    77.198    74.232    71.324    68.473    65.681    62.948    60.272    57.654    55.094    52.593    50.150    47.764    45.437    43.168    40.957    38.805    36.710    34.674    32.695    30.775    28.913    27.108    25.362    23.675    22.045    20.473    18.960    17.504    16.107    14.768    13.487    12.264    11.099     9.992     8.944     7.953     7.021     6.146     5.330     4.572     3.872     3.231     2.647     2.121     1.654     1.244     0.893     0.600     0.365     0.188
     0.069     0.187     0.364     0.599     0.892     1.243     1.652     2.119     2.644     3.228     3.869     4.569     5.327     6.143     7.017     7.949     8.939     9.987    11.094    12.258    13.481    14.762    16.100    17.497    18.952    20.466    22.037    23.666    25.354    27.099    28.903    30.765    32.685    34.663    36.699    38.793    40.945    43.156    45.424    47.751    50.136    52.578    55.079    57.638    60.256    62.931    65.664    68.456    71.305    74.213    77.178    80.202    83.284    86.424    89.622    92.879    96.193    99.565   102.996   106.484   110.031   113.636   117.298   112.540   105.276    98.128    91.096    84.181    77.382    70.699    64.132    57.681    51.347    45.129    39.027    33.041    27.171    21.418    15.781    10.260     4.856    -0.432    -5.605   -10.660   -15.600   -20.423   -25.131   -29.722   -34.196   -38.555   -42.797   -46.923   -50.933   -54.827   -58.604   -62.265   -65.810   -69.239   -72.551   -75.748   -78.828   -81.791   -84.639   -87.370   -89.985   -92.484   -94.867   -97.133   -99.284  -101.317  -103.235  -105.037  -106.722  -108.291  -109.744  -111.081  -112.301  -113.405  -114.393  -115.265  -116.020  -116.659  -117.182  -117.589  -117.880  -118.054  -118.112  -118.054  -117.880  -117.589  -117.182  -116.659  -116.020  -115.265  -114.393  -113.405  -112.301  -111.081  -109.744  -108.291  -106.722  -105.037  -103.235  -101.317   -99.284   -97.133   -94.867   -92.484   -89.985   -87.370   -84.639   -81.791   -78.828   -75.748   -72.551   -69.239   -65.810   -62.265   -58.604   -54.827   -50.933   -46.923   -42.797   -38.555   -34.196   -29.722   -25.131   -20.423   -15.600   -10.660    -5.605    -0.432     4.856    10.260    15.781    21.418    27.171    33.041    39.027    45.129    51.347    57.681    64.132    70.699    77.382    84.181    91.096    98.128   105.276   112.540   117.298   113.636   110.031   106.484   102.996    99.565    96.193    92.879    89.622    86.424    83.284    80.202    77.178    74.213    71.305    68.456    65.664    62.931    60.256    57.638    55.079    52.578    50.136    47.751    45.424    43.156    40.945    38.793    36.699    34.663    32.685    30.765    28.903    27.099    25.354    23.666    22.037    20.466    18.952    17.497    16.100    14.762    13.481    12.258    11.094     9.987     8.939     7.949     7.017     6.143     5.327     4.569     3.869     3.228     2.644     2.119     1.652     1.243     0.892     0.599     0.364     0.187
     0.068     0.186     0.362     0.596     0.888     1.238     1.646     2.113     2.637     3.220     3.861     4.560     5.317     6.132     7.005     7.936     8.925     9.973    11.078    12.242    13.463    14.743    16.081    17.477    18.931    20.443    22.013    23.641    25.327    27.072    28.874    30.735    32.654    34.630    36.665    38.758    40.909    43.118    45.385    47.710    50.094    52.535    55.034    57.592    60.207    62.881    65.612    68.402    71.250    74.156    77.119    80.141    83.221    86.359    89.555    92.809    96.121    99.491   102.919   106.406   109.950   113.552   117.212   112.715   105.450    98.302    91.271    84.355    77.556    70.873    64.306    57.855    51.521    45.303    39.201    33.215    27.346    21.593    15.956    10.435     5.030    -0.258    -5.430   -10.486   -15.426   -20.249   -24.956   -29.547   -34.022   -38.381   -42.623   -46.749   -50.759   -54.652   -58.430   -62.091   -65.636   -69.064   -72.377   -75.573   -78.653   -81.617   -84.465   -87.196   -89.811   -92.310   -94.693   -96.959   -99.109  -101.143  -103.061  -104.862  -106.548  -108.117  -109.570  -110.906  -112.127  -113.231  -114.219  -115.090  -115.846  -116.485  -117.008  -117.415  -117.705  -117.880  -117.938  -117.880  -117.705  -117.415  -117.008  -116.485  -115.846  -115.090  -114.219  -113.231  -112.127  -110.906  -109.570  -108.117  -106.548  -104.862  -103.061  -101.143   -99.109   -96.959   -94.693   -92.310   -89.811   -87.196   -84.465   -81.617   -78.653   -75.573   -72.377   -69.064   -65.636   -62.091   -58.430   -54.652   -50.759   -46.749   -42.623   -38.381   -34.022   -29.547   -24.956   -20.249   -15.426   -10.486    -5.430    -0.258     5.030    10.435    15.956    21.593    27.346    33.215    39.201    45.303    51.521    57.855    64.306    70.873    77.556    84.355    91.271    98.302   105.450   112.715   117.212   113.552   109.950   106.406   102.919    99.491    96.121    92.809    89.555    86.359    83.221    80.141    77.119    74.156    71.250    68.402    65.612    62.881    60.207    57.592    55.034    52.535    50.094    47.710    45.385    43.118    40.909    38.758    36.665    34.630    32.654    30.735    28.874    27.072    25.327    23.641    22.013    20.443    18.931    17.477    16.081    14.743    13.463    12.242    11.078     9.973     8.925     7.936     7.005     6.132     5.317     4.560     3.861     3.220     2.637     2.113     1.646     1.238     0.888     0.596     0.362     0.186
     0.066     0.183     0.358     0.590     0.881     1.230     1.637     2.103     2.626     3.207     3.846     4.544     5.299     6.113     6.985     7.914     8.902     9.948    11.052    12.214    13.434    14.712    16.048    17.442    18.894    20.405    21.973    23.599    25.284    27.026    28.827    30.685    32.602    34.576    36.609    38.700    40.848    43.055    45.320    47.643    50.023    52.462    54.959    57.514    60.127    62.797    65.526    68.313    71.158    74.060    77.021    80.040    83.116    86.251    89.443    92.694    96.002    99.368   102.792   106.274   109.814   113.412   117.068   113.005   105.741    98.593    91.561    84.646    77.847    71.163    64.597    58.146    51.812    45.593    39.492    33.506    27.636    21.883    16.246    10.725     5.321     0.032    -5.140   -10.195   -15.135   -19.959   -24.666   -29.257   -33.731   -38.090   -42.332   -46.458   -50.468   -54.362   -58.139   -61.800   -65.345   -68.774   -72.086   -75.283   -78.363   -81.326   -84.174   -86.905   -89.520   -92.019   -94.402   -96.668   -98.819  -100.853  -102.770  -104.572  -106.257  -107.826  -109.279  -110.616  -111.836  -112.940  -113.928  -114.800  -115.555  -116.195  -116.718  -117.124  -117.415  -117.589  -117.647  -117.589  -117.415  -117.124  -116.718  -116.195  -115.555  -114.800  -113.928  -112.940  -111.836  -110.616  -109.279  -107.826  -106.257  -104.572  -102.770  -100.853   -98.819   -96.668   -94.402   -92.019   -89.520   -86.905   -84.174   -81.326   -78.363   -75.283   -72.086   -68.774   -65.345   -61.800   -58.139   -54.362   -50.468   -46.458   -42.332   -38.090   -33.731   -29.257   -24.666   -19.959   -15.135   -10.195    -5.140     0.032     5.321    10.725    16.246    21.883    27.636    33.506    39.492    45.593    51.812    58.146    64.597    71.163    77.847    84.646    91.561    98.593   105.741   113.005   117.068   113.412   109.814   106.274   102.792    99.368    96.002    92.694    89.443    86.251    83.116    80.040    77.021    74.060    71.158    68.313    65.526    62.797    60.127    57.514    54.959    52.462    50.023    47.643    45.320    43.055    40.848    38.700    36.609    34.576    32.602    30.685    28.827    27.026    25.284    23.599    21.973    20.405    18.894    17.442    16.048    14.712    13.434    12.214    11.052     9.948     8.902     7.914     6.985     6.113     5.299     4.544     3.846     3.207     2.626     2.103     1.637     1.230     0.881     0.590     0.358     0.183
     0.064     0.179     0.352     0.583     0.872     1.219     1.625     2.088     2.609     3.189     3.826     4.522     5.275     6.087     6.956     7.884     8.870     9.913    11.015    12.175    13.392    14.668    16.002    17.394    18.844    20.351    21.917    23.541    25.223    26.962    28.760    30.616    32.529    34.501    36.531    38.618    40.764    42.967    45.229    47.548    49.925    52.361    54.854    57.405    60.014    62.681    65.406    68.188    71.029    73.927    76.883    79.897    82.969    86.099    89.287    92.532    95.835    99.196   102.615   106.091   109.625   113.217   116.867   113.412   106.148    99.000    91.968    85.053    78.253    71.570    65.003    58.553    52.218    46.000    39.898    33.913    28.043    22.290    16.653    11.132     5.728     0.439    -4.733    -9.789   -14.728   -19.552   -24.259   -28.850   -33.325   -37.683   -41.925   -46.052   -50.061   -53.955   -57.732   -61.393   -64.938   -68.367   -71.680   -74.876   -77.956   -80.920   -83.767   -86.499   -89.114   -91.613   -93.995   -96.262   -98.412  -100.446  -102.364  -104.165  -105.850  -107.419  -108.872  -110.209  -111.429  -112.533  -113.521  -114.393  -115.148  -115.788  -116.311  -116.718  -117.008  -117.182  -117.241  -117.182  -117.008  -116.718  -116.311  -115.788  -115.148  -114.393  -113.521  -112.533  -111.429  -110.209  -108.872  -107.419  -105.850  -104.165  -102.364  -100.446   -98.412   -96.262   -93.995   -91.613   -89.114   -86.499   -83.767   -80.920   -77.956   -74.876   -71.680   -68.367   -64.938   -61.393   -57.732   -53.955   -50.061   -46.052   -41.925   -37.683   -33.325   -28.850   -24.259   -19.552   -14.728    -9.789    -4.733     0.439     5.728    11.132    16.653    22.290    28.043    33.913    39.898    46.000    52.218    58.553    65.003    71.570    78.253    85.053    91.968    99.000   106.148   113.412   116.867   113.217   109.625   106.091   102.615    99.196    95.835    92.532    89.287    86.099    82.969    79.897    76.883    73.927    71.029    68.188    65.406    62.681    60.014    57.405    54.854    52.361    49.925    47.548    45.229    42.967    40.764    38.618    36.531    34.501    32.529    30.616    28.760    26.962    25.223    23.541    21.917    20.351    18.844    17.394    16.002    14.668    13.392    12.175    11.015     9.913     8.870     7.884     6.956     6.087     5.275     4.522     3.826     3.189     2.609     2.088     1.625     1.219     0.872     0.583     0.352     0.179
     0.061     0.174     0.345     0.573     0.860     1.205     1.608     2.069     2.588     3.165     3.800     4.493     5.244     6.053     6.920     7.845     8.828     9.869    10.968    12.125    13.340    14.612    15.943    17.332    18.778    20.283    21.845    23.466    25.144    26.880    28.675    30.527    32.437    34.404    36.430    38.514    40.655    42.855    45.112    47.427    49.800    52.230    54.719    57.265    59.869    62.531    65.251    68.028    70.863    73.756    76.707    79.715    82.781    85.905    89.086    92.325    95.621    98.975   102.387   105.856   109.383   112.967   116.608   113.935   106.671    99.523    92.491    85.576    78.776    72.093    65.526    59.076    52.741    46.523    40.421    34.436    28.566    22.813    17.176    11.655     6.251     0.962    -4.210    -9.266   -14.205   -19.029   -23.736   -28.327   -32.802   -37.160   -41.402   -45.528   -49.538   -53.432   -57.209   -60.870   -64.415   -67.844   -71.157   -74.353   -77.433   -80.397   -83.244   -85.976   -88.591   -91.090   -93.472   -95.739   -97.889   -99.923  -101.840  -103.642  -105.327  -106.896  -108.349  -109.686  -110.906  -112.010  -112.998  -113.870  -114.625  -115.265  -115.788  -116.195  -116.485  -116.659  -116.718  -116.659  -116.485  -116.195  -115.788  -115.265  -114.625  -113.870  -112.998  -112.010  -110.906  -109.686  -108.349  -106.896  -105.327  -103.642  -101.840   -99.923   -97.889   -95.739   -93.472   -91.090   -88.591   -85.976   -83.244   -80.397   -77.433   -74.353   -71.157   -67.844   -64.415   -60.870   -57.209   -53.432   -49.538   -45.528   -41.402   -37.160   -32.802   -28.327   -23.736   -19.029   -14.205    -9.266    -4.210     0.962     6.251    11.655    17.176    22.813    28.566    34.436    40.421    46.523    52.741    59.076    65.526    72.093    78.776    85.576    92.491    99.523   106.671   113.935   116.608   112.967   109.383   105.856   102.387    98.975    95.621    92.325    89.086    85.905    82.781    79.715    76.707    73.756    70.863    68.028    65.251    62.531    59.869    57.265    54.719    52.230    49.800    47.427    45.112    42.855    40.655    38.514    36.430    34.404    32.437    30.527    28.675    26.880    25.144    23.466    21.845    20.283    18.778    17.332    15.943    14.612    13.340    12.125    10.968     9.869     8.828     7.845     6.920     6.053     5.244     4.493     3.800     3.165     2.588     2.069     1.608     1.205     0.860     0.573     0.345     0.174
     0.057     0.167     0.336     0.562     0.846     1.189     1.589     2.047     2.563     3.137     3.769     4.459     5.207     6.013     6.876     7.798     8.778     9.815    10.911    12.064    13.275    14.544    15.871    17.256    18.699    20.200    21.758    23.374    25.048    26.780    28.570    30.418    32.323    34.286    36.307    38.386    40.523    42.717    44.969    47.279    49.646    52.071    54.554    57.095    59.693    62.349    65.062    67.833    70.662    73.548    76.491    79.493    82.551    85.667    88.841    92.072    95.360    98.706   102.109   105.569   109.087   112.661   116.293   114.574   107.310   100.162    93.130    86.215    79.416    72.732    66.166    59.715    53.381    47.163    41.061    35.075    29.205    23.452    17.815    12.294     6.890     1.602    -3.571    -8.626   -13.566   -18.389   -23.097   -27.688   -32.162   -36.521   -40.763   -44.889   -48.899   -52.793   -56.570   -60.231   -63.776   -67.205   -70.517   -73.714   -76.794   -79.757   -82.605   -85.336   -87.951   -90.450   -92.833   -95.099   -97.250   -99.284  -101.201  -103.003  -104.688  -106.257  -107.710  -109.047  -110.267  -111.371  -112.359  -113.231  -113.986  -114.625  -115.148  -115.555  -115.846  -116.020  -116.078  -116.020  -115.846  -115.555  -115.148  -114.625  -113.986  -113.231  -112.359  -111.371  -110.267  -109.047  -107.710  -106.257  -104.688  -103.003  -101.201   -99.284   -97.250   -95.099   -92.833   -90.450   -87.951   -85.336   -82.605   -79.757   -76.794   -73.714   -70.517   -67.205   -63.776   -60.231   -56.570   -52.793   -48.899   -44.889   -40.763   -36.521   -32.162   -27.688   -23.097   -18.389   -13.566    -8.626    -3.571     1.602     6.890    12.294    17.815    23.452    29.205    35.075    41.061    47.163    53.381    59.715    66.166    72.732    79.416    86.215    93.130   100.162   107.310   114.574   116.293   112.661   109.087   105.569   102.109    98.706    95.360    92.072    88.841    85.667    82.551    79.493    76.491    73.548    70.662    67.833    65.062    62.349    59.693    57.095    54.554    52.071    49.646    47.279    44.969    42.717    40.523    38.386    36.307    34.286    32.323    30.418    28.570    26.780    25.048    23.374    21.758    20.200    18.699    17.256    15.871    14.544    13.275    12.064    10.911     9.815     8.778     7.798     6.876     6.013     5.207     4.459     3.769     3.137     2.563     2.047     1.589     1.189     0.846     0.562     0.336     0.167
     0.053     0.160     0.325     0.549     0.830     1.169     1.566     2.020     2.533     3.104     3.732     4.418     5.163     5.965     6.825     7.743     8.718     9.752    10.843    11.992    13.199    14.464    15.787    17.167    18.605    20.101    21.655    23.266    24.936    26.663    28.447    30.290    32.190    34.147    36.163    38.236    40.367    42.555    44.801    47.104    49.465    51.884    54.360    56.894    59.485    62.134    64.840    67.603    70.424    73.302    76.238    79.230    82.280    85.388    88.552    91.774    95.053    98.389   101.781   105.231   108.738   112.302   115.922   115.330   108.066   100.918    93.886    86.970    80.171    73.488    66.921    60.471    54.136    47.918    41.816    35.830    29.961    24.208    18.571    13.050     7.645     2.357    -2.815    -7.871   -12.811   -17.634   -22.341   -26.932   -31.407   -35.765   -40.008   -44.134   -48.144   -52.037   -55.815   -59.476   -63.021   -66.449   -69.762   -72.958   -76.038   -79.002   -81.849   -84.581   -87.196   -89.695   -92.077   -94.344   -96.494   -98.528  -100.446  -102.247  -103.933  -105.502  -106.954  -108.291  -109.511  -110.616  -111.604  -112.475  -113.231  -113.870  -114.393  -114.800  -115.090  -115.265  -115.323  -115.265  -115.090  -114.800  -114.393  -113.870  -113.231  -112.475  -111.604  -110.616  -109.511  -108.291  -106.954  -105.502  -103.933  -102.247  -100.446   -98.528   -96.494   -94.344   -92.077   -89.695   -87.196   -84.581   -81.849   -79.002   -76.038   -72.958   -69.762   -66.449   -63.021   -59.476   -55.815   -52.037   -48.144   -44.134   -40.008   -35.765   -31.407   -26.932   -22.341   -17.634   -12.811    -7.871    -2.815     2.357     7.645    13.050    18.571    24.208    29.961    35.830    41.816    47.918    54.136    60.471    66.921    73.488    80.171    86.970    93.886   100.918   108.066   115.330   115.922   112.302   108.738   105.231   101.781    98.389    95.053    91.774    88.552    85.388    82.280    79.230    76.238    73.302    70.424    67.603    64.840    62.134    59.485    56.894    54.360    51.884    49.465    47.104    44.801    42.555    40.367    38.236    36.163    34.147    32.190    30.290    28.447    26.663    24.936    23.266    21.655    20.101    18.605    17.167    15.787    14.464    13.199    11.992    10.843     9.752     8.718     7.743     6.825     5.965     5.163     4.418     3.732     3.104     2.533     2.020     1.566     1.169     0.830     0.549     0.325     0.160
     0.048     0.152     0.314     0.533     0.811     1.146     1.539     1.990     2.499     3.065     3.690     4.372     5.112     5.910     6.765     7.679     8.650     9.679    10.765    11.910    13.112    14.372    15.689    17.065    18.498    19.988    21.536    23.142    24.806    26.527    28.306    30.142    32.036    33.987    35.996    38.063    40.187    42.368    44.607    46.904    49.257    51.668    54.137    56.663    59.246    61.886    64.584    67.338    70.150    73.019    75.946    78.929    81.969    85.066    88.220    91.431    94.699    98.024   101.405   104.843   108.337   111.888   115.495   116.201   108.937   101.789    94.758    87.842    81.043    74.360    67.793    61.342    55.008    48.790    42.688    36.702    30.833    25.079    19.442    13.922     8.517     3.229    -1.943    -6.999   -11.939   -16.762   -21.470   -26.060   -30.535   -34.894   -39.136   -43.262   -47.272   -51.166   -54.943   -58.604   -62.149   -65.578   -68.890   -72.086   -75.166   -78.130   -80.978   -83.709   -86.324   -88.823   -91.206   -93.472   -95.622   -97.656   -99.574  -101.376  -103.061  -104.630  -106.083  -107.419  -108.640  -109.744  -110.732  -111.604  -112.359  -112.998  -113.521  -113.928  -114.219  -114.393  -114.451  -114.393  -114.219  -113.928  -113.521  -112.998  -112.359  -111.604  -110.732  -109.744  -108.640  -107.419  -106.083  -104.630  -103.061  -101.376   -99.574   -97.656   -95.622   -93.472   -91.206   -88.823   -86.324   -83.709   -80.978   -78.130   -75.166   -72.086   -68.890   -65.578   -62.149   -58.604   -54.943   -51.166   -47.272   -43.262   -39.136   -34.894   -30.535   -26.060   -21.470   -16.762   -11.939    -6.999    -1.943     3.229     8.517    13.922    19.442    25.079    30.833    36.702    42.688    48.790    55.008    61.342    67.793    74.360    81.043    87.842    94.758   101.789   108.937   116.201   115.495   111.888   108.337   104.843   101.405    98.024    94.699    91.431    88.220    85.066    81.969    78.929    75.946    73.019    70.150    67.338    64.584    61.886    59.246    56.663    54.137    51.668    49.257    46.904    44.607    42.368    40.187    38.063    35.996    33.987    32.036    30.142    28.306    26.527    24.806    23.142    21.536    19.988    18.498    17.065    15.689    14.372    13.112    11.910    10.765     9.679     8.650     7.679     6.765     5.910     5.112     4.372     3.690     3.065     2.499     1.990     1.539     1.146     0.811     0.533     0.314     0.152
     0.043     0.143     0.301     0.516     0.790     1.121     1.509     1.956     2.460     3.022     3.642     4.320     5.055     5.848     6.698     7.607     8.573     9.597    10.678    11.817    13.014    14.268    15.580    16.949    18.376    19.861    21.403    23.002    24.659    26.374    28.146    29.976    31.862    33.807    35.809    37.868    39.984    42.158    44.389    46.677    49.022    51.425    53.885    56.402    58.975    61.606    64.294    67.039    69.841    72.700    75.616    78.588    81.617    84.703    87.845    91.044    94.299    97.611   100.979   104.404   107.884   111.421   115.013   117.189   109.925   102.777    95.745    88.830    82.031    75.348    68.781    62.330    55.996    49.778    43.676    37.690    31.821    26.067    20.430    14.910     9.505     4.217    -0.955    -6.011   -10.951   -15.774   -20.482   -25.073   -29.547   -33.906   -38.148   -42.274   -46.284   -50.178   -53.955   -57.616   -61.161   -64.590   -67.902   -71.098   -74.178   -77.142   -79.990   -82.721   -85.336   -87.835   -90.218   -92.484   -94.634   -96.668   -98.586  -100.388  -102.073  -103.642  -105.095  -106.431  -107.652  -108.756  -109.744  -110.616  -111.371  -112.010  -112.533  -112.940  -113.231  -113.405  -113.463  -113.405  -113.231  -112.940  -112.533  -112.010  -111.371  -110.616  -109.744  -108.756  -107.652  -106.431  -105.095  -103.642  -102.073  -100.388   -98.586   -96.668   -94.634   -92.484   -90.218   -87.835   -85.336   -82.721   -79.990   -77.142   -74.178   -71.098   -67.902   -64.590   -61.161   -57.616   -53.955   -50.178   -46.284   -42.274   -38.148   -33.906   -29.547   -25.073   -20.482   -15.774   -10.951    -6.011    -0.955     4.217     9.505    14.910    20.430    26.067    31.821    37.690    43.676    49.778    55.996    62.330    68.781    75.348    82.031    88.830    95.745   102.777   109.925   117.189   115.013   111.421   107.884   104.404   100.979    97.611    94.299    91.044    87.845    84.703    81.617    78.588    75.616    72.700    69.841    67.039    64.294    61.606    58.975    56.402    53.885    51.425    49.022    46.677    44.389    42.158    39.984    37.868    35.809    33.807    31.862    29.976    28.146    26.374    24.659    23.002    21.403    19.861    18.376    16.949    15.580    14.268    13.014    11.817    10.678     9.597     8.573     7.607     6.698     5.848     5.055     4.320     3.642     3.022     2.460     1.956     1.509     1.121     0.790     0.516     0.301     0.143
     0.038     0.134     0.287     0.498     0.766     1.092     1.476     1.918     2.417     2.974     3.589     4.261     4.991     5.779     6.624     7.527     8.487     9.505    10.580    11.713    12.904    14.152    15.457    16.820    18.241    19.719    21.254    22.846    24.496    26.204    27.968    29.790    31.669    33.606    35.599    37.650    39.758    41.923    44.145    46.424    48.761    51.154    53.604    56.111    58.675    61.295    63.973    66.707    69.497    72.345    75.248    78.209    81.225    84.298    87.428    90.613    93.855    97.152   100.506   103.915   107.380   110.901   114.477   118.109   111.029   103.881    96.850    89.934    83.135    76.452    69.885    63.434    57.100    50.882    44.780    38.794    32.925    27.172    21.534    16.014    10.609     5.321     0.149    -4.907    -9.847   -14.670   -19.377   -23.968   -28.443   -32.802   -37.044   -41.170   -45.180   -49.073   -52.851   -56.512   -60.057   -63.486   -66.798   -69.994   -73.074   -76.038   -78.886   -81.617   -84.232   -86.731   -89.114   -91.380   -93.530   -95.564   -97.482   -99.284  -100.969  -102.538  -103.991  -105.327  -106.548  -107.652  -108.640  -109.511  -110.267  -110.906  -111.429  -111.836  -112.127  -112.301  -112.359  -112.301  -112.127  -111.836  -111.429  -110.906  -110.267  -109.511  -108.640  -107.652  -106.548  -105.327  -103.991  -102.538  -100.969   -99.284   -97.482   -95.564   -93.530   -91.380   -89.114   -86.731   -84.232   -81.617   -78.886   -76.038   -73.074   -69.994   -66.798   -63.486   -60.057   -56.512   -52.851   -49.073   -45.180   -41.170   -37.044   -32.802   -28.443   -23.968   -19.377   -14.670    -9.847    -4.907     0.149     5.321    10.609    16.014    21.534    27.172    32.925    38.794    44.780    50.882    57.100    63.434    69.885    76.452    83.135    89.934    96.850   103.881   111.029   118.109   114.477   110.901   107.380   103.915   100.506    97.152    93.855    90.613    87.428    84.298    81.225    78.209    75.248    72.345    69.497    66.707    63.973    61.295    58.675    56.111    53.604    51.154    48.761    46.424    44.145    41.923    39.758    37.650    35.599    33.606    31.669    29.790    27.968    26.204    24.496    22.846    21.254    19.719    18.241    16.820    15.457    14.152    12.904    11.713    10.580     9.505     8.487     7.527     6.624     5.779     4.991     4.261     3.589     2.974     2.417     1.918     1.476     1.092     0.766     0.498     0.287     0.134
     0.033     0.123     0.272     0.477     0.741     1.062     1.441     1.877     2.371     2.922     3.531     4.198     4.922     5.703     6.542     7.439     8.393     9.405    10.473    11.600    12.784    14.025    15.323    16.679    18.092    19.562    21.090    22.675    24.317    26.016    27.773    29.586    31.457    33.384    35.369    37.411    39.509    41.665    43.877    46.146    48.472    50.855    53.295    55.791    58.343    60.953    63.618    66.340    69.119    71.953    74.844    77.791    80.794    83.853    86.968    90.139    93.366    96.648    99.985   103.378   106.826   110.329   113.888   117.501   112.250   105.102    98.070    91.155    84.355    77.672    71.105    64.655    58.320    52.102    46.000    40.015    34.145    28.392    22.755    17.234    11.830     6.541     1.369    -3.687    -8.626   -13.450   -18.157   -22.748   -27.223   -31.581   -35.824   -39.950   -43.959   -47.853   -51.630   -55.292   -58.836   -62.265   -65.578   -68.774   -71.854   -74.818   -77.665   -80.397   -83.012   -85.511   -87.893   -90.160   -92.310   -94.344   -96.262   -98.063   -99.748  -101.317  -102.770  -104.107  -105.327  -106.431  -107.419  -108.291  -109.047  -109.686  -110.209  -110.616  -110.906  -111.081  -111.139  -111.081  -110.906  -110.616  -110.209  -109.686  -109.047  -108.291  -107.419  -106.431  -105.327  -104.107  -102.770  -101.317   -99.748   -98.063   -96.262   -94.344   -92.310   -90.160   -87.893   -85.511   -83.012   -80.397   -77.665   -74.818   -71.854   -68.774   -65.578   -62.265   -58.836   -55.292   -51.630   -47.853   -43.959   -39.950   -35.824   -31.581   -27.223   -22.748   -18.157   -13.450    -8.626    -3.687     1.369     6.541    11.830    17.234    22.755    28.392    34.145    40.015    46.000    52.102    58.320    64.655    71.105    77.672    84.355    91.155    98.070   105.102   112.250   117.501   113.888   110.329   106.826   103.378    99.985    96.648    93.366    90.139    86.968    83.853    80.794    77.791    74.844    71.953    69.119    66.340    63.618    60.953    58.343    55.791    53.295    50.855    48.472    46.146    43.877    41.665    39.509    37.411    35.369    33.384    31.457    29.586    27.773    26.016    24.317    22.675    21.090    19.562    18.092    16.679    15.323    14.025    12.784    11.600    10.473     9.405     8.393     7.439     6.542     5.703     4.922     4.198     3.531     2.922     2.371     1.877     1.441     1.062     0.741     0.477     0.272     0.123
     0.028     0.113     0.255     0.456     0.714     1.029     1.402     1.832     2.320     2.865     3.468     4.128     4.846     5.621     6.454     7.343     8.291     9.295    10.357    11.476    12.652    13.886    15.177    16.525    17.930    19.392    20.911    22.488    24.121    25.812    27.559    29.364    31.225    33.143    35.118    37.150    39.238    41.383    43.585    45.843    48.158    50.530    52.958    55.442    57.982    60.579    63.232    65.941    68.706    71.527    74.404    77.336    80.324    83.368    86.468    89.622    92.832    96.097    99.417   102.792   106.222   109.706   113.245   116.838   113.586   106.438    99.407    92.491    85.692    79.009    72.442    65.991    59.657    53.439    47.337    41.351    35.482    29.729    24.091    18.571    13.166     7.878     2.706    -2.350    -7.290   -12.113   -16.820   -21.411   -25.886   -30.245   -34.487   -38.613   -42.623   -46.516   -50.294   -53.955   -57.500   -60.929   -64.241   -67.437   -70.517   -73.481   -76.329   -79.060   -81.675   -84.174   -86.557   -88.823   -90.973   -93.007   -94.925   -96.727   -98.412   -99.981  -101.434  -102.770  -103.991  -105.095  -106.083  -106.954  -107.710  -108.349  -108.872  -109.279  -109.570  -109.744  -109.802  -109.744  -109.570  -109.279  -108.872  -108.349  -107.710  -106.954  -106.083  -105.095  -103.991  -102.770  -101.434   -99.981   -98.412   -96.727   -94.925   -93.007   -90.973   -88.823   -86.557   -84.174   -81.675   -79.060   -76.329   -73.481   -70.517   -67.437   -64.241   -60.929   -57.500   -53.955   -50.294   -46.516   -42.623   -38.613   -34.487   -30.245   -25.886   -21.411   -16.820   -12.113    -7.290    -2.350     2.706     7.878    13.166    18.571    24.091    29.729    35.482    41.351    47.337    53.439    59.657    65.991    72.442    79.009    85.692    92.491    99.407   106.438   113.586   116.838   113.245   109.706   106.222   102.792    99.417    96.097    92.832    89.622    86.468    83.368    80.324    77.336    74.404    71.527    68.706    65.941    63.232    60.579    57.982    55.442    52.958    50.530    48.158    45.843    43.585    41.383    39.238    37.150    35.118    33.143    31.225    29.364    27.559    25.812    24.121    22.488    20.911    19.392    17.930    16.525    15.177    13.886    12.652    11.476    10.357     9.295     8.291     7.343     6.454     5.621     4.846     4.128     3.468     2.865     2.320     1.832     1.402     1.029     0.714     0.456     0.255     0.113
     0.022     0.102     0.238     0.433     0.684     0.994     1.360     1.784     2.266     2.804     3.401     4.054     4.765     5.533     6.358     7.240     8.180     9.177    10.231    11.342    12.511    13.736    15.019    16.358    17.755    19.208    20.719    22.286    23.910    25.591    27.329    29.123    30.974    32.882    34.846    36.867    38.945    41.079    43.269    45.516    47.819    50.178    52.593    55.064    57.592    60.175    62.814    65.509    68.259    71.066    73.927    76.844    79.816    82.844    85.926    89.064    92.256    95.503    98.804   102.159   105.569   109.033   112.551   116.122   115.039   107.891   100.859    93.944    87.145    80.462    73.895    67.444    61.110    54.892    48.790    42.804    36.935    31.181    25.544    20.024    14.619     9.331     4.159    -0.897    -5.837   -10.660   -15.368   -19.959   -24.433   -28.792   -33.034   -37.160   -41.170   -45.064   -48.841   -52.502   -56.047   -59.476   -62.788   -65.984   -69.064   -72.028   -74.876   -77.607   -80.222   -82.721   -85.104   -87.370   -89.520   -91.554   -93.472   -95.274   -96.959   -98.528   -99.981  -101.317  -102.538  -103.642  -104.630  -105.502  -106.257  -106.896  -107.419  -107.826  -108.117  -108.291  -108.349  -108.291  -108.117  -107.826  -107.419  -106.896  -106.257  -105.502  -104.630  -103.642  -102.538  -101.317   -99.981   -98.528   -96.959   -95.274   -93.472   -91.554   -89.520   -87.370   -85.104   -82.721   -80.222   -77.607   -74.876   -72.028   -69.064   -65.984   -62.788   -59.476   -56.047   -52.502   -48.841   -45.064   -41.170   -37.160   -33.034   -28.792   -24.433   -19.959   -15.368   -10.660    -5.837    -0.897     4.159     9.331    14.619    20.024    25.544    31.181    36.935    42.804    48.790    54.892    61.110    67.444    73.895    80.462    87.145    93.944   100.859   107.891   115.039   116.122   112.551   109.033   105.569   102.159    98.804    95.503    92.256    89.064    85.926    82.844    79.816    76.844    73.927    71.066    68.259    65.509    62.814    60.175    57.592    55.064    52.593    50.178    47.819    45.516    43.269    41.079    38.945    36.867    34.846    32.882    30.974    29.123    27.329    25.591    23.910    22.286    20.719    19.208    17.755    16.358    15.019    13.736    12.511    11.342    10.231     9.177     8.180     7.240     6.358     5.533     4.765     4.054     3.401     2.804     2.266     1.784     1.360     0.994     0.684     0.433     0.238     0.102
     0.017     0.090     0.221     0.409     0.654     0.956     1.316     1.733     2.208     2.739     3.328     3.974     4.678     5.438     6.255     7.130     8.062     9.051    10.096    11.199    12.359    13.576    14.849    16.179    17.567    19.011    20.511    22.069    23.683    25.354    27.081    28.865    30.705    32.602    34.555    36.564    38.630    40.752    42.930    45.164    47.454    49.800    52.201    54.659    57.172    59.741    62.365    65.045    67.780    70.570    73.415    76.316    79.271    82.280    85.345    88.464    91.637    94.864    98.145   101.480   104.868   108.310   111.805   115.353   116.608   109.460   102.429    95.513    88.714    82.031    75.464    69.013    62.679    56.461    50.359    44.373    38.504    32.750    27.113    21.593    16.188    10.900     5.728     0.672    -4.268    -9.091   -13.799   -18.389   -22.864   -27.223   -31.465   -35.591   -39.601   -43.495   -47.272   -50.933   -54.478   -57.907   -61.219   -64.415   -67.495   -70.459   -73.307   -76.038   -78.653   -81.152   -83.535   -85.801   -87.951   -89.985   -91.903   -93.705   -95.390   -96.959   -98.412   -99.748  -100.969  -102.073  -103.061  -103.933  -104.688  -105.327  -105.850  -106.257  -106.548  -106.722  -106.780  -106.722  -106.548  -106.257  -105.850  -105.327  -104.688  -103.933  -103.061  -102.073  -100.969   -99.748   -98.412   -96.959   -95.390   -93.705   -91.903   -89.985   -87.951   -85.801   -83.535   -81.152   -78.653   -76.038   -73.307   -70.459   -67.495   -64.415   -61.219   -57.907   -54.478   -50.933   -47.272   -43.495   -39.601   -35.591   -31.465   -27.223   -22.864   -18.389   -13.799    -9.091    -4.268     0.672     5.728    10.900    16.188    21.593    27.113    32.750    38.504    44.373    50.359    56.461    62.679    69.013    75.464    82.031    88.714    95.513   102.429   109.460   116.608   115.353   111.805   108.310   104.868   101.480    98.145    94.864    91.637    88.464    85.345    82.280    79.271    76.316    73.415    70.570    67.780    65.045    62.365    59.741    57.172    54.659    52.201    49.800    47.454    45.164    42.930    40.752    38.630    36.564    34.555    32.602    30.705    28.865    27.081    25.354    23.683    22.069    20.511    19.011    17.567    16.179    14.849    13.576    12.359    11.199    10.096     9.051     8.062     7.130     6.255     5.438     4.678     3.974     3.328     2.739     2.208     1.733     1.316     0.956     0.654     0.409     0.221     0.090
     0.012     0.079     0.203     0.384     0.622     0.917     1.270     1.679     2.146     2.670     3.252     3.890     4.585     5.337     6.146     7.013     7.936     8.916     9.953    11.046    12.197    13.404    14.668    15.989    17.366    18.800    20.290    21.837    23.441    25.101    26.817    28.589    30.418    32.303    34.244    36.241    38.294    40.403    42.567    44.788    47.064    49.396    51.783    54.226    56.724    59.278    61.886    64.550    67.268    70.041    72.869    75.751    78.688    81.679    84.724    87.823    90.976    94.182    97.442   100.755   104.121   107.539   111.010   114.534   118.109   111.146   104.114    97.198    90.399    83.716    77.149    70.699    64.364    58.146    52.044    46.058    40.189    34.436    28.799    23.278    17.873    12.585     7.413     2.357    -2.583    -7.406   -12.113   -16.704   -21.179   -25.537   -29.780   -33.906   -37.916   -41.809   -45.587   -49.248   -52.793   -56.221   -59.534   -62.730   -65.810   -68.774   -71.621   -74.353   -76.968   -79.467   -81.849   -84.116   -86.266   -88.300   -90.218   -92.019   -93.705   -95.274   -96.727   -98.063   -99.284  -100.388  -101.376  -102.247  -103.003  -103.642  -104.165  -104.572  -104.862  -105.037  -105.095  -105.037  -104.862  -104.572  -104.165  -103.642  -103.003  -102.247  -101.376  -100.388   -99.284   -98.063   -96.727   -95.274   -93.705   -92.019   -90.218   -88.300   -86.266   -84.116   -81.849   -79.467   -76.968   -74.353   -71.621   -68.774   -65.810   -62.730   -59.534   -56.221   -52.793   -49.248   -45.587   -41.809   -37.916   -33.906   -29.780   -25.537   -21.179   -16.704   -12.113    -7.406    -2.583     2.357     7.413    12.585    17.873    23.278    28.799    34.436    40.189    46.058    52.044    58.146    64.364    70.699    77.149    83.716    90.399    97.198   104.114   111.146   118.109   114.534   111.010   107.539   104.121   100.755    97.442    94.182    90.976    87.823    84.724    81.679    78.688    75.751    72.869    70.041    67.268    64.550    61.886    59.278    56.724    54.226    51.783    49.396    47.064    44.788    42.567    40.403    38.294    36.241    34.244    32.303    30.418    28.589    26.817    25.101    23.441    21.837    20.290    18.800    17.366    15.989    14.668    13.404    12.197    11.046     9.953     8.916     7.936     7.013     6.146     5.337     4.585     3.890     3.252     2.670     2.146     1.679     1.270     0.917     0.622     0.384     0.203     0.079
     0.008     0.068     0.184     0.358     0.588     0.876     1.221     1.623     2.082     2.598     3.171     3.800     4.487     5.231     6.031     6.888     7.802     8.773     9.801    10.885    12.025    13.223    14.476    15.787    17.153    18.577    20.056    21.592    23.184    24.832    26.536    28.296    30.113    31.985    33.913    35.897    37.936    40.032    42.182    44.389    46.650    48.967    51.339    53.766    56.248    58.785    61.377    64.023    66.724    69.479    72.289    75.152    78.069    81.040    84.065    87.143    90.274    93.459    96.696    99.985   103.327   106.721   110.166   113.664   117.212   112.947   105.915    99.000    92.201    85.517    78.951    72.500    66.166    59.948    53.846    47.860    41.990    36.237    30.600    25.079    19.675    14.387     9.214     4.159    -0.781    -5.605   -10.312   -14.903   -19.377   -23.736   -27.978   -32.104   -36.114   -40.008   -43.785   -47.446   -50.991   -54.420   -57.732   -60.929   -64.009   -66.972   -69.820   -72.551   -75.166   -77.665   -80.048   -82.314   -84.465   -86.499   -88.416   -90.218   -91.903   -93.472   -94.925   -96.262   -97.482   -98.586   -99.574  -100.446  -101.201  -101.840  -102.364  -102.770  -103.061  -103.235  -103.293  -103.235  -103.061  -102.770  -102.364  -101.840  -101.201  -100.446   -99.574   -98.586   -97.482   -96.262   -94.925   -93.472   -91.903   -90.218   -88.416   -86.499   -84.465   -82.314   -80.048   -77.665   -75.166   -72.551   -69.820   -66.972   -64.009   -60.929   -57.732   -54.420   -50.991   -47.446   -43.785   -40.008   -36.114   -32.104   -27.978   -23.736   -19.377   -14.903   -10.312    -5.605    -0.781     4.159     9.214    14.387    19.675    25.079    30.600    36.237    41.990    47.860    53.846    59.948    66.166    72.500    78.951    85.517    92.201    99.000   105.915   112.947   117.212   113.664   110.166   106.721   103.327    99.985    96.696    93.459    90.274    87.143    84.065    81.040    78.069    75.152    72.289    69.479    66.724    64.023    61.377    58.785    56.248    53.766    51.339    48.967    46.650    44.389    42.182    40.032    37.936    35.897    33.913    31.985    30.113    28.296    26.536    24.832    23.184    21.592    20.056    18.577    17.153    15.787    14.476    13.223    12.025    10.885     9.801     8.773     7.802     6.888     6.031     5.231     4.487     3.800     3.171     2.598     2.082     1.623     1.221     0.876     0.588     0.358     0.184     0.068
     0.005     0.056     0.165     0.331     0.554     0.833     1.170     1.564     2.014     2.522     3.086     3.707     4.384     5.119     5.910     6.757     7.662     8.623     9.640    10.714    11.844    13.031    14.274    15.573    16.929    18.340    19.808    21.332    22.912    24.548    26.239    27.987    29.790    31.649    33.563    35.533    37.559    39.639    41.775    43.966    46.212    48.514    50.869    53.280    55.745    58.265    60.839    63.467    66.149    68.885    71.675    74.518    77.415    80.365    83.368    86.424    89.533    92.694    95.907    99.172   102.488   105.856   109.275   112.745   116.265   114.865   107.833   100.918    94.118    87.435    80.868    74.418    68.083    61.865    55.763    49.778    43.908    38.155    32.518    26.997    21.593    16.304    11.132     6.076     1.137    -3.687    -8.394   -12.985   -17.460   -21.818   -26.060   -30.187   -34.196   -38.090   -41.867   -45.528   -49.073   -52.502   -55.815   -59.011   -62.091   -65.055   -67.902   -70.634   -73.249   -75.748   -78.130   -80.397   -82.547   -84.581   -86.499   -88.300   -89.985   -91.554   -93.007   -94.344   -95.564   -96.668   -97.656   -98.528   -99.284   -99.923  -100.446  -100.853  -101.143  -101.317  -101.376  -101.317  -101.143  -100.853  -100.446   -99.923   -99.284   -98.528   -97.656   -96.668   -95.564   -94.344   -93.007   -91.554   -89.985   -88.300   -86.499   -84.581   -82.547   -80.397   -78.130   -75.748   -73.249   -70.634   -67.902   -65.055   -62.091   -59.011   -55.815   -52.502   -49.073   -45.528   -41.867   -38.090   -34.196   -30.187   -26.060   -21.818   -17.460   -12.985    -8.394    -3.687     1.137     6.076    11.132    16.304    21.593    26.997    32.518    38.155    43.908    49.778    55.763    61.865    68.083    74.418    80.868    87.435    94.118   100.918   107.833   114.865   116.265   112.745   109.275   105.856   102.488    99.172    95.907    92.694    89.533    86.424    83.368    80.365    77.415    74.518    71.675    68.885    66.149    63.467    60.839    58.265    55.745    53.280    50.869    48.514    46.212    43.966    41.775    39.639    37.559    35.533    33.563    31.649    29.790    27.987    26.239    24.548    22.912    21.332    19.808    18.340    16.929    15.573    14.274    13.031    11.844    10.714     9.640     8.623     7.662     6.757     5.910     5.119     4.384     3.707     3.086     2.522     2.014     1.564     1.170     0.833     0.554     0.331     0.165     0.056
     0.002     0.046     0.146     0.304     0.518     0.790     1.118     1.502     1.944     2.442     2.997     3.609     4.277     5.001     5.783     6.620     7.514     8.465     9.471    10.535    11.654    12.829    14.061    15.349    16.692    18.092    19.547    21.059    22.626    24.249    25.927    27.661    29.451    31.295    33.195    35.151    37.161    39.226    41.347    43.522    45.752    48.036    50.375    52.768    55.215    57.716    60.272    62.881    65.543    68.259    71.029    73.851    76.726    79.654    82.635    85.667    88.752    91.888    95.076    98.315   101.605   104.946   108.337   111.778   115.268   116.899   109.867   102.952    96.152    89.469    82.902    76.452    70.117    63.899    57.797    51.812    45.942    40.189    34.552    29.031    23.627    18.338    13.166     8.110     3.171    -1.653    -6.360   -10.951   -15.426   -19.784   -24.027   -28.153   -32.162   -36.056   -39.833   -43.495   -47.039   -50.468   -53.781   -56.977   -60.057   -63.021   -65.868   -68.600   -71.215   -73.714   -76.096   -78.363   -80.513   -82.547   -84.465   -86.266   -87.951   -89.520   -90.973   -92.310   -93.530   -94.634   -95.622   -96.494   -97.250   -97.889   -98.412   -98.819   -99.109   -99.284   -99.342   -99.284   -99.109   -98.819   -98.412   -97.889   -97.250   -96.494   -95.622   -94.634   -93.530   -92.310   -90.973   -89.520   -87.951   -86.266   -84.465   -82.547   -80.513   -78.363   -76.096   -73.714   -71.215   -68.600   -65.868   -63.021   -60.057   -56.977   -53.781   -50.468   -47.039   -43.495   -39.833   -36.056   -32.162   -28.153   -24.027   -19.784   -15.426   -10.951    -6.360    -1.653     3.171     8.110    13.166    18.338    23.627    29.031    34.552    40.189    45.942    51.812    57.797    63.899    70.117    76.452    82.902    89.469    96.152   102.952   109.867   116.899   115.268   111.778   108.337   104.946   101.605    98.315    95.076    91.888    88.752    85.667    82.635    79.654    76.726    73.851    71.029    68.259    65.543    62.881    60.272    57.716    55.215    52.768    50.375    48.036    45.752    43.522    41.347    39.226    37.161    35.151    33.195    31.295    29.451    27.661    25.927    24.249    22.626    21.059    19.547    18.092    16.692    15.349    14.061    12.829    11.654    10.535     9.471     8.465     7.514     6.620     5.783     5.001     4.277     3.609     2.997     2.442     1.944     1.502     1.118     0.790     0.518     0.304     0.146     0.046
     0.000     0.036     0.128     0.277     0.482     0.744     1.063     1.439     1.871     2.360     2.905     3.506     4.164     4.879     5.650     6.477     7.360     8.300     9.295    10.347    11.455    12.618    13.838    15.113    16.445    17.832    19.274    20.772    22.326    23.935    25.600    27.319    29.094    30.924    32.809    34.749    36.744    38.793    40.897    43.055    45.268    47.535    49.856    52.230    54.659    57.141    59.677    62.266    64.908    67.603    70.351    73.151    76.004    78.909    81.865    84.874    87.933    91.044    94.206    97.418   100.680   103.992   107.354   110.765   114.224   117.732   112.017   105.102    98.302    91.619    85.053    78.602    72.268    66.049    59.948    53.962    48.092    42.339    36.702    31.181    25.777    20.488    15.316    10.260     5.321     0.497    -4.210    -8.801   -13.275   -17.634   -21.876   -26.002   -30.012   -33.906   -37.683   -41.344   -44.889   -48.318   -51.630   -54.827   -57.907   -60.870   -63.718   -66.449   -69.064   -71.563   -73.946   -76.212   -78.363   -80.397   -82.314   -84.116   -85.801   -87.370   -88.823   -90.160   -91.380   -92.484   -93.472   -94.344   -95.099   -95.739   -96.262   -96.668   -96.959   -97.133   -97.191   -97.133   -96.959   -96.668   -96.262   -95.739   -95.099   -94.344   -93.472   -92.484   -91.380   -90.160   -88.823   -87.370   -85.801   -84.116   -82.314   -80.397   -78.363   -76.212   -73.946   -71.563   -69.064   -66.449   -63.718   -60.870   -57.907   -54.827   -51.630   -48.318   -44.889   -41.344   -37.683   -33.906   -30.012   -26.002   -21.876   -17.634   -13.275    -8.801    -4.210     0.497     5.321    10.260    15.316    20.488    25.777    31.181    36.702    42.339    48.092    53.962    59.948    66.049    72.268    78.602    85.053    91.619    98.302   105.102   112.017   117.732   114.224   110.765   107.354   103.992   100.680    97.418    94.206    91.044    87.933    84.874    81.865    78.909    76.004    73.151    70.351    67.603    64.908    62.266    59.677    57.141    54.659    52.230    49.856    47.535    45.268    43.055    40.897    38.793    36.744    34.749    32.809    30.924    29.094    27.319    25.600    23.935    22.326    20.772    19.274    17.832    16.445    15.113    13.838    12.618    11.455    10.347     9.295     8.300     7.360     6.477     5.650     4.879     4.164     3.506     2.905     2.360     1.871     1.439     1.063     0.744     0.482     0.277     0.128     0.036
     0.000     0.026     0.110     0.249     0.446     0.698     1.008     1.373     1.796     2.274     2.809     3.401     4.048     4.752     5.512     6.327     7.199     8.127     9.111    10.151    11.247    12.398    13.605    14.868    16.186    17.560    18.989    20.473    22.013    23.608    25.258    26.962    28.722    30.536    32.406    34.329    36.307    38.340    40.427    42.567    44.762    47.011    49.313    51.668    54.077    56.540    59.055    61.623    64.244    66.917    69.642    72.419    75.248    78.129    81.061    84.044    87.078    90.162    93.296    96.480    99.713   102.996   106.327   109.706   113.134   116.608   114.284   107.368   100.569    93.886    87.319    80.868    74.534    68.316    62.214    56.228    50.359    44.606    38.969    33.448    28.043    22.755    17.583    12.527     7.587     2.764    -1.943    -6.534   -11.009   -15.368   -19.610   -23.736   -27.746   -31.639   -35.417   -39.078   -42.623   -46.052   -49.364   -52.560   -55.640   -58.604   -61.452   -64.183   -66.798   -69.297   -71.680   -73.946   -76.096   -78.130   -80.048   -81.849   -83.535   -85.104   -86.557   -87.893   -89.114   -90.218   -91.206   -92.077   -92.833   -93.472   -93.995   -94.402   -94.693   -94.867   -94.925   -94.867   -94.693   -94.402   -93.995   -93.472   -92.833   -92.077   -91.206   -90.218   -89.114   -87.893   -86.557   -85.104   -83.535   -81.849   -80.048   -78.130   -76.096   -73.946   -71.680   -69.297   -66.798   -64.183   -61.452   -58.604   -55.640   -52.560   -49.364   -46.052   -42.623   -39.078   -35.417   -31.639   -27.746   -23.736   -19.610   -15.368   -11.009    -6.534    -1.943     2.764     7.587    12.527    17.583    22.755    28.043    33.448    38.969    44.606    50.359    56.228    62.214    68.316    74.534    80.868    87.319    93.886   100.569   107.368   114.284   116.608   113.134   109.706   106.327   102.996    99.713    96.480    93.296    90.162    87.078    84.044    81.061    78.129    75.248    72.419    69.642    66.917    64.244    61.623    59.055    56.540    54.077    51.668    49.313    47.011    44.762    42.567    40.427    38.340    36.307    34.329    32.406    30.536    28.722    26.962    25.258    23.608    22.013    20.473    18.989    17.560    16.186    14.868    13.605    12.398    11.247    10.151     9.111     8.127     7.199     6.327     5.512     4.752     4.048     3.401     2.809     2.274     1.796     1.373     1.008     0.698     0.446     0.249     0.110     0.026
     0.000     0.018     0.092     0.222     0.409     0.652     0.951     1.306     1.718     2.186     2.711     3.291     3.928     4.620     5.368     6.173     7.033     7.949     8.921     9.948    11.031    12.169    13.363    14.612    15.917    17.277    18.692    20.162    21.687    23.266    24.901    26.590    28.334    30.132    31.985    33.892    35.853    37.868    39.936    42.059    44.235    46.464    48.747    51.082    53.471    55.912    58.406    60.953    63.551    66.201    68.903    71.656    74.461    77.316    80.223    83.179    86.186    89.242    92.348    95.503    98.706   101.958   105.257   108.604   111.998   115.438   116.666   109.751   102.952    96.268    89.702    83.251    76.917    70.699    64.597    58.611    52.741    46.988    41.351    35.830    30.426    25.138    19.965    14.910     9.970     5.146     0.439    -4.152    -8.626   -12.985   -17.227   -21.353   -25.363   -29.257   -33.034   -36.695   -40.240   -43.669   -46.981   -50.178   -53.258   -56.221   -59.069   -61.800   -64.415   -66.914   -69.297   -71.563   -73.714   -75.748   -77.665   -79.467   -81.152   -82.721   -84.174   -85.511   -86.731   -87.835   -88.823   -89.695   -90.450   -91.090   -91.613   -92.019   -92.310   -92.484   -92.542   -92.484   -92.310   -92.019   -91.613   -91.090   -90.450   -89.695   -88.823   -87.835   -86.731   -85.511   -84.174   -82.721   -81.152   -79.467   -77.665   -75.748   -73.714   -71.563   -69.297   -66.914   -64.415   -61.800   -59.069   -56.221   -53.258   -50.178   -46.981   -43.669   -40.240   -36.695   -33.034   -29.257   -25.363   -21.353   -17.227   -12.985    -8.626    -4.152     0.439     5.146     9.970    14.910    19.965    25.138    30.426    35.830    41.351    46.988    52.741    58.611    64.597    70.699    76.917    83.251    89.702    96.268   102.952   109.751   116.666   115.438   111.998   108.604   105.257   101.958    98.706    95.503    92.348    89.242    86.186    83.179    80.223    77.316    74.461    71.656    68.903    66.201    63.551    60.953    58.406    55.912    53.471    51.082    48.747    46.464    44.235    42.059    39.936    37.868    35.853    33.892    31.985    30.132    28.334    26.590    24.901    23.266    21.687    20.162    18.692    17.277    15.917    14.612    13.363    12.169    11.031     9.948     8.921     7.949     7.033     6.173     5.368     4.620     3.928     3.291     2.711     2.186     1.718     1.306     0.951     0.652     0.409     0.222     0.092     0.018
     0.000     0.011     0.075     0.195     0.372     0.604     0.893     1.238     1.639     2.096     2.609     3.178     3.803     4.484     5.221     6.013     6.861     7.764     8.723     9.737    10.807    11.932    13.112    14.347    15.638    16.983    18.383    19.838    21.348    22.912    24.531    26.204    27.931    29.712    31.548    33.437    35.380    37.377    39.427    41.530    43.687    45.896    48.158    50.473    52.841    55.260    57.732    60.256    62.831    65.457    68.135    70.863    73.642    76.472    79.351    82.280    85.259    88.287    91.363    94.487    97.660   100.880   104.146   107.460   110.819   114.224   117.674   112.250   105.450    98.767    92.201    85.750    79.416    73.197    67.095    61.110    55.240    49.487    43.850    38.329    32.925    27.636    22.464    17.408    12.469     7.645     2.938    -1.653    -6.128   -10.486   -14.728   -18.854   -22.864   -26.758   -30.535   -34.196   -37.741   -41.170   -44.482   -47.679   -50.759   -53.723   -56.570   -59.301   -61.917   -64.415   -66.798   -69.064   -71.215   -73.249   -75.166   -76.968   -78.653   -80.222   -81.675   -83.012   -84.232   -85.336   -86.324   -87.196   -87.951   -88.591   -89.114   -89.520   -89.811   -89.985   -90.043   -89.985   -89.811   -89.520   -89.114   -88.591   -87.951   -87.196   -86.324   -85.336   -84.232   -83.012   -81.675   -80.222   -78.653   -76.968   -75.166   -73.249   -71.215   -69.064   -66.798   -64.415   -61.917   -59.301   -56.570   -53.723   -50.759   -47.679   -44.482   -41.170   -37.741   -34.196   -30.535   -26.758   -22.864   -18.854   -14.728   -10.486    -6.128    -1.653     2.938     7.645    12.469    17.408    22.464    27.636    32.925    38.329    43.850    49.487    55.240    61.110    67.095    73.197    79.416    85.750    92.201    98.767   105.450   112.250   117.674   114.224   110.819   107.460   104.146   100.880    97.660    94.487    91.363    88.287    85.259    82.280    79.351    76.472    73.642    70.863    68.135    65.457    62.831    60.256    57.732    55.260    52.841    50.473    48.158    45.896    43.687    41.530    39.427    37.377    35.380    33.437    31.548    29.712    27.931    26.204    24.531    22.912    21.348    19.838    18.383    16.983    15.638    14.347    13.112    11.932    10.807     9.737     8.723     7.764     6.861     6.013     5.221     4.484     3.803     3.178     2.609     2.096     1.639     1.238     0.893     0.604     0.372     0.195     0.075     0.011
     0.000     0.006     0.059     0.169     0.335     0.557     0.835     1.169     1.558     2.004     2.506     3.063     3.676     4.344     5.068     5.848     6.683     7.573     8.519     9.519    10.575    11.686    12.852    14.073    15.349    16.679    18.064    19.503    20.997    22.545    24.147    25.803    27.513    29.277    31.094    32.965    34.890    36.867    38.898    40.982    43.118    45.307    47.548    49.842    52.187    54.584    57.033    59.533    62.084    64.686    67.338    70.041    72.794    75.596    78.448    81.349    84.298    87.296    90.342    93.435    96.576    99.763   102.996   106.274   109.598   112.967   116.379   114.865   108.066   101.382    94.816    88.365    82.031    75.813    69.711    63.725    57.855    52.102    46.465    40.944    35.540    30.252    25.079    20.024    15.084    10.260     5.553     0.962    -3.512    -7.871   -12.113   -16.239   -20.249   -24.143   -27.920   -31.581   -35.126   -38.555   -41.867   -45.064   -48.144   -51.107   -53.955   -56.686   -59.301   -61.800   -64.183   -66.449   -68.600   -70.634   -72.551   -74.353   -76.038   -77.607   -79.060   -80.397   -81.617   -82.721   -83.709   -84.581   -85.336   -85.976   -86.499   -86.905   -87.196   -87.370   -87.428   -87.370   -87.196   -86.905   -86.499   -85.976   -85.336   -84.581   -83.709   -82.721   -81.617   -80.397   -79.060   -77.607   -76.038   -74.353   -72.551   -70.634   -68.600   -66.449   -64.183   -61.800   -59.301   -56.686   -53.955   -51.107   -48.144   -45.064   -41.867   -38.555   -35.126   -31.581   -27.920   -24.143   -20.249   -16.239   -12.113    -7.871    -3.512     0.962     5.553    10.260    15.084    20.024    25.079    30.252    35.540    40.944    46.465    52.102    57.855    63.725    69.711    75.813    82.031    88.365    94.816   101.382   108.066   114.865   116.379   112.967   109.598   106.274   102.996    99.763    96.576    93.435    90.342    87.296    84.298    81.349    78.448    75.596    72.794    70.041    67.338    64.686    62.084    59.533    57.033    54.584    52.187    49.842    47.548    45.307    43.118    40.982    38.898    36.867    34.890    32.965    31.094    29.277    27.513    25.803    24.147    22.545    20.997    19.503    18.064    16.679    15.349    14.073    12.852    11.686    10.575     9.519     8.519     7.573     6.683     5.848     5.068     4.344     3.676     3.063     2.506     2.004     1.558     1.169     0.835     0.557     0.335     0.169     0.059     0.006
     0.000     0.002     0.045     0.144     0.299     0.509     0.776     1.098     1.476     1.910     2.400     2.944     3.545     4.201     4.912     5.678     6.500     7.377     8.308     9.295    10.337    11.433    12.584    13.790    15.050    16.365    17.734    19.157    20.634    22.165    23.750    25.389    27.081    28.827    30.626    32.478    34.383    36.341    38.351    40.415    42.530    44.697    46.917    49.188    51.511    53.885    56.310    58.785    61.312    63.888    66.514    69.191    71.916    74.691    77.514    80.386    83.305    86.272    89.287    92.348    95.455    98.608   101.807   105.050   108.337   111.668   115.042   117.596   110.797   104.114    97.547    91.096    84.762    78.544    72.442    66.456    60.587    54.834    49.197    43.676    38.271    32.983    27.811    22.755    17.815    12.992     8.285     3.694    -0.781    -5.140    -9.382   -13.508   -17.518   -21.411   -25.189   -28.850   -32.395   -35.824   -39.136   -42.332   -45.412   -48.376   -51.224   -53.955   -56.570   -59.069   -61.452   -63.718   -65.868   -67.902   -69.820   -71.621   -73.307   -74.876   -76.329   -77.665   -78.886   -79.990   -80.978   -81.849   -82.605   -83.244   -83.767   -84.174   -84.465   -84.639   -84.697   -84.639   -84.465   -84.174   -83.767   -83.244   -82.605   -81.849   -80.978   -79.990   -78.886   -77.665   -76.329   -74.876   -73.307   -71.621   -69.820   -67.902   -65.868   -63.718   -61.452   -59.069   -56.570   -53.955   -51.224   -48.376   -45.412   -42.332   -39.136   -35.824   -32.395   -28.850   -25.189   -21.411   -17.518   -13.508    -9.382    -5.140    -0.781     3.694     8.285    12.992    17.815    22.755    27.811    32.983    38.271    43.676    49.197    54.834    60.587    66.456    72.442    78.544    84.762    91.096    97.547   104.114   110.797   117.596   115.042   111.668   108.337   105.050   101.807    98.608    95.455    92.348    89.287    86.272    83.305    80.386    77.514    74.691    71.916    69.191    66.514    63.888    61.312    58.785    56.310    53.885    51.511    49.188    46.917    44.697    42.530    40.415    38.351    36.341    34.383    32.478    30.626    28.827    27.081    25.389    23.750    22.165    20.634    19.157    17.734    16.365    15.050    13.790    12.584    11.433    10.337     9.295     8.308     7.377     6.500     5.678     4.912     4.201     3.545     2.944     2.400     1.910     1.476     1.098     0.776     0.509     0.299     0.144     0.045     0.002
     0.000     0.000     0.032     0.120     0.263     0.462     0.717     1.027     1.393     1.815     2.292     2.824     3.411     4.054     4.752     5.505     6.312     7.175     8.092     9.065    10.091    11.173    12.309    13.499    14.743    16.041    17.394    18.800    20.260    21.774    23.341    24.962    26.635    28.362    30.142    31.975    33.860    35.797    37.787    39.829    41.923    44.068    46.265    48.514    50.813    53.163    55.563    58.014    60.514    63.064    65.664    68.313    71.010    73.756    76.550    79.392    82.280    85.216    88.198    91.226    94.299    97.418   100.581   103.787   107.037   110.329   113.664   117.039   113.644   106.961   100.395    93.944    87.610    81.391    75.290    69.304    63.434    57.681    52.044    46.523    41.119    35.830    30.658    25.602    20.663    15.839    11.132     6.541     2.066    -2.292    -6.534   -10.660   -14.670   -18.564   -22.341   -26.002   -29.547   -32.976   -36.288   -39.485   -42.565   -45.528   -48.376   -51.107   -53.723   -56.221   -58.604   -60.870   -63.021   -65.055   -66.972   -68.774   -70.459   -72.028   -73.481   -74.818   -76.038   -77.142   -78.130   -79.002   -79.757   -80.397   -80.920   -81.326   -81.617   -81.791   -81.849   -81.791   -81.617   -81.326   -80.920   -80.397   -79.757   -79.002   -78.130   -77.142   -76.038   -74.818   -73.481   -72.028   -70.459   -68.774   -66.972   -65.055   -63.021   -60.870   -58.604   -56.221   -53.723   -51.107   -48.376   -45.528   -42.565   -39.485   -36.288   -32.976   -29.547   -26.002   -22.341   -18.564   -14.670   -10.660    -6.534    -2.292     2.066     6.541    11.132    15.839    20.663    25.602    30.658    35.830    41.119    46.523    52.044    57.681    63.434    69.304    75.290    81.391    87.610    93.944   100.395   106.961   113.644   117.039   113.664   110.329   107.037   103.787   100.581    97.418    94.299    91.226    88.198    85.216    82.280    79.392    76.550    73.756    71.010    68.313    65.664    63.064    60.514    58.014    55.563    53.163    50.813    48.514    46.265    44.068    41.923    39.829    37.787    35.797    33.860    31.975    30.142    28.362    26.635    24.962    23.341    21.774    20.260    18.800    17.394    16.041    14.743    13.499    12.309    11.173    10.091     9.065     8.092     7.175     6.312     5.505     4.752     4.054     3.411     2.824     2.292     1.815     1.393     1.027     0.717     0.462     0.263     0.120     0.032     0.000
     0.000     0.000     0.021     0.097     0.229     0.416     0.658     0.956     1.310     1.718     2.182     2.701     3.275     3.904     4.588     5.327     6.120     6.968     7.871     8.828     9.840    10.905    12.025    13.199    14.427    15.709    17.044    18.433    19.876    21.371    22.920    24.522    26.177    27.884    29.644    31.457    33.321    35.238    37.206    39.226    41.298    43.421    45.594    47.819    50.094    52.419    54.794    57.219    59.693    62.216    64.788    67.409    70.078    72.794    75.558    78.368    81.225    84.129    87.078    90.072    93.110    96.193    99.319   102.488   105.700   108.952   112.246   115.581   116.608   109.925   103.358    96.908    90.573    84.355    78.253    72.268    66.398    60.645    55.008    49.487    44.083    38.794    33.622    28.566    23.627    18.803    14.096     9.505     5.030     0.672    -3.571    -7.697   -11.706   -15.600   -19.377   -23.039   -26.583   -30.012   -33.325   -36.521   -39.601   -42.565   -45.412   -48.144   -50.759   -53.258   -55.640   -57.907   -60.057   -62.091   -64.009   -65.810   -67.495   -69.064   -70.517   -71.854   -73.074   -74.178   -75.166   -76.038   -76.794   -77.433   -77.956   -78.363   -78.653   -78.828   -78.886   -78.828   -78.653   -78.363   -77.956   -77.433   -76.794   -76.038   -75.166   -74.178   -73.074   -71.854   -70.517   -69.064   -67.495   -65.810   -64.009   -62.091   -60.057   -57.907   -55.640   -53.258   -50.759   -48.144   -45.412   -42.565   -39.601   -36.521   -33.325   -30.012   -26.583   -23.039   -19.377   -15.600   -11.706    -7.697    -3.571     0.672     5.030     9.505    14.096    18.803    23.627    28.566    33.622    38.794    44.083    49.487    55.008    60.645    66.398    72.268    78.253    84.355    90.573    96.908   103.358   109.925   116.608   115.581   112.246   108.952   105.700   102.488    99.319    96.193    93.110    90.072    87.078    84.129    81.225    78.368    75.558    72.794    70.078    67.409    64.788    62.216    59.693    57.219    54.794    52.419    50.094    47.819    45.594    43.421    41.298    39.226    37.206    35.238    33.321    31.457    29.644    27.884    26.177    24.522    22.920    21.371    19.876    18.433    17.044    15.709    14.427    13.199    12.025    10.905     9.840     8.828     7.871     6.968     6.120     5.327     4.588     3.904     3.275     2.701     2.182     1.718     1.310     0.956     0.658     0.416     0.229     0.097     0.021     0.000
     0.000     0.000     0.012     0.076     0.195     0.370     0.600     0.885     1.226     1.621     2.071     2.577     3.137     3.752     4.422     5.146     5.924     6.757     7.645     8.586     9.582    10.632    11.735    12.892    14.103    15.368    16.686    18.057    19.481    20.958    22.488    24.071    25.706    27.393    29.133    30.924    32.768    34.663    36.609    38.607    40.655    42.755    44.904    47.104    49.354    51.654    54.003    56.402    58.849    61.344    63.888    66.480    69.119    71.805    74.538    77.316    80.141    83.011    85.926    88.885    91.888    94.935    98.024   101.154   104.326   107.539   110.792   114.084   117.414   113.005   106.438    99.988    93.653    87.435    81.333    75.348    69.478    63.725    58.088    52.567    47.163    41.874    36.702    31.646    26.707    21.883    17.176    12.585     8.110     3.752    -0.491    -4.617    -8.626   -12.520   -16.297   -19.959   -23.503   -26.932   -30.245   -33.441   -36.521   -39.485   -42.332   -45.064   -47.679   -50.178   -52.560   -54.827   -56.977   -59.011   -60.929   -62.730   -64.415   -65.984   -67.437   -68.774   -69.994   -71.098   -72.086   -72.958   -73.714   -74.353   -74.876   -75.283   -75.573   -75.748   -75.806   -75.748   -75.573   -75.283   -74.876   -74.353   -73.714   -72.958   -72.086   -71.098   -69.994   -68.774   -67.437   -65.984   -64.415   -62.730   -60.929   -59.011   -56.977   -54.827   -52.560   -50.178   -47.679   -45.064   -42.332   -39.485   -36.521   -33.441   -30.245   -26.932   -23.503   -19.959   -16.297   -12.520    -8.626    -4.617    -0.491     3.752     8.110    12.585    17.176    21.883    26.707    31.646    36.702    41.874    47.163    52.567    58.088    63.725    69.478    75.348    81.333    87.435    93.653    99.988   106.438   113.005   117.414   114.084   110.792   107.539   104.326   101.154    98.024    94.935    91.888    88.885    85.926    83.011    80.141    77.316    74.538    71.805    69.119    66.480    63.888    61.344    58.849    56.402    54.003    51.654    49.354    47.104    44.904    42.755    40.655    38.607    36.609    34.663    32.768    30.924    29.133    27.393    25.706    24.071    22.488    20.958    19.481    18.057    16.686    15.368    14.103    12.892    11.735    10.632     9.582     8.586     7.645     6.757     5.924     5.146     4.422     3.752     3.137     2.577     2.071     1.621     1.226     0.885     0.600     0.370     0.195     0.076     0.012     0.000
     0.000     0.000     0.005     0.057     0.164     0.325     0.542     0.815     1.141     1.523     1.960     2.451     2.997     3.597     4.252     4.961     5.725     6.542     7.414     8.340     9.319    10.352    11.439    12.579    13.772    15.019    16.318    17.671    19.076    20.534    22.045    23.608    25.223    26.889    28.608    30.378    32.200    34.073    35.996    37.971    39.996    42.071    44.196    46.371    48.596    50.869    53.192    55.563    57.982    60.449    62.964    65.526    68.135    70.790    73.491    76.238    79.029    81.865    84.746    87.669    90.636    93.645    96.696    99.787   102.919   106.091   109.302   112.551   115.837   116.201   109.635   103.184    96.850    90.631    84.530    78.544    72.674    66.921    61.284    55.763    50.359    45.070    39.898    34.842    29.903    25.079    20.372    15.781    11.307     6.948     2.706    -1.420    -5.430    -9.324   -13.101   -16.762   -20.307   -23.736   -27.048   -30.245   -33.325   -36.288   -39.136   -41.867   -44.482   -46.981   -49.364   -51.630   -53.781   -55.815   -57.732   -59.534   -61.219   -62.788   -64.241   -65.578   -66.798   -67.902   -68.890   -69.762   -70.517   -71.157   -71.680   -72.086   -72.377   -72.551   -72.609   -72.551   -72.377   -72.086   -71.680   -71.157   -70.517   -69.762   -68.890   -67.902   -66.798   -65.578   -64.241   -62.788   -61.219   -59.534   -57.732   -55.815   -53.781   -51.630   -49.364   -46.981   -44.482   -41.867   -39.136   -36.288   -33.325   -30.245   -27.048   -23.736   -20.307   -16.762   -13.101    -9.324    -5.430    -1.420     2.706     6.948    11.307    15.781    20.372    25.079    29.903    34.842    39.898    45.070    50.359    55.763    61.284    66.921    72.674    78.544    84.530    90.631    96.850   103.184   109.635   116.201   115.837   112.551   109.302   106.091   102.919    99.787    96.696    93.645    90.636    87.669    84.746    81.865    79.029    76.238    73.491    70.790    68.135    65.526    62.964    60.449    57.982    55.563    53.192    50.869    48.596    46.371    44.196    42.071    39.996    37.971    35.996    34.073    32.200    30.378    28.608    26.889    25.223    23.608    22.045    20.534    19.076    17.671    16.318    15.019    13.772    12.579    11.439    10.352     9.319     8.340     7.414     6.542     5.725     4.961     4.252     3.597     2.997     2.451     1.960     1.523     1.141     0.815     0.542     0.325     0.164     0.057     0.005     0.000
     0.000     0.000     0.001     0.040     0.134     0.282     0.486     0.744     1.058     1.425     1.848     2.324     2.856     3.441     4.081     4.774     5.522     6.324     7.179     8.088     9.051    10.067    11.136    12.258    13.434    14.662    15.943    17.277    18.663    20.101    21.592    23.134    24.728    26.374    28.071    29.819    31.619    33.469    35.369    37.320    39.321    41.371    43.471    45.620    47.819    50.066    52.361    54.704    57.095    59.533    62.018    64.550    67.127    69.751    72.419    75.133    77.891    80.692    83.537    86.424    89.354    92.325    95.337    98.389   101.480   104.610   107.778   110.983   114.224   117.501   112.947   106.496   100.162    93.944    87.842    81.856    75.987    70.234    64.597    59.076    53.671    48.383    43.211    38.155    33.215    28.392    23.685    19.094    14.619    10.260     6.018     1.892    -2.118    -6.011    -9.789   -13.450   -16.995   -20.423   -23.736   -26.932   -30.012   -32.976   -35.824   -38.555   -41.170   -43.669   -46.052   -48.318   -50.468   -52.502   -54.420   -56.221   -57.907   -59.476   -60.929   -62.265   -63.486   -64.590   -65.578   -66.449   -67.205   -67.844   -68.367   -68.774   -69.064   -69.239   -69.297   -69.239   -69.064   -68.774   -68.367   -67.844   -67.205   -66.449   -65.578   -64.590   -63.486   -62.265   -60.929   -59.476   -57.907   -56.221   -54.420   -52.502   -50.468   -48.318   -46.052   -43.669   -41.170   -38.555   -35.824   -32.976   -30.012   -26.932   -23.736   -20.423   -16.995   -13.450    -9.789    -6.011    -2.118     1.892     6.018    10.260    14.619    19.094    23.685    28.392    33.215    38.155    43.211    48.383    53.671    59.076    64.597    70.234    75.987    81.856    87.842    93.944   100.162   106.496   112.947   117.501   114.224   110.983   107.778   104.610   101.480    98.389    95.337    92.325    89.354    86.424    83.537    80.692    77.891    75.133    72.419    69.751    67.127    64.550    62.018    59.533    57.095    54.704    52.361    50.066    47.819    45.620    43.471    41.371    39.321    37.320    35.369    33.469    31.619    29.819    28.071    26.374    24.728    23.134    21.592    20.101    18.663    17.277    15.943    14.662    13.434    12.258    11.136    10.067     9.051     8.088     7.179     6.324     5.522     4.774     4.081     3.441     2.856     2.324     1.848     1.425     1.058     0.744     0.486     0.282     0.134     0.040     0.001     0.000
     0.000     0.000     0.000     0.026     0.106     0.241     0.431     0.675     0.974     1.328     1.735     2.197     2.713     3.283     3.907     4.585     5.317     6.102     6.940     7.832     8.778     9.776    10.828    11.932    13.089    14.298    15.560    16.874    18.241    19.659    21.129    22.650    24.223    25.847    27.522    29.248    31.024    32.851    34.727    36.654    38.630    40.655    42.730    44.853    47.024    49.243    51.511    53.825    56.187    58.596    61.050    63.551    66.097    68.688    71.324    74.003    76.726    79.493    82.301    85.152    88.044    90.976    93.948    96.960   100.010   103.097   106.222   109.383   112.578   115.808   116.376   109.925   103.591    97.373    91.271    85.285    79.416    73.662    68.025    62.505    57.100    51.812    46.640    41.584    36.644    31.821    27.113    22.522    18.048    13.689     9.447     5.321     1.311    -2.583    -6.360   -10.021   -13.566   -16.995   -20.307   -23.503   -26.583   -29.547   -32.395   -35.126   -37.741   -40.240   -42.623   -44.889   -47.039   -49.073   -50.991   -52.793   -54.478   -56.047   -57.500   -58.836   -60.057   -61.161   -62.149   -63.021   -63.776   -64.415   -64.938   -65.345   -65.636   -65.810   -65.868   -65.810   -65.636   -65.345   -64.938   -64.415   -63.776   -63.021   -62.149   -61.161   -60.057   -58.836   -57.500   -56.047   -54.478   -52.793   -50.991   -49.073   -47.039   -44.889   -42.623   -40.240   -37.741   -35.126   -32.395   -29.547   -26.583   -23.503   -20.307   -16.995   -13.566   -10.021    -6.360    -2.583     1.311     5.321     9.447    13.689    18.048    22.522    27.113    31.821    36.644    41.584    46.640    51.812    57.100    62.505    68.025    73.662    79.416    85.285    91.271    97.373   103.591   109.925   116.376   115.808   112.578   109.383   106.222   103.097   100.010    96.960    93.948    90.976    88.044    85.152    82.301    79.493    76.726    74.003    71.324    68.688    66.097    63.551    61.050    58.596    56.187    53.825    51.511    49.243    47.024    44.853    42.730    40.655    38.630    36.654    34.727    32.851    31.024    29.248    27.522    25.847    24.223    22.650    21.129    19.659    18.241    16.874    15.560    14.298    13.089    11.932    10.828     9.776     8.778     7.832     6.940     6.102     5.317     4.585     3.907     3.283     2.713     2.197     1.735     1.328     0.974     0.675     0.431     0.241     0.106     0.026     0.000     0.000
     0.000     0.000     0.000     0.014     0.081     0.202     0.378     0.608     0.892     1.230     1.623     2.069     2.570     3.124     3.732     4.394     5.109     5.877     6.698     7.573     8.501     9.481    10.514    11.600    12.738    13.928    15.170    16.465    17.811    19.208    20.657    22.157    23.708    25.310    26.962    28.665    30.418    32.220    34.073    35.974    37.925    39.924    41.972    44.068    46.212    48.404    50.643    52.928    55.260    57.638    60.062    62.531    65.045    67.603    70.205    72.850    75.538    78.269    81.040    83.853    86.707    89.600    92.532    95.503    98.511   101.555   104.636   107.751   110.901   114.084   117.298   113.470   107.136   100.918    94.816    88.830    82.960    77.207    71.570    66.049    60.645    55.357    50.184    45.129    40.189    35.366    30.658    26.067    21.593    17.234    12.992     8.866     4.856     0.962    -2.815    -6.476   -10.021   -13.450   -16.762   -19.959   -23.039   -26.002   -28.850   -31.581   -34.196   -36.695   -39.078   -41.344   -43.495   -45.528   -47.446   -49.248   -50.933   -52.502   -53.955   -55.292   -56.512   -57.616   -58.604   -59.476   -60.231   -60.870   -61.393   -61.800   -62.091   -62.265   -62.323   -62.265   -62.091   -61.800   -61.393   -60.870   -60.231   -59.476   -58.604   -57.616   -56.512   -55.292   -53.955   -52.502   -50.933   -49.248   -47.446   -45.528   -43.495   -41.344   -39.078   -36.695   -34.196   -31.581   -28.850   -26.002   -23.039   -19.959   -16.762   -13.450   -10.021    -6.476    -2.815     0.962     4.856     8.866    12.992    17.234    21.593    26.067    30.658    35.366    40.189    45.129    50.184    55.357    60.645    66.049    71.570    77.207    82.960    88.830    94.816   100.918   107.136   113.470   117.298   114.084   110.901   107.751   104.636   101.555    98.511    95.503    92.532    89.600    86.707    83.853    81.040    78.269    75.538    72.850    70.205    67.603    65.045    62.531    60.062    57.638    55.260    52.928    50.643    48.404    46.212    44.068    41.972    39.924    37.925    35.974    34.073    32.220    30.418    28.665    26.962    25.310    23.708    22.157    20.657    19.208    17.811    16.465    15.170    13.928    12.738    11.600    10.514     9.481     8.501     7.573     6.698     5.877     5.109     4.394     3.732     3.124     2.570     2.069     1.623     1.230     0.892     0.608     0.378     0.202     0.081     0.014     0.000     0.000
     0.000     0.000     0.000     0.006     0.058     0.165     0.326     0.541     0.811     1.134     1.511     1.942     2.426     2.964     3.556     4.201     4.899     5.650     6.454     7.310     8.220     9.182    10.196    11.263    12.381    13.552    14.774    16.048    17.373    18.749    20.177    21.655    23.184    24.763    26.392    28.071    29.800    31.578    33.405    35.282    37.206    39.179    41.200    43.269    45.385    47.548    49.758    52.014    54.315    56.663    59.055    61.492    63.973    66.497    69.065    71.675    74.327    77.021    79.756    82.530    85.345    88.198    91.090    94.018    96.984    99.985   103.021   106.091   109.194   112.329   115.495   117.131   110.797   104.579    98.477    92.491    86.622    80.868    75.231    69.711    64.306    59.018    53.846    48.790    43.850    39.027    34.319    29.728    25.254    20.895    16.653    12.527     8.517     4.623     0.846    -2.815    -6.360    -9.789   -13.101   -16.297   -19.377   -22.341   -25.189   -27.920   -30.535   -33.034   -35.417   -37.683   -39.833   -41.867   -43.785   -45.587   -47.272   -48.841   -50.294   -51.630   -52.851   -53.955   -54.943   -55.815   -56.570   -57.209   -57.732   -58.139   -58.430   -58.604   -58.662   -58.604   -58.430   -58.139   -57.732   -57.209   -56.570   -55.815   -54.943   -53.955   -52.851   -51.630   -50.294   -48.841   -47.272   -45.587   -43.785   -41.867   -39.833   -37.683   -35.417   -33.034   -30.535   -27.920   -25.189   -22.341   -19.377   -16.297   -13.101    -9.789    -6.360    -2.815     0.846     4.623     8.517    12.527    16.653    20.895    25.254    29.728    34.319    39.027    43.850    48.790    53.846    59.018    64.306    69.711    75.231    80.868    86.622    92.491    98.477   104.579   110.797   117.131   115.495   112.329   109.194   106.091   103.021    99.985    96.984    94.018    91.090    88.198    85.345    82.530    79.756    77.021    74.327    71.675    69.065    66.497    63.973    61.492    59.055    56.663    54.315    52.014    49.758    47.548    45.385    43.269    41.200    39.179    37.206    35.282    33.405    31.578    29.800    28.071    26.392    24.763    23.184    21.655    20.177    18.749    17.373    16.048    14.774    13.552    12.381    11.263    10.196     9.182     8.220     7.310     6.454     5.650     4.899     4.201     3.556     2.964     2.426     1.942     1.511     1.134     0.811     0.541     0.326     0.165     0.058     0.006     0.000     0.000
     0.000     0.000     0.000     0.001     0.039     0.131     0.277     0.477     0.731     1.039     1.400     1.815     2.283     2.804     3.379     4.007     4.687     5.421     6.207     7.045     7.936     8.879     9.874    10.921    12.020    13.170    14.372    15.625    16.929    18.283    19.689    21.144    22.650    24.206    25.812    27.467    29.171    30.924    32.726    34.576    36.475    38.421    40.415    42.455    44.543    46.677    48.857    51.082    53.353    55.669    58.029    60.433    62.881    65.371    67.904    70.479    73.095    75.751    78.448    81.184    83.959    86.772    89.622    92.509    95.431    98.389   101.380   104.404   107.460   110.547   113.664   116.809   114.574   108.356   102.254    96.269    90.399    84.646    79.009    73.488    68.083    62.795    57.623    52.567    47.627    42.804    38.097    33.506    29.031    24.673    20.430    16.304    12.294     8.401     4.623     0.962    -2.583    -6.011    -9.324   -12.520   -15.600   -18.564   -21.411   -24.143   -26.758   -29.257   -31.639   -33.906   -36.056   -38.090   -40.008   -41.809   -43.495   -45.064   -46.516   -47.853   -49.073   -50.178   -51.166   -52.037   -52.793   -53.432   -53.955   -54.362   -54.652   -54.827   -54.885   -54.827   -54.652   -54.362   -53.955   -53.432   -52.793   -52.037   -51.166   -50.178   -49.073   -47.853   -46.516   -45.064   -43.495   -41.809   -40.008   -38.090   -36.056   -33.906   -31.639   -29.257   -26.758   -24.143   -21.411   -18.564   -15.600   -12.520    -9.324    -6.011    -2.583     0.962     4.623     8.401    12.294    16.304    20.430    24.673    29.031    33.506    38.097    42.804    47.627    52.567    57.623    62.795    68.083    73.488    79.009    84.646    90.399    96.269   102.254   108.356   114.574   116.809   113.664   110.547   107.460   104.404   101.380    98.389    95.431    92.509    89.622    86.772    83.959    81.184    78.448    75.751    73.095    70.479    67.904    65.371    62.881    60.433    58.029    55.669    53.353    51.082    48.857    46.677    44.543    42.455    40.415    38.421    36.475    34.576    32.726    30.924    29.171    27.467    25.812    24.206    22.650    21.144    19.689    18.283    16.929    15.625    14.372    13.170    12.020    10.921     9.874     8.879     7.936     7.045     6.207     5.421     4.687     4.007     3.379     2.804     2.283     1.815     1.400     1.039     0.731     0.477     0.277     0.131     0.039     0.001     0.000     0.000
     0.000     0.000     0.000     0.000     0.023     0.100     0.231     0.416     0.654     0.945     1.290     1.689     2.140     2.644     3.202     3.812     4.475     5.190     5.957     6.777     7.649     8.573     9.548    10.575    11.654    12.784    13.964    15.196    16.478    17.811    19.193    20.626    22.109    23.641    25.223    26.853    28.532    30.260    32.036    33.860    35.731    37.650    39.616    41.628    43.687    45.791    47.941    50.136    52.375    54.659    56.986    59.357    61.771    64.227    66.724    69.263    71.842    74.461    77.119    79.816    82.551    85.323    88.132    90.976    93.855    96.768    99.713   102.691   105.700   108.738   111.805   114.900   118.022   112.250   106.148   100.162    94.293    88.539    82.902    77.382    71.977    66.689    61.517    56.461    51.521    46.698    41.990    37.400    32.925    28.566    24.324    20.198    16.188    12.294     8.517     4.856     1.311    -2.118    -5.430    -8.626   -11.706   -14.670   -17.518   -20.249   -22.864   -25.363   -27.746   -30.012   -32.162   -34.196   -36.114   -37.916   -39.601   -41.170   -42.623   -43.959   -45.180   -46.284   -47.272   -48.144   -48.899   -49.538   -50.061   -50.468   -50.759   -50.933   -50.991   -50.933   -50.759   -50.468   -50.061   -49.538   -48.899   -48.144   -47.272   -46.284   -45.180   -43.959   -42.623   -41.170   -39.601   -37.916   -36.114   -34.196   -32.162   -30.012   -27.746   -25.363   -22.864   -20.249   -17.518   -14.670   -11.706    -8.626    -5.430    -2.118     1.311     4.856     8.517    12.294    16.188    20.198    24.324    28.566    32.925    37.400    41.990    46.698    51.521    56.461    61.517    66.689    71.977    77.382    82.902    88.539    94.293   100.162   106.148   112.250   118.022   114.900   111.805   108.738   105.700   102.691    99.713    96.768    93.855    90.976    88.132    85.323    82.551    79.816    77.119    74.461    71.842    69.263    66.724    64.227    61.771    59.357    56.986    54.659    52.375    50.136    47.941    45.791    43.687    41.628    39.616    37.650    35.731    33.860    32.036    30.260    28.532    26.853    25.223    23.641    22.109    20.626    19.193    17.811    16.478    15.196    13.964    12.784    11.654    10.575     9.548     8.573     7.649     6.777     5.957     5.190     4.475     3.812     3.202     2.644     2.140     1.689     1.290     0.945     0.654     0.416     0.231     0.100     0.023     0.000     0.000     0.000
     0.000     0.000     0.000     0.000     0.011     0.073     0.188     0.357     0.579     0.854     1.182     1.564     1.998     2.485     3.025     3.617     4.261     4.958     5.707     6.508     7.360     8.264     9.220    10.226    11.284    12.393    13.552    14.762    16.022    17.332    18.692    20.101    21.560    23.068    24.625    26.230    27.884    29.586    31.336    33.133    34.977    36.867    38.805    40.788    42.817    44.891    47.011    49.174    51.382    53.633    55.928    58.265    60.644    63.064    65.526    68.028    70.570    73.151    75.771    78.428    81.123    83.853    86.620    89.421    92.256    95.124    98.023   100.954   103.915   106.905   109.923   112.967   116.036   116.260   110.158   104.172    98.302    92.549    86.912    81.391    75.987    70.699    65.526    60.471    55.531    50.708    46.000    41.409    36.935    32.576    28.334    24.208    20.198    16.304    12.527     8.866     5.321     1.892    -1.420    -4.617    -7.697   -10.660   -13.508   -16.239   -18.854   -21.353   -23.736   -26.002   -28.153   -30.187   -32.104   -33.906   -35.591   -37.160   -38.613   -39.950   -41.170   -42.274   -43.262   -44.134   -44.889   -45.528   -46.052   -46.458   -46.749   -46.923   -46.981   -46.923   -46.749   -46.458   -46.052   -45.528   -44.889   -44.134   -43.262   -42.274   -41.170   -39.950   -38.613   -37.160   -35.591   -33.906   -32.104   -30.187   -28.153   -26.002   -23.736   -21.353   -18.854   -16.239   -13.508   -10.660    -7.697    -4.617    -1.420     1.892     5.321     8.866    12.527    16.304    20.198    24.208    28.334    32.576    36.935    41.409    46.000    50.708    55.531    60.471    65.526    70.699    75.987    81.391    86.912    92.549    98.302   104.172   110.158   116.260   116.036   112.967   109.923   106.905   103.915   100.954    98.023    95.124    92.256    89.421    86.620    83.853    81.123    78.428    75.771    73.151    70.570    68.028    65.526    63.064    60.644    58.265    55.928    53.633    51.382    49.174    47.011    44.891    42.817    40.788    38.805    36.867    34.977    33.133    31.336    29.586    27.884    26.230    24.625    23.068    21.560    20.101    18.692    17.332    16.022    14.762    13.552    12.393    11.284    10.226     9.220     8.264     7.360     6.508     5.707     4.958     4.261     3.617     3.025     2.485     1.998     1.564     1.182     0.854     0.579     0.357     0.188     0.073     0.011     0.000     0.000     0.000
     0.000     0.000     0.000     0.000     0.003     0.049     0.148     0.301     0.506     0.765     1.076     1.441     1.857     2.327     2.848     3.422     4.048     4.726     5.455     6.237     7.069     7.953     8.888     9.874    10.911    11.998    13.135    14.323    15.560    16.847    18.184    19.570    21.004    22.488    24.020    25.600    27.228    28.903    30.626    32.395    34.212    36.074    37.982    39.936    41.935    43.979    46.067    48.199    50.375    52.593    54.854    57.157    59.501    61.886    64.311    66.777    69.281    71.823    74.404    77.021    79.675    82.364    85.088    87.845    90.636    93.459    96.312    99.196   102.109   105.050   108.017   111.010   114.028   117.068   114.284   108.298   102.429    96.675    91.038    85.517    80.113    74.825    69.652    64.597    59.657    54.834    50.126    45.535    41.061    36.702    32.460    28.334    24.324    20.430    16.653    12.992     9.447     6.018     2.706    -0.491    -3.571    -6.534    -9.382   -12.113   -14.728   -17.227   -19.610   -21.876   -24.027   -26.060   -27.978   -29.780   -31.465   -33.034   -34.487   -35.824   -37.044   -38.148   -39.136   -40.008   -40.763   -41.402   -41.925   -42.332   -42.623   -42.797   -42.855   -42.797   -42.623   -42.332   -41.925   -41.402   -40.763   -40.008   -39.136   -38.148   -37.044   -35.824   -34.487   -33.034   -31.465   -29.780   -27.978   -26.060   -24.027   -21.876   -19.610   -17.227   -14.728   -12.113    -9.382    -6.534    -3.571    -0.491     2.706     6.018     9.447    12.992    16.653    20.430    24.324    28.334    32.460    36.702    41.061    45.535    50.126    54.834    59.657    64.597    69.652    74.825    80.113    85.517    91.038    96.675   102.429   108.298   114.284   117.068   114.028   111.010   108.017   105.050   102.109    99.196    96.312    93.459    90.636    87.845    85.088    82.364    79.675    77.021    74.404    71.823    69.281    66.777    64.311    61.886    59.501    57.157    54.854    52.593    50.375    48.199    46.067    43.979    41.935    39.936    37.982    36.074    34.212    32.395    30.626    28.903    27.228    25.600    24.020    22.488    21.004    19.570    18.184    16.847    15.560    14.323    13.135    11.998    10.911     9.874     8.888     7.953     7.069     6.237     5.455     4.726     4.048     3.422     2.848     2.327     1.857     1.441     1.076     0.765     0.506     0.301     0.148     0.049     0.003     0.000     0.000     0.000
     0.000     0.000     0.000     0.000     0.000     0.030     0.113     0.249     0.437     0.679     0.973     1.319     1.718     2.170     2.673     3.228     3.835     4.493     5.203     5.965     6.777     7.641     8.555     9.519    10.535    11.600    12.715    13.880    15.094    16.358    17.671    19.033    20.443    21.901    23.408    24.962    26.563    28.212    29.907    31.649    33.437    35.271    37.150    39.074    41.042    43.055    45.112    47.212    49.354    51.539    53.766    56.034    58.343    60.692    63.081    65.509    67.975    70.479    73.019    75.596    78.209    80.856    83.537    86.251    88.997    91.774    94.581    97.418   100.282   103.174   106.091   109.033   111.998   114.985   117.993   112.540   106.671   100.918    95.281    89.760    84.355    79.067    73.895    68.839    63.899    59.076    54.369    49.778    45.303    40.944    36.702    32.576    28.566    24.673    20.895    17.234    13.689    10.260     6.948     3.752     0.672    -2.292    -5.140    -7.871   -10.486   -12.985   -15.368   -17.634   -19.784   -21.818   -23.736   -25.537   -27.223   -28.792   -30.245   -31.581   -32.802   -33.906   -34.894   -35.765   -36.521   -37.160   -37.683   -38.090   -38.381   -38.555   -38.613   -38.555   -38.381   -38.090   -37.683   -37.160   -36.521   -35.765   -34.894   -33.906   -32.802   -31.581   -30.245   -28.792   -27.223   -25.537   -23.736   -21.818   -19.784   -17.634   -15.368   -12.985   -10.486    -7.871    -5.140    -2.292     0.672     3.752     6.948    10.260    13.689    17.234    20.895    24.673    28.566    32.576    36.702    40.944    45.303    49.778    54.369    59.076    63.899    68.839    73.895    79.067    84.355    89.760    95.281   100.918   106.671   112.540   117.993   114.985   111.998   109.033   106.091   103.174   100.282    97.418    94.581    91.774    88.997    86.251    83.537    80.856    78.209    75.596    73.019    70.479    67.975    65.509    63.081    60.692    58.343    56.034    53.766    51.539    49.354    47.212    45.112    43.055    41.042    39.074    37.150    35.271    33.437    31.649    29.907    28.212    26.563    24.962    23.408    21.901    20.443    19.033    17.671    16.358    15.094    13.880    12.715    11.600    10.535     9.519     8.555     7.641     6.777     5.965     5.203     4.493     3.835     3.228     2.673     2.170     1.718     1.319     0.973     0.679     0.437     0.249     0.113     0.030     0.000     0.000     0.000     0.000
     0.000     0.000     0.000     0.000     0.000     0.015     0.081     0.200     0.372     0.596     0.872     1.201     1.582     2.014     2.499     3.035     3.622     4.261     4.952     5.693     6.484     7.327     8.220     9.163    10.156    11.199    12.292    13.434    14.625    15.865    17.153    18.490    19.876    21.309    22.789    24.317    25.892    27.513    29.181    30.894    32.654    34.458    36.307    38.201    40.139    42.121    44.145    46.212    48.322    50.473    52.666    54.899    57.172    59.485    61.837    64.227    66.654    69.119    71.619    74.156    76.726    79.331    81.969    84.639    87.340    90.072    92.832    95.621    98.437   101.279   104.146   107.037   109.950   112.883   115.837   116.899   111.029   105.276    99.639    94.118    88.714    83.425    78.253    73.197    68.258    63.434    58.727    54.136    49.661    45.303    41.061    36.935    32.925    29.031    25.254    21.593    18.048    14.619    11.307     8.110     5.030     2.066    -0.781    -3.512    -6.128    -8.626   -11.009   -13.275   -15.426   -17.460   -19.377   -21.179   -22.864   -24.433   -25.886   -27.223   -28.443   -29.547   -30.535   -31.407   -32.162   -32.802   -33.325   -33.731   -34.022   -34.196   -34.254   -34.196   -34.022   -33.731   -33.325   -32.802   -32.162   -31.407   -30.535   -29.547   -28.443   -27.223   -25.886   -24.433   -22.864   -21.179   -19.377   -17.460   -15.426   -13.275   -11.009    -8.626    -6.128    -3.512    -0.781     2.066     5.030     8.110    11.307    14.619    18.048    21.593    25.254    29.031    32.925    36.935    41.061    45.303    49.661    54.136    58.727    63.434    68.258    73.197    78.253    83.425    88.714    94.118    99.639   105.276   111.029   116.899   115.837   112.883   109.950   107.037   104.146   101.279    98.437    95.621    92.832    90.072    87.340    84.639    81.969    79.331    76.726    74.156    71.619    69.119    66.654    64.227    61.837    59.485    57.172    54.899    52.666    50.473    48.322    46.212    44.145    42.121    40.139    38.201    36.307    34.458    32.654    30.894    29.181    27.513    25.892    24.317    22.789    21.309    19.876    18.490    17.153    15.865    14.625    13.434    12.292    11.199    10.156     9.163     8.220     7.327     6.484     5.693     4.952     4.261     3.622     3.035     2.499     2.014     1.582     1.201     0.872     0.596     0.372     0.200     0.081     0.015     0.000     0.000     0.000     0.000
     0.000     0.000     0.000     0.000     0.000     0.005     0.054     0.156     0.310     0.516     0.775     1.085     1.447     1.861     2.327     2.843     3.411     4.030     4.700     5.421     6.191     7.013     7.884     8.805     9.776    10.796    11.866    12.985    14.152    15.368    16.632    17.944    19.304    20.711    22.165    23.666    25.214    26.808    28.447    30.132    31.862    33.637    35.457    37.320    39.226    41.176    43.168    45.203    47.279    49.396    51.554    53.751    55.989    58.265    60.579    62.931    65.320    67.745    70.205    72.700    75.229    77.791    80.386    83.011    85.667    88.353    91.067    93.808    96.576    99.368   102.185   105.024   107.884   110.765   113.664   116.580   115.504   109.751   104.114    98.593    93.188    87.900    82.728    77.672    72.732    67.909    63.202    58.611    54.136    49.778    45.535    41.409    37.400    33.506    29.728    26.067    22.522    19.094    15.781    12.585     9.505     6.541     3.694     0.962    -1.653    -4.152    -6.534    -8.801   -10.951   -12.985   -14.903   -16.704   -18.389   -19.959   -21.411   -22.748   -23.968   -25.073   -26.060   -26.932   -27.688   -28.327   -28.850   -29.257   -29.547   -29.722   -29.780   -29.722   -29.547   -29.257   -28.850   -28.327   -27.688   -26.932   -26.060   -25.073   -23.968   -22.748   -21.411   -19.959   -18.389   -16.704   -14.903   -12.985   -10.951    -8.801    -6.534    -4.152    -1.653     0.962     3.694     6.541     9.505    12.585    15.781    19.094    22.522    26.067    29.728    33.506    37.400    41.409    45.535    49.778    54.136    58.611    63.202    67.909    72.732    77.672    82.728    87.900    93.188    98.593   104.114   109.751   115.504   116.580   113.664   110.765   107.884   105.024   102.185    99.368    96.576    93.808    91.067    88.353    85.667    83.011    80.386    77.791    75.229    72.700    70.205    67.745    65.320    62.931    60.579    58.265    55.989    53.751    51.554    49.396    47.279    45.203    43.168    41.176    39.226    37.320    35.457    33.637    31.862    30.132    28.447    26.808    25.214    23.666    22.165    20.711    19.304    17.944    16.632    15.368    14.152    12.985    11.866    10.796     9.776     8.805     7.884     7.013     6.191     5.421     4.700     4.030     3.411     2.843     2.327     1.861     1.447     1.085     0.775     0.516     0.310     0.156     0.054     0.005     0.000     0.000     0.000     0.000
     0.000     0.000     0.000     0.000     0.000     0.000     0.032     0.116     0.253     0.441     0.681     0.973     1.316     1.711     2.157     2.654     3.202     3.800     4.450     5.149     5.899     6.698     7.548     8.447     9.395    10.392    11.439    12.533    13.677    14.868    16.107    17.394    18.728    20.109    21.536    23.010    24.531    26.096    27.708    29.364    31.064    32.809    34.598    36.430    38.305    40.223    42.182    44.184    46.226    48.308    50.431    52.593    54.794    57.033    59.309    61.623    63.973    66.358    68.778    71.231    73.718    76.238    78.788    81.370    83.980    86.620    89.287    91.980    94.699    97.442   100.208   102.996   105.804   108.631   111.476   114.337   117.212   114.342   108.705   103.184    97.779    92.491    87.319    82.263    77.323    72.500    67.793    63.202    58.727    54.369    50.126    46.000    41.990    38.097    34.319    30.658    27.113    23.685    20.372    17.176    14.096    11.132     8.285     5.553     2.938     0.439    -1.943    -4.210    -6.360    -8.394   -10.312   -12.113   -13.799   -15.368   -16.820   -18.157   -19.377   -20.482   -21.470   -22.341   -23.097   -23.736   -24.259   -24.666   -24.956   -25.131   -25.189   -25.131   -24.956   -24.666   -24.259   -23.736   -23.097   -22.341   -21.470   -20.482   -19.377   -18.157   -16.820   -15.368   -13.799   -12.113   -10.312    -8.394    -6.360    -4.210    -1.943     0.439     2.938     5.553     8.285    11.132    14.096    17.176    20.372    23.685    27.113    30.658    34.319    38.097    41.990    46.000    50.126    54.369    58.727    63.202    67.793    72.500    77.323    82.263    87.319    92.491    97.779   103.184   108.705   114.342   117.212   114.337   111.476   108.631   105.804   102.996   100.208    97.442    94.699    91.980    89.287    86.620    83.980    81.370    78.788    76.238    73.718    71.231    68.778    66.358    63.973    61.623    59.309    57.033    54.794    52.593    50.431    48.308    46.226    44.184    42.182    40.223    38.305    36.430    34.598    32.809    31.064    29.364    27.708    26.096    24.531    23.010    21.536    20.109    18.728    17.394    16.107    14.868    13.677    12.533    11.439    10.392     9.395     8.447     7.548     6.698     5.899     5.149     4.450     3.800     3.202     2.654     2.157     1.711     1.316     0.973     0.681     0.441     0.253     0.116     0.032     0.000     0.000     0.000     0.000     0.000
     0.000     0.000     0.000     0.000     0.000     0.000     0.016     0.082     0.200     0.370     0.591     0.864     1.189     1.564     1.990     2.467     2.995     3.572     4.201     4.879     5.607     6.385     7.212     8.088     9.013     9.987    11.010    12.081    13.199    14.366    15.580    16.841    18.149    19.503    20.904    22.350    23.843    25.380    26.962    28.589    30.260    31.975    33.733    35.533    37.377    39.262    41.188    43.156    45.164    47.212    49.299    51.425    53.589    55.791    58.029    60.304    62.614    64.959    67.338    69.751    72.195    74.672    77.178    79.715    82.280    84.874    87.494    90.139    92.809    95.503    98.218   100.954   103.710   106.484   109.275   112.081   114.900   117.732   113.412   107.891   102.487    97.198    92.026    86.970    82.031    77.207    72.500    67.909    63.434    59.076    54.834    50.708    46.698    42.804    39.027    35.366    31.821    28.392    25.079    21.883    18.803    15.839    12.992    10.260     7.645     5.146     2.764     0.497    -1.653    -3.687    -5.605    -7.406    -9.091   -10.660   -12.113   -13.450   -14.670   -15.774   -16.762   -17.634   -18.389   -19.029   -19.552   -19.959   -20.249   -20.423   -20.482   -20.423   -20.249   -19.959   -19.552   -19.029   -18.389   -17.634   -16.762   -15.774   -14.670   -13.450   -12.113   -10.660    -9.091    -7.406    -5.605    -3.687    -1.653     0.497     2.764     5.146     7.645    10.260    12.992    15.839    18.803    21.883    25.079    28.392    31.821    35.366    39.027    42.804    46.698    50.708    54.834    59.076    63.434    67.909    72.500    77.207    82.031    86.970    92.026    97.198   102.487   107.891   113.412   117.732   114.900   112.081   109.275   106.484   103.710   100.954    98.218    95.503    92.809    90.139    87.494    84.874    82.280    79.715    77.178    74.672    72.195    69.751    67.338    64.959    62.614    60.304    58.029    55.791    53.589    51.425    49.299    47.212    45.164    43.156    41.188    39.262    37.377    35.533    33.733    31.975    30.260    28.589    26.962    25.380    23.843    22.350    20.904    19.503    18.149    16.841    15.580    14.366    13.199    12.081    11.010     9.987     9.013     8.088     7.212     6.385     5.607     4.879     4.201     3.572     2.995     2.467     1.990     1.564     1.189     0.864     0.591     0.370     0.200     0.082     0.016     0.000     0.000     0.000     0.000     0.000
     0.000     0.000     0.000     0.000     0.000     0.000     0.005     0.053     0.153     0.304     0.506     0.760     1.065     1.420     1.826     2.283     2.790     3.347     3.954     4.610     5.317     6.072     6.876     7.730     8.632     9.582    10.580    11.627    12.721    13.862    15.050    16.285    17.567    18.894    20.268    21.687    23.151    24.659    26.213    27.810    29.451    31.135    32.861    34.630    36.441    38.294    40.187    42.121    44.094    46.107    48.158    50.248    52.375    54.539    56.740    58.975    61.246    63.551    65.889    68.259    70.662    73.095    75.558    78.049    80.569    83.116    85.689    88.287    90.908    93.552    96.217    98.902   101.605   104.326   107.063   109.814   112.578   115.353   118.138   112.715   107.310   102.022    96.850    91.794    86.854    82.031    77.323    72.732    68.258    63.899    59.657    55.531    51.521    47.627    43.850    40.189    36.644    33.215    29.903    26.707    23.627    20.663    17.815    15.084    12.469     9.970     7.587     5.321     3.171     1.137    -0.781    -2.583    -4.268    -5.837    -7.290    -8.626    -9.847   -10.951   -11.939   -12.811   -13.566   -14.205   -14.728   -15.135   -15.426   -15.600   -15.658   -15.600   -15.426   -15.135   -14.728   -14.205   -13.566   -12.811   -11.939   -10.951    -9.847    -8.626    -7.290    -5.837    -4.268    -2.583    -0.781     1.137     3.171     5.321     7.587     9.970    12.469    15.084    17.815    20.663    23.627    26.707    29.903    33.215    36.644    40.189    43.850    47.627    51.521    55.531    59.657    63.899    68.258    72.732    77.323    82.031    86.854    91.794    96.850   102.022   107.310   112.715   118.138   115.353   112.578   109.814   107.063   104.326   101.605    98.902    96.217    93.552    90.908    88.287    85.689    83.116    80.569    78.049    75.558    73.095    70.662    68.259    65.889    63.551    61.246    58.975    56.740    54.539    52.375    50.248    48.158    46.107    44.094    42.121    40.187    38.294    36.441    34.630    32.861    31.135    29.451    27.810    26.213    24.659    23.151    21.687    20.268    18.894    17.567    16.285    15.050    13.862    12.721    11.627    10.580     9.582     8.632     7.730     6.876     6.072     5.317     4.610     3.954     3.347     2.790     2.283     1.826     1.420     1.065     0.760     0.506     0.304     0.153     0.053     0.005     0.000     0.000     0.000     0.000     0.000
     0.000     0.000     0.000     0.000     0.000     0.000     0.000     0.030     0.111     0.243     0.426     0.661     0.945     1.281     1.667     2.103     2.588     3.124     3.709     4.344     5.028     5.761     6.542     7.372     8.251     9.177    10.151    11.173    12.242    13.357    14.520    15.728    16.983    18.283    19.629    21.020    22.455    23.935    25.459    27.026    28.637    30.290    31.985    33.722    35.500    37.320    39.179    41.079    43.018    44.995    47.011    49.064    51.154    53.280    55.442    57.638    59.869    62.134    64.430    66.759    69.119    71.508    73.927    76.374    78.848    81.349    83.875    86.424    88.997    91.591    94.206    96.840    99.491   102.159   104.843   107.539   110.248   112.967   115.694   117.654   112.250   106.961   101.789    96.733    91.794    86.970    82.263    77.672    73.197    68.839    64.597    60.471    56.461    52.567    48.790    45.129    41.584    38.155    34.842    31.646    28.566    25.602    22.755    20.024    17.408    14.910    12.527    10.260     8.110     6.076     4.159     2.357     0.672    -0.897    -2.350    -3.687    -4.907    -6.011    -6.999    -7.871    -8.626    -9.266    -9.789   -10.195   -10.486   -10.660   -10.719   -10.660   -10.486   -10.195    -9.789    -9.266    -8.626    -7.871    -6.999    -6.011    -4.907    -3.687    -2.350    -0.897     0.672     2.357     4.159     6.076     8.110    10.260    12.527    14.910    17.408    20.024    22.755    25.602    28.566    31.646    34.842    38.155    41.584    45.129    48.790    52.567    56.461    60.471    64.597    68.839    73.197    77.672    82.263    86.970    91.794    96.733   101.789   106.961   112.250   117.654   115.694   112.967   110.248   107.539   104.843   102.159    99.491    96.840    94.206    91.591    88.997    86.424    83.875    81.349    78.848    76.374    73.927    71.508    69.119    66.759    64.430    62.134    59.869    57.638    55.442    53.280    51.154    49.064    47.011    44.995    43.018    41.079    39.179    37.320    35.500    33.722    31.985    30.290    28.637    27.026    25.459    23.935    22.455    21.020    19.629    18.283    16.983    15.728    14.520    13.357    12.242    11.173    10.151     9.177     8.251     7.372     6.542     5.761     5.028     4.344     3.709     3.124     2.588     2.103     1.667     1.281     0.945     0.661     0.426     0.243     0.111     0.030     0.000     0.000     0.000     0.000     0.000     0.000
     0.000     0.000     0.000     0.000     0.000     0.000     0.000     0.013     0.075     0.188     0.352     0.566     0.831     1.146     1.511     1.926     2.391     2.905     3.468     4.081     4.742     5.452     6.210     7.017     7.871     8.773     9.723    10.719    11.762    12.852    13.988    15.170    16.398    17.671    18.989    20.351    21.758    23.208    24.702    26.239    27.819    29.441    31.104    32.809    34.555    36.341    38.167    40.032    41.935    43.877    45.857    47.873    49.925    52.014    54.137    56.294    58.485    60.709    62.964    65.251    67.568    69.914    72.289    74.691    77.119    79.573    82.052    84.554    87.078    89.622    92.187    94.770    97.369    99.985   102.615   105.257   107.911   110.574   113.245   115.922   117.306   112.017   106.845   101.789    96.850    92.026    87.319    82.728    78.253    73.895    69.652    65.526    61.517    57.623    53.846    50.184    46.640    43.211    39.898    36.702    33.622    30.658    27.811    25.079    22.464    19.965    17.583    15.316    13.166    11.132     9.214     7.413     5.728     4.159     2.706     1.369     0.149    -0.955    -1.943    -2.815    -3.571    -4.210    -4.733    -5.140    -5.430    -5.605    -5.663    -5.605    -5.430    -5.140    -4.733    -4.210    -3.571    -2.815    -1.943    -0.955     0.149     1.369     2.706     4.159     5.728     7.413     9.214    11.132    13.166    15.316    17.583    19.965    22.464    25.079    27.811    30.658    33.622    36.702    39.898    43.211    46.640    50.184    53.846    57.623    61.517    65.526    69.652    73.895    78.253    82.728    87.319    92.026    96.850   101.789   106.845   112.017   117.306   115.922   113.245   110.574   107.911   105.257   102.615    99.985    97.369    94.770    92.187    89.622    87.078    84.554    82.052    79.573    77.119    74.691    72.289    69.914    67.568    65.251    62.964    60.709    58.485    56.294    54.137    52.014    49.925    47.873    45.857    43.877    41.935    40.032    38.167    36.341    34.555    32.809    31.104    29.441    27.819    26.239    24.702    23.208    21.758    20.351    18.989    17.671    16.398    15.170    13.988    12.852    11.762    10.719     9.723     8.773     7.871     7.017     6.210     5.452     4.742     4.081     3.468     2.905     2.391     1.926     1.511     1.146     0.831     0.566     0.352     0.188     0.075     0.013     0.000     0.000     0.000     0.000     0.000     0.000
     0.000     0.000     0.000     0.000     0.000     0.000     0.000     0.003     0.046     0.139     0.283     0.477     0.722     1.016     1.360     1.754     2.197     2.689     3.231     3.821     4.459     5.146     5.881     6.663     7.493     8.371     9.295    10.266    11.284    12.348    13.457    14.612    15.813    17.058    18.347    19.681    21.059    22.480    23.944    25.450    26.999    28.589    30.221    31.893    33.606    35.358    37.150    38.980    40.848    42.755    44.697    46.677    48.692    50.742    52.826    54.944    57.095    59.278    61.492    63.736    66.010    68.313    70.643    73.001    75.384    77.791    80.223    82.677    85.152    87.647    90.162    92.694    95.242    97.805   100.382   102.970   105.569   108.177   110.792   113.412   116.036   117.189   112.017   106.961   102.022    97.198    92.491    87.900    83.425    79.067    74.825    70.699    66.689    62.795    59.018    55.357    51.812    48.383    45.070    41.874    38.794    35.830    32.983    30.252    27.636    25.138    22.755    20.488    18.338    16.304    14.387    12.585    10.900     9.331     7.878     6.541     5.321     4.217     3.229     2.357     1.602     0.962     0.439     0.032    -0.258    -0.432    -0.491    -0.432    -0.258     0.032     0.439     0.962     1.602     2.357     3.229     4.217     5.321     6.541     7.878     9.331    10.900    12.585    14.387    16.304    18.338    20.488    22.755    25.138    27.636    30.252    32.983    35.830    38.794    41.874    45.070    48.383    51.812    55.357    59.018    62.795    66.689    70.699    74.825    79.067    83.425    87.900    92.491    97.198   102.022   106.961   112.017   117.189   116.036   113.412   110.792   108.177   105.569   102.970   100.382    97.805    95.242    92.694    90.162    87.647    85.152    82.677    80.223    77.791    75.384    73.001    70.643    68.313    66.010    63.736    61.492    59.278    57.095    54.944    52.826    50.742    48.692    46.677    44.697    42.755    40.848    38.980    37.150    35.358    33.606    31.893    30.221    28.589    26.999    25.450    23.944    22.480    21.059    19.681    18.347    17.058    15.813    14.612    13.457    12.348    11.284    10.266     9.295     8.371     7.493     6.663     5.881     5.146     4.459     3.821     3.231     2.689     2.197     1.754     1.360     1.016     0.722     0.477     0.283     0.139     0.046     0.003     0.000     0.000     0.000     0.000     0.000     0.000
     0.000     0.000     0.000     0.000     0.000     0.000     0.000     0.000     0.023     0.097     0.221     0.395     0.618     0.892     1.215     1.587     2.008     2.478     2.997     3.564     4.180     4.843     5.554     6.312     7.118     7.970     8.870     9.815    10.807    11.844    12.927    14.055    15.228    16.445    17.706    19.011    20.359    21.750    23.184    24.659    26.177    27.735    29.335    30.974    32.654    34.372    36.130    37.925    39.758    41.628    43.534    45.477    47.454    49.465    51.511    53.589    55.699    57.841    60.014    62.216    64.447    66.707    68.993    71.305    73.642    76.004    78.388    80.794    83.221    85.667    88.132    90.613    93.110    95.621    98.145   100.680   103.225   105.778   108.337   110.901   113.468   116.036   117.306   112.250   107.310   102.487    97.779    93.188    88.714    84.355    80.113    75.987    71.977    68.083    64.306    60.645    57.100    53.671    50.359    47.163    44.083    41.119    38.271    35.540    32.925    30.426    28.043    25.777    23.627    21.593    19.675    17.873    16.188    14.619    13.166    11.830    10.609     9.505     8.517     7.645     6.890     6.251     5.728     5.321     5.030     4.856     4.798     4.856     5.030     5.321     5.728     6.251     6.890     7.645     8.517     9.505    10.609    11.830    13.166    14.619    16.188    17.873    19.675    21.593    23.627    25.777    28.043    30.426    32.925    35.540    38.271    41.119    44.083    47.163    50.359    53.671    57.100    60.645    64.306    68.083    71.977    75.987    80.113    84.355    88.714    93.188    97.779   102.487   107.310   112.250   117.306   116.036   113.468   110.901   108.337   105.778   103.225   100.680    98.145    95.621    93.110    90.613    88.132    85.667    83.221    80.794    78.388    76.004    73.642    71.305    68.993    66.707    64.447    62.216    60.014    57.841    55.699    53.589    51.511    49.465    47.454    45.477    43.534    41.628    39.758    37.925    36.130    34.372    32.654    30.974    29.335    27.735    26.177    24.659    23.184    21.750    20.359    19.011    17.706    16.445    15.228    14.055    12.927    11.844    10.807     9.815     8.870     7.970     7.118     6.312     5.554     4.843     4.180     3.564     2.997     2.478     2.008     1.587     1.215     0.892     0.618     0.395     0.221     0.097     0.023     0.000     0.000     0.000     0.000     0.000     0.000     0.000
     0.000     0.000     0.000     0.000     0.000     0.000     0.000     0.000     0.008     0.062     0.165     0.318     0.521     0.774     1.075     1.425     1.824     2.272     2.768     3.312     3.904     4.544     5.231     5.965     6.746     7.573     8.447     9.366    10.332    11.342    12.398    13.499    14.643    15.832    17.065    18.340    19.659    21.020    22.423    23.868    25.354    26.880    28.447    30.054    31.700    33.384    35.107    36.867    38.665    40.499    42.368    44.273    46.212    48.186    50.192    52.230    54.301    56.402    58.532    60.692    62.881    65.096    67.338    69.606    71.898    74.213    76.550    78.909    81.287    83.684    86.099    88.530    90.976    93.435    95.907    98.389   100.880   103.378   105.882   108.390   110.901   113.412   115.922   117.654   112.715   107.891   103.184    98.593    94.118    89.760    85.517    81.391    77.382    73.488    69.711    66.049    62.505    59.076    55.763    52.567    49.487    46.523    43.676    40.944    38.329    35.830    33.448    31.181    29.031    26.997    25.079    23.278    21.593    20.024    18.571    17.234    16.014    14.910    13.922    13.050    12.294    11.655    11.132    10.725    10.435    10.260    10.202    10.260    10.435    10.725    11.132    11.655    12.294    13.050    13.922    14.910    16.014    17.234    18.571    20.024    21.593    23.278    25.079    26.997    29.031    31.181    33.448    35.830    38.329    40.944    43.676    46.523    49.487    52.567    55.763    59.076    62.505    66.049    69.711    73.488    77.382    81.391    85.517    89.760    94.118    98.593   103.184   107.891   112.715   117.654   115.922   113.412   110.901   108.390   105.882   103.378   100.880    98.389    95.907    93.435    90.976    88.530    86.099    83.684    81.287    78.909    76.550    74.213    71.898    69.606    67.338    65.096    62.881    60.692    58.532    56.402    54.301    52.230    50.192    48.186    46.212    44.273    42.368    40.499    38.665    36.867    35.107    33.384    31.700    30.054    28.447    26.880    25.354    23.868    22.423    21.020    19.659    18.340    17.065    15.832    14.643    13.499    12.398    11.342    10.332     9.366     8.447     7.573     6.746     5.965     5.231     4.544     3.904     3.312     2.768     2.272     1.824     1.425     1.075     0.774     0.521     0.318     0.165     0.062     0.008     0.000     0.000     0.000     0.000     0.000     0.000     0.000
     0.000     0.000     0.000     0.000     0.000     0.000     0.000     0.000     0.001     0.034     0.117     0.249     0.431     0.662     0.941     1.270     1.646     2.071     2.545     3.065     3.634     4.249     4.912     5.621     6.377     7.179     8.027     8.921     9.859    10.843    11.872    12.944    14.061    15.221    16.425    17.671    18.960    20.290    21.663    23.076    24.531    26.025    27.559    29.133    30.745    32.395    34.083    35.809    37.570    39.368    41.200    43.068    44.969    46.904    48.871    50.869    52.899    54.959    57.048    59.166    61.312    63.484    65.681    67.904    70.150    72.419    74.710    77.021    79.351    81.700    84.065    86.446    88.841    91.249    93.668    96.097    98.535   100.979   103.429   105.882   108.337   110.792   113.245   115.694   118.138   113.412   108.705   104.114    99.639    95.281    91.038    86.912    82.902    79.009    75.231    71.570    68.025    64.597    61.284    58.088    55.008    52.044    49.197    46.465    43.850    41.351    38.969    36.702    34.552    32.518    30.600    28.799    27.113    25.544    24.091    22.755    21.534    20.430    19.442    18.571    17.815    17.176    16.653    16.246    15.956    15.781    15.723    15.781    15.956    16.246    16.653    17.176    17.815    18.571    19.442    20.430    21.534    22.755    24.091    25.544    27.113    28.799    30.600    32.518    34.552    36.702    38.969    41.351    43.850    46.465    49.197    52.044    55.008    58.088    61.284    64.597    68.025    71.570    75.231    79.009    82.902    86.912    91.038    95.281    99.639   104.114   108.705   113.412   118.138   115.694   113.245   110.792   108.337   105.882   103.429   100.979    98.535    96.097    93.668    91.249    88.841    86.446    84.065    81.700    79.351    77.021    74.710    72.419    70.150    67.904    65.681    63.484    61.312    59.166    57.048    54.959    52.899    50.869    48.871    46.904    44.969    43.068    41.200    39.368    37.570    35.809    34.083    32.395    30.745    29.133    27.559    26.025    24.531    23.076    21.663    20.290    18.960    17.671    16.425    15.221    14.061    12.944    11.872    10.843     9.859     8.921     8.027     7.179     6.377     5.621     4.912     4.249     3.634     3.065     2.545     2.071     1.646     1.270     0.941     0.662     0.431     0.249     0.117     0.034     0.001     0.000     0.000     0.000     0.000     0.000     0.000     0.000
     0.000     0.000     0.000     0.000     0.000     0.000     0.000     0.000     0.000     0.014     0.076     0.187     0.348     0.557     0.815     1.121     1.475     1.877     2.327     2.824     3.368     3.960     4.598     5.282     6.013     6.789     7.611     8.478     9.390    10.347    11.348    12.393    13.481    14.612    15.787    17.003    18.262    19.562    20.904    22.286    23.708    25.170    26.672    28.212    29.790    31.406    33.059    34.749    36.475    38.236    40.032    41.861    43.725    45.620    47.548    49.507    51.496    53.515    55.563    57.638    59.741    61.870    64.023    66.201    68.402    70.625    72.869    75.133    77.415    79.715    82.031    84.362    86.707    89.064    91.431    93.808    96.193    98.584   100.979   103.378   105.778   108.177   110.574   112.967   115.353   117.732   114.342   109.751   105.276   100.918    96.675    92.549    88.539    84.646    80.868    77.207    73.662    70.234    66.921    63.725    60.645    57.681    54.834    52.102    49.487    46.988    44.606    42.339    40.189    38.155    36.237    34.436    32.750    31.181    29.729    28.392    27.172    26.067    25.079    24.208    23.452    22.813    22.290    21.883    21.593    21.418    21.360    21.418    21.593    21.883    22.290    22.813    23.452    24.208    25.079    26.067    27.172    28.392    29.729    31.181    32.750    34.436    36.237    38.155    40.189    42.339    44.606    46.988    49.487    52.102    54.834    57.681    60.645    63.725    66.921    70.234    73.662    77.207    80.868    84.646    88.539    92.549    96.675   100.918   105.276   109.751   114.342   117.732   115.353   112.967   110.574   108.177   105.778   103.378   100.979    98.584    96.193    93.808    91.431    89.064    86.707    84.362    82.031    79.715    77.415    75.133    72.869    70.625    68.402    66.201    64.023    61.870    59.741    57.638    55.563    53.515    51.496    49.507    47.548    45.620    43.725    41.861    40.032    38.236    36.475    34.749    33.059    31.406    29.790    28.212    26.672    25.170    23.708    22.286    20.904    19.562    18.262    17.003    15.787    14.612    13.481    12.393    11.348    10.347     9.390     8.478     7.611     6.789     6.013     5.282     4.598     3.960     3.368     2.824     2.327     1.877     1.475     1.121     0.815     0.557     0.348     0.187     0.076     0.014     0.000     0.000     0.000     0.000     0.000     0.000     0.000     0.000
     0.000     0.000     0.000     0.000     0.000     0.000     0.000     0.000     0.000     0.003     0.044     0.134     0.272     0.459     0.695     0.978     1.310     1.689     2.115     2.588     3.109     3.676     4.289     4.948     5.653     6.404     7.199     8.040     8.925     9.854    10.828    11.844    12.904    14.006    15.151    16.338    17.567    18.836    20.147    21.497    22.887    24.317    25.785    27.292    28.836    30.418    32.036    33.690    35.380    37.104    38.863    40.655    42.480    44.337    46.226    48.145    50.094    52.071    54.077    56.111    58.170    60.256    62.365    64.498    66.654    68.831    71.029    73.245    75.480    77.732    79.999    82.280    84.575    86.881    89.197    91.522    93.855    96.193    98.535   100.880   103.225   105.569   107.911   110.248   112.578   114.900   117.212   115.504   111.029   106.671   102.429    98.302    94.293    90.399    86.622    82.960    79.416    75.987    72.674    69.478    66.398    63.434    60.587    57.855    55.240    52.741    50.359    48.092    45.942    43.908    41.990    40.189    38.504    36.935    35.482    34.145    32.925    31.821    30.833    29.961    29.205    28.566    28.043    27.636    27.346    27.171    27.113    27.171    27.346    27.636    28.043    28.566    29.205    29.961    30.833    31.821    32.925    34.145    35.482    36.935    38.504    40.189    41.990    43.908    45.942    48.092    50.359    52.741    55.240    57.855    60.587    63.434    66.398    69.478    72.674    75.987    79.416    82.960    86.622    90.399    94.293    98.302   102.429   106.671   111.029   115.504   117.212   114.900   112.578   110.248   107.911   105.569   103.225   100.880    98.535    96.193    93.855    91.522    89.197    86.881    84.575    82.280    79.999    77.732    75.480    73.245    71.029    68.831    66.654    64.498    62.365    60.256    58.170    56.111    54.077    52.071    50.094    48.145    46.226    44.337    42.480    40.655    38.863    37.104    35.380    33.690    32.036    30.418    28.836    27.292    25.785    24.317    22.887    21.497    20.147    18.836    17.567    16.338    15.151    14.006    12.904    11.844    10.828     9.854     8.925     8.040     7.199     6.404     5.653     4.948     4.289     3.676     3.109     2.588     2.115     1.689     1.310     0.978     0.695     0.459     0.272     0.134     0.044     0.003     0.000     0.000     0.000     0.000     0.000     0.000     0.000     0.000
     0.000     0.000     0.000     0.000     0.000     0.000     0.000     0.000     0.000     0.000     0.020     0.088     0.205     0.370     0.583     0.844     1.152     1.508     1.910     2.360     2.856     3.398     3.986     4.620     5.299     6.024     6.793     7.607     8.465     9.366    10.312    11.300    12.331    13.404    14.520    15.676    16.874    18.113    19.392    20.711    22.069    23.466    24.901    26.374    27.884    29.431    31.014    32.633    34.286    35.974    37.696    39.450    41.237    43.055    44.904    46.783    48.692    50.629    52.593    54.584    56.601    58.643    60.709    62.797    64.908    67.039    69.191    71.360    73.548    75.751    77.970    80.202    82.447    84.703    86.968    89.242    91.522    93.808    96.097    98.389   100.680   102.970   105.257   107.539   109.814   112.081   114.337   116.580   116.899   112.540   108.298   104.172   100.162    96.269    92.491    88.830    85.285    81.856    78.544    75.348    72.268    69.304    66.456    63.725    61.110    58.611    56.228    53.962    51.812    49.778    47.860    46.058    44.373    42.804    41.351    40.015    38.794    37.690    36.702    35.830    35.075    34.436    33.913    33.506    33.215    33.041    32.983    33.041    33.215    33.506    33.913    34.436    35.075    35.830    36.702    37.690    38.794    40.015    41.351    42.804    44.373    46.058    47.860    49.778    51.812    53.962    56.228    58.611    61.110    63.725    66.456    69.304    72.268    75.348    78.544    81.856    85.285    88.830    92.491    96.269   100.162   104.172   108.298   112.540   116.899   116.580   114.337   112.081   109.814   107.539   105.257   102.970   100.680    98.389    96.097    93.808    91.522    89.242    86.968    84.703    82.447    80.202    77.970    75.751    73.548    71.360    69.191    67.039    64.908    62.797    60.709    58.643    56.601    54.584    52.593    50.629    48.692    46.783    44.904    43.055    41.237    39.450    37.696    35.974    34.286    32.633    31.014    29.431    27.884    26.374    24.901    23.466    22.069    20.711    19.392    18.113    16.874    15.676    14.520    13.404    12.331    11.300    10.312     9.366     8.465     7.607     6.793     6.024     5.299     4.620     3.986     3.398     2.856     2.360     1.910     1.508     1.152     0.844     0.583     0.370     0.205     0.088     0.020     0.000     0.000     0.000     0.000     0.000     0.000     0.000     0.000     0.000
     0.000     0.000     0.000     0.000     0.000     0.000     0.000     0.000     0.000     0.000     0.005     0.052     0.146     0.289     0.479     0.717     1.002     1.334     1.713     2.138     2.609     3.127     3.690     4.298     4.952     5.650     6.392     7.179     8.010     8.884     9.801    10.760    11.762    12.806    13.892    15.019    16.186    17.394    18.641    19.928    21.254    22.618    24.020    25.459    26.935    28.447    29.995    31.578    33.195    34.846    36.531    38.247    39.996    41.775    43.585    45.424    47.292    49.188    51.111    53.060    55.034    57.033    59.055    61.099    63.165    65.251    67.356    69.479    71.619    73.775    75.946    78.129    80.324    82.530    84.746    86.968    89.197    91.431    93.668    95.907    98.145   100.382   102.615   104.843   107.063   109.275   111.476   113.664   115.837   117.993   114.284   110.158   106.148   102.254    98.477    94.816    91.271    87.842    84.530    81.333    78.253    75.290    72.442    69.711    67.095    64.597    62.214    59.948    57.797    55.763    53.846    52.044    50.359    48.790    47.337    46.000    44.780    43.676    42.688    41.816    41.061    40.421    39.898    39.492    39.201    39.027    38.969    39.027    39.201    39.492    39.898    40.421    41.061    41.816    42.688    43.676    44.780    46.000    47.337    48.790    50.359    52.044    53.846    55.763    57.797    59.948    62.214    64.597    67.095    69.711    72.442    75.290    78.253    81.333    84.530    87.842    91.271    94.816    98.477   102.254   106.148   110.158   114.284   117.993   115.837   113.664   111.476   109.275   107.063   104.843   102.615   100.382    98.145    95.907    93.668    91.431    89.197    86.968    84.746    82.530    80.324    78.129    75.946    73.775    71.619    69.479    67.356    65.251    63.165    61.099    59.055    57.033    55.034    53.060    51.111    49.188    47.292    45.424    43.585    41.775    39.996    38.247    36.531    34.846    33.195    31.578    29.995    28.447    26.935    25.459    24.020    22.618    21.254    19.928    18.641    17.394    16.186    15.019    13.892    12.806    11.762    10.760     9.801     8.884     8.010     7.179     6.392     5.650     4.952     4.298     3.690     3.127     2.609     2.138     1.713     1.334     1.002     0.717     0.479     0.289     0.146     0.052     0.005     0.000     0.000     0.000     0.000     0.000     0.000     0.000     0.000     0.000
     0.000     0.000     0.000     0.000     0.000     0.000     0.000     0.000     0.000     0.000     0.000     0.025     0.097     0.217     0.384     0.599     0.860     1.169     1.523     1.924     2.371     2.863     3.401     3.983     4.610     5.282     5.998     6.757     7.560     8.406     9.295    10.226    11.199    12.214    13.269    14.366    15.502    16.679    17.895    19.150    20.443    21.774    23.142    24.548    25.989    27.467    28.979    30.527    32.108    33.722    35.369    37.048    38.758    40.499    42.269    44.068    45.896    47.751    49.632    51.539    53.471    55.427    57.405    59.405    61.426    63.467    65.526    67.603    69.696    71.805    73.927    76.062    78.209    80.365    82.530    84.703    86.881    89.064    91.249    93.435    95.621    97.805    99.985   102.159   104.326   106.484   108.631   110.765   112.883   114.985   117.068   116.260   112.250   108.356   104.579   100.918    97.373    93.944    90.631    87.435    84.355    81.391    78.544    75.813    73.197    70.699    68.316    66.049    63.899    61.865    59.948    58.146    56.461    54.892    53.439    52.102    50.882    49.778    48.790    47.918    47.163    46.523    46.000    45.593    45.303    45.129    45.070    45.129    45.303    45.593    46.000    46.523    47.163    47.918    48.790    49.778    50.882    52.102    53.439    54.892    56.461    58.146    59.948    61.865    63.899    66.049    68.316    70.699    73.197    75.813    78.544    81.391    84.355    87.435    90.631    93.944    97.373   100.918   104.579   108.356   112.250   116.260   117.068   114.985   112.883   110.765   108.631   106.484   104.326   102.159    99.985    97.805    95.621    93.435    91.249    89.064    86.881    84.703    82.530    80.365    78.209    76.062    73.927    71.805    69.696    67.603    65.526    63.467    61.426    59.405    57.405    55.427    53.471    51.539    49.632    47.751    45.896    44.068    42.269    40.499    38.758    37.048    35.369    33.722    32.108    30.527    28.979    27.467    25.989    24.548    23.142    21.774    20.443    19.150    17.895    16.679    15.502    14.366    13.269    12.214    11.199    10.226     9.295     8.406     7.560     6.757     5.998     5.282     4.610     3.983     3.401     2.863     2.371     1.924     1.523     1.169     0.860     0.599     0.384     0.217     0.097     0.025     0.000     0.000     0.000     0.000     0.000     0.000     0.000     0.000     0.000     0.000
     0.000     0.000     0.000     0.000     0.000     0.000     0.000     0.000     0.000     0.000     0.000     0.007     0.057     0.154     0.299     0.490     0.728     1.012     1.342     1.718     2.140     2.607     3.119     3.676     4.277     4.922     5.611     6.343     7.118     7.936     8.796     9.698    10.642    11.627    12.652    13.718    14.824    15.969    17.153    18.376    19.637    20.935    22.270    23.641    25.048    26.491    27.968    29.480    31.024    32.602    34.212    35.853    37.525    39.226    40.957    42.717    44.504    46.318    48.158    50.023    51.913    53.825    55.760    57.716    59.693    61.689    63.702    65.733    67.780    69.841    71.916    74.003    76.101    78.209    80.324    82.447    84.575    86.707    88.841    90.976    93.110    95.242    97.369    99.491   101.605   103.710   105.804   107.884   109.950   111.998   114.028   116.036   118.022   114.574   110.797   107.136   103.591   100.162    96.850    93.653    90.573    87.610    84.762    82.031    79.416    76.917    74.534    72.268    70.117    68.083    66.166    64.364    62.679    61.110    59.657    58.320    57.100    55.996    55.008    54.136    53.381    52.741    52.218    51.812    51.521    51.347    51.289    51.347    51.521    51.812    52.218    52.741    53.381    54.136    55.008    55.996    57.100    58.320    59.657    61.110    62.679    64.364    66.166    68.083    70.117    72.268    74.534    76.917    79.416    82.031    84.762    87.610    90.573    93.653    96.850   100.162   103.591   107.136   110.797   114.574   118.022   116.036   114.028   111.998   109.950   107.884   105.804   103.710   101.605    99.491    97.369    95.242    93.110    90.976    88.841    86.707    84.575    82.447    80.324    78.209    76.101    74.003    71.916    69.841    67.780    65.733    63.702    61.689    59.693    57.716    55.760    53.825    51.913    50.023    48.158    46.318    44.504    42.717    40.957    39.226    37.525    35.853    34.212    32.602    31.024    29.480    27.968    26.491    25.048    23.641    22.270    20.935    19.637    18.376    17.153    15.969    14.824    13.718    12.652    11.627    10.642     9.698     8.796     7.936     7.118     6.343     5.611     4.922     4.277     3.676     3.119     2.607     2.140     1.718     1.342     1.012     0.728     0.490     0.299     0.154     0.057     0.007     0.000     0.000     0.000     0.000     0.000     0.000     0.000     0.000     0.000     0.000
     0.000     0.000     0.000     0.000     0.000     0.000     0.000     0.000     0.000     0.000     0.000     0.000     0.027     0.102     0.223     0.390     0.604     0.864     1.170     1.522     1.918     2.360     2.846     3.376     3.951     4.569     5.231     5.935     6.683     7.472     8.304     9.177    10.091    11.046    12.042    13.077    14.152    15.266    16.418    17.608    18.836    20.101    21.403    22.740    24.113    25.521    26.962    28.438    29.946    31.487    33.059    34.663    36.296    37.959    39.651    41.371    43.118    44.891    46.690    48.514    50.361    52.230    54.122    56.034    57.967    59.917    61.886    63.871    65.872    67.886    69.914    71.953    74.003    76.062    78.129    80.202    82.280    84.362    86.446    88.530    90.613    92.694    94.770    96.840    98.902   100.954   102.996   105.024   107.037   109.033   111.010   112.967   114.900   116.809   117.131   113.470   109.925   106.496   103.184    99.988    96.908    93.944    91.096    88.365    85.750    83.251    80.868    78.602    76.452    74.418    72.500    70.699    69.013    67.444    65.991    64.655    63.434    62.330    61.342    60.471    59.715    59.076    58.553    58.146    57.855    57.681    57.623    57.681    57.855    58.146    58.553    59.076    59.715    60.471    61.342    62.330    63.434    64.655    65.991    67.444    69.013    70.699    72.500    74.418    76.452    78.602    80.868    83.251    85.750    88.365    91.096    93.944    96.908    99.988   103.184   106.496   109.925   113.470   117.131   116.809   114.900   112.967   111.010   109.033   107.037   105.024   102.996   100.954    98.902    96.840    94.770    92.694    90.613    88.530    86.446    84.362    82.280    80.202    78.129    76.062    74.003    71.953    69.914    67.886    65.872    63.871    61.886    59.917    57.967    56.034    54.122    52.230    50.361    48.514    46.690    44.891    43.118    41.371    39.651    37.959    36.296    34.663    33.059    31.487    29.946    28.438    26.962    25.521    24.113    22.740    21.403    20.101    18.836    17.608    16.418    15.266    14.152    13.077    12.042    11.046    10.091     9.177     8.304     7.472     6.683     5.935     5.231     4.569     3.951     3.376     2.846     2.360     1.918     1.522     1.170     0.864     0.604     0.390     0.223     0.102     0.027     0.000     0.000     0.000     0.000     0.000     0.000     0.000     0.000     0.000     0.000     0.000
     0.000     0.000     0.000     0.000     0.000     0.000     0.000     0.000     0.000     0.000     0.000     0.000     0.008     0.059     0.157     0.301     0.491     0.727     1.008     1.334     1.705     2.121     2.581     3.086     3.634     4.225     4.859     5.536     6.255     7.017     7.820     8.664     9.548    10.473    11.439    12.443    13.487    14.569    15.689    16.847    18.043    19.274    20.542    21.845    23.184    24.556    25.963    27.402    28.874    30.378    31.913    33.479    35.074    36.699    38.351    40.032    41.738    43.471    45.229    47.011    48.816    50.643    52.491    54.360    56.248    58.155    60.078    62.018    63.973    65.941    67.922    69.914    71.916    73.927    75.946    77.970    79.999    82.031    84.065    86.099    88.132    90.162    92.187    94.206    96.217    98.218   100.208   102.185   104.146   106.091   108.017   109.923   111.805   113.664   115.495   117.298   116.376   112.947   109.635   106.438   103.358   100.395    97.547    94.816    92.201    89.702    87.319    85.053    82.902    80.868    78.951    77.149    75.464    73.895    72.442    71.105    69.885    68.781    67.793    66.921    66.166    65.526    65.003    64.597    64.306    64.132    64.074    64.132    64.306    64.597    65.003    65.526    66.166    66.921    67.793    68.781    69.885    71.105    72.442    73.895    75.464    77.149    78.951    80.868    82.902    85.053    87.319    89.702    92.201    94.816    97.547   100.395   103.358   106.438   109.635   112.947   116.376   117.298   115.495   113.664   111.805   109.923   108.017   106.091   104.146   102.185   100.208    98.218    96.217    94.206    92.187    90.162    88.132    86.099    84.065    82.031    79.999    77.970    75.946    73.927    71.916    69.914    67.922    65.941    63.973    62.018    60.078    58.155    56.248    54.360    52.491    50.643    48.816    47.011    45.229    43.471    41.738    40.032    38.351    36.699    35.074    33.479    31.913    30.378    28.874    27.402    25.963    24.556    23.184    21.845    20.542    19.274    18.043    16.847    15.689    14.569    13.487    12.443    11.439    10.473     9.548     8.664     7.820     7.017     6.255     5.536     4.859     4.225     3.634     3.086     2.581     2.121     1.705     1.334     1.008     0.727     0.491     0.301     0.157     0.059     0.008     0.000     0.000     0.000     0.000     0.000     0.000     0.000     0.000     0.000     0.000     0.000
     0.000     0.000     0.000     0.000     0.000     0.000     0.000     0.000     0.000     0.000     0.000     0.000     0.000     0.028     0.102     0.222     0.388     0.599     0.855     1.157     1.502     1.892     2.327     2.804     3.326     3.890     4.497     5.146     5.837     6.570     7.343     8.158     9.013     9.908    10.843    11.817    12.829    13.880    14.968    16.094    17.256    18.455    19.689    20.958    22.262    23.599    24.970    26.374    27.810    29.277    30.775    32.303    33.860    35.446    37.059    38.700    40.367    42.059    43.775    45.516    47.279    49.064    50.869    52.695    54.539    56.402    58.280    60.175    62.084    64.006    65.941    67.886    69.841    71.805    73.775    75.751    77.732    79.715    81.700    83.684    85.667    87.647    89.622    91.591    93.552    95.503    97.442    99.368   101.279   103.174   105.050   106.905   108.738   110.547   112.329   114.084   115.808   117.501   116.201   113.005   109.925   106.961   104.114   101.382    98.767    96.268    93.886    91.619    89.469    87.435    85.517    83.716    82.031    80.462    79.009    77.672    76.452    75.348    74.360    73.488    72.732    72.093    71.570    71.163    70.873    70.699    70.640    70.699    70.873    71.163    71.570    72.093    72.732    73.488    74.360    75.348    76.452    77.672    79.009    80.462    82.031    83.716    85.517    87.435    89.469    91.619    93.886    96.268    98.767   101.382   104.114   106.961   109.925   113.005   116.201   117.501   115.808   114.084   112.329   110.547   108.738   106.905   105.050   103.174   101.279    99.368    97.442    95.503    93.552    91.591    89.622    87.647    85.667    83.684    81.700    79.715    77.732    75.751    73.775    71.805    69.841    67.886    65.941    64.006    62.084    60.175    58.280    56.402    54.539    52.695    50.869    49.064    47.279    45.516    43.775    42.059    40.367    38.700    37.059    35.446    33.860    32.303    30.775    29.277    27.810    26.374    24.970    23.599    22.262    20.958    19.689    18.455    17.256    16.094    14.968    13.880    12.829    11.817    10.843     9.908     9.013     8.158     7.343     6.570     5.837     5.146     4.497     3.890     3.326     2.804     2.327     1.892     1.502     1.157     0.855     0.599     0.388     0.222     0.102     0.028     0.000     0.000     0.000     0.000     0.000     0.000     0.000     0.000     0.000     0.000     0.000     0.000
     0.000     0.000     0.000     0.000     0.000     0.000     0.000     0.000     0.000     0.000     0.000     0.000     0.000     0.008     0.058     0.154     0.296     0.482     0.714     0.989     1.310     1.674     2.082     2.533     3.027     3.564     4.143     4.765     5.427     6.132     6.876     7.662     8.487     9.352    10.256    11.199    12.180    13.199    14.256    15.349    16.478    17.643    18.844    20.079    21.348    22.650    23.986    25.354    26.753    28.184    29.644    31.135    32.654    34.201    35.775    37.377    39.003    40.655    42.331    44.030    45.752    47.494    49.257    51.040    52.841    54.659    56.494    58.343    60.207    62.084    63.973    65.872    67.780    69.696    71.619    73.548    75.480    77.415    79.351    81.287    83.221    85.152    87.078    88.997    90.908    92.809    94.699    96.576    98.437   100.282   102.109   103.915   105.700   107.460   109.194   110.901   112.578   114.224   115.837   117.414   116.608   113.644   110.797   108.066   105.450   102.952   100.569    98.302    96.152    94.118    92.201    90.399    88.714    87.145    85.692    84.355    83.135    82.031    81.043    80.171    79.416    78.776    78.253    77.847    77.556    77.382    77.323    77.382    77.556    77.847    78.253    78.776    79.416    80.171    81.043    82.031    83.135    84.355    85.692    87.145    88.714    90.399    92.201    94.118    96.152    98.302   100.569   102.952   105.450   108.066   110.797   113.644   116.608   117.414   115.837   114.224   112.578   110.901   109.194   107.460   105.700   103.915   102.109   100.282    98.437    96.576    94.699    92.809    90.908    88.997    87.078    85.152    83.221    81.287    79.351    77.415    75.480    73.548    71.619    69.696    67.780    65.872    63.973    62.084    60.207    58.343    56.494    54.659    52.841    51.040    49.257    47.494    45.752    44.030    42.331    40.655    39.003    37.377    35.775    34.201    32.654    31.135    29.644    28.184    26.753    25.354    23.986    22.650    21.348    20.079    18.844    17.643    16.478    15.349    14.256    13.199    12.180    11.199    10.256     9.352     8.487     7.662     6.876     6.132     5.427     4.765     4.143     3.564     3.027     2.533     2.082     1.674     1.310     0.989     0.714     0.482     0.296     0.154     0.058     0.008     0.000     0.000     0.000     0.000     0.000     0.000     0.000     0.000     0.000     0.000     0.000     0.000
     0.000     0.000     0.000     0.000     0.000     0.000     0.000     0.000     0.000     0.000     0.000     0.000     0.000     0.000     0.026     0.098     0.215     0.377     0.583     0.833     1.128     1.466     1.848     2.272     2.739     3.249     3.800     4.394     5.028     5.703     6.419     7.175     7.970     8.805     9.679    10.591    11.541    12.528    13.552    14.612    15.709    16.841    18.007    19.208    20.443    21.710    23.010    24.342    25.706    27.099    28.523    29.976    31.457    32.965    34.501    36.063    37.650    39.262    40.897    42.555    44.235    45.935    47.656    49.396    51.154    52.928    54.719    56.524    58.343    60.175    62.018    63.871    65.733    67.603    69.479    71.360    73.245    75.133    77.021    78.909    80.794    82.677    84.554    86.424    88.287    90.139    91.980    93.808    95.621    97.418    99.196   100.954   102.691   104.404   106.091   107.751   109.383   110.983   112.551   114.084   115.581   117.039   117.596   114.865   112.250   109.751   107.368   105.102   102.952   100.918    99.000    97.198    95.513    93.944    92.491    91.155    89.934    88.830    87.842    86.970    86.215    85.576    85.053    84.646    84.355    84.181    84.123    84.181    84.355    84.646    85.053    85.576    86.215    86.970    87.842    88.830    89.934    91.155    92.491    93.944    95.513    97.198    99.000   100.918   102.952   105.102   107.368   109.751   112.250   114.865   117.596   117.039   115.581   114.084   112.551   110.983   109.383   107.751   106.091   104.404   102.691   100.954    99.196    97.418    95.621    93.808    91.980    90.139    88.287    86.424    84.554    82.677    80.794    78.909    77.021    75.133    73.245    71.360    69.479    67.603    65.733    63.871    62.018    60.175    58.343    56.524    54.719    52.928    51.154    49.396    47.656    45.935    44.235    42.555    40.897    39.262    37.650    36.063    34.501    32.965    31.457    29.976    28.523    27.099    25.706    24.342    23.010    21.710    20.443    19.208    18.007    16.841    15.709    14.612    13.552    12.528    11.541    10.591     9.679     8.805     7.970     7.175     6.419     5.703     5.028     4.394     3.800     3.249     2.739     2.272     1.848     1.466     1.128     0.833     0.583     0.377     0.215     0.098     0.026     0.000     0.000     0.000     0.000     0.000     0.000     0.000     0.000     0.000     0.000     0.000     0.000     0.000
     0.000     0.000     0.000     0.000     0.000     0.000     0.000     0.000     0.000     0.000     0.000     0.000     0.000     0.000     0.007     0.054     0.146     0.283     0.464     0.689     0.958     1.270     1.625     2.022     2.462     2.944     3.468     4.033     4.639     5.286     5.972     6.698     7.464     8.268     9.111     9.992    10.911    11.866    12.858    13.886    14.949    16.048    17.181    18.347    19.547    20.780    22.045    23.341    24.668    26.025    27.412    28.827    30.270    31.740    33.237    34.760    36.307    37.879    39.474    41.091    42.730    44.389    46.067    47.764    49.479    51.211    52.958    54.719    56.494    58.280    60.078    61.886    63.702    65.526    67.356    69.191    71.029    72.869    74.710    76.550    78.388    80.223    82.052    83.875    85.689    87.494    89.287    91.067    92.832    94.581    96.312    98.023    99.713   101.380   103.021   104.636   106.222   107.778   109.302   110.792   112.246   113.664   115.042   116.379   117.674   116.666   114.284   112.017   109.867   107.833   105.915   104.114   102.429   100.859    99.407    98.070    96.850    95.745    94.758    93.886    93.130    92.491    91.968    91.561    91.271    91.096    91.038    91.096    91.271    91.561    91.968    92.491    93.130    93.886    94.758    95.745    96.850    98.070    99.407   100.859   102.429   104.114   105.915   107.833   109.867   112.017   114.284   116.666   117.674   116.379   115.042   113.664   112.246   110.792   109.302   107.778   106.222   104.636   103.021   101.380    99.713    98.023    96.312    94.581    92.832    91.067    89.287    87.494    85.689    83.875    82.052    80.223    78.388    76.550    74.710    72.869    71.029    69.191    67.356    65.526    63.702    61.886    60.078    58.280    56.494    54.719    52.958    51.211    49.479    47.764    46.067    44.389    42.730    41.091    39.474    37.879    36.307    34.760    33.237    31.740    30.270    28.827    27.412    26.025    24.668    23.341    22.045    20.780    19.547    18.347    17.181    16.048    14.949    13.886    12.858    11.866    10.911     9.992     9.111     8.268     7.464     6.698     5.972     5.286     4.639     4.033     3.468     2.944     2.462     2.022     1.625     1.270     0.958     0.689     0.464     0.283     0.146     0.054     0.007     0.000     0.000     0.000     0.000     0.000     0.000     0.000     0.000     0.000     0.000     0.000     0.000     0.000
     0.000     0.000     0.000     0.000     0.000     0.000     0.000     0.000     0.000     0.000     0.000     0.000     0.000     0.000     0.000     0.023     0.090     0.202     0.358     0.557     0.799     1.085     1.414     1.784     2.197     2.652     3.147     3.684     4.261     4.879     5.536     6.233     6.968     7.743     8.555     9.405    10.291    11.215    12.175    13.170    14.201    15.266    16.365    17.497    18.663    19.861    21.090    22.350    23.641    24.962    26.311    27.689    29.094    30.527    31.985    33.469    34.977    36.508    38.063    39.639    41.237    42.855    44.491    46.146    47.819    49.507    51.211    52.928    54.659    56.402    58.155    59.917    61.689    63.467    65.251    67.039    68.831    70.625    72.419    74.213    76.004    77.791    79.573    81.349    83.116    84.874    86.620    88.353    90.072    91.774    93.459    95.124    96.768    98.389    99.985   101.555   103.097   104.610   106.091   107.539   108.952   110.329   111.668   112.967   114.224   115.438   116.608   117.732   116.899   114.865   112.947   111.146   109.460   107.891   106.438   105.102   103.881   102.777   101.789   100.918   100.162    99.523    99.000    98.593    98.302    98.128    98.070    98.128    98.302    98.593    99.000    99.523   100.162   100.918   101.789   102.777   103.881   105.102   106.438   107.891   109.460   111.146   112.947   114.865   116.899   117.732   116.608   115.438   114.224   112.967   111.668   110.329   108.952   107.539   106.091   104.610   103.097   101.555    99.985    98.389    96.768    95.124    93.459    91.774    90.072    88.353    86.620    84.874    83.116    81.349    79.573    77.791    76.004    74.213    72.419    70.625    68.831    67.039    65.251    63.467    61.689    59.917    58.155    56.402    54.659    52.928    51.211    49.507    47.819    46.146    44.491    42.855    41.237    39.639    38.063    36.508    34.977    33.469    31.985    30.527    29.094    27.689    26.311    24.962    23.641    22.350    21.090    19.861    18.663    17.497    16.365    15.266    14.201    13.170    12.175    11.215    10.291     9.405     8.555     7.743     6.968     6.233     5.536     4.879     4.261     3.684     3.147     2.652     2.197     1.784     1.414     1.085     0.799     0.557     0.358     0.202     0.090     0.023     0.000     0.000     0.000     0.000     0.000     0.000     0.000     0.000     0.000     0.000     0.000     0.000     0.000     0.000
     0.000     0.000     0.000     0.000     0.000     0.000     0.000     0.000     0.000     0.000     0.000     0.000     0.000     0.000     0.000     0.005     0.047     0.134     0.264     0.437     0.654     0.913     1.215     1.558     1.944     2.371     2.838     3.347     3.896     4.484     5.112     5.779     6.484     7.228     8.010     8.828     9.684    10.575    11.503    12.466    13.463    14.495    15.560    16.659    17.790    18.952    20.147    21.371    22.626    23.910    25.223    26.563    27.931    29.325    30.745    32.190    33.659    35.151    36.665    38.201    39.758    41.334    42.930    44.543    46.173    47.819    49.479    51.154    52.841    54.539    56.248    57.967    59.693    61.426    63.165    64.908    66.654    68.402    70.150    71.898    73.642    75.384    77.119    78.848    80.569    82.280    83.980    85.667    87.340    88.997    90.636    92.256    93.855    95.431    96.984    98.511   100.010   101.480   102.919   104.326   105.700   107.037   108.337   109.598   110.819   111.998   113.134   114.224   115.268   116.265   117.212   118.109   116.608   115.039   113.586   112.250   111.029   109.925   108.937   108.066   107.310   106.671   106.148   105.741   105.450   105.276   105.218   105.276   105.450   105.741   106.148   106.671   107.310   108.066   108.937   109.925   111.029   112.250   113.586   115.039   116.608   118.109   117.212   116.265   115.268   114.224   113.134   111.998   110.819   109.598   108.337   107.037   105.700   104.326   102.919   101.480   100.010    98.511    96.984    95.431    93.855    92.256    90.636    88.997    87.340    85.667    83.980    82.280    80.569    78.848    77.119    75.384    73.642    71.898    70.150    68.402    66.654    64.908    63.165    61.426    59.693    57.967    56.248    54.539    52.841    51.154    49.479    47.819    46.173    44.543    42.930    41.334    39.758    38.201    36.665    35.151    33.659    32.190    30.745    29.325    27.931    26.563    25.223    23.910    22.626    21.371    20.147    18.952    17.790    16.659    15.560    14.495    13.463    12.466    11.503    10.575     9.684     8.828     8.010     7.228     6.484     5.779     5.112     4.484     3.896     3.347     2.838     2.371     1.944     1.558     1.215     0.913     0.654     0.437     0.264     0.134     0.047     0.005     0.000     0.000     0.000     0.000     0.000     0.000     0.000     0.000     0.000     0.000     0.000     0.000     0.000     0.000
     0.000     0.000     0.000     0.000     0.000     0.000     0.000     0.000     0.000     0.000     0.000     0.000     0.000     0.000     0.000     0.000     0.018     0.079     0.183     0.331     0.521     0.754     1.029     1.345     1.703     2.103     2.542     3.022     3.542     4.102     4.700     5.337     6.013     6.726     7.477     8.264     9.088     9.948    10.843    11.773    12.738    13.736    14.768    15.832    16.929    18.057    19.215    20.405    21.623    22.871    24.147    25.450    26.780    28.137    29.518    30.924    32.354    33.807    35.282    36.777    38.294    39.829    41.383    42.955    44.543    46.146    47.764    49.396    51.040    52.695    54.360    56.034    57.716    59.405    61.099    62.797    64.498    66.201    67.904    69.606    71.305    73.001    74.691    76.374    78.049    79.715    81.370    83.011    84.639    86.251    87.845    89.421    90.976    92.509    94.018    95.503    96.960    98.389    99.787   101.154   102.488   103.787   105.050   106.274   107.460   108.604   109.706   110.765   111.778   112.745   113.664   114.534   115.353   116.122   116.838   117.501   118.109   117.189   116.201   115.330   114.574   113.935   113.412   113.005   112.715   112.540   112.482   112.540   112.715   113.005   113.412   113.935   114.574   115.330   116.201   117.189   118.109   117.501   116.838   116.122   115.353   114.534   113.664   112.745   111.778   110.765   109.706   108.604   107.460   106.274   105.050   103.787   102.488   101.154    99.787    98.389    96.960    95.503    94.018    92.509    90.976    89.421    87.845    86.251    84.639    83.011    81.370    79.715    78.049    76.374    74.691    73.001    71.305    69.606    67.904    66.201    64.498    62.797    61.099    59.405    57.716    56.034    54.360    52.695    51.040    49.396    47.764    46.146    44.543    42.955    41.383    39.829    38.294    36.777    35.282    33.807    32.354    30.924    29.518    28.137    26.780    25.450    24.147    22.871    21.623    20.405    19.215    18.057    16.929    15.832    14.768    13.736    12.738    11.773    10.843     9.948     9.088     8.264     7.477     6.726     6.013     5.337     4.700     4.102     3.542     3.022     2.542     2.103     1.703     1.345     1.029     0.754     0.521     0.331     0.183     0.079     0.018     0.000     0.000     0.000     0.000     0.000     0.000     0.000     0.000     0.000     0.000     0.000     0.000     0.000     0.000     0.000
     0.000     0.000     0.000     0.000     0.000     0.000     0.000     0.000     0.000     0.000     0.000     0.000     0.000     0.000     0.000     0.000     0.002     0.038     0.117     0.238     0.402     0.609     0.857     1.146     1.476     1.848     2.259     2.711     3.202     3.732     4.301     4.909     5.554     6.237     6.956     7.713     8.505     9.333    10.196    11.094    12.025    12.990    13.988    15.019    16.081    17.174    18.298    19.451    20.634    21.845    23.085    24.351    25.644    26.962    28.306    29.673    31.064    32.478    33.913    35.369    36.845    38.340    39.853    41.383    42.930    44.491    46.067    47.656    49.257    50.869    52.491    54.122    55.760    57.405    59.055    60.709    62.365    64.023    65.681    67.338    68.993    70.643    72.289    73.927    75.558    77.178    78.788    80.386    81.969    83.537    85.088    86.620    88.132    89.622    91.090    92.532    93.948    95.337    96.696    98.024    99.319   100.581   101.807   102.996   104.146   105.257   106.327   107.354   108.337   109.275   110.166   111.010   111.805   112.551   113.245   113.888   114.477   115.013   115.495   115.922   116.293   116.608   116.867   117.068   117.212   117.298   117.327   117.298   117.212   117.068   116.867   116.608   116.293   115.922   115.495   115.013   114.477   113.888   113.245   112.551   111.805   111.010   110.166   109.275   108.337   107.354   106.327   105.257   104.146   102.996   101.807   100.581    99.319    98.024    96.696    95.337    93.948    92.532    91.090    89.622    88.132    86.620    85.088    83.537    81.969    80.386    78.788    77.178    75.558    73.927    72.289    70.643    68.993    67.338    65.681    64.023    62.365    60.709    59.055    57.405    55.760    54.122    52.491    50.869    49.257    47.656    46.067    44.491    42.930    41.383    39.853    38.340    36.845    35.369    33.913    32.478    31.064    29.673    28.306    26.962    25.644    24.351    23.085    21.845    20.634    19.451    18.298    17.174    16.081    15.019    13.988    12.990    12.025    11.094    10.196     9.333     8.505     7.713     6.956     6.237     5.554     4.909     4.301     3.732     3.202     2.711     2.259     1.848     1.476     1.146     0.857     0.609     0.402     0.238     0.117     0.038     0.002     0.000     0.000     0.000     0.000     0.000     0.000     0.000     0.000     0.000     0.000     0.000     0.000     0.000     0.000     0.000
     0.000     0.000     0.000     0.000     0.000     0.000     0.000     0.000     0.000     0.000     0.000     0.000     0.000     0.000     0.000     0.000     0.000     0.012     0.065     0.160     0.298     0.477     0.698     0.960     1.263     1.607     1.990     2.413     2.875     3.376     3.916     4.493     5.109     5.761     6.450     7.175     7.936     8.732     9.563    10.428    11.326    12.258    13.223    14.219    15.247    16.305    17.394    18.512    19.659    20.834    22.037    23.266    24.522    25.803    27.108    28.438    29.790    31.165    32.560    33.977    35.413    36.867    38.340    39.829    41.334    42.855    44.389    45.935    47.494    49.064    50.643    52.230    53.825    55.427    57.033    58.643    60.256    61.870    63.484    65.096    66.707    68.313    69.914    71.508    73.095    74.672    76.238    77.791    79.331    80.856    82.364    83.853    85.323    86.772    88.198    89.600    90.976    92.325    93.645    94.935    96.193    97.418    98.608    99.763   100.880   101.958   102.996   103.992   104.946   105.856   106.721   107.539   108.310   109.033   109.706   110.329   110.901   111.421   111.888   112.302   112.661   112.967   113.217   113.412   113.552   113.636   113.664   113.636   113.552   113.412   113.217   112.967   112.661   112.302   111.888   111.421   110.901   110.329   109.706   109.033   108.310   107.539   106.721   105.856   104.946   103.992   102.996   101.958   100.880    99.763    98.608    97.418    96.193    94.935    93.645    92.325    90.976    89.600    88.198    86.772    85.323    83.853    82.364    80.856    79.331    77.791    76.238    74.672    73.095    71.508    69.914    68.313    66.707    65.096    63.484    61.870    60.256    58.643    57.033    55.427    53.825    52.230    50.643    49.064    47.494    45.935    44.389    42.855    41.334    39.829    38.340    36.867    35.413    33.977    32.560    31.165    29.790    28.438    27.108    25.803    24.522    23.266    22.037    20.834    19.659    18.512    17.394    16.305    15.247    14.219    13.223    12.258    11.326    10.428     9.563     8.732     7.936     7.175     6.450     5.761     5.109     4.493     3.916     3.376     2.875     2.413     1.990     1.607     1.263     0.960     0.698     0.477     0.298     0.160     0.065     0.012     0.000     0.000     0.000     0.000     0.000     0.000     0.000     0.000     0.000     0.000     0.000     0.000     0.000     0.000     0.000     0.000
     0.000     0.000     0.000     0.000     0.000     0.000     0.000     0.000     0.000     0.000     0.000     0.000     0.000     0.000     0.000     0.000     0.000     0.000     0.028     0.097     0.208     0.361     0.555     0.790     1.065     1.380     1.735     2.130     2.563     3.035     3.545     4.093     4.678     5.299     5.957     6.651     7.381     8.145     8.944     9.776    10.642    11.541    12.471    13.434    14.427    15.451    16.505    17.588    18.699    19.838    21.004    22.197    23.416    24.659    25.927    27.218    28.532    29.868    31.225    32.602    33.998    35.413    36.845    38.294    39.758    41.237    42.730    44.235    45.752    47.279    48.816    50.361    51.913    53.471    55.034    56.601    58.170    59.741    61.312    62.881    64.447    66.010    67.568    69.119    70.662    72.195    73.718    75.229    76.726    78.209    79.675    81.123    82.551    83.959    85.345    86.707    88.044    89.354    90.636    91.888    93.110    94.299    95.455    96.576    97.660    98.706    99.713   100.680   101.605   102.488   103.327   104.121   104.868   105.569   106.222   106.826   107.380   107.884   108.337   108.738   109.087   109.383   109.625   109.814   109.950   110.031   110.058   110.031   109.950   109.814   109.625   109.383   109.087   108.738   108.337   107.884   107.380   106.826   106.222   105.569   104.868   104.121   103.327   102.488   101.605   100.680    99.713    98.706    97.660    96.576    95.455    94.299    93.110    91.888    90.636    89.354    88.044    86.707    85.345    83.959    82.551    81.123    79.675    78.209    76.726    75.229    73.718    72.195    70.662    69.119    67.568    66.010    64.447    62.881    61.312    59.741    58.170    56.601    55.034    53.471    51.913    50.361    48.816    47.279    45.752    44.235    42.730    41.237    39.758    38.294    36.845    35.413    33.998    32.602    31.225    29.868    28.532    27.218    25.927    24.659    23.416    22.197    21.004    19.838    18.699    17.588    16.505    15.451    14.427    13.434    12.471    11.541    10.642     9.776     8.944     8.145     7.381     6.651     5.957     5.299     4.678     4.093     3.545     3.035     2.563     2.130     1.735     1.380     1.065     0.790     0.555     0.361     0.208     0.097     0.028     0.000     0.000     0.000     0.000     0.000     0.000     0.000     0.000     0.000     0.000     0.000     0.000     0.000     0.000     0.000     0.000     0.000
     0.000     0.000     0.000     0.000     0.000     0.000     0.000     0.000     0.000     0.000     0.000     0.000     0.000     0.000     0.000     0.000     0.000     0.000     0.006     0.049     0.134     0.260     0.426     0.634     0.881     1.169     1.495     1.861     2.266     2.708     3.189     3.707     4.261     4.853     5.480     6.143     6.841     7.573     8.340     9.140     9.973    10.838    11.735    12.664    13.623    14.612    15.631    16.679    17.755    18.858    19.988    21.144    22.326    23.533    24.763    26.016    27.292    28.589    29.907    31.245    32.602    33.977    35.369    36.777    38.201    39.639    41.091    42.555    44.030    45.516    47.011    48.514    50.023    51.539    53.060    54.584    56.111    57.638    59.166    60.692    62.216    63.736    65.251    66.759    68.259    69.751    71.231    72.700    74.156    75.596    77.021    78.428    79.816    81.184    82.530    83.853    85.152    86.424    87.669    88.885    90.072    91.226    92.348    93.435    94.487    95.503    96.480    97.418    98.315    99.172    99.985   100.755   101.480   102.159   102.792   103.378   103.915   104.404   104.843   105.231   105.569   105.856   106.091   106.274   106.406   106.484   106.511   106.484   106.406   106.274   106.091   105.856   105.569   105.231   104.843   104.404   103.915   103.378   102.792   102.159   101.480   100.755    99.985    99.172    98.315    97.418    96.480    95.503    94.487    93.435    92.348    91.226    90.072    88.885    87.669    86.424    85.152    83.853    82.530    81.184    79.816    78.428    77.021    75.596    74.156    72.700    71.231    69.751    68.259    66.759    65.251    63.736    62.216    60.692    59.166    57.638    56.111    54.584    53.060    51.539    50.023    48.514    47.011    45.516    44.030    42.555    41.091    39.639    38.201    36.777    35.369    33.977    32.602    31.245    29.907    28.589    27.292    26.016    24.763    23.533    22.326    21.144    19.988    18.858    17.755    16.679    15.631    14.612    13.623    12.664    11.735    10.838     9.973     9.140     8.340     7.573     6.841     6.143     5.480     4.853     4.261     3.707     3.189     2.708     2.266     1.861     1.495     1.169     0.881     0.634     0.426     0.260     0.134     0.049     0.006     0.000     0.000     0.000     0.000     0.000     0.000     0.000     0.000     0.000     0.000     0.000     0.000     0.000     0.000     0.000     0.000     0.000
[truncated: 55,463 more chars]
