# Supplementary material for: The near-field tsunami generated by the 15 January 2022 eruption of the Hunga Tonga-Hunga Ha’apai volcano and its impact on Tongatapu, Tonga
Source: Sci Rep. 2022 Sep 7;12:15187. doi: 10.1038/s41598-022-19486-w (PMC9452557; doi:10.1038/s41598-022-19486-w)
Supplement: Supplementary file 3 — Supplementary Information 3. [file 41598_2022_19486_MOESM3_ESM.zip]

Archive with 60 entries (60 files):
- T010R3arr.asc
- T025R3arr.asc
- T050R3arr.asc
- T075R3arr.asc
- T100R3arr.asc
- T125R3arr.asc
- T150R3arr.asc
- T175R3arr.asc
- T200R3arr.asc
- T225R3arr.asc
- T250R3arr.asc
- T300R3arr.asc
- T350R3arr.asc
- T400R3arr.asc
- T450R3arr.asc
- T500R3arr.asc
- T550R3arr.asc
- T600R3arr.asc
- T750R3arr.asc
- T900R3arr.asc
- Z010R0max.asc
- Z010R3max.asc
- Z025R0max.asc
- Z025R3max.asc
- Z050R0max.asc
- Z050R3max.asc
- Z075R0max.asc
- Z075R3max.asc
- Z100R0max.asc
- Z100R3max.asc
- Z125R0max.asc
- Z125R3max.asc
- Z150R0max.asc
- Z150R3max.asc
- Z175R0max.asc
- Z175R3max.asc
- Z200R0max.asc
- Z200R3max.asc
- Z225R0max.asc
- Z225R3max.asc
- Z250R0max.asc
- Z250R3max.asc
- Z300R0max.asc
- Z300R3max.asc
- Z350R0max.asc
- Z350R3max.asc
- Z400R0max.asc
- Z400R3max.asc
- Z450R0max.asc
- Z450R3max.asc
- Z500R0max.asc
- Z500R3max.asc
- Z550R0max.asc
- Z550R3max.asc
- Z600R0max.asc
- Z600R3max.asc
- Z750R0max.asc
- Z750R3max.asc
- Z900R0max.asc
- Z900R3max.asc
