# Supplementary material for: The near-field tsunami generated by the 15 January 2022 eruption of the Hunga Tonga-Hunga Ha’apai volcano and its impact on Tongatapu, Tonga
Source: Sci Rep. 2022 Sep 7;12:15187. doi: 10.1038/s41598-022-19486-w (PMC9452557; doi:10.1038/s41598-022-19486-w)
Supplement: Supplementary file 3 — Supplementary Information 3. [file 41598_2022_19486_MOESM3_ESM.zip › T010R3arr.asc]

ncols                      1800
nrows                      1260
xllcorner              -175.500
yllcorner               -21.300
cellsize      0.000277777784504
NODATA_value  -9999
     5.808     5.807     5.810     5.794     5.795     5.795     5.789     5.787     5.785     5.789     5.783     5.804     5.790     5.745     5.789     5.785     5.804     5.789     5.783     5.777     5.780     5.778     5.804     5.798     5.791     5.792     5.777     5.780     5.783     5.778     5.782     5.785     5.792     5.761     5.763     5.772     5.790     5.770     5.749     5.701     5.574     5.567     5.572     5.567     5.572     5.567     5.572     5.750     5.766     5.731     5.698     5.691     5.660     5.627     5.580     5.572     5.566     5.556     5.552     5.544     5.540     5.532     5.532     5.532     5.532     5.532     5.532     5.532     5.532     5.532     5.532     5.532     5.532     5.532     5.532     5.532     5.532     5.532     5.532     5.532     5.532     5.532     5.532     5.532     5.544     5.552     5.544     5.532     5.532     5.532     5.532     5.532     5.540     5.550     5.552     5.556     5.558     5.567     5.579     5.602     5.646     5.668     5.700     5.783     5.799     5.785     5.780     5.782     5.827     5.832     5.833     5.838     5.836     5.835     5.839     5.841     5.839     5.835     5.838     5.832     5.842     5.813     5.805     5.811     5.811     5.810     5.813     5.810     5.811     5.808     5.827     5.833     5.829     5.832     5.829     5.835     5.811     5.815     5.815     5.811     5.816     5.822     5.820     5.860     5.860     5.777     5.808     5.804     5.804     5.805     5.810     5.804     5.795     5.829     5.838     5.841     5.829     5.842     5.844     5.841     5.841     5.845     5.838     5.832     5.829     5.858     5.861     5.833     5.860     5.839     5.847     5.852     5.850     5.847     5.847     5.842     5.845     5.831     5.820     5.827     5.827     5.824     5.829     5.838     5.832     5.829     5.857     5.855     5.844     5.850     5.857     5.850     5.854     5.850     5.831     5.847     5.845     5.845     5.844     5.854     5.881     5.878     5.880     5.847     5.842     5.835     5.872     5.874     5.874     5.872     5.876     5.874     5.871     5.871     5.869     5.874     5.885     5.864     5.881     5.874     5.876     5.878     5.881     5.876     5.878     5.872     5.874     5.876     5.861     5.880     5.860     5.878     5.876     5.876     5.871     5.871     5.871     5.872     5.876     5.857     5.878     5.881     5.863     5.863     5.861     5.883     5.888     5.883     5.886     5.876     5.881     5.880     5.883     5.880     5.876     5.871     5.874     5.878     5.876     5.878     5.861     5.876     5.874     5.871     5.872     5.871     5.888     5.863     5.861     5.855     5.861     5.866     5.832     5.893     5.893     5.890     5.886     5.890     5.888     5.883     5.881     5.885     5.883     5.885     5.881     5.883     5.878     5.872     5.876     5.872     5.869     5.871     5.872     5.871     5.855     5.857     5.858     5.857     5.783     5.861     5.831     5.813     5.832     5.832     5.831     5.833     5.835     5.839     5.839     5.833     5.833     5.829     5.824     5.831     5.829     5.838     5.824     5.827     5.822     5.827     5.826     5.829     5.829     5.831     5.827     5.832     5.829     5.826     5.820     5.819     5.824     5.819     5.824     5.815     5.811     5.811     5.807     5.810     5.787     5.782     5.813     5.816     5.785     5.782     5.749     5.790     5.822     5.820     5.770     5.789     5.745     5.778     5.780     5.780     5.778     5.796     5.770     5.767     5.770     5.807     5.777     5.761     5.760     5.785     5.744     5.775     5.777     5.772     5.777     5.755     5.756     5.753     5.752     5.750     5.796     5.756     5.800     5.802     5.802     5.755     5.726     5.724     5.724     5.724     5.724     5.756     5.760     5.742     5.747     5.744     5.742     5.745     5.742     5.747     5.744     5.737     5.756     5.735     5.773     5.778     5.770     5.778     5.770     5.766     5.770     5.766     5.790     5.738     5.777     5.772     5.789     5.729     5.729     5.772     5.749     5.750     5.756     5.761     5.760     5.763     5.747     5.766     5.747     5.755     5.750     5.752     5.749     5.750     5.753     5.758     5.766     5.753     5.749     5.773     5.773     5.752     5.773     5.750     5.778     5.745     5.780     5.785     5.789     5.807     5.752     5.778     5.783     5.790     5.782     5.780     5.783     5.783     5.782     5.780     5.796     5.794     5.782     5.787     5.783     5.782     5.783     5.782     5.780     5.780     5.777     5.768     5.766     5.766     5.767     5.763     5.763     5.756     5.750     5.770     5.777     5.772     5.772     5.777     5.773     5.770     5.770     5.795     5.775     5.782     5.786     5.785     5.790     5.786     5.780     5.755     5.752     5.753     5.750     5.832     5.831     5.820     5.820     5.819     5.820     5.780     5.782     5.878     5.876     5.785     5.807     5.811     5.820     5.822     5.824     5.798     5.826     5.819     5.826     5.807     5.827     5.824     5.822     5.820     5.822     5.858     5.869     5.871     5.872     5.860     5.872     5.855     5.869     5.866     5.860     5.863     5.861     5.861     5.861     5.864     5.888     5.888     5.888     5.890     5.888     5.885     5.906     5.832     5.904     5.833     5.899     5.911     5.918     5.917     5.914     5.864     5.860     5.943     5.939     5.941     5.943     5.945     5.954     5.959     5.951     5.965     5.965     5.968     5.924     5.945     5.962     5.963     5.966     5.963     5.963     5.966     5.965     5.974     5.926     5.981     5.998     6.002     6.004     5.909     5.941     5.941     5.939     5.943     5.943     5.941     5.941     5.945     5.946     5.950     5.972     5.950     5.966     5.948     6.006     5.948     5.987     5.990     5.987     5.989     5.985     5.987     5.993     6.019     6.015     6.007     6.013     6.009     6.031     6.031     6.033     6.035     6.037     6.037     6.037     6.037     6.039     6.041     6.037     6.037     6.046     6.046     6.046     6.050     6.044     6.048     6.042     6.041     6.042     6.051     6.053     6.051     6.055     6.058     6.058     6.061     6.076     6.078     6.078     6.083     6.080     6.091     6.091     6.093     6.094     6.095     6.098     6.099     6.082     6.085     6.102     6.083     6.086     6.089     6.083     6.109     6.111     6.115     6.078     6.082     6.123     6.123     6.126     6.122     6.118     6.122     6.115     6.115     6.119     6.141     6.143     6.139     6.141     6.143     6.143     6.146     6.129     6.148     6.145     6.148     6.143     6.141     6.145     6.143     6.145     6.157     6.165     6.154     6.168     6.170     6.172     6.174     6.178     6.178     6.178     6.179     6.181     6.181     6.185     6.185     6.187     6.190     6.191     6.191     6.195     6.196     6.198     6.202     6.198     6.208     6.207     6.208     6.210     6.213     6.215     6.216     6.219     6.220     6.220     6.225     6.229     6.229     6.233     6.233     6.233     6.232     6.233     6.232     6.235     6.236     6.236     6.239     6.242     6.241     6.244     6.250     6.252     6.252     6.252     6.255     6.258     6.261     6.262     6.264     6.265     6.269     6.274     6.276     6.277     6.279     6.281     6.282     6.286     6.286     6.288     6.291     6.291     6.294     6.297     6.300     6.304     6.305     6.308     6.311     6.315     6.319     6.321     6.326     6.328     6.332     6.335     6.337     6.338     6.342     6.344     6.345     6.347     6.347     6.349     6.352     6.355     6.361     6.362     6.363     6.362     6.364     6.369     6.371     6.371     6.376     6.376     6.382     6.385     6.385     6.388     6.390     6.393     6.395     6.397     6.398     6.401     6.402     6.402     6.407     6.409     6.411     6.411     6.411     6.412     6.414     6.415     6.416     6.421     6.421     6.423     6.428     6.430     6.430     6.435     6.437     6.439     6.442     6.442     6.442     6.446     6.447     6.449     6.452     6.454     6.456     6.459     6.460     6.462     6.466     6.467     6.469     6.473     6.477     6.477     6.482     6.483     6.485     6.487     6.490     6.492     6.497     6.499     6.502     6.505     6.508     6.510     6.513     6.515     6.516     6.520     6.521     6.523     6.526     6.528     6.529     6.532     6.535     6.537     6.540     6.542     6.544     6.548     6.549     6.550     6.552     6.554     6.555     6.557     6.558     6.560     6.562     6.565     6.565     6.567     6.570     6.574     6.577     6.577     6.580     6.585     6.585     6.585     6.588     6.589     6.591     6.591     6.593     6.596     6.600     6.601     6.604     6.607     6.608     6.609     6.612     6.613     6.614     6.616     6.619     6.619     6.622     6.626     6.628     6.633     6.636     6.636     6.638     6.639     6.641     6.642     6.644     6.645     6.650     6.652     6.653     6.657     6.660     6.662     6.667     6.668     6.670     6.673     6.676     6.677     6.680     6.682     6.685     6.688     6.690     6.694     6.697     6.700     6.701     6.704     6.707     6.709     6.711     6.714     6.716     6.719     6.720     6.722     6.726     6.728     6.731     6.733     6.735     6.736     6.737     6.738     6.739     6.740     6.742     6.743     6.743     6.743     6.745     6.748     6.750     6.754     6.759     6.761     6.761     6.764     6.772     6.772     6.770     6.772     6.772     6.778     6.778     6.782     6.785     6.787     6.788     6.790     6.792     6.793     6.797     6.798     6.800     6.802     6.804     6.807     6.815     6.815     6.816     6.821     6.829     6.831     6.835     6.835     6.835     6.837     6.838     6.841     6.848     6.850     6.850     6.850     6.858     6.859     6.859     6.859     6.861     6.869     6.873     6.874     6.878     6.878     6.880     6.883     6.885     6.891     6.894     6.896     6.897     6.899     6.902     6.905     6.911     6.915     6.920     6.927     6.929     6.932     6.940     6.942     6.945     6.948     6.952     6.954     6.957     6.959     6.963     6.966     6.970     6.972     6.976     6.978     7.010     7.010     7.011     7.014     7.019     7.020     7.022     7.020     7.022     7.026     7.034     7.035     7.046     7.055     7.059     7.059     7.062     7.064     7.068     7.074     7.078     7.079     7.083     7.086     7.093     7.097     7.098     7.099     7.105     7.109     7.114     7.125     7.130     7.132     7.139     7.142     7.145     7.150     7.154     7.159     7.165     7.168     7.172     7.176     7.178     7.183     7.190     7.194     7.197     7.204     7.207     7.209     7.217     7.222     7.226     7.233     7.237     7.242     7.247     7.250     7.254     7.264     7.267     7.271     7.278     7.282     7.287     7.297     7.300     7.304     7.313     7.319     7.322     7.333     7.339     7.346     7.356     7.363     7.369     7.381     7.389     7.396     7.409     7.419     7.425     7.441     7.452     7.460     7.476     7.487     7.497     7.517     7.529     7.538     7.560     7.572     7.583     7.606     7.617     7.627     7.650     7.662     7.672     7.696     7.711     7.721     7.746     7.759     7.772     7.798     7.813     7.826     7.854     7.868     7.881     7.909     7.925     7.938     7.968     7.985     7.997     8.028     8.046     8.061     8.091     8.108     8.124     8.152     8.169     8.181     8.206     8.221     8.235     8.259     8.274     8.285     8.311     8.324     8.337     8.362     8.376     8.390     8.414     8.428     8.440     8.469     8.483     8.495     8.520     8.536     8.549     8.575     8.591     8.604     8.630     8.646     8.658     8.685     8.702     8.715     8.740     8.754     8.770     8.795     8.809     8.822     8.851     8.867     8.882     8.907     8.921     8.935     8.962     8.978     8.994     9.022     9.037     9.052     9.079     9.096     9.109     9.139     9.154     9.169     9.196     9.213     9.227     9.257     9.274     9.289     9.314     9.331     9.345     9.371     9.385     9.400     9.428     9.442     9.457     9.482     9.496     9.507     9.531     9.545     9.557     9.580     9.591     9.602     9.624     9.635     9.646     9.667     9.676     9.687     9.704     9.716     9.726     9.741     9.750     9.760     9.776     9.785     9.793     9.809     9.817     9.826     9.843     9.854     9.861     9.875     9.883     9.893     9.909     9.918     9.927     9.941     9.950     9.959     9.974     9.985     9.994    10.011    10.019    10.028    10.044    10.053    10.063    10.080    10.089    10.100    10.114    10.124    10.135    10.150    10.160    10.169    10.186    10.198    10.207    10.224    10.237    10.246    10.265    10.274    10.285    10.300    10.313    10.322    10.342    10.353    10.364    10.383    10.394    10.403    10.424    10.435    10.444    10.463    10.476    10.486    10.507    10.519    10.525    10.545    10.557    10.566    10.589    10.601    10.611    10.633    10.647    10.657    10.677    10.689    10.700    10.720    10.731    10.745    10.764    10.774    10.782    10.808    10.815    10.827    10.850    10.862    10.874    10.895    10.908    10.919    10.940    10.953    10.964    10.982    10.995    11.005    11.027    11.039    11.048    11.070    11.079    11.091    11.111    11.123    11.132    11.153    11.166    11.177    11.195    11.205    11.217    11.238    11.249    11.260    11.281    11.295    11.305    11.327    11.339    11.350    11.372    11.382    11.394    11.420    11.430    11.448    11.466    11.482    11.496    11.518    11.532    11.544    11.567    11.582    11.594    11.619    11.630    11.643    11.667    11.682    11.692    11.715    11.730    11.744    11.767    11.781    11.793    11.819    11.835    11.849    11.873    11.887    11.900    11.929    11.945    11.957    11.989    12.005    12.020    12.050    12.064    12.080    12.107    12.126    12.142    12.173    12.187    12.207    12.242    12.256    12.273    12.307    12.326    12.339    12.373    12.391    12.410    12.443    12.461    12.478    12.509    12.527    12.546    12.581    12.594    12.617    12.655    12.673    12.692    12.729    12.750    12.767    12.802    12.825    12.846    12.879    12.895    12.914    12.950    12.967    12.985    13.018    13.035    13.054    13.082    13.100    13.114    13.139    13.155    13.172    13.202    13.219    13.235    13.261    13.276    13.290    13.320    13.337    13.353    13.379    13.395    13.411    13.438    13.456    13.471    13.494    13.510    13.526    13.552    13.567    13.580    13.607    13.624    13.635    13.659    13.670    13.681    13.708    13.720    13.733    13.752    13.764    13.778    13.800    13.813    13.828    13.852    13.866    13.880    13.910    13.922    13.937    13.967    13.985    13.997    14.024    14.042    14.057    14.081    14.095    14.108    14.139    14.157    14.173    14.196    14.214    14.233    14.258    14.274    14.289    14.319    14.335    14.354    14.382    14.398    14.415    14.452    14.468    14.481    14.515    14.528    14.547    14.579    14.596    14.612    14.641    14.657    14.671    14.692    14.708    14.722    14.744    14.758    14.770    14.797    14.811    14.822    14.839    14.854    14.864    14.881    14.895    14.905    14.924    14.933    14.945    14.974    14.983    14.993    15.006    15.010    15.016    15.031    15.039    15.052    15.069    15.078    15.085    15.099    15.106    15.113    15.119    15.123    15.139    15.153    15.159    15.167    15.189    15.204    15.211    15.216    15.222    15.238    15.252    15.256    15.262    15.275    15.283    15.289    15.302    15.308    15.312    15.322    15.329    15.333    15.349    15.350    15.361    15.373    15.379    15.382    15.392    15.406    15.415    15.438    15.443    15.447    15.465    15.472    15.485    15.494    15.503    15.511    15.516    15.520    15.529    15.555    15.560    15.566    15.579    15.585    15.587    15.595    15.596    15.618    15.654    15.655    15.657    15.681    15.689    15.692    15.700    15.725    15.722    15.718    15.757    15.761    15.759    15.761    15.763    15.799    15.799    15.802    15.806    15.806    15.841    15.846    15.856    15.857    15.862    15.876    15.883    15.904    15.915    15.922    15.935    15.939    15.944    15.963    15.969    15.977    15.988    15.989    15.994    16.020    16.022    16.027    16.027    16.033    16.038    16.070    16.078    16.081    16.103    16.105    16.109    16.122    16.127    16.130    16.162    16.164    16.167    16.185    16.188    16.202    16.214    16.223    16.227    16.243    16.247    16.254    16.266    16.272    16.277    16.286    16.291    16.297    16.315    16.318    16.328    16.339    16.342    16.350    16.354    16.358    16.359    16.361    16.361    16.359    16.359    16.361    16.361    16.359    16.359    16.359    16.357    16.355    16.353    16.344    16.335    16.321    16.308    16.305    16.302    16.279    16.274    16.270    16.253    16.250    16.247    16.243    16.223    16.220    16.211    16.202    16.196    16.191    16.167    16.166    16.162    16.141    16.138    16.133    16.128    16.125    16.090    16.085    16.081    16.071    16.067    16.060    16.053    16.047    16.033    16.024    16.022    16.020    15.989    15.988    15.988    15.985    15.957    15.952    15.946    15.939    15.935    15.913    15.908    15.902    15.890    15.876    15.876    15.845    15.841    15.837    15.830    15.826    15.810    15.806    15.803    15.799    15.789    15.787    15.766    15.747    15.745    15.743
     5.832     5.811     5.807     5.813     5.802     5.804     5.804     5.790     5.792     5.796     5.750     5.804     5.813     5.810     5.816     5.820     5.820     5.794     5.819     5.783     5.813     5.804     5.786     5.791     5.773     5.782     5.786     5.782     5.701     5.749     5.767     5.761     5.795     5.761     5.804     5.798     5.770     5.787     5.782     5.574     5.567     5.567     5.567     5.567     5.567     5.572     5.579     5.600     5.633     5.602     5.705     5.672     5.640     5.608     5.574     5.567     5.558     5.556     5.552     5.544     5.540     5.532     5.532     5.532     5.532     5.532     5.532     5.532     5.532     5.532     5.532     5.532     5.532     5.532     5.532     5.532     5.532     5.532     5.532     5.532     5.532     5.532     5.537     5.540     5.544     5.546     5.544     5.540     5.537     5.532     5.532     5.532     5.540     5.544     5.552     5.556     5.558     5.560     5.574     5.582     5.603     5.647     5.668     5.579     5.783     5.579     5.572     5.841     5.831     5.789     5.786     5.790     5.844     5.839     5.844     5.844     5.844     5.839     5.833     5.850     5.827     5.820     5.826     5.815     5.811     5.815     5.813     5.815     5.819     5.813     5.832     5.822     5.835     5.829     5.833     5.827     5.836     5.822     5.813     5.816     5.822     5.816     5.820     5.826     5.816     5.811     5.815     5.808     5.791     5.808     5.805     5.852     5.839     5.820     5.855     5.852     5.848     5.844     5.838     5.844     5.839     5.822     5.854     5.850     5.855     5.836     5.858     5.839     5.860     5.848     5.854     5.847     5.852     5.848     5.845     5.845     5.842     5.845     5.838     5.820     5.824     5.827     5.822     5.871     5.838     5.833     5.867     5.861     5.858     5.854     5.872     5.874     5.833     5.852     5.878     5.869     5.848     5.854     5.847     5.848     5.854     5.839     5.836     5.839     5.838     5.839     5.839     5.874     5.878     5.878     5.874     5.878     5.874     5.880     5.874     5.880     5.881     5.885     5.881     5.874     5.881     5.876     5.878     5.881     5.883     5.880     5.878     5.881     5.866     5.864     5.864     5.863     5.878     5.871     5.869     5.872     5.871     5.866     5.860     5.878     5.872     5.888     5.866     5.886     5.866     5.880     5.883     5.880     5.878     5.872     5.883     5.874     5.867     5.874     5.881     5.871     5.876     5.881     5.860     5.881     5.866     5.861     5.874     5.876     5.880     5.872     5.893     5.871     5.897     5.858     5.866     5.904     5.866     5.867     5.894     5.893     5.890     5.890     5.886     5.890     5.886     5.890     5.886     5.885     5.886     5.886     5.885     5.881     5.876     5.876     5.872     5.874     5.871     5.876     5.872     5.861     5.863     5.861     5.858     5.866     5.864     5.833     5.838     5.844     5.835     5.841     5.838     5.842     5.842     5.838     5.836     5.836     5.829     5.836     5.838     5.832     5.829     5.833     5.826     5.836     5.831     5.832     5.832     5.836     5.833     5.831     5.835     5.826     5.827     5.820     5.838     5.836     5.822     5.816     5.810     5.813     5.815     5.820     5.783     5.815     5.819     5.820     5.819     5.787     5.790     5.822     5.824     5.813     5.775     5.772     5.766     5.782     5.778     5.775     5.783     5.772     5.794     5.773     5.804     5.802     5.800     5.792     5.789     5.782     5.787     5.778     5.783     5.775     5.780     5.760     5.755     5.760     5.708     5.802     5.802     5.764     5.761     5.760     5.737     5.731     5.731     5.729     5.727     5.733     5.729     5.733     5.740     5.749     5.745     5.750     5.747     5.740     5.745     5.742     5.749     5.772     5.738     5.780     5.764     5.775     5.750     5.772     5.773     5.772     5.775     5.772     5.735     5.783     5.738     5.735     5.777     5.731     5.777     5.775     5.738     5.772     5.750     5.756     5.766     5.750     5.755     5.763     5.755     5.752     5.755     5.755     5.755     5.760     5.755     5.764     5.770     5.773     5.756     5.777     5.753     5.758     5.778     5.773     5.752     5.780     5.750     5.802     5.807     5.761     5.767     5.758     5.790     5.794     5.789     5.786     5.789     5.785     5.780     5.785     5.798     5.792     5.786     5.789     5.786     5.786     5.789     5.785     5.780     5.764     5.772     5.775     5.773     5.770     5.772     5.770     5.773     5.768     5.792     5.777     5.772     5.775     5.778     5.775     5.777     5.775     5.772     5.802     5.802     5.778     5.783     5.787     5.786     5.792     5.795     5.761     5.756     5.752     5.782     5.763     5.835     5.826     5.820     5.827     5.850     5.785     5.786     5.880     5.880     5.854     5.813     5.820     5.831     5.826     5.827     5.826     5.829     5.820     5.835     5.836     5.833     5.826     5.827     5.829     5.858     5.829     5.869     5.863     5.863     5.855     5.874     5.871     5.869     5.860     5.866     5.866     5.864     5.861     5.864     5.871     5.880     5.894     5.891     5.893     5.891     5.890     5.838     5.904     5.904     5.900     5.904     5.914     5.918     5.914     5.919     5.939     5.945     5.939     5.945     5.941     5.945     5.950     5.941     5.946     5.955     5.923     5.954     5.927     5.972     5.972     5.974     5.970     5.970     5.970     5.972     5.968     5.915     5.979     5.978     5.985     5.991     5.953     5.959     5.941     5.943     5.946     5.945     5.946     5.945     5.945     5.950     5.948     5.953     5.959     5.966     5.974     5.950     5.972     5.981     6.007     5.983     5.989     5.994     5.993     5.990     6.023     6.026     6.015     6.017     6.021     6.025     6.015     6.035     6.037     6.037     6.037     6.041     6.041     6.041     6.041     6.044     6.044     6.042     6.048     6.048     6.048     6.050     6.048     6.051     6.044     6.051     6.042     6.051     6.057     6.053     6.055     6.058     6.062     6.062     6.069     6.080     6.080     6.086     6.082     6.086     6.091     6.097     6.098     6.099     6.099     6.102     6.104     6.086     6.089     6.093     6.087     6.091     6.086     6.090     6.086     6.116     6.090     6.083     6.089     6.083     6.121     6.125     6.129     6.131     6.127     6.123     6.118     6.145     6.119     6.145     6.118     6.143     6.148     6.148     6.131     6.150     6.153     6.151     6.150     6.145     6.150     6.153     6.148     6.150     6.151     6.168     6.172     6.170     6.172     6.176     6.179     6.179     6.181     6.183     6.185     6.186     6.186     6.190     6.189     6.190     6.193     6.193     6.193     6.198     6.199     6.202     6.205     6.205     6.212     6.210     6.213     6.215     6.216     6.219     6.220     6.222     6.224     6.229     6.230     6.232     6.233     6.235     6.238     6.235     6.238     6.239     6.242     6.239     6.239     6.242     6.244     6.245     6.247     6.250     6.255     6.256     6.254     6.255     6.256     6.259     6.264     6.267     6.269     6.270     6.276     6.277     6.279     6.281     6.282     6.285     6.288     6.291     6.291     6.293     6.296     6.297     6.299     6.302     6.305     6.308     6.311     6.314     6.319     6.322     6.324     6.326     6.332     6.335     6.338     6.342     6.344     6.345     6.349     6.351     6.354     6.353     6.353     6.354     6.357     6.360     6.366     6.366     6.367     6.369     6.373     6.374     6.376     6.380     6.382     6.385     6.385     6.387     6.388     6.393     6.395     6.397     6.398     6.400     6.404     6.404     6.407     6.409     6.411     6.412     6.414     6.415     6.417     6.419     6.419     6.421     6.423     6.425     6.426     6.428     6.431     6.435     6.437     6.439     6.440     6.442     6.444     6.447     6.449     6.450     6.452     6.453     6.457     6.459     6.461     6.462     6.464     6.466     6.469     6.471     6.475     6.479     6.479     6.482     6.485     6.487     6.490     6.494     6.495     6.497     6.500     6.503     6.505     6.508     6.511     6.515     6.516     6.520     6.521     6.525     6.526     6.528     6.531     6.532     6.533     6.537     6.539     6.542     6.544     6.548     6.549     6.552     6.554     6.555     6.556     6.557     6.558     6.560     6.562     6.564     6.566     6.569     6.570     6.574     6.575     6.579     6.580     6.583     6.585     6.588     6.589     6.591     6.593     6.595     6.595     6.598     6.598     6.601     6.603     6.606     6.608     6.611     6.612     6.614     6.616     6.619     6.621     6.621     6.624     6.626     6.630     6.631     6.636     6.638     6.639     6.641     6.642     6.644     6.645     6.647     6.648     6.652     6.655     6.657     6.660     6.662     6.665     6.667     6.670     6.673     6.674     6.677     6.680     6.682     6.685     6.687     6.690     6.694     6.695     6.699     6.701     6.704     6.706     6.709     6.711     6.713     6.716     6.719     6.720     6.724     6.726     6.730     6.731     6.733     6.735     6.737     6.738     6.739     6.740     6.742     6.743     6.745     6.746     6.747     6.748     6.750     6.752     6.756     6.757     6.759     6.764     6.766     6.767     6.770     6.773     6.777     6.775     6.777     6.778     6.782     6.785     6.787     6.788     6.790     6.793     6.795     6.797     6.798     6.800     6.803     6.807     6.808     6.811     6.814     6.819     6.821     6.821     6.824     6.829     6.837     6.838     6.840     6.840     6.841     6.845     6.848     6.852     6.854     6.856     6.856     6.862     6.864     6.865     6.865     6.869     6.873     6.876     6.878     6.881     6.885     6.886     6.888     6.890     6.896     6.899     6.902     6.904     6.905     6.907     6.913     6.915     6.918     6.927     6.933     6.935     6.939     6.942     6.947     6.948     6.952     6.955     6.959     6.963     6.965     6.966     6.970     6.974     6.978     6.987     7.003     7.010     7.013     7.016     7.019     7.020     7.024     7.026     7.026     7.035     7.043     7.048     7.052     7.052     7.057     7.062     7.064     7.066     7.068     7.072     7.076     7.081     7.085     7.088     7.097     7.104     7.104     7.105     7.107     7.112     7.116     7.118     7.128     7.135     7.137     7.142     7.145     7.151     7.156     7.160     7.165     7.170     7.172     7.178     7.181     7.185     7.191     7.196     7.199     7.204     7.207     7.211     7.217     7.223     7.227     7.232     7.237     7.243     7.248     7.254     7.258     7.261     7.269     7.274     7.278     7.283     7.290     7.297     7.300     7.306     7.311     7.319     7.326     7.330     7.339     7.346     7.353     7.363     7.371     7.378     7.389     7.398     7.407     7.419     7.429     7.439     7.452     7.461     7.474     7.487     7.499     7.513     7.528     7.541     7.556     7.572     7.586     7.600     7.618     7.632     7.646     7.664     7.679     7.694     7.713     7.730     7.744     7.763     7.780     7.795     7.816     7.835     7.850     7.871     7.889     7.906     7.926     7.946     7.963     7.985     8.004     8.022     8.045     8.066     8.083     8.107     8.127     8.145     8.169     8.186     8.204     8.225     8.242     8.259     8.278     8.294     8.311     8.330     8.346     8.362     8.382     8.398     8.413     8.431     8.449     8.464     8.483     8.502     8.517     8.537     8.554     8.570     8.590     8.608     8.626     8.646     8.663     8.680     8.699     8.718     8.735     8.754     8.772     8.790     8.809     8.826     8.842     8.863     8.883     8.902     8.922     8.939     8.956     8.978     8.994     9.010     9.033     9.052     9.070     9.092     9.111     9.128     9.150     9.169     9.187     9.209     9.227     9.246     9.267     9.287     9.304     9.326     9.345     9.363     9.382     9.401     9.418     9.439     9.457     9.474     9.494     9.509     9.526     9.543     9.560     9.576     9.593     9.609     9.622     9.639     9.652     9.667     9.683     9.694     9.708     9.720     9.732     9.746     9.758     9.770     9.781     9.794     9.804     9.815     9.828     9.837     9.847     9.862     9.873     9.883     9.894     9.906     9.916     9.929     9.938     9.950     9.960     9.972     9.981     9.994    10.005    10.017    10.030    10.041    10.052    10.064    10.074    10.087    10.100    10.110    10.120    10.135    10.147    10.158    10.170    10.180    10.191    10.209    10.219    10.231    10.242    10.257    10.269    10.285    10.296    10.305    10.319    10.332    10.346    10.361    10.374    10.388    10.402    10.415    10.426    10.441    10.457    10.468    10.481    10.494    10.508    10.524    10.538    10.552    10.566    10.578    10.589    10.607    10.620    10.635    10.650    10.665    10.679    10.695    10.709    10.722    10.738    10.752    10.766    10.780    10.793    10.808    10.822    10.833    10.850    10.866    10.880    10.895    10.913    10.926    10.940    10.958    10.971    10.983    10.998    11.012    11.024    11.039    11.056    11.070    11.085    11.097    11.113    11.127    11.141    11.153    11.169    11.183    11.196    11.210    11.224    11.237    11.255    11.269    11.283    11.296    11.312    11.327    11.344    11.356    11.374    11.387    11.400    11.417    11.433    11.449    11.466    11.479    11.498    11.514    11.532    11.548    11.563    11.580    11.598    11.615    11.633    11.647    11.662    11.682    11.700    11.714    11.732    11.746    11.763    11.782    11.798    11.814    11.833    11.852    11.868    11.887    11.907    11.922    11.940    11.962    11.977    12.000    12.022    12.041    12.062    12.082    12.100    12.121    12.143    12.165    12.187    12.205    12.226    12.250    12.271    12.292    12.319    12.338    12.359    12.382    12.404    12.428    12.450    12.472    12.496    12.519    12.541    12.565    12.590    12.610    12.635    12.661    12.685    12.711    12.737    12.763    12.783    12.811    12.835    12.860    12.885    12.910    12.933    12.957    12.982    13.002    13.026    13.050    13.071    13.091    13.113    13.129    13.150    13.174    13.190    13.213    13.235    13.254    13.274    13.293    13.314    13.332    13.354    13.371    13.388    13.409    13.429    13.451    13.471    13.488    13.510    13.529    13.548    13.566    13.585    13.603    13.624    13.642    13.658    13.676    13.693    13.707    13.725    13.743    13.758    13.770    13.787    13.806    13.822    13.836    13.852    13.873    13.895    13.913    13.935    13.950    13.967    13.987    14.007    14.024    14.047    14.066    14.085    14.104    14.120    14.142    14.167    14.182    14.201    14.222    14.240    14.262    14.283    14.298    14.319    14.338    14.361    14.382    14.399    14.424    14.443    14.465    14.489    14.509    14.528    14.550    14.568    14.588    14.612    14.629    14.652    14.673    14.692    14.709    14.725    14.739    14.753    14.765    14.780    14.796    14.809    14.822    14.833    14.846    14.857    14.867    14.881    14.897    14.911    14.916    14.924    14.954    14.969    14.986    14.996    15.004    15.011    15.024    15.035    15.045    15.060    15.075    15.083    15.096    15.106    15.111    15.120    15.122    15.133    15.147    15.153    15.164    15.179    15.189    15.207    15.215    15.221    15.230    15.246    15.249    15.259    15.269    15.278    15.285    15.297    15.307    15.310    15.319    15.326    15.341    15.350    15.353    15.361    15.371    15.379    15.385    15.393    15.400    15.412    15.435    15.443    15.454    15.465    15.473    15.481    15.494    15.502    15.508    15.516    15.519    15.531    15.555    15.559    15.573    15.578    15.587    15.589    15.595    15.600    15.613    15.620    15.652    15.655    15.665    15.687    15.690    15.702    15.707    15.730    15.740    15.749    15.754    15.759    15.761    15.764    15.798    15.802    15.803    15.810    15.816    15.831    15.840    15.848    15.859    15.862    15.877    15.883    15.896    15.902    15.928    15.932    15.937    15.946    15.965    15.972    15.981    15.988    15.992    16.002    16.008    16.020    16.025    16.028    16.041    16.044    16.068    16.074    16.080    16.095    16.103    16.112    16.120    16.127    16.130    16.148    16.160    16.168    16.177    16.187    16.193    16.211    16.223    16.227    16.237    16.247    16.253    16.262    16.270    16.277    16.286    16.292    16.297    16.302    16.325    16.331    16.339    16.344    16.351    16.355    16.359    16.359    16.359    16.361    16.359    16.359    16.361    16.361    16.361    16.359    16.359    16.361    16.359    16.355    16.350    16.328    16.322    16.308    16.305    16.302    16.282    16.275    16.270    16.259    16.253    16.247    16.240    16.226    16.224    16.218    16.200    16.198    16.196    16.170    16.166    16.164    16.147    16.144    16.133    16.130    16.103    16.094    16.089    16.083    16.075    16.070    16.062    16.053    16.048    16.033    16.025    16.022    16.020    16.019    15.994    15.992    15.991    15.969    15.953    15.948    15.943    15.927    15.921    15.913    15.908    15.898    15.890    15.860    15.848    15.843    15.838    15.833    15.826    15.818    15.811    15.806    15.803    15.792    15.789    15.785    15.759    15.752    15.747
     5.813     5.767     5.815     5.810     5.827     5.820     5.822     5.794     5.790     5.804     5.824     5.796     5.820     5.811     5.794     5.810     5.819     5.778     5.796     5.824     5.820     5.789     5.792     5.787     5.783     5.787     5.785     5.789     5.747     5.755     5.789     5.804     5.766     5.798     5.802     5.804     5.772     5.750     5.787     5.791     5.587     5.579     5.572     5.567     5.572     5.579     5.574     5.580     5.602     5.580     5.574     5.667     5.633     5.602     5.580     5.562     5.560     5.556     5.550     5.546     5.542     5.540     5.532     5.532     5.540     5.532     5.532     5.540     5.532     5.532     5.540     5.532     5.532     5.540     5.532     5.532     5.540     5.532     5.532     5.540     5.532     5.532     5.540     5.542     5.544     5.548     5.544     5.542     5.540     5.532     5.532     5.540     5.542     5.546     5.554     5.556     5.558     5.560     5.580     5.588     5.585     5.631     5.674     5.745     5.580     5.836     5.580     5.787     5.844     5.786     5.844     5.787     5.842     5.845     5.847     5.845     5.850     5.844     5.826     5.831     5.854     5.832     5.819     5.831     5.820     5.826     5.819     5.816     5.827     5.831     5.824     5.829     5.827     5.824     5.835     5.820     5.831     5.820     5.819     5.822     5.820     5.820     5.827     5.820     5.854     5.816     5.811     5.815     5.811     5.816     5.810     5.854     5.816     5.854     5.852     5.858     5.854     5.848     5.852     5.854     5.845     5.854     5.858     5.854     5.860     5.855     5.839     5.860     5.855     5.854     5.850     5.854     5.852     5.852     5.848     5.844     5.850     5.820     5.860     5.820     5.824     5.826     5.820     5.881     5.861     5.867     5.838     5.844     5.848     5.869     5.869     5.872     5.854     5.858     5.854     5.844     5.867     5.850     5.845     5.852     5.847     5.854     5.888     5.839     5.845     5.839     5.844     5.874     5.874     5.878     5.881     5.874     5.878     5.880     5.883     5.878     5.886     5.890     5.885     5.885     5.890     5.881     5.880     5.885     5.881     5.885     5.881     5.874     5.886     5.871     5.871     5.866     5.880     5.878     5.876     5.872     5.880     5.876     5.880     5.885     5.881     5.867     5.872     5.869     5.888     5.885     5.876     5.876     5.871     5.885     5.872     5.880     5.874     5.881     5.871     5.874     5.871     5.860     5.864     5.881     5.861     5.867     5.881     5.872     5.874     5.883     5.874     5.897     5.863     5.880     5.872     5.909     5.869     5.869     5.893     5.861     5.858     5.896     5.891     5.894     5.893     5.890     5.890     5.890     5.893     5.886     5.888     5.883     5.881     5.885     5.878     5.880     5.874     5.872     5.871     5.872     5.866     5.869     5.866     5.869     5.871     5.872     5.869     5.841     5.864     5.838     5.842     5.848     5.848     5.833     5.845     5.842     5.838     5.832     5.829     5.852     5.836     5.833     5.829     5.839     5.835     5.839     5.838     5.839     5.836     5.842     5.839     5.829     5.845     5.829     5.822     5.842     5.845     5.811     5.816     5.819     5.819     5.816     5.831     5.820     5.827     5.820     5.819     5.822     5.756     5.815     5.820     5.755     5.813     5.778     5.789     5.778     5.785     5.782     5.780     5.778     5.773     5.782     5.777     5.782     5.786     5.794     5.787     5.790     5.791     5.785     5.787     5.768     5.790     5.780     5.760     5.756     5.760     5.712     5.770     5.763     5.760     5.764     5.804     5.770     5.733     5.729     5.733     5.792     5.737     5.756     5.750     5.755     5.750     5.747     5.752     5.749     5.755     5.749     5.744     5.777     5.770     5.780     5.772     5.783     5.780     5.775     5.780     5.777     5.773     5.745     5.742     5.804     5.802     5.796     5.794     5.775     5.737     5.783     5.744     5.749     5.747     5.750     5.786     5.785     5.770     5.768     5.761     5.756     5.760     5.756     5.760     5.764     5.761     5.764     5.764     5.772     5.764     5.775     5.780     5.760     5.778     5.755     5.787     5.791     5.795     5.804     5.761     5.804     5.796     5.770     5.804     5.791     5.795     5.790     5.792     5.790     5.791     5.790     5.795     5.791     5.791     5.790     5.789     5.791     5.785     5.778     5.783     5.782     5.783     5.777     5.772     5.775     5.773     5.772     5.777     5.773     5.766     5.783     5.789     5.773     5.778     5.780     5.777     5.783     5.778     5.802     5.804     5.798     5.791     5.795     5.787     5.798     5.794     5.827     5.760     5.755     5.787     5.758     5.829     5.836     5.827     5.822     5.855     5.790     5.885     5.820     5.789     5.819     5.841     5.798     5.839     5.829     5.831     5.829     5.832     5.826     5.832     5.835     5.829     5.831     5.839     5.833     5.827     5.833     5.863     5.871     5.869     5.869     5.863     5.861     5.869     5.861     5.869     5.866     5.863     5.866     5.872     5.878     5.897     5.874     5.893     5.894     5.891     5.896     5.900     5.907     5.909     5.904     5.914     5.907     5.914     5.919     5.924     5.869     5.950     5.871     5.941     5.945     5.950     5.946     5.958     5.958     5.959     5.955     5.946     5.948     5.930     5.976     5.972     5.974     5.972     5.970     5.966     5.972     5.913     5.972     5.983     5.954     5.950     5.996     5.953     5.946     5.950     5.945     5.948     5.948     5.946     5.951     5.954     5.953     5.958     5.957     5.959     5.976     5.972     5.983     6.011     5.983     5.990     6.004     5.995     5.996     5.995     6.022     6.025     6.018     6.013     6.015     6.011     6.018     6.022     6.042     6.041     6.039     6.042     6.042     6.044     6.046     6.046     6.050     6.046     6.051     6.050     6.053     6.054     6.051     6.057     6.048     6.051     6.058     6.055     6.061     6.058     6.061     6.063     6.064     6.069     6.069     6.074     6.070     6.089     6.087     6.095     6.099     6.097     6.099     6.099     6.102     6.104     6.107     6.091     6.113     6.091     6.116     6.116     6.115     6.090     6.093     6.119     6.116     6.126     6.086     6.087     6.133     6.135     6.126     6.135     6.137     6.143     6.125     6.119     6.125     6.146     6.148     6.151     6.151     6.153     6.154     6.155     6.153     6.153     6.148     6.153     6.155     6.155     6.163     6.151     6.170     6.174     6.172     6.172     6.176     6.181     6.179     6.183     6.183     6.185     6.189     6.189     6.189     6.193     6.191     6.195     6.196     6.196     6.198     6.199     6.202     6.205     6.205     6.208     6.213     6.216     6.219     6.220     6.222     6.224     6.225     6.229     6.229     6.232     6.235     6.235     6.239     6.239     6.241     6.242     6.242     6.244     6.245     6.242     6.247     6.247     6.250     6.250     6.250     6.255     6.256     6.259     6.258     6.259     6.261     6.265     6.267     6.269     6.272     6.276     6.279     6.282     6.283     6.286     6.286     6.289     6.293     6.294     6.296     6.299     6.300     6.302     6.305     6.307     6.310     6.313     6.317     6.321     6.322     6.328     6.330     6.335     6.338     6.342     6.347     6.349     6.350     6.354     6.357     6.360     6.359     6.361     6.362     6.363     6.369     6.373     6.373     6.373     6.374     6.374     6.378     6.380     6.383     6.385     6.387     6.388     6.388     6.390     6.395     6.398     6.398     6.401     6.404     6.406     6.407     6.407     6.410     6.412     6.415     6.416     6.421     6.421     6.423     6.423     6.425     6.426     6.428     6.431     6.433     6.435     6.437     6.439     6.442     6.444     6.444     6.446     6.449     6.450     6.452     6.452     6.454     6.458     6.460     6.463     6.464     6.466     6.469     6.471     6.475     6.477     6.481     6.482     6.485     6.487     6.490     6.492     6.495     6.497     6.500     6.502     6.505     6.507     6.510     6.513     6.516     6.518     6.521     6.525     6.526     6.528     6.531     6.532     6.535     6.537     6.539     6.542     6.544     6.548     6.549     6.551     6.552     6.554     6.556     6.558     6.559     6.561     6.562     6.565     6.566     6.569     6.572     6.574     6.577     6.579     6.580     6.583     6.585     6.588     6.591     6.593     6.596     6.596     6.598     6.600     6.601     6.601     6.604     6.606     6.608     6.609     6.612     6.614     6.616     6.619     6.622     6.624     6.626     6.628     6.630     6.631     6.635     6.636     6.639     6.641     6.644     6.645     6.647     6.648     6.650     6.653     6.655     6.657     6.660     6.662     6.665     6.667     6.670     6.671     6.674     6.677     6.679     6.682     6.685     6.687     6.690     6.692     6.695     6.699     6.700     6.703     6.706     6.707     6.710     6.713     6.716     6.717     6.720     6.724     6.726     6.730     6.731     6.735     6.736     6.737     6.738     6.740     6.742     6.743     6.744     6.746     6.747     6.750     6.752     6.752     6.754     6.756     6.759     6.761     6.764     6.768     6.770     6.772     6.773     6.775     6.777     6.780     6.780     6.782     6.787     6.787     6.790     6.792     6.793     6.795     6.798     6.800     6.801     6.802     6.805     6.810     6.810     6.816     6.819     6.821     6.822     6.824     6.826     6.827     6.837     6.840     6.841     6.843     6.843     6.845     6.848     6.855     6.858     6.856     6.861     6.864     6.867     6.869     6.869     6.871     6.874     6.876     6.881     6.883     6.886     6.888     6.891     6.893     6.897     6.899     6.904     6.905     6.907     6.911     6.913     6.921     6.923     6.927     6.937     6.939     6.942     6.944     6.945     6.948     6.952     6.955     6.959     6.963     6.966     6.968     6.972     6.976     6.979     7.002     7.003     7.006     7.010     7.016     7.019     7.020     7.022     7.028     7.030     7.039     7.044     7.046     7.052     7.055     7.057     7.060     7.062     7.066     7.070     7.072     7.076     7.079     7.085     7.090     7.093     7.104     7.105     7.107     7.111     7.112     7.117     7.122     7.123     7.130     7.137     7.142     7.147     7.151     7.157     7.162     7.166     7.170     7.174     7.178     7.183     7.187     7.192     7.197     7.202     7.206     7.209     7.213     7.217     7.223     7.230     7.233     7.237     7.243     7.248     7.254     7.258     7.264     7.269     7.274     7.280     7.285     7.291     7.297     7.302     7.306     7.311     7.317     7.325     7.332     7.337     7.344     7.353     7.361     7.369     7.378     7.387     7.396     7.407     7.417     7.429     7.439     7.449     7.461     7.474     7.485     7.499     7.511     7.526     7.540     7.554     7.570     7.585     7.602     7.617     7.632     7.648     7.664     7.681     7.698     7.713     7.731     7.750     7.766     7.783     7.801     7.818     7.836     7.854     7.872     7.892     7.910     7.928     7.947     7.967     7.985     8.005     8.025     8.043     8.064     8.083     8.105     8.126     8.145     8.164     8.185     8.206     8.224     8.244     8.261     8.279     8.298     8.315     8.332     8.350     8.367     8.383     8.402     8.417     8.435     8.452     8.469     8.485     8.505     8.522     8.537     8.556     8.575     8.590     8.609     8.627     8.645     8.665     8.680     8.699     8.716     8.737     8.753     8.772     8.790     8.807     8.826     8.844     8.862     8.882     8.899     8.918     8.939     8.956     8.973     8.992     9.010     9.028     9.049     9.069     9.086     9.107     9.124     9.145     9.162     9.185     9.202     9.222     9.242     9.260     9.280     9.299     9.318     9.338     9.357     9.377     9.398     9.416     9.433     9.452     9.470     9.489     9.509     9.526     9.540     9.557     9.574     9.590     9.607     9.624     9.639     9.653     9.668     9.685     9.698     9.713     9.726     9.739     9.751     9.765     9.776     9.790     9.802     9.814     9.823     9.835     9.847     9.859     9.868     9.881     9.893     9.902     9.915     9.927     9.938     9.948     9.960     9.970     9.983     9.993    10.002    10.015    10.027    10.037    10.050    10.063    10.074    10.085    10.096    10.107    10.120    10.132    10.142    10.155    10.169    10.178    10.189    10.202    10.214    10.226    10.238    10.249    10.263    10.277    10.289    10.304    10.316    10.328    10.342    10.352    10.369    10.380    10.395    10.409    10.421    10.435    10.448    10.462    10.476    10.489    10.500    10.516    10.530    10.545    10.559    10.573    10.585    10.598    10.613    10.626    10.641    10.655    10.671    10.685    10.698    10.713    10.728    10.743    10.758    10.773    10.785    10.800    10.813    10.827    10.841    10.855    10.872    10.885    10.900    10.913    10.929    10.945    10.959    10.974    10.989    11.002    11.015    11.031    11.044    11.059    11.074    11.090    11.104    11.117    11.131    11.144    11.158    11.172    11.187    11.202    11.215    11.229    11.240    11.257    11.274    11.285    11.300    11.313    11.328    11.346    11.361    11.374    11.389    11.404    11.420    11.435    11.452    11.466    11.483    11.499    11.516    11.532    11.548    11.566    11.582    11.599    11.615    11.632    11.650    11.666    11.682    11.700    11.716    11.730    11.749    11.765    11.782    11.800    11.816    11.832    11.850    11.868    11.887    11.904    11.922    11.940    11.957    11.979    11.997    12.016    12.037    12.057    12.076    12.095    12.116    12.137    12.158    12.179    12.202    12.223    12.244    12.263    12.285    12.308    12.331    12.352    12.373    12.397    12.419    12.443    12.465    12.486    12.509    12.531    12.552    12.577    12.600    12.622    12.649    12.676    12.700    12.723    12.749    12.772    12.798    12.823    12.846    12.872    12.897    12.918    12.945    12.968    12.991    13.013    13.038    13.063    13.085    13.107    13.127    13.146    13.166    13.186    13.205    13.227    13.248    13.268    13.287    13.309    13.328    13.350    13.369    13.388    13.409    13.427    13.443    13.466    13.489    13.503    13.524    13.546    13.566    13.585    13.603    13.622    13.643    13.661    13.678    13.697    13.713    13.728    13.746    13.765    13.778    13.794    13.810    13.830    13.846    13.861    13.880    13.900    13.924    13.942    13.961    13.977    13.995    14.015    14.035    14.052    14.071    14.091    14.108    14.128    14.149    14.168    14.189    14.209    14.230    14.248    14.269    14.286    14.307    14.328    14.344    14.365    14.387    14.403    14.431    14.443    14.463    14.490    14.507    14.531    14.550    14.568    14.589    14.613    14.633    14.646    14.669    14.692    14.705    14.722    14.735    14.748    14.759    14.770    14.783    14.796    14.808    14.819    14.830    14.841    14.852    14.863    14.873    14.885    14.894    14.908    14.916    14.931    14.948    14.964    14.983    14.991    15.000    15.013    15.027    15.035    15.046    15.066    15.081    15.090    15.104    15.109    15.113    15.120    15.135    15.145    15.152    15.162    15.173    15.183    15.194    15.204    15.216    15.235    15.241    15.249    15.256    15.263    15.272    15.276    15.294    15.302    15.307    15.313    15.323    15.337    15.349    15.353    15.360    15.371    15.379    15.385    15.393    15.402    15.409    15.418    15.452    15.455    15.465    15.472    15.478    15.493    15.502    15.509    15.516    15.522    15.526    15.550    15.553    15.575    15.579    15.589    15.593    15.598    15.605    15.614    15.622    15.652    15.655    15.661    15.677    15.697    15.702    15.713    15.730    15.735    15.740    15.745    15.761    15.761    15.764    15.792    15.805    15.806    15.810    15.820    15.826    15.838    15.841    15.859    15.863    15.870    15.879    15.902    15.904    15.919    15.927    15.939    15.948    15.964    15.972    15.981    15.988    15.999    16.003    16.010    16.019    16.022    16.036    16.042    16.047    16.053    16.066    16.080    16.095    16.105    16.114    16.122    16.125    16.132    16.136    16.153    16.166    16.176    16.185    16.191    16.209    16.218    16.227    16.232    16.243    16.256    16.260    16.264    16.277    16.288    16.294    16.298    16.303    16.319    16.332    16.341    16.346    16.353    16.354    16.358    16.361    16.361    16.361    16.359    16.359    16.361    16.361    16.359    16.359    16.359    16.361    16.361    16.357    16.339    16.329    16.321    16.308    16.305    16.300    16.282    16.277    16.270    16.263    16.257    16.249    16.243    16.230    16.224    16.221    16.208    16.196    16.193    16.173    16.170    16.160    16.153    16.148    16.139    16.111    16.106    16.097    16.090    16.083    16.078    16.072    16.066    16.053    16.045    16.038    16.028    16.025    16.019    16.014    15.995    15.994    15.994    15.972    15.963    15.962    15.937    15.928    15.924    15.919    15.910    15.904    15.897    15.870    15.856    15.846    15.841    15.835    15.826    15.822    15.816    15.811    15.808    15.796    15.791    15.787    15.766    15.754    15.747
     5.850     5.731     5.808     5.816     5.822     5.827     5.815     5.813     5.822     5.816     5.826     5.833     5.811     5.805     5.829     5.804     5.829     5.826     5.804     5.824     5.789     5.792     5.789     5.820     5.786     5.782     5.796     5.783     5.815     5.789     5.785     5.764     5.804     5.804     5.802     5.805     5.804     5.802     5.780     5.758     5.700     5.667     5.608     5.602     5.633     5.667     5.698     5.729     5.745     5.701     5.693     5.672     5.629     5.595     5.575     5.567     5.560     5.558     5.556     5.548     5.546     5.544     5.542     5.542     5.542     5.542     5.542     5.542     5.542     5.542     5.542     5.542     5.542     5.542     5.542     5.542     5.542     5.542     5.542     5.542     5.542     5.542     5.544     5.546     5.548     5.548     5.548     5.546     5.544     5.542     5.542     5.544     5.546     5.548     5.556     5.558     5.560     5.567     5.582     5.585     5.627     5.647     5.668     5.738     5.783     5.831     5.836     5.783     5.786     5.791     5.827     5.844     5.798     5.850     5.845     5.850     5.852     5.854     5.845     5.822     5.827     5.836     5.820     5.826     5.826     5.820     5.827     5.820     5.820     5.826     5.831     5.824     5.836     5.829     5.824     5.831     5.822     5.831     5.820     5.826     5.820     5.827     5.824     5.822     5.838     5.820     5.815     5.811     5.816     5.813     5.816     5.811     5.854     5.847     5.822     5.855     5.848     5.854     5.858     5.850     5.854     5.848     5.861     5.854     5.833     5.854     5.833     5.866     5.861     5.863     5.858     5.850     5.857     5.852     5.852     5.852     5.858     5.839     5.833     5.835     5.829     5.822     5.827     5.827     5.841     5.836     5.855     5.861     5.871     5.871     5.855     5.863     5.860     5.854     5.861     5.845     5.864     5.893     5.860     5.857     5.854     5.847     5.880     5.845     5.893     5.867     5.885     5.888     5.881     5.881     5.885     5.880     5.881     5.885     5.863     5.886     5.891     5.885     5.863     5.890     5.885     5.881     5.886     5.880     5.885     5.880     5.886     5.881     5.886     5.872     5.876     5.871     5.871     5.878     5.872     5.880     5.876     5.883     5.881     5.880     5.891     5.891     5.890     5.890     5.883     5.885     5.880     5.874     5.880     5.874     5.880     5.874     5.881     5.874     5.867     5.872     5.872     5.867     5.861     5.888     5.890     5.874     5.885     5.880     5.885     5.891     5.881     5.878     5.881     5.876     5.911     5.874     5.869     5.906     5.886     5.907     5.904     5.893     5.886     5.899     5.897     5.893     5.896     5.894     5.896     5.835     5.888     5.888     5.886     5.883     5.886     5.880     5.876     5.880     5.881     5.871     5.871     5.874     5.876     5.871     5.878     5.855     5.872     5.829     5.861     5.844     5.847     5.852     5.850     5.848     5.850     5.854     5.858     5.857     5.836     5.832     5.858     5.861     5.838     5.838     5.841     5.839     5.847     5.841     5.842     5.845     5.844     5.847     5.842     5.838     5.832     5.847     5.831     5.816     5.848     5.826     5.839     5.832     5.835     5.835     5.831     5.826     5.822     5.760     5.763     5.758     5.763     5.824     5.768     5.839     5.782     5.787     5.780     5.786     5.783     5.777     5.778     5.798     5.783     5.789     5.792     5.795     5.794     5.789     5.783     5.789     5.783     5.796     5.791     5.786     5.764     5.758     5.766     5.772     5.764     5.768     5.763     5.772     5.804     5.775     5.767     5.808     5.802     5.738     5.760     5.750     5.785     5.750     5.770     5.763     5.758     5.755     5.775     5.753     5.750     5.772     5.777     5.770     5.763     5.767     5.773     5.791     5.778     5.794     5.790     5.786     5.805     5.802     5.749     5.785     5.792     5.786     5.789     5.782     5.785     5.783     5.777     5.783     5.782     5.786     5.761     5.773     5.756     5.760     5.766     5.761     5.766     5.763     5.764     5.770     5.768     5.766     5.775     5.770     5.777     5.782     5.775     5.768     5.795     5.761     5.802     5.761     5.804     5.799     5.770     5.800     5.796     5.794     5.799     5.800     5.792     5.791     5.790     5.798     5.795     5.792     5.798     5.798     5.792     5.790     5.794     5.785     5.789     5.787     5.782     5.780     5.778     5.775     5.778     5.782     5.783     5.782     5.785     5.789     5.790     5.777     5.783     5.785     5.782     5.778     5.796     5.782     5.789     5.804     5.798     5.804     5.810     5.804     5.794     5.763     5.795     5.760     5.836     5.832     5.792     5.810     5.807     5.829     5.858     5.866     5.888     5.844     5.820     5.844     5.794     5.845     5.842     5.833     5.838     5.805     5.836     5.839     5.838     5.833     5.836     5.833     5.842     5.854     5.833     5.863     5.871     5.869     5.876     5.872     5.863     5.871     5.864     5.869     5.867     5.866     5.864     5.871     5.874     5.872     5.876     5.902     5.897     5.902     5.897     5.899     5.902     5.907     5.904     5.899     5.918     5.923     5.919     5.927     5.921     5.878     5.872     5.953     5.946     5.950     5.946     5.955     5.958     5.954     5.955     5.950     5.979     5.941     5.950     5.974     5.978     5.972     5.976     5.974     5.976     5.974     5.979     5.974     5.981     5.981     5.954     5.998     6.004     5.953     5.957     5.951     5.953     5.955     5.951     5.955     5.958     5.959     5.961     5.962     5.968     5.968     5.983     5.978     5.985     6.015     6.017     6.006     6.002     6.006     6.004     6.029     6.021     6.013     6.018     6.021     6.018     6.021     6.018     6.048     6.041     6.023     6.042     6.046     6.048     6.050     6.046     6.048     6.051     6.048     6.054     6.058     6.055     6.055     6.051     6.063     6.057     6.069     6.058     6.066     6.063     6.063     6.066     6.066     6.069     6.072     6.070     6.090     6.094     6.097     6.102     6.105     6.104     6.105     6.104     6.107     6.105     6.113     6.113     6.116     6.113     6.119     6.119     6.118     6.102     6.104     6.123     6.121     6.129     6.093     6.131     6.135     6.123     6.141     6.141     6.139     6.146     6.129     6.150     6.153     6.151     6.153     6.151     6.157     6.158     6.158     6.155     6.158     6.158     6.154     6.158     6.159     6.157     6.166     6.168     6.161     6.172     6.178     6.178     6.179     6.179     6.183     6.183     6.183     6.189     6.190     6.191     6.195     6.195     6.195     6.196     6.198     6.200     6.204     6.204     6.208     6.210     6.213     6.215     6.220     6.222     6.222     6.224     6.224     6.227     6.229     6.230     6.232     6.235     6.236     6.238     6.241     6.244     6.245     6.247     6.247     6.248     6.248     6.252     6.254     6.252     6.252     6.255     6.255     6.259     6.261     6.262     6.264     6.264     6.269     6.269     6.272     6.276     6.276     6.279     6.282     6.285     6.288     6.289     6.291     6.294     6.297     6.299     6.300     6.304     6.305     6.307     6.310     6.313     6.315     6.319     6.322     6.326     6.330     6.333     6.337     6.340     6.345     6.349     6.354     6.357     6.360     6.363     6.365     6.367     6.367     6.369     6.369     6.371     6.374     6.376     6.380     6.380     6.380     6.382     6.383     6.385     6.387     6.388     6.392     6.393     6.395     6.395     6.398     6.400     6.404     6.406     6.409     6.411     6.411     6.412     6.415     6.416     6.421     6.423     6.423     6.426     6.428     6.428     6.430     6.431     6.433     6.437     6.439     6.440     6.440     6.442     6.444     6.446     6.447     6.452     6.453     6.456     6.457     6.458     6.460     6.462     6.463     6.466     6.469     6.471     6.473     6.477     6.479     6.482     6.487     6.487     6.490     6.490     6.494     6.497     6.499     6.502     6.503     6.507     6.508     6.511     6.515     6.518     6.521     6.523     6.526     6.528     6.529     6.532     6.535     6.539     6.540     6.542     6.546     6.548     6.549     6.551     6.554     6.554     6.556     6.558     6.560     6.562     6.564     6.565     6.566     6.569     6.572     6.575     6.577     6.579     6.582     6.583     6.585     6.588     6.589     6.593     6.595     6.598     6.600     6.601     6.603     6.604     6.606     6.607     6.608     6.609     6.612     6.613     6.616     6.619     6.621     6.624     6.628     6.630     6.633     6.635     6.635     6.638     6.639     6.641     6.644     6.645     6.647     6.650     6.652     6.653     6.655     6.658     6.660     6.662     6.665     6.667     6.670     6.671     6.674     6.676     6.679     6.680     6.683     6.687     6.688     6.692     6.695     6.697     6.700     6.703     6.706     6.709     6.710     6.711     6.714     6.717     6.719     6.722     6.726     6.730     6.731     6.733     6.736     6.738     6.739     6.740     6.742     6.744     6.745     6.747     6.748     6.752     6.754     6.756     6.757     6.759     6.761     6.763     6.764     6.766     6.770     6.772     6.773     6.775     6.777     6.780     6.782     6.783     6.785     6.788     6.790     6.792     6.793     6.797     6.798     6.800     6.804     6.804     6.805     6.809     6.813     6.814     6.819     6.821     6.822     6.826     6.827     6.829     6.831     6.837     6.841     6.843     6.846     6.848     6.848     6.852     6.858     6.858     6.861     6.862     6.867     6.871     6.871     6.873     6.874     6.876     6.880     6.881     6.886     6.890     6.891     6.893     6.896     6.897     6.902     6.904     6.907     6.909     6.913     6.915     6.922     6.928     6.935     6.937     6.940     6.942     6.945     6.947     6.948     6.952     6.955     6.959     6.963     6.966     6.970     6.976     6.978     6.979     7.003     7.005     7.008     7.013     7.014     7.016     7.019     7.020     7.024     7.030     7.037     7.045     7.047     7.054     7.055     7.059     7.060     7.064     7.066     7.068     7.074     7.078     7.079     7.089     7.092     7.093     7.104     7.107     7.111     7.114     7.116     7.117     7.122     7.125     7.128     7.133     7.140     7.147     7.151     7.157     7.160     7.166     7.170     7.174     7.179     7.185     7.190     7.194     7.197     7.202     7.206     7.209     7.213     7.218     7.225     7.228     7.233     7.239     7.243     7.248     7.256     7.260     7.264     7.269     7.274     7.280     7.286     7.291     7.297     7.304     7.307     7.311     7.318     7.325     7.330     7.339     7.344     7.352     7.360     7.368     7.378     7.385     7.396     7.406     7.416     7.427     7.438     7.449     7.461     7.472     7.485     7.497     7.510     7.524     7.538     7.553     7.569     7.583     7.599     7.615     7.631     7.646     7.663     7.679     7.696     7.715     7.731     7.750     7.769     7.785     7.803     7.822     7.839     7.857     7.875     7.893     7.912     7.931     7.949     7.968     7.987     8.005     8.025     8.045     8.064     8.083     8.104     8.124     8.143     8.164     8.183     8.204     8.224     8.244     8.263     8.281     8.299     8.317     8.335     8.354     8.371     8.388     8.405     8.420     8.438     8.455     8.472     8.490     8.506     8.522     8.541     8.558     8.577     8.592     8.609     8.627     8.646     8.663     8.682     8.699     8.717     8.737     8.753     8.772     8.789     8.807     8.826     8.844     8.862     8.880     8.898     8.917     8.935     8.954     8.972     8.990     9.010     9.028     9.045     9.063     9.083     9.104     9.120     9.141     9.159     9.178     9.196     9.218     9.237     9.257     9.275     9.295     9.314     9.333     9.354     9.372     9.391     9.411     9.431     9.448     9.466     9.483     9.502     9.521     9.540     9.556     9.574     9.591     9.607     9.622     9.640     9.655     9.671     9.685     9.700     9.715     9.729     9.743     9.756     9.770     9.783     9.794     9.807     9.820     9.831     9.844     9.856     9.868     9.880     9.891     9.902     9.915     9.924     9.935     9.948     9.957     9.970     9.983     9.992    10.002    10.013    10.023    10.035    10.048    10.060    10.070    10.083    10.094    10.106    10.116    10.128    10.142    10.152    10.165    10.176    10.188    10.198    10.210    10.226    10.237    10.247    10.260    10.274    10.286    10.298    10.311    10.323    10.337    10.349    10.361    10.372    10.388    10.400    10.414    10.429    10.443    10.455    10.468    10.483    10.494    10.510    10.522    10.535    10.550    10.565    10.579    10.593    10.604    10.618    10.633    10.646    10.661    10.676    10.690    10.704    10.718    10.731    10.747    10.762    10.776    10.791    10.806    10.822    10.833    10.848    10.861    10.875    10.891    10.905    10.920    10.933    10.947    10.964    10.976    10.993    11.007    11.022    11.033    11.049    11.062    11.078    11.093    11.107    11.121    11.133    11.148    11.164    11.178    11.192    11.205    11.218    11.232    11.246    11.259    11.275    11.291    11.304    11.319    11.332    11.348    11.363    11.379    11.392    11.408    11.423    11.438    11.454    11.467    11.485    11.503    11.518    11.533    11.549    11.564    11.583    11.599    11.616    11.633    11.650    11.666    11.683    11.700    11.715    11.735    11.749    11.765    11.782    11.800    11.817    11.832    11.849    11.865    11.883    11.904    11.922    11.937    11.957    11.976    11.994    12.014    12.035    12.053    12.072    12.094    12.113    12.132    12.154    12.174    12.198    12.215    12.238    12.259    12.282    12.305    12.326    12.349    12.369    12.391    12.412    12.435    12.454    12.478    12.502    12.525    12.546    12.570    12.591    12.615    12.639    12.663    12.687    12.710    12.733    12.761    12.789    12.808    12.835    12.859    12.883    12.909    12.933    12.957    12.982    13.007    13.028    13.054    13.079    13.100    13.122    13.143    13.160    13.182    13.200    13.222    13.240    13.261    13.281    13.304    13.324    13.342    13.360    13.382    13.402    13.422    13.443    13.463    13.481    13.498    13.523    13.541    13.563    13.583    13.607    13.624    13.642    13.661    13.681    13.697    13.715    13.733    13.750    13.767    13.787    13.803    13.820    13.835    13.852    13.872    13.889    13.909    13.928    13.950    13.969    13.990    14.007    14.025    14.043    14.059    14.076    14.095    14.112    14.130    14.154    14.172    14.189    14.213    14.228    14.248    14.271    14.290    14.312    14.330    14.352    14.373    14.394    14.411    14.429    14.449    14.468    14.488    14.511    14.532    14.550    14.568    14.594    14.609    14.631    14.649    14.663    14.680    14.698    14.708    14.722    14.739    14.754    14.762    14.772    14.785    14.794    14.806    14.816    14.828    14.839    14.850    14.860    14.869    14.876    14.887    14.903    14.913    14.922    14.935    14.950    14.960    14.974    14.983    14.999    15.013    15.027    15.037    15.045    15.064    15.083    15.095    15.102    15.109    15.115    15.120    15.142    15.153    15.160    15.169    15.179    15.190    15.198    15.209    15.219    15.238    15.249    15.256    15.259    15.266    15.273    15.288    15.295    15.305    15.313    15.319    15.335    15.347    15.355    15.360    15.371    15.377    15.387    15.395    15.402    15.408    15.417    15.431    15.455    15.463    15.472    15.478    15.488    15.502    15.506    15.519    15.522    15.526    15.545    15.550    15.562    15.587    15.591    15.596    15.600    15.608    15.614    15.618    15.636    15.652    15.659    15.665    15.694    15.697    15.707    15.731    15.738    15.740    15.747    15.755    15.763    15.766    15.787    15.799    15.806    15.813    15.823    15.830    15.835    15.841    15.863    15.864    15.874    15.879    15.902    15.904    15.910    15.921    15.939    15.948    15.969    15.969    15.979    15.992    15.999    16.003    16.011    16.016    16.022    16.036    16.041    16.048    16.053    16.060    16.081    16.089    16.102    16.115    16.120    16.125    16.132    16.138    16.149    16.159    16.173    16.182    16.188    16.208    16.214    16.226    16.232    16.238    16.251    16.259    16.263    16.275    16.282    16.295    16.300    16.305    16.313    16.326    16.341    16.346    16.351    16.354    16.357    16.358    16.359    16.361    16.359    16.361    16.362    16.359    16.359    16.357    16.358    16.358    16.358    16.348    16.344    16.333    16.329    16.312    16.302    16.297    16.285    16.279    16.272    16.264    16.257    16.250    16.242    16.235    16.227    16.224    16.206    16.202    16.187    16.176    16.168    16.162    16.153    16.152    16.133    16.112    16.108    16.099    16.094    16.087    16.081    16.075    16.064    16.055    16.048    16.041    16.033    16.028    16.019    16.013    15.999    15.997    15.991    15.974    15.970    15.969    15.939    15.931    15.928    15.919    15.913    15.908    15.902    15.874    15.863    15.853    15.846    15.837    15.831    15.823    15.818    15.814    15.806    15.798    15.792    15.789    15.785    15.763    15.755
     5.847     5.822     5.842     5.854     5.848     5.816     5.827     5.820     5.829     5.827     5.820     5.811     5.824     5.831     5.820     5.824     5.822     5.804     5.785     5.778     5.831     5.815     5.815     5.785     5.789     5.783     5.804     5.792     5.795     5.791     5.810     5.805     5.810     5.800     5.807     5.805     5.802     5.805     5.798     5.792     5.794     5.752     5.729     5.700     5.667     5.698     5.729     5.749     5.738     5.729     5.698     5.667     5.635     5.602     5.593     5.574     5.562     5.558     5.552     5.552     5.548     5.546     5.546     5.544     5.546     5.544     5.544     5.544     5.544     5.544     5.546     5.544     5.544     5.544     5.544     5.544     5.546     5.544     5.544     5.544     5.544     5.546     5.546     5.550     5.550     5.552     5.550     5.554     5.548     5.546     5.546     5.548     5.554     5.556     5.558     5.558     5.567     5.574     5.583     5.602     5.635     5.667     5.662     5.745     5.764     5.833     5.839     5.844     5.847     5.842     5.845     5.847     5.852     5.845     5.852     5.854     5.855     5.858     5.854     5.848     5.835     5.832     5.829     5.824     5.829     5.826     5.822     5.822     5.827     5.835     5.831     5.836     5.835     5.835     5.832     5.826     5.831     5.836     5.829     5.824     5.829     5.831     5.832     5.829     5.845     5.811     5.824     5.854     5.855     5.861     5.811     5.864     5.861     5.841     5.857     5.863     5.854     5.820     5.857     5.855     5.860     5.855     5.866     5.860     5.854     5.860     5.855     5.848     5.866     5.860     5.855     5.854     5.854     5.854     5.848     5.831     5.835     5.838     5.831     5.836     5.831     5.829     5.832     5.836     5.871     5.878     5.872     5.860     5.871     5.855     5.869     5.861     5.861     5.857     5.857     5.864     5.861     5.863     5.855     5.883     5.860     5.852     5.872     5.894     5.872     5.894     5.872     5.893     5.890     5.881     5.886     5.888     5.890     5.880     5.885     5.880     5.896     5.891     5.894     5.897     5.891     5.894     5.893     5.893     5.886     5.890     5.883     5.888     5.883     5.878     5.876     5.872     5.872     5.872     5.883     5.876     5.881     5.878     5.886     5.890     5.885     5.891     5.886     5.881     5.881     5.878     5.885     5.880     5.874     5.885     5.878     5.896     5.874     5.894     5.869     5.867     5.885     5.876     5.866     5.891     5.886     5.893     5.880     5.885     5.890     5.885     5.890     5.885     5.886     5.883     5.880     5.913     5.874     5.913     5.878     5.883     5.906     5.913     5.904     5.904     5.902     5.897     5.896     5.899     5.899     5.896     5.891     5.842     5.885     5.890     5.890     5.885     5.883     5.888     5.880     5.876     5.876     5.880     5.871     5.878     5.883     5.878     5.857     5.858     5.864     5.860     5.832     5.852     5.855     5.850     5.857     5.858     5.842     5.863     5.864     5.864     5.869     5.866     5.844     5.839     5.854     5.855     5.852     5.850     5.845     5.842     5.839     5.842     5.835     5.832     5.836     5.852     5.854     5.855     5.852     5.822     5.826     5.820     5.827     5.832     5.832     5.827     5.768     5.820     5.826     5.854     5.852     5.839     5.808     5.847     5.783     5.782     5.785     5.783     5.785     5.782     5.827     5.783     5.787     5.810     5.789     5.804     5.798     5.802     5.804     5.802     5.802     5.786     5.790     5.772     5.810     5.763     5.761     5.764     5.768     5.811     5.768     5.802     5.773     5.772     5.808     5.811     5.805     5.785     5.740     5.744     5.750     5.756     5.789     5.756     5.761     5.758     5.778     5.772     5.755     5.761     5.785     5.778     5.792     5.782     5.796     5.798     5.785     5.780     5.786     5.802     5.804     5.747     5.753     5.789     5.785     5.787     5.790     5.789     5.782     5.780     5.773     5.778     5.785     5.761     5.767     5.761     5.775     5.766     5.770     5.766     5.764     5.768     5.775     5.773     5.775     5.772     5.780     5.778     5.766     5.763     5.766     5.790     5.766     5.782     5.807     5.807     5.796     5.805     5.808     5.804     5.804     5.810     5.805     5.804     5.798     5.804     5.794     5.802     5.800     5.796     5.804     5.802     5.790     5.802     5.802     5.802     5.785     5.795     5.791     5.786     5.772     5.778     5.785     5.777     5.778     5.783     5.791     5.786     5.794     5.783     5.787     5.783     5.786     5.785     5.782     5.786     5.815     5.811     5.804     5.807     5.807     5.798     5.800     5.822     5.816     5.813     5.844     5.847     5.848     5.829     5.854     5.835     5.811     5.871     5.891     5.805     5.820     5.847     5.848     5.804     5.842     5.836     5.800     5.839     5.841     5.842     5.845     5.831     5.841     5.838     5.845     5.839     5.869     5.871     5.866     5.869     5.872     5.878     5.871     5.864     5.871     5.878     5.874     5.869     5.872     5.876     5.874     5.876     5.904     5.907     5.906     5.899     5.899     5.896     5.909     5.909     5.907     5.918     5.913     5.922     5.919     5.933     5.933     5.927     5.946     5.954     5.950     5.946     5.951     5.950     5.954     5.958     5.951     5.950     5.946     5.978     5.945     5.979     5.939     5.981     5.974     5.931     5.970     5.979     5.974     5.983     5.978     5.974     5.974     5.979     5.954     6.007     5.965     5.954     5.955     5.959     5.926     5.963     5.924     5.962     5.968     5.966     5.974     5.978     5.981     5.983     5.974     5.979     6.030     5.999     6.006     6.037     6.037     6.039     6.037     6.031     6.029     6.017     6.025     6.018     6.022     6.053     6.023     6.027     6.046     6.054     6.050     6.054     6.051     6.054     6.057     6.053     6.059     6.057     6.062     6.063     6.064     6.069     6.070     6.064     6.072     6.072     6.069     6.072     6.070     6.070     6.070     6.080     6.076     6.093     6.095     6.097     6.102     6.104     6.107     6.105     6.105     6.105     6.111     6.107     6.111     6.113     6.105     6.107     6.104     6.113     6.099     6.109     6.127     6.133     6.135     6.115     6.135     6.139     6.137     6.141     6.139     6.137     6.148     6.148     6.155     6.158     6.155     6.157     6.158     6.159     6.159     6.158     6.161     6.158     6.157     6.162     6.163     6.159     6.159     6.170     6.174     6.178     6.179     6.181     6.181     6.183     6.185     6.187     6.190     6.193     6.193     6.194     6.196     6.198     6.199     6.199     6.202     6.202     6.205     6.205     6.208     6.210     6.213     6.216     6.219     6.220     6.222     6.225     6.229     6.229     6.230     6.232     6.235     6.236     6.238     6.239     6.242     6.247     6.248     6.250     6.252     6.254     6.252     6.252     6.256     6.256     6.259     6.259     6.259     6.261     6.261     6.264     6.267     6.269     6.272     6.274     6.272     6.276     6.279     6.282     6.285     6.286     6.288     6.291     6.294     6.296     6.299     6.300     6.304     6.305     6.308     6.310     6.311     6.314     6.319     6.324     6.324     6.328     6.332     6.337     6.340     6.344     6.347     6.352     6.358     6.363     6.364     6.367     6.371     6.374     6.376     6.374     6.376     6.376     6.378     6.382     6.382     6.383     6.385     6.387     6.388     6.388     6.390     6.392     6.393     6.397     6.398     6.398     6.400     6.404     6.409     6.409     6.410     6.412     6.414     6.416     6.419     6.421     6.423     6.425     6.426     6.428     6.430     6.431     6.433     6.435     6.437     6.440     6.442     6.442     6.444     6.446     6.447     6.449     6.451     6.453     6.453     6.458     6.459     6.459     6.463     6.466     6.466     6.469     6.471     6.473     6.477     6.479     6.482     6.485     6.487     6.490     6.492     6.494     6.497     6.499     6.500     6.503     6.505     6.508     6.511     6.513     6.516     6.520     6.521     6.525     6.526     6.529     6.532     6.533     6.537     6.540     6.542     6.544     6.548     6.549     6.551     6.554     6.555     6.556     6.558     6.560     6.564     6.565     6.566     6.569     6.572     6.574     6.575     6.577     6.580     6.582     6.583     6.585     6.589     6.589     6.591     6.595     6.598     6.600     6.603     6.604     6.606     6.607     6.608     6.611     6.612     6.613     6.614     6.616     6.619     6.622     6.624     6.628     6.630     6.631     6.635     6.636     6.638     6.639     6.641     6.644     6.645     6.647     6.650     6.652     6.653     6.657     6.658     6.660     6.664     6.665     6.667     6.670     6.671     6.674     6.676     6.679     6.680     6.683     6.685     6.688     6.690     6.694     6.697     6.701     6.701     6.704     6.706     6.710     6.711     6.714     6.716     6.719     6.722     6.724     6.728     6.731     6.735     6.736     6.738     6.739     6.742     6.743     6.744     6.746     6.748     6.750     6.752     6.754     6.757     6.759     6.763     6.764     6.766     6.767     6.768     6.772     6.773     6.775     6.778     6.778     6.780     6.782     6.785     6.787     6.788     6.790     6.792     6.795     6.797     6.798     6.801     6.802     6.803     6.807     6.809     6.813     6.815     6.819     6.821     6.824     6.826     6.827     6.831     6.832     6.833     6.838     6.841     6.845     6.846     6.850     6.852     6.856     6.859     6.862     6.865     6.867     6.869     6.871     6.874     6.876     6.878     6.880     6.883     6.883     6.891     6.891     6.893     6.896     6.897     6.899     6.904     6.905     6.907     6.911     6.915     6.916     6.928     6.928     6.939     6.940     6.942     6.945     6.947     6.950     6.950     6.954     6.957     6.959     6.963     6.966     6.972     6.976     6.978     6.995     7.006     7.006     7.008     7.011     7.016     7.016     7.019     7.022     7.024     7.028     7.038     7.042     7.049     7.054     7.057     7.060     7.062     7.066     7.068     7.072     7.076     7.079     7.083     7.088     7.093     7.096     7.104     7.107     7.111     7.114     7.118     7.122     7.123     7.127     7.130     7.133     7.139     7.144     7.151     7.157     7.162     7.166     7.170     7.174     7.179     7.183     7.190     7.196     7.199     7.204     7.207     7.211     7.215     7.221     7.226     7.230     7.235     7.240     7.245     7.250     7.256     7.261     7.267     7.272     7.276     7.280     7.286     7.291     7.297     7.302     7.307     7.313     7.319     7.326     7.333     7.339     7.346     7.352     7.358     7.367     7.377     7.383     7.395     7.405     7.415     7.425     7.438     7.448     7.460     7.471     7.483     7.495     7.508     7.522     7.537     7.550     7.565     7.581     7.596     7.613     7.628     7.646     7.662     7.679     7.695     7.713     7.731     7.750     7.769     7.785     7.804     7.822     7.841     7.859     7.877     7.897     7.915     7.933     7.952     7.970     7.989     8.007     8.026     8.045     8.064     8.083     8.104     8.122     8.142     8.163     8.182     8.202     8.221     8.242     8.261     8.280     8.299     8.317     8.336     8.355     8.373     8.391     8.408     8.423     8.441     8.460     8.475     8.493     8.509     8.526     8.544     8.560     8.577     8.595     8.613     8.629     8.646     8.665     8.682     8.700     8.718     8.737     8.753     8.772     8.789     8.807     8.826     8.842     8.861     8.880     8.897     8.916     8.933     8.952     8.969     8.989     9.008     9.026     9.045     9.063     9.082     9.099     9.118     9.137     9.157     9.176     9.194     9.213     9.231     9.251     9.270     9.289     9.309     9.329     9.348     9.367     9.383     9.405     9.424     9.445     9.463     9.482     9.500     9.517     9.537     9.554     9.570     9.589     9.606     9.621     9.639     9.655     9.671     9.685     9.701     9.719     9.732     9.746     9.760     9.773     9.787     9.802     9.812     9.826     9.838     9.852     9.862     9.875     9.885     9.900     9.911     9.923     9.935     9.946     9.956     9.966     9.979     9.991    10.004    10.013    10.022    10.035    10.044    10.057    10.069    10.081    10.093    10.104    10.117    10.128    10.137    10.148    10.163    10.174    10.185    10.198    10.210    10.222    10.231    10.246    10.258    10.270    10.282    10.295    10.307    10.318    10.331    10.344    10.358    10.369    10.381    10.395    10.407    10.419    10.435    10.450    10.462    10.478    10.489    10.502    10.516    10.529    10.543    10.557    10.571    10.585    10.600    10.611    10.626    10.638    10.654    10.666    10.680    10.697    10.709    10.725    10.738    10.752    10.766    10.782    10.796    10.813    10.828    10.839    10.855    10.870    10.880    10.895    10.910    10.923    10.938    10.953    10.967    10.980    10.995    11.009    11.026    11.041    11.053    11.068    11.081    11.097    11.111    11.125    11.139    11.150    11.166    11.181    11.195    11.210    11.224    11.236    11.252    11.264    11.277    11.291    11.307    11.320    11.337    11.351    11.367    11.382    11.394    11.411    11.428    11.442    11.457    11.470    11.487    11.503    11.520    11.537    11.549    11.569    11.583    11.602    11.617    11.632    11.648    11.668    11.685    11.701    11.715    11.733    11.750    11.765    11.783    11.798    11.819    11.836    11.852    11.869    11.885    11.901    11.920    11.942    11.958    11.976    11.994    12.013    12.032    12.051    12.070    12.090    12.111    12.130    12.150    12.170    12.192    12.213    12.235    12.256    12.277    12.296    12.322    12.340    12.362    12.385    12.409    12.428    12.449    12.471    12.494    12.517    12.539    12.559    12.585    12.610    12.629    12.653    12.680    12.701    12.724    12.746    12.771    12.798    12.823    12.846    12.872    12.897    12.920    12.943    12.970    12.995    13.021    13.040    13.067    13.090    13.111    13.133    13.157    13.180    13.195    13.215    13.237    13.257    13.278    13.300    13.317    13.339    13.355    13.377    13.398    13.420    13.440    13.458    13.479    13.498    13.517    13.537    13.555    13.578    13.603    13.624    13.642    13.659    13.680    13.699    13.716    13.733    13.752    13.770    13.789    13.806    13.826    13.844    13.861    13.877    13.896    13.916    13.935    13.952    13.976    13.995    14.018    14.033    14.052    14.066    14.085    14.101    14.120    14.141    14.165    14.178    14.194    14.220    14.235    14.254    14.272    14.290    14.312    14.333    14.356    14.369    14.391    14.415    14.433    14.450    14.472    14.493    14.509    14.527    14.547    14.568    14.588    14.607    14.624    14.644    14.659    14.671    14.687    14.700    14.712    14.725    14.739    14.751    14.761    14.770    14.780    14.791    14.803    14.814    14.824    14.835    14.849    14.861    14.867    14.875    14.882    14.898    14.906    14.917    14.929    14.939    14.949    14.962    14.971    14.986    14.996    15.007    15.020    15.032    15.039    15.069    15.081    15.092    15.099    15.106    15.122    15.140    15.152    15.159    15.164    15.176    15.187    15.195    15.204    15.211    15.220    15.245    15.253    15.259    15.266    15.273    15.276    15.294    15.305    15.313    15.319    15.331    15.343    15.352    15.356    15.368    15.379    15.385    15.393    15.402    15.409    15.417    15.425    15.455    15.461    15.472    15.478    15.488    15.498    15.512    15.519    15.523    15.532    15.539    15.553    15.560    15.585    15.589    15.596    15.600    15.610    15.614    15.620    15.631    15.639    15.663    15.663    15.679    15.700    15.711    15.730    15.738    15.742    15.745    15.749    15.763    15.785    15.787    15.798    15.799    15.813    15.823    15.831    15.837    15.840    15.848    15.868    15.872    15.877    15.902    15.908    15.913    15.922    15.932    15.944    15.969    15.970    15.974    15.989    16.000    16.010    16.014    16.020    16.024    16.036    16.042    16.048    16.053    16.060    16.075    16.090    16.099    16.108    16.120    16.125    16.135    16.141    16.148    16.157    16.166    16.180    16.185    16.203    16.211    16.223    16.232    16.237    16.249    16.259    16.264    16.272    16.281    16.295    16.300    16.305    16.312    16.332    16.337    16.346    16.350    16.354    16.357    16.358    16.359    16.361    16.361    16.361    16.361    16.359    16.359    16.358    16.357    16.355    16.353    16.348    16.344    16.337    16.326    16.313    16.298    16.291    16.286    16.281    16.274    16.268    16.259    16.251    16.243    16.237    16.230    16.226    16.209    16.202    16.191    16.179    16.171    16.164    16.155    16.152    16.132    16.115    16.111    16.100    16.095    16.090    16.085    16.080    16.062    16.055    16.048    16.042    16.039    16.027    16.022    16.010    16.003    16.000    15.988    15.982    15.972    15.969    15.943    15.937    15.935    15.931    15.915    15.906    15.902    15.877    15.870    15.859    15.848    15.838    15.835    15.826    15.822    15.816    15.808    15.802    15.791    15.787    15.781    15.764    15.759
     5.854     5.854     5.857     5.861     5.854     5.852     5.858     5.820     5.822     5.822     5.829     5.817     5.829     5.816     5.839     5.836     5.826     5.824     5.822     5.827     5.805     5.813     5.810     5.789     5.783     5.798     5.822     5.817     5.815     5.795     5.790     5.826     5.819     5.804     5.810     5.785     5.804     5.807     5.808     5.804     5.794     5.798     5.796     5.729     5.750     5.756     5.750     5.755     5.745     5.701     5.706     5.672     5.641     5.622     5.590     5.582     5.564     5.562     5.558     5.558     5.556     5.550     5.550     5.548     5.548     5.548     5.548     5.548     5.548     5.548     5.548     5.548     5.548     5.548     5.550     5.548     5.548     5.548     5.550     5.550     5.550     5.550     5.556     5.556     5.558     5.558     5.558     5.556     5.556     5.554     5.554     5.556     5.556     5.558     5.558     5.562     5.574     5.582     5.602     5.622     5.655     5.664     5.731     5.738     5.772     5.841     5.842     5.848     5.845     5.847     5.847     5.852     5.847     5.852     5.854     5.857     5.854     5.855     5.848     5.831     5.854     5.832     5.826     5.829     5.829     5.831     5.827     5.827     5.836     5.832     5.836     5.832     5.833     5.831     5.835     5.844     5.844     5.835     5.827     5.831     5.836     5.829     5.833     5.832     5.864     5.847     5.854     5.863     5.861     5.857     5.864     5.861     5.850     5.866     5.860     5.855     5.860     5.871     5.864     5.855     5.860     5.858     5.864     5.866     5.869     5.860     5.855     5.861     5.863     5.866     5.861     5.864     5.864     5.860     5.844     5.860     5.854     5.833     5.863     5.829     5.835     5.832     5.836     5.885     5.878     5.880     5.858     5.872     5.854     5.860     5.864     5.860     5.855     5.860     5.863     5.860     5.864     5.861     5.860     5.855     5.890     5.896     5.881     5.871     5.897     5.874     5.867     5.872     5.881     5.888     5.888     5.894     5.896     5.885     5.891     5.899     5.890     5.896     5.899     5.896     5.896     5.893     5.896     5.890     5.893     5.886     5.893     5.886     5.891     5.888     5.883     5.876     5.876     5.880     5.881     5.881     5.888     5.881     5.888     5.885     5.897     5.896     5.894     5.899     5.880     5.890     5.880     5.874     5.881     5.885     5.893     5.896     5.891     5.867     5.891     5.899     5.871     5.894     5.871     5.872     5.866     5.891     5.888     5.880     5.883     5.890     5.894     5.888     5.909     5.890     5.913     5.874     5.914     5.911     5.918     5.913     5.886     5.907     5.911     5.907     5.904     5.899     5.904     5.902     5.899     5.902     5.897     5.845     5.893     5.896     5.890     5.893     5.886     5.885     5.891     5.881     5.886     5.878     5.883     5.872     5.883     5.874     5.880     5.871     5.863     5.857     5.860     5.863     5.861     5.860     5.854     5.854     5.858     5.866     5.857     5.871     5.874     5.871     5.847     5.867     5.861     5.835     5.850     5.852     5.848     5.854     5.833     5.838     5.854     5.836     5.831     5.855     5.829     5.838     5.831     5.827     5.824     5.832     5.829     5.836     5.829     5.767     5.829     5.767     5.770     5.852     5.767     5.844     5.847     5.789     5.836     5.785     5.783     5.787     5.778     5.827     5.783     5.787     5.820     5.811     5.810     5.804     5.795     5.800     5.808     5.811     5.819     5.782     5.773     5.816     5.764     5.767     5.813     5.811     5.808     5.813     5.811     5.807     5.805     5.795     5.815     5.745     5.750     5.745     5.750     5.782     5.811     5.763     5.758     5.761     5.764     5.761     5.767     5.789     5.772     5.780     5.780     5.789     5.783     5.789     5.783     5.786     5.782     5.805     5.789     5.810     5.790     5.794     5.749     5.755     5.789     5.755     5.789     5.785     5.789     5.785     5.777     5.783     5.782     5.758     5.764     5.780     5.763     5.770     5.768     5.770     5.768     5.773     5.772     5.778     5.773     5.780     5.773     5.790     5.770     5.768     5.790     5.798     5.802     5.805     5.808     5.811     5.813     5.813     5.805     5.810     5.807     5.805     5.810     5.804     5.808     5.805     5.807     5.805     5.802     5.804     5.796     5.804     5.796     5.807     5.808     5.804     5.778     5.798     5.800     5.790     5.790     5.773     5.799     5.802     5.783     5.799     5.790     5.791     5.790     5.794     5.794     5.789     5.783     5.791     5.819     5.819     5.815     5.795     5.810     5.802     5.802     5.804     5.810     5.804     5.842     5.850     5.820     5.826     5.854     5.852     5.838     5.820     5.874     5.883     5.861     5.820     5.836     5.854     5.860     5.807     5.810     5.845     5.842     5.844     5.841     5.844     5.848     5.847     5.845     5.831     5.848     5.869     5.871     5.881     5.861     5.866     5.876     5.871     5.881     5.871     5.878     5.883     5.874     5.874     5.878     5.881     5.874     5.872     5.881     5.907     5.909     5.904     5.911     5.909     5.906     5.913     5.907     5.914     5.919     5.926     5.888     5.935     5.885     5.950     5.881     5.950     5.954     5.951     5.958     5.914     5.962     5.963     5.970     5.974     5.981     5.945     5.951     5.941     5.979     5.979     5.985     5.981     5.985     5.974     5.981     5.974     5.983     5.978     5.979     5.991     5.966     6.011     6.019     5.978     5.970     5.966     5.963     5.965     5.966     5.972     5.979     5.972     5.978     5.987     5.983     5.976     5.978     6.013     6.031     5.993     5.998     6.013     6.046     6.044     6.017     6.019     6.015     6.022     6.059     6.061     6.061     6.023     6.055     6.048     6.053     6.057     6.054     6.050     6.055     6.059     6.058     6.062     6.062     6.063     6.066     6.069     6.069     6.072     6.070     6.076     6.074     6.074     6.070     6.072     6.072     6.078     6.078     6.086     6.099     6.098     6.095     6.104     6.107     6.111     6.109     6.109     6.107     6.111     6.118     6.113     6.116     6.123     6.125     6.126     6.127     6.127     6.111     6.104     6.135     6.133     6.116     6.139     6.141     6.139     6.139     6.143     6.139     6.143     6.153     6.155     6.158     6.125     6.161     6.158     6.161     6.162     6.163     6.162     6.165     6.162     6.159     6.165     6.158     6.162     6.172     6.176     6.178     6.181     6.178     6.185     6.179     6.186     6.187     6.185     6.190     6.195     6.195     6.198     6.199     6.202     6.202     6.205     6.207     6.205     6.207     6.208     6.213     6.215     6.215     6.222     6.220     6.225     6.225     6.229     6.230     6.232     6.235     6.235     6.238     6.239     6.241     6.244     6.245     6.250     6.250     6.252     6.254     6.256     6.256     6.256     6.258     6.262     6.261     6.264     6.262     6.267     6.269     6.269     6.270     6.272     6.274     6.276     6.277     6.281     6.279     6.282     6.286     6.288     6.293     6.294     6.297     6.299     6.302     6.305     6.308     6.310     6.313     6.314     6.317     6.321     6.326     6.328     6.332     6.335     6.338     6.342     6.345     6.350     6.354     6.360     6.364     6.369     6.373     6.376     6.378     6.382     6.382     6.382     6.383     6.383     6.385     6.387     6.388     6.388     6.390     6.390     6.392     6.392     6.395     6.397     6.398     6.401     6.401     6.404     6.406     6.410     6.412     6.414     6.415     6.419     6.419     6.421     6.423     6.425     6.428     6.430     6.431     6.433     6.433     6.435     6.437     6.439     6.440     6.444     6.444     6.446     6.449     6.452     6.452     6.453     6.456     6.459     6.461     6.462     6.463     6.466     6.467     6.471     6.471     6.475     6.477     6.481     6.482     6.483     6.487     6.488     6.492     6.494     6.495     6.499     6.500     6.503     6.505     6.508     6.510     6.513     6.516     6.518     6.521     6.523     6.526     6.529     6.531     6.533     6.537     6.539     6.542     6.544     6.546     6.549     6.551     6.552     6.556     6.557     6.559     6.561     6.562     6.565     6.566     6.570     6.572     6.574     6.577     6.579     6.580     6.582     6.585     6.588     6.588     6.589     6.593     6.595     6.598     6.600     6.601     6.603     6.606     6.607     6.611     6.612     6.613     6.614     6.616     6.617     6.619     6.622     6.628     6.628     6.630     6.633     6.635     6.636     6.639     6.641     6.642     6.644     6.645     6.648     6.650     6.652     6.655     6.657     6.658     6.662     6.664     6.665     6.667     6.670     6.671     6.674     6.676     6.679     6.680     6.683     6.685     6.688     6.690     6.694     6.695     6.699     6.703     6.704     6.706     6.707     6.710     6.713     6.716     6.719     6.720     6.724     6.728     6.730     6.733     6.736     6.737     6.739     6.742     6.743     6.745     6.747     6.748     6.752     6.754     6.756     6.757     6.761     6.763     6.766     6.767     6.770     6.772     6.772     6.773     6.777     6.778     6.780     6.782     6.783     6.785     6.787     6.790     6.792     6.793     6.795     6.797     6.800     6.801     6.803     6.805     6.807     6.811     6.812     6.815     6.819     6.821     6.824     6.827     6.829     6.831     6.832     6.835     6.837     6.838     6.840     6.843     6.848     6.850     6.854     6.856     6.858     6.864     6.867     6.869     6.871     6.873     6.876     6.878     6.881     6.881     6.886     6.888     6.891     6.896     6.896     6.897     6.899     6.904     6.905     6.907     6.911     6.913     6.916     6.927     6.930     6.932     6.937     6.942     6.944     6.947     6.948     6.950     6.954     6.954     6.957     6.961     6.965     6.970     6.972     6.976     6.979     7.002     7.005     7.008     7.010     7.013     7.016     7.019     7.019     7.022     7.026     7.030     7.044     7.052     7.059     7.059     7.059     7.062     7.064     7.066     7.070     7.072     7.076     7.079     7.083     7.086     7.091     7.098     7.105     7.109     7.112     7.114     7.118     7.122     7.127     7.128     7.132     7.135     7.139     7.145     7.150     7.156     7.162     7.168     7.170     7.176     7.181     7.185     7.191     7.195     7.200     7.204     7.207     7.213     7.217     7.222     7.227     7.232     7.235     7.239     7.247     7.252     7.254     7.261     7.269     7.272     7.276     7.282     7.286     7.291     7.298     7.304     7.307     7.313     7.318     7.325     7.332     7.339     7.346     7.352     7.358     7.366     7.374     7.382     7.391     7.401     7.412     7.424     7.435     7.446     7.458     7.469     7.482     7.494     7.507     7.521     7.533     7.549     7.564     7.578     7.594     7.611     7.626     7.643     7.659     7.676     7.694     7.711     7.729     7.748     7.766     7.785     7.804     7.824     7.843     7.861     7.879     7.898     7.916     7.935     7.954     7.971     7.991     8.009     8.028     8.046     8.066     8.083     8.104     8.122     8.142     8.161     8.181     8.200     8.219     8.239     8.259     8.278     8.298     8.316     8.336     8.355     8.373     8.391     8.410     8.427     8.444     8.461     8.478     8.495     8.512     8.530     8.547     8.563     8.580     8.597     8.614     8.632     8.649     8.665     8.683     8.702     8.720     8.739     8.754     8.772     8.789     8.806     8.826     8.842     8.861     8.878     8.895     8.915     8.931     8.950     8.968     8.987     9.005     9.024     9.041     9.062     9.079     9.098     9.116     9.135     9.153     9.172     9.191     9.209     9.229     9.248     9.264     9.285     9.304     9.324     9.343     9.363     9.381     9.401     9.418     9.437     9.458     9.477     9.496     9.515     9.531     9.550     9.567     9.586     9.602     9.621     9.637     9.653     9.671     9.687     9.702     9.719     9.732     9.748     9.763     9.776     9.791     9.804     9.818     9.831     9.843     9.857     9.870     9.883     9.894     9.906     9.918     9.930     9.943     9.954     9.966     9.977     9.988     9.999    10.010    10.023    10.033    10.043    10.057    10.066    10.078    10.089    10.103    10.112    10.125    10.135    10.148    10.160    10.170    10.184    10.197    10.207    10.219    10.231    10.243    10.254    10.266    10.279    10.291    10.304    10.316    10.328    10.340    10.353    10.364    10.378    10.390    10.403    10.415    10.426    10.439    10.455    10.468    10.483    10.495    10.508    10.524    10.538    10.552    10.565    10.577    10.591    10.604    10.618    10.633    10.645    10.655    10.673    10.689    10.702    10.715    10.730    10.742    10.760    10.773    10.787    10.800    10.816    10.830    10.846    10.859    10.874    10.891    10.903    10.916    10.929    10.943    10.959    10.971    10.985    10.999    11.015    11.027    11.044    11.059    11.072    11.086    11.098    11.115    11.127    11.142    11.157    11.170    11.185    11.200    11.211    11.227    11.241    11.255    11.271    11.285    11.296    11.309    11.324    11.339    11.356    11.370    11.385    11.400    11.415    11.430    11.445    11.460    11.474    11.490    11.506    11.524    11.537    11.554    11.569    11.586    11.602    11.618    11.635    11.650    11.667    11.682    11.701    11.717    11.733    11.752    11.767    11.785    11.803    11.819    11.833    11.852    11.869    11.885    11.905    11.922    11.940    11.958    11.976    11.991    12.013    12.032    12.050    12.066    12.086    12.107    12.126    12.147    12.167    12.187    12.207    12.228    12.251    12.271    12.292    12.313    12.335    12.356    12.379    12.400    12.426    12.445    12.469    12.491    12.508    12.531    12.557    12.578    12.598    12.622    12.646    12.670    12.696    12.717    12.738    12.763    12.787    12.810    12.835    12.859    12.883    12.909    12.935    12.957    12.982    13.008    13.032    13.057    13.081    13.102    13.123    13.146    13.172    13.190    13.211    13.228    13.254    13.275    13.291    13.314    13.332    13.353    13.371    13.393    13.413    13.435    13.452    13.472    13.495    13.515    13.537    13.552    13.574    13.594    13.617    13.639    13.659    13.678    13.696    13.718    13.733    13.752    13.770    13.787    13.807    13.826    13.844    13.864    13.883    13.907    13.924    13.945    13.965    13.981    14.006    14.024    14.042    14.057    14.075    14.093    14.111    14.128    14.148    14.165    14.182    14.200    14.220    14.236    14.255    14.272    14.300    14.315    14.333    14.354    14.372    14.396    14.412    14.435    14.455    14.474    14.492    14.507    14.528    14.548    14.568    14.586    14.603    14.618    14.631    14.648    14.659    14.673    14.689    14.700    14.713    14.727    14.737    14.748    14.758    14.769    14.778    14.791    14.802    14.812    14.821    14.833    14.844    14.855    14.864    14.872    14.883    14.894    14.900    14.913    14.922    14.931    14.941    14.950    14.960    14.974    14.983    14.993    15.009    15.018    15.025    15.035    15.064    15.081    15.092    15.098    15.107    15.131    15.142    15.152    15.160    15.166    15.181    15.192    15.198    15.207    15.215    15.238    15.248    15.256    15.263    15.272    15.276    15.289    15.302    15.310    15.320    15.329    15.335    15.345    15.355    15.363    15.377    15.385    15.393    15.400    15.408    15.418    15.425    15.452    15.463    15.470    15.476    15.485    15.505    15.506    15.512    15.520    15.535    15.539    15.550    15.557    15.585    15.589    15.596    15.604    15.616    15.622    15.624    15.629    15.639    15.637    15.665    15.676    15.689    15.704    15.709    15.735    15.740    15.745    15.752    15.759    15.789    15.789    15.794    15.805    15.813    15.826    15.831    15.837    15.841    15.845    15.866    15.872    15.877    15.897    15.910    15.913    15.918    15.931    15.941    15.944    15.972    15.981    15.988    15.991    16.010    16.016    16.020    16.028    16.036    16.041    16.047    16.055    16.060    16.072    16.089    16.095    16.108    16.118    16.125    16.135    16.141    16.148    16.155    16.164    16.179    16.182    16.195    16.206    16.220    16.229    16.235    16.245    16.257    16.264    16.272    16.277    16.295    16.300    16.305    16.312    16.324    16.337    16.342    16.348    16.355    16.357    16.357    16.358    16.359    16.359    16.359    16.361    16.359    16.359    16.358    16.357    16.355    16.353    16.350    16.344    16.339    16.332    16.312    16.300    16.292    16.288    16.282    16.275    16.270    16.259    16.251    16.247    16.237    16.232    16.226    16.211    16.203    16.191    16.182    16.173    16.166    16.159    16.153    16.128    16.117    16.112    16.106    16.097    16.092    16.087    16.080    16.066    16.057    16.053    16.047    16.038    16.032    16.019    16.010    16.006    15.997    15.989    15.982    15.975    15.969    15.948    15.941    15.939    15.933    15.924    15.913    15.906    15.881    15.874    15.870    15.853    15.841    15.837    15.831    15.825    15.816    15.811    15.798    15.792    15.785    15.782    15.769    15.763
     5.848     5.854     5.863     5.867     5.848     5.829     5.854     5.827     5.820     5.827     5.847     5.827     5.820     5.832     5.839     5.833     5.822     5.829     5.831     5.810     5.829     5.838     5.808     5.805     5.810     5.844     5.845     5.832     5.820     5.816     5.829     5.822     5.822     5.813     5.807     5.808     5.807     5.811     5.804     5.810     5.810     5.804     5.795     5.780     5.770     5.773     5.755     5.747     5.740     5.731     5.701     5.693     5.660     5.629     5.608     5.588     5.580     5.564     5.562     5.560     5.558     5.558     5.558     5.556     5.556     5.558     5.558     5.558     5.558     5.556     5.558     5.556     5.556     5.558     5.558     5.556     5.558     5.556     5.558     5.556     5.556     5.558     5.558     5.558     5.560     5.560     5.560     5.558     5.558     5.558     5.558     5.558     5.558     5.560     5.562     5.574     5.580     5.590     5.609     5.629     5.662     5.693     5.738     5.745     5.778     5.852     5.847     5.844     5.848     5.845     5.854     5.805     5.854     5.857     5.852     5.829     5.858     5.861     5.860     5.867     5.860     5.838     5.842     5.832     5.836     5.829     5.841     5.844     5.835     5.841     5.838     5.836     5.841     5.836     5.845     5.848     5.852     5.858     5.833     5.836     5.831     5.833     5.844     5.838     5.874     5.854     5.833     5.855     5.858     5.876     5.858     5.863     5.871     5.867     5.861     5.876     5.866     5.860     5.866     5.860     5.863     5.861     5.867     5.861     5.871     5.864     5.861     5.866     5.861     5.863     5.867     5.869     5.869     5.863     5.864     5.871     5.839     5.833     5.897     5.833     5.838     5.836     5.842     5.890     5.871     5.854     5.880     5.855     5.858     5.854     5.850     5.855     5.857     5.866     5.869     5.854     5.860     5.855     5.854     5.858     5.885     5.878     5.867     5.871     5.893     5.899     5.902     5.896     5.888     5.864     5.899     5.902     5.902     5.902     5.902     5.867     5.893     5.897     5.902     5.899     5.890     5.899     5.890     5.893     5.888     5.891     5.891     5.894     5.888     5.883     5.896     5.880     5.872     5.881     5.878     5.890     5.883     5.888     5.885     5.891     5.896     5.896     5.893     5.886     5.904     5.904     5.886     5.881     5.886     5.890     5.885     5.891     5.897     5.894     5.867     5.871     5.866     5.902     5.890     5.894     5.888     5.883     5.883     5.881     5.890     5.907     5.913     5.893     5.890     5.913     5.918     5.918     5.919     5.916     5.918     5.921     5.913     5.916     5.918     5.916     5.911     5.904     5.909     5.906     5.902     5.906     5.902     5.904     5.902     5.902     5.902     5.896     5.891     5.893     5.894     5.886     5.891     5.885     5.881     5.880     5.890     5.871     5.874     5.880     5.833     5.871     5.863     5.866     5.869     5.869     5.858     5.874     5.855     5.861     5.839     5.876     5.855     5.876     5.872     5.869     5.854     5.858     5.854     5.852     5.854     5.850     5.858     5.860     5.839     5.858     5.836     5.857     5.838     5.863     5.836     5.831     5.861     5.829     5.847     5.827     5.832     5.836     5.835     5.815     5.772     5.775     5.854     5.770     5.804     5.839     5.839     5.833     5.787     5.794     5.789     5.783     5.787     5.805     5.807     5.815     5.811     5.804     5.796     5.795     5.816     5.810     5.815     5.811     5.780     5.775     5.822     5.815     5.770     5.819     5.813     5.810     5.783     5.811     5.810     5.816     5.819     5.810     5.783     5.750     5.810     5.805     5.811     5.783     5.766     5.770     5.768     5.764     5.761     5.787     5.778     5.782     5.787     5.782     5.786     5.764     5.787     5.804     5.808     5.807     5.811     5.791     5.811     5.795     5.804     5.760     5.752     5.796     5.795     5.798     5.785     5.795     5.794     5.780     5.786     5.782     5.770     5.777     5.772     5.780     5.770     5.773     5.775     5.773     5.775     5.773     5.778     5.783     5.777     5.773     5.795     5.796     5.799     5.786     5.791     5.808     5.811     5.805     5.808     5.816     5.811     5.815     5.808     5.810     5.807     5.810     5.807     5.808     5.808     5.804     5.811     5.815     5.815     5.811     5.804     5.802     5.804     5.807     5.807     5.804     5.807     5.807     5.791     5.790     5.796     5.799     5.796     5.799     5.792     5.794     5.796     5.792     5.802     5.810     5.796     5.819     5.820     5.795     5.810     5.815     5.805     5.805     5.861     5.808     5.861     5.861     5.852     5.855     5.855     5.857     5.860     5.861     5.854     5.860     5.783     5.874     5.833     5.827     5.890     5.833     5.824     5.860     5.838     5.810     5.850     5.842     5.847     5.842     5.847     5.839     5.854     5.852     5.852     5.872     5.883     5.876     5.881     5.878     5.872     5.881     5.886     5.883     5.883     5.885     5.878     5.878     5.881     5.881     5.872     5.883     5.878     5.886     5.906     5.913     5.907     5.914     5.907     5.918     5.914     5.919     5.928     5.931     5.931     5.937     5.888     5.883     5.886     5.955     5.951     5.957     5.961     5.959     5.962     5.962     5.968     5.961     5.983     5.951     5.974     5.972     5.978     5.983     5.961     5.979     5.989     5.981     5.983     5.979     5.979     5.985     5.986     5.993     6.002     6.009     6.017     5.974     5.966     5.970     5.966     5.974     5.972     5.979     5.958     5.979     5.989     5.983     5.978     5.983     6.033     6.029     6.025     6.046     6.042     6.019     6.048     6.017     6.021     6.058     6.061     6.026     6.063     6.064     6.066     6.064     6.062     6.037     6.059     6.055     6.051     6.057     6.061     6.057     6.059     6.064     6.063     6.069     6.070     6.072     6.070     6.076     6.074     6.076     6.078     6.072     6.076     6.080     6.085     6.080     6.085     6.082     6.104     6.105     6.105     6.111     6.113     6.109     6.113     6.116     6.113     6.116     6.115     6.119     6.119     6.126     6.123     6.129     6.130     6.133     6.113     6.105     6.107     6.113     6.141     6.143     6.145     6.141     6.145     6.148     6.141     6.151     6.154     6.158     6.162     6.162     6.158     6.165     6.163     6.165     6.166     6.166     6.168     6.170     6.166     6.172     6.174     6.179     6.179     6.181     6.181     6.186     6.185     6.187     6.183     6.186     6.193     6.196     6.199     6.198     6.202     6.204     6.204     6.207     6.205     6.208     6.207     6.210     6.213     6.212     6.215     6.219     6.219     6.222     6.225     6.227     6.230     6.230     6.235     6.236     6.238     6.242     6.242     6.244     6.245     6.247     6.250     6.252     6.254     6.258     6.258     6.259     6.261     6.261     6.262     6.267     6.267     6.267     6.267     6.270     6.270     6.272     6.276     6.276     6.279     6.279     6.281     6.285     6.288     6.288     6.291     6.294     6.296     6.299     6.302     6.304     6.307     6.310     6.313     6.314     6.317     6.319     6.322     6.328     6.330     6.333     6.337     6.340     6.345     6.349     6.353     6.357     6.362     6.367     6.373     6.376     6.382     6.385     6.387     6.388     6.388     6.388     6.390     6.390     6.392     6.392     6.393     6.395     6.395     6.397     6.398     6.398     6.400     6.401     6.405     6.405     6.406     6.410     6.412     6.415     6.419     6.419     6.421     6.423     6.425     6.426     6.428     6.430     6.433     6.433     6.435     6.437     6.439     6.440     6.442     6.446     6.446     6.447     6.449     6.450     6.452     6.456     6.456     6.459     6.462     6.464     6.466     6.467     6.469     6.471     6.473     6.475     6.477     6.481     6.482     6.483     6.487     6.488     6.492     6.494     6.495     6.499     6.500     6.502     6.505     6.507     6.510     6.513     6.515     6.516     6.520     6.523     6.525     6.528     6.529     6.532     6.535     6.537     6.540     6.542     6.546     6.548     6.551     6.552     6.554     6.557     6.560     6.561     6.564     6.565     6.566     6.570     6.572     6.575     6.577     6.579     6.580     6.583     6.585     6.589     6.589     6.593     6.595     6.596     6.598     6.600     6.603     6.604     6.606     6.608     6.609     6.612     6.614     6.616     6.619     6.621     6.622     6.624     6.626     6.628     6.631     6.633     6.635     6.638     6.639     6.641     6.642     6.645     6.647     6.648     6.650     6.652     6.655     6.657     6.660     6.662     6.664     6.665     6.668     6.670     6.671     6.674     6.676     6.679     6.680     6.683     6.685     6.688     6.690     6.694     6.695     6.699     6.700     6.704     6.707     6.707     6.711     6.713     6.714     6.717     6.720     6.722     6.726     6.730     6.733     6.735     6.738     6.740     6.742     6.744     6.745     6.747     6.748     6.752     6.756     6.757     6.759     6.763     6.764     6.766     6.770     6.770     6.772     6.775     6.777     6.778     6.780     6.782     6.783     6.785     6.787     6.788     6.790     6.792     6.793     6.797     6.798     6.800     6.804     6.807     6.808     6.811     6.814     6.819     6.819     6.816     6.821     6.824     6.826     6.827     6.831     6.832     6.835     6.838     6.840     6.840     6.843     6.845     6.848     6.852     6.856     6.859     6.859     6.864     6.869     6.871     6.873     6.876     6.878     6.881     6.883     6.886     6.888     6.891     6.894     6.896     6.897     6.899     6.904     6.905     6.907     6.909     6.913     6.915     6.922     6.932     6.935     6.937     6.940     6.942     6.944     6.947     6.950     6.952     6.954     6.957     6.959     6.963     6.966     6.970     6.974     6.978     6.981     7.002     7.005     7.008     7.011     7.013     7.016     7.020     7.020     7.024     7.028     7.030     7.045     7.049     7.054     7.060     7.062     7.064     7.066     7.068     7.070     7.072     7.078     7.079     7.085     7.088     7.090     7.097     7.105     7.109     7.112     7.116     7.120     7.123     7.125     7.128     7.133     7.137     7.140     7.145     7.150     7.154     7.160     7.166     7.170     7.176     7.181     7.187     7.192     7.197     7.202     7.204     7.209     7.213     7.218     7.225     7.228     7.232     7.237     7.243     7.247     7.252     7.257     7.263     7.269     7.274     7.278     7.282     7.287     7.293     7.300     7.304     7.309     7.313     7.319     7.325     7.330     7.339     7.344     7.353     7.358     7.366     7.374     7.381     7.391     7.400     7.410     7.422     7.432     7.444     7.457     7.468     7.481     7.492     7.505     7.517     7.531     7.545     7.560     7.576     7.591     7.607     7.623     7.641     7.657     7.674     7.691     7.709     7.726     7.746     7.765     7.783     7.803     7.824     7.843     7.863     7.880     7.900     7.918     7.935     7.954     7.972     7.992     8.011     8.029     8.048     8.067     8.085     8.104     8.122     8.142     8.159     8.179     8.198     8.218     8.239     8.256     8.278     8.296     8.315     8.335     8.354     8.373     8.391     8.410     8.428     8.444     8.463     8.480     8.498     8.516     8.531     8.549     8.567     8.583     8.600     8.616     8.633     8.652     8.668     8.685     8.702     8.721     8.739     8.755     8.774     8.790     8.807     8.826     8.842     8.861     8.878     8.895     8.915     8.931     8.950     8.967     8.985     9.003     9.022     9.039     9.058     9.079     9.095     9.113     9.133     9.150     9.169     9.189     9.206     9.225     9.242     9.262     9.281     9.299     9.318     9.338     9.357     9.375     9.396     9.416     9.433     9.452     9.472     9.492     9.509     9.527     9.547     9.563     9.582     9.599     9.619     9.633     9.652     9.668     9.685     9.702     9.717     9.735     9.750     9.765     9.778     9.793     9.807     9.823     9.835     9.850     9.862     9.875     9.888     9.900     9.913     9.926     9.938     9.950     9.962     9.974     9.986     9.998    10.010    10.020    10.031    10.044    10.056    10.065    10.077    10.089    10.100    10.109    10.122    10.133    10.147    10.157    10.170    10.181    10.192    10.205    10.217    10.229    10.241    10.252    10.265    10.275    10.288    10.302    10.313    10.323    10.335    10.349    10.360    10.374    10.385    10.399    10.410    10.422    10.437    10.448    10.459    10.476    10.489    10.502    10.516    10.529    10.542    10.557    10.571    10.585    10.597    10.611    10.626    10.637    10.654    10.666    10.677    10.692    10.707    10.722    10.733    10.752    10.766    10.777    10.793    10.806    10.819    10.835    10.850    10.864    10.878    10.892    10.905    10.922    10.933    10.948    10.964    10.979    10.991    11.005    11.019    11.035    11.048    11.063    11.078    11.091    11.106    11.119    11.131    11.144    11.160    11.175    11.189    11.203    11.216    11.232    11.245    11.260    11.275    11.289    11.301    11.313    11.327    11.344    11.358    11.372    11.387    11.402    11.417    11.430    11.449    11.465    11.475    11.494    11.509    11.524    11.539    11.556    11.572    11.590    11.605    11.622    11.637    11.654    11.669    11.683    11.701    11.716    11.735    11.754    11.768    11.785    11.801    11.819    11.833    11.854    11.869    11.887    11.904    11.924    11.940    11.957    11.976    11.994    12.011    12.031    12.048    12.069    12.087    12.105    12.123    12.147    12.163    12.185    12.205    12.225    12.249    12.267    12.287    12.310    12.329    12.352    12.375    12.396    12.415    12.439    12.458    12.479    12.506    12.525    12.548    12.570    12.591    12.617    12.639    12.660    12.685    12.708    12.733    12.756    12.778    12.800    12.825    12.852    12.874    12.897    12.924    12.949    12.970    12.995    13.018    13.044    13.070    13.091    13.114    13.137    13.162    13.186    13.205    13.224    13.248    13.267    13.288    13.307    13.329    13.348    13.366    13.385    13.407    13.427    13.448    13.469    13.489    13.512    13.532    13.549    13.567    13.591    13.610    13.635    13.653    13.675    13.693    13.713    13.731    13.754    13.767    13.789    13.807    13.826    13.844    13.864    13.885    13.907    13.928    13.949    13.971    13.990    14.009    14.025    14.045    14.063    14.082    14.101    14.119    14.137    14.156    14.169    14.189    14.205    14.224    14.241    14.260    14.276    14.293    14.317    14.337    14.352    14.369    14.389    14.409    14.433    14.452    14.472    14.494    14.513    14.530    14.543    14.559    14.574    14.586    14.603    14.617    14.629    14.642    14.659    14.673    14.685    14.698    14.708    14.722    14.733    14.743    14.755    14.769    14.777    14.788    14.797    14.808    14.817    14.828    14.841    14.852    14.861    14.870    14.881    14.891    14.898    14.909    14.916    14.924    14.935    14.940    14.952    14.967    14.979    14.988    15.004    15.011    15.020    15.027    15.045    15.073    15.083    15.093    15.106    15.111    15.135    15.143    15.153    15.160    15.168    15.187    15.198    15.205    15.213    15.220    15.241    15.248    15.262    15.270    15.276    15.283    15.300    15.307    15.316    15.326    15.332    15.341    15.353    15.360    15.374    15.383    15.393    15.400    15.408    15.415    15.425    15.435    15.458    15.469    15.479    15.485    15.498    15.502    15.506    15.523    15.529    15.540    15.548    15.557    15.564    15.589    15.596    15.604    15.613    15.624    15.626    15.631    15.635    15.652    15.663    15.676    15.685    15.697    15.706    15.732    15.742    15.747    15.755    15.763    15.785    15.789    15.792    15.803    15.818    15.823    15.833    15.838    15.843    15.848    15.864    15.870    15.879    15.894    15.910    15.912    15.917    15.929    15.939    15.944    15.969    15.975    15.989    15.994    16.008    16.014    16.022    16.030    16.036    16.041    16.047    16.055    16.062    16.072    16.085    16.092    16.103    16.115    16.127    16.135    16.142    16.152    16.157    16.162    16.171    16.177    16.196    16.205    16.213    16.229    16.235    16.243    16.249    16.264    16.272    16.277    16.294    16.300    16.305    16.310    16.325    16.335    16.341    16.348    16.351    16.355    16.357    16.358    16.359    16.359    16.359    16.361    16.359    16.358    16.358    16.358    16.355    16.353    16.350    16.346    16.341    16.324    16.310    16.302    16.294    16.289    16.282    16.275    16.270    16.263    16.251    16.247    16.240    16.235    16.223    16.214    16.200    16.190    16.185    16.176    16.166    16.160    16.152    16.130    16.120    16.115    16.109    16.102    16.094    16.089    16.071    16.066    16.060    16.053    16.048    16.042    16.032    16.014    16.011    16.006    16.000    15.988    15.982    15.981    15.969    15.950    15.944    15.941    15.937    15.928    15.918    15.908    15.883    15.877    15.872    15.860    15.849    15.838    15.833    15.828    15.820    15.813    15.803    15.794    15.789    15.782    15.776    15.769
     5.854     5.860     5.855     5.861     5.854     5.847     5.833     5.880     5.831     5.854     5.831     5.850     5.833     5.838     5.844     5.827     5.832     5.838     5.838     5.832     5.839     5.844     5.805     5.824     5.833     5.811     5.831     5.794     5.833     5.827     5.820     5.827     5.822     5.816     5.811     5.813     5.813     5.819     5.811     5.816     5.815     5.810     5.802     5.786     5.790     5.783     5.749     5.742     5.747     5.752     5.729     5.700     5.668     5.647     5.629     5.597     5.588     5.580     5.574     5.567     5.562     5.560     5.560     5.560     5.560     5.560     5.560     5.560     5.560     5.560     5.558     5.560     5.560     5.560     5.560     5.560     5.558     5.558     5.558     5.558     5.558     5.560     5.560     5.562     5.564     5.569     5.564     5.562     5.560     5.560     5.560     5.560     5.562     5.567     5.574     5.582     5.590     5.608     5.629     5.660     5.691     5.700     5.733     5.777     5.785     5.855     5.854     5.822     5.854     5.848     5.855     5.854     5.854     5.852     5.854     5.860     5.858     5.863     5.864     5.841     5.845     5.839     5.874     5.839     5.833     5.880     5.878     5.867     5.847     5.839     5.844     5.842     5.838     5.842     5.839     5.847     5.857     5.833     5.867     5.871     5.838     5.833     5.839     5.835     5.839     5.874     5.869     5.876     5.880     5.876     5.878     5.871     5.880     5.876     5.878     5.876     5.874     5.864     5.867     5.869     5.869     5.866     5.871     5.867     5.863     5.867     5.852     5.860     5.869     5.869     5.866     5.867     5.872     5.871     5.847     5.854     5.847     5.880     5.900     5.836     5.833     5.838     5.847     5.847     5.850     5.886     5.867     5.861     5.869     5.871     5.855     5.871     5.878     5.858     5.854     5.871     5.864     5.869     5.860     5.863     5.860     5.871     5.881     5.867     5.863     5.894     5.885     5.891     5.904     5.909     5.906     5.904     5.897     5.894     5.897     5.894     5.899     5.904     5.897     5.906     5.897     5.904     5.894     5.891     5.896     5.899     5.893     5.890     5.881     5.886     5.880     5.874     5.881     5.886     5.893     5.885     5.888     5.897     5.888     5.897     5.894     5.893     5.888     5.902     5.888     5.906     5.902     5.888     5.891     5.888     5.890     5.899     5.893     5.897     5.874     5.906     5.907     5.904     5.881     5.891     5.885     5.891     5.885     5.906     5.885     5.909     5.918     5.899     5.919     5.919     5.914     5.922     5.919     5.923     5.926     5.922     5.917     5.914     5.919     5.919     5.911     5.911     5.907     5.913     5.906     5.909     5.906     5.904     5.907     5.899     5.902     5.897     5.893     5.893     5.890     5.902     5.886     5.891     5.885     5.885     5.885     5.890     5.881     5.874     5.872     5.880     5.827     5.872     5.876     5.874     5.867     5.861     5.880     5.867     5.861     5.872     5.871     5.855     5.876     5.872     5.866     5.857     5.860     5.861     5.858     5.866     5.861     5.854     5.858     5.839     5.854     5.860     5.842     5.863     5.864     5.829     5.869     5.833     5.854     5.835     5.838     5.858     5.852     5.850     5.777     5.854     5.815     5.855     5.810     5.805     5.844     5.838     5.792     5.829     5.833     5.829     5.838     5.833     5.804     5.808     5.804     5.802     5.799     5.800     5.794     5.816     5.815     5.820     5.816     5.822     5.778     5.819     5.813     5.819     5.815     5.811     5.805     5.815     5.810     5.804     5.824     5.822     5.824     5.820     5.790     5.756     5.782     5.767     5.807     5.775     5.772     5.800     5.767     5.785     5.780     5.786     5.782     5.785     5.790     5.808     5.807     5.805     5.810     5.808     5.794     5.811     5.815     5.794     5.758     5.811     5.810     5.804     5.795     5.799     5.795     5.783     5.796     5.783     5.795     5.787     5.795     5.772     5.777     5.778     5.777     5.778     5.780     5.777     5.783     5.778     5.783     5.780     5.799     5.800     5.798     5.783     5.800     5.792     5.808     5.791     5.810     5.815     5.820     5.787     5.816     5.822     5.824     5.816     5.813     5.816     5.813     5.805     5.811     5.810     5.807     5.815     5.811     5.805     5.813     5.805     5.810     5.804     5.802     5.807     5.786     5.791     5.811     5.789     5.792     5.785     5.804     5.808     5.804     5.798     5.799     5.796     5.805     5.819     5.815     5.790     5.813     5.822     5.827     5.822     5.819     5.811     5.860     5.815     5.860     5.857     5.860     5.827     5.863     5.854     5.864     5.831     5.833     5.883     5.826     5.832     5.829     5.872     5.815     5.871     5.860     5.810     5.860     5.813     5.816     5.847     5.854     5.850     5.857     5.838     5.833     5.839     5.876     5.881     5.878     5.888     5.890     5.886     5.876     5.878     5.881     5.885     5.888     5.881     5.874     5.883     5.880     5.872     5.881     5.891     5.896     5.891     5.885     5.906     5.913     5.906     5.909     5.906     5.919     5.914     5.932     5.935     5.932     5.946     5.939     5.890     5.955     5.953     5.961     5.962     5.958     5.965     5.961     5.958     5.962     5.957     5.921     5.991     5.970     5.951     5.994     5.966     5.987     5.976     5.979     5.985     5.978     5.981     5.987     5.979     5.976     5.996     6.002     5.970     5.976     5.985     5.979     5.970     5.976     5.972     5.976     5.987     5.985     6.013     5.983     5.989     5.983     6.035     6.030     5.978     6.046     6.044     6.050     6.046     6.030     6.051     6.058     6.061     6.029     6.033     6.069     6.041     6.033     6.069     6.063     6.062     6.054     6.064     6.063     6.066     6.057     6.061     6.063     6.063     6.064     6.070     6.074     6.076     6.074     6.076     6.082     6.078     6.082     6.078     6.087     6.083     6.082     6.086     6.089     6.107     6.109     6.107     6.113     6.107     6.116     6.118     6.113     6.115     6.118     6.121     6.118     6.125     6.127     6.125     6.125     6.123     6.131     6.135     6.139     6.141     6.111     6.141     6.145     6.148     6.145     6.145     6.150     6.148     6.154     6.158     6.148     6.166     6.165     6.157     6.168     6.170     6.157     6.174     6.172     6.170     6.172     6.174     6.176     6.178     6.179     6.183     6.183     6.181     6.185     6.183     6.190     6.191     6.189     6.194     6.198     6.198     6.202     6.204     6.204     6.205     6.210     6.210     6.210     6.215     6.213     6.215     6.216     6.216     6.220     6.224     6.225     6.225     6.229     6.233     6.233     6.236     6.239     6.239     6.244     6.245     6.245     6.247     6.250     6.252     6.255     6.255     6.258     6.259     6.262     6.265     6.265     6.265     6.267     6.270     6.272     6.272     6.272     6.276     6.276     6.279     6.277     6.281     6.282     6.282     6.285     6.286     6.289     6.291     6.294     6.296     6.300     6.302     6.305     6.308     6.311     6.314     6.317     6.321     6.322     6.326     6.328     6.332     6.335     6.338     6.342     6.345     6.350     6.355     6.361     6.365     6.369     6.374     6.380     6.385     6.388     6.393     6.395     6.395     6.395     6.395     6.397     6.397     6.397     6.398     6.398     6.400     6.400     6.401     6.402     6.404     6.407     6.407     6.410     6.410     6.412     6.415     6.421     6.421     6.423     6.425     6.426     6.428     6.430     6.430     6.431     6.435     6.437     6.437     6.439     6.442     6.444     6.444     6.447     6.449     6.450     6.453     6.454     6.457     6.457     6.459     6.463     6.464     6.469     6.469     6.471     6.473     6.475     6.477     6.479     6.481     6.482     6.485     6.487     6.488     6.490     6.494     6.495     6.499     6.500     6.503     6.505     6.507     6.510     6.513     6.515     6.516     6.520     6.521     6.525     6.526     6.529     6.531     6.533     6.537     6.539     6.542     6.546     6.548     6.549     6.552     6.555     6.556     6.560     6.561     6.564     6.565     6.569     6.569     6.574     6.575     6.577     6.580     6.583     6.583     6.585     6.588     6.589     6.593     6.595     6.596     6.598     6.601     6.603     6.604     6.607     6.608     6.609     6.611     6.613     6.616     6.619     6.621     6.622     6.626     6.628     6.630     6.631     6.633     6.636     6.638     6.639     6.641     6.644     6.645     6.647     6.648     6.652     6.653     6.655     6.657     6.660     6.662     6.664     6.665     6.668     6.670     6.671     6.674     6.676     6.677     6.680     6.682     6.685     6.687     6.690     6.692     6.695     6.697     6.700     6.701     6.704     6.706     6.710     6.713     6.716     6.719     6.719     6.722     6.726     6.728     6.731     6.736     6.736     6.739     6.743     6.745     6.746     6.747     6.750     6.752     6.756     6.757     6.759     6.763     6.766     6.768     6.770     6.772     6.773     6.775     6.778     6.780     6.782     6.783     6.785     6.787     6.788     6.790     6.792     6.793     6.795     6.797     6.798     6.802     6.803     6.812     6.814     6.815     6.814     6.816     6.819     6.822     6.822     6.824     6.826     6.827     6.831     6.832     6.837     6.837     6.838     6.843     6.843     6.846     6.848     6.850     6.854     6.861     6.862     6.865     6.869     6.869     6.873     6.874     6.878     6.880     6.881     6.886     6.890     6.890     6.891     6.894     6.897     6.902     6.904     6.905     6.907     6.911     6.913     6.915     6.916     6.922     6.935     6.939     6.940     6.942     6.944     6.945     6.947     6.950     6.954     6.955     6.957     6.963     6.965     6.966     6.970     6.974     6.978     6.991     7.003     7.006     7.008     7.011     7.014     7.017     7.019     7.022     7.026     7.028     7.034     7.047     7.052     7.054     7.057     7.062     7.066     7.066     7.068     7.070     7.074     7.078     7.081     7.086     7.088     7.096     7.102     7.105     7.109     7.112     7.116     7.120     7.125     7.127     7.130     7.133     7.137     7.142     7.145     7.150     7.154     7.160     7.166     7.170     7.176     7.181     7.186     7.192     7.196     7.200     7.204     7.209     7.215     7.219     7.225     7.231     7.233     7.239     7.243     7.248     7.254     7.258     7.263     7.267     7.272     7.278     7.282     7.289     7.296     7.302     7.304     7.309     7.315     7.321     7.328     7.335     7.337     7.346     7.352     7.360     7.366     7.374     7.382     7.389     7.398     7.409     7.419     7.430     7.441     7.453     7.465     7.478     7.490     7.502     7.516     7.528     7.541     7.556     7.570     7.586     7.604     7.619     7.637     7.653     7.670     7.687     7.706     7.723     7.742     7.762     7.781     7.801     7.822     7.843     7.863     7.881     7.900     7.918     7.937     7.956     7.973     7.992     8.011     8.029     8.049     8.068     8.085     8.105     8.124     8.142     8.159     8.179     8.197     8.217     8.235     8.256     8.274     8.294     8.313     8.333     8.354     8.371     8.391     8.410     8.428     8.446     8.463     8.480     8.499     8.516     8.534     8.552     8.570     8.587     8.604     8.620     8.637     8.654     8.670     8.688     8.704     8.722     8.739     8.755     8.774     8.791     8.809     8.826     8.844     8.861     8.878     8.895     8.913     8.930     8.950     8.966     8.985     9.003     9.022     9.037     9.057     9.075     9.095     9.113     9.131     9.148     9.166     9.185     9.204     9.222     9.241     9.259     9.277     9.295     9.316     9.331     9.352     9.371     9.391     9.409     9.429     9.448     9.466     9.485     9.504     9.522     9.540     9.558     9.578     9.597     9.614     9.632     9.648     9.667     9.683     9.700     9.716     9.733     9.750     9.766     9.778     9.794     9.809     9.823     9.840     9.854     9.865     9.880     9.893     9.906     9.918     9.930     9.943     9.957     9.970     9.983     9.994    10.007    10.019    10.030    10.041    10.052    10.065    10.074    10.087    10.096    10.107    10.120    10.132    10.142    10.153    10.169    10.178    10.191    10.203    10.214    10.227    10.238    10.252    10.263    10.274    10.285    10.298    10.309    10.321    10.333    10.344    10.356    10.371    10.381    10.394    10.409    10.418    10.431    10.443    10.457    10.468    10.483    10.495    10.507    10.524    10.536    10.549    10.565    10.577    10.589    10.604    10.617    10.631    10.645    10.657    10.672    10.687    10.702    10.715    10.727    10.743    10.756    10.771    10.783    10.800    10.811    10.827    10.841    10.855    10.869    10.885    10.900    10.913    10.926    10.940    10.956    10.970    10.982    10.996    11.011    11.024    11.039    11.054    11.068    11.081    11.094    11.109    11.123    11.139    11.150    11.166    11.180    11.193    11.208    11.222    11.235    11.250    11.264    11.279    11.295    11.307    11.319    11.332    11.348    11.360    11.377    11.391    11.405    11.422    11.435    11.449    11.466    11.480    11.498    11.511    11.528    11.542    11.556    11.576    11.591    11.605    11.623    11.639    11.654    11.671    11.689    11.701    11.719    11.736    11.754    11.768    11.785    11.801    11.819    11.836    11.854    11.868    11.889    11.905    11.924    11.941    11.957    11.977    11.993    12.013    12.029    12.050    12.069    12.086    12.104    12.121    12.142    12.159    12.181    12.202    12.220    12.245    12.263    12.282    12.305    12.324    12.345    12.370    12.391    12.412    12.429    12.454    12.478    12.496    12.517    12.539    12.561    12.585    12.610    12.631    12.652    12.678    12.699    12.723    12.748    12.768    12.791    12.811    12.838    12.864    12.885    12.911    12.935    12.959    12.983    13.007    13.031    13.055    13.081    13.107    13.129    13.151    13.180    13.198    13.221    13.240    13.262    13.282    13.304    13.323    13.346    13.363    13.382    13.404    13.426    13.443    13.464    13.486    13.505    13.527    13.546    13.563    13.581    13.603    13.625    13.647    13.668    13.690    13.711    13.730    13.750    13.767    13.785    13.804    13.824    13.841    13.864    13.885    13.905    13.928    13.946    13.969    13.992    14.013    14.032    14.050    14.071    14.087    14.107    14.122    14.139    14.159    14.169    14.191    14.210    14.230    14.249    14.260    14.281    14.302    14.320    14.338    14.357    14.377    14.394    14.412    14.433    14.459    14.472    14.488    14.506    14.521    14.535    14.548    14.563    14.576    14.589    14.603    14.613    14.627    14.642    14.657    14.669    14.683    14.692    14.704    14.716    14.727    14.737    14.748    14.761    14.774    14.783    14.792    14.803    14.812    14.824    14.838    14.849    14.858    14.869    14.879    14.889    14.895    14.902    14.914    14.920    14.929    14.937    14.949    14.960    14.971    14.978    14.988    15.002    15.010    15.022    15.031    15.052    15.070    15.083    15.099    15.109    15.117    15.137    15.148    15.155    15.166    15.185    15.194    15.202    15.209    15.216    15.237    15.248    15.258    15.269    15.276    15.283    15.295    15.303    15.315    15.323    15.331    15.341    15.352    15.360    15.371    15.380    15.393    15.400    15.409    15.417    15.425    15.436    15.455    15.460    15.485    15.489    15.496    15.499    15.505    15.525    15.535    15.539    15.547    15.555    15.562    15.589    15.596    15.604    15.612    15.624    15.629    15.631    15.641    15.646    15.661    15.665    15.687    15.694    15.702    15.707    15.740    15.747    15.754    15.761    15.791    15.792    15.792    15.805    15.816    15.823    15.831    15.840    15.843    15.846    15.859    15.868    15.877    15.885    15.910    15.912    15.919    15.932    15.939    15.946    15.950    15.972    15.992    15.997    16.010    16.016    16.022    16.030    16.035    16.041    16.047    16.059    16.062    16.070    16.083    16.089    16.103    16.109    16.125    16.132    16.142    16.149    16.157    16.162    16.171    16.173    16.195    16.202    16.209    16.221    16.237    16.243    16.250    16.266    16.274    16.279    16.286    16.300    16.307    16.312    16.325    16.332    16.339    16.344    16.353    16.355    16.357    16.357    16.359    16.359    16.358    16.358    16.358    16.357    16.357    16.355    16.354    16.354    16.350    16.346    16.341    16.328    16.312    16.305    16.298    16.294    16.282    16.277    16.272    16.263    16.254    16.247    16.242    16.237    16.223    16.218    16.203    16.191    16.187    16.180    16.168    16.162    16.148    16.132    16.122    16.117    16.111    16.105    16.097    16.092    16.074    16.071    16.062    16.055    16.052    16.044    16.036    16.020    16.013    16.006    16.003    15.997    15.982    15.981    15.975    15.951    15.946    15.941    15.935    15.928    15.919    15.904    15.902    15.881    15.876    15.866    15.854    15.846    15.837    15.835    15.825    15.814    15.803    15.796    15.791    15.787    15.773    15.769
     5.863     5.855     5.858     5.871     5.861     5.867     5.841     5.860     5.839     5.833     5.850     5.833     5.854     5.850     5.854     5.820     5.827     5.835     5.850     5.847     5.833     5.839     5.844     5.844     5.838     5.832     5.845     5.827     5.829     5.820     5.827     5.820     5.729     5.824     5.820     5.815     5.816     5.826     5.820     5.822     5.811     5.805     5.804     5.810     5.795     5.778     5.780     5.773     5.753     5.747     5.738     5.729     5.700     5.668     5.635     5.629     5.597     5.590     5.583     5.582     5.575     5.574     5.567     5.567     5.567     5.564     5.564     5.564     5.564     5.564     5.564     5.562     5.564     5.562     5.562     5.562     5.562     5.562     5.564     5.562     5.567     5.567     5.569     5.574     5.580     5.582     5.582     5.575     5.574     5.572     5.574     5.574     5.575     5.582     5.595     5.590     5.608     5.629     5.660     5.667     5.700     5.731     5.764     5.783     5.860     5.858     5.822     5.857     5.858     5.854     5.805     5.857     5.858     5.855     5.860     5.829     5.863     5.860     5.869     5.866     5.850     5.844     5.867     5.833     5.839     5.835     5.881     5.860     5.838     5.845     5.850     5.847     5.844     5.839     5.833     5.854     5.858     5.854     5.864     5.880     5.886     5.880     5.833     5.839     5.844     5.885     5.881     5.869     5.878     5.855     5.871     5.878     5.871     5.881     5.874     5.881     5.878     5.876     5.850     5.869     5.876     5.871     5.872     5.876     5.854     5.861     5.857     5.880     5.860     5.866     5.872     5.869     5.871     5.869     5.878     5.872     5.832     5.902     5.880     5.906     5.885     5.844     5.885     5.857     5.885     5.881     5.897     5.857     5.871     5.871     5.864     5.871     5.878     5.863     5.872     5.866     5.871     5.878     5.864     5.880     5.885     5.876     5.871     5.909     5.904     5.863     5.891     5.909     5.872     5.867     5.876     5.881     5.891     5.909     5.893     5.899     5.906     5.896     5.906     5.909     5.904     5.897     5.904     5.897     5.893     5.896     5.899     5.894     5.888     5.902     5.888     5.893     5.886     5.881     5.886     5.891     5.896     5.900     5.896     5.893     5.896     5.894     5.904     5.894     5.907     5.896     5.904     5.893     5.922     5.893     5.927     5.891     5.867     5.907     5.902     5.902     5.861     5.883     5.909     5.883     5.890     5.897     5.888     5.911     5.900     5.897     5.918     5.924     5.923     5.924     5.919     5.914     5.924     5.927     5.927     5.924     5.914     5.919     5.922     5.919     5.918     5.918     5.913     5.916     5.909     5.913     5.909     5.909     5.913     5.904     5.909     5.893     5.899     5.896     5.896     5.906     5.904     5.891     5.888     5.893     5.891     5.894     5.894     5.878     5.880     5.872     5.876     5.878     5.871     5.871     5.871     5.878     5.872     5.880     5.874     5.880     5.872     5.880     5.874     5.863     5.857     5.866     5.860     5.864     5.860     5.871     5.852     5.848     5.869     5.842     5.845     5.854     5.845     5.854     5.869     5.872     5.871     5.839     5.833     5.839     5.844     5.866     5.861     5.820     5.824     5.848     5.854     5.813     5.848     5.854     5.864     5.847     5.827     5.833     5.831     5.836     5.819     5.842     5.811     5.829     5.842     5.833     5.804     5.810     5.804     5.808     5.811     5.815     5.820     5.813     5.816     5.813     5.816     5.822     5.826     5.820     5.826     5.807     5.811     5.804     5.802     5.826     5.822     5.819     5.822     5.827     5.773     5.807     5.770     5.808     5.775     5.770     5.777     5.780     5.785     5.782     5.786     5.790     5.786     5.804     5.807     5.802     5.804     5.804     5.810     5.819     5.819     5.819     5.794     5.799     5.804     5.808     5.804     5.796     5.796     5.799     5.800     5.789     5.796     5.783     5.795     5.775     5.791     5.778     5.782     5.785     5.780     5.783     5.786     5.782     5.787     5.785     5.802     5.802     5.796     5.795     5.795     5.802     5.808     5.811     5.792     5.789     5.819     5.826     5.824     5.827     5.820     5.826     5.819     5.820     5.819     5.816     5.810     5.815     5.808     5.820     5.815     5.819     5.816     5.808     5.811     5.810     5.804     5.810     5.804     5.807     5.791     5.824     5.827     5.820     5.816     5.804     5.810     5.802     5.804     5.802     5.811     5.807     5.811     5.820     5.816     5.811     5.836     5.835     5.871     5.813     5.861     5.819     5.820     5.860     5.855     5.860     5.864     5.860     5.872     5.878     5.831     5.826     5.829     5.826     5.829     5.869     5.867     5.827     5.822     5.827     5.827     5.820     5.854     5.857     5.850     5.816     5.839     5.833     5.880     5.845     5.854     5.885     5.897     5.872     5.893     5.888     5.883     5.874     5.890     5.883     5.881     5.888     5.881     5.886     5.881     5.890     5.891     5.896     5.891     5.914     5.911     5.914     5.909     5.911     5.918     5.913     5.911     5.919     5.937     5.921     5.939     5.939     5.890     5.968     5.951     5.968     5.955     5.966     5.962     5.968     5.962     5.972     5.915     5.981     5.985     5.963     5.998     5.996     5.998     5.968     5.968     5.970     5.994     5.976     5.981     5.989     5.981     5.990     5.983     5.999     5.986     5.978     5.985     5.989     5.985     5.978     5.976     5.978     6.021     5.983     6.037     6.018     6.035     6.033     5.989     5.985     6.030     5.995     6.048     5.989     6.046     6.027     6.033     6.059     6.061     6.069     6.054     6.050     6.037     6.044     6.054     6.033     6.066     6.055     6.050     6.069     6.069     6.064     6.069     6.066     6.064     6.069     6.072     6.076     6.076     6.072     6.076     6.082     6.080     6.085     6.080     6.090     6.090     6.087     6.089     6.093     6.105     6.111     6.105     6.111     6.116     6.115     6.121     6.121     6.119     6.121     6.122     6.123     6.126     6.127     6.127     6.123     6.130     6.133     6.118     6.139     6.119     6.146     6.151     6.113     6.148     6.146     6.151     6.148     6.153     6.157     6.159     6.163     6.155     6.151     6.168     6.170     6.174     6.172     6.176     6.172     6.174     6.178     6.176     6.178     6.178     6.179     6.183     6.183     6.187     6.187     6.186     6.190     6.194     6.194     6.195     6.202     6.202     6.202     6.204     6.207     6.208     6.210     6.213     6.212     6.215     6.216     6.216     6.219     6.219     6.225     6.225     6.227     6.229     6.229     6.232     6.236     6.238     6.242     6.242     6.245     6.245     6.247     6.248     6.250     6.252     6.255     6.258     6.259     6.262     6.262     6.265     6.267     6.269     6.270     6.270     6.272     6.276     6.276     6.277     6.279     6.281     6.281     6.282     6.283     6.286     6.288     6.289     6.293     6.294     6.296     6.299     6.300     6.305     6.308     6.310     6.311     6.314     6.319     6.322     6.324     6.328     6.332     6.333     6.337     6.340     6.344     6.347     6.350     6.355     6.361     6.367     6.371     6.376     6.382     6.388     6.393     6.397     6.400     6.400     6.402     6.402     6.404     6.405     6.406     6.402     6.404     6.405     6.406     6.407     6.407     6.407     6.410     6.412     6.414     6.415     6.419     6.421     6.423     6.426     6.428     6.428     6.428     6.430     6.431     6.433     6.435     6.437     6.439     6.440     6.442     6.444     6.446     6.447     6.449     6.451     6.453     6.454     6.456     6.460     6.461     6.462     6.464     6.466     6.469     6.473     6.475     6.477     6.479     6.479     6.481     6.485     6.485     6.487     6.488     6.490     6.494     6.495     6.497     6.500     6.503     6.505     6.507     6.508     6.511     6.513     6.516     6.520     6.521     6.523     6.526     6.528     6.531     6.532     6.537     6.539     6.542     6.544     6.548     6.549     6.552     6.555     6.556     6.558     6.561     6.564     6.565     6.567     6.570     6.574     6.575     6.579     6.580     6.582     6.585     6.588     6.589     6.591     6.591     6.595     6.596     6.601     6.601     6.603     6.606     6.607     6.608     6.611     6.612     6.613     6.614     6.619     6.621     6.624     6.626     6.628     6.630     6.633     6.635     6.636     6.638     6.641     6.642     6.644     6.647     6.647     6.648     6.652     6.653     6.655     6.658     6.660     6.662     6.664     6.667     6.668     6.670     6.671     6.674     6.676     6.679     6.680     6.682     6.683     6.687     6.688     6.692     6.695     6.697     6.700     6.701     6.704     6.706     6.709     6.710     6.714     6.717     6.720     6.722     6.726     6.728     6.731     6.733     6.737     6.737     6.742     6.743     6.746     6.747     6.750     6.752     6.756     6.757     6.761     6.763     6.766     6.768     6.770     6.773     6.775     6.777     6.778     6.780     6.783     6.783     6.787     6.788     6.790     6.792     6.793     6.795     6.797     6.798     6.800     6.801     6.804     6.807     6.815     6.814     6.819     6.821     6.821     6.822     6.824     6.826     6.829     6.831     6.832     6.837     6.835     6.838     6.840     6.841     6.845     6.846     6.850     6.852     6.854     6.856     6.859     6.865     6.867     6.869     6.871     6.874     6.876     6.880     6.881     6.885     6.888     6.890     6.891     6.894     6.896     6.899     6.902     6.905     6.907     6.911     6.913     6.915     6.916     6.927     6.927     6.937     6.940     6.942     6.944     6.947     6.948     6.950     6.952     6.954     6.957     6.961     6.963     6.966     6.970     6.972     6.976     6.979     7.002     7.003     7.010     7.010     7.011     7.014     7.016     7.020     7.022     7.026     7.030     7.034     7.044     7.054     7.055     7.059     7.060     7.064     7.067     7.070     7.072     7.076     7.079     7.083     7.086     7.091     7.099     7.102     7.105     7.109     7.112     7.117     7.122     7.125     7.130     7.132     7.135     7.139     7.144     7.147     7.150     7.156     7.160     7.166     7.170     7.176     7.181     7.186     7.191     7.196     7.202     7.206     7.209     7.215     7.219     7.226     7.230     7.235     7.239     7.245     7.250     7.254     7.260     7.264     7.271     7.272     7.278     7.283     7.289     7.296     7.300     7.306     7.309     7.317     7.322     7.328     7.335     7.339     7.346     7.353     7.360     7.366     7.372     7.381     7.389     7.398     7.407     7.419     7.427     7.439     7.450     7.463     7.475     7.488     7.500     7.513     7.526     7.538     7.553     7.567     7.583     7.598     7.615     7.631     7.648     7.666     7.683     7.702     7.719     7.739     7.757     7.778     7.798     7.820     7.841     7.863     7.883     7.902     7.920     7.938     7.958     7.975     7.994     8.013     8.031     8.049     8.068     8.087     8.105     8.124     8.142     8.161     8.179     8.197     8.217     8.235     8.254     8.274     8.292     8.312     8.330     8.350     8.370     8.388     8.408     8.425     8.444     8.463     8.480     8.499     8.517     8.534     8.552     8.570     8.588     8.606     8.621     8.639     8.658     8.673     8.690     8.708     8.724     8.740     8.758     8.776     8.792     8.809     8.827     8.846     8.862     8.878     8.897     8.915     8.932     8.948     8.966     8.985     9.001     9.020     9.039     9.055     9.074     9.092     9.111     9.128     9.146     9.163     9.183     9.199     9.218     9.237     9.255     9.275     9.292     9.311     9.331     9.348     9.367     9.385     9.405     9.424     9.444     9.463     9.482     9.500     9.518     9.537     9.554     9.572     9.590     9.609     9.628     9.644     9.662     9.680     9.698     9.715     9.731     9.748     9.765     9.780     9.796     9.811     9.825     9.840     9.854     9.868     9.883     9.897     9.911     9.923     9.937     9.950     9.962     9.974     9.988    10.002    10.013    10.028    10.039    10.050    10.061    10.072    10.085    10.096    10.107    10.119    10.130    10.142    10.153    10.165    10.176    10.187    10.198    10.212    10.224    10.236    10.246    10.260    10.274    10.285    10.296    10.309    10.319    10.331    10.342    10.355    10.364    10.375    10.390    10.402    10.415    10.426    10.439    10.453    10.464    10.479    10.490    10.502    10.515    10.530    10.542    10.557    10.570    10.585    10.598    10.613    10.624    10.637    10.652    10.665    10.677    10.692    10.705    10.720    10.732    10.748    10.760    10.779    10.791    10.806    10.819    10.831    10.846    10.861    10.874    10.889    10.905    10.919    10.932    10.947    10.959    10.974    10.989    11.000    11.016    11.031    11.044    11.059    11.074    11.087    11.098    11.115    11.129    11.141    11.157    11.169    11.183    11.198    11.211    11.227    11.240    11.254    11.267    11.282    11.296    11.309    11.324    11.339    11.352    11.365    11.382    11.394    11.408    11.423    11.438    11.455    11.468    11.485    11.499    11.514    11.531    11.546    11.560    11.576    11.593    11.605    11.626    11.642    11.657    11.671    11.691    11.706    11.720    11.736    11.754    11.771    11.789    11.805    11.822    11.836    11.856    11.871    11.885    11.905    11.924    11.940    11.958    11.976    11.993    12.013    12.029    12.048    12.069    12.085    12.104    12.122    12.140    12.158    12.176    12.198    12.218    12.240    12.259    12.282    12.304    12.326    12.342    12.363    12.382    12.406    12.429    12.449    12.472    12.491    12.515    12.533    12.555    12.578    12.602    12.622    12.646    12.670    12.694    12.715    12.737    12.761    12.783    12.809    12.825    12.856    12.880    12.903    12.926    12.949    12.973    12.995    13.021    13.043    13.068    13.093    13.121    13.141    13.169    13.189    13.215    13.232    13.254    13.275    13.299    13.320    13.339    13.360    13.379    13.399    13.420    13.440    13.461    13.479    13.500    13.520    13.540    13.561    13.580    13.598    13.622    13.642    13.662    13.683    13.703    13.723    13.743    13.761    13.780    13.800    13.819    13.841    13.861    13.883    13.907    13.928    13.950    13.971    13.990    14.013    14.030    14.052    14.070    14.087    14.105    14.128    14.141    14.161    14.174    14.191    14.208    14.230    14.249    14.265    14.283    14.302    14.322    14.342    14.365    14.380    14.396    14.416    14.429    14.448    14.465    14.481    14.493    14.507    14.519    14.532    14.545    14.561    14.572    14.588    14.601    14.613    14.626    14.640    14.654    14.665    14.676    14.687    14.698    14.712    14.720    14.730    14.743    14.756    14.769    14.780    14.788    14.796    14.809    14.821    14.833    14.844    14.854    14.864    14.878    14.887    14.895    14.900    14.906    14.916    14.924    14.931    14.937    14.954    14.967    14.974    14.983    14.994    15.006    15.016    15.025    15.032    15.057    15.075    15.085    15.106    15.113    15.122    15.137    15.152    15.159    15.166    15.190    15.200    15.207    15.213    15.220    15.248    15.256    15.263    15.276    15.283    15.292    15.300    15.312    15.320    15.331    15.340    15.347    15.356    15.364    15.377    15.390    15.398    15.409    15.418    15.427    15.435    15.452    15.457    15.482    15.491    15.493    15.498    15.503    15.514    15.537    15.542    15.547    15.555    15.562    15.574    15.595    15.600    15.613    15.622    15.631    15.636    15.640    15.657    15.661    15.663    15.685    15.694    15.699    15.704    15.713    15.738    15.747    15.761    15.785    15.791    15.798    15.805    15.814    15.825    15.830    15.838    15.843    15.849    15.860    15.868    15.877    15.888    15.906    15.912    15.919    15.937    15.941    15.946    15.950    15.975    15.982    15.999    16.008    16.013    16.022    16.027    16.033    16.042    16.050    16.059    16.064    16.074    16.081    16.090    16.102    16.108    16.123    16.132    16.144    16.152    16.155    16.162    16.171    16.180    16.187    16.202    16.208    16.218    16.230    16.245    16.250    16.257    16.270    16.279    16.286    16.292    16.305    16.312    16.322    16.333    16.339    16.344    16.350    16.355    16.357    16.357    16.358    16.358    16.358    16.359    16.357    16.358    16.357    16.357    16.357    16.351    16.348    16.344    16.339    16.326    16.313    16.307    16.300    16.295    16.286    16.279    16.272    16.264    16.257    16.249    16.242    16.237    16.226    16.218    16.206    16.193    16.188    16.180    16.171    16.159    16.145    16.132    16.123    16.118    16.114    16.108    16.099    16.092    16.080    16.071    16.064    16.060    16.052    16.047    16.041    16.024    16.014    16.008    16.005    15.999    15.982    15.977    15.972    15.957    15.950    15.943    15.935    15.927    15.919    15.908    15.906    15.894    15.877    15.870    15.859    15.851    15.845    15.833    15.831    15.823    15.806    15.798    15.794    15.789    15.785    15.772
     5.854     5.860     5.855     5.860     5.844     5.869     5.845     5.880     5.847     5.852     5.848     5.854     5.833     5.854     5.839     5.844     5.848     5.845     5.854     5.836     5.850     5.805     5.847     5.839     5.845     5.836     5.815     5.842     5.835     5.827     5.822     5.827     5.822     5.827     5.820     5.822     5.819     5.819     5.824     5.815     5.826     5.832     5.805     5.810     5.782     5.773     5.829     5.780     5.773     5.755     5.745     5.738     5.706     5.664     5.668     5.647     5.629     5.609     5.602     5.595     5.588     5.582     5.582     5.580     5.580     5.580     5.582     5.580     5.577     5.580     5.577     5.580     5.575     5.580     5.577     5.580     5.575     5.580     5.574     5.580     5.575     5.580     5.588     5.595     5.588     5.595     5.590     5.595     5.588     5.588     5.588     5.593     5.595     5.597     5.602     5.622     5.629     5.660     5.667     5.700     5.731     5.752     5.783     5.827     5.860     5.854     5.860     5.863     5.857     5.864     5.858     5.863     5.857     5.860     5.864     5.866     5.858     5.855     5.869     5.869     5.844     5.822     5.872     5.850     5.874     5.841     5.860     5.854     5.858     5.848     5.854     5.847     5.844     5.854     5.848     5.858     5.854     5.860     5.855     5.850     5.881     5.874     5.883     5.874     5.841     5.880     5.881     5.886     5.881     5.872     5.876     5.878     5.874     5.874     5.883     5.871     5.878     5.883     5.876     5.871     5.876     5.878     5.867     5.871     5.848     5.854     5.860     5.883     5.880     5.861     5.867     5.872     5.881     5.874     5.888     5.863     5.890     5.907     5.885     5.909     5.844     5.854     5.860     5.854     5.855     5.886     5.878     5.861     5.866     5.871     5.871     5.866     5.860     5.880     5.881     5.863     5.866     5.878     5.872     5.880     5.871     5.871     5.890     5.907     5.885     5.880     5.885     5.907     5.881     5.874     5.880     5.872     5.911     5.890     5.897     5.907     5.902     5.904     5.913     5.906     5.911     5.906     5.900     5.906     5.899     5.906     5.897     5.890     5.881     5.888     5.893     5.886     5.890     5.897     5.891     5.896     5.891     5.896     5.900     5.899     5.904     5.899     5.907     5.906     5.913     5.909     5.894     5.897     5.921     5.899     5.906     5.885     5.907     5.899     5.904     5.904     5.907     5.906     5.886     5.891     5.885     5.891     5.914     5.919     5.914     5.919     5.897     5.900     5.930     5.906     5.931     5.927     5.928     5.931     5.931     5.923     5.927     5.927     5.921     5.924     5.923     5.916     5.919     5.918     5.914     5.918     5.913     5.915     5.913     5.913     5.904     5.906     5.904     5.902     5.906     5.902     5.906     5.861     5.896     5.897     5.888     5.893     5.902     5.883     5.880     5.885     5.876     5.874     5.880     5.888     5.883     5.885     5.881     5.872     5.880     5.872     5.864     5.876     5.871     5.878     5.874     5.880     5.861     5.869     5.871     5.867     5.869     5.866     5.848     5.871     5.848     5.848     5.854     5.847     5.847     5.842     5.876     5.878     5.842     5.872     5.842     5.826     5.845     5.855     5.860     5.841     5.858     5.854     5.866     5.869     5.844     5.824     5.861     5.827     5.861     5.831     5.820     5.813     5.822     5.847     5.811     5.807     5.835     5.805     5.835     5.813     5.820     5.816     5.820     5.820     5.820     5.819     5.826     5.822     5.804     5.826     5.829     5.811     5.808     5.811     5.815     5.829     5.810     5.815     5.813     5.808     5.804     5.820     5.811     5.820     5.772     5.777     5.782     5.786     5.780     5.787     5.783     5.787     5.783     5.802     5.807     5.808     5.810     5.810     5.815     5.819     5.822     5.822     5.820     5.808     5.813     5.804     5.810     5.805     5.808     5.805     5.808     5.802     5.804     5.789     5.783     5.773     5.778     5.785     5.789     5.787     5.783     5.789     5.789     5.786     5.792     5.795     5.802     5.805     5.804     5.802     5.796     5.807     5.816     5.791     5.790     5.820     5.826     5.820     5.829     5.829     5.824     5.827     5.822     5.819     5.824     5.819     5.815     5.822     5.810     5.824     5.820     5.816     5.811     5.820     5.827     5.813     5.820     5.804     5.852     5.844     5.826     5.820     5.827     5.831     5.832     5.805     5.805     5.808     5.804     5.815     5.815     5.819     5.805     5.811     5.820     5.831     5.838     5.842     5.876     5.866     5.816     5.820     5.861     5.867     5.864     5.857     5.841     5.855     5.860     5.844     5.878     5.880     5.838     5.878     5.871     5.876     5.822     5.820     5.827     5.820     5.824     5.827     5.822     5.826     5.866     5.863     5.857     5.881     5.878     5.827     5.913     5.893     5.890     5.891     5.867     5.896     5.888     5.893     5.886     5.890     5.891     5.881     5.890     5.883     5.885     5.891     5.896     5.891     5.897     5.911     5.914     5.909     5.906     5.909     5.874     5.911     5.939     5.914     5.948     5.943     5.946     5.948     5.958     5.976     5.972     5.976     5.961     5.963     5.970     5.965     5.970     5.974     5.972     5.957     5.994     5.998     6.002     5.985     6.002     5.966     5.976     5.972     5.999     5.979     5.989     5.983     5.987     5.990     5.989     5.983     6.006     5.983     5.979     5.985     6.022     5.981     5.981     6.026     6.031     6.035     6.039     6.042     5.994     6.039     6.004     6.004     6.051     6.046     6.023     6.029     6.048     6.042     6.035     6.037     6.069     6.072     6.046     6.044     6.046     6.039     6.053     6.058     6.051     6.048     6.064     6.069     6.072     6.069     6.072     6.070     6.076     6.072     6.076     6.080     6.080     6.078     6.085     6.078     6.083     6.082     6.086     6.091     6.090     6.094     6.089     6.105     6.109     6.115     6.113     6.116     6.119     6.122     6.118     6.115     6.126     6.127     6.127     6.126     6.130     6.131     6.135     6.131     6.137     6.135     6.123     6.139     6.122     6.148     6.115     6.151     6.118     6.154     6.154     6.158     6.159     6.161     6.162     6.159     6.166     6.168     6.174     6.176     6.172     6.178     6.178     6.179     6.179     6.181     6.181     6.181     6.183     6.187     6.189     6.190     6.190     6.193     6.190     6.195     6.195     6.196     6.198     6.202     6.207     6.208     6.210     6.213     6.210     6.213     6.216     6.216     6.219     6.220     6.222     6.224     6.224     6.227     6.227     6.230     6.232     6.233     6.236     6.238     6.238     6.244     6.245     6.250     6.252     6.252     6.252     6.255     6.258     6.261     6.259     6.262     6.264     6.267     6.269     6.270     6.272     6.274     6.276     6.277     6.279     6.279     6.281     6.282     6.285     6.286     6.288     6.288     6.291     6.293     6.294     6.297     6.299     6.300     6.302     6.307     6.310     6.311     6.313     6.315     6.319     6.321     6.326     6.330     6.333     6.337     6.340     6.344     6.345     6.349     6.352     6.357     6.363     6.367     6.371     6.376     6.383     6.390     6.395     6.398     6.402     6.405     6.406     6.407     6.409     6.411     6.411     6.412     6.414     6.415     6.414     6.414     6.415     6.414     6.415     6.415     6.419     6.421     6.421     6.423     6.426     6.428     6.428     6.430     6.431     6.433     6.435     6.437     6.439     6.439     6.440     6.444     6.446     6.446     6.447     6.449     6.451     6.452     6.456     6.457     6.459     6.460     6.462     6.464     6.466     6.469     6.471     6.475     6.475     6.479     6.481     6.482     6.483     6.485     6.487     6.488     6.490     6.492     6.495     6.499     6.500     6.502     6.505     6.507     6.508     6.510     6.513     6.516     6.518     6.521     6.523     6.526     6.528     6.529     6.532     6.535     6.537     6.540     6.544     6.546     6.549     6.551     6.552     6.554     6.557     6.559     6.562     6.566     6.567     6.570     6.574     6.575     6.579     6.579     6.582     6.585     6.585     6.588     6.591     6.593     6.596     6.598     6.600     6.603     6.604     6.604     6.607     6.609     6.612     6.613     6.614     6.616     6.617     6.621     6.624     6.626     6.630     6.633     6.633     6.636     6.638     6.639     6.641     6.642     6.645     6.647     6.648     6.650     6.652     6.653     6.657     6.658     6.660     6.662     6.665     6.667     6.668     6.671     6.673     6.674     6.676     6.679     6.680     6.682     6.685     6.687     6.688     6.692     6.694     6.697     6.699     6.701     6.703     6.706     6.709     6.710     6.713     6.714     6.720     6.724     6.724     6.728     6.730     6.733     6.735     6.737     6.740     6.742     6.744     6.747     6.748     6.752     6.756     6.757     6.761     6.763     6.764     6.768     6.772     6.773     6.775     6.778     6.780     6.782     6.783     6.785     6.788     6.788     6.792     6.793     6.795     6.797     6.798     6.800     6.801     6.802     6.803     6.805     6.813     6.819     6.819     6.821     6.822     6.824     6.826     6.829     6.829     6.831     6.832     6.835     6.837     6.838     6.841     6.843     6.845     6.848     6.850     6.852     6.854     6.856     6.858     6.862     6.865     6.867     6.871     6.873     6.876     6.880     6.881     6.883     6.886     6.890     6.891     6.893     6.896     6.897     6.900     6.904     6.907     6.909     6.913     6.915     6.921     6.923     6.935     6.935     6.939     6.940     6.944     6.945     6.947     6.950     6.952     6.954     6.957     6.959     6.961     6.965     6.966     6.972     6.974     6.978     6.987     7.002     7.008     7.013     7.013     7.014     7.016     7.019     7.020     7.022     7.026     7.030     7.035     7.052     7.055     7.057     7.060     7.064     7.066     7.068     7.072     7.074     7.078     7.081     7.085     7.088     7.091     7.095     7.105     7.107     7.111     7.114     7.116     7.120     7.125     7.128     7.133     7.137     7.139     7.145     7.148     7.151     7.156     7.160     7.166     7.170     7.176     7.179     7.185     7.191     7.195     7.200     7.204     7.209     7.215     7.221     7.225     7.230     7.235     7.239     7.245     7.252     7.256     7.260     7.264     7.269     7.274     7.278     7.283     7.290     7.296     7.300     7.307     7.311     7.317     7.324     7.329     7.335     7.339     7.346     7.352     7.360     7.367     7.374     7.379     7.389     7.396     7.406     7.413     7.425     7.438     7.448     7.460     7.472     7.485     7.497     7.510     7.522     7.537     7.549     7.562     7.578     7.594     7.609     7.626     7.644     7.661     7.679     7.696     7.715     7.733     7.753     7.772     7.794     7.815     7.837     7.859     7.881     7.902     7.920     7.940     7.958     7.976     7.994     8.013     8.031     8.049     8.068     8.087     8.105     8.124     8.143     8.161     8.179     8.197     8.217     8.233     8.252     8.272     8.290     8.309     8.328     8.349     8.366     8.387     8.407     8.423     8.443     8.461     8.480     8.498     8.517     8.534     8.554     8.572     8.589     8.606     8.624     8.642     8.658     8.675     8.692     8.709     8.727     8.744     8.759     8.776     8.794     8.811     8.829     8.846     8.863     8.882     8.897     8.915     8.931     8.950     8.966     8.983     9.000     9.019     9.037     9.054     9.074     9.091     9.109     9.127     9.145     9.162     9.181     9.198     9.217     9.235     9.254     9.272     9.290     9.307     9.328     9.346     9.363     9.381     9.401     9.418     9.439     9.458     9.476     9.496     9.513     9.530     9.552     9.567     9.586     9.604     9.622     9.642     9.658     9.676     9.694     9.710     9.727     9.745     9.762     9.778     9.794     9.811     9.826     9.841     9.857     9.870     9.885     9.900     9.913     9.927     9.941     9.954     9.968     9.979     9.993    10.005    10.019    10.031    10.046    10.058    10.069    10.080    10.093    10.105    10.115    10.128    10.139    10.150    10.163    10.174    10.185    10.197    10.209    10.220    10.235    10.244    10.257    10.269    10.280    10.293    10.305    10.316    10.329    10.342    10.353    10.363    10.375    10.387    10.397    10.409    10.422    10.435    10.448    10.459    10.474    10.486    10.498    10.512    10.524    10.536    10.552    10.565    10.577    10.589    10.606    10.617    10.631    10.645    10.657    10.671    10.687    10.698    10.713    10.725    10.738    10.752    10.766    10.782    10.796    10.813    10.827    10.841    10.851    10.866    10.880    10.897    10.908    10.923    10.938    10.952    10.967    10.977    10.993    11.007    11.020    11.035    11.048    11.063    11.078    11.094    11.106    11.119    11.133    11.146    11.160    11.173    11.187    11.203    11.215    11.229    11.244    11.260    11.272    11.289    11.301    11.316    11.328    11.344    11.357    11.370    11.383    11.398    11.414    11.426    11.441    11.458    11.472    11.487    11.502    11.518    11.533    11.549    11.563    11.580    11.595    11.611    11.628    11.643    11.661    11.675    11.692    11.708    11.724    11.740    11.757    11.772    11.787    11.804    11.824    11.839    11.854    11.871    11.887    11.905    11.924    11.940    11.957    11.977    11.994    12.013    12.031    12.048    12.069    12.085    12.102    12.119    12.140    12.158    12.178    12.196    12.217    12.237    12.256    12.278    12.300    12.321    12.342    12.362    12.381    12.401    12.422    12.445    12.463    12.488    12.509    12.531    12.552    12.573    12.596    12.619    12.640    12.663    12.685    12.711    12.732    12.752    12.777    12.798    12.823    12.846    12.868    12.894    12.918    12.942    12.966    12.989    13.012    13.035    13.057    13.082    13.107    13.131    13.155    13.176    13.200    13.223    13.250    13.272    13.290    13.310    13.335    13.352    13.375    13.395    13.416    13.433    13.457    13.476    13.495    13.515    13.538    13.557    13.578    13.594    13.615    13.637    13.658    13.678    13.697    13.716    13.736    13.758    13.775    13.796    13.816    13.837    13.859    13.879    13.900    13.922    13.944    13.967    13.985    14.009    14.026    14.049    14.066    14.087    14.108    14.126    14.144    14.161    14.180    14.198    14.214    14.235    14.249    14.269    14.283    14.300    14.320    14.335    14.354    14.376    14.391    14.408    14.424    14.437    14.450    14.465    14.479    14.492    14.506    14.519    14.531    14.545    14.561    14.572    14.586    14.599    14.610    14.624    14.637    14.650    14.659    14.672    14.681    14.691    14.703    14.713    14.727    14.737    14.750    14.758    14.774    14.782    14.792    14.809    14.817    14.828    14.837    14.846    14.860    14.873    14.881    14.887    14.892    14.903    14.913    14.918    14.927    14.937    14.952    14.964    14.971    14.979    14.990    14.999    15.009    15.018    15.029    15.044    15.061    15.073    15.087    15.106    15.118    15.132    15.145    15.153    15.160    15.185    15.190    15.207    15.211    15.216    15.240    15.252    15.266    15.273    15.281    15.289    15.297    15.307    15.319    15.328    15.337    15.347    15.353    15.364    15.377    15.388    15.396    15.408    15.415    15.429    15.436    15.447    15.458    15.481    15.488    15.493    15.496    15.503    15.519    15.528    15.535    15.547    15.557    15.562    15.578    15.589    15.593    15.612    15.626    15.629    15.633    15.644    15.655    15.659    15.663    15.677    15.692    15.700    15.704    15.711    15.738    15.755    15.759    15.782    15.796    15.798    15.803    15.816    15.822    15.833    15.838    15.845    15.851    15.862    15.868    15.877    15.885    15.906    15.912    15.915    15.937    15.943    15.946    15.950    15.974    15.979    15.988    16.008    16.014    16.019    16.027    16.033    16.042    16.053    16.060    16.066    16.074    16.081    16.089    16.099    16.111    16.120    16.128    16.139    16.149    16.155    16.164    16.170    16.180    16.185    16.196    16.208    16.214    16.227    16.240    16.251    16.262    16.272    16.277    16.285    16.295    16.303    16.313    16.324    16.332    16.341    16.346    16.350    16.353    16.355    16.357    16.358    16.358    16.358    16.359    16.357    16.357    16.357    16.357    16.357    16.351    16.350    16.346    16.339    16.328    16.317    16.310    16.302    16.297    16.289    16.281    16.274    16.268    16.259    16.251    16.242    16.237    16.226    16.216    16.208    16.195    16.188    16.182    16.166    16.159    16.147    16.135    16.125    16.120    16.115    16.108    16.102    16.090    16.085    16.075    16.066    16.062    16.053    16.047    16.035    16.024    16.016    16.008    16.002    15.997    15.985    15.981    15.972    15.966    15.961    15.944    15.935    15.929    15.921    15.910    15.906    15.898    15.881    15.874    15.862    15.856    15.846    15.840    15.837    15.833    15.811    15.806    15.796    15.791    15.789    15.787
     5.861     5.871     5.864     5.872     5.867     5.867     5.866     5.833     5.857     5.872     5.855     5.847     5.852     5.845     5.854     5.858     5.844     5.848     5.863     5.858     5.861     5.845     5.854     5.845     5.839     5.852     5.842     5.848     5.838     5.822     5.829     5.833     5.829     5.833     5.824     5.817     5.824     5.822     5.824     5.820     5.832     5.826     5.787     5.822     5.824     5.822     5.805     5.827     5.782     5.773     5.753     5.745     5.738     5.707     5.700     5.668     5.660     5.629     5.622     5.603     5.609     5.602     5.595     5.590     5.595     5.590     5.595     5.588     5.595     5.588     5.590     5.588     5.590     5.590     5.590     5.588     5.595     5.588     5.595     5.588     5.595     5.602     5.595     5.602     5.609     5.627     5.622     5.627     5.609     5.603     5.608     5.603     5.609     5.627     5.622     5.641     5.662     5.668     5.700     5.729     5.738     5.772     5.780     5.824     5.854     5.860     5.864     5.866     5.861     5.866     5.863     5.864     5.861     5.867     5.864     5.858     5.854     5.860     5.864     5.874     5.878     5.872     5.880     5.845     5.850     5.860     5.854     5.858     5.805     5.854     5.850     5.857     5.850     5.860     5.855     5.861     5.861     5.855     5.861     5.854     5.874     5.855     5.888     5.881     5.880     5.886     5.844     5.880     5.872     5.885     5.888     5.876     5.885     5.880     5.876     5.878     5.880     5.878     5.854     5.876     5.881     5.864     5.874     5.872     5.886     5.881     5.861     5.866     5.860     5.878     5.872     5.880     5.874     5.881     5.883     5.886     5.890     5.907     5.883     5.891     5.885     5.904     5.902     5.897     5.861     5.891     5.866     5.869     5.871     5.864     5.874     5.883     5.876     5.883     5.878     5.885     5.872     5.871     5.878     5.871     5.878     5.872     5.907     5.906     5.880     5.885     5.918     5.914     5.918     5.897     5.906     5.883     5.891     5.914     5.909     5.918     5.907     5.902     5.906     5.900     5.909     5.911     5.906     5.909     5.906     5.911     5.904     5.896     5.890     5.909     5.913     5.896     5.916     5.890     5.918     5.891     5.896     5.900     5.909     5.902     5.907     5.904     5.911     5.911     5.907     5.904     5.897     5.922     5.919     5.923     5.931     5.914     5.932     5.937     5.899     5.909     5.913     5.890     5.909     5.885     5.890     5.937     5.897     5.927     5.919     5.923     5.904     5.907     5.930     5.909     5.931     5.906     5.914     5.919     5.932     5.930     5.930     5.931     5.885     5.921     5.886     5.923     5.923     5.919     5.919     5.922     5.922     5.919     5.914     5.918     5.913     5.906     5.907     5.911     5.904     5.907     5.906     5.906     5.904     5.896     5.893     5.904     5.907     5.907     5.883     5.878     5.883     5.897     5.891     5.890     5.885     5.880     5.876     5.874     5.881     5.881     5.878     5.881     5.874     5.871     5.881     5.885     5.883     5.878     5.839     5.861     5.885     5.860     5.881     5.838     5.854     5.852     5.850     5.845     5.854     5.848     5.844     5.838     5.881     5.878     5.848     5.845     5.854     5.847     5.854     5.860     5.855     5.860     5.854     5.869     5.871     5.820     5.827     5.822     5.827     5.824     5.842     5.816     5.813     5.824     5.833     5.827     5.822     5.827     5.811     5.826     5.827     5.822     5.824     5.827     5.822     5.829     5.824     5.827     5.822     5.827     5.835     5.832     5.795     5.805     5.808     5.805     5.804     5.807     5.832     5.829     5.772     5.815     5.767     5.773     5.778     5.810     5.775     5.780     5.792     5.782     5.829     5.824     5.813     5.808     5.813     5.815     5.808     5.815     5.810     5.811     5.796     5.820     5.811     5.822     5.815     5.807     5.813     5.815     5.787     5.813     5.816     5.819     5.824     5.785     5.789     5.782     5.785     5.795     5.791     5.785     5.792     5.791     5.795     5.796     5.792     5.791     5.795     5.791     5.795     5.798     5.804     5.810     5.822     5.791     5.794     5.799     5.831     5.827     5.832     5.827     5.827     5.824     5.826     5.824     5.820     5.826     5.820     5.827     5.826     5.819     5.826     5.820     5.827     5.832     5.831     5.829     5.820     5.799     5.854     5.857     5.820     5.820     5.827     5.822     5.824     5.810     5.810     5.816     5.811     5.810     5.811     5.822     5.827     5.822     5.827     5.820     5.838     5.820     5.880     5.883     5.876     5.872     5.867     5.863     5.871     5.872     5.854     5.838     5.844     5.850     5.883     5.886     5.861     5.872     5.880     5.871     5.874     5.878     5.871     5.822     5.869     5.863     5.826     5.927     5.869     5.827     5.883     5.827     5.827     5.847     5.867     5.869     5.899     5.897     5.891     5.897     5.894     5.891     5.894     5.890     5.885     5.886     5.881     5.886     5.893     5.894     5.890     5.886     5.904     5.918     5.918     5.919     5.918     5.914     5.937     5.916     5.914     5.921     5.941     5.948     5.943     5.945     5.950     5.974     5.979     5.976     5.974     5.970     5.978     5.972     5.974     5.974     5.979     5.994     5.996     6.002     5.953     6.004     5.999     5.951     5.999     6.006     5.979     6.002     5.983     5.996     5.985     5.989     5.986     6.002     6.009     6.013     6.021     6.017     5.985     6.022     6.021     5.990     6.031     5.991     6.039     6.044     6.037     6.041     6.046     6.006     6.044     6.057     6.018     6.061     6.030     6.039     6.037     6.037     6.072     6.048     6.070     6.046     6.042     6.039     6.050     6.057     6.044     6.050     6.054     6.072     6.076     6.072     6.072     6.072     6.074     6.078     6.080     6.085     6.083     6.083     6.080     6.085     6.087     6.085     6.087     6.093     6.095     6.094     6.095     6.102     6.109     6.111     6.113     6.121     6.122     6.118     6.123     6.129     6.131     6.135     6.133     6.137     6.137     6.137     6.141     6.139     6.141     6.139     6.145     6.148     6.126     6.126     6.155     6.154     6.159     6.158     6.159     6.162     6.163     6.163     6.165     6.170     6.174     6.176     6.176     6.179     6.179     6.151     6.178     6.181     6.185     6.183     6.187     6.185     6.187     6.189     6.190     6.196     6.196     6.194     6.195     6.196     6.202     6.204     6.207     6.207     6.210     6.212     6.213     6.216     6.215     6.219     6.220     6.222     6.224     6.224     6.225     6.229     6.230     6.230     6.232     6.235     6.233     6.235     6.238     6.239     6.242     6.247     6.250     6.252     6.255     6.256     6.255     6.261     6.261     6.264     6.265     6.267     6.269     6.270     6.274     6.274     6.276     6.277     6.279     6.282     6.283     6.285     6.286     6.286     6.289     6.291     6.293     6.294     6.296     6.297     6.299     6.300     6.304     6.307     6.308     6.310     6.313     6.314     6.317     6.322     6.324     6.328     6.332     6.335     6.338     6.340     6.344     6.347     6.350     6.354     6.360     6.365     6.371     6.376     6.380     6.385     6.390     6.395     6.400     6.404     6.407     6.409     6.410     6.412     6.414     6.416     6.416     6.419     6.419     6.421     6.421     6.421     6.421     6.423     6.423     6.423     6.425     6.425     6.430     6.431     6.430     6.431     6.433     6.435     6.437     6.437     6.439     6.442     6.442     6.444     6.447     6.449     6.449     6.453     6.454     6.454     6.459     6.460     6.461     6.461     6.462     6.466     6.469     6.471     6.473     6.475     6.477     6.479     6.481     6.482     6.483     6.485     6.487     6.488     6.490     6.494     6.495     6.497     6.499     6.502     6.503     6.507     6.508     6.510     6.511     6.515     6.518     6.520     6.523     6.525     6.528     6.529     6.531     6.533     6.537     6.540     6.544     6.548     6.548     6.551     6.552     6.556     6.557     6.559     6.561     6.564     6.569     6.572     6.572     6.575     6.579     6.580     6.582     6.585     6.588     6.588     6.591     6.593     6.596     6.598     6.600     6.603     6.604     6.606     6.607     6.608     6.611     6.613     6.616     6.617     6.621     6.622     6.624     6.626     6.630     6.631     6.633     6.636     6.638     6.639     6.641     6.642     6.645     6.647     6.648     6.650     6.653     6.655     6.657     6.658     6.662     6.664     6.665     6.667     6.668     6.671     6.673     6.674     6.676     6.679     6.680     6.682     6.685     6.687     6.690     6.692     6.694     6.697     6.699     6.703     6.703     6.706     6.709     6.710     6.713     6.714     6.717     6.720     6.724     6.726     6.730     6.731     6.735     6.738     6.739     6.742     6.746     6.746     6.750     6.752     6.756     6.757     6.761     6.763     6.766     6.768     6.770     6.773     6.775     6.778     6.780     6.782     6.783     6.785     6.788     6.790     6.793     6.795     6.797     6.798     6.800     6.801     6.802     6.803     6.804     6.805     6.808     6.819     6.819     6.822     6.824     6.826     6.827     6.831     6.831     6.832     6.835     6.837     6.838     6.840     6.843     6.846     6.846     6.848     6.850     6.852     6.855     6.856     6.858     6.861     6.862     6.867     6.871     6.874     6.874     6.876     6.883     6.886     6.886     6.888     6.891     6.893     6.894     6.899     6.900     6.905     6.905     6.907     6.913     6.915     6.918     6.924     6.926     6.935     6.939     6.942     6.944     6.945     6.948     6.948     6.950     6.954     6.957     6.957     6.959     6.963     6.966     6.970     6.974     6.976     6.979     6.996     7.008     7.010     7.011     7.016     7.016     7.017     7.020     7.022     7.026     7.028     7.036     7.043     7.048     7.055     7.059     7.060     7.064     7.066     7.070     7.072     7.076     7.079     7.083     7.086     7.089     7.092     7.102     7.105     7.109     7.111     7.114     7.117     7.120     7.125     7.128     7.132     7.135     7.142     7.145     7.148     7.153     7.156     7.160     7.166     7.170     7.174     7.179     7.185     7.190     7.195     7.202     7.204     7.209     7.215     7.221     7.226     7.231     7.235     7.242     7.245     7.252     7.257     7.261     7.267     7.271     7.274     7.280     7.283     7.289     7.296     7.298     7.306     7.313     7.317     7.324     7.329     7.335     7.342     7.346     7.353     7.360     7.366     7.374     7.381     7.387     7.396     7.404     7.413     7.422     7.432     7.444     7.457     7.468     7.481     7.494     7.507     7.521     7.533     7.546     7.560     7.574     7.589     7.606     7.621     7.639     7.655     7.674     7.691     7.709     7.727     7.746     7.766     7.787     7.809     7.831     7.854     7.877     7.898     7.918     7.938     7.958     7.976     7.994     8.014     8.032     8.050     8.068     8.087     8.107     8.124     8.143     8.161     8.179     8.197     8.215     8.233     8.252     8.270     8.289     8.308     8.326     8.347     8.364     8.383     8.404     8.422     8.440     8.460     8.478     8.496     8.516     8.534     8.552     8.570     8.589     8.608     8.626     8.643     8.660     8.677     8.693     8.711     8.728     8.746     8.761     8.778     8.795     8.813     8.829     8.848     8.863     8.882     8.898     8.916     8.932     8.950     8.967     8.983     8.999     9.017     9.036     9.054     9.072     9.091     9.107     9.126     9.145     9.161     9.180     9.196     9.215     9.232     9.251     9.269     9.287     9.307     9.326     9.343     9.363     9.380     9.398     9.416     9.435     9.454     9.472     9.490     9.509     9.527     9.545     9.564     9.582     9.599     9.617     9.637     9.655     9.672     9.691     9.706     9.726     9.743     9.758     9.776     9.793     9.809     9.825     9.841     9.857     9.872     9.887     9.900     9.916     9.930     9.945     9.959     9.972     9.985     9.998    10.011    10.025    10.037    10.051    10.064    10.077    10.089    10.100    10.110    10.125    10.135    10.147    10.160    10.172    10.183    10.196    10.209    10.217    10.231    10.242    10.254    10.265    10.277    10.291    10.302    10.313    10.323    10.337    10.350    10.361    10.374    10.385    10.399    10.409    10.418    10.431    10.443    10.458    10.470    10.481    10.495    10.507    10.519    10.532    10.545    10.557    10.571    10.585    10.598    10.611    10.626    10.638    10.652    10.665    10.677    10.693    10.707    10.720    10.731    10.746    10.760    10.774    10.787    10.804    10.819    10.830    10.846    10.859    10.874    10.887    10.903    10.916    10.931    10.943    10.958    10.971    10.985    10.998    11.014    11.027    11.042    11.054    11.068    11.083    11.097    11.111    11.125    11.139    11.151    11.167    11.181    11.195    11.208    11.222    11.235    11.249    11.264    11.279    11.291    11.305    11.319    11.332    11.348    11.360    11.377    11.391    11.404    11.415    11.430    11.447    11.460    11.474    11.490    11.505    11.522    11.537    11.549    11.567    11.583    11.598    11.615    11.631    11.647    11.662    11.679    11.694    11.711    11.728    11.743    11.759    11.774    11.791    11.808    11.824    11.840    11.857    11.872    11.891    11.907    11.922    11.940    11.958    11.976    11.993    12.013    12.031    12.050    12.069    12.085    12.104    12.122    12.140    12.158    12.176    12.195    12.216    12.235    12.255    12.275    12.296    12.319    12.338    12.359    12.379    12.399    12.419    12.439    12.460    12.481    12.505    12.523    12.546    12.570    12.591    12.611    12.635    12.656    12.680    12.703    12.724    12.746    12.770    12.791    12.816    12.838    12.860    12.883    12.907    12.933    12.956    12.980    13.002    13.025    13.048    13.071    13.096    13.121    13.143    13.170    13.194    13.215    13.239    13.261    13.282    13.304    13.326    13.348    13.369    13.391    13.411    13.433    13.452    13.472    13.489    13.510    13.530    13.552    13.572    13.591    13.613    13.632    13.652    13.670    13.693    13.711    13.733    13.754    13.773    13.792    13.811    13.833    13.855    13.873    13.893    13.916    13.937    13.959    13.982    14.004    14.022    14.042    14.066    14.082    14.107    14.122    14.144    14.163    14.182    14.198    14.214    14.231    14.248    14.269    14.283    14.297    14.315    14.331    14.348    14.365    14.380    14.394    14.411    14.424    14.435    14.452    14.465    14.479    14.492    14.506    14.519    14.531    14.543    14.559    14.568    14.585    14.597    14.610    14.622    14.633    14.645    14.654    14.665    14.675    14.683    14.696    14.707    14.719    14.735    14.744    14.756    14.766    14.774    14.789    14.805    14.814    14.826    14.832    14.842    14.852    14.866    14.878    14.881    14.889    14.898    14.906    14.914    14.924    14.931    14.937    14.959    14.967    14.974    14.988    14.996    15.006    15.011    15.022    15.037    15.054    15.063    15.080    15.093    15.111    15.117    15.137    15.150    15.157    15.166    15.187    15.200    15.205    15.213    15.220    15.246    15.258    15.272    15.278    15.288    15.295    15.303    15.313    15.326    15.333    15.343    15.353    15.363    15.373    15.385    15.395    15.406    15.418    15.429    15.437    15.443    15.461    15.478    15.485    15.491    15.496    15.502    15.519    15.523    15.535    15.540    15.555    15.559    15.574    15.587    15.593    15.598    15.624    15.631    15.633    15.647    15.654    15.659    15.665    15.668    15.690    15.699    15.702    15.707    15.735    15.752    15.759    15.763    15.792    15.796    15.802    15.814    15.820    15.833    15.837    15.843    15.851    15.860    15.870    15.877    15.883    15.908    15.912    15.919    15.929    15.943    15.946    15.957    15.970    15.975    15.992    16.005    16.013    16.016    16.028    16.032    16.047    16.055    16.060    16.068    16.075    16.080    16.089    16.097    16.108    16.123    16.128    16.136    16.148    16.155    16.162    16.173    16.180    16.185    16.193    16.208    16.213    16.224    16.240    16.247    16.259    16.268    16.277    16.282    16.294    16.302    16.310    16.324    16.329    16.341    16.346    16.350    16.354    16.355    16.357    16.358    16.358    16.358    16.361    16.359    16.358    16.357    16.355    16.355    16.351    16.350    16.346    16.339    16.328    16.321    16.310    16.302    16.295    16.289    16.282    16.275    16.270    16.262    16.251    16.245    16.235    16.226    16.218    16.211    16.198    16.191    16.188    16.170    16.155    16.147    16.139    16.128    16.123    16.118    16.109    16.099    16.092    16.087    16.081    16.072    16.062    16.059    16.053    16.035    16.030    16.016    16.011    16.002    16.000    15.989    15.982    15.975    15.970    15.963    15.948    15.937    15.932    15.917    15.915    15.912    15.906    15.888    15.879    15.868    15.860    15.851    15.846    15.837    15.831    15.822    15.820    15.798    15.796    15.792    15.792
     5.866     5.861     5.872     5.869     5.872     5.855     5.861     5.839     5.860     5.854     5.874     5.855     5.847     5.854     5.852     5.850     5.861     5.860     5.863     5.861     5.833     5.861     5.848     5.850     5.848     5.854     5.822     5.829     5.820     5.852     5.805     5.831     5.836     5.831     5.824     5.827     5.833     5.827     5.805     5.826     5.832     5.831     5.838     5.824     5.836     5.827     5.820     5.820     5.826     5.791     5.773     5.742     5.745     5.738     5.729     5.700     5.693     5.662     5.667     5.636     5.629     5.633     5.627     5.622     5.615     5.620     5.603     5.609     5.603     5.609     5.615     5.609     5.615     5.609     5.603     5.609     5.603     5.609     5.615     5.620     5.615     5.622     5.629     5.635     5.629     5.647     5.641     5.647     5.631     5.635     5.629     5.635     5.641     5.660     5.667     5.674     5.693     5.700     5.706     5.701     5.772     5.791     5.860     5.866     5.820     5.854     5.861     5.864     5.866     5.860     5.864     5.867     5.871     5.866     5.871     5.855     5.858     5.880     5.876     5.881     5.874     5.872     5.880     5.883     5.878     5.854     5.860     5.854     5.858     5.850     5.855     5.854     5.860     5.850     5.822     5.854     5.857     5.860     5.890     5.858     5.854     5.861     5.854     5.848     5.888     5.883     5.890     5.872     5.880     5.878     5.890     5.885     5.878     5.885     5.881     5.880     5.886     5.881     5.880     5.885     5.876     5.885     5.874     5.855     5.885     5.872     5.867     5.885     5.881     5.871     5.880     5.876     5.880     5.891     5.883     5.896     5.855     5.890     5.909     5.848     5.909     5.907     5.891     5.861     5.891     5.867     5.906     5.867     5.863     5.874     5.883     5.872     5.878     5.872     5.885     5.881     5.871     5.878     5.872     5.878     5.872     5.878     5.900     5.896     5.893     5.886     5.890     5.896     5.914     5.921     5.899     5.907     5.922     5.911     5.914     5.907     5.914     5.907     5.913     5.906     5.914     5.907     5.913     5.911     5.909     5.904     5.911     5.907     5.907     5.913     5.896     5.918     5.893     5.897     5.893     5.899     5.909     5.914     5.906     5.911     5.907     5.911     5.911     5.906     5.921     5.904     5.915     5.919     5.900     5.906     5.914     5.919     5.913     5.941     5.919     5.896     5.909     5.913     5.950     5.915     5.893     5.897     5.939     5.930     5.923     5.907     5.926     5.928     5.913     5.939     5.909     5.914     5.919     5.939     5.914     5.927     5.930     5.932     5.935     5.935     5.927     5.886     5.926     5.927     5.923     5.926     5.926     5.885     5.918     5.921     5.921     5.914     5.909     5.906     5.911     5.906     5.911     5.904     5.899     5.909     5.897     5.911     5.891     5.913     5.891     5.885     5.880     5.881     5.885     5.885     5.890     5.883     5.878     5.880     5.886     5.876     5.880     5.863     5.883     5.878     5.885     5.883     5.878     5.872     5.833     5.883     5.876     5.841     5.860     5.857     5.881     5.858     5.885     5.854     5.885     5.854     5.860     5.886     5.885     5.854     5.833     5.854     5.876     5.858     5.833     5.854     5.867     5.863     5.858     5.855     5.860     5.829     5.824     5.829     5.820     5.871     5.822     5.871     5.820     5.815     5.824     5.813     5.826     5.852     5.847     5.839     5.829     5.822     5.827     5.826     5.827     5.824     5.813     5.831     5.827     5.820     5.832     5.820     5.813     5.810     5.804     5.808     5.805     5.811     5.832     5.831     5.815     5.816     5.819     5.824     5.820     5.780     5.855     5.786     5.782     5.786     5.850     5.832     5.794     5.829     5.824     5.805     5.819     5.813     5.820     5.815     5.826     5.826     5.820     5.813     5.820     5.811     5.816     5.820     5.819     5.807     5.808     5.815     5.783     5.824     5.785     5.800     5.799     5.804     5.802     5.802     5.800     5.794     5.798     5.795     5.792     5.795     5.804     5.813     5.810     5.794     5.819     5.804     5.831     5.832     5.795     5.833     5.827     5.833     5.829     5.833     5.829     5.826     5.822     5.826     5.820     5.829     5.831     5.822     5.826     5.831     5.824     5.831     5.826     5.832     5.827     5.836     5.838     5.845     5.795     5.826     5.827     5.829     5.824     5.820     5.827     5.816     5.816     5.813     5.841     5.852     5.827     5.819     5.824     5.827     5.829     5.824     5.914     5.829     5.883     5.861     5.854     5.885     5.874     5.871     5.863     5.881     5.871     5.855     5.847     5.878     5.874     5.881     5.867     5.878     5.876     5.881     5.872     5.872     5.867     5.871     5.922     5.866     5.927     5.886     5.891     5.866     5.871     5.832     5.831     5.867     5.872     5.911     5.864     5.896     5.904     5.893     5.902     5.897     5.891     5.896     5.896     5.891     5.902     5.902     5.896     5.891     5.896     5.891     5.909     5.916     5.906     5.899     5.926     5.911     5.945     5.937     5.941     5.939     5.941     5.945     5.953     5.950     5.955     5.951     5.978     5.981     5.970     5.979     5.976     5.978     5.981     5.979     5.987     5.993     5.999     6.002     6.007     6.009     6.004     6.009     6.007     6.011     6.011     6.007     6.006     5.985     5.990     5.995     5.993     6.002     6.007     6.009     6.017     6.022     6.018     5.993     6.025     5.993     6.029     6.035     6.041     6.019     6.041     5.999     6.048     6.048     6.048     6.059     6.037     6.069     6.033     6.035     6.039     6.044     6.074     6.050     6.042     6.044     6.041     6.044     6.046     6.057     6.048     6.054     6.059     6.058     6.078     6.076     6.074     6.076     6.080     6.083     6.085     6.087     6.089     6.090     6.085     6.090     6.086     6.090     6.095     6.094     6.094     6.098     6.104     6.107     6.111     6.105     6.115     6.123     6.121     6.125     6.126     6.129     6.135     6.137     6.137     6.139     6.139     6.143     6.143     6.141     6.145     6.141     6.148     6.154     6.157     6.154     6.153     6.157     6.163     6.163     6.163     6.165     6.166     6.168     6.168     6.176     6.172     6.178     6.172     6.183     6.181     6.185     6.181     6.186     6.185     6.186     6.190     6.191     6.191     6.191     6.193     6.196     6.202     6.202     6.198     6.202     6.205     6.208     6.210     6.205     6.210     6.215     6.219     6.216     6.220     6.222     6.224     6.225     6.227     6.225     6.229     6.229     6.230     6.233     6.235     6.238     6.238     6.239     6.244     6.242     6.247     6.252     6.254     6.258     6.256     6.259     6.261     6.264     6.265     6.269     6.269     6.270     6.274     6.276     6.276     6.279     6.279     6.282     6.282     6.286     6.288     6.289     6.289     6.293     6.294     6.296     6.297     6.299     6.300     6.302     6.304     6.305     6.308     6.310     6.313     6.314     6.317     6.321     6.322     6.326     6.330     6.332     6.335     6.338     6.342     6.345     6.347     6.350     6.357     6.363     6.366     6.371     6.376     6.380     6.383     6.390     6.395     6.400     6.404     6.407     6.410     6.412     6.415     6.416     6.421     6.423     6.423     6.425     6.426     6.426     6.426     6.426     6.426     6.428     6.428     6.430     6.430     6.433     6.433     6.435     6.437     6.437     6.439     6.439     6.442     6.444     6.446     6.446     6.447     6.449     6.450     6.453     6.457     6.458     6.458     6.460     6.461     6.464     6.466     6.466     6.469     6.469     6.473     6.473     6.477     6.479     6.482     6.485     6.485     6.487     6.488     6.490     6.492     6.494     6.495     6.497     6.499     6.502     6.503     6.505     6.507     6.510     6.511     6.515     6.516     6.520     6.521     6.525     6.526     6.529     6.531     6.535     6.537     6.540     6.542     6.544     6.548     6.551     6.552     6.554     6.557     6.558     6.560     6.564     6.565     6.570     6.574     6.575     6.577     6.580     6.582     6.583     6.585     6.588     6.591     6.593     6.595     6.598     6.600     6.603     6.604     6.606     6.607     6.609     6.611     6.613     6.614     6.617     6.621     6.622     6.626     6.628     6.630     6.631     6.635     6.636     6.638     6.639     6.642     6.644     6.645     6.647     6.650     6.652     6.653     6.655     6.657     6.660     6.662     6.664     6.665     6.668     6.670     6.671     6.673     6.674     6.676     6.679     6.680     6.683     6.685     6.687     6.690     6.692     6.694     6.697     6.699     6.701     6.703     6.706     6.707     6.711     6.714     6.716     6.719     6.720     6.722     6.726     6.728     6.731     6.736     6.739     6.739     6.742     6.744     6.746     6.748     6.752     6.754     6.757     6.761     6.763     6.766     6.768     6.770     6.773     6.775     6.777     6.780     6.782     6.785     6.787     6.788     6.792     6.793     6.795     6.797     6.800     6.802     6.802     6.803     6.807     6.808     6.808     6.811     6.813     6.819     6.821     6.826     6.826     6.827     6.831     6.833     6.833     6.837     6.837     6.838     6.840     6.843     6.845     6.846     6.848     6.850     6.854     6.855     6.856     6.859     6.862     6.864     6.865     6.869     6.871     6.874     6.878     6.881     6.885     6.886     6.888     6.890     6.894     6.896     6.897     6.902     6.904     6.905     6.909     6.911     6.915     6.918     6.924     6.935     6.935     6.940     6.942     6.942     6.945     6.947     6.948     6.950     6.952     6.954     6.957     6.961     6.963     6.965     6.968     6.972     6.976     6.978     6.986     7.002     7.005     7.011     7.014     7.014     7.016     7.020     7.020     7.020     7.024     7.028     7.040     7.046     7.055     7.057     7.059     7.064     7.066     7.068     7.068     7.072     7.076     7.079     7.083     7.086     7.089     7.095     7.102     7.105     7.109     7.114     7.118     7.118     7.123     7.127     7.130     7.132     7.135     7.142     7.147     7.148     7.151     7.156     7.160     7.165     7.168     7.174     7.179     7.185     7.190     7.196     7.200     7.206     7.209     7.215     7.221     7.226     7.230     7.235     7.239     7.247     7.250     7.258     7.261     7.269     7.272     7.276     7.280     7.285     7.291     7.297     7.300     7.306     7.313     7.317     7.324     7.329     7.335     7.341     7.350     7.353     7.360     7.366     7.372     7.379     7.387     7.395     7.404     7.411     7.420     7.430     7.441     7.453     7.465     7.478     7.490     7.504     7.517     7.529     7.543     7.556     7.570     7.585     7.600     7.615     7.632     7.650     7.667     7.685     7.704     7.722     7.741     7.761     7.780     7.801     7.824     7.845     7.869     7.893     7.915     7.935     7.956     7.976     7.994     8.014     8.032     8.050     8.070     8.087     8.107     8.126     8.143     8.161     8.179     8.197     8.217     8.233     8.252     8.270     8.287     8.306     8.324     8.343     8.362     8.382     8.402     8.419     8.438     8.458     8.477     8.495     8.514     8.532     8.552     8.570     8.588     8.606     8.624     8.643     8.660     8.679     8.695     8.713     8.730     8.748     8.763     8.782     8.796     8.813     8.830     8.848     8.865     8.882     8.900     8.918     8.933     8.950     8.968     8.985     9.001     9.019     9.037     9.052     9.072     9.089     9.107     9.124     9.143     9.159     9.178     9.196     9.213     9.232     9.250     9.266     9.285     9.304     9.322     9.340     9.357     9.376     9.396     9.413     9.431     9.450     9.469     9.485     9.506     9.521     9.540     9.558     9.578     9.595     9.614     9.631     9.650     9.668     9.685     9.704     9.722     9.739     9.755     9.773     9.791     9.809     9.823     9.840     9.856     9.872     9.888     9.902     9.917     9.933     9.946     9.960     9.976     9.988    10.002    10.016    10.028    10.043    10.055    10.069    10.081    10.094    10.107    10.119    10.132    10.145    10.158    10.170    10.181    10.192    10.203    10.216    10.227    10.238    10.252    10.263    10.275    10.286    10.298    10.311    10.323    10.335    10.346    10.358    10.372    10.383    10.395    10.405    10.417    10.429    10.439    10.453    10.464    10.478    10.490    10.502    10.515    10.527    10.538    10.555    10.566    10.577    10.593    10.604    10.617    10.631    10.646    10.659    10.673    10.685    10.700    10.713    10.728    10.739    10.752    10.766    10.780    10.793    10.810    10.826    10.839    10.853    10.864    10.880    10.894    10.908    10.922    10.937    10.948    10.964    10.976    10.991    11.004    11.020    11.032    11.046    11.060    11.076    11.089    11.102    11.118    11.133    11.142    11.157    11.170    11.183    11.198    11.213    11.227    11.241    11.255    11.267    11.282    11.296    11.309    11.324    11.339    11.353    11.365    11.382    11.394    11.410    11.423    11.437    11.449    11.466    11.480    11.496    11.509    11.524    11.539    11.553    11.570    11.585    11.602    11.616    11.631    11.648    11.664    11.679    11.698    11.711    11.730    11.746    11.761    11.778    11.791    11.812    11.826    11.844    11.859    11.877    11.893    11.909    11.926    11.942    11.962    11.976    11.994    12.011    12.029    12.046    12.069    12.085    12.104    12.121    12.140    12.158    12.176    12.195    12.213    12.235    12.253    12.273    12.292    12.314    12.336    12.356    12.376    12.397    12.416    12.437    12.458    12.476    12.499    12.522    12.543    12.563    12.585    12.610    12.631    12.652    12.673    12.698    12.717    12.740    12.763    12.785    12.805    12.831    12.852    12.877    12.899    12.926    12.949    12.972    12.995    13.017    13.041    13.065    13.087    13.109    13.132    13.159    13.182    13.207    13.227    13.252    13.275    13.297    13.320    13.341    13.363    13.387    13.406    13.426    13.448    13.469    13.488    13.507    13.524    13.545    13.566    13.585    13.607    13.627    13.647    13.667    13.688    13.707    13.725    13.744    13.767    13.789    13.811    13.830    13.852    13.872    13.891    13.913    13.929    13.956    13.981    14.000    14.020    14.042    14.063    14.081    14.098    14.120    14.137    14.156    14.177    14.196    14.210    14.226    14.244    14.260    14.276    14.294    14.310    14.322    14.337    14.352    14.365    14.381    14.396    14.409    14.424    14.436    14.448    14.465    14.479    14.489    14.502    14.517    14.530    14.543    14.554    14.567    14.581    14.592    14.601    14.613    14.626    14.636    14.644    14.657    14.669    14.676    14.687    14.701    14.713    14.727    14.735    14.748    14.759    14.772    14.785    14.797    14.806    14.816    14.826    14.835    14.843    14.857    14.870    14.876    14.885    14.894    14.903    14.909    14.920    14.927    14.939    14.952    14.959    14.973    14.979    14.993    15.002    15.009    15.016    15.031    15.042    15.057    15.069    15.087    15.106    15.111    15.126    15.140    15.147    15.160    15.183    15.195    15.202    15.207    15.215    15.248    15.255    15.262    15.276    15.285    15.292    15.302    15.313    15.320    15.331    15.343    15.353    15.361    15.370    15.383    15.393    15.403    15.418    15.431    15.440    15.448    15.460    15.470    15.482    15.489    15.493    15.506    15.511    15.528    15.532    15.544    15.553    15.559    15.566    15.589    15.593    15.598    15.618    15.627    15.639    15.648    15.655    15.659    15.665    15.671    15.689    15.695    15.704    15.707    15.740    15.747    15.757    15.766    15.785    15.794    15.798    15.808    15.823    15.830    15.837    15.841    15.856    15.863    15.870    15.876    15.889    15.908    15.912    15.924    15.927    15.939    15.944    15.957    15.972    15.982    15.989    15.997    16.011    16.014    16.024    16.033    16.045    16.057    16.062    16.068    16.075    16.083    16.089    16.095    16.108    16.118    16.125    16.132    16.147    16.157    16.164    16.173    16.180    16.187    16.193    16.203    16.211    16.221    16.235    16.247    16.260    16.266    16.275    16.282    16.291    16.302    16.308    16.325    16.332    16.337    16.344    16.350    16.354    16.355    16.357    16.358    16.358    16.358    16.359    16.359    16.358    16.357    16.355    16.354    16.351    16.348    16.344    16.342    16.328    16.325    16.315    16.305    16.295    16.291    16.286    16.277    16.270    16.262    16.256    16.245    16.238    16.230    16.218    16.213    16.198    16.193    16.182    16.174    16.159    16.152    16.144    16.132    16.125    16.120    16.111    16.102    16.094    16.087    16.081    16.077    16.066    16.060    16.055    16.041    16.028    16.022    16.010    16.005    15.999    15.991    15.985    15.979    15.974    15.969    15.956    15.943    15.939    15.918    15.917    15.913    15.910    15.896    15.883    15.872    15.863    15.856    15.848    15.838    15.831    15.826    15.822    15.814    15.803    15.799    15.796
     5.874     5.854     5.874     5.871     5.874     5.860     5.855     5.833     5.855     5.860     5.857     5.881     5.829     5.835     5.852     5.872     5.855     5.854     5.860     5.857     5.861     5.860     5.852     5.852     5.857     5.848     5.842     5.824     5.852     5.822     5.833     5.822     5.831     5.836     5.829     5.820     5.827     5.820     5.827     5.836     5.831     5.838     5.831     5.833     5.831     5.822     5.833     5.826     5.822     5.820     5.829     5.763     5.766     5.760     5.738     5.731     5.700     5.701     5.698     5.668     5.662     5.667     5.660     5.655     5.647     5.631     5.635     5.629     5.635     5.629     5.635     5.629     5.635     5.629     5.635     5.629     5.635     5.629     5.635     5.641     5.647     5.641     5.660     5.667     5.662     5.668     5.674     5.668     5.662     5.667     5.674     5.668     5.674     5.668     5.700     5.706     5.700     5.731     5.738     5.760     5.780     5.871     5.878     5.871     5.880     5.871     5.872     5.864     5.861     5.866     5.872     5.876     5.869     5.872     5.867     5.872     5.864     5.871     5.864     5.874     5.883     5.878     5.872     5.861     5.878     5.860     5.854     5.860     5.854     5.857     5.854     5.861     5.866     5.860     5.863     5.854     5.860     5.864     5.885     5.890     5.893     5.881     5.891     5.831     5.890     5.885     5.890     5.881     5.891     5.885     5.883     5.891     5.871     5.880     5.874     5.883     5.881     5.886     5.883     5.888     5.867     5.886     5.854     5.880     5.871     5.891     5.871     5.867     5.872     5.878     5.872     5.880     5.872     5.881     5.890     5.855     5.893     5.855     5.904     5.855     5.891     5.914     5.860     5.896     5.855     5.872     5.871     5.906     5.874     5.888     5.872     5.878     5.874     5.880     5.885     5.878     5.881     5.874     5.878     5.874     5.880     5.886     5.881     5.890     5.914     5.890     5.919     5.893     5.896     5.918     5.922     5.900     5.909     5.900     5.893     5.886     5.907     5.914     5.909     5.913     5.918     5.911     5.909     5.911     5.915     5.909     5.918     5.904     5.902     5.907     5.913     5.918     5.897     5.906     5.923     5.907     5.924     5.906     5.913     5.906     5.914     5.906     5.909     5.916     5.911     5.914     5.907     5.914     5.907     5.914     5.909     5.939     5.945     5.921     5.915     5.919     5.914     5.919     5.914     5.919     5.897     5.946     5.915     5.906     5.909     5.915     5.932     5.913     5.919     5.937     5.914     5.943     5.941     5.919     5.921     5.924     5.930     5.937     5.928     5.932     5.914     5.931     5.932     5.926     5.930     5.926     5.927     5.921     5.926     5.919     5.918     5.913     5.916     5.913     5.909     5.911     5.907     5.913     5.907     5.913     5.904     5.897     5.914     5.894     5.897     5.891     5.896     5.888     5.888     5.890     5.886     5.891     5.885     5.876     5.893     5.890     5.890     5.885     5.881     5.886     5.878     5.874     5.891     5.876     5.871     5.890     5.867     5.878     5.885     5.863     5.860     5.881     5.888     5.854     5.888     5.890     5.888     5.861     5.855     5.860     5.880     5.860     5.858     5.854     5.883     5.881     5.861     5.867     5.866     5.858     5.864     5.838     5.831     5.829     5.864     5.815     5.822     5.876     5.829     5.822     5.816     5.850     5.820     5.854     5.827     5.848     5.822     5.826     5.824     5.829     5.835     5.822     5.829     5.822     5.838     5.827     5.822     5.829     5.836     5.805     5.810     5.841     5.810     5.829     5.832     5.826     5.820     5.822     5.822     5.820     5.827     5.822     5.827     5.833     5.792     5.789     5.854     5.791     5.855     5.836     5.831     5.827     5.829     5.820     5.816     5.820     5.820     5.829     5.824     5.829     5.819     5.815     5.820     5.820     5.829     5.808     5.832     5.827     5.820     5.826     5.799     5.804     5.819     5.820     5.792     5.807     5.804     5.795     5.796     5.802     5.799     5.807     5.811     5.805     5.810     5.816     5.810     5.810     5.807     5.829     5.832     5.831     5.833     5.831     5.833     5.836     5.832     5.832     5.827     5.831     5.827     5.820     5.824     5.831     5.831     5.833     5.829     5.824     5.829     5.831     5.831     5.838     5.841     5.835     5.829     5.857     5.832     5.836     5.822     5.826     5.820     5.820     5.838     5.820     5.822     5.827     5.820     5.831     5.822     5.822     5.831     5.880     5.829     5.836     5.890     5.885     5.883     5.890     5.885     5.863     5.885     5.861     5.885     5.878     5.878     5.855     5.881     5.888     5.890     5.886     5.893     5.847     5.878     5.872     5.878     5.880     5.872     5.930     5.872     5.867     5.888     5.883     5.878     5.871     5.836     5.871     5.914     5.902     5.904     5.886     5.907     5.890     5.886     5.891     5.897     5.893     5.894     5.902     5.902     5.888     5.893     5.896     5.891     5.893     5.907     5.913     5.935     5.935     5.937     5.943     5.948     5.945     5.948     5.950     5.948     5.943     5.950     5.954     5.950     5.955     5.921     5.985     5.979     5.981     5.976     5.981     5.976     5.978     5.983     5.995     6.002     6.006     5.994     6.011     6.013     6.004     6.013     6.009     6.015     6.011     6.007     6.002     6.006     5.991     5.994     5.996     6.004     6.007     6.004     6.019     6.026     6.018     5.996     6.018     6.029     6.004     6.042     6.039     6.042     6.048     6.054     6.051     6.057     6.059     6.055     6.051     6.072     6.039     6.044     6.051     6.046     6.069     6.041     6.051     6.046     6.051     6.054     6.046     6.054     6.048     6.055     6.087     6.086     6.083     6.080     6.086     6.085     6.089     6.087     6.086     6.089     6.097     6.097     6.095     6.098     6.097     6.094     6.099     6.095     6.102     6.107     6.104     6.109     6.118     6.121     6.126     6.119     6.123     6.137     6.137     6.137     6.141     6.141     6.141     6.143     6.139     6.141     6.145     6.139     6.145     6.148     6.157     6.154     6.150     6.162     6.165     6.165     6.165     6.170     6.168     6.172     6.174     6.172     6.172     6.181     6.172     6.176     6.178     6.187     6.183     6.190     6.185     6.190     6.185     6.189     6.193     6.195     6.195     6.196     6.202     6.198     6.205     6.210     6.208     6.212     6.212     6.212     6.216     6.219     6.219     6.222     6.224     6.225     6.227     6.225     6.229     6.230     6.230     6.232     6.233     6.236     6.238     6.239     6.242     6.244     6.244     6.247     6.250     6.254     6.256     6.259     6.259     6.262     6.264     6.267     6.269     6.270     6.274     6.274     6.274     6.276     6.277     6.281     6.282     6.285     6.286     6.288     6.289     6.291     6.293     6.296     6.297     6.299     6.300     6.302     6.304     6.305     6.308     6.308     6.311     6.313     6.314     6.319     6.321     6.321     6.324     6.328     6.330     6.333     6.337     6.338     6.342     6.345     6.349     6.355     6.359     6.363     6.366     6.371     6.376     6.380     6.385     6.388     6.393     6.398     6.404     6.409     6.411     6.414     6.416     6.421     6.423     6.425     6.426     6.428     6.430     6.431     6.431     6.431     6.431     6.431     6.433     6.433     6.435     6.435     6.439     6.439     6.439     6.442     6.442     6.444     6.446     6.447     6.447     6.449     6.451     6.452     6.454     6.457     6.458     6.459     6.462     6.463     6.467     6.469     6.469     6.471     6.473     6.473     6.475     6.477     6.479     6.482     6.483     6.485     6.487     6.490     6.492     6.494     6.494     6.495     6.497     6.500     6.502     6.505     6.507     6.508     6.510     6.511     6.515     6.516     6.518     6.521     6.523     6.526     6.529     6.531     6.535     6.535     6.539     6.542     6.544     6.548     6.551     6.554     6.552     6.555     6.558     6.560     6.565     6.566     6.570     6.572     6.575     6.577     6.580     6.582     6.583     6.585     6.589     6.591     6.593     6.595     6.598     6.600     6.603     6.604     6.606     6.607     6.608     6.612     6.613     6.614     6.617     6.619     6.622     6.626     6.630     6.631     6.633     6.635     6.636     6.638     6.641     6.642     6.644     6.645     6.647     6.650     6.652     6.653     6.657     6.658     6.660     6.662     6.664     6.667     6.668     6.670     6.671     6.674     6.676     6.677     6.679     6.680     6.683     6.685     6.687     6.690     6.692     6.694     6.697     6.699     6.701     6.703     6.704     6.707     6.710     6.711     6.714     6.717     6.720     6.724     6.726     6.728     6.731     6.733     6.736     6.739     6.742     6.746     6.747     6.750     6.752     6.756     6.757     6.759     6.763     6.764     6.768     6.772     6.773     6.775     6.777     6.780     6.782     6.785     6.787     6.790     6.792     6.793     6.797     6.798     6.800     6.801     6.803     6.805     6.807     6.809     6.810     6.811     6.813     6.814     6.819     6.822     6.826     6.829     6.831     6.832     6.835     6.837     6.838     6.840     6.841     6.845     6.845     6.846     6.850     6.852     6.854     6.855     6.858     6.859     6.861     6.864     6.867     6.869     6.871     6.873     6.876     6.878     6.881     6.886     6.890     6.890     6.894     6.896     6.899     6.902     6.902     6.905     6.907     6.911     6.913     6.915     6.924     6.922     6.937     6.939     6.942     6.942     6.944     6.947     6.950     6.952     6.954     6.954     6.955     6.959     6.961     6.965     6.966     6.970     6.974     6.976     6.979     7.002     7.003     7.010     7.011     7.014     7.016     7.019     7.020     7.022     7.024     7.026     7.028     7.050     7.055     7.055     7.059     7.060     7.064     7.066     7.068     7.070     7.074     7.078     7.081     7.086     7.091     7.092     7.102     7.104     7.109     7.112     7.116     7.118     7.122     7.123     7.128     7.132     7.133     7.137     7.140     7.147     7.151     7.153     7.157     7.162     7.165     7.170     7.176     7.179     7.185     7.191     7.196     7.202     7.206     7.209     7.215     7.219     7.226     7.231     7.235     7.239     7.245     7.250     7.256     7.263     7.267     7.271     7.276     7.282     7.287     7.291     7.297     7.302     7.307     7.313     7.318     7.324     7.329     7.335     7.342     7.348     7.356     7.361     7.366     7.372     7.379     7.387     7.395     7.402     7.411     7.419     7.429     7.439     7.452     7.463     7.475     7.487     7.500     7.513     7.526     7.540     7.553     7.565     7.580     7.595     7.611     7.626     7.643     7.661     7.679     7.696     7.715     7.735     7.753     7.773     7.794     7.815     7.837     7.861     7.885     7.907     7.930     7.952     7.972     7.992     8.013     8.032     8.052     8.070     8.088     8.107     8.126     8.143     8.161     8.179     8.197     8.217     8.233     8.252     8.270     8.287     8.305     8.324     8.342     8.361     8.379     8.398     8.417     8.435     8.455     8.474     8.493     8.511     8.530     8.549     8.568     8.587     8.606     8.624     8.643     8.661     8.679     8.695     8.713     8.731     8.748     8.765     8.782     8.799     8.817     8.833     8.850     8.866     8.883     8.900     8.918     8.935     8.954     8.968     8.987     9.003     9.019     9.037     9.052     9.070     9.089     9.107     9.123     9.141     9.158     9.178     9.194     9.213     9.231     9.248     9.266     9.283     9.300     9.318     9.337     9.356     9.373     9.391     9.409     9.428     9.446     9.465     9.482     9.500     9.518     9.535     9.556     9.574     9.591     9.609     9.628     9.646     9.663     9.681     9.700     9.719     9.735     9.751     9.770     9.788     9.804     9.821     9.840     9.856     9.872     9.887     9.902     9.918     9.933     9.948     9.963     9.977     9.992    10.005    10.019    10.031    10.046    10.058    10.072    10.087    10.100    10.113    10.127    10.139    10.152    10.163    10.176    10.188    10.203    10.214    10.224    10.237    10.249    10.262    10.272    10.285    10.298    10.309    10.318    10.332    10.344    10.355    10.366    10.377    10.394    10.403    10.414    10.426    10.437    10.451    10.462    10.474    10.487    10.498    10.510    10.524    10.536    10.548    10.561    10.573    10.587    10.600    10.614    10.626    10.638    10.652    10.665    10.680    10.693    10.707    10.720    10.732    10.746    10.760    10.773    10.787    10.800    10.815    10.828    10.844    10.858    10.874    10.889    10.902    10.913    10.929    10.942    10.955    10.970    10.983    10.995    11.011    11.022    11.037    11.050    11.065    11.078    11.093    11.109    11.122    11.137    11.151    11.166    11.178    11.192    11.205    11.218    11.233    11.247    11.262    11.275    11.289    11.300    11.313    11.327    11.343    11.357    11.372    11.387    11.400    11.411    11.428    11.441    11.458    11.470    11.485    11.499    11.514    11.527    11.542    11.558    11.574    11.589    11.605    11.623    11.639    11.652    11.666    11.683    11.698    11.714    11.730    11.748    11.763    11.781    11.796    11.813    11.826    11.845    11.861    11.878    11.893    11.912    11.926    11.944    11.962    11.979    11.994    12.013    12.028    12.048    12.064    12.083    12.100    12.119    12.140    12.158    12.176    12.193    12.215    12.233    12.253    12.273    12.292    12.313    12.331    12.352    12.375    12.394    12.415    12.435    12.455    12.476    12.496    12.519    12.541    12.560    12.581    12.604    12.626    12.647    12.669    12.692    12.713    12.730    12.756    12.781    12.803    12.825    12.848    12.872    12.894    12.914    12.939    12.964    12.986    13.012    13.031    13.057    13.078    13.104    13.123    13.146    13.176    13.198    13.219    13.245    13.264    13.287    13.312    13.331    13.355    13.377    13.399    13.422    13.442    13.462    13.483    13.502    13.524    13.541    13.561    13.582    13.601    13.620    13.643    13.662    13.681    13.699    13.720    13.742    13.762    13.783    13.806    13.826    13.846    13.868    13.887    13.907    13.926    13.947    13.968    13.993    14.013    14.031    14.056    14.076    14.095    14.116    14.133    14.149    14.168    14.187    14.205    14.219    14.237    14.250    14.265    14.281    14.294    14.312    14.324    14.339    14.352    14.367    14.379    14.394    14.405    14.420    14.433    14.447    14.460    14.476    14.490    14.498    14.511    14.527    14.537    14.552    14.563    14.576    14.583    14.594    14.609    14.618    14.631    14.642    14.652    14.661    14.669    14.683    14.694    14.707    14.720    14.731    14.744    14.755    14.764    14.780    14.794    14.799    14.809    14.821    14.830    14.841    14.842    14.863    14.872    14.882    14.892    14.900    14.908    14.914    14.924    14.931    14.946    14.954    14.969    14.976    14.990    14.997    15.006    15.011    15.024    15.035    15.054    15.063    15.081    15.098    15.106    15.115    15.135    15.143    15.157    15.166    15.189    15.195    15.204    15.216    15.220    15.252    15.259    15.272    15.283    15.291    15.303    15.312    15.319    15.325    15.340    15.353    15.361    15.368    15.383    15.392    15.400    15.417    15.427    15.432    15.454    15.457    15.469    15.473    15.488    15.493    15.505    15.509    15.526    15.535    15.545    15.550    15.559    15.564    15.585    15.591    15.609    15.622    15.627    15.631    15.648    15.655    15.661    15.666    15.679    15.685    15.697    15.702    15.707    15.740    15.743    15.755    15.764    15.785    15.791    15.794    15.811    15.820    15.831    15.835    15.848    15.857    15.863    15.870    15.877    15.883    15.904    15.913    15.922    15.929    15.937    15.946    15.961    15.977    15.985    15.989    15.997    16.008    16.011    16.019    16.033    16.048    16.059    16.064    16.071    16.077    16.083    16.090    16.095    16.108    16.118    16.123    16.133    16.144    16.155    16.164    16.173    16.179    16.187    16.193    16.203    16.209    16.214    16.233    16.240    16.260    16.264    16.274    16.282    16.289    16.302    16.305    16.318    16.332    16.337    16.344    16.350    16.354    16.355    16.357    16.358    16.358    16.358    16.358    16.358    16.357    16.357    16.357    16.354    16.354    16.350    16.346    16.342    16.335    16.324    16.313    16.308    16.302    16.291    16.286    16.279    16.272    16.264    16.256    16.247    16.240    16.235    16.218    16.211    16.205    16.195    16.188    16.171    16.159    16.153    16.142    16.133    16.128    16.123    16.112    16.106    16.095    16.090    16.083    16.075    16.071    16.060    16.052    16.044    16.030    16.019    16.013    16.008    16.000    15.995    15.988    15.979    15.975    15.970    15.957    15.946    15.941    15.925    15.921    15.915    15.913    15.902    15.889    15.876    15.874    15.856    15.851    15.840    15.833    15.830    15.826    15.816    15.810    15.805    15.798
     5.854     5.860     5.854     5.871     5.869     5.854     5.872     5.881     5.861     5.858     5.878     5.831     5.835     5.829     5.820     5.855     5.860     5.854     5.858     5.854     5.857     5.854     5.854     5.857     5.852     5.844     5.848     5.854     5.824     5.845     5.839     5.833     5.839     5.831     5.836     5.829     5.832     5.827     5.836     5.832     5.838     5.833     5.841     5.838     5.829     5.850     5.826     5.831     5.824     5.786     5.789     5.829     5.822     5.778     5.772     5.752     5.731     5.701     5.706     5.700     5.700     5.698     5.693     5.698     5.668     5.662     5.668     5.662     5.668     5.662     5.655     5.662     5.655     5.662     5.657     5.662     5.667     5.662     5.667     5.662     5.668     5.698     5.693     5.698     5.694     5.700     5.701     5.700     5.706     5.700     5.706     5.700     5.706     5.701     5.707     5.701     5.731     5.764     5.773     5.829     5.871     5.833     5.836     5.880     5.876     5.876     5.854     5.878     5.881     5.880     5.878     5.872     5.871     5.880     5.872     5.867     5.872     5.864     5.880     5.885     5.878     5.872     5.878     5.872     5.883     5.885     5.866     5.863     5.858     5.880     5.860     5.855     5.866     5.863     5.876     5.860     5.864     5.900     5.876     5.871     5.891     5.897     5.886     5.893     5.885     5.886     5.854     5.888     5.885     5.888     5.883     5.888     5.881     5.886     5.881     5.888     5.890     5.886     5.890     5.883     5.891     5.867     5.893     5.867     5.878     5.866     5.876     5.881     5.874     5.876     5.883     5.874     5.881     5.890     5.885     5.891     5.896     5.904     5.854     5.891     5.897     5.911     5.864     5.864     5.911     5.871     5.878     5.874     5.885     5.878     5.876     5.880     5.883     5.886     5.880     5.883     5.886     5.883     5.886     5.880     5.886     5.907     5.890     5.911     5.924     5.886     5.894     5.923     5.900     5.921     5.921     5.911     5.904     5.909     5.915     5.919     5.900     5.906     5.900     5.918     5.921     5.913     5.917     5.911     5.906     5.911     5.907     5.924     5.907     5.921     5.919     5.904     5.900     5.926     5.913     5.926     5.927     5.915     5.919     5.913     5.916     5.913     5.918     5.911     5.915     5.919     5.913     5.907     5.913     5.907     5.939     5.945     5.946     5.946     5.927     5.932     5.948     5.951     5.948     5.915     5.921     5.916     5.911     5.939     5.937     5.913     5.918     5.946     5.941     5.919     5.941     5.913     5.943     5.924     5.926     5.946     5.939     5.931     5.937     5.937     5.939     5.937     5.935     5.937     5.932     5.928     5.930     5.931     5.930     5.922     5.921     5.923     5.922     5.919     5.914     5.916     5.913     5.907     5.914     5.906     5.918     5.909     5.913     5.916     5.909     5.897     5.909     5.896     5.891     5.909     5.891     5.899     5.891     5.896     5.890     5.886     5.867     5.886     5.890     5.883     5.881     5.878     5.881     5.874     5.878     5.867     5.890     5.871     5.881     5.871     5.854     5.890     5.894     5.860     5.885     5.848     5.855     5.890     5.885     5.854     5.858     5.861     5.881     5.886     5.864     5.860     5.866     5.863     5.872     5.883     5.861     5.833     5.826     5.822     5.831     5.835     5.831     5.824     5.827     5.824     5.827     5.860     5.857     5.857     5.833     5.850     5.827     5.838     5.832     5.836     5.833     5.838     5.820     5.831     5.826     5.804     5.826     5.845     5.811     5.838     5.829     5.824     5.824     5.827     5.820     5.832     5.824     5.827     5.826     5.824     5.805     5.827     5.844     5.824     5.790     5.787     5.792     5.796     5.845     5.854     5.811     5.831     5.822     5.826     5.820     5.822     5.829     5.826     5.831     5.829     5.822     5.820     5.819     5.815     5.835     5.816     5.827     5.832     5.826     5.792     5.826     5.810     5.822     5.810     5.805     5.808     5.802     5.802     5.802     5.807     5.802     5.804     5.808     5.816     5.813     5.811     5.815     5.824     5.829     5.833     5.838     5.836     5.839     5.836     5.841     5.836     5.832     5.829     5.833     5.827     5.833     5.831     5.836     5.836     5.832     5.829     5.833     5.829     5.838     5.836     5.835     5.835     5.841     5.844     5.857     5.832     5.838     5.839     5.861     5.854     5.820     5.854     5.863     5.866     5.827     5.824     5.832     5.827     5.907     5.831     5.855     5.881     5.836     5.893     5.872     5.891     5.867     5.883     5.897     5.864     5.891     5.888     5.880     5.886     5.886     5.869     5.888     5.885     5.888     5.867     5.872     5.880     5.872     5.880     5.881     5.931     5.845     5.918     5.880     5.835     5.867     5.919     5.845     5.880     5.876     5.838     5.906     5.869     5.904     5.906     5.909     5.894     5.891     5.909     5.893     5.897     5.893     5.897     5.900     5.894     5.899     5.893     5.897     5.894     5.913     5.919     5.937     5.915     5.945     5.950     5.930     5.951     5.954     5.950     5.953     5.948     5.954     5.948     5.954     5.983     5.961     5.981     5.983     5.985     5.983     5.978     5.981     5.985     5.937     5.996     5.996     5.991     6.011     6.015     6.013     6.011     6.006     6.013     6.011     6.006     5.995     5.999     6.004     6.006     5.996     5.998     5.999     6.002     6.011     6.004     6.035     6.015     6.019     6.037     6.006     6.009     6.037     6.017     6.007     6.044     6.051     6.055     6.019     6.054     6.051     6.072     6.078     6.076     6.051     6.046     6.053     6.069     6.057     6.059     6.051     6.050     6.053     6.048     6.053     6.050     6.094     6.093     6.083     6.086     6.085     6.082     6.087     6.090     6.087     6.093     6.094     6.098     6.102     6.102     6.104     6.095     6.102     6.111     6.104     6.111     6.113     6.115     6.121     6.125     6.122     6.127     6.123     6.137     6.141     6.139     6.141     6.141     6.143     6.146     6.148     6.145     6.146     6.146     6.143     6.145     6.153     6.159     6.158     6.165     6.166     6.166     6.168     6.172     6.176     6.172     6.176     6.172     6.179     6.179     6.186     6.187     6.185     6.190     6.193     6.190     6.185     6.191     6.195     6.190     6.199     6.199     6.200     6.202     6.202     6.205     6.205     6.208     6.212     6.212     6.213     6.216     6.219     6.220     6.220     6.222     6.225     6.229     6.227     6.230     6.230     6.233     6.233     6.236     6.236     6.238     6.241     6.242     6.244     6.244     6.247     6.247     6.252     6.254     6.258     6.259     6.261     6.262     6.265     6.267     6.270     6.272     6.276     6.277     6.277     6.281     6.279     6.282     6.285     6.286     6.288     6.288     6.293     6.293     6.294     6.297     6.299     6.302     6.304     6.305     6.305     6.308     6.310     6.311     6.313     6.315     6.317     6.319     6.322     6.324     6.328     6.330     6.332     6.337     6.337     6.340     6.344     6.347     6.349     6.356     6.360     6.365     6.369     6.371     6.374     6.380     6.385     6.388     6.392     6.397     6.402     6.407     6.412     6.415     6.419     6.423     6.426     6.428     6.430     6.431     6.433     6.435     6.437     6.437     6.437     6.437     6.439     6.439     6.440     6.440     6.442     6.442     6.446     6.447     6.449     6.447     6.449     6.453     6.454     6.456     6.454     6.457     6.459     6.461     6.461     6.462     6.464     6.466     6.471     6.471     6.473     6.475     6.475     6.477     6.479     6.481     6.482     6.483     6.485     6.488     6.488     6.490     6.495     6.495     6.497     6.499     6.500     6.502     6.503     6.505     6.508     6.511     6.511     6.515     6.518     6.518     6.520     6.525     6.526     6.528     6.529     6.532     6.535     6.539     6.540     6.544     6.546     6.549     6.551     6.552     6.556     6.558     6.560     6.564     6.565     6.570     6.572     6.575     6.577     6.579     6.582     6.583     6.585     6.588     6.591     6.593     6.595     6.598     6.600     6.601     6.604     6.606     6.607     6.609     6.611     6.613     6.614     6.621     6.621     6.622     6.626     6.628     6.631     6.633     6.635     6.636     6.638     6.639     6.641     6.644     6.645     6.647     6.650     6.652     6.653     6.657     6.658     6.660     6.664     6.665     6.667     6.668     6.671     6.673     6.674     6.676     6.677     6.680     6.682     6.683     6.685     6.687     6.690     6.692     6.694     6.697     6.699     6.703     6.704     6.704     6.707     6.709     6.711     6.714     6.716     6.719     6.722     6.726     6.728     6.730     6.733     6.735     6.738     6.742     6.744     6.747     6.750     6.752     6.756     6.757     6.759     6.761     6.764     6.768     6.770     6.773     6.775     6.778     6.780     6.782     6.785     6.787     6.788     6.792     6.793     6.797     6.798     6.800     6.803     6.805     6.805     6.808     6.810     6.812     6.813     6.814     6.815     6.816     6.819     6.827     6.827     6.831     6.832     6.833     6.838     6.838     6.841     6.841     6.843     6.846     6.848     6.850     6.852     6.855     6.856     6.858     6.861     6.862     6.864     6.869     6.869     6.871     6.873     6.876     6.878     6.883     6.886     6.886     6.888     6.894     6.894     6.897     6.899     6.904     6.905     6.907     6.911     6.913     6.916     6.918     6.923     6.929     6.935     6.939     6.942     6.944     6.945     6.947     6.950     6.952     6.954     6.957     6.959     6.961     6.965     6.966     6.968     6.972     6.974     6.978     6.991     7.003     7.005     7.006     7.013     7.014     7.016     7.016     7.020     7.022     7.024     7.030     7.034     7.052     7.055     7.057     7.059     7.060     7.064     7.067     7.068     7.070     7.074     7.078     7.081     7.085     7.092     7.096     7.102     7.105     7.109     7.112     7.116     7.118     7.122     7.125     7.128     7.132     7.135     7.140     7.142     7.148     7.150     7.154     7.159     7.163     7.166     7.172     7.176     7.179     7.185     7.190     7.195     7.202     7.206     7.209     7.213     7.219     7.226     7.231     7.235     7.242     7.247     7.250     7.256     7.261     7.267     7.271     7.276     7.282     7.287     7.293     7.297     7.302     7.307     7.313     7.318     7.325     7.329     7.333     7.341     7.348     7.355     7.360     7.367     7.374     7.379     7.387     7.395     7.401     7.409     7.419     7.427     7.438     7.448     7.460     7.471     7.483     7.497     7.510     7.522     7.537     7.549     7.562     7.576     7.591     7.606     7.621     7.637     7.654     7.672     7.690     7.709     7.727     7.746     7.766     7.787     7.807     7.829     7.852     7.875     7.898     7.922     7.944     7.967     7.989     8.009     8.029     8.049     8.070     8.088     8.107     8.126     8.144     8.163     8.181     8.197     8.217     8.233     8.252     8.270     8.287     8.304     8.322     8.340     8.359     8.376     8.396     8.414     8.433     8.452     8.472     8.490     8.509     8.528     8.546     8.567     8.584     8.604     8.623     8.642     8.660     8.679     8.696     8.713     8.731     8.749     8.766     8.783     8.800     8.817     8.833     8.851     8.869     8.886     8.902     8.918     8.935     8.954     8.971     8.989     9.004     9.022     9.037     9.055     9.070     9.088     9.105     9.123     9.143     9.158     9.176     9.192     9.211     9.227     9.246     9.264     9.281     9.300     9.318     9.335     9.352     9.369     9.389     9.407     9.426     9.442     9.462     9.479     9.497     9.515     9.535     9.552     9.569     9.587     9.606     9.624     9.642     9.660     9.677     9.696     9.713     9.732     9.748     9.767     9.785     9.800     9.818     9.835     9.852     9.870     9.885     9.902     9.917     9.933     9.948     9.963     9.979     9.993    10.008    10.022    10.037    10.050    10.063    10.077    10.091    10.103    10.117    10.132    10.145    10.157    10.170    10.183    10.195    10.209    10.220    10.233    10.246    10.258    10.269    10.283    10.293    10.305    10.319    10.331    10.342    10.355    10.364    10.375    10.390    10.399    10.412    10.424    10.433    10.448    10.459    10.472    10.483    10.495    10.508    10.520    10.532    10.543    10.557    10.569    10.582    10.595    10.608    10.620    10.633    10.645    10.659    10.672    10.687    10.700    10.713    10.728    10.740    10.754    10.769    10.783    10.793    10.810    10.821    10.835    10.848    10.864    10.878    10.894    10.907    10.922    10.933    10.950    10.962    10.974    10.989    11.002    11.016    11.031    11.044    11.058    11.072    11.086    11.099    11.113    11.127    11.139    11.154    11.170    11.185    11.198    11.213    11.227    11.237    11.254    11.265    11.279    11.293    11.305    11.320    11.337    11.350    11.361    11.377    11.389    11.404    11.418    11.433    11.445    11.460    11.474    11.490    11.505    11.518    11.533    11.548    11.562    11.576    11.593    11.609    11.625    11.640    11.656    11.671    11.683    11.701    11.715    11.733    11.749    11.767    11.782    11.798    11.816    11.830    11.846    11.863    11.881    11.895    11.913    11.929    11.946    11.960    11.981    11.998    12.016    12.032    12.048    12.069    12.082    12.102    12.118    12.139    12.156    12.176    12.195    12.213    12.233    12.253    12.271    12.292    12.311    12.331    12.352    12.372    12.392    12.412    12.435    12.454    12.476    12.493    12.515    12.537    12.559    12.578    12.599    12.622    12.644    12.664    12.687    12.708    12.730    12.752    12.772    12.796    12.819    12.840    12.866    12.885    12.909    12.933    12.956    12.977    13.002    13.025    13.048    13.073    13.095    13.118    13.137    13.164    13.187    13.211    13.235    13.257    13.278    13.302    13.326    13.346    13.367    13.395    13.413    13.437    13.458    13.478    13.500    13.520    13.541    13.559    13.578    13.598    13.617    13.635    13.658    13.678    13.696    13.713    13.736    13.754    13.773    13.796    13.820    13.840    13.863    13.883    13.901    13.924    13.944    13.965    13.981    14.006    14.024    14.049    14.068    14.085    14.104    14.122    14.140    14.156    14.173    14.191    14.208    14.222    14.236    14.252    14.265    14.281    14.292    14.307    14.322    14.335    14.350    14.363    14.377    14.391    14.407    14.417    14.431    14.444    14.459    14.470    14.483    14.494    14.506    14.518    14.527    14.543    14.554    14.564    14.574    14.588    14.601    14.613    14.624    14.633    14.646    14.654    14.665    14.676    14.687    14.705    14.710    14.722    14.737    14.746    14.759    14.770    14.785    14.796    14.803    14.812    14.824    14.833    14.838    14.855    14.870    14.876    14.887    14.897    14.906    14.913    14.922    14.927    14.942    14.952    14.962    14.973    14.985    14.991    15.002    15.010    15.022    15.031    15.038    15.058    15.073    15.085    15.093    15.109    15.123    15.139    15.148    15.159    15.185    15.192    15.204    15.211    15.220    15.238    15.258    15.270    15.276    15.283    15.302    15.308    15.315    15.326    15.337    15.349    15.358    15.366    15.379    15.392    15.400    15.417    15.422    15.440    15.454    15.458    15.465    15.476    15.485    15.491    15.502    15.508    15.526    15.529    15.542    15.552    15.557    15.560    15.591    15.595    15.610    15.620    15.624    15.633    15.643    15.655    15.665    15.668    15.679    15.685    15.692    15.699    15.709    15.735    15.740    15.752    15.766    15.772    15.787    15.798    15.805    15.814    15.825    15.838    15.843    15.854    15.864    15.870    15.881    15.891    15.906    15.912    15.915    15.931    15.937    15.946    15.962    15.970    15.985    15.992    15.997    16.008    16.011    16.016    16.033    16.045    16.055    16.062    16.074    16.078    16.085    16.092    16.097    16.109    16.114    16.123    16.133    16.141    16.157    16.164    16.171    16.177    16.188    16.195    16.202    16.208    16.216    16.230    16.240    16.251    16.262    16.275    16.282    16.289    16.302    16.310    16.319    16.331    16.339    16.344    16.350    16.354    16.355    16.357    16.358    16.358    16.358    16.358    16.358    16.358    16.357    16.357    16.355    16.355    16.351    16.348    16.342    16.337    16.331    16.315    16.310    16.302    16.295    16.289    16.279    16.274    16.266    16.257    16.249    16.242    16.232    16.216    16.211    16.205    16.191    16.185    16.171    16.164    16.153    16.147    16.138    16.128    16.123    16.118    16.106    16.097    16.092    16.087    16.081    16.071    16.064    16.055    16.045    16.032    16.022    16.013    16.008    16.002    15.997    15.989    15.982    15.979    15.974    15.954    15.950    15.944    15.931    15.927    15.922    15.913    15.906    15.906    15.879    15.874    15.870    15.854    15.843    15.835    15.831    15.826    15.820    15.813    15.806    15.799
     5.871     5.854     5.861     5.907     5.872     5.861     5.878     5.861     5.857     5.880     5.872     5.835     5.829     5.835     5.881     5.863     5.880     5.876     5.855     5.860     5.855     5.860     5.863     5.855     5.858     5.850     5.844     5.847     5.844     5.854     5.845     5.854     5.833     5.826     5.832     5.838     5.831     5.835     5.831     5.839     5.835     5.841     5.839     5.833     5.848     5.831     5.833     5.827     5.833     5.826     5.857     5.826     5.831     5.805     5.780     5.761     5.753     5.745     5.750     5.731     5.701     5.706     5.701     5.706     5.700     5.701     5.700     5.694     5.700     5.694     5.700     5.694     5.666     5.696     5.700     5.694     5.700     5.701     5.700     5.701     5.700     5.706     5.701     5.707     5.701     5.729     5.722     5.731     5.737     5.731     5.738     5.744     5.738     5.731     5.738     5.745     5.778     5.785     5.829     5.872     5.871     5.881     5.878     5.880     5.872     5.880     5.878     5.874     5.880     5.878     5.883     5.878     5.886     5.872     5.872     5.883     5.871     5.881     5.874     5.881     5.883     5.881     5.876     5.881     5.886     5.890     5.869     5.858     5.863     5.874     5.871     5.874     5.871     5.866     5.876     5.881     5.876     5.881     5.888     5.871     5.881     5.874     5.883     5.881     5.890     5.881     5.861     5.893     5.897     5.899     5.890     5.894     5.890     5.891     5.885     5.888     5.881     5.893     5.886     5.891     5.885     5.880     5.871     5.880     5.867     5.872     5.867     5.872     5.880     5.880     5.900     5.894     5.890     5.883     5.890     5.855     5.874     5.902     5.902     5.855     5.906     5.902     5.906     5.896     5.914     5.876     5.899     5.878     5.872     5.885     5.881     5.886     5.880     5.885     5.880     5.886     5.881     5.888     5.881     5.888     5.907     5.890     5.914     5.915     5.891     5.918     5.909     5.900     5.906     5.914     5.909     5.923     5.909     5.900     5.926     5.924     5.921     5.902     5.906     5.919     5.914     5.918     5.914     5.918     5.914     5.914     5.918     5.913     5.919     5.914     5.909     5.928     5.913     5.930     5.919     5.931     5.919     5.922     5.918     5.914     5.921     5.917     5.913     5.915     5.919     5.922     5.918     5.914     5.907     5.914     5.941     5.945     5.948     5.948     5.928     5.932     5.937     5.945     5.950     5.927     5.950     5.943     5.915     5.937     5.915     5.939     5.915     5.939     5.919     5.914     5.919     5.945     5.919     5.945     5.948     5.926     5.945     5.941     5.941     5.941     5.939     5.937     5.897     5.941     5.943     5.937     5.932     5.930     5.927     5.928     5.930     5.931     5.863     5.918     5.923     5.922     5.922     5.914     5.909     5.924     5.913     5.919     5.907     5.911     5.918     5.906     5.913     5.899     5.897     5.907     5.899     5.904     5.897     5.899     5.902     5.867     5.896     5.893     5.864     5.886     5.891     5.885     5.876     5.881     5.886     5.893     5.886     5.891     5.893     5.883     5.872     5.894     5.896     5.890     5.864     5.854     5.886     5.866     5.861     5.857     5.891     5.855     5.890     5.866     5.888     5.855     5.872     5.890     5.888     5.864     5.833     5.878     5.872     5.829     5.872     5.816     5.813     5.860     5.822     5.858     5.820     5.824     5.860     5.833     5.839     5.845     5.844     5.845     5.836     5.841     5.844     5.841     5.842     5.839     5.845     5.824     5.820     5.831     5.850     5.810     5.822     5.831     5.852     5.820     5.852     5.835     5.829     5.829     5.831     5.829     5.838     5.804     5.848     5.833     5.854     5.848     5.796     5.804     5.861     5.813     5.820     5.838     5.826     5.819     5.826     5.829     5.827     5.832     5.832     5.831     5.827     5.826     5.832     5.836     5.831     5.826     5.832     5.827     5.832     5.824     5.831     5.805     5.811     5.805     5.810     5.811     5.804     5.805     5.810     5.807     5.811     5.816     5.810     5.815     5.822     5.819     5.820     5.816     5.835     5.832     5.838     5.842     5.833     5.842     5.839     5.839     5.838     5.833     5.838     5.833     5.829     5.833     5.831     5.835     5.838     5.833     5.836     5.838     5.832     5.847     5.832     5.842     5.839     5.808     5.855     5.839     5.857     5.833     5.832     5.850     5.826     5.831     5.829     5.832     5.872     5.893     5.904     5.831     5.836     5.854     5.833     5.836     5.885     5.891     5.891     5.872     5.833     5.860     5.866     5.890     5.871     5.871     5.893     5.883     5.890     5.893     5.866     5.890     5.885     5.874     5.896     5.845     5.881     5.886     5.885     5.881     5.885     5.921     5.836     5.880     5.850     5.931     5.885     5.861     5.883     5.939     5.867     5.904     5.911     5.911     5.913     5.907     5.913     5.893     5.896     5.909     5.899     5.902     5.904     5.899     5.894     5.897     5.896     5.899     5.904     5.909     5.941     5.919     5.914     5.937     5.951     5.954     5.950     5.939     5.946     5.950     5.957     5.951     5.970     5.957     5.985     5.976     5.981     5.983     5.990     5.981     5.985     5.989     5.993     5.998     5.994     6.013     6.006     6.009     6.015     6.006     6.011     6.004     6.009     6.002     5.998     6.002     6.007     6.013     6.009     6.002     6.002     6.015     6.004     6.009     6.011     6.048     6.015     6.009     6.042     6.006     6.011     6.044     6.015     6.061     6.058     6.059     6.018     6.063     6.031     6.078     6.039     6.082     6.044     6.082     6.050     6.055     6.058     6.062     6.051     6.055     6.050     6.059     6.050     6.051     6.099     6.097     6.078     6.094     6.094     6.089     6.093     6.087     6.090     6.093     6.094     6.095     6.102     6.105     6.107     6.111     6.109     6.105     6.109     6.116     6.109     6.123     6.125     6.121     6.131     6.133     6.141     6.137     6.145     6.141     6.145     6.148     6.146     6.151     6.146     6.148     6.150     6.151     6.146     6.158     6.159     6.163     6.162     6.166     6.168     6.170     6.172     6.176     6.174     6.176     6.179     6.179     6.183     6.185     6.187     6.191     6.187     6.194     6.195     6.193     6.198     6.194     6.196     6.202     6.205     6.204     6.204     6.205     6.207     6.208     6.212     6.205     6.210     6.215     6.219     6.216     6.220     6.225     6.224     6.227     6.232     6.232     6.232     6.236     6.235     6.238     6.238     6.239     6.241     6.242     6.244     6.244     6.245     6.247     6.248     6.252     6.255     6.256     6.261     6.261     6.264     6.265     6.269     6.270     6.274     6.276     6.279     6.281     6.281     6.285     6.283     6.286     6.288     6.289     6.293     6.293     6.297     6.297     6.299     6.300     6.304     6.307     6.308     6.308     6.310     6.311     6.314     6.315     6.317     6.319     6.322     6.324     6.326     6.330     6.332     6.333     6.337     6.340     6.342     6.344     6.347     6.350     6.357     6.361     6.367     6.369     6.373     6.376     6.380     6.383     6.387     6.392     6.395     6.400     6.406     6.414     6.416     6.421     6.425     6.426     6.430     6.433     6.435     6.437     6.439     6.439     6.440     6.442     6.442     6.442     6.444     6.444     6.446     6.447     6.449     6.449     6.452     6.454     6.454     6.462     6.458     6.458     6.462     6.466     6.464     6.466     6.466     6.469     6.471     6.471     6.471     6.473     6.473     6.475     6.477     6.479     6.481     6.482     6.483     6.485     6.487     6.490     6.490     6.494     6.494     6.497     6.497     6.500     6.502     6.503     6.507     6.507     6.510     6.513     6.513     6.515     6.516     6.518     6.521     6.525     6.526     6.528     6.531     6.532     6.535     6.537     6.540     6.542     6.546     6.548     6.551     6.551     6.554     6.557     6.559     6.561     6.566     6.569     6.572     6.574     6.577     6.579     6.580     6.583     6.585     6.589     6.589     6.593     6.596     6.598     6.600     6.603     6.604     6.606     6.607     6.609     6.611     6.613     6.614     6.619     6.622     6.624     6.626     6.628     6.631     6.633     6.636     6.638     6.639     6.641     6.642     6.644     6.647     6.648     6.650     6.652     6.655     6.657     6.658     6.662     6.664     6.665     6.668     6.670     6.671     6.673     6.674     6.676     6.679     6.680     6.682     6.683     6.687     6.688     6.690     6.692     6.695     6.697     6.699     6.703     6.703     6.706     6.709     6.711     6.713     6.716     6.716     6.720     6.722     6.724     6.728     6.730     6.733     6.736     6.738     6.742     6.744     6.746     6.750     6.752     6.756     6.757     6.761     6.764     6.764     6.766     6.770     6.773     6.775     6.777     6.780     6.782     6.785     6.787     6.788     6.792     6.793     6.795     6.798     6.800     6.804     6.805     6.808     6.809     6.812     6.814     6.814     6.815     6.816     6.819     6.822     6.824     6.827     6.829     6.832     6.837     6.837     6.840     6.841     6.843     6.845     6.846     6.848     6.850     6.854     6.855     6.856     6.859     6.861     6.862     6.865     6.867     6.869     6.874     6.874     6.874     6.878     6.881     6.885     6.890     6.891     6.893     6.896     6.896     6.902     6.902     6.904     6.907     6.911     6.913     6.915     6.923     6.927     6.927     6.939     6.939     6.940     6.944     6.947     6.947     6.948     6.950     6.952     6.957     6.957     6.961     6.965     6.968     6.968     6.972     6.974     6.976     6.979     7.005     7.006     7.011     7.013     7.014     7.016     7.019     7.020     7.020     7.020     7.024     7.028     7.042     7.054     7.057     7.059     7.060     7.062     7.066     7.068     7.070     7.072     7.074     7.078     7.081     7.088     7.095     7.098     7.104     7.107     7.111     7.114     7.116     7.118     7.122     7.127     7.128     7.133     7.135     7.140     7.145     7.148     7.150     7.157     7.159     7.163     7.168     7.172     7.176     7.181     7.186     7.191     7.196     7.202     7.204     7.209     7.213     7.221     7.226     7.231     7.235     7.240     7.247     7.250     7.256     7.261     7.267     7.272     7.276     7.282     7.287     7.291     7.297     7.302     7.307     7.313     7.319     7.324     7.329     7.333     7.341     7.344     7.353     7.360     7.366     7.372     7.379     7.387     7.396     7.404     7.409     7.417     7.427     7.438     7.446     7.457     7.468     7.479     7.494     7.507     7.521     7.533     7.546     7.560     7.572     7.587     7.602     7.617     7.632     7.648     7.666     7.683     7.702     7.721     7.739     7.759     7.780     7.800     7.822     7.844     7.866     7.890     7.913     7.935     7.959     7.981     8.004     8.026     8.048     8.068     8.088     8.107     8.126     8.144     8.163     8.181     8.198     8.217     8.233     8.252     8.268     8.287     8.304     8.322     8.339     8.357     8.376     8.394     8.411     8.431     8.449     8.469     8.487     8.506     8.526     8.545     8.563     8.582     8.602     8.620     8.639     8.658     8.677     8.695     8.713     8.730     8.749     8.766     8.783     8.800     8.817     8.835     8.851     8.869     8.886     8.902     8.919     8.937     8.954     8.971     8.989     9.005     9.022     9.039     9.055     9.074     9.089     9.107     9.123     9.141     9.158     9.176     9.191     9.209     9.227     9.246     9.262     9.281     9.297     9.317     9.335     9.352     9.368     9.387     9.404     9.422     9.440     9.458     9.474     9.493     9.511     9.529     9.548     9.564     9.583     9.602     9.621     9.637     9.655     9.673     9.693     9.709     9.726     9.745     9.763     9.781     9.797     9.817     9.833     9.848     9.867     9.885     9.900     9.916     9.932     9.948     9.962     9.977     9.994    10.010    10.023    10.039    10.052    10.065    10.080    10.093    10.106    10.120    10.135    10.150    10.162    10.176    10.189    10.203    10.214    10.227    10.240    10.252    10.266    10.279    10.291    10.302    10.316    10.328    10.340    10.352    10.363    10.375    10.387    10.399    10.409    10.421    10.431    10.444    10.458    10.468    10.481    10.493    10.505    10.519    10.530    10.540    10.554    10.565    10.578    10.589    10.603    10.614    10.628    10.642    10.654    10.668    10.680    10.693    10.707    10.722    10.732    10.747    10.760    10.774    10.788    10.804    10.816    10.827    10.844    10.857    10.870    10.885    10.900    10.915    10.928    10.942    10.955    10.970    10.982    10.995    11.009    11.022    11.037    11.049    11.064    11.079    11.093    11.107    11.121    11.131    11.146    11.159    11.175    11.189    11.203    11.218    11.232    11.244    11.255    11.271    11.285    11.298    11.313    11.325    11.339    11.354    11.368    11.380    11.396    11.408    11.423    11.437    11.452    11.466    11.479    11.494    11.509    11.522    11.537    11.551    11.567    11.582    11.595    11.611    11.628    11.643    11.661    11.673    11.691    11.705    11.720    11.736    11.750    11.767    11.785    11.800    11.819    11.835    11.850    11.865    11.882    11.898    11.916    11.931    11.949    11.965    11.982    12.000    12.016    12.032    12.050    12.069    12.086    12.102    12.119    12.135    12.156    12.176    12.195    12.213    12.233    12.252    12.271    12.289    12.313    12.329    12.347    12.370    12.387    12.409    12.430    12.451    12.472    12.493    12.511    12.533    12.555    12.577    12.598    12.619    12.640    12.661    12.683    12.707    12.726    12.749    12.770    12.791    12.814    12.837    12.857    12.882    12.901    12.926    12.946    12.972    12.995    13.017    13.041    13.065    13.085    13.109    13.131    13.157    13.180    13.200    13.227    13.252    13.274    13.297    13.315    13.339    13.363    13.385    13.409    13.429    13.451    13.476    13.492    13.518    13.535    13.555    13.574    13.593    13.610    13.633    13.650    13.672    13.693    13.711    13.730    13.752    13.769    13.792    13.810    13.832    13.854    13.873    13.896    13.916    13.937    13.957    13.977    13.997    14.015    14.038    14.059    14.076    14.093    14.112    14.126    14.141    14.159    14.174    14.191    14.206    14.219    14.235    14.250    14.263    14.281    14.292    14.305    14.320    14.333    14.349    14.361    14.375    14.387    14.401    14.416    14.426    14.440    14.452    14.465    14.477    14.490    14.502    14.513    14.526    14.537    14.547    14.556    14.570    14.581    14.596    14.607    14.617    14.627    14.639    14.648    14.659    14.672    14.685    14.698    14.709    14.719    14.728    14.741    14.751    14.769    14.780    14.791    14.797    14.808    14.816    14.828    14.840    14.852    14.863    14.875    14.881    14.889    14.906    14.913    14.920    14.927    14.937    14.948    14.960    14.969    14.978    14.990    14.999    15.010    15.018    15.027    15.035    15.054    15.070    15.078    15.089    15.102    15.111    15.129    15.140    15.157    15.166    15.195    15.197    15.209    15.216    15.235    15.249    15.266    15.278    15.285    15.292    15.307    15.313    15.323    15.335    15.347    15.355    15.364    15.376    15.387    15.402    15.414    15.422    15.431    15.455    15.458    15.469    15.472    15.485    15.491    15.499    15.512    15.519    15.531    15.537    15.550    15.555    15.562    15.585    15.593    15.609    15.616    15.622    15.631    15.644    15.663    15.666    15.671    15.679    15.687    15.695    15.697    15.713    15.738    15.740    15.745    15.763    15.785    15.789    15.792    15.796    15.813    15.826    15.831    15.848    15.857    15.866    15.876    15.881    15.891    15.908    15.913    15.919    15.925    15.937    15.948    15.960    15.974    15.982    15.991    15.997    16.005    16.008    16.016    16.028    16.042    16.053    16.062    16.074    16.080    16.087    16.094    16.099    16.109    16.115    16.120    16.132    16.144    16.155    16.162    16.170    16.179    16.187    16.195    16.202    16.208    16.218    16.230    16.238    16.249    16.266    16.272    16.281    16.289    16.298    16.310    16.315    16.328    16.337    16.346    16.350    16.353    16.355    16.357    16.358    16.358    16.358    16.358    16.358    16.358    16.357    16.357    16.355    16.354    16.351    16.348    16.344    16.339    16.331    16.318    16.310    16.303    16.298    16.292    16.285    16.274    16.268    16.262    16.250    16.245    16.238    16.224    16.211    16.206    16.195    16.182    16.174    16.164    16.157    16.149    16.141    16.133    16.125    16.115    16.111    16.102    16.092    16.089    16.080    16.075    16.062    16.057    16.052    16.033    16.022    16.014    16.010    16.005    15.997    15.992    15.988    15.982    15.970    15.959    15.948    15.943    15.937    15.931    15.927    15.917    15.910    15.904    15.893    15.876    15.872    15.864    15.848    15.838    15.833    15.828    15.820    15.814    15.805    15.796
     5.880     5.860     5.880     5.904     5.874     5.911     5.880     5.881     5.881     5.872     5.880     5.872     5.822     5.829     5.881     5.878     5.880     5.881     5.876     5.866     5.863     5.869     5.866     5.858     5.850     5.867     5.824     5.867     5.850     5.845     5.866     5.861     5.839     5.833     5.839     5.881     5.833     5.836     5.838     5.835     5.839     5.838     5.844     5.839     5.854     5.858     5.829     5.863     5.861     5.833     5.839     5.845     5.855     5.829     5.835     5.829     5.773     5.778     5.760     5.753     5.745     5.738     5.745     5.738     5.731     5.703     5.731     5.701     5.731     5.701     5.731     5.701     5.729     5.703     5.731     5.724     5.729     5.724     5.729     5.701     5.731     5.738     5.745     5.752     5.745     5.764     5.770     5.766     5.783     5.778     5.772     5.778     5.772     5.778     5.773     5.780     5.861     5.832     5.874     5.874     5.854     5.833     5.880     5.874     5.880     5.888     5.885     5.829     5.822     5.883     5.878     5.881     5.886     5.876     5.880     5.872     5.880     5.871     5.880     5.872     5.880     5.878     5.885     5.878     5.866     5.883     5.861     5.855     5.861     5.866     5.869     5.867     5.872     5.872     5.881     5.906     5.878     5.914     5.872     5.867     5.872     5.881     5.904     5.888     5.891     5.900     5.880     5.872     5.893     5.893     5.897     5.894     5.861     5.854     5.888     5.881     5.874     5.897     5.891     5.885     5.878     5.872     5.876     5.867     5.872     5.880     5.872     5.880     5.872     5.878     5.874     5.906     5.885     5.888     5.881     5.888     5.881     5.888     5.881     5.874     5.899     5.906     5.919     5.900     5.906     5.886     5.880     5.913     5.880     5.874     5.880     5.886     5.904     5.891     5.904     5.893     5.890     5.885     5.904     5.896     5.891     5.896     5.909     5.923     5.896     5.890     5.915     5.911     5.915     5.911     5.913     5.919     5.918     5.913     5.907     5.913     5.926     5.928     5.922     5.914     5.907     5.913     5.918     5.913     5.919     5.918     5.913     5.918     5.914     5.919     5.914     5.907     5.937     5.935     5.913     5.930     5.924     5.921     5.924     5.919     5.914     5.924     5.918     5.917     5.914     5.919     5.923     5.921     5.939     5.928     5.932     5.941     5.945     5.953     5.948     5.935     5.941     5.937     5.937     5.945     5.939     5.946     5.946     5.941     5.921     5.915     5.919     5.919     5.914     5.921     5.951     5.950     5.950     5.951     5.948     5.946     5.937     5.945     5.943     5.945     5.945     5.943     5.941     5.926     5.946     5.943     5.937     5.943     5.939     5.935     5.935     5.867     5.935     5.926     5.931     5.921     5.930     5.919     5.914     5.911     5.919     5.911     5.928     5.906     5.911     5.922     5.904     5.904     5.913     5.909     5.907     5.902     5.906     5.909     5.893     5.888     5.902     5.893     5.890     5.899     5.886     5.891     5.902     5.890     5.899     5.886     5.893     5.888     5.894     5.872     5.883     5.902     5.900     5.883     5.899     5.855     5.893     5.886     5.878     5.876     5.894     5.863     5.855     5.890     5.883     5.874     5.878     5.872     5.891     5.885     5.888     5.871     5.829     5.820     5.880     5.872     5.833     5.839     5.860     5.838     5.866     5.864     5.861     5.829     5.845     5.847     5.841     5.848     5.844     5.838     5.833     5.839     5.835     5.850     5.852     5.844     5.854     5.836     5.829     5.857     5.827     5.820     5.822     5.854     5.836     5.829     5.831     5.836     5.831     5.835     5.841     5.836     5.798     5.854     5.845     5.854     5.847     5.855     5.864     5.815     5.813     5.842     5.839     5.824     5.831     5.832     5.835     5.832     5.836     5.833     5.839     5.842     5.827     5.822     5.835     5.829     5.827     5.832     5.835     5.831     5.826     5.841     5.844     5.848     5.820     5.816     5.804     5.808     5.813     5.810     5.820     5.815     5.819     5.826     5.820     5.819     5.824     5.833     5.841     5.836     5.842     5.845     5.839     5.842     5.847     5.839     5.844     5.847     5.832     5.826     5.845     5.842     5.845     5.829     5.832     5.829     5.835     5.832     5.838     5.845     5.850     5.850     5.844     5.850     5.845     5.839     5.858     5.850     5.835     5.841     5.844     5.838     5.835     5.841     5.836     5.909     5.906     5.839     5.836     5.860     5.841     5.881     5.916     5.874     5.842     5.890     5.897     5.902     5.890     5.883     5.872     5.891     5.872     5.890     5.885     5.888     5.894     5.896     5.874     5.894     5.902     5.914     5.890     5.896     5.855     5.886     5.890     5.916     5.894     5.899     5.894     5.854     5.891     5.941     5.888     5.913     5.918     5.911     5.919     5.921     5.909     5.918     5.907     5.913     5.909     5.896     5.906     5.899     5.906     5.904     5.902     5.914     5.900     5.926     5.904     5.939     5.945     5.900     5.919     5.951     5.948     5.953     5.954     5.946     5.951     5.958     5.959     5.957     5.953     5.978     5.974     5.983     5.974     5.995     5.994     5.989     5.986     5.995     5.990     6.009     6.013     6.004     6.013     6.017     6.009     6.011     6.011     6.019     6.013     6.004     6.007     5.995     6.035     5.993     6.048     5.989     6.009     6.006     6.013     6.009     6.013     6.051     6.018     6.011     6.048     6.006     6.013     6.051     6.017     6.021     6.066     6.063     6.058     6.076     6.044     6.070     6.083     6.037     6.085     6.078     6.055     6.070     6.061     6.061     6.057     6.070     6.076     6.057     6.061     6.102     6.090     6.095     6.083     6.080     6.076     6.097     6.091     6.093     6.094     6.102     6.099     6.102     6.105     6.105     6.105     6.111     6.115     6.111     6.116     6.122     6.115     6.125     6.122     6.118     6.123     6.137     6.143     6.146     6.146     6.146     6.148     6.148     6.151     6.154     6.151     6.151     6.153     6.155     6.154     6.159     6.155     6.168     6.170     6.172     6.176     6.174     6.178     6.181     6.183     6.179     6.185     6.186     6.190     6.193     6.190     6.193     6.199     6.199     6.198     6.202     6.198     6.202     6.207     6.204     6.205     6.208     6.208     6.212     6.210     6.212     6.215     6.208     6.210     6.215     6.220     6.220     6.224     6.229     6.229     6.232     6.233     6.236     6.235     6.238     6.238     6.242     6.241     6.242     6.244     6.245     6.248     6.250     6.248     6.250     6.254     6.255     6.258     6.258     6.261     6.267     6.267     6.269     6.272     6.274     6.277     6.281     6.283     6.285     6.285     6.288     6.289     6.291     6.291     6.296     6.296     6.299     6.300     6.302     6.304     6.307     6.308     6.310     6.313     6.313     6.314     6.315     6.317     6.321     6.322     6.324     6.326     6.330     6.332     6.333     6.335     6.338     6.342     6.344     6.347     6.349     6.357     6.360     6.363     6.367     6.371     6.374     6.378     6.380     6.385     6.388     6.392     6.395     6.400     6.407     6.412     6.416     6.421     6.426     6.428     6.431     6.435     6.437     6.439     6.440     6.442     6.444     6.444     6.446     6.447     6.447     6.447     6.449     6.451     6.451     6.457     6.461     6.461     6.460     6.466     6.467     6.469     6.469     6.469     6.469     6.471     6.471     6.471     6.475     6.473     6.475     6.477     6.477     6.477     6.481     6.482     6.483     6.485     6.487     6.487     6.488     6.490     6.492     6.495     6.497     6.499     6.500     6.503     6.503     6.505     6.507     6.510     6.513     6.513     6.515     6.516     6.520     6.521     6.523     6.525     6.529     6.531     6.532     6.535     6.537     6.539     6.542     6.544     6.548     6.549     6.551     6.555     6.556     6.557     6.561     6.564     6.566     6.570     6.574     6.575     6.579     6.580     6.582     6.585     6.588     6.589     6.591     6.595     6.598     6.600     6.603     6.604     6.606     6.608     6.609     6.612     6.613     6.616     6.619     6.621     6.622     6.626     6.628     6.633     6.635     6.638     6.638     6.639     6.641     6.642     6.645     6.647     6.648     6.652     6.653     6.655     6.657     6.660     6.662     6.664     6.665     6.668     6.670     6.671     6.673     6.674     6.676     6.679     6.680     6.682     6.685     6.687     6.688     6.690     6.694     6.695     6.697     6.699     6.701     6.703     6.707     6.709     6.710     6.713     6.714     6.716     6.720     6.722     6.724     6.726     6.730     6.733     6.735     6.738     6.739     6.742     6.747     6.750     6.750     6.754     6.757     6.759     6.763     6.764     6.768     6.770     6.772     6.773     6.777     6.778     6.782     6.783     6.787     6.788     6.792     6.793     6.797     6.798     6.800     6.804     6.804     6.809     6.811     6.812     6.813     6.815     6.819     6.821     6.822     6.824     6.826     6.827     6.829     6.832     6.835     6.838     6.840     6.841     6.843     6.846     6.848     6.850     6.852     6.854     6.855     6.858     6.861     6.862     6.864     6.865     6.867     6.869     6.871     6.874     6.878     6.880     6.881     6.883     6.886     6.890     6.894     6.894     6.896     6.902     6.902     6.905     6.907     6.909     6.913     6.915     6.921     6.924     6.926     6.937     6.937     6.940     6.942     6.945     6.948     6.952     6.952     6.954     6.957     6.957     6.961     6.963     6.965     6.970     6.972     6.974     6.976     6.979     6.999     7.003     7.006     7.013     7.013     7.014     7.016     7.016     7.020     7.022     7.022     7.026     7.028     7.046     7.052     7.059     7.060     7.062     7.064     7.067     7.068     7.070     7.074     7.078     7.079     7.083     7.086     7.093     7.099     7.105     7.107     7.111     7.114     7.116     7.120     7.122     7.125     7.130     7.133     7.137     7.140     7.144     7.148     7.151     7.156     7.160     7.163     7.168     7.172     7.178     7.181     7.186     7.191     7.196     7.202     7.206     7.209     7.215     7.221     7.226     7.230     7.235     7.240     7.247     7.250     7.254     7.261     7.267     7.269     7.276     7.283     7.287     7.293     7.298     7.302     7.309     7.313     7.319     7.325     7.329     7.337     7.339     7.344     7.353     7.358     7.364     7.372     7.378     7.387     7.395     7.402     7.409     7.419     7.427     7.435     7.444     7.455     7.466     7.478     7.490     7.502     7.516     7.529     7.543     7.556     7.569     7.583     7.598     7.613     7.628     7.644     7.661     7.678     7.695     7.713     7.733     7.751     7.772     7.792     7.813     7.835     7.857     7.880     7.904     7.926     7.950     7.973     7.997     8.020     8.042     8.064     8.085     8.105     8.126     8.144     8.163     8.181     8.200     8.217     8.235     8.252     8.268     8.287     8.304     8.322     8.339     8.357     8.374     8.393     8.411     8.430     8.447     8.466     8.485     8.503     8.522     8.541     8.561     8.580     8.598     8.617     8.635     8.656     8.673     8.692     8.711     8.730     8.748     8.766     8.783     8.800     8.818     8.835     8.853     8.869     8.886     8.904     8.919     8.937     8.956     8.971     8.989     9.006     9.022     9.040     9.057     9.074     9.091     9.107     9.124     9.141     9.157     9.176     9.192     9.209     9.226     9.244     9.260     9.278     9.295     9.314     9.331     9.350     9.368     9.383     9.401     9.418     9.436     9.455     9.472     9.490     9.509     9.526     9.543     9.560     9.578     9.595     9.614     9.632     9.652     9.669     9.687     9.707     9.726     9.741     9.759     9.776     9.796     9.812     9.828     9.847     9.864     9.881     9.898     9.915     9.932     9.948     9.962     9.979     9.994    10.008    10.023    10.039    10.054    10.069    10.083    10.096    10.108    10.124    10.137    10.152    10.165    10.180    10.193    10.209    10.219    10.233    10.247    10.258    10.272    10.285    10.298    10.311    10.323    10.335    10.347    10.358    10.372    10.383    10.397    10.407    10.418    10.431    10.441    10.455    10.466    10.479    10.490    10.502    10.513    10.527    10.539    10.552    10.563    10.575    10.587    10.600    10.613    10.624    10.636    10.648    10.663    10.675    10.689    10.702    10.713    10.729    10.740    10.754    10.766    10.780    10.795    10.810    10.824    10.835    10.850    10.863    10.877    10.892    10.907    10.922    10.935    10.948    10.962    10.976    10.989    11.001    11.016    11.029    11.044    11.059    11.072    11.085    11.098    11.113    11.126    11.139    11.151    11.164    11.178    11.193    11.206    11.222    11.236    11.252    11.264    11.278    11.289    11.307    11.319    11.333    11.344    11.359    11.372    11.387    11.402    11.415    11.430    11.442    11.457    11.470    11.485    11.499    11.512    11.527    11.542    11.555    11.570    11.586    11.599    11.616    11.631    11.647    11.661    11.679    11.692    11.709    11.724    11.741    11.756    11.771    11.785    11.803    11.820    11.837    11.854    11.868    11.885    11.901    11.916    11.933    11.950    11.966    11.986    12.002    12.018    12.033    12.053    12.070    12.087    12.105    12.121    12.140    12.158    12.175    12.195    12.212    12.231    12.250    12.271    12.288    12.310    12.329    12.345    12.366    12.385    12.406    12.429    12.449    12.471    12.491    12.511    12.530    12.551    12.573    12.596    12.617    12.639    12.657    12.680    12.703    12.724    12.746    12.768    12.789    12.809    12.831    12.856    12.877    12.899    12.920    12.941    12.966    12.989    13.012    13.035    13.057    13.081    13.102    13.121    13.146    13.170    13.193    13.216    13.240    13.267    13.290    13.314    13.332    13.357    13.377    13.404    13.422    13.445    13.467    13.491    13.512    13.532    13.552    13.573    13.591    13.611    13.630    13.643    13.665    13.688    13.705    13.725    13.740    13.765    13.785    13.808    13.828    13.850    13.868    13.885    13.904    13.928    13.946    13.967    13.985    14.004    14.024    14.043    14.063    14.080    14.098    14.114    14.128    14.141    14.157    14.173    14.185    14.203    14.219    14.233    14.249    14.262    14.276    14.290    14.305    14.320    14.331    14.343    14.357    14.371    14.387    14.398    14.409    14.420    14.437    14.445    14.459    14.472    14.483    14.495    14.509    14.521    14.530    14.540    14.550    14.566    14.578    14.589    14.600    14.609    14.618    14.631    14.639    14.652    14.667    14.680    14.687    14.694    14.719    14.725    14.735    14.744    14.762    14.775    14.788    14.794    14.805    14.811    14.822    14.830    14.849    14.860    14.869    14.878    14.887    14.902    14.909    14.918    14.925    14.932    14.944    14.957    14.967    14.976    14.985    14.996    15.004    15.014    15.024    15.032    15.052    15.066    15.073    15.083    15.095    15.107    15.117    15.137    15.153    15.162    15.185    15.194    15.202    15.215    15.220    15.243    15.266    15.272    15.281    15.292    15.303    15.315    15.322    15.332    15.345    15.355    15.363    15.373    15.390    15.402    15.411    15.420    15.429    15.454    15.457    15.466    15.475    15.481    15.489    15.496    15.509    15.519    15.529    15.537    15.547    15.552    15.559    15.585    15.593    15.600    15.618    15.622    15.631    15.639    15.655    15.666    15.673    15.676    15.689    15.695    15.702    15.707    15.735    15.745    15.749    15.755    15.776    15.789    15.792    15.794    15.813    15.820    15.835    15.841    15.857    15.870    15.876    15.883    15.890    15.910    15.913    15.917    15.925    15.943    15.948    15.956    15.970    15.982    15.989    16.000    16.003    16.008    16.019    16.030    16.041    16.050    16.064    16.075    16.083    16.089    16.094    16.102    16.108    16.115    16.120    16.130    16.145    16.153    16.160    16.170    16.179    16.185    16.193    16.200    16.211    16.218    16.226    16.238    16.247    16.264    16.272    16.279    16.286    16.297    16.307    16.315    16.328    16.337    16.344    16.348    16.353    16.357    16.357    16.358    16.358    16.359    16.359    16.359    16.358    16.357    16.358    16.357    16.355    16.353    16.350    16.344    16.339    16.333    16.325    16.313    16.305    16.300    16.294    16.286    16.277    16.268    16.263    16.250    16.247    16.237    16.227    16.214    16.205    16.200    16.180    16.173    16.166    16.160    16.153    16.145    16.135    16.128    16.117    16.109    16.105    16.099    16.090    16.085    16.078    16.064    16.057    16.053    16.039    16.025    16.016    16.011    16.008    15.997    15.992    15.988    15.982    15.975    15.952    15.950    15.944    15.941    15.932    15.929    15.921    15.913    15.908    15.899    15.883    15.877    15.866    15.849    15.845    15.837    15.831    15.826    15.818    15.808    15.794
     5.886     5.864     5.861     5.867     5.866     5.886     5.913     5.867     5.890     5.886     5.890     5.885     5.880     5.835     5.876     5.880     5.872     5.888     5.867     5.871     5.869     5.869     5.876     5.876     5.854     5.822     5.829     5.860     5.845     5.878     5.872     5.841     5.874     5.880     5.852     5.883     5.839     5.844     5.861     5.839     5.847     5.841     5.844     5.850     5.860     5.839     5.861     5.844     5.847     5.836     5.871     5.842     5.858     5.854     5.863     5.860     5.854     5.829     5.780     5.772     5.766     5.747     5.755     5.747     5.740     5.745     5.740     5.745     5.738     5.733     5.738     5.733     5.738     5.745     5.738     5.745     5.738     5.745     5.740     5.733     5.740     5.747     5.778     5.772     5.778     5.773     5.780     5.786     5.838     5.833     5.829     5.822     5.827     5.822     5.829     5.861     5.867     5.886     5.890     5.881     5.874     5.881     5.890     5.883     5.886     5.891     5.829     5.874     5.854     5.822     5.880     5.874     5.881     5.888     5.894     5.883     5.874     5.880     5.872     5.880     5.890     5.883     5.880     5.886     5.878     5.872     5.855     5.872     5.878     5.872     5.878     5.874     5.885     5.876     5.872     5.880     5.876     5.874     5.881     5.874     5.881     5.874     5.899     5.904     5.899     5.904     5.897     5.881     5.904     5.897     5.902     5.902     5.854     5.888     5.881     5.872     5.880     5.888     5.902     5.891     5.872     5.878     5.911     5.907     5.906     5.886     5.867     5.872     5.880     5.872     5.880     5.913     5.888     5.881     5.886     5.883     5.888     5.907     5.907     5.913     5.906     5.914     5.894     5.907     5.900     5.893     5.885     5.881     5.886     5.880     5.874     5.880     5.902     5.896     5.902     5.897     5.894     5.893     5.897     5.900     5.897     5.909     5.896     5.911     5.900     5.906     5.914     5.904     5.909     5.909     5.918     5.911     5.914     5.918     5.913     5.919     5.933     5.918     5.933     5.930     5.914     5.918     5.914     5.919     5.914     5.927     5.924     5.913     5.919     5.932     5.919     5.939     5.941     5.939     5.926     5.932     5.921     5.915     5.919     5.923     5.921     5.923     5.921     5.913     5.918     5.923     5.921     5.924     5.943     5.939     5.937     5.943     5.933     5.948     5.931     5.948     5.943     5.937     5.941     5.918     5.937     5.948     5.943     5.945     5.937     5.941     5.914     5.941     5.919     5.922     5.951     5.919     5.914     5.948     5.943     5.945     5.945     5.941     5.945     5.945     5.946     5.951     5.948     5.945     5.946     5.939     5.946     5.939     5.945     5.943     5.937     5.939     5.939     5.928     5.930     5.876     5.935     5.921     5.939     5.941     5.939     5.937     5.909     5.914     5.931     5.909     5.922     5.919     5.909     5.913     5.904     5.911     5.913     5.909     5.911     5.907     5.902     5.896     5.904     5.907     5.890     5.896     5.891     5.897     5.885     5.893     5.890     5.894     5.878     5.881     5.885     5.902     5.902     5.878     5.881     5.896     5.874     5.891     5.871     5.880     5.872     5.893     5.872     5.883     5.876     5.878     5.897     5.878     5.885     5.890     5.890     5.831     5.848     5.880     5.844     5.826     5.847     5.844     5.885     5.878     5.871     5.833     5.858     5.864     5.866     5.841     5.848     5.844     5.852     5.848     5.852     5.855     5.854     5.822     5.845     5.839     5.858     5.835     5.858     5.836     5.858     5.827     5.833     5.836     5.854     5.845     5.838     5.871     5.836     5.841     5.860     5.869     5.869     5.804     5.854     5.860     5.852     5.805     5.813     5.836     5.810     5.838     5.820     5.827     5.824     5.829     5.832     5.839     5.841     5.839     5.835     5.802     5.805     5.827     5.829     5.838     5.831     5.836     5.831     5.836     5.844     5.829     5.848     5.815     5.852     5.852     5.808     5.816     5.811     5.816     5.816     5.822     5.820     5.820     5.829     5.824     5.833     5.827     5.833     5.841     5.839     5.842     5.844     5.847     5.845     5.848     5.850     5.847     5.850     5.847     5.848     5.848     5.844     5.847     5.850     5.833     5.854     5.838     5.855     5.854     5.847     5.844     5.847     5.847     5.854     5.858     5.854     5.844     5.850     5.839     5.839     5.836     5.839     5.835     5.904     5.839     5.842     5.861     5.867     5.847     5.844     5.886     5.863     5.844     5.890     5.896     5.902     5.907     5.906     5.878     5.885     5.876     5.880     5.899     5.888     5.891     5.886     5.894     5.904     5.906     5.902     5.894     5.899     5.893     5.861     5.891     5.896     5.893     5.899     5.894     5.900     5.921     5.897     5.891     5.896     5.891     5.914     5.913     5.919     5.922     5.919     5.919     5.913     5.911     5.918     5.909     5.913     5.904     5.913     5.907     5.911     5.906     5.914     5.904     5.935     5.907     5.915     5.943     5.951     5.945     5.948     5.945     5.945     5.950     5.955     5.950     5.965     5.978     5.979     5.985     5.981     5.987     5.983     5.979     5.996     5.999     6.002     6.006     5.995     6.004     6.009     6.007     6.006     6.011     6.013     6.017     6.015     6.019     6.027     6.030     6.035     6.035     6.037     5.990     6.051     6.046     6.011     5.995     6.009     6.017     6.013     6.018     6.042     6.017     6.039     6.061     6.023     6.018     6.022     6.059     6.063     6.025     6.072     6.070     6.039     6.044     6.064     6.048     6.095     6.098     6.076     6.078     6.082     6.076     6.069     6.072     6.082     6.109     6.107     6.105     6.070     6.102     6.086     6.097     6.102     6.105     6.090     6.095     6.099     6.104     6.105     6.107     6.109     6.111     6.111     6.115     6.113     6.118     6.115     6.126     6.125     6.122     6.129     6.125     6.143     6.148     6.137     6.145     6.153     6.154     6.155     6.151     6.155     6.151     6.155     6.154     6.155     6.154     6.162     6.168     6.170     6.176     6.174     6.179     6.178     6.178     6.181     6.183     6.187     6.185     6.189     6.186     6.195     6.194     6.195     6.198     6.202     6.204     6.204     6.204     6.204     6.205     6.210     6.207     6.212     6.215     6.215     6.215     6.213     6.216     6.219     6.212     6.212     6.224     6.224     6.224     6.229     6.232     6.232     6.236     6.235     6.239     6.238     6.242     6.244     6.242     6.245     6.247     6.248     6.250     6.252     6.255     6.254     6.256     6.259     6.258     6.259     6.262     6.269     6.270     6.270     6.274     6.276     6.279     6.282     6.285     6.286     6.288     6.289     6.291     6.293     6.294     6.297     6.297     6.302     6.304     6.305     6.307     6.308     6.310     6.313     6.314     6.315     6.317     6.319     6.321     6.324     6.324     6.326     6.330     6.332     6.333     6.335     6.338     6.340     6.344     6.345     6.349     6.352     6.355     6.360     6.364     6.367     6.371     6.376     6.380     6.382     6.383     6.388     6.392     6.395     6.400     6.405     6.411     6.416     6.421     6.426     6.430     6.433     6.437     6.439     6.440     6.442     6.444     6.446     6.447     6.449     6.450     6.452     6.453     6.458     6.461     6.464     6.469     6.469     6.471     6.469     6.471     6.469     6.469     6.471     6.473     6.475     6.475     6.473     6.475     6.477     6.477     6.479     6.479     6.481     6.483     6.485     6.485     6.487     6.487     6.490     6.492     6.492     6.494     6.495     6.497     6.499     6.500     6.502     6.505     6.507     6.507     6.511     6.511     6.513     6.516     6.520     6.520     6.521     6.523     6.526     6.528     6.531     6.532     6.535     6.537     6.540     6.542     6.546     6.548     6.549     6.551     6.552     6.555     6.558     6.560     6.565     6.566     6.569     6.572     6.575     6.577     6.580     6.582     6.583     6.588     6.589     6.591     6.593     6.598     6.598     6.601     6.604     6.606     6.608     6.609     6.612     6.614     6.616     6.621     6.622     6.624     6.626     6.628     6.631     6.633     6.636     6.638     6.639     6.641     6.642     6.645     6.647     6.648     6.652     6.653     6.657     6.658     6.660     6.662     6.665     6.667     6.668     6.670     6.671     6.674     6.676     6.677     6.679     6.680     6.682     6.685     6.687     6.690     6.692     6.694     6.695     6.699     6.700     6.701     6.703     6.706     6.707     6.710     6.711     6.714     6.716     6.719     6.720     6.724     6.728     6.730     6.733     6.735     6.738     6.739     6.740     6.748     6.748     6.750     6.754     6.757     6.759     6.761     6.764     6.766     6.770     6.772     6.773     6.777     6.778     6.780     6.783     6.785     6.788     6.790     6.793     6.795     6.798     6.800     6.804     6.807     6.808     6.810     6.813     6.815     6.816     6.819     6.821     6.824     6.826     6.827     6.829     6.831     6.832     6.835     6.837     6.838     6.840     6.843     6.846     6.848     6.850     6.852     6.855     6.858     6.858     6.859     6.862     6.864     6.867     6.869     6.871     6.873     6.874     6.878     6.880     6.881     6.885     6.886     6.891     6.893     6.894     6.897     6.899     6.904     6.905     6.907     6.911     6.915     6.915     6.920     6.925     6.925     6.930     6.935     6.942     6.944     6.944     6.947     6.948     6.950     6.955     6.955     6.957     6.961     6.965     6.965     6.966     6.972     6.972     6.976     6.978     6.989     7.006     7.005     7.011     7.013     7.014     7.016     7.017     7.019     7.020     7.022     7.024     7.030     7.036     7.031     7.057     7.057     7.060     7.064     7.064     7.066     7.070     7.070     7.074     7.079     7.081     7.085     7.088     7.102     7.104     7.107     7.109     7.112     7.114     7.118     7.120     7.123     7.127     7.130     7.133     7.137     7.140     7.145     7.148     7.151     7.156     7.160     7.163     7.168     7.172     7.178     7.181     7.185     7.191     7.196     7.202     7.206     7.209     7.215     7.221     7.226     7.230     7.235     7.240     7.245     7.250     7.256     7.261     7.267     7.271     7.274     7.282     7.287     7.293     7.298     7.304     7.307     7.311     7.319     7.325     7.330     7.335     7.341     7.348     7.353     7.360     7.364     7.371     7.378     7.385     7.393     7.400     7.408     7.417     7.425     7.435     7.444     7.453     7.463     7.475     7.487     7.500     7.513     7.526     7.538     7.551     7.565     7.580     7.594     7.609     7.623     7.639     7.655     7.672     7.689     7.707     7.725     7.744     7.763     7.783     7.804     7.826     7.848     7.871     7.895     7.918     7.941     7.965     7.989     8.013     8.035     8.057     8.080     8.102     8.124     8.143     8.163     8.181     8.200     8.217     8.235     8.252     8.268     8.287     8.304     8.322     8.339     8.357     8.374     8.391     8.410     8.428     8.446     8.464     8.482     8.502     8.520     8.538     8.556     8.575     8.595     8.613     8.632     8.652     8.670     8.690     8.708     8.727     8.746     8.763     8.782     8.800     8.817     8.835     8.853     8.869     8.886     8.904     8.921     8.937     8.954     8.971     8.989     9.005     9.024     9.040     9.058     9.075     9.091     9.107     9.124     9.141     9.158     9.176     9.191     9.209     9.226     9.244     9.259     9.277     9.295     9.313     9.329     9.348     9.365     9.382     9.400     9.418     9.435     9.452     9.470     9.487     9.506     9.523     9.540     9.557     9.576     9.593     9.611     9.628     9.646     9.665     9.683     9.701     9.719     9.739     9.753     9.770     9.790     9.809     9.825     9.843     9.861     9.878     9.895     9.913     9.929     9.946     9.962     9.977     9.993    10.007    10.025    10.039    10.052    10.069    10.083    10.096    10.110    10.125    10.141    10.155    10.169    10.181    10.196    10.210    10.222    10.237    10.252    10.266    10.277    10.291    10.305    10.318    10.330    10.344    10.355    10.369    10.380    10.394    10.403    10.415    10.428    10.439    10.451    10.464    10.476    10.486    10.499    10.512    10.522    10.535    10.548    10.559    10.571    10.582    10.597    10.608    10.618    10.633    10.643    10.655    10.669    10.683    10.695    10.711    10.723    10.733    10.747    10.762    10.773    10.788    10.802    10.817    10.830    10.842    10.858    10.870    10.883    10.897    10.913    10.926    10.940    10.955    10.968    10.980    10.996    11.009    11.020    11.035    11.049    11.063    11.079    11.091    11.107    11.119    11.132    11.144    11.157    11.172    11.185    11.198    11.213    11.227    11.241    11.255    11.271    11.285    11.296    11.309    11.324    11.337    11.352    11.366    11.379    11.391    11.408    11.420    11.435    11.449    11.463    11.475    11.491    11.505    11.518    11.532    11.546    11.562    11.576    11.590    11.607    11.621    11.637    11.652    11.666    11.680    11.700    11.713    11.728    11.745    11.761    11.774    11.793    11.805    11.822    11.837    11.856    11.872    11.889    11.905    11.922    11.936    11.952    11.969    11.986    12.002    12.022    12.037    12.054    12.072    12.090    12.105    12.125    12.142    12.159    12.178    12.195    12.213    12.231    12.251    12.271    12.289    12.308    12.328    12.347    12.367    12.385    12.404    12.426    12.445    12.466    12.486    12.509    12.531    12.550    12.570    12.593    12.613    12.635    12.656    12.678    12.701    12.720    12.743    12.764    12.787    12.808    12.827    12.849    12.872    12.894    12.916    12.937    12.961    12.985    13.007    13.028    13.048    13.074    13.096    13.119    13.139    13.164    13.187    13.211    13.233    13.257    13.279    13.304    13.329    13.350    13.373    13.396    13.420    13.437    13.459    13.483    13.505    13.527    13.543    13.566    13.585    13.606    13.624    13.645    13.661    13.683    13.702    13.718    13.740    13.759    13.778    13.798    13.820    13.841    13.861    13.880    13.896    13.913    13.935    13.954    13.973    13.992    14.009    14.030    14.045    14.065    14.083    14.096    14.116    14.130    14.144    14.157    14.172    14.187    14.203    14.219    14.233    14.246    14.258    14.274    14.288    14.304    14.317    14.330    14.342    14.356    14.369    14.382    14.392    14.403    14.418    14.429    14.441    14.454    14.467    14.476    14.487    14.499    14.509    14.522    14.531    14.543    14.559    14.570    14.579    14.591    14.603    14.610    14.624    14.633    14.645    14.657    14.669    14.680    14.691    14.700    14.719    14.727    14.743    14.753    14.774    14.780    14.789    14.799    14.808    14.816    14.826    14.835    14.854    14.864    14.875    14.885    14.897    14.906    14.914    14.922    14.931    14.941    14.955    14.964    14.974    14.981    14.993    15.002    15.010    15.022    15.029    15.052    15.060    15.070    15.080    15.090    15.104    15.113    15.119    15.145    15.155    15.177    15.190    15.195    15.213    15.216    15.241    15.258    15.266    15.276    15.288    15.297    15.312    15.322    15.329    15.343    15.353    15.360    15.368    15.390    15.400    15.411    15.420    15.427    15.452    15.463    15.466    15.470    15.482    15.488    15.499    15.506    15.519    15.526    15.540    15.545    15.552    15.560    15.587    15.591    15.600    15.613    15.622    15.629    15.648    15.654    15.657    15.671    15.675    15.692    15.697    15.702    15.711    15.715    15.747    15.752    15.759    15.764    15.785    15.792    15.794    15.808    15.825    15.835    15.843    15.849    15.868    15.877    15.883    15.902    15.908    15.915    15.918    15.924    15.939    15.946    15.950    15.977    15.981    15.985    15.994    16.005    16.008    16.014    16.027    16.038    16.053    16.060    16.072    16.083    16.090    16.095    16.102    16.108    16.112    16.120    16.132    16.142    16.153    16.160    16.168    16.180    16.187    16.191    16.202    16.211    16.218    16.224    16.238    16.245    16.260    16.272    16.277    16.291    16.298    16.308    16.315    16.328    16.335    16.342    16.348    16.355    16.357    16.357    16.358    16.361    16.361    16.361    16.361    16.359    16.359    16.359    16.359    16.357    16.354    16.350    16.346    16.341    16.335    16.325    16.315    16.310    16.305    16.297    16.288    16.279    16.270    16.266    16.254    16.247    16.238    16.229    16.214    16.208    16.196    16.180    16.174    16.168    16.162    16.153    16.148    16.139    16.132    16.118    16.112    16.109    16.099    16.092    16.089    16.080    16.066    16.060    16.055    16.041    16.028    16.020    16.014    16.008    16.003    15.994    15.989    15.982    15.977    15.969    15.958    15.946    15.943    15.935    15.929    15.921    15.917    15.908    15.902    15.894    15.881    15.876    15.864    15.845    15.840    15.835    15.835    15.820    15.814    15.794
     5.906     5.860     5.864     5.914     5.871     5.872     5.885     5.891     5.885     5.874     5.880     5.890     5.891     5.890     5.881     5.886     5.880     5.874     5.891     5.878     5.866     5.845     5.881     5.874     5.871     5.880     5.860     5.855     5.885     5.872     5.854     5.858     5.848     5.747     5.885     5.847     5.833     5.850     5.842     5.845     5.854     5.844     5.848     5.858     5.866     5.861     5.867     5.844     5.852     5.845     5.854     5.847     5.831     5.838     5.867     5.838     5.844     5.854     5.847     5.829     5.786     5.767     5.773     5.767     5.773     5.767     5.761     5.766     5.747     5.766     5.747     5.766     5.760     5.778     5.772     5.778     5.785     5.778     5.773     5.778     5.785     5.780     5.835     5.791     5.845     5.842     5.844     5.839     5.872     5.831     5.847     5.854     5.861     5.829     5.835     5.866     5.874     5.885     5.880     5.874     5.854     5.888     5.886     5.891     5.890     5.894     5.888     5.831     5.886     5.885     5.888     5.880     5.876     5.883     5.890     5.888     5.883     5.872     5.881     5.888     5.883     5.888     5.876     5.902     5.872     5.878     5.871     5.880     5.872     5.880     5.871     5.885     5.880     5.872     5.880     5.874     5.881     5.883     5.876     5.881     5.874     5.881     5.891     5.885     5.906     5.899     5.906     5.899     5.896     5.904     5.906     5.902     5.904     5.896     5.900     5.880     5.874     5.881     5.893     5.886     5.880     5.872     5.880     5.911     5.880     5.907     5.872     5.911     5.872     5.880     5.888     5.883     5.918     5.888     5.911     5.902     5.911     5.909     5.914     5.906     5.914     5.880     5.872     5.881     5.906     5.888     5.881     5.886     5.881     5.888     5.881     5.888     5.894     5.893     5.897     5.893     5.897     5.897     5.894     5.899     5.904     5.899     5.897     5.906     5.911     5.900     5.894     5.888     5.907     5.914     5.914     5.919     5.921     5.914     5.907     5.914     5.907     5.913     5.928     5.914     5.930     5.932     5.930     5.931     5.921     5.915     5.919     5.921     5.915     5.918     5.914     5.939     5.943     5.941     5.931     5.927     5.935     5.932     5.930     5.921     5.924     5.928     5.924     5.926     5.913     5.932     5.935     5.931     5.928     5.933     5.943     5.939     5.937     5.948     5.946     5.939     5.945     5.939     5.941     5.937     5.921     5.953     5.927     5.926     5.946     5.937     5.941     5.946     5.923     5.927     5.948     5.915     5.931     5.941     5.931     5.937     5.941     5.950     5.951     5.948     5.914     5.950     5.953     5.914     5.953     5.945     5.941     5.948     5.893     5.943     5.941     5.937     5.941     5.937     5.935     5.928     5.926     5.924     5.943     5.946     5.945     5.941     5.919     5.921     5.913     5.914     5.930     5.913     5.926     5.919     5.914     5.919     5.911     5.915     5.906     5.904     5.906     5.899     5.904     5.904     5.909     5.907     5.897     5.893     5.904     5.909     5.907     5.885     5.883     5.888     5.894     5.881     5.899     5.881     5.885     5.878     5.891     5.888     5.883     5.874     5.876     5.872     5.867     5.900     5.881     5.874     5.893     5.897     5.891     5.896     5.893     5.886     5.854     5.860     5.854     5.890     5.848     5.854     5.883     5.883     5.878     5.850     5.832     5.866     5.841     5.845     5.863     5.847     5.852     5.854     5.848     5.854     5.852     5.858     5.861     5.845     5.864     5.842     5.863     5.860     5.864     5.845     5.861     5.842     5.871     5.839     5.844     5.854     5.858     5.864     5.861     5.864     5.857     5.866     5.850     5.852     5.822     5.855     5.860     5.869     5.813     5.833     5.824     5.847     5.829     5.842     5.835     5.838     5.839     5.842     5.836     5.833     5.842     5.838     5.822     5.844     5.836     5.845     5.844     5.847     5.824     5.820     5.816     5.854     5.820     5.810     5.816     5.811     5.816     5.815     5.827     5.829     5.832     5.826     5.824     5.831     5.826     5.831     5.850     5.833     5.852     5.844     5.850     5.845     5.848     5.852     5.855     5.854     5.833     5.850     5.844     5.854     5.852     5.844     5.848     5.854     5.860     5.858     5.854     5.848     5.854     5.860     5.854     5.860     5.858     5.866     5.863     5.845     5.844     5.850     5.842     5.893     5.833     5.839     5.871     5.916     5.844     5.844     5.850     5.918     5.913     5.891     5.886     5.890     5.886     5.893     5.897     5.880     5.891     5.883     5.904     5.881     5.906     5.885     5.904     5.886     5.881     5.899     5.909     5.885     5.907     5.904     5.913     5.919     5.913     5.894     5.906     5.946     5.909     5.900     5.955     5.897     5.904     5.894     5.896     5.943     5.894     5.919     5.937     5.921     5.926     5.918     5.921     5.919     5.913     5.919     5.918     5.911     5.906     5.913     5.906     5.911     5.919     5.926     5.931     5.939     5.911     5.943     5.946     5.948     5.951     5.948     5.950     5.953     5.950     5.970     5.961     5.954     5.986     5.981     5.995     5.998     6.002     6.002     5.993     6.004     6.007     6.017     6.015     6.013     6.007     6.017     6.011     6.018     6.015     6.015     6.019     6.015     6.017     6.023     6.035     6.031     6.035     5.994     6.050     6.050     6.018     5.991     6.018     6.042     5.985     6.023     6.035     6.037     6.029     6.039     6.069     6.072     6.027     6.063     6.070     6.044     6.070     6.037     6.042     6.094     6.046     6.051     6.058     6.102     6.062     6.072     6.066     6.070     6.072     6.076     6.070     6.111     6.111     6.113     6.107     6.109     6.090     6.085     6.105     6.109     6.113     6.107     6.102     6.102     6.107     6.105     6.111     6.116     6.115     6.116     6.118     6.121     6.125     6.123     6.135     6.139     6.139     6.143     6.150     6.145     6.139     6.158     6.159     6.151     6.155     6.157     6.158     6.158     6.161     6.159     6.162     6.163     6.161     6.168     6.176     6.174     6.179     6.178     6.181     6.183     6.186     6.186     6.190     6.193     6.194     6.198     6.196     6.202     6.198     6.202     6.204     6.207     6.205     6.208     6.208     6.210     6.212     6.205     6.219     6.216     6.219     6.219     6.220     6.216     6.220     6.224     6.220     6.222     6.229     6.225     6.232     6.236     6.236     6.239     6.241     6.242     6.244     6.245     6.248     6.248     6.250     6.252     6.254     6.255     6.255     6.258     6.258     6.258     6.261     6.264     6.265     6.270     6.270     6.274     6.274     6.277     6.279     6.282     6.286     6.288     6.289     6.291     6.293     6.296     6.297     6.300     6.299     6.302     6.307     6.305     6.308     6.311     6.313     6.314     6.317     6.319     6.319     6.321     6.324     6.326     6.328     6.330     6.332     6.333     6.335     6.338     6.340     6.344     6.345     6.347     6.352     6.355     6.358     6.362     6.366     6.371     6.373     6.378     6.380     6.383     6.387     6.388     6.392     6.395     6.398     6.402     6.411     6.415     6.421     6.425     6.430     6.433     6.437     6.440     6.442     6.444     6.447     6.449     6.450     6.451     6.452     6.453     6.457     6.461     6.463     6.466     6.469     6.471     6.471     6.475     6.473     6.475     6.477     6.473     6.475     6.477     6.475     6.479     6.481     6.481     6.482     6.482     6.482     6.483     6.487     6.488     6.488     6.490     6.490     6.492     6.494     6.495     6.497     6.499     6.500     6.502     6.503     6.505     6.507     6.508     6.511     6.513     6.515     6.516     6.518     6.520     6.523     6.526     6.526     6.528     6.531     6.532     6.533     6.537     6.540     6.542     6.544     6.546     6.549     6.552     6.555     6.555     6.557     6.560     6.562     6.565     6.569     6.572     6.574     6.579     6.580     6.582     6.583     6.585     6.589     6.593     6.595     6.596     6.598     6.601     6.603     6.606     6.607     6.608     6.612     6.614     6.616     6.621     6.622     6.624     6.628     6.630     6.631     6.633     6.635     6.638     6.639     6.641     6.642     6.645     6.647     6.650     6.652     6.653     6.657     6.658     6.660     6.662     6.665     6.667     6.670     6.671     6.673     6.674     6.676     6.679     6.680     6.682     6.683     6.685     6.687     6.690     6.692     6.694     6.697     6.699     6.700     6.701     6.706     6.706     6.707     6.710     6.711     6.713     6.716     6.720     6.722     6.724     6.726     6.730     6.733     6.735     6.737     6.739     6.740     6.745     6.747     6.752     6.756     6.757     6.759     6.761     6.764     6.766     6.770     6.772     6.773     6.777     6.777     6.780     6.782     6.785     6.787     6.790     6.792     6.795     6.797     6.800     6.801     6.807     6.809     6.810     6.813     6.814     6.819     6.821     6.822     6.824     6.827     6.829     6.831     6.832     6.833     6.837     6.837     6.840     6.841     6.843     6.845     6.848     6.852     6.854     6.855     6.856     6.858     6.861     6.862     6.864     6.867     6.869     6.871     6.873     6.874     6.878     6.880     6.883     6.885     6.886     6.890     6.891     6.893     6.897     6.897     6.899     6.904     6.905     6.911     6.913     6.916     6.918     6.921     6.933     6.935     6.940     6.940     6.944     6.945     6.945     6.950     6.950     6.952     6.955     6.957     6.959     6.961     6.965     6.966     6.968     6.974     6.976     6.985     6.997     7.003     7.005     7.011     7.013     7.014     7.016     7.019     7.020     7.020     7.020     7.024     7.026     7.030     7.049     7.052     7.055     7.059     7.060     7.064     7.066     7.068     7.068     7.072     7.076     7.079     7.081     7.085     7.092     7.102     7.104     7.109     7.111     7.114     7.116     7.120     7.123     7.125     7.128     7.132     7.135     7.139     7.142     7.147     7.150     7.153     7.157     7.160     7.165     7.168     7.172     7.178     7.183     7.186     7.191     7.199     7.202     7.206     7.209     7.215     7.221     7.226     7.231     7.233     7.240     7.247     7.252     7.256     7.261     7.266     7.271     7.276     7.280     7.286     7.291     7.298     7.306     7.309     7.315     7.319     7.325     7.330     7.335     7.342     7.346     7.353     7.360     7.366     7.372     7.379     7.385     7.391     7.400     7.407     7.415     7.425     7.433     7.444     7.453     7.463     7.474     7.485     7.497     7.510     7.522     7.535     7.549     7.562     7.576     7.590     7.606     7.621     7.635     7.651     7.667     7.685     7.702     7.719     7.737     7.757     7.777     7.797     7.818     7.839     7.863     7.885     7.909     7.933     7.956     7.979     8.004     8.026     8.049     8.073     8.096     8.118     8.140     8.161     8.181     8.198     8.217     8.235     8.252     8.270     8.287     8.304     8.322     8.339     8.357     8.374     8.391     8.408     8.427     8.444     8.463     8.480     8.499     8.519     8.535     8.554     8.573     8.591     8.611     8.629     8.648     8.667     8.686     8.706     8.724     8.742     8.759     8.780     8.796     8.815     8.833     8.851     8.869     8.886     8.904     8.921     8.937     8.956     8.972     8.989     9.006     9.022     9.040     9.058     9.075     9.092     9.109     9.126     9.143     9.158     9.176     9.191     9.209     9.226     9.242     9.259     9.278     9.294     9.311     9.329     9.346     9.363     9.380     9.398     9.416     9.433     9.452     9.469     9.486     9.504     9.520     9.539     9.556     9.572     9.590     9.609     9.625     9.642     9.660     9.680     9.698     9.715     9.735     9.751     9.770     9.785     9.804     9.821     9.838     9.856     9.875     9.893     9.911     9.926     9.943     9.960     9.976     9.992    10.007    10.023    10.039    10.055    10.069    10.083    10.098    10.114    10.127    10.142    10.157    10.170    10.184    10.198    10.212    10.227    10.240    10.254    10.269    10.283    10.295    10.311    10.323    10.337    10.349    10.361    10.374    10.388    10.402    10.412    10.423    10.435    10.448    10.460    10.472    10.483    10.495    10.508    10.520    10.532    10.543    10.557    10.569    10.581    10.593    10.606    10.617    10.629    10.641    10.654    10.665    10.679    10.693    10.705    10.716    10.729    10.745    10.756    10.769    10.782    10.798    10.810    10.824    10.837    10.851    10.864    10.878    10.891    10.903    10.917    10.932    10.945    10.961    10.974    10.989    11.001    11.016    11.029    11.042    11.058    11.070    11.083    11.095    11.111    11.126    11.137    11.150    11.167    11.180    11.192    11.205    11.220    11.233    11.246    11.260    11.275    11.289    11.303    11.317    11.330    11.344    11.357    11.372    11.387    11.398    11.412    11.426    11.441    11.454    11.468    11.483    11.498    11.509    11.525    11.539    11.551    11.567    11.582    11.597    11.609    11.625    11.642    11.654    11.669    11.685    11.700    11.715    11.732    11.748    11.763    11.781    11.793    11.810    11.826    11.840    11.856    11.873    11.891    11.908    11.926    11.941    11.957    11.972    11.987    12.004    12.019    12.039    12.055    12.072    12.090    12.105    12.126    12.143    12.159    12.179    12.196    12.213    12.231    12.250    12.269    12.289    12.310    12.328    12.345    12.366    12.385    12.404    12.423    12.445    12.465    12.485    12.506    12.528    12.548    12.570    12.591    12.611    12.632    12.655    12.676    12.698    12.719    12.740    12.761    12.783    12.803    12.825    12.846    12.866    12.889    12.911    12.933    12.956    12.977    13.000    13.024    13.046    13.068    13.091    13.111    13.135    13.155    13.183    13.202    13.224    13.248    13.274    13.297    13.318    13.342    13.369    13.388    13.411    13.431    13.450    13.472    13.494    13.517    13.540    13.561    13.578    13.600    13.622    13.639    13.658    13.676    13.696    13.715    13.733    13.755    13.772    13.792    13.809    13.833    13.854    13.868    13.885    13.904    13.924    13.942    13.959    13.977    13.995    14.013    14.031    14.047    14.063    14.079    14.095    14.112    14.130    14.144    14.156    14.171    14.187    14.200    14.213    14.230    14.244    14.258    14.271    14.283    14.299    14.312    14.322    14.337    14.352    14.361    14.376    14.385    14.399    14.414    14.420    14.435    14.447    14.457    14.468    14.481    14.491    14.504    14.515    14.522    14.540    14.550    14.561    14.572    14.583    14.596    14.604    14.615    14.627    14.641    14.650    14.663    14.675    14.683    14.698    14.710    14.724    14.735    14.746    14.762    14.775    14.785    14.792    14.803    14.814    14.826    14.833    14.839    14.860    14.870    14.882    14.892    14.903    14.911    14.922    14.929    14.936    14.949    14.962    14.971    14.979    14.990    14.999    15.007    15.018    15.027    15.037    15.055    15.069    15.075    15.089    15.099    15.109    15.119    15.143    15.147    15.166    15.187    15.198    15.207    15.215    15.238    15.252    15.265    15.272    15.281    15.291    15.307    15.319    15.328    15.340    15.350    15.356    15.364    15.387    15.398    15.412    15.418    15.427    15.452    15.458    15.466    15.472    15.485    15.488    15.499    15.503    15.512    15.523    15.537    15.544    15.550    15.564    15.585    15.589    15.598    15.603    15.626    15.629    15.639    15.655    15.659    15.665    15.672    15.692    15.699    15.706    15.711    15.735    15.742    15.749    15.754    15.766    15.778    15.791    15.796    15.805    15.818    15.833    15.837    15.851    15.868    15.876    15.890    15.902    15.910    15.913    15.922    15.925    15.939    15.944    15.950    15.975    15.979    15.985    15.995    16.005    16.010    16.016    16.027    16.041    16.053    16.059    16.071    16.083    16.090    16.095    16.103    16.108    16.114    16.125    16.132    16.141    16.152    16.160    16.167    16.179    16.185    16.191    16.203    16.211    16.218    16.226    16.235    16.243    16.256    16.270    16.277    16.289    16.300    16.307    16.313    16.324    16.335    16.342    16.348    16.355    16.354    16.357    16.358    16.361    16.361    16.361    16.362    16.361    16.361    16.359    16.358    16.357    16.354    16.353    16.346    16.341    16.335    16.329    16.317    16.312    16.303    16.298    16.289    16.281    16.274    16.268    16.257    16.247    16.238    16.232    16.224    16.203    16.196    16.185    16.177    16.168    16.164    16.157    16.149    16.142    16.133    16.123    16.114    16.109    16.105    16.095    16.092    16.081    16.066    16.060    16.053    16.047    16.033    16.024    16.016    16.011    16.006    15.995    15.991    15.982    15.979    15.969    15.959    15.948    15.944    15.939    15.935    15.924    15.919    15.910    15.904    15.898    15.883    15.879    15.872    15.862    15.848    15.838    15.837    15.826    15.808    15.798
     5.857     5.860     5.914     5.871     5.914     5.876     5.878     5.874     5.874     5.881     5.891     5.894     5.893     5.886     5.880     5.883     5.886     5.881     5.874     5.867     5.872     5.829     5.835     5.854     5.878     5.860     5.888     5.863     5.860     5.854     5.872     5.881     5.842     5.855     5.880     5.872     5.852     5.855     5.880     5.880     5.872     5.854     5.878     5.883     5.878     5.885     5.860     5.854     5.871     5.869     5.847     5.854     5.845     5.864     5.845     5.842     5.848     5.860     5.854     5.861     5.831     5.798     5.842     5.786     5.782     5.786     5.780     5.773     5.780     5.786     5.780     5.786     5.829     5.822     5.829     5.824     5.829     5.824     5.854     5.786     5.880     5.860     5.854     5.848     5.844     5.872     5.881     5.872     5.880     5.835     5.854     5.860     5.854     5.872     5.829     5.872     5.883     5.880     5.860     5.855     5.888     5.896     5.891     5.886     5.893     5.890     5.881     5.890     5.897     5.893     5.886     5.888     5.881     5.888     5.883     5.897     5.890     5.854     5.872     5.881     5.876     5.880     5.904     5.872     5.878     5.872     5.881     5.876     5.880     5.886     5.881     5.891     5.888     5.880     5.874     5.881     5.890     5.888     5.881     5.874     5.881     5.874     5.883     5.890     5.883     5.874     5.913     5.906     5.911     5.915     5.906     5.911     5.899     5.891     5.893     5.888     5.881     5.899     5.906     5.880     5.861     5.855     5.886     5.916     5.891     5.913     5.890     5.876     5.921     5.886     5.880     5.915     5.893     5.918     5.918     5.911     5.907     5.899     5.909     5.913     5.918     5.915     5.880     5.874     5.885     5.893     5.886     5.881     5.888     5.883     5.888     5.894     5.904     5.897     5.904     5.899     5.899     5.904     5.899     5.907     5.904     5.909     5.906     5.899     5.914     5.894     5.888     5.907     5.914     5.909     5.919     5.914     5.916     5.907     5.913     5.919     5.913     5.919     5.914     5.930     5.926     5.928     5.927     5.924     5.921     5.941     5.921     5.943     5.941     5.935     5.921     5.915     5.921     5.921     5.926     5.930     5.935     5.935     5.933     5.927     5.926     5.930     5.928     5.931     5.930     5.933     5.931     5.930     5.939     5.939     5.945     5.954     5.946     5.950     5.941     5.943     5.950     5.943     5.931     5.941     5.953     5.931     5.955     5.932     5.946     5.950     5.939     5.950     5.945     5.953     5.958     5.961     5.931     5.935     5.963     5.961     5.937     5.954     5.948     5.955     5.950     5.953     5.954     5.954     5.950     5.950     5.955     5.946     5.943     5.939     5.945     5.943     5.941     5.937     5.933     5.931     5.951     5.948     5.950     5.945     5.948     5.946     5.924     5.919     5.935     5.933     5.935     5.921     5.874     5.924     5.919     5.921     5.916     5.911     5.918     5.911     5.918     5.909     5.900     5.904     5.900     5.911     5.893     5.899     5.894     5.911     5.885     5.890     5.886     5.872     5.880     5.907     5.902     5.881     5.888     5.885     5.890     5.883     5.880     5.878     5.876     5.883     5.886     5.897     5.900     5.891     5.899     5.893     5.885     5.890     5.881     5.880     5.899     5.827     5.888     5.890     5.885     5.880     5.852     5.878     5.854     5.847     5.854     5.850     5.871     5.854     5.847     5.860     5.852     5.833     5.850     5.854     5.848     5.855     5.861     5.869     5.871     5.874     5.871     5.838     5.869     5.869     5.871     5.874     5.842     5.847     5.844     5.848     5.854     5.858     5.854     5.857     5.861     5.855     5.860     5.820     5.858     5.861     5.871     5.824     5.855     5.826     5.863     5.835     5.829     5.833     5.844     5.839     5.838     5.841     5.833     5.839     5.848     5.842     5.857     5.854     5.820     5.816     5.852     5.852     5.852     5.836     5.854     5.820     5.827     5.822     5.826     5.820     5.827     5.824     5.831     5.833     5.827     5.822     5.839     5.835     5.831     5.858     5.833     5.838     5.857     5.852     5.855     5.850     5.845     5.855     5.860     5.858     5.852     5.845     5.861     5.847     5.839     5.861     5.866     5.863     5.844     5.854     5.857     5.852     5.854     5.860     5.857     5.854     5.855     5.869     5.871     5.885     5.841     5.845     5.893     5.888     5.907     5.847     5.907     5.848     5.923     5.893     5.899     5.854     5.891     5.855     5.890     5.896     5.941     5.886     5.918     5.911     5.885     5.913     5.881     5.891     5.886     5.891     5.888     5.896     5.918     5.894     5.904     5.899     5.904     5.909     5.890     5.914     5.919     5.923     5.945     5.904     5.914     5.906     5.937     5.939     5.897     5.948     5.858     5.855     5.948     5.941     5.900     5.927     5.930     5.914     5.919     5.924     5.918     5.913     5.914     5.907     5.914     5.919     5.915     5.919     5.914     5.927     5.914     5.935     5.915     5.950     5.951     5.950     5.946     5.955     5.943     5.946     5.954     5.948     5.954     5.976     5.985     5.993     5.974     5.978     6.006     6.004     5.996     5.990     6.009     6.009     6.013     6.017     6.021     6.023     6.025     6.025     6.026     6.019     6.037     6.041     6.039     6.039     6.044     6.042     6.041     6.050     6.054     6.051     6.044     6.051     6.041     5.985     6.066     6.069     6.029     6.031     6.030     6.035     6.074     6.046     6.023     6.080     6.041     6.080     6.072     6.089     6.094     6.046     6.053     6.099     6.090     6.085     6.090     6.082     6.072     6.076     6.076     6.072     6.078     6.116     6.116     6.080     6.074     6.111     6.113     6.109     6.111     6.115     6.116     6.111     6.104     6.109     6.115     6.115     6.118     6.115     6.119     6.122     6.122     6.125     6.130     6.135     6.137     6.137     6.141     6.148     6.146     6.150     6.157     6.161     6.150     6.165     6.165     6.162     6.161     6.166     6.165     6.166     6.166     6.161     6.174     6.176     6.174     6.179     6.185     6.186     6.185     6.187     6.191     6.190     6.193     6.195     6.195     6.202     6.202     6.204     6.204     6.204     6.210     6.205     6.208     6.212     6.212     6.213     6.219     6.220     6.222     6.220     6.224     6.222     6.220     6.224     6.227     6.225     6.230     6.225     6.229     6.236     6.239     6.235     6.239     6.244     6.244     6.245     6.247     6.250     6.248     6.252     6.254     6.256     6.258     6.259     6.259     6.262     6.262     6.265     6.267     6.265     6.270     6.274     6.276     6.277     6.281     6.279     6.283     6.286     6.289     6.289     6.293     6.294     6.297     6.299     6.302     6.304     6.307     6.308     6.308     6.310     6.311     6.314     6.317     6.319     6.321     6.322     6.324     6.326     6.328     6.332     6.333     6.335     6.335     6.337     6.340     6.342     6.344     6.347     6.350     6.351     6.357     6.359     6.363     6.369     6.371     6.374     6.378     6.382     6.383     6.388     6.390     6.393     6.397     6.400     6.405     6.409     6.415     6.419     6.425     6.430     6.433     6.437     6.440     6.444     6.446     6.447     6.450     6.451     6.452     6.454     6.459     6.461     6.462     6.466     6.469     6.469     6.469     6.473     6.475     6.475     6.475     6.477     6.479     6.481     6.479     6.479     6.481     6.482     6.483     6.483     6.485     6.487     6.487     6.488     6.490     6.490     6.492     6.495     6.497     6.497     6.499     6.500     6.502     6.503     6.505     6.505     6.508     6.510     6.511     6.513     6.516     6.518     6.520     6.521     6.523     6.525     6.526     6.528     6.529     6.535     6.535     6.537     6.539     6.542     6.544     6.546     6.548     6.551     6.554     6.557     6.558     6.562     6.564     6.565     6.569     6.570     6.574     6.575     6.579     6.580     6.583     6.585     6.588     6.591     6.593     6.596     6.598     6.601     6.603     6.604     6.606     6.608     6.611     6.613     6.616     6.621     6.621     6.624     6.626     6.630     6.631     6.635     6.636     6.638     6.639     6.641     6.644     6.645     6.647     6.650     6.652     6.653     6.657     6.658     6.660     6.664     6.665     6.667     6.670     6.673     6.674     6.676     6.677     6.679     6.682     6.683     6.685     6.687     6.688     6.690     6.692     6.695     6.697     6.699     6.703     6.703     6.704     6.706     6.709     6.710     6.711     6.714     6.716     6.719     6.724     6.728     6.728     6.730     6.733     6.736     6.737     6.739     6.740     6.744     6.748     6.748     6.752     6.756     6.759     6.763     6.764     6.766     6.768     6.772     6.773     6.775     6.778     6.780     6.782     6.785     6.787     6.788     6.792     6.793     6.797     6.800     6.801     6.804     6.811     6.811     6.813     6.815     6.819     6.821     6.822     6.824     6.827     6.829     6.831     6.833     6.835     6.837     6.838     6.841     6.845     6.846     6.846     6.848     6.852     6.854     6.855     6.858     6.859     6.862     6.864     6.865     6.867     6.869     6.873     6.874     6.876     6.878     6.881     6.883     6.885     6.888     6.890     6.891     6.894     6.896     6.897     6.902     6.904     6.905     6.909     6.915     6.916     6.918     6.925     6.928     6.935     6.939     6.942     6.944     6.944     6.948     6.948     6.950     6.952     6.954     6.955     6.959     6.961     6.963     6.966     6.970     6.972     6.976     6.978     6.986     7.002     7.005     7.006     7.008     7.013     7.014     7.016     7.017     7.020     7.022     7.024     7.024     7.028     7.037     7.052     7.054     7.055     7.057     7.060     7.062     7.066     7.068     7.070     7.072     7.078     7.079     7.083     7.091     7.092     7.098     7.104     7.109     7.112     7.114     7.117     7.120     7.123     7.127     7.130     7.133     7.135     7.139     7.142     7.147     7.150     7.153     7.156     7.160     7.166     7.170     7.174     7.178     7.181     7.186     7.194     7.197     7.202     7.206     7.209     7.215     7.219     7.225     7.231     7.235     7.239     7.245     7.250     7.256     7.261     7.266     7.271     7.276     7.282     7.286     7.291     7.298     7.304     7.309     7.313     7.319     7.325     7.329     7.335     7.342     7.348     7.353     7.360     7.366     7.371     7.378     7.383     7.391     7.398     7.406     7.415     7.424     7.432     7.443     7.452     7.461     7.472     7.483     7.495     7.507     7.521     7.533     7.546     7.560     7.572     7.587     7.602     7.617     7.631     7.648     7.663     7.679     7.696     7.715     7.731     7.750     7.769     7.789     7.809     7.831     7.854     7.876     7.900     7.923     7.946     7.970     7.994     8.016     8.040     8.064     8.088     8.112     8.133     8.156     8.177     8.197     8.215     8.233     8.252     8.270     8.287     8.305     8.322     8.340     8.357     8.374     8.391     8.408     8.427     8.444     8.461     8.478     8.496     8.516     8.533     8.552     8.570     8.589     8.608     8.626     8.645     8.663     8.682     8.702     8.720     8.739     8.758     8.776     8.795     8.813     8.831     8.850     8.867     8.885     8.902     8.919     8.937     8.954     8.971     8.989     9.005     9.022     9.039     9.057     9.075     9.091     9.109     9.126     9.143     9.159     9.178     9.192     9.209     9.225     9.242     9.259     9.277     9.294     9.311     9.328     9.345     9.363     9.378     9.396     9.413     9.429     9.449     9.466     9.482     9.502     9.518     9.533     9.552     9.569     9.586     9.604     9.622     9.639     9.657     9.675     9.693     9.710     9.727     9.746     9.765     9.783     9.799     9.818     9.835     9.854     9.870     9.888     9.906     9.923     9.940     9.957     9.974     9.991    10.007    10.023    10.037    10.054    10.069    10.085    10.100    10.114    10.127    10.144    10.157    10.170    10.184    10.200    10.214    10.227    10.243    10.257    10.272    10.285    10.299    10.313    10.326    10.342    10.353    10.369    10.383    10.394    10.405    10.419    10.431    10.443    10.457    10.468    10.481    10.494    10.505    10.516    10.530    10.540    10.555    10.566    10.579    10.589    10.601    10.613    10.626    10.637    10.648    10.661    10.675    10.685    10.700    10.713    10.726    10.737    10.750    10.764    10.776    10.790    10.804    10.819    10.830    10.844    10.858    10.874    10.885    10.900    10.912    10.925    10.938    10.955    10.967    10.979    10.995    11.010    11.022    11.037    11.049    11.063    11.078    11.089    11.104    11.115    11.130    11.144    11.158    11.170    11.185    11.196    11.211    11.225    11.238    11.252    11.267    11.279    11.295    11.308    11.322    11.337    11.350    11.364    11.379    11.392    11.406    11.420    11.433    11.448    11.460    11.474    11.488    11.503    11.518    11.531    11.544    11.556    11.572    11.585    11.599    11.615    11.628    11.645    11.659    11.675    11.689    11.706    11.720    11.737    11.752    11.767    11.783    11.798    11.814    11.830    11.846    11.859    11.877    11.895    11.911    11.928    11.942    11.960    11.976    11.991    12.007    12.022    12.039    12.058    12.076    12.093    12.107    12.125    12.145    12.163    12.178    12.196    12.215    12.233    12.251    12.269    12.288    12.310    12.328    12.346    12.365    12.383    12.404    12.423    12.443    12.465    12.485    12.506    12.528    12.548    12.569    12.590    12.610    12.632    12.653    12.673    12.696    12.715    12.737    12.757    12.780    12.800    12.823    12.843    12.863    12.885    12.909    12.929    12.950    12.975    12.995    13.015    13.038    13.063    13.085    13.107    13.130    13.150    13.176    13.194    13.216    13.242    13.264    13.290    13.310    13.337    13.357    13.379    13.406    13.426    13.447    13.469    13.488    13.512    13.530    13.554    13.574    13.594    13.617    13.635    13.653    13.673    13.690    13.710    13.730    13.746    13.764    13.783    13.804    13.822    13.839    13.855    13.876    13.895    13.910    13.928    13.946    13.965    13.982    14.000    14.017    14.031    14.049    14.065    14.082    14.098    14.112    14.128    14.141    14.156    14.169    14.183    14.198    14.212    14.226    14.240    14.254    14.265    14.279    14.292    14.307    14.319    14.333    14.338    14.357    14.367    14.380    14.394    14.401    14.411    14.426    14.440    14.452    14.465    14.474    14.485    14.496    14.507    14.521    14.535    14.543    14.556    14.567    14.576    14.588    14.599    14.610    14.622    14.633    14.646    14.656    14.667    14.677    14.692    14.701    14.719    14.730    14.743    14.750    14.769    14.780    14.789    14.794    14.809    14.821    14.830    14.841    14.852    14.864    14.879    14.892    14.897    14.909    14.918    14.925    14.932    14.945    14.960    14.969    14.978    14.990    14.996    15.006    15.014    15.024    15.035    15.052    15.063    15.070    15.083    15.096    15.104    15.113    15.135    15.143    15.160    15.166    15.195    15.205    15.211    15.219    15.252    15.259    15.269    15.275    15.288    15.308    15.316    15.326    15.337    15.347    15.356    15.363    15.385    15.392    15.415    15.422    15.425    15.446    15.455    15.466    15.473    15.481    15.482    15.502    15.503    15.514    15.519    15.535    15.544    15.552    15.564    15.585    15.589    15.596    15.614    15.620    15.629    15.639    15.655    15.659    15.663    15.681    15.689    15.699    15.706    15.709    15.735    15.742    15.747    15.754    15.761    15.776    15.789    15.798    15.803    15.810    15.826    15.838    15.843    15.868    15.876    15.894    15.904    15.908    15.915    15.922    15.929    15.939    15.944    15.950    15.972    15.979    15.983    15.992    16.003    16.010    16.016    16.022    16.045    16.052    16.060    16.066    16.085    16.090    16.097    16.103    16.108    16.115    16.123    16.133    16.141    16.155    16.159    16.166    16.174    16.187    16.196    16.203    16.209    16.218    16.227    16.235    16.240    16.254    16.268    16.277    16.288    16.302    16.307    16.313    16.322    16.335    16.344    16.350    16.354    16.357    16.357    16.358    16.361    16.362    16.363    16.362    16.361    16.362    16.361    16.359    16.358    16.355    16.354    16.348    16.342    16.337    16.332    16.321    16.312    16.305    16.300    16.292    16.282    16.275    16.270    16.257    16.247    16.242    16.237    16.226    16.213    16.191    16.187    16.180    16.173    16.164    16.159    16.152    16.145    16.135    16.125    16.120    16.112    16.109    16.102    16.090    16.085    16.071    16.062    16.053    16.047    16.033    16.027    16.019    16.011    16.008    15.997    15.995    15.985    15.981    15.974    15.963    15.950    15.946    15.941    15.935    15.925    15.921    15.912    15.908    15.902    15.889    15.879    15.872    15.863    15.859    15.845    15.843    15.828    15.831    15.803
     5.919     5.864     5.919     5.867     5.872     5.914     5.874     5.885     5.880     5.874     5.881     5.891     5.886     5.881     5.886     5.888     5.880     5.874     5.881     5.888     5.854     5.874     5.880     5.871     5.896     5.871     5.880     5.860     5.866     5.871     5.867     5.888     5.874     5.880     5.872     5.878     5.872     5.866     5.860     5.878     5.896     5.861     5.893     5.857     5.863     5.855     5.883     5.860     5.855     5.861     5.876     5.845     5.791     5.845     5.885     5.894     5.890     5.881     5.833     5.850     5.855     5.845     5.863     5.844     5.841     5.860     5.854     5.880     5.831     5.822     5.872     5.867     5.872     5.854     5.872     5.829     5.852     5.880     5.855     5.881     5.855     5.857     5.872     5.854     5.872     5.866     5.854     5.878     5.874     5.880     5.886     5.880     5.861     5.855     5.874     5.881     5.897     5.874     5.880     5.874     5.881     5.847     5.886     5.880     5.824     5.829     5.888     5.829     5.904     5.897     5.881     5.885     5.888     5.881     5.888     5.894     5.902     5.899     5.894     5.876     5.880     5.899     5.904     5.896     5.891     5.896     5.890     5.881     5.888     5.880     5.874     5.883     5.880     5.876     5.883     5.890     5.885     5.881     5.888     5.881     5.888     5.883     5.916     5.881     5.888     5.880     5.906     5.911     5.906     5.909     5.916     5.909     5.913     5.906     5.886     5.880     5.885     5.906     5.911     5.888     5.880     5.874     5.880     5.904     5.914     5.907     5.900     5.881     5.886     5.880     5.919     5.896     5.918     5.913     5.923     5.906     5.921     5.911     5.913     5.906     5.921     5.922     5.918     5.899     5.918     5.914     5.921     5.924     5.894     5.890     5.883     5.888     5.899     5.906     5.900     5.906     5.900     5.915     5.904     5.904     5.899     5.904     5.911     5.906     5.894     5.888     5.881     5.914     5.909     5.915     5.914     5.918     5.921     5.915     5.909     5.913     5.907     5.914     5.930     5.926     5.930     5.931     5.931     5.939     5.924     5.918     5.945     5.941     5.926     5.935     5.931     5.928     5.941     5.939     5.928     5.939     5.937     5.931     5.932     5.924     5.931     5.930     5.935     5.930     5.915     5.930     5.915     5.945     5.954     5.950     5.955     5.946     5.943     5.958     5.948     5.955     5.948     5.955     5.950     5.933     5.928     5.954     5.966     5.961     5.954     5.943     5.948     5.945     5.951     5.927     5.963     5.965     5.970     5.966     5.966     5.968     5.943     5.948     5.951     5.957     5.959     5.953     5.958     5.957     5.955     5.958     5.953     5.955     5.950     5.948     5.953     5.946     5.953     5.945     5.896     5.930     5.946     5.900     5.946     5.935     5.946     5.948     5.941     5.914     5.943     5.885     5.941     5.926     5.931     5.928     5.924     5.919     5.922     5.880     5.909     5.921     5.913     5.921     5.907     5.909     5.907     5.918     5.913     5.918     5.916     5.913     5.891     5.911     5.883     5.890     5.886     5.904     5.897     5.888     5.886     5.890     5.885     5.891     5.883     5.904     5.883     5.890     5.885     5.902     5.891     5.899     5.893     5.886     5.902     5.906     5.904     5.897     5.902     5.885     5.893     5.854     5.854     5.858     5.893     5.857     5.860     5.854     5.847     5.855     5.866     5.871     5.854     5.858     5.858     5.854     5.855     5.820     5.855     5.822     5.854     5.872     5.876     5.861     5.878     5.872     5.880     5.845     5.876     5.861     5.880     5.878     5.872     5.880     5.871     5.854     5.858     5.855     5.861     5.860     5.854     5.822     5.861     5.861     5.866     5.826     5.869     5.876     5.820     5.838     5.833     5.836     5.838     5.847     5.841     5.850     5.839     5.854     5.845     5.857     5.841     5.858     5.839     5.836     5.832     5.861     5.860     5.855     5.860     5.827     5.864     5.827     5.831     5.832     5.826     5.832     5.839     5.827     5.833     5.880     5.852     5.874     5.844     5.839     5.861     5.854     5.852     5.855     5.854     5.854     5.861     5.863     5.858     5.854     5.857     5.854     5.860     5.861     5.855     5.839     5.869     5.867     5.861     5.860     5.861     5.855     5.861     5.857     5.861     5.858     5.861     5.871     5.854     5.888     5.885     5.839     5.855     5.907     5.918     5.881     5.845     5.867     5.890     5.922     5.893     5.923     5.896     5.861     5.894     5.935     5.941     5.945     5.913     5.917     5.890     5.885     5.890     5.885     5.918     5.886     5.894     5.918     5.896     5.918     5.911     5.913     5.907     5.914     5.907     5.918     5.913     5.919     5.913     5.946     5.904     5.899     5.911     5.948     5.904     5.957     5.953     5.930     5.926     5.926     5.943     5.937     5.935     5.935     5.927     5.928     5.924     5.922     5.919     5.914     5.919     5.923     5.919     5.923     5.919     5.924     5.921     5.915     5.932     5.937     5.945     5.948     5.943     5.958     5.958     5.948     5.948     5.953     5.978     5.955     5.990     5.972     5.976     6.002     6.004     6.007     6.004     6.013     6.011     6.017     6.013     6.021     6.018     6.023     6.018     6.022     6.018     6.035     6.035     6.041     6.039     6.044     6.042     6.046     6.046     6.050     6.042     6.046     6.048     6.062     6.035     6.037     6.069     6.025     6.029     6.035     6.031     6.037     6.080     6.051     6.050     6.022     6.089     6.057     6.051     6.085     6.051     6.094     6.051     6.105     6.109     6.107     6.051     6.113     6.116     6.116     6.083     6.078     6.083     6.078     6.121     6.072     6.078     6.119     6.118     6.115     6.093     6.118     6.122     6.123     6.126     6.115     6.119     6.119     6.123     6.119     6.123     6.126     6.127     6.129     6.131     6.135     6.141     6.139     6.145     6.150     6.148     6.148     6.157     6.162     6.163     6.165     6.166     6.168     6.170     6.172     6.166     6.170     6.168     6.166     6.170     6.179     6.176     6.181     6.183     6.186     6.193     6.194     6.194     6.195     6.195     6.195     6.198     6.204     6.207     6.205     6.208     6.212     6.210     6.212     6.215     6.215     6.219     6.219     6.219     6.222     6.224     6.225     6.220     6.224     6.224     6.230     6.227     6.229     6.235     6.232     6.232     6.236     6.239     6.241     6.242     6.247     6.248     6.247     6.252     6.252     6.252     6.254     6.255     6.258     6.259     6.262     6.264     6.267     6.267     6.269     6.269     6.272     6.272     6.276     6.277     6.281     6.281     6.282     6.286     6.288     6.293     6.296     6.297     6.299     6.300     6.304     6.307     6.307     6.308     6.310     6.313     6.315     6.317     6.319     6.321     6.324     6.326     6.326     6.330     6.332     6.333     6.335     6.337     6.338     6.340     6.342     6.344     6.345     6.347     6.350     6.353     6.357     6.361     6.364     6.369     6.373     6.374     6.378     6.380     6.383     6.388     6.392     6.393     6.397     6.400     6.404     6.409     6.412     6.417     6.423     6.428     6.431     6.435     6.440     6.444     6.447     6.449     6.451     6.452     6.454     6.459     6.460     6.463     6.464     6.466     6.471     6.469     6.471     6.471     6.475     6.477     6.479     6.479     6.481     6.481     6.482     6.482     6.483     6.485     6.487     6.488     6.488     6.490     6.490     6.492     6.492     6.494     6.495     6.497     6.499     6.502     6.502     6.502     6.503     6.505     6.508     6.510     6.511     6.515     6.515     6.516     6.518     6.520     6.523     6.525     6.526     6.528     6.531     6.531     6.533     6.535     6.539     6.539     6.542     6.546     6.548     6.549     6.549     6.556     6.557     6.560     6.562     6.565     6.569     6.570     6.572     6.574     6.575     6.577     6.580     6.582     6.583     6.588     6.589     6.591     6.595     6.596     6.600     6.603     6.604     6.607     6.609     6.611     6.612     6.614     6.619     6.622     6.624     6.628     6.630     6.631     6.635     6.636     6.638     6.639     6.641     6.642     6.645     6.647     6.648     6.652     6.653     6.657     6.658     6.660     6.664     6.665     6.668     6.670     6.671     6.673     6.676     6.677     6.679     6.682     6.683     6.685     6.688     6.690     6.692     6.694     6.695     6.697     6.700     6.701     6.703     6.704     6.707     6.709     6.710     6.713     6.714     6.716     6.719     6.720     6.724     6.728     6.730     6.733     6.735     6.737     6.740     6.742     6.744     6.747     6.750     6.754     6.756     6.757     6.761     6.763     6.766     6.768     6.772     6.773     6.775     6.777     6.780     6.782     6.785     6.787     6.788     6.792     6.793     6.797     6.798     6.804     6.804     6.808     6.811     6.815     6.816     6.819     6.821     6.824     6.827     6.827     6.831     6.832     6.833     6.837     6.838     6.841     6.843     6.843     6.846     6.848     6.850     6.852     6.854     6.856     6.858     6.859     6.862     6.864     6.865     6.867     6.869     6.873     6.874     6.878     6.880     6.881     6.883     6.886     6.888     6.890     6.893     6.894     6.896     6.897     6.900     6.904     6.905     6.909     6.911     6.915     6.916     6.929     6.935     6.939     6.939     6.940     6.944     6.945     6.947     6.948     6.950     6.952     6.954     6.955     6.957     6.961     6.963     6.966     6.968     6.970     6.974     6.976     6.979     6.993     7.003     7.006     7.008     7.010     7.013     7.014     7.016     7.019     7.020     7.022     7.026     7.028     7.036     7.043     7.052     7.054     7.057     7.059     7.062     7.064     7.066     7.067     7.072     7.074     7.078     7.079     7.088     7.090     7.095     7.102     7.105     7.109     7.111     7.114     7.118     7.122     7.123     7.128     7.130     7.133     7.137     7.140     7.144     7.147     7.151     7.156     7.157     7.162     7.168     7.172     7.176     7.179     7.183     7.188     7.191     7.197     7.202     7.206     7.211     7.215     7.219     7.226     7.231     7.235     7.240     7.247     7.252     7.256     7.261     7.266     7.271     7.274     7.282     7.286     7.290     7.297     7.302     7.307     7.313     7.319     7.325     7.330     7.335     7.341     7.348     7.353     7.360     7.364     7.371     7.378     7.383     7.391     7.398     7.407     7.413     7.424     7.432     7.441     7.452     7.461     7.471     7.482     7.494     7.505     7.519     7.531     7.543     7.557     7.570     7.583     7.598     7.613     7.627     7.643     7.659     7.676     7.692     7.709     7.726     7.744     7.763     7.781     7.801     7.822     7.844     7.866     7.890     7.913     7.937     7.961     7.983     8.007     8.031     8.055     8.079     8.104     8.126     8.149     8.170     8.192     8.213     8.232     8.250     8.268     8.287     8.304     8.322     8.339     8.357     8.374     8.391     8.408     8.425     8.443     8.461     8.478     8.496     8.512     8.531     8.549     8.568     8.586     8.604     8.623     8.642     8.660     8.679     8.696     8.716     8.735     8.754     8.772     8.791     8.809     8.829     8.846     8.865     8.883     8.902     8.918     8.935     8.954     8.971     8.987     9.005     9.022     9.039     9.057     9.074     9.091     9.107     9.124     9.141     9.158     9.176     9.192     9.209     9.226     9.244     9.259     9.277     9.294     9.310     9.328     9.345     9.361     9.377     9.395     9.412     9.431     9.446     9.463     9.482     9.497     9.517     9.533     9.550     9.569     9.585     9.602     9.619     9.637     9.655     9.672     9.689     9.706     9.726     9.743     9.759     9.776     9.794     9.812     9.830     9.848     9.867     9.885     9.902     9.920     9.937     9.954     9.970     9.987    10.004    10.019    10.037    10.052    10.067    10.083    10.100    10.114    10.128    10.144    10.158    10.174    10.188    10.202    10.216    10.231    10.244    10.258    10.274    10.288    10.302    10.316    10.330    10.344    10.358    10.371    10.385    10.399    10.410    10.424    10.437    10.453    10.463    10.478    10.489    10.502    10.513    10.527    10.538    10.549    10.563    10.575    10.587    10.600    10.611    10.624    10.635    10.646    10.659    10.672    10.685    10.695    10.707    10.720    10.731    10.745    10.758    10.771    10.785    10.798    10.811    10.826    10.839    10.853    10.863    10.880    10.894    10.905    10.919    10.933    10.947    10.959    10.973    10.987    11.001    11.015    11.029    11.044    11.058    11.070    11.083    11.095    11.111    11.123    11.137    11.150    11.163    11.175    11.192    11.205    11.218    11.232    11.245    11.259    11.272    11.285    11.301    11.315    11.327    11.343    11.356    11.367    11.383    11.398    11.412    11.425    11.438    11.454    11.466    11.479    11.494    11.508    11.522    11.535    11.549    11.563    11.580    11.593    11.605    11.619    11.635    11.648    11.662    11.679    11.694    11.708    11.724    11.740    11.756    11.771    11.783    11.801    11.819    11.835    11.850    11.867    11.880    11.896    11.913    11.929    11.946    11.962    11.979    11.994    12.013    12.027    12.043    12.058    12.074    12.094    12.109    12.128    12.145    12.165    12.180    12.199    12.216    12.238    12.252    12.271    12.289    12.308    12.326    12.343    12.367    12.385    12.404    12.423    12.443    12.463    12.483    12.506    12.527    12.548    12.569    12.588    12.608    12.629    12.649    12.673    12.692    12.714    12.735    12.756    12.780    12.798    12.821    12.845    12.863    12.882    12.901    12.926    12.945    12.970    12.992    13.013    13.035    13.057    13.079    13.098    13.123    13.145    13.169    13.187    13.211    13.232    13.257    13.278    13.304    13.326    13.350    13.371    13.396    13.420    13.442    13.462    13.485    13.505    13.526    13.543    13.564    13.585    13.608    13.630    13.648    13.667    13.685    13.705    13.720    13.740    13.756    13.775    13.794    13.811    13.830    13.844    13.864    13.880    13.900    13.916    13.933    13.950    13.967    13.985    14.000    14.018    14.032    14.045    14.065    14.079    14.095    14.109    14.124    14.137    14.156    14.169    14.181    14.194    14.210    14.220    14.236    14.246    14.262    14.272    14.289    14.302    14.315    14.328    14.336    14.349    14.365    14.373    14.385    14.398    14.407    14.420    14.431    14.447    14.454    14.467    14.477    14.490    14.499    14.515    14.528    14.537    14.545    14.561    14.570    14.579    14.589    14.597    14.620    14.626    14.644    14.652    14.663    14.675    14.685    14.700    14.707    14.724    14.739    14.746    14.753    14.777    14.783    14.792    14.803    14.811    14.826    14.833    14.840    14.863    14.875    14.882    14.895    14.905    14.913    14.924    14.931    14.945    14.959    14.967    14.976    14.985    14.993    15.004    15.014    15.022    15.031    15.046    15.060    15.069    15.078    15.087    15.099    15.109    15.132    15.142    15.155    15.162    15.190    15.198    15.209    15.216    15.245    15.252    15.269    15.275    15.283    15.303    15.315    15.325    15.332    15.347    15.355    15.363    15.379    15.393    15.408    15.420    15.424    15.436    15.454    15.461    15.473    15.482    15.488    15.494    15.503    15.512    15.519    15.535    15.542    15.552    15.564    15.585    15.589    15.593    15.610    15.620    15.633    15.641    15.654    15.661    15.665    15.681    15.690    15.692    15.707    15.711    15.738    15.740    15.749    15.755    15.763    15.782    15.789    15.794    15.799    15.814    15.825    15.833    15.837    15.870    15.879    15.896    15.906    15.912    15.918    15.921    15.932    15.939    15.944    15.950    15.972    15.977    15.982    15.991    16.006    16.011    16.019    16.024    16.042    16.052    16.059    16.066    16.085    16.089    16.095    16.105    16.112    16.118    16.125    16.133    16.139    16.153    16.159    16.166    16.173    16.190    16.195    16.203    16.209    16.221    16.227    16.233    16.240    16.256    16.268    16.275    16.285    16.298    16.305    16.312    16.325    16.339    16.342    16.348    16.357    16.357    16.357    16.358    16.359    16.361    16.362    16.362    16.361    16.361    16.361    16.359    16.358    16.355    16.354    16.350    16.344    16.339    16.331    16.322    16.312    16.307    16.302    16.294    16.285    16.277    16.274    16.262    16.250    16.243    16.237    16.230    16.209    16.193    16.187    16.182    16.173    16.166    16.160    16.153    16.147    16.135    16.128    16.122    16.117    16.112    16.103    16.092    16.083    16.071    16.064    16.055    16.050    16.039    16.027    16.022    16.016    16.010    16.003    15.995    15.988    15.979    15.974    15.969    15.953    15.948    15.943    15.939    15.928    15.922    15.913    15.910    15.902    15.896    15.877    15.872    15.866    15.862    15.856    15.851    15.828    15.833    15.828
     5.915     5.861     5.867     5.871     5.878     5.876     5.881     5.878     5.874     5.880     5.888     5.886     5.881     5.886     5.894     5.881     5.874     5.885     5.880     5.883     5.876     5.881     5.876     5.881     5.872     5.866     5.872     5.854     5.860     5.855     5.872     5.880     5.866     5.872     5.880     5.871     5.867     5.871     5.854     5.861     5.867     5.876     5.888     5.893     5.885     5.861     5.893     5.800     5.861     5.902     5.845     5.780     5.860     5.883     5.888     5.860     5.885     5.854     5.880     5.855     5.906     5.848     5.845     5.850     5.874     5.854     5.880     5.829     5.860     5.854     5.876     5.822     5.829     5.874     5.871     5.874     5.881     5.878     5.871     5.866     5.835     5.876     5.883     5.861     5.866     5.888     5.872     5.876     5.894     5.893     5.883     5.890     5.883     5.888     5.896     5.885     5.890     5.881     5.874     5.881     5.900     5.902     5.906     5.872     5.881     5.890     5.881     5.874     5.883     5.906     5.899     5.906     5.881     5.890     5.894     5.891     5.896     5.906     5.904     5.902     5.904     5.906     5.899     5.891     5.913     5.893     5.899     5.886     5.855     5.888     5.881     5.891     5.888     5.883     5.890     5.911     5.893     5.913     5.881     5.888     5.881     5.872     5.880     5.888     5.881     5.874     5.881     5.917     5.914     5.911     5.914     5.915     5.909     5.913     5.904     5.911     5.907     5.915     5.893     5.883     5.874     5.880     5.874     5.909     5.914     5.919     5.921     5.915     5.881     5.874     5.914     5.919     5.914     5.918     5.909     5.914     5.907     5.919     5.918     5.913     5.918     5.911     5.915     5.891     5.896     5.900     5.897     5.893     5.899     5.896     5.900     5.883     5.906     5.900     5.909     5.913     5.918     5.906     5.914     5.911     5.906     5.911     5.916     5.907     5.900     5.906     5.914     5.918     5.954     5.953     5.919     5.914     5.921     5.948     5.933     5.939     5.935     5.935     5.939     5.932     5.943     5.946     5.930     5.915     5.919     5.914     5.921     5.946     5.941     5.930     5.933     5.931     5.926     5.943     5.945     5.948     5.946     5.943     5.948     5.939     5.945     5.941     5.943     5.937     5.950     5.941     5.950     5.965     5.945     5.941     5.948     5.963     5.961     5.961     5.955     5.950     5.954     5.974     5.955     5.976     5.978     5.930     5.937     5.937     5.950     5.963     5.939     5.951     5.955     5.951     5.972     5.928     5.970     5.968     5.950     5.972     5.930     5.953     5.957     5.963     5.962     5.958     5.962     5.957     5.957     5.899     5.958     5.950     5.904     5.953     5.950     5.951     5.948     5.954     5.945     5.954     5.953     5.941     5.945     5.937     5.937     5.946     5.941     5.945     5.946     5.931     5.939     5.930     5.927     5.924     5.927     5.926     5.921     5.919     5.913     5.930     5.913     5.919     5.914     5.918     5.914     5.918     5.918     5.918     5.911     5.923     5.907     5.883     5.913     5.885     5.891     5.897     5.890     5.885     5.891     5.886     5.893     5.886     5.894     5.914     5.890     5.886     5.881     5.899     5.896     5.890     5.896     5.891     5.894     5.906     5.907     5.893     5.899     5.872     5.866     5.860     5.890     5.855     5.891     5.893     5.854     5.860     5.855     5.860     5.854     5.869     5.871     5.861     5.858     5.861     5.861     5.866     5.861     5.854     5.876     5.880     5.860     5.855     5.863     5.857     5.880     5.885     5.854     5.867     5.863     5.883     5.876     5.872     5.854     5.860     5.855     5.860     5.858     5.866     5.860     5.857     5.861     5.866     5.871     5.866     5.833     5.861     5.878     5.871     5.864     5.854     5.844     5.850     5.845     5.839     5.855     5.860     5.854     5.861     5.852     5.854     5.820     5.855     5.858     5.866     5.832     5.836     5.864     5.833     5.829     5.878     5.826     5.829     5.880     5.827     5.883     5.888     5.842     5.838     5.854     5.848     5.839     5.842     5.864     5.860     5.854     5.860     5.855     5.863     5.860     5.864     5.861     5.860     5.854     5.858     5.854     5.858     5.854     5.869     5.869     5.866     5.869     5.874     5.872     5.878     5.869     5.855     5.861     5.866     5.871     5.874     5.876     5.883     5.838     5.885     5.836     5.923     5.886     5.891     5.930     5.872     5.914     5.919     5.914     5.891     5.926     5.932     5.935     5.943     5.904     5.906     5.950     5.893     5.906     5.914     5.955     5.893     5.914     5.891     5.928     5.913     5.918     5.911     5.918     5.918     5.913     5.909     5.913     5.928     5.914     5.935     5.919     5.909     5.899     5.909     5.950     5.909     5.907     5.909     5.953     5.950     5.954     5.931     5.948     5.943     5.939     5.939     5.928     5.930     5.932     5.906     5.914     5.928     5.914     5.927     5.923     5.918     5.919     5.919     5.922     5.927     5.943     5.946     5.941     5.959     5.953     5.957     5.959     5.958     5.953     5.950     5.978     5.962     5.965     5.999     5.983     6.002     6.002     6.002     5.998     6.009     6.017     6.019     6.019     6.018     6.017     6.021     6.026     6.033     6.029     6.030     6.031     6.037     6.041     6.037     6.046     6.048     6.048     6.054     6.046     6.050     6.059     6.033     6.055     6.070     6.078     6.030     6.023     6.086     6.042     6.083     6.042     6.018     6.054     6.051     6.057     6.051     6.057     6.051     6.057     6.053     6.044     6.085     6.090     6.083     6.089     6.053     6.072     6.082     6.082     6.123     6.087     6.083     6.087     6.125     6.125     6.105     6.123     6.127     6.127     6.086     6.104     6.127     6.129     6.130     6.119     6.130     6.126     6.123     6.127     6.126     6.129     6.131     6.137     6.143     6.141     6.145     6.143     6.157     6.157     6.155     6.162     6.168     6.166     6.170     6.172     6.172     6.174     6.172     6.174     6.176     6.179     6.176     6.181     6.179     6.185     6.178     6.191     6.193     6.195     6.196     6.196     6.198     6.202     6.202     6.208     6.207     6.212     6.212     6.212     6.212     6.213     6.220     6.205     6.220     6.224     6.220     6.224     6.225     6.229     6.227     6.227     6.230     6.227     6.230     6.232     6.238     6.236     6.239     6.244     6.241     6.244     6.247     6.248     6.247     6.252     6.254     6.255     6.258     6.258     6.256     6.258     6.262     6.265     6.267     6.269     6.270     6.274     6.276     6.272     6.274     6.277     6.281     6.281     6.286     6.285     6.286     6.288     6.294     6.297     6.300     6.302     6.302     6.305     6.307     6.308     6.311     6.313     6.315     6.317     6.319     6.321     6.322     6.326     6.328     6.328     6.332     6.333     6.335     6.337     6.338     6.340     6.342     6.344     6.345     6.349     6.352     6.355     6.357     6.359     6.364     6.366     6.371     6.373     6.376     6.380     6.382     6.385     6.387     6.392     6.395     6.397     6.400     6.404     6.407     6.411     6.415     6.423     6.428     6.431     6.433     6.439     6.442     6.446     6.449     6.451     6.453     6.456     6.458     6.461     6.466     6.464     6.469     6.471     6.473     6.473     6.473     6.475     6.481     6.479     6.482     6.482     6.485     6.485     6.487     6.487     6.488     6.490     6.492     6.492     6.494     6.494     6.495     6.495     6.497     6.499     6.502     6.502     6.502     6.505     6.507     6.507     6.510     6.511     6.511     6.513     6.516     6.518     6.520     6.521     6.523     6.523     6.526     6.529     6.531     6.532     6.533     6.537     6.539     6.540     6.542     6.542     6.546     6.549     6.551     6.552     6.552     6.559     6.561     6.565     6.566     6.570     6.572     6.574     6.575     6.577     6.580     6.582     6.583     6.585     6.589     6.593     6.593     6.596     6.598     6.601     6.603     6.606     6.608     6.609     6.612     6.614     6.617     6.621     6.624     6.626     6.630     6.631     6.633     6.636     6.638     6.639     6.641     6.642     6.644     6.648     6.650     6.652     6.653     6.657     6.658     6.660     6.664     6.665     6.667     6.670     6.671     6.673     6.676     6.677     6.680     6.682     6.683     6.685     6.688     6.690     6.692     6.694     6.697     6.699     6.700     6.701     6.704     6.706     6.707     6.709     6.710     6.713     6.714     6.717     6.719     6.720     6.724     6.726     6.730     6.731     6.735     6.738     6.739     6.742     6.746     6.746     6.748     6.752     6.756     6.757     6.759     6.763     6.764     6.768     6.770     6.773     6.775     6.777     6.780     6.782     6.785     6.787     6.788     6.792     6.793     6.795     6.798     6.803     6.807     6.809     6.810     6.815     6.819     6.819     6.821     6.824     6.826     6.829     6.831     6.832     6.835     6.838     6.840     6.841     6.843     6.845     6.848     6.850     6.852     6.854     6.855     6.856     6.858     6.859     6.862     6.864     6.865     6.869     6.871     6.873     6.874     6.878     6.880     6.881     6.885     6.886     6.890     6.891     6.893     6.894     6.896     6.899     6.900     6.904     6.907     6.909     6.913     6.915     6.916     6.930     6.932     6.937     6.939     6.942     6.942     6.944     6.945     6.947     6.948     6.952     6.954     6.955     6.957     6.961     6.963     6.965     6.968     6.970     6.972     6.976     6.978     6.993     7.003     7.005     7.010     7.010     7.013     7.014     7.014     7.019     7.020     7.022     7.024     7.026     7.030     7.048     7.052     7.059     7.059     7.060     7.060     7.062     7.066     7.068     7.070     7.072     7.076     7.079     7.083     7.088     7.096     7.099     7.104     7.107     7.109     7.112     7.114     7.118     7.122     7.125     7.128     7.132     7.135     7.139     7.142     7.147     7.148     7.151     7.156     7.159     7.163     7.166     7.172     7.176     7.179     7.183     7.190     7.194     7.200     7.202     7.207     7.211     7.215     7.221     7.226     7.231     7.235     7.240     7.245     7.250     7.256     7.261     7.266     7.272     7.274     7.280     7.286     7.291     7.298     7.302     7.307     7.313     7.319     7.326     7.329     7.335     7.341     7.346     7.352     7.358     7.364     7.369     7.375     7.382     7.391     7.400     7.406     7.412     7.422     7.430     7.439     7.448     7.458     7.468     7.481     7.492     7.504     7.516     7.528     7.541     7.554     7.569     7.581     7.595     7.609     7.624     7.641     7.655     7.672     7.689     7.706     7.722     7.741     7.758     7.777     7.795     7.815     7.836     7.859     7.881     7.904     7.928     7.952     7.975     7.997     8.021     8.045     8.070     8.093     8.116     8.142     8.164     8.186     8.207     8.227     8.247     8.266     8.285     8.302     8.321     8.339     8.355     8.373     8.391     8.408     8.425     8.443     8.460     8.477     8.495     8.512     8.530     8.548     8.567     8.583     8.602     8.620     8.640     8.658     8.675     8.694     8.713     8.733     8.749     8.769     8.787     8.806     8.825     8.844     8.862     8.880     8.898     8.916     8.933     8.952     8.969     8.987     9.004     9.022     9.039     9.055     9.074     9.089     9.107     9.124     9.141     9.158     9.176     9.191     9.209     9.226     9.242     9.259     9.277     9.294     9.311     9.326     9.343     9.361     9.377     9.395     9.412     9.429     9.446     9.462     9.481     9.496     9.513     9.530     9.548     9.564     9.582     9.599     9.617     9.635     9.652     9.669     9.687     9.704     9.720     9.739     9.756     9.773     9.791     9.812     9.826     9.844     9.864     9.881     9.898     9.916     9.933     9.950     9.966     9.983    10.000    10.016    10.033    10.050    10.066    10.081    10.098    10.113    10.128    10.144    10.158    10.174    10.189    10.202    10.216    10.233    10.247    10.260    10.275    10.289    10.305    10.319    10.333    10.347    10.361    10.375    10.390    10.403    10.417    10.428    10.443    10.455    10.468    10.483    10.497    10.508    10.520    10.535    10.548    10.561    10.571    10.583    10.597    10.607    10.620    10.633    10.645    10.655    10.668    10.681    10.692    10.707    10.718    10.729    10.741    10.754    10.769    10.779    10.793    10.806    10.818    10.831    10.844    10.859    10.875    10.887    10.902    10.915    10.926    10.940    10.953    10.967    10.980    10.995    11.009    11.024    11.035    11.050    11.063    11.078    11.090    11.102    11.117    11.129    11.142    11.157    11.172    11.183    11.196    11.211    11.225    11.240    11.252    11.264    11.279    11.291    11.305    11.320    11.333    11.348    11.360    11.375    11.389    11.402    11.418    11.431    11.447    11.460    11.472    11.487    11.502    11.514    11.528    11.542    11.556    11.570    11.583    11.598    11.613    11.626    11.640    11.656    11.669    11.685    11.698    11.713    11.730    11.745    11.759    11.776    11.791    11.808    11.824    11.839    11.854    11.868    11.885    11.901    11.914    11.931    11.950    11.965    11.981    11.998    12.016    12.032    12.046    12.063    12.078    12.093    12.109    12.130    12.147    12.167    12.182    12.202    12.216    12.237    12.255    12.273    12.291    12.311    12.329    12.349    12.363    12.385    12.404    12.423    12.441    12.461    12.483    12.505    12.525    12.543    12.566    12.588    12.608    12.631    12.649    12.669    12.691    12.710    12.733    12.752    12.777    12.798    12.817    12.837    12.860    12.880    12.900    12.920    12.942    12.964    12.986    13.008    13.031    13.052    13.071    13.096    13.117    13.139    13.162    13.183    13.202    13.226    13.250    13.271    13.294    13.317    13.341    13.365    13.388    13.410    13.433    13.452    13.474    13.494    13.515    13.540    13.557    13.578    13.600    13.622    13.640    13.659    13.678    13.694    13.713    13.731    13.749    13.764    13.780    13.800    13.815    13.833    13.849    13.868    13.887    13.905    13.920    13.938    13.954    13.971    13.985    14.004    14.018    14.033    14.049    14.061    14.076    14.093    14.107    14.120    14.137    14.154    14.168    14.180    14.196    14.205    14.215    14.230    14.241    14.255    14.272    14.281    14.293    14.307    14.320    14.333    14.344    14.361    14.368    14.380    14.394    14.403    14.412    14.428    14.440    14.450    14.460    14.472    14.481    14.492    14.507    14.521    14.531    14.545    14.556    14.564    14.572    14.583    14.591    14.604    14.618    14.627    14.648    14.656    14.671    14.679    14.692    14.707    14.719    14.731    14.741    14.748    14.770    14.777    14.785    14.796    14.809    14.819    14.832    14.843    14.854    14.872    14.878    14.891    14.902    14.909    14.918    14.927    14.952    14.957    14.964    14.974    14.983    14.990    15.002    15.016    15.022    15.031    15.048    15.057    15.066    15.077    15.085    15.096    15.106    15.117    15.140    15.152    15.159    15.185    15.197    15.200    15.216    15.238    15.249    15.265    15.273    15.283    15.297    15.312    15.320    15.331    15.340    15.358    15.364    15.374    15.396    15.409    15.417    15.425    15.432    15.452    15.461    15.466    15.482    15.488    15.494    15.502    15.514    15.520    15.526    15.542    15.547    15.560    15.581    15.587    15.595    15.603    15.626    15.631    15.643    15.654    15.659    15.665    15.671    15.692    15.695    15.704    15.713    15.735    15.742    15.745    15.754    15.763    15.781    15.789    15.794    15.799    15.814    15.822    15.837    15.838    15.870    15.876    15.892    15.904    15.912    15.917    15.928    15.932    15.939    15.946    15.951    15.974    15.977    15.982    15.997    16.005    16.006    16.019    16.028    16.038    16.050    16.057    16.066    16.083    16.090    16.095    16.102    16.117    16.120    16.127    16.133    16.144    16.152    16.159    16.166    16.171    16.187    16.191    16.203    16.208    16.220    16.227    16.235    16.242    16.251    16.262    16.274    16.289    16.297    16.303    16.313    16.328    16.335    16.342    16.348    16.353    16.355    16.357    16.359    16.359    16.362    16.363    16.363    16.363    16.361    16.361    16.361    16.358    16.357    16.354    16.351    16.346    16.341    16.335    16.324    16.313    16.308    16.302    16.295    16.289    16.277    16.272    16.268    16.251    16.243    16.238    16.233    16.213    16.200    16.188    16.182    16.177    16.170    16.164    16.155    16.152    16.139    16.132    16.125    16.120    16.115    16.108    16.095    16.092    16.074    16.068    16.059    16.050    16.044    16.030    16.024    16.019    16.011    16.002    16.002    15.991    15.982    15.979    15.969    15.958    15.950    15.944    15.941    15.935    15.927    15.913    15.910    15.906    15.902    15.881    15.874    15.870    15.864    15.856    15.848    15.843    15.833    15.830
     5.951     5.864     5.918     5.867     5.907     5.913     5.883     5.914     5.880     5.886     5.881     5.888     5.886     5.904     5.899     5.890     5.894     5.880     5.886     5.900     5.855     5.874     5.881     5.874     5.881     5.890     5.883     5.888     5.855     5.861     5.878     5.871     5.872     5.878     5.872     5.880     5.872     5.867     5.860     5.854     5.872     5.854     5.872     5.855     5.902     5.885     5.833     5.883     5.886     5.867     5.861     5.885     5.805     5.860     5.863     5.855     5.872     5.891     5.872     5.909     5.904     5.886     5.881     5.874     5.881     5.888     5.854     5.833     5.855     5.880     5.872     5.829     5.820     5.829     5.876     5.829     5.880     5.867     5.880     5.874     5.871     5.897     5.880     5.883     5.860     5.867     5.872     5.876     5.881     5.878     5.881     5.888     5.883     5.896     5.854     5.906     5.911     5.891     5.885     5.906     5.911     5.904     5.900     5.883     5.874     5.881     5.902     5.907     5.904     5.913     5.904     5.899     5.906     5.913     5.906     5.886     5.893     5.897     5.906     5.897     5.904     5.899     5.890     5.896     5.893     5.886     5.881     5.886     5.890     5.896     5.822     5.919     5.932     5.935     5.897     5.893     5.888     5.883     5.900     5.881     5.888     5.881     5.919     5.883     5.919     5.915     5.919     5.914     5.907     5.914     5.907     5.914     5.921     5.909     5.913     5.918     5.907     5.913     5.896     5.900     5.907     5.888     5.906     5.900     5.918     5.896     5.914     5.909     5.888     5.931     5.930     5.932     5.919     5.913     5.919     5.919     5.915     5.922     5.913     5.907     5.919     5.913     5.907     5.885     5.919     5.881     5.888     5.896     5.906     5.943     5.907     5.900     5.919     5.909     5.913     5.913     5.907     5.913     5.906     5.919     5.911     5.919     5.907     5.913     5.906     5.914     5.918     5.955     5.914     5.919     5.915     5.921     5.915     5.951     5.946     5.931     5.913     5.941     5.946     5.943     5.946     5.941     5.946     5.930     5.914     5.930     5.941     5.932     5.950     5.943     5.930     5.932     5.935     5.937     5.939     5.946     5.941     5.946     5.941     5.948     5.939     5.943     5.939     5.930     5.939     5.968     5.939     5.968     5.972     5.972     5.968     5.970     5.954     5.958     5.962     5.955     5.950     5.954     5.981     5.957     5.961     5.978     5.979     5.950     5.981     5.978     5.948     5.981     5.978     5.979     5.978     5.974     5.945     5.974     5.968     5.931     5.914     5.970     5.962     5.968     5.965     5.962     5.963     5.961     5.900     5.958     5.891     5.924     5.958     5.962     5.957     5.955     5.951     5.948     5.965     5.946     5.943     5.948     5.941     5.943     5.955     5.941     5.948     5.943     5.946     5.937     5.935     5.935     5.931     5.935     5.933     5.919     5.914     5.921     5.930     5.932     5.932     5.919     5.923     5.921     5.922     5.926     5.911     5.890     5.904     5.924     5.899     5.907     5.897     5.909     5.916     5.886     5.883     5.888     5.896     5.891     5.896     5.894     5.886     5.881     5.885     5.890     5.888     5.893     5.913     5.893     5.904     5.909     5.906     5.888     5.893     5.897     5.893     5.897     5.893     5.838     5.897     5.891     5.855     5.896     5.891     5.885     5.848     5.874     5.880     5.874     5.855     5.858     5.855     5.858     5.866     5.871     5.867     5.874     5.883     5.872     5.881     5.878     5.872     5.880     5.881     5.885     5.883     5.880     5.867     5.860     5.855     5.871     5.860     5.855     5.861     5.864     5.872     5.832     5.880     5.861     5.880     5.833     5.872     5.836     5.867     5.866     5.861     5.855     5.833     5.871     5.848     5.845     5.854     5.855     5.860     5.860     5.855     5.860     5.858     5.855     5.858     5.854     5.854     5.844     5.838     5.867     5.833     5.827     5.880     5.881     5.860     5.881     5.845     5.885     5.845     5.854     5.848     5.842     5.852     5.844     5.874     5.863     5.844     5.864     5.857     5.864     5.861     5.867     5.866     5.863     5.861     5.871     5.872     5.854     5.872     5.876     5.871     5.869     5.861     5.871     5.872     5.854     5.874     5.858     5.854     5.860     5.885     5.876     5.871     5.878     5.902     5.906     5.867     5.891     5.888     5.891     5.909     5.932     5.935     5.897     5.872     5.914     5.918     5.883     5.923     5.935     5.906     5.927     5.904     5.878     5.948     5.954     5.897     5.900     5.950     5.900     5.950     5.955     5.897     5.918     5.914     5.918     5.913     5.921     5.918     5.921     5.919     5.913     5.917     5.914     5.909     5.915     5.966     5.966     5.913     5.919     5.914     5.954     5.948     5.939     5.948     5.954     5.950     5.945     5.941     5.937     5.939     5.939     5.935     5.935     5.935     5.933     5.932     5.919     5.931     5.919     5.922     5.927     5.921     5.924     5.961     5.937     5.941     5.965     5.963     5.962     5.961     5.961     5.957     5.954     5.979     5.974     6.002     5.981     5.989     5.985     5.989     5.995     5.994     5.994     6.007     6.011     6.023     6.025     6.021     6.026     6.029     6.033     6.035     6.035     6.037     6.037     6.041     6.041     6.044     6.051     6.050     6.055     6.051     6.055     6.053     6.039     6.070     6.078     6.074     6.076     6.080     6.085     6.093     6.023     6.094     6.098     6.102     6.102     6.062     6.098     6.085     6.055     6.111     6.113     6.113     6.107     6.102     6.107     6.051     6.118     6.125     6.126     6.086     6.118     6.085     6.090     6.133     6.133     6.094     6.085     6.102     6.135     6.098     6.126     6.127     6.123     6.137     6.137     6.135     6.131     6.129     6.135     6.130     6.131     6.133     6.135     6.137     6.141     6.146     6.145     6.151     6.157     6.155     6.161     6.165     6.168     6.168     6.170     6.176     6.172     6.176     6.179     6.176     6.178     6.183     6.181     6.186     6.185     6.191     6.191     6.186     6.199     6.196     6.199     6.196     6.205     6.208     6.208     6.210     6.212     6.213     6.215     6.216     6.219     6.220     6.224     6.222     6.224     6.224     6.225     6.229     6.229     6.233     6.235     6.235     6.235     6.233     6.235     6.238     6.239     6.242     6.236     6.248     6.252     6.252     6.250     6.254     6.254     6.256     6.258     6.259     6.261     6.262     6.265     6.267     6.269     6.269     6.270     6.272     6.276     6.276     6.277     6.277     6.281     6.281     6.285     6.288     6.289     6.288     6.294     6.297     6.296     6.299     6.300     6.304     6.308     6.308     6.311     6.314     6.315     6.317     6.319     6.322     6.324     6.326     6.328     6.330     6.332     6.333     6.335     6.337     6.338     6.342     6.344     6.345     6.347     6.349     6.354     6.355     6.356     6.359     6.363     6.365     6.369     6.371     6.374     6.378     6.380     6.383     6.387     6.388     6.392     6.395     6.398     6.400     6.402     6.407     6.411     6.415     6.423     6.426     6.430     6.433     6.437     6.440     6.444     6.446     6.449     6.453     6.458     6.459     6.462     6.463     6.467     6.469     6.473     6.473     6.475     6.477     6.479     6.482     6.482     6.485     6.485     6.487     6.488     6.490     6.492     6.494     6.494     6.495     6.495     6.497     6.499     6.499     6.499     6.503     6.502     6.503     6.507     6.508     6.507     6.508     6.511     6.513     6.513     6.516     6.518     6.518     6.520     6.523     6.525     6.526     6.528     6.529     6.531     6.532     6.535     6.539     6.540     6.540     6.542     6.544     6.546     6.548     6.549     6.554     6.552     6.555     6.562     6.565     6.569     6.572     6.572     6.575     6.577     6.579     6.580     6.582     6.585     6.585     6.588     6.591     6.595     6.596     6.598     6.600     6.603     6.604     6.607     6.608     6.611     6.613     6.617     6.619     6.622     6.624     6.630     6.631     6.633     6.636     6.638     6.639     6.642     6.644     6.645     6.647     6.650     6.652     6.655     6.657     6.658     6.662     6.664     6.665     6.667     6.670     6.671     6.673     6.674     6.677     6.679     6.682     6.683     6.685     6.688     6.690     6.694     6.695     6.697     6.699     6.700     6.703     6.704     6.706     6.709     6.710     6.711     6.713     6.716     6.717     6.719     6.722     6.724     6.726     6.731     6.733     6.736     6.739     6.742     6.744     6.744     6.747     6.750     6.754     6.754     6.759     6.761     6.763     6.764     6.768     6.770     6.772     6.775     6.777     6.778     6.782     6.783     6.787     6.788     6.790     6.793     6.795     6.798     6.800     6.807     6.808     6.814     6.815     6.819     6.822     6.824     6.824     6.826     6.829     6.831     6.832     6.835     6.837     6.838     6.841     6.843     6.845     6.848     6.850     6.852     6.854     6.856     6.858     6.859     6.861     6.862     6.864     6.867     6.869     6.871     6.873     6.876     6.878     6.880     6.883     6.885     6.886     6.890     6.891     6.893     6.894     6.897     6.899     6.902     6.904     6.905     6.909     6.913     6.915     6.918     6.925     6.933     6.937     6.940     6.940     6.942     6.945     6.947     6.948     6.948     6.950     6.952     6.954     6.957     6.959     6.963     6.965     6.966     6.970     6.974     6.976     6.978     6.979     7.003     7.005     7.010     7.013     7.013     7.014     7.016     7.017     7.019     7.020     7.024     7.026     7.033     7.040     7.049     7.055     7.057     7.060     7.062     7.062     7.064     7.066     7.070     7.072     7.074     7.079     7.081     7.083     7.088     7.096     7.098     7.105     7.109     7.111     7.112     7.116     7.120     7.123     7.127     7.130     7.133     7.135     7.139     7.142     7.145     7.150     7.153     7.156     7.160     7.163     7.166     7.170     7.176     7.179     7.185     7.187     7.191     7.197     7.204     7.207     7.211     7.215     7.219     7.226     7.231     7.235     7.240     7.245     7.250     7.256     7.261     7.269     7.271     7.276     7.280     7.285     7.291     7.298     7.302     7.307     7.313     7.319     7.326     7.330     7.335     7.339     7.346     7.353     7.358     7.364     7.371     7.375     7.381     7.389     7.396     7.405     7.411     7.419     7.429     7.438     7.448     7.458     7.466     7.478     7.490     7.500     7.513     7.526     7.538     7.551     7.564     7.578     7.592     7.607     7.622     7.637     7.653     7.668     7.683     7.700     7.718     7.735     7.753     7.770     7.790     7.809     7.829     7.850     7.872     7.895     7.918     7.941     7.965     7.989     8.013     8.035     8.059     8.083     8.107     8.131     8.155     8.177     8.200     8.221     8.242     8.263     8.280     8.299     8.319     8.336     8.354     8.371     8.390     8.408     8.425     8.443     8.460     8.477     8.493     8.511     8.528     8.546     8.563     8.582     8.599     8.618     8.637     8.654     8.673     8.691     8.709     8.728     8.748     8.765     8.785     8.804     8.822     8.841     8.858     8.878     8.895     8.913     8.931     8.948     8.966     8.983     9.001     9.020     9.036     9.054     9.072     9.089     9.105     9.123     9.139     9.157     9.174     9.191     9.209     9.225     9.242     9.259     9.275     9.292     9.310     9.328     9.343     9.361     9.376     9.395     9.411     9.428     9.444     9.462     9.477     9.494     9.511     9.529     9.547     9.564     9.582     9.597     9.614     9.631     9.648     9.665     9.683     9.702     9.719     9.735     9.752     9.770     9.788     9.806     9.821     9.841     9.859     9.876     9.894     9.911     9.929     9.946     9.963     9.981     9.998    10.015    10.031    10.048    10.063    10.080    10.096    10.110    10.125    10.142    10.158    10.174    10.188    10.203    10.217    10.233    10.247    10.262    10.277    10.291    10.307    10.320    10.337    10.349    10.363    10.378    10.392    10.405    10.419    10.435    10.446    10.462    10.474    10.487    10.502    10.516    10.529    10.542    10.555    10.569    10.580    10.593    10.606    10.617    10.629    10.641    10.654    10.665    10.679    10.689    10.702    10.715    10.725    10.738    10.750    10.764    10.773    10.788    10.800    10.814    10.827    10.839    10.854    10.867    10.878    10.895    10.908    10.923    10.935    10.950    10.962    10.976    10.989    11.001    11.015    11.029    11.042    11.056    11.070    11.083    11.095    11.111    11.125    11.135    11.150    11.163    11.178    11.190    11.203    11.217    11.232    11.245    11.259    11.272    11.285    11.298    11.312    11.324    11.341    11.353    11.367    11.382    11.394    11.409    11.423    11.435    11.449    11.466    11.480    11.493    11.508    11.521    11.535    11.548    11.560    11.576    11.590    11.604    11.618    11.632    11.645    11.661    11.673    11.691    11.705    11.720    11.735    11.749    11.765    11.777    11.794    11.810    11.826    11.842    11.857    11.873    11.891    11.905    11.920    11.935    11.950    11.967    11.985    12.000    12.018    12.035    12.051    12.067    12.082    12.098    12.115    12.132    12.148    12.169    12.183    12.202    12.218    12.240    12.255    12.273    12.292    12.311    12.333    12.347    12.369    12.385    12.406    12.423    12.445    12.462    12.483    12.505    12.525    12.543    12.564    12.585    12.604    12.625    12.646    12.669    12.687    12.708    12.729    12.749    12.770    12.791    12.811    12.833    12.857    12.875    12.895    12.918    12.938    12.959    12.982    13.003    13.024    13.048    13.071    13.090    13.113    13.135    13.157    13.182    13.198    13.216    13.240    13.262    13.287    13.309    13.331    13.353    13.375    13.402    13.418    13.443    13.467    13.489    13.509    13.529    13.552    13.568    13.591    13.611    13.630    13.648    13.667    13.685    13.703    13.723    13.739    13.756    13.773    13.791    13.807    13.826    13.842    13.857    13.877    13.893    13.908    13.928    13.942    13.957    13.971    13.990    14.004    14.016    14.031    14.047    14.059    14.075    14.091    14.104    14.119    14.133    14.144    14.161    14.173    14.187    14.200    14.210    14.224    14.236    14.250    14.260    14.276    14.286    14.302    14.315    14.328    14.339    14.352    14.363    14.376    14.387    14.396    14.412    14.426    14.429    14.445    14.454    14.468    14.477    14.487    14.507    14.517    14.525    14.537    14.550    14.560    14.566    14.578    14.586    14.599    14.612    14.622    14.637    14.654    14.663    14.675    14.689    14.700    14.716    14.724    14.735    14.744    14.765    14.772    14.783    14.792    14.802    14.816    14.826    14.835    14.852    14.869    14.876    14.889    14.898    14.908    14.914    14.925    14.932    14.954    14.960    14.971    14.981    14.990    14.999    15.010    15.020    15.027    15.046    15.055    15.066    15.073    15.081    15.092    15.106    15.113    15.137    15.143    15.157    15.176    15.189    15.202    15.211    15.220    15.238    15.262    15.275    15.281    15.291    15.303    15.316    15.329    15.337    15.349    15.364    15.376    15.387    15.406    15.415    15.425    15.432    15.455    15.460    15.465    15.478    15.488    15.496    15.499    15.508    15.523    15.531    15.537    15.545    15.560    15.576    15.589    15.595    15.609    15.616    15.633    15.637    15.655    15.661    15.665    15.679    15.687    15.697    15.704    15.711    15.726    15.745    15.745    15.757    15.764    15.778    15.789    15.794    15.802    15.811    15.831    15.833    15.841    15.864    15.874    15.883    15.904    15.908    15.921    15.927    15.935    15.943    15.946    15.961    15.972    15.977    15.981    15.997    16.003    16.006    16.025    16.032    16.039    16.048    16.059    16.064    16.077    16.089    16.095    16.109    16.115    16.120    16.127    16.133    16.144    16.153    16.159    16.164    16.176    16.187    16.195    16.205    16.211    16.220    16.229    16.237    16.242    16.254    16.260    16.274    16.291    16.294    16.303    16.312    16.326    16.337    16.344    16.350    16.354    16.357    16.358    16.361    16.361    16.363    16.363    16.365    16.363    16.362    16.362    16.361    16.361    16.358    16.355    16.353    16.348    16.342    16.335    16.326    16.315    16.310    16.303    16.295    16.289    16.279    16.274    16.268    16.254    16.245    16.238    16.232    16.211    16.202    16.196    16.183    16.177    16.171    16.164    16.159    16.152    16.141    16.133    16.128    16.125    16.120    16.105    16.099    16.089    16.078    16.066    16.060    16.053    16.044    16.032    16.025    16.019    16.013    16.006    16.002    15.994    15.985    15.979    15.977    15.963    15.951    15.946    15.943    15.937    15.927    15.915    15.912    15.908    15.902    15.883    15.877    15.872    15.866    15.859    15.848    15.840    15.835    15.825
[truncated: 22,285,239 more chars]
