# Supplementary material for: The near-field tsunami generated by the 15 January 2022 eruption of the Hunga Tonga-Hunga Ha’apai volcano and its impact on Tongatapu, Tonga
Source: Sci Rep. 2022 Sep 7;12:15187. doi: 10.1038/s41598-022-19486-w (PMC9452557; doi:10.1038/s41598-022-19486-w)
Supplement: Supplementary file 3 — Supplementary Information 3. [file 41598_2022_19486_MOESM3_ESM.zip › T025R3arr.asc]

ncols                      1800
nrows                      1260
xllcorner              -175.500
yllcorner               -21.300
cellsize      0.000277777784504
NODATA_value  -9999
     5.638     5.633     5.637     5.631     5.656     5.628     5.624     5.633     5.626     5.629     5.640     5.680     5.680     5.648     5.608     5.613     5.620     5.615     5.662     5.660     5.658     5.665     5.668     5.620     5.624     5.567     5.560     5.567     5.482     5.500     5.482     5.488     5.482     5.474     5.482     5.522     5.529     5.495     5.474     5.454     5.441     5.433     5.431     5.427     5.417     5.413     5.410     5.410     5.410     5.410     5.410     5.410     5.410     5.413     5.413     5.410     5.410     5.410     5.410     5.410     5.417     5.417     5.417     5.410     5.410     5.410     5.410     5.410     5.413     5.413     5.410     5.410     5.410     5.410     5.410     5.410     5.410     5.410     5.410     5.410     5.410     5.410     5.410     5.410     5.410     5.410     5.410     5.410     5.410     5.413     5.417     5.419     5.417     5.413     5.410     5.410     5.410     5.410     5.410     5.410     5.410     5.413     5.417     5.421     5.431     5.433     5.433     5.442     5.473     5.482     5.529     5.550     5.608     5.615     5.622     5.629     5.660     5.667     5.634     5.663     5.660     5.660     5.663     5.677     5.678     5.677     5.672     5.667     5.660     5.665     5.658     5.665     5.662     5.663     5.663     5.634     5.658     5.663     5.658     5.662     5.660     5.667     5.680     5.660     5.680     5.662     5.667     5.660     5.663     5.686     5.667     5.692     5.694     5.695     5.675     5.677     5.678     5.685     5.688     5.685     5.686     5.694     5.692     5.695     5.691     5.697     5.686     5.705     5.689     5.705     5.689     5.710     5.697     5.700     5.700     5.698     5.702     5.658     5.662     5.712     5.703     5.712     5.714     5.708     5.714     5.718     5.717     5.720     5.726     5.731     5.680     5.726     5.728     5.731     5.683     5.678     5.715     5.714     5.718     5.715     5.712     5.720     5.705     5.702     5.702     5.689     5.694     5.695     5.694     5.695     5.691     5.695     5.695     5.688     5.686     5.688     5.685     5.683     5.685     5.686     5.686     5.685     5.692     5.688     5.689     5.692     5.695     5.694     5.667     5.695     5.694     5.718     5.723     5.721     5.715     5.718     5.718     5.721     5.721     5.721     5.718     5.715     5.715     5.717     5.714     5.710     5.721     5.686     5.718     5.723     5.708     5.710     5.708     5.708     5.707     5.705     5.702     5.697     5.695     5.694     5.694     5.698     5.702     5.723     5.721     5.720     5.714     5.708     5.708     5.703     5.700     5.705     5.700     5.705     5.707     5.705     5.707     5.708     5.708     5.710     5.707     5.707     5.715     5.708     5.677     5.678     5.675     5.675     5.678     5.678     5.683     5.688     5.685     5.680     5.673     5.675     5.673     5.672     5.678     5.673     5.675     5.673     5.672     5.675     5.678     5.678     5.680     5.680     5.680     5.675     5.677     5.675     5.673     5.678     5.675     5.677     5.672     5.673     5.672     5.670     5.672     5.672     5.672     5.672     5.663     5.665     5.663     5.663     5.658     5.663     5.660     5.668     5.649     5.670     5.663     5.660     5.660     5.658     5.656     5.665     5.667     5.665     5.660     5.658     5.662     5.668     5.654     5.686     5.665     5.662     5.667     5.673     5.677     5.662     5.645     5.665     5.638     5.663     5.656     5.654     5.633     5.634     5.633     5.660     5.652     5.660     5.654     5.660     5.658     5.662     5.667     5.670     5.675     5.672     5.672     5.677     5.673     5.673     5.678     5.680     5.680     5.660     5.658     5.658     5.631     5.633     5.629     5.660     5.634     5.652     5.683     5.673     5.680     5.675     5.680     5.680     5.665     5.683     5.682     5.662     5.611     5.673     5.629     5.635     5.660     5.633     5.658     5.613     5.622     5.639     5.617     5.656     5.611     5.609     5.613     5.624     5.615     5.620     5.618     5.622     5.624     5.618     5.622     5.615     5.624     5.615     5.624     5.626     5.633     5.626     5.631     5.626     5.633     5.656     5.658     5.654     5.660     5.658     5.665     5.658     5.663     5.658     5.660     5.658     5.665     5.668     5.660     5.658     5.658     5.656     5.668     5.660     5.668     5.663     5.665     5.668     5.639     5.660     5.660     5.654     5.654     5.660     5.660     5.658     5.663     5.662     5.660     5.660     5.660     5.658     5.662     5.668     5.675     5.680     5.685     5.685     5.683     5.686     5.611     5.668     5.675     5.675     5.677     5.665     5.662     5.662     5.665     5.660     5.665     5.660     5.660     5.662     5.660     5.738     5.673     5.725     5.675     5.723     5.718     5.718     5.714     5.702     5.700     5.697     5.695     5.694     5.695     5.658     5.718     5.717     5.678     5.683     5.686     5.683     5.683     5.683     5.688     5.721     5.715     5.705     5.705     5.710     5.728     5.731     5.726     5.678     5.683     5.691     5.723     5.720     5.718     5.712     5.710     5.710     5.717     5.728     5.728     5.725     5.726     5.725     5.715     5.707     5.715     5.723     5.717     5.757     5.752     5.744     5.748     5.743     5.740     5.743     5.772     5.766     5.790     5.787     5.790     5.792     5.794     5.725     5.794     5.797     5.800     5.802     5.769     5.806     5.812     5.807     5.812     5.809     5.815     5.766     5.807     5.812     5.794     5.800     5.794     5.796     5.794     5.796     5.840     5.837     5.812     5.833     5.817     5.818     5.815     5.823     5.825     5.823     5.830     5.826     5.811     5.823     5.820     5.820     5.818     5.825     5.890     5.869     5.856     5.852     5.851     5.863     5.869     5.869     5.857     5.859     5.865     5.855     5.846     5.844     5.849     5.844     5.848     5.857     5.852     5.861     5.919     5.920     5.894     5.922     5.894     5.902     5.894     5.892     5.889     5.887     5.887     5.887     5.883     5.885     5.889     5.887     5.889     5.890     5.890     5.908     5.904     5.898     5.902     5.899     5.935     5.932     5.930     5.927     5.927     5.925     5.927     5.940     5.927     5.940     5.964     5.964     5.973     5.974     5.977     5.967     5.981     5.990     5.994     5.962     5.959     5.997     5.995     5.997     6.005     6.010     5.977     6.018     6.016     5.994     5.960     6.021     6.025     6.025     6.023     6.023     6.028     6.031     6.031     6.018     6.021     6.018     6.028     6.029     6.029     6.032     6.032     6.040     6.042     6.043     6.043     6.046     6.048     6.050     6.053     6.055     6.057     6.060     6.062     6.065     6.070     6.070     6.071     6.073     6.073     6.073     6.073     6.073     6.076     6.076     6.076     6.076     6.078     6.079     6.079     6.083     6.085     6.086     6.088     6.089     6.089     6.097     6.099     6.099     6.100     6.102     6.104     6.105     6.107     6.109     6.109     6.111     6.111     6.113     6.114     6.114     6.129     6.127     6.126     6.127     6.130     6.131     6.135     6.139     6.140     6.143     6.146     6.148     6.154     6.155     6.157     6.159     6.161     6.162     6.166     6.168     6.171     6.175     6.178     6.181     6.185     6.189     6.193     6.198     6.200     6.202     6.208     6.211     6.212     6.214     6.215     6.219     6.220     6.220     6.224     6.227     6.227     6.229     6.232     6.233     6.235     6.238     6.239     6.241     6.244     6.246     6.247     6.250     6.253     6.255     6.256     6.256     6.258     6.260     6.261     6.263     6.269     6.271     6.271     6.276     6.278     6.280     6.283     6.285     6.286     6.288     6.290     6.291     6.292     6.296     6.297     6.300     6.302     6.305     6.307     6.308     6.312     6.315     6.316     6.319     6.319     6.321     6.322     6.325     6.325     6.328     6.331     6.332     6.335     6.339     6.341     6.343     6.346     6.346     6.350     6.352     6.353     6.355     6.360     6.360     6.363     6.364     6.366     6.367     6.371     6.372     6.375     6.377     6.378     6.380     6.382     6.385     6.387     6.391     6.392     6.394     6.398     6.400     6.402     6.404     6.405     6.407     6.408     6.408     6.409     6.413     6.414     6.415     6.417     6.421     6.428     6.430     6.430     6.432     6.435     6.436     6.438     6.441     6.442     6.443     6.445     6.446     6.448     6.452     6.454     6.455     6.459     6.463     6.465     6.468     6.469     6.470     6.472     6.475     6.476     6.477     6.478     6.480     6.483     6.485     6.488     6.493     6.495     6.495     6.499     6.501     6.501     6.503     6.506     6.507     6.509     6.510     6.513     6.516     6.519     6.520     6.524     6.528     6.530     6.533     6.536     6.536     6.539     6.541     6.542     6.545     6.547     6.550     6.554     6.557     6.559     6.564     6.567     6.569     6.571     6.572     6.576     6.577     6.579     6.582     6.587     6.588     6.590     6.595     6.596     6.598     6.602     6.604     6.604     6.607     6.609     6.611     6.614     6.616     6.618     6.621     6.624     6.626     6.629     6.628     6.628     6.629     6.630     6.635     6.640     6.642     6.644     6.647     6.649     6.652     6.654     6.656     6.659     6.662     6.665     6.665     6.668     6.672     6.672     6.672     6.673     6.675     6.680     6.682     6.683     6.688     6.691     6.693     6.695     6.695     6.696     6.698     6.704     6.706     6.712     6.713     6.713     6.719     6.720     6.724     6.728     6.728     6.730     6.733     6.738     6.742     6.744     6.747     6.752     6.760     6.762     6.763     6.763     6.763     6.769     6.774     6.774     6.776     6.781     6.783     6.785     6.795     6.797     6.802     6.812     6.817     6.818     6.818     6.820     6.822     6.827     6.829     6.831     6.835     6.836     6.838     6.860     6.862     6.863     6.867     6.869     6.871     6.876     6.878     6.878     6.883     6.887     6.888     6.893     6.898     6.902     6.914     6.921     6.922     6.930     6.932     6.933     6.936     6.938     6.941     6.947     6.950     6.954     6.960     6.962     6.965     6.972     6.975     6.977     6.981     6.983     6.988     6.990     6.995     6.999     7.007     7.011     7.015     7.021     7.024     7.026     7.033     7.037     7.040     7.049     7.052     7.055     7.063     7.066     7.070     7.073     7.077     7.080     7.086     7.089     7.092     7.098     7.102     7.106     7.118     7.120     7.125     7.132     7.135     7.140     7.146     7.150     7.154     7.161     7.167     7.172     7.177     7.182     7.189     7.200     7.205     7.211     7.224     7.230     7.236     7.248     7.256     7.263     7.277     7.285     7.292     7.309     7.319     7.327     7.346     7.356     7.365     7.385     7.397     7.407     7.429     7.441     7.452     7.474     7.487     7.496     7.518     7.532     7.542     7.566     7.580     7.591     7.616     7.632     7.642     7.670     7.685     7.697     7.724     7.739     7.752     7.780     7.795     7.809     7.839     7.855     7.869     7.900     7.917     7.932     7.962     7.981     7.994     8.023     8.040     8.054     8.079     8.094     8.107     8.133     8.147     8.159     8.183     8.196     8.210     8.235     8.249     8.260     8.289     8.302     8.315     8.340     8.354     8.368     8.394     8.409     8.420     8.447     8.462     8.475     8.504     8.516     8.529     8.558     8.574     8.586     8.615     8.630     8.644     8.670     8.685     8.700     8.726     8.741     8.754     8.781     8.797     8.811     8.839     8.854     8.867     8.894     8.911     8.925     8.954     8.972     8.985     9.012     9.027     9.042     9.069     9.085     9.099     9.127     9.143     9.158     9.187     9.202     9.216     9.243     9.261     9.275     9.300     9.316     9.328     9.354     9.368     9.381     9.405     9.417     9.428     9.450     9.464     9.474     9.495     9.507     9.517     9.535     9.547     9.557     9.576     9.585     9.594     9.611     9.621     9.629     9.646     9.654     9.661     9.678     9.687     9.695     9.709     9.719     9.726     9.743     9.750     9.759     9.774     9.783     9.792     9.807     9.816     9.824     9.842     9.852     9.861     9.874     9.883     9.893     9.911     9.921     9.930     9.948     9.958     9.969     9.983     9.992    10.002    10.018    10.029    10.039    10.056    10.064    10.074    10.091    10.100    10.109    10.130    10.141    10.151    10.167    10.178    10.191    10.210    10.219    10.230    10.250    10.259    10.269    10.289    10.300    10.314    10.331    10.340    10.352    10.374    10.385    10.396    10.416    10.428    10.439    10.459    10.469    10.480    10.499    10.510    10.522    10.541    10.554    10.565    10.589    10.600    10.613    10.633    10.646    10.653    10.676    10.687    10.697    10.719    10.730    10.740    10.765    10.776    10.787    10.807    10.818    10.831    10.848    10.857    10.868    10.887    10.897    10.910    10.932    10.942    10.955    10.974    10.985    10.993    11.015    11.028    11.040    11.064    11.072    11.082    11.103    11.113    11.122    11.145    11.155    11.168    11.188    11.200    11.213    11.237    11.250    11.264    11.283    11.296    11.311    11.332    11.347    11.359    11.381    11.395    11.405    11.427    11.441    11.457    11.478    11.491    11.504    11.528    11.543    11.554    11.580    11.591    11.605    11.628    11.643    11.657    11.685    11.695    11.711    11.736    11.752    11.764    11.793    11.809    11.824    11.849    11.867    11.881    11.912    11.929    11.947    11.972    11.988    12.006    12.038    12.057    12.074    12.102    12.119    12.139    12.173    12.190    12.206    12.237    12.256    12.275    12.307    12.326    12.343    12.381    12.397    12.414    12.449    12.467    12.489    12.526    12.545    12.564    12.600    12.621    12.638    12.678    12.694    12.716    12.745    12.761    12.781    12.815    12.832    12.852    12.880    12.900    12.921    12.950    12.964    12.983    13.013    13.030    13.042    13.070    13.087    13.102    13.131    13.148    13.162    13.189    13.207    13.220    13.247    13.264    13.281    13.306    13.324    13.338    13.363    13.379    13.393    13.419    13.432    13.446    13.472    13.485    13.499    13.525    13.540    13.552    13.574    13.589    13.602    13.627    13.640    13.654    13.677    13.690    13.704    13.726    13.743    13.759    13.789    13.805    13.820    13.844    13.857    13.872    13.900    13.915    13.930    13.956    13.973    13.987    14.014    14.031    14.049    14.079    14.093    14.107    14.137    14.155    14.172    14.200    14.221    14.239    14.270    14.287    14.305    14.330    14.349    14.361    14.390    14.406    14.422    14.452    14.470    14.485    14.510    14.527    14.546    14.566    14.576    14.592    14.614    14.628    14.637    14.661    14.676    14.689    14.712    14.724    14.731    14.749    14.765    14.777    14.793    14.805    14.813    14.837    14.846    14.854    14.863    14.878    14.893    14.912    14.921    14.926    14.937    14.948    14.958    14.969    14.975    14.980    14.992    15.000    15.006    15.020    15.032    15.038    15.057    15.072    15.080    15.091    15.096    15.101    15.111    15.126    15.131    15.142    15.163    15.169    15.177    15.181    15.185    15.197    15.206    15.220    15.231    15.235    15.239    15.251    15.255    15.268    15.279    15.302    15.304    15.309    15.314    15.332    15.337    15.349    15.361    15.369    15.372    15.393    15.404    15.414    15.422    15.432    15.435    15.448    15.455    15.462    15.475    15.488    15.491    15.492    15.492    15.529    15.533    15.540    15.566    15.568    15.574    15.578    15.586    15.594    15.589    15.624    15.620    15.623    15.663    15.675    15.685    15.681    15.678    15.711    15.716    15.727    15.731    15.735    15.739    15.761    15.763    15.766    15.769    15.772    15.785    15.799    15.805    15.813    15.816    15.835    15.849    15.854    15.868    15.881    15.883    15.897    15.909    15.912    15.917    15.920    15.935    15.943    15.971    15.980    15.980    15.989    16.001    16.006    16.011    16.018    16.039    16.062    16.065    16.072    16.081    16.097    16.097    16.131    16.137    16.139    16.149    16.157    16.157    16.161    16.180    16.185    16.196    16.201    16.208    16.214    16.217    16.222    16.228    16.228    16.228    16.226    16.226    16.226    16.230    16.230    16.228    16.224    16.220    16.220    16.219    16.196    16.193    16.191    16.187    16.185    16.144    16.137    16.133    16.125    16.120    16.113    16.102    16.095    16.081    16.067    16.065    16.059    16.044    16.037    16.035    16.020    16.018    16.000    15.994    15.971    15.968    15.967    15.946    15.945    15.945    15.941    15.927    15.919    15.914    15.904    15.879    15.876    15.872    15.854    15.847    15.846    15.824    15.821    15.820    15.797    15.794    15.790    15.772    15.769    15.763    15.755    15.753    15.747    15.729    15.726    15.702    15.689    15.685    15.680    15.664    15.661    15.658    15.643    15.640    15.637    15.618    15.614    15.616    15.595    15.579    15.574
     5.618     5.624     5.631     5.624     5.629     5.635     5.629     5.688     5.637     5.682     5.683     5.615     5.635     5.683     5.613     5.620     5.615     5.622     5.660     5.639     5.665     5.658     5.634     5.626     5.620     5.624     5.513     5.482     5.474     5.454     5.474     5.482     5.474     5.480     5.473     5.480     5.450     5.488     5.474     5.448     5.439     5.433     5.431     5.423     5.417     5.413     5.410     5.410     5.410     5.410     5.410     5.410     5.410     5.413     5.413     5.410     5.410     5.410     5.413     5.413     5.419     5.417     5.419     5.413     5.413     5.410     5.410     5.410     5.413     5.413     5.410     5.410     5.410     5.413     5.415     5.415     5.413     5.410     5.410     5.410     5.410     5.410     5.413     5.415     5.415     5.413     5.410     5.410     5.410     5.413     5.417     5.421     5.417     5.413     5.410     5.410     5.410     5.410     5.410     5.410     5.410     5.413     5.417     5.423     5.431     5.433     5.433     5.442     5.456     5.476     5.522     5.529     5.564     5.606     5.613     5.622     5.631     5.628     5.626     5.633     5.668     5.665     5.689     5.680     5.680     5.673     5.667     5.672     5.667     5.658     5.629     5.620     5.629     5.635     5.633     5.670     5.667     5.668     5.663     5.658     5.677     5.682     5.677     5.667     5.675     5.668     5.683     5.665     5.683     5.680     5.672     5.667     5.697     5.700     5.680     5.705     5.682     5.708     5.685     5.707     5.689     5.698     5.695     5.697     5.695     5.700     5.705     5.685     5.705     5.689     5.708     5.698     5.703     5.675     5.705     5.703     5.710     5.717     5.710     5.717     5.712     5.717     5.710     5.717     5.715     5.717     5.721     5.725     5.721     5.728     5.732     5.728     5.732     5.735     5.731     5.682     5.712     5.720     5.720     5.712     5.723     5.705     5.695     5.695     5.697     5.694     5.698     5.697     5.698     5.694     5.698     5.695     5.691     5.695     5.689     5.691     5.691     5.688     5.685     5.688     5.691     5.683     5.688     5.691     5.694     5.697     5.697     5.702     5.697     5.695     5.698     5.726     5.725     5.721     5.725     5.721     5.725     5.720     5.725     5.721     5.723     5.718     5.723     5.723     5.708     5.715     5.691     5.688     5.694     5.723     5.725     5.721     5.714     5.697     5.710     5.705     5.710     5.703     5.700     5.698     5.673     5.703     5.702     5.697     5.718     5.721     5.718     5.712     5.710     5.702     5.702     5.703     5.702     5.700     5.705     5.707     5.710     5.712     5.714     5.715     5.712     5.714     5.683     5.688     5.680     5.678     5.680     5.677     5.678     5.682     5.680     5.685     5.682     5.685     5.680     5.675     5.680     5.675     5.682     5.677     5.672     5.675     5.673     5.677     5.683     5.682     5.685     5.683     5.685     5.683     5.678     5.682     5.678     5.677     5.678     5.678     5.677     5.678     5.677     5.672     5.673     5.675     5.673     5.675     5.668     5.667     5.670     5.668     5.665     5.660     5.667     5.670     5.668     5.672     5.660     5.660     5.662     5.663     5.667     5.660     5.668     5.670     5.665     5.667     5.660     5.663     5.660     5.667     5.688     5.665     5.685     5.680     5.675     5.680     5.647     5.668     5.662     5.682     5.656     5.660     5.638     5.638     5.635     5.638     5.660     5.680     5.667     5.662     5.660     5.667     5.634     5.649     5.656     5.675     5.678     5.673     5.682     5.673     5.682     5.613     5.665     5.660     5.663     5.634     5.636     5.658     5.667     5.643     5.639     5.658     5.678     5.682     5.675     5.559     5.683     5.667     5.658     5.667     5.660     5.678     5.620     5.611     5.613     5.658     5.615     5.656     5.663     5.620     5.644     5.617     5.611     5.613     5.618     5.617     5.620     5.617     5.622     5.618     5.624     5.618     5.622     5.611     5.628     5.622     5.629     5.622     5.638     5.629     5.626     5.631     5.642     5.645     5.631     5.636     5.634     5.658     5.663     5.665     5.650     5.665     5.662     5.667     5.660     5.665     5.660     5.680     5.665     5.667     5.663     5.665     5.660     5.667     5.673     5.667     5.662     5.665     5.670     5.665     5.660     5.660     5.662     5.660     5.665     5.662     5.667     5.665     5.663     5.667     5.662     5.663     5.678     5.682     5.678     5.686     5.685     5.686     5.688     5.689     5.686     5.682     5.685     5.678     5.682     5.691     5.680     5.683     5.660     5.668     5.660     5.665     5.667     5.675     5.667     5.738     5.675     5.737     5.735     5.731     5.682     5.721     5.708     5.703     5.702     5.672     5.698     5.698     5.702     5.700     5.665     5.720     5.715     5.688     5.689     5.686     5.692     5.686     5.707     5.721     5.715     5.708     5.710     5.703     5.732     5.695     5.689     5.685     5.688     5.737     5.732     5.694     5.726     5.720     5.715     5.723     5.720     5.729     5.723     5.728     5.723     5.718     5.714     5.721     5.723     5.718     5.723     5.720     5.723     5.759     5.752     5.740     5.744     5.754     5.735     5.703     5.797     5.794     5.797     5.796     5.796     5.799     5.799     5.802     5.797     5.807     5.806     5.812     5.763     5.809     5.768     5.773     5.812     5.770     5.787     5.817     5.797     5.796     5.799     5.796     5.799     5.806     5.814     5.812     5.839     5.817     5.820     5.823     5.822     5.826     5.825     5.831     5.828     5.831     5.828     5.820     5.825     5.820     5.823     5.820     5.874     5.864     5.860     5.856     5.854     5.861     5.869     5.870     5.860     5.870     5.862     5.869     5.874     5.850     5.848     5.852     5.911     5.870     5.919     5.922     5.922     5.924     5.924     5.922     5.890     5.894     5.899     5.894     5.892     5.889     5.890     5.894     5.890     5.892     5.894     5.889     5.892     5.896     5.899     5.904     5.911     5.917     5.920     5.904     5.920     5.938     5.933     5.932     5.932     5.930     5.935     5.947     5.944     5.947     5.967     5.968     5.974     5.979     5.981     5.962     5.973     5.995     5.970     5.997     5.997     5.999     6.000     6.000     5.981     6.013     6.015     5.988     5.997     6.025     5.966     5.970     6.028     6.026     6.026     6.031     6.031     6.035     6.031     6.037     6.039     6.040     6.035     6.035     6.035     6.035     6.037     6.043     6.045     6.045     6.048     6.050     6.052     6.055     6.055     6.060     6.062     6.065     6.068     6.068     6.070     6.075     6.076     6.076     6.078     6.078     6.079     6.079     6.081     6.081     6.081     6.083     6.083     6.085     6.085     6.088     6.089     6.091     6.092     6.094     6.099     6.097     6.100     6.102     6.104     6.107     6.109     6.109     6.111     6.111     6.113     6.114     6.116     6.116     6.125     6.130     6.130     6.132     6.132     6.133     6.135     6.137     6.140     6.143     6.145     6.148     6.152     6.154     6.157     6.159     6.162     6.164     6.166     6.168     6.171     6.172     6.177     6.180     6.183     6.187     6.191     6.196     6.200     6.203     6.206     6.209     6.213     6.219     6.219     6.220     6.222     6.225     6.227     6.229     6.230     6.230     6.233     6.235     6.238     6.238     6.239     6.241     6.244     6.247     6.249     6.252     6.253     6.256     6.258     6.260     6.261     6.263     6.265     6.266     6.269     6.269     6.272     6.274     6.278     6.280     6.281     6.285     6.287     6.288     6.289     6.292     6.293     6.296     6.297     6.300     6.302     6.305     6.307     6.308     6.312     6.313     6.316     6.321     6.321     6.322     6.324     6.325     6.327     6.330     6.331     6.332     6.335     6.339     6.341     6.344     6.346     6.348     6.350     6.352     6.353     6.356     6.358     6.361     6.363     6.364     6.366     6.368     6.371     6.372     6.375     6.377     6.378     6.381     6.382     6.385     6.387     6.389     6.392     6.396     6.398     6.400     6.402     6.404     6.405     6.407     6.409     6.410     6.411     6.414     6.415     6.416     6.419     6.422     6.424     6.430     6.432     6.435     6.435     6.436     6.439     6.441     6.442     6.445     6.446     6.448     6.449     6.452     6.454     6.457     6.459     6.463     6.466     6.468     6.469     6.471     6.472     6.474     6.476     6.478     6.479     6.481     6.483     6.485     6.488     6.491     6.495     6.497     6.499     6.501     6.504     6.504     6.506     6.509     6.510     6.511     6.513     6.516     6.519     6.520     6.524     6.528     6.530     6.533     6.535     6.537     6.539     6.542     6.544     6.545     6.548     6.549     6.552     6.555     6.559     6.562     6.565     6.569     6.571     6.574     6.576     6.579     6.581     6.583     6.585     6.588     6.591     6.593     6.595     6.598     6.600     6.602     6.604     6.609     6.611     6.613     6.614     6.618     6.619     6.620     6.621     6.622     6.628     6.630     6.632     6.632     6.633     6.637     6.640     6.645     6.645     6.647     6.649     6.652     6.654     6.656     6.658     6.661     6.663     6.666     6.668     6.670     6.672     6.675     6.677     6.678     6.680     6.680     6.685     6.687     6.688     6.691     6.695     6.698     6.699     6.699     6.701     6.706     6.707     6.710     6.714     6.716     6.720     6.724     6.724     6.730     6.731     6.733     6.737     6.743     6.747     6.752     6.752     6.755     6.760     6.763     6.765     6.767     6.769     6.772     6.774     6.776     6.778     6.780     6.783     6.791     6.802     6.802     6.805     6.812     6.816     6.820     6.820     6.822     6.824     6.827     6.831     6.835     6.839     6.839     6.848     6.862     6.867     6.865     6.867     6.871     6.874     6.878     6.879     6.883     6.883     6.887     6.890     6.893     6.897     6.900     6.912     6.921     6.924     6.930     6.932     6.935     6.936     6.939     6.942     6.944     6.950     6.957     6.960     6.963     6.966     6.970     6.975     6.978     6.981     6.985     6.989     6.992     6.996     7.002     7.006     7.011     7.017     7.022     7.025     7.029     7.033     7.039     7.042     7.046     7.052     7.057     7.061     7.067     7.070     7.075     7.080     7.082     7.088     7.091     7.095     7.100     7.105     7.108     7.113     7.120     7.125     7.131     7.136     7.141     7.146     7.152     7.157     7.161     7.169     7.173     7.177     7.185     7.191     7.198     7.204     7.213     7.220     7.228     7.236     7.244     7.256     7.265     7.275     7.285     7.296     7.305     7.319     7.330     7.341     7.354     7.367     7.380     7.396     7.409     7.422     7.440     7.455     7.469     7.487     7.502     7.516     7.533     7.549     7.564     7.583     7.600     7.614     7.635     7.652     7.667     7.687     7.705     7.722     7.742     7.760     7.777     7.798     7.817     7.833     7.855     7.875     7.893     7.915     7.936     7.956     7.978     7.999     8.017     8.039     8.059     8.077     8.097     8.114     8.131     8.150     8.169     8.185     8.204     8.219     8.235     8.254     8.270     8.285     8.306     8.322     8.339     8.358     8.374     8.390     8.411     8.426     8.444     8.464     8.482     8.498     8.518     8.535     8.551     8.574     8.592     8.606     8.628     8.647     8.664     8.685     8.702     8.719     8.739     8.757     8.772     8.794     8.813     8.830     8.852     8.870     8.887     8.907     8.927     8.944     8.966     8.985     9.002     9.024     9.042     9.060     9.080     9.099     9.118     9.139     9.157     9.176     9.197     9.216     9.235     9.255     9.273     9.291     9.312     9.330     9.346     9.367     9.381     9.400     9.418     9.433     9.447     9.465     9.479     9.492     9.510     9.524     9.537     9.552     9.565     9.577     9.591     9.602     9.614     9.627     9.641     9.650     9.664     9.675     9.685     9.696     9.707     9.717     9.728     9.741     9.748     9.763     9.772     9.783     9.794     9.805     9.816     9.827     9.837     9.848     9.863     9.871     9.883     9.893     9.905     9.916     9.929     9.941     9.954     9.967     9.978     9.990    10.004    10.013    10.026    10.039    10.050    10.060    10.074    10.087    10.098    10.111    10.122    10.135    10.150    10.159    10.174    10.187    10.200    10.213    10.227    10.239    10.253    10.269    10.281    10.293    10.309    10.322    10.335    10.348    10.362    10.375    10.393    10.405    10.419    10.433    10.448    10.460    10.477    10.485    10.501    10.516    10.531    10.542    10.559    10.576    10.589    10.604    10.620    10.633    10.649    10.664    10.676    10.692    10.705    10.719    10.735    10.749    10.762    10.781    10.795    10.807    10.822    10.835    10.850    10.867    10.878    10.890    10.904    10.917    10.932    10.949    10.961    10.976    10.988    11.004    11.016    11.033    11.046    11.060    11.075    11.091    11.105    11.119    11.131    11.143    11.161    11.173    11.187    11.202    11.220    11.232    11.251    11.266    11.283    11.300    11.314    11.329    11.347    11.363    11.379    11.399    11.412    11.427    11.443    11.460    11.478    11.496    11.510    11.525    11.544    11.559    11.577    11.594    11.610    11.624    11.643    11.661    11.677    11.697    11.714    11.732    11.752    11.768    11.786    11.807    11.824    11.842    11.863    11.881    11.900    11.921    11.942    11.964    11.985    12.004    12.026    12.050    12.072    12.091    12.114    12.139    12.157    12.181    12.206    12.227    12.250    12.272    12.294    12.318    12.340    12.365    12.390    12.414    12.433    12.458    12.481    12.509    12.535    12.554    12.583    12.607    12.632    12.655    12.680    12.708    12.730    12.754    12.776    12.797    12.822    12.843    12.866    12.889    12.913    12.938    12.960    12.979    13.001    13.024    13.042    13.063    13.083    13.102    13.118    13.141    13.161    13.182    13.203    13.222    13.238    13.261    13.281    13.298    13.316    13.339    13.355    13.377    13.397    13.415    13.435    13.453    13.470    13.491    13.505    13.523    13.543    13.559    13.574    13.592    13.610    13.629    13.646    13.662    13.680    13.698    13.717    13.732    13.750    13.771    13.787    13.813    13.832    13.850    13.866    13.883    13.900    13.919    13.939    13.956    13.976    14.000    14.016    14.036    14.057    14.075    14.098    14.114    14.135    14.155    14.181    14.196    14.222    14.241    14.263    14.291    14.307    14.328    14.348    14.366    14.386    14.412    14.425    14.445    14.471    14.489    14.508    14.526    14.543    14.565    14.585    14.595    14.611    14.628    14.637    14.648    14.665    14.680    14.691    14.706    14.719    14.726    14.737    14.752    14.765    14.781    14.791    14.800    14.817    14.833    14.844    14.854    14.862    14.880    14.895    14.912    14.928    14.935    14.944    14.954    14.965    14.975    14.983    14.990    14.995    15.004    15.010    15.025    15.032    15.037    15.050    15.077    15.085    15.092    15.100    15.105    15.112    15.126    15.131    15.136    15.149    15.175    15.180    15.183    15.190    15.190    15.224    15.232    15.239    15.245    15.253    15.263    15.270    15.277    15.292    15.307    15.311    15.318    15.326    15.332    15.346    15.360    15.369    15.378    15.389    15.399    15.414    15.425    15.432    15.435    15.442    15.457    15.470    15.474    15.489    15.494    15.497    15.503    15.524    15.527    15.533    15.568    15.572    15.576    15.581    15.586    15.593    15.604    15.609    15.621    15.623    15.668    15.677    15.683    15.681    15.685    15.691    15.719    15.729    15.732    15.738    15.741    15.747    15.766    15.770    15.770    15.778    15.787    15.794    15.797    15.815    15.816    15.835    15.849    15.855    15.862    15.872    15.883    15.904    15.909    15.914    15.919    15.924    15.932    15.940    15.967    15.980    15.982    15.987    15.994    16.005    16.010    16.013    16.020    16.063    16.068    16.074    16.079    16.099    16.102    16.107    16.129    16.140    16.152    16.156    16.159    16.165    16.181    16.185    16.193    16.200    16.209    16.214    16.219    16.224    16.226    16.228    16.226    16.224    16.224    16.226    16.226    16.226    16.226    16.224    16.222    16.219    16.219    16.204    16.193    16.189    16.187    16.156    16.145    16.138    16.132    16.129    16.122    16.115    16.104    16.094    16.078    16.068    16.065    16.060    16.046    16.044    16.036    16.026    16.016    15.996    15.987    15.976    15.974    15.970    15.961    15.946    15.943    15.940    15.929    15.919    15.919    15.902    15.888    15.876    15.861    15.857    15.853    15.837    15.832    15.827    15.811    15.803    15.797    15.794    15.776    15.775    15.763    15.758    15.756    15.752    15.735    15.722    15.705    15.694    15.689    15.685    15.668    15.666    15.661    15.652    15.647    15.645    15.612    15.612    15.604    15.586    15.579    15.576
     5.673     5.615     5.622     5.629     5.622     5.629     5.660     5.680     5.686     5.642     5.631     5.620     5.613     5.680     5.685     5.677     5.683     5.660     5.665     5.658     5.665     5.634     5.613     5.606     5.613     5.567     5.482     5.488     5.480     5.474     5.482     5.489     5.482     5.474     5.480     5.522     5.515     5.482     5.473     5.450     5.433     5.433     5.431     5.423     5.421     5.417     5.413     5.410     5.410     5.413     5.410     5.410     5.413     5.417     5.417     5.413     5.410     5.410     5.413     5.417     5.421     5.423     5.421     5.417     5.413     5.410     5.410     5.413     5.417     5.417     5.413     5.410     5.410     5.413     5.417     5.417     5.413     5.410     5.410     5.413     5.410     5.410     5.413     5.417     5.417     5.413     5.410     5.410     5.413     5.417     5.421     5.421     5.421     5.417     5.413     5.410     5.410     5.413     5.410     5.410     5.413     5.417     5.421     5.423     5.431     5.433     5.433     5.442     5.450     5.482     5.522     5.522     5.557     5.565     5.608     5.615     5.624     5.633     5.660     5.628     5.633     5.660     5.667     5.670     5.675     5.680     5.675     5.678     5.662     5.667     5.620     5.615     5.620     5.628     5.636     5.633     5.667     5.660     5.667     5.673     5.680     5.678     5.683     5.675     5.678     5.673     5.680     5.685     5.678     5.673     5.667     5.695     5.683     5.702     5.686     5.705     5.688     5.705     5.707     5.688     5.707     5.692     5.700     5.694     5.697     5.705     5.705     5.702     5.710     5.708     5.714     5.718     5.712     5.708     5.728     5.708     5.703     5.714     5.715     5.712     5.715     5.720     5.715     5.715     5.720     5.715     5.707     5.728     5.725     5.731     5.729     5.688     5.728     5.735     5.685     5.714     5.683     5.712     5.705     5.717     5.698     5.695     5.700     5.702     5.700     5.703     5.698     5.700     5.702     5.698     5.697     5.698     5.698     5.695     5.692     5.689     5.691     5.688     5.691     5.688     5.694     5.686     5.692     5.691     5.692     5.710     5.705     5.700     5.702     5.700     5.708     5.698     5.721     5.726     5.686     5.728     5.723     5.726     5.721     5.726     5.723     5.729     5.726     5.721     5.728     5.731     5.728     5.692     5.726     5.728     5.721     5.718     5.718     5.715     5.717     5.702     5.717     5.710     5.703     5.705     5.710     5.707     5.708     5.717     5.698     5.717     5.700     5.718     5.710     5.707     5.705     5.702     5.702     5.707     5.705     5.714     5.714     5.715     5.715     5.717     5.715     5.721     5.714     5.683     5.718     5.682     5.685     5.689     5.683     5.688     5.686     5.689     5.685     5.689     5.686     5.668     5.686     5.682     5.680     5.685     5.683     5.673     5.678     5.685     5.682     5.686     5.689     5.686     5.685     5.688     5.683     5.686     5.685     5.683     5.683     5.682     5.680     5.682     5.678     5.677     5.677     5.677     5.677     5.678     5.675     5.672     5.668     5.672     5.670     5.667     5.670     5.668     5.672     5.677     5.672     5.665     5.670     5.670     5.673     5.672     5.673     5.668     5.677     5.667     5.700     5.700     5.691     5.673     5.695     5.691     5.675     5.680     5.660     5.654     5.654     5.660     5.683     5.682     5.647     5.652     5.645     5.643     5.639     5.642     5.670     5.639     5.662     5.686     5.667     5.686     5.682     5.658     5.665     5.683     5.685     5.682     5.660     5.682     5.686     5.604     5.673     5.680     5.683     5.637     5.633     5.692     5.663     5.638     5.688     5.691     5.682     5.688     5.682     5.689     5.683     5.686     5.665     5.685     5.678     5.658     5.677     5.673     5.629     5.662     5.638     5.634     5.644     5.635     5.663     5.656     5.618     5.613     5.635     5.624     5.620     5.622     5.631     5.626     5.633     5.628     5.633     5.629     5.615     5.633     5.629     5.637     5.639     5.642     5.633     5.628     5.629     5.634     5.656     5.665     5.660     5.665     5.662     5.667     5.667     5.672     5.608     5.673     5.668     5.673     5.678     5.672     5.660     5.665     5.660     5.698     5.677     5.660     5.670     5.677     5.668     5.663     5.668     5.660     5.663     5.656     5.662     5.665     5.658     5.668     5.670     5.672     5.675     5.673     5.668     5.662     5.682     5.688     5.682     5.680     5.689     5.688     5.692     5.691     5.692     5.685     5.680     5.685     5.689     5.691     5.686     5.688     5.680     5.685     5.678     5.672     5.672     5.692     5.672     5.677     5.741     5.740     5.680     5.680     5.732     5.708     5.714     5.707     5.662     5.667     5.672     5.707     5.702     5.707     5.715     5.694     5.729     5.697     5.726     5.691     5.702     5.695     5.697     5.720     5.714     5.710     5.705     5.700     5.738     5.692     5.695     5.691     5.692     5.738     5.738     5.728     5.691     5.718     5.721     5.723     5.729     5.725     5.728     5.725     5.729     5.729     5.721     5.715     5.720     5.717     5.718     5.717     5.720     5.717     5.721     5.759     5.757     5.778     5.754     5.797     5.792     5.794     5.797     5.799     5.802     5.800     5.802     5.800     5.806     5.800     5.806     5.812     5.815     5.806     5.812     5.807     5.806     5.811     5.806     5.806     5.856     5.800     5.799     5.806     5.807     5.802     5.817     5.818     5.814     5.833     5.835     5.822     5.823     5.828     5.826     5.831     5.835     5.828     5.831     5.826     5.822     5.826     5.822     5.826     5.869     5.831     5.864     5.857     5.869     5.870     5.853     5.874     5.881     5.865     5.850     5.866     5.861     5.879     5.887     5.877     5.850     5.915     5.870     5.924     5.924     5.925     5.925     5.929     5.894     5.899     5.894     5.899     5.899     5.894     5.896     5.892     5.898     5.896     5.899     5.892     5.898     5.902     5.906     5.909     5.908     5.920     5.946     5.938     5.940     5.938     5.940     5.935     5.933     5.935     5.930     5.941     5.947     5.955     5.964     5.955     5.962     5.981     5.960     5.985     5.976     5.973     5.999     5.997     5.997     6.005     6.005     6.003     6.005     6.011     6.006     6.023     6.021     5.966     6.002     6.031     6.028     6.029     6.031     6.032     6.032     6.035     6.040     6.040     6.035     6.042     6.042     6.039     6.040     6.039     6.042     6.048     6.048     6.050     6.052     6.053     6.055     6.058     6.058     6.063     6.065     6.067     6.070     6.071     6.073     6.075     6.078     6.079     6.081     6.083     6.081     6.083     6.085     6.085     6.086     6.086     6.088     6.089     6.089     6.092     6.094     6.095     6.097     6.099     6.102     6.102     6.105     6.105     6.107     6.111     6.113     6.113     6.114     6.114     6.116     6.118     6.119     6.122     6.126     6.131     6.132     6.135     6.137     6.139     6.140     6.143     6.145     6.148     6.152     6.152     6.155     6.159     6.162     6.164     6.166     6.168     6.171     6.172     6.175     6.178     6.181     6.185     6.191     6.193     6.198     6.201     6.206     6.210     6.213     6.216     6.220     6.224     6.225     6.227     6.230     6.232     6.233     6.235     6.239     6.241     6.239     6.241     6.244     6.244     6.247     6.249     6.250     6.253     6.253     6.256     6.258     6.261     6.263     6.265     6.266     6.269     6.271     6.271     6.272     6.276     6.278     6.280     6.283     6.285     6.286     6.288     6.289     6.291     6.293     6.296     6.297     6.299     6.302     6.304     6.307     6.308     6.312     6.313     6.316     6.319     6.321     6.324     6.324     6.325     6.328     6.331     6.331     6.333     6.335     6.337     6.341     6.343     6.348     6.350     6.350     6.353     6.355     6.358     6.358     6.360     6.361     6.364     6.367     6.368     6.370     6.372     6.375     6.377     6.380     6.381     6.382     6.385     6.387     6.391     6.392     6.396     6.398     6.401     6.402     6.404     6.406     6.407     6.408     6.410     6.413     6.414     6.416     6.417     6.421     6.422     6.426     6.428     6.430     6.433     6.436     6.438     6.439     6.441     6.442     6.443     6.446     6.448     6.450     6.454     6.455     6.457     6.459     6.461     6.465     6.468     6.470     6.471     6.472     6.475     6.477     6.479     6.480     6.481     6.485     6.488     6.489     6.493     6.495     6.497     6.499     6.501     6.503     6.506     6.507     6.509     6.510     6.513     6.514     6.516     6.519     6.520     6.524     6.526     6.530     6.533     6.537     6.537     6.539     6.540     6.542     6.544     6.548     6.550     6.552     6.555     6.557     6.560     6.564     6.567     6.569     6.572     6.576     6.579     6.581     6.583     6.585     6.588     6.590     6.593     6.596     6.598     6.602     6.602     6.606     6.607     6.611     6.614     6.616     6.618     6.621     6.622     6.622     6.624     6.625     6.628     6.631     6.633     6.635     6.637     6.639     6.640     6.645     6.647     6.649     6.652     6.652     6.656     6.659     6.662     6.662     6.663     6.668     6.670     6.673     6.675     6.677     6.678     6.680     6.683     6.685     6.687     6.688     6.690     6.693     6.696     6.699     6.701     6.703     6.706     6.707     6.710     6.712     6.716     6.719     6.722     6.726     6.728     6.731     6.733     6.738     6.741     6.743     6.752     6.754     6.757     6.759     6.759     6.763     6.765     6.769     6.770     6.772     6.776     6.778     6.781     6.783     6.794     6.797     6.805     6.809     6.809     6.814     6.816     6.820     6.820     6.824     6.826     6.829     6.833     6.840     6.845     6.845     6.852     6.854     6.863     6.871     6.871     6.873     6.876     6.878     6.881     6.885     6.887     6.890     6.893     6.895     6.898     6.907     6.919     6.926     6.930     6.930     6.932     6.933     6.936     6.939     6.944     6.945     6.948     6.954     6.959     6.963     6.968     6.972     6.975     6.980     6.983     6.985     6.992     6.995     6.997     7.002     7.006     7.009     7.015     7.022     7.028     7.030     7.037     7.039     7.044     7.047     7.052     7.057     7.061     7.067     7.072     7.075     7.080     7.085     7.089     7.092     7.097     7.102     7.105     7.110     7.115     7.120     7.125     7.131     7.136     7.141     7.146     7.150     7.157     7.163     7.168     7.173     7.181     7.185     7.191     7.196     7.204     7.212     7.219     7.228     7.236     7.244     7.252     7.263     7.273     7.285     7.296     7.307     7.317     7.330     7.341     7.353     7.367     7.380     7.393     7.409     7.422     7.437     7.454     7.469     7.485     7.502     7.518     7.533     7.550     7.567     7.583     7.601     7.619     7.636     7.654     7.672     7.688     7.707     7.726     7.744     7.763     7.780     7.800     7.818     7.837     7.855     7.875     7.895     7.914     7.934     7.956     7.975     7.997     8.017     8.036     8.057     8.077     8.096     8.115     8.135     8.151     8.172     8.188     8.205     8.224     8.241     8.257     8.273     8.290     8.306     8.326     8.343     8.359     8.377     8.394     8.411     8.428     8.447     8.464     8.482     8.502     8.517     8.537     8.554     8.570     8.591     8.609     8.626     8.645     8.664     8.683     8.702     8.719     8.736     8.756     8.774     8.790     8.809     8.829     8.847     8.867     8.885     8.904     8.923     8.942     8.961     8.981     9.000     9.020     9.039     9.057     9.076     9.095     9.113     9.132     9.151     9.170     9.190     9.212     9.232     9.252     9.269     9.289     9.307     9.326     9.345     9.361     9.381     9.398     9.415     9.433     9.447     9.464     9.479     9.495     9.510     9.525     9.541     9.554     9.570     9.582     9.596     9.608     9.622     9.635     9.648     9.660     9.671     9.683     9.693     9.706     9.716     9.726     9.739     9.748     9.762     9.772     9.783     9.793     9.802     9.814     9.825     9.838     9.848     9.858     9.871     9.883     9.893     9.905     9.914     9.927     9.939     9.950     9.962     9.974     9.987     9.999    10.010    10.024    10.035    10.047    10.059    10.072    10.081    10.096    10.109    10.118    10.131    10.142    10.157    10.167    10.180    10.193    10.207    10.222    10.233    10.246    10.261    10.274    10.287    10.300    10.314    10.328    10.342    10.355    10.368    10.383    10.396    10.411    10.424    10.439    10.453    10.467    10.481    10.494    10.509    10.524    10.535    10.552    10.565    10.580    10.592    10.607    10.624    10.639    10.651    10.669    10.685    10.697    10.711    10.725    10.738    10.754    10.767    10.782    10.798    10.811    10.825    10.841    10.857    10.870    10.883    10.897    10.911    10.924    10.938    10.952    10.966    10.980    10.993    11.008    11.021    11.035    11.048    11.064    11.078    11.092    11.106    11.122    11.135    11.150    11.166    11.179    11.193    11.206    11.221    11.237    11.251    11.269    11.283    11.302    11.318    11.332    11.347    11.366    11.382    11.397    11.416    11.429    11.446    11.461    11.477    11.493    11.512    11.527    11.542    11.561    11.575    11.594    11.613    11.627    11.644    11.663    11.678    11.695    11.714    11.732    11.748    11.766    11.783    11.804    11.822    11.840    11.858    11.878    11.898    11.917    11.937    11.957    11.981    11.999    12.020    12.040    12.066    12.088    12.109    12.132    12.152    12.175    12.197    12.220    12.241    12.264    12.285    12.307    12.331    12.354    12.377    12.402    12.426    12.447    12.473    12.498    12.521    12.546    12.565    12.592    12.620    12.646    12.669    12.692    12.718    12.739    12.765    12.789    12.815    12.837    12.856    12.879    12.907    12.928    12.951    12.972    12.994    13.019    13.040    13.057    13.079    13.098    13.119    13.135    13.156    13.179    13.198    13.216    13.238    13.255    13.279    13.297    13.314    13.333    13.352    13.374    13.392    13.413    13.435    13.454    13.474    13.491    13.508    13.525    13.546    13.565    13.583    13.597    13.613    13.631    13.649    13.667    13.685    13.701    13.722    13.739    13.759    13.776    13.795    13.816    13.839    13.859    13.875    13.894    13.909    13.926    13.945    13.961    13.981    14.003    14.020    14.039    14.060    14.082    14.100    14.119    14.139    14.158    14.180    14.200    14.223    14.241    14.266    14.287    14.305    14.327    14.348    14.366    14.385    14.406    14.429    14.445    14.470    14.485    14.507    14.524    14.545    14.562    14.577    14.594    14.604    14.617    14.629    14.642    14.656    14.668    14.681    14.691    14.704    14.713    14.722    14.733    14.745    14.759    14.768    14.781    14.793    14.805    14.819    14.829    14.842    14.854    14.870    14.881    14.894    14.915    14.929    14.941    14.950    14.961    14.975    14.988    14.992    14.998    15.004    15.010    15.023    15.030    15.037    15.044    15.057    15.069    15.089    15.096    15.103    15.110    15.122    15.130    15.136    15.140    15.144    15.177    15.185    15.189    15.192    15.202    15.229    15.243    15.248    15.257    15.260    15.272    15.279    15.289    15.302    15.309    15.318    15.326    15.335    15.348    15.355    15.371    15.376    15.383    15.389    15.414    15.426    15.432    15.437    15.442    15.450    15.470    15.475    15.489    15.494    15.499    15.503    15.516    15.524    15.531    15.557    15.566    15.578    15.581    15.593    15.596    15.605    15.609    15.614    15.618    15.655    15.674    15.680    15.681    15.687    15.691    15.699    15.724    15.735    15.739    15.742    15.752    15.766    15.772    15.773    15.778    15.787    15.795    15.799    15.813    15.818    15.827    15.846    15.857    15.862    15.870    15.893    15.907    15.911    15.916    15.920    15.926    15.933    15.938    15.949    15.977    15.982    15.987    15.992    15.998    16.011    16.016    16.018    16.024    16.067    16.067    16.079    16.095    16.104    16.102    16.117    16.127    16.156    16.157    16.159    16.163    16.177    16.182    16.189    16.204    16.205    16.216    16.222    16.222    16.226    16.226    16.226    16.224    16.222    16.222    16.217    16.222    16.220    16.219    16.220    16.219    16.216    16.210    16.191    16.191    16.185    16.161    16.152    16.139    16.138    16.131    16.124    16.112    16.105    16.097    16.079    16.070    16.067    16.063    16.049    16.044    16.041    16.020    16.018    15.998    15.994    15.980    15.976    15.973    15.959    15.946    15.945    15.931    15.929    15.919    15.914    15.902    15.895    15.872    15.864    15.860    15.855    15.839    15.833    15.827    15.816    15.806    15.797    15.794    15.778    15.773    15.766    15.758    15.758    15.747    15.741    15.727    15.719    15.706    15.694    15.691    15.674    15.670    15.666    15.660    15.653    15.650    15.630    15.609    15.590    15.587    15.581    15.576
     5.615     5.622     5.613     5.620     5.628     5.634     5.631     5.640     5.691     5.633     5.637     5.629     5.622     5.675     5.680     5.685     5.680     5.678     5.622     5.628     5.635     5.629     5.620     5.613     5.620     5.562     5.555     5.482     5.513     5.507     5.567     5.546     5.552     5.532     5.538     5.529     5.482     5.473     5.456     5.448     5.441     5.433     5.433     5.427     5.423     5.421     5.417     5.413     5.413     5.413     5.413     5.413     5.417     5.421     5.421     5.417     5.413     5.413     5.417     5.419     5.423     5.425     5.423     5.419     5.417     5.413     5.413     5.417     5.421     5.421     5.417     5.413     5.413     5.417     5.419     5.419     5.417     5.413     5.413     5.413     5.413     5.413     5.417     5.419     5.419     5.417     5.413     5.413     5.417     5.421     5.423     5.425     5.423     5.421     5.417     5.413     5.413     5.413     5.413     5.413     5.417     5.421     5.423     5.427     5.433     5.433     5.441     5.450     5.474     5.483     5.522     5.529     5.550     5.595     5.615     5.622     5.631     5.660     5.667     5.694     5.688     5.692     5.672     5.522     5.673     5.678     5.683     5.675     5.668     5.634     5.613     5.620     5.615     5.622     5.631     5.673     5.633     5.667     5.658     5.665     5.660     5.682     5.688     5.682     5.689     5.680     5.685     5.686     5.685     5.678     5.673     5.691     5.689     5.673     5.692     5.688     5.707     5.702     5.700     5.695     5.703     5.708     5.694     5.698     5.705     5.708     5.712     5.708     5.715     5.715     5.718     5.720     5.726     5.728     5.712     5.728     5.714     5.718     5.721     5.717     5.717     5.721     5.715     5.710     5.718     5.723     5.726     5.721     5.729     5.694     5.735     5.731     5.691     5.726     5.721     5.720     5.712     5.732     5.735     5.732     5.731     5.702     5.702     5.698     5.703     5.707     5.703     5.705     5.705     5.700     5.702     5.698     5.697     5.702     5.695     5.694     5.695     5.698     5.691     5.695     5.702     5.694     5.702     5.715     5.698     5.705     5.708     5.703     5.707     5.705     5.715     5.723     5.731     5.732     5.729     5.732     5.729     5.732     5.728     5.731     5.728     5.732     5.725     5.728     5.732     5.735     5.692     5.695     5.695     5.726     5.728     5.694     5.725     5.723     5.720     5.721     5.725     5.720     5.708     5.708     5.717     5.712     5.728     5.726     5.720     5.714     5.718     5.714     5.718     5.708     5.703     5.710     5.703     5.705     5.715     5.718     5.714     5.718     5.718     5.721     5.720     5.723     5.720     5.691     5.726     5.686     5.695     5.692     5.691     5.688     5.692     5.686     5.688     5.692     5.691     5.686     5.680     5.694     5.689     5.680     5.683     5.682     5.688     5.692     5.691     5.689     5.689     5.688     5.691     5.692     5.689     5.691     5.686     5.686     5.685     5.683     5.686     5.682     5.682     5.682     5.682     5.683     5.680     5.675     5.675     5.672     5.673     5.670     5.668     5.670     5.668     5.673     5.678     5.673     5.682     5.663     5.680     5.673     5.670     5.675     5.672     5.678     5.673     5.694     5.691     5.631     5.636     5.677     5.672     5.675     5.694     5.689     5.682     5.660     5.688     5.683     5.648     5.688     5.648     5.677     5.638     5.638     5.642     5.670     5.691     5.635     5.692     5.636     5.660     5.689     5.688     5.680     5.694     5.691     5.682     5.685     5.688     5.688     5.691     5.613     5.675     5.673     5.677     5.677     5.694     5.677     5.683     5.686     5.692     5.686     5.650     5.694     5.689     5.692     5.689     5.683     5.688     5.689     5.660     5.667     5.654     5.670     5.675     5.667     5.635     5.663     5.634     5.639     5.635     5.663     5.634     5.638     5.631     5.624     5.633     5.634     5.628     5.634     5.629     5.633     5.628     5.640     5.633     5.617     5.640     5.631     5.637     5.640     5.636     5.633     5.650     5.638     5.634     5.658     5.665     5.658     5.667     5.672     5.673     5.672     5.675     5.678     5.673     5.680     5.673     5.675     5.680     5.695     5.678     5.683     5.675     5.683     5.635     5.673     5.678     5.660     5.665     5.665     5.660     5.668     5.668     5.675     5.677     5.673     5.673     5.675     5.673     5.670     5.660     5.685     5.678     5.692     5.689     5.692     5.694     5.691     5.691     5.686     5.691     5.686     5.686     5.689     5.685     5.688     5.692     5.694     5.697     5.678     5.675     5.700     5.746     5.740     5.678     5.680     5.680     5.677     5.682     5.685     5.678     5.688     5.694     5.712     5.667     5.715     5.667     5.717     5.707     5.708     5.710     5.737     5.721     5.700     5.721     5.697     5.700     5.695     5.698     5.723     5.718     5.705     5.710     5.743     5.702     5.698     5.731     5.695     5.738     5.692     5.698     5.694     5.741     5.744     5.743     5.740     5.737     5.735     5.729     5.731     5.726     5.723     5.726     5.721     5.717     5.721     5.715     5.721     5.717     5.721     5.715     5.785     5.785     5.785     5.738     5.772     5.787     5.802     5.804     5.804     5.804     5.804     5.804     5.806     5.800     5.815     5.797     5.818     5.778     5.807     5.800     5.817     5.812     5.806     5.787     5.807     5.859     5.831     5.860     5.806     5.855     5.849     5.839     5.817     5.842     5.837     5.837     5.826     5.826     5.833     5.831     5.835     5.835     5.833     5.830     5.833     5.826     5.828     5.833     5.831     5.872     5.835     5.874     5.870     5.869     5.877     5.876     5.881     5.885     5.885     5.870     5.889     5.892     5.889     5.919     5.919     5.919     5.914     5.877     5.925     5.927     5.929     5.929     5.932     5.933     5.935     5.904     5.902     5.904     5.899     5.894     5.898     5.902     5.898     5.899     5.898     5.902     5.903     5.903     5.906     5.920     5.950     5.948     5.947     5.941     5.944     5.940     5.940     5.940     5.938     5.950     5.952     5.953     5.947     5.953     5.960     5.979     5.983     5.987     5.992     5.971     6.002     5.995     6.002     6.006     6.008     5.988     6.011     5.987     6.015     6.016     6.025     6.010     6.029     6.032     6.035     6.033     6.037     6.035     6.039     6.037     6.040     6.043     6.043     6.046     6.046     6.046     6.042     6.045     6.045     6.050     6.052     6.052     6.055     6.053     6.055     6.058     6.062     6.063     6.065     6.070     6.070     6.075     6.078     6.078     6.079     6.083     6.085     6.085     6.085     6.088     6.089     6.089     6.089     6.089     6.091     6.092     6.092     6.095     6.097     6.097     6.100     6.100     6.104     6.107     6.107     6.109     6.109     6.111     6.113     6.114     6.116     6.118     6.118     6.120     6.122     6.123     6.127     6.130     6.133     6.135     6.139     6.142     6.143     6.145     6.146     6.150     6.154     6.155     6.157     6.161     6.164     6.167     6.168     6.171     6.172     6.175     6.178     6.181     6.185     6.187     6.191     6.196     6.200     6.202     6.207     6.211     6.215     6.220     6.224     6.229     6.232     6.233     6.238     6.238     6.238     6.241     6.241     6.244     6.246     6.246     6.249     6.250     6.250     6.252     6.253     6.256     6.260     6.260     6.261     6.263     6.266     6.269     6.269     6.272     6.272     6.274     6.276     6.278     6.280     6.283     6.285     6.286     6.290     6.291     6.293     6.294     6.297     6.299     6.300     6.302     6.304     6.307     6.308     6.312     6.313     6.316     6.319     6.321     6.322     6.325     6.327     6.328     6.330     6.332     6.333     6.335     6.339     6.341     6.343     6.346     6.350     6.352     6.353     6.356     6.356     6.360     6.360     6.363     6.364     6.368     6.368     6.371     6.372     6.375     6.377     6.380     6.381     6.382     6.387     6.387     6.392     6.392     6.396     6.398     6.401     6.402     6.405     6.407     6.407     6.408     6.410     6.414     6.415     6.416     6.421     6.421     6.424     6.424     6.428     6.430     6.433     6.435     6.436     6.439     6.441     6.442     6.445     6.446     6.448     6.452     6.454     6.457     6.459     6.461     6.465     6.466     6.468     6.470     6.471     6.472     6.476     6.477     6.479     6.480     6.483     6.485     6.488     6.491     6.493     6.495     6.497     6.500     6.503     6.503     6.506     6.507     6.509     6.510     6.513     6.514     6.519     6.519     6.522     6.524     6.528     6.530     6.533     6.535     6.537     6.539     6.540     6.542     6.544     6.548     6.550     6.552     6.555     6.559     6.560     6.564     6.569     6.571     6.572     6.576     6.577     6.581     6.585     6.585     6.588     6.590     6.593     6.596     6.598     6.602     6.604     6.607     6.609     6.611     6.613     6.616     6.620     6.620     6.621     6.625     6.627     6.628     6.628     6.630     6.632     6.637     6.640     6.640     6.642     6.644     6.645     6.649     6.652     6.654     6.656     6.658     6.661     6.662     6.666     6.668     6.670     6.673     6.675     6.677     6.678     6.682     6.683     6.685     6.687     6.688     6.691     6.695     6.696     6.699     6.703     6.704     6.706     6.707     6.710     6.712     6.716     6.719     6.720     6.724     6.726     6.730     6.731     6.735     6.741     6.742     6.744     6.752     6.755     6.759     6.760     6.762     6.762     6.767     6.769     6.770     6.774     6.776     6.780     6.786     6.791     6.802     6.805     6.811     6.809     6.811     6.812     6.818     6.818     6.820     6.824     6.827     6.831     6.835     6.841     6.849     6.852     6.857     6.857     6.859     6.865     6.871     6.874     6.876     6.881     6.883     6.885     6.888     6.890     6.893     6.897     6.898     6.915     6.919     6.922     6.926     6.932     6.935     6.936     6.939     6.942     6.944     6.948     6.952     6.954     6.963     6.966     6.968     6.973     6.977     6.980     6.983     6.988     6.992     6.996     7.000     7.004     7.007     7.011     7.015     7.019     7.028     7.033     7.037     7.040     7.044     7.049     7.052     7.058     7.063     7.066     7.070     7.077     7.082     7.085     7.089     7.094     7.098     7.103     7.106     7.111     7.116     7.120     7.127     7.132     7.137     7.142     7.146     7.152     7.157     7.163     7.169     7.173     7.181     7.185     7.191     7.196     7.204     7.209     7.217     7.226     7.235     7.244     7.252     7.261     7.272     7.283     7.294     7.305     7.316     7.328     7.341     7.353     7.365     7.378     7.392     7.405     7.421     7.437     7.452     7.467     7.482     7.499     7.516     7.533     7.549     7.566     7.583     7.601     7.620     7.637     7.655     7.674     7.691     7.710     7.729     7.746     7.765     7.783     7.802     7.820     7.840     7.859     7.877     7.897     7.915     7.934     7.956     7.975     7.994     8.014     8.035     8.055     8.075     8.096     8.115     8.135     8.153     8.172     8.190     8.209     8.226     8.244     8.261     8.278     8.294     8.311     8.328     8.346     8.363     8.379     8.397     8.414     8.431     8.447     8.465     8.483     8.502     8.519     8.537     8.554     8.572     8.590     8.609     8.626     8.644     8.662     8.681     8.699     8.719     8.735     8.754     8.773     8.790     8.809     8.828     8.845     8.864     8.881     8.900     8.920     8.939     8.957     8.976     8.996     9.015     9.035     9.054     9.074     9.093     9.111     9.128     9.146     9.166     9.186     9.205     9.224     9.246     9.264     9.285     9.303     9.322     9.340     9.359     9.376     9.393     9.412     9.430     9.446     9.464     9.479     9.495     9.512     9.527     9.542     9.557     9.573     9.587     9.600     9.614     9.627     9.640     9.654     9.666     9.678     9.690     9.702     9.713     9.725     9.737     9.748     9.758     9.770     9.783     9.792     9.802     9.814     9.824     9.835     9.848     9.859     9.870     9.880     9.893     9.904     9.914     9.928     9.937     9.948     9.962     9.974     9.983     9.998    10.009    10.020    10.031    10.042    10.057    10.070    10.077    10.093    10.104    10.113    10.126    10.141    10.153    10.163    10.178    10.191    10.201    10.213    10.227    10.241    10.253    10.266    10.281    10.294    10.307    10.321    10.333    10.348    10.361    10.375    10.391    10.402    10.419    10.431    10.444    10.460    10.473    10.485    10.501    10.515    10.529    10.543    10.556    10.572    10.585    10.600    10.616    10.630    10.644    10.658    10.670    10.686    10.702    10.719    10.732    10.745    10.758    10.773    10.787    10.802    10.815    10.831    10.844    10.859    10.873    10.889    10.901    10.915    10.929    10.942    10.956    10.971    10.983    10.997    11.012    11.026    11.040    11.052    11.067    11.082    11.099    11.111    11.126    11.140    11.154    11.168    11.183    11.196    11.209    11.225    11.240    11.255    11.270    11.287    11.300    11.318    11.333    11.348    11.366    11.382    11.397    11.414    11.432    11.448    11.464    11.480    11.496    11.512    11.528    11.547    11.561    11.578    11.594    11.611    11.628    11.646    11.663    11.677    11.695    11.712    11.730    11.748    11.766    11.783    11.800    11.818    11.839    11.857    11.876    11.896    11.915    11.935    11.957    11.977    11.997    12.017    12.037    12.058    12.081    12.104    12.127    12.149    12.168    12.189    12.212    12.237    12.258    12.281    12.302    12.324    12.347    12.367    12.393    12.417    12.439    12.462    12.485    12.511    12.533    12.560    12.583    12.603    12.632    12.655    12.680    12.705    12.730    12.750    12.777    12.802    12.828    12.850    12.873    12.898    12.919    12.940    12.964    12.987    13.008    13.033    13.056    13.074    13.093    13.114    13.132    13.152    13.172    13.191    13.213    13.233    13.252    13.270    13.294    13.311    13.330    13.347    13.370    13.387    13.409    13.427    13.448    13.470    13.492    13.510    13.530    13.549    13.563    13.581    13.599    13.618    13.633    13.650    13.670    13.688    13.707    13.728    13.746    13.765    13.785    13.804    13.824    13.844    13.865    13.887    13.905    13.920    13.936    13.952    13.971    13.991    14.008    14.026    14.046    14.066    14.086    14.102    14.119    14.137    14.161    14.180    14.199    14.225    14.244    14.265    14.285    14.310    14.327    14.346    14.366    14.389    14.404    14.427    14.447    14.470    14.490    14.508    14.526    14.540    14.558    14.573    14.587    14.599    14.613    14.620    14.633    14.644    14.654    14.667    14.680    14.689    14.698    14.709    14.720    14.731    14.739    14.756    14.763    14.776    14.783    14.796    14.805    14.817    14.832    14.842    14.848    14.866    14.876    14.900    14.920    14.926    14.939    14.952    14.966    14.979    14.990    14.995    15.004    15.009    15.020    15.028    15.037    15.044    15.050    15.061    15.069    15.087    15.096    15.110    15.119    15.128    15.136    15.141    15.145    15.150    15.183    15.187    15.189    15.192    15.211    15.241    15.248    15.257    15.268    15.276    15.283    15.287    15.296    15.307    15.314    15.327    15.335    15.343    15.361    15.369    15.374    15.382    15.388    15.402    15.421    15.432    15.437    15.441    15.460    15.463    15.480    15.489    15.494    15.497    15.506    15.511    15.520    15.529    15.554    15.568    15.574    15.581    15.592    15.604    15.609    15.611    15.616    15.621    15.640    15.660    15.681    15.683    15.689    15.693    15.698    15.704    15.735    15.739    15.744    15.752    15.764    15.770    15.775    15.779    15.792    15.797    15.800    15.816    15.818    15.829    15.839    15.860    15.865    15.872    15.881    15.904    15.909    15.914    15.922    15.927    15.937    15.941    15.945    15.971    15.980    15.987    15.994    15.998    16.013    16.018    16.022    16.026    16.052    16.059    16.060    16.091    16.105    16.109    16.117    16.125    16.156    16.159    16.161    16.165    16.172    16.178    16.193    16.200    16.206    16.216    16.219    16.220    16.224    16.224    16.222    16.222    16.219    16.219    16.217    16.213    16.213    16.212    16.217    16.219    16.214    16.200    16.194    16.191    16.168    16.161    16.154    16.148    16.139    16.132    16.120    16.112    16.104    16.085    16.079    16.072    16.067    16.062    16.052    16.045    16.039    16.022    16.015    15.998    15.992    15.987    15.977    15.974    15.959    15.949    15.943    15.937    15.929    15.919    15.911    15.905    15.897    15.881    15.868    15.864    15.846    15.840    15.835    15.824    15.818    15.806    15.802    15.794    15.785    15.775    15.769    15.763    15.758    15.750    15.742    15.735    15.720    15.714    15.698    15.693    15.677    15.673    15.670    15.664    15.660    15.655    15.640    15.635    15.593    15.589    15.585    15.579
     5.608     5.613     5.620     5.613     5.620     5.629     5.634     5.631     5.634     5.522     5.633     5.694     5.631     5.667     5.660     5.665     5.683     5.656     5.613     5.622     5.629     5.634     5.628     5.620     5.613     5.620     5.613     5.618     5.562     5.568     5.562     5.567     5.572     5.552     5.532     5.522     5.474     5.480     5.473     5.454     5.448     5.441     5.433     5.433     5.427     5.423     5.421     5.419     5.417     5.419     5.417     5.419     5.421     5.429     5.429     5.421     5.419     5.419     5.421     5.423     5.425     5.427     5.425     5.423     5.421     5.419     5.419     5.421     5.429     5.429     5.421     5.419     5.419     5.421     5.429     5.429     5.421     5.419     5.419     5.419     5.419     5.419     5.421     5.429     5.429     5.421     5.419     5.419     5.421     5.423     5.425     5.427     5.425     5.423     5.421     5.419     5.417     5.419     5.417     5.419     5.421     5.423     5.425     5.433     5.433     5.441     5.450     5.450     5.473     5.482     5.522     5.522     5.557     5.565     5.608     5.617     5.626     5.633     5.662     5.680     5.695     5.677     5.694     5.682     5.688     5.680     5.678     5.682     5.686     5.680     5.622     5.615     5.622     5.629     5.635     5.678     5.675     5.683     5.667     5.660     5.667     5.675     5.691     5.689     5.689     5.692     5.685     5.689     5.683     5.686     5.691     5.686     5.708     5.678     5.712     5.705     5.697     5.705     5.695     5.698     5.697     5.700     5.710     5.705     5.710     5.703     5.708     5.717     5.720     5.717     5.725     5.723     5.726     5.721     5.729     5.723     5.728     5.720     5.721     5.718     5.723     5.717     5.725     5.717     5.723     5.729     5.725     5.740     5.725     5.731     5.695     5.700     5.695     5.743     5.728     5.728     5.737     5.712     5.707     5.715     5.732     5.732     5.698     5.705     5.710     5.707     5.710     5.705     5.703     5.705     5.708     5.703     5.707     5.700     5.703     5.697     5.694     5.697     5.695     5.698     5.703     5.702     5.714     5.718     5.715     5.712     5.705     5.708     5.705     5.712     5.708     5.740     5.738     5.735     5.686     5.735     5.732     5.735     5.733     5.729     5.737     5.731     5.737     5.733     5.737     5.732     5.735     5.732     5.735     5.731     5.708     5.717     5.737     5.717     5.735     5.729     5.732     5.737     5.741     5.714     5.712     5.714     5.735     5.728     5.718     5.723     5.723     5.726     5.708     5.710     5.708     5.707     5.710     5.712     5.710     5.717     5.718     5.717     5.725     5.725     5.723     5.726     5.726     5.725     5.691     5.695     5.703     5.695     5.691     5.692     5.697     5.700     5.702     5.703     5.702     5.702     5.675     5.698     5.680     5.685     5.691     5.688     5.695     5.685     5.697     5.692     5.694     5.692     5.695     5.694     5.697     5.691     5.695     5.689     5.688     5.686     5.683     5.688     5.685     5.686     5.685     5.682     5.660     5.682     5.685     5.682     5.673     5.678     5.672     5.678     5.673     5.680     5.675     5.680     5.677     5.682     5.685     5.667     5.682     5.683     5.678     5.689     5.689     5.688     5.694     5.688     5.697     5.695     5.698     5.695     5.697     5.665     5.686     5.691     5.689     5.658     5.689     5.683     5.660     5.689     5.643     5.667     5.685     5.692     5.686     5.692     5.700     5.702     5.700     5.698     5.683     5.634     5.691     5.694     5.686     5.688     5.685     5.689     5.694     5.695     5.697     5.697     5.700     5.700     5.698     5.697     5.686     5.691     5.689     5.694     5.686     5.691     5.695     5.691     5.694     5.689     5.694     5.673     5.692     5.658     5.683     5.662     5.667     5.663     5.629     5.635     5.667     5.635     5.673     5.631     5.638     5.634     5.667     5.631     5.665     5.628     5.633     5.631     5.628     5.631     5.634     5.642     5.645     5.634     5.629     5.650     5.631     5.635     5.640     5.638     5.658     5.641     5.672     5.667     5.670     5.667     5.673     5.672     5.677     5.675     5.680     5.677     5.667     5.685     5.678     5.680     5.678     5.682     5.686     5.689     5.691     5.688     5.683     5.680     5.675     5.667     5.660     5.656     5.660     5.663     5.675     5.668     5.673     5.673     5.677     5.675     5.677     5.677     5.682     5.691     5.694     5.689     5.692     5.695     5.689     5.688     5.689     5.698     5.697     5.683     5.697     5.682     5.689     5.694     5.689     5.698     5.702     5.683     5.689     5.682     5.700     5.680     5.686     5.682     5.686     5.682     5.688     5.732     5.731     5.752     5.752     5.667     5.662     5.718     5.663     5.710     5.715     5.735     5.717     5.723     5.729     5.703     5.723     5.717     5.695     5.700     5.695     5.714     5.708     5.710     5.715     5.710     5.748     5.741     5.694     5.743     5.740     5.737     5.697     5.702     5.746     5.726     5.723     5.744     5.740     5.731     5.735     5.726     5.732     5.729     5.721     5.718     5.721     5.718     5.721     5.717     5.712     5.715     5.787     5.769     5.785     5.789     5.787     5.790     5.797     5.806     5.806     5.809     5.804     5.806     5.811     5.804     5.811     5.818     5.820     5.825     5.806     5.804     5.820     5.826     5.806     5.814     5.861     5.863     5.864     5.812     5.831     5.812     5.859     5.840     5.846     5.825     5.831     5.840     5.833     5.835     5.831     5.830     5.837     5.839     5.837     5.840     5.835     5.839     5.844     5.848     5.849     5.840     5.877     5.870     5.870     5.869     5.870     5.874     5.876     5.870     5.885     5.885     5.876     5.872     5.890     5.894     5.887     5.919     5.924     5.879     5.924     5.927     5.930     5.929     5.927     5.930     5.927     5.935     5.933     5.914     5.912     5.911     5.899     5.902     5.905     5.899     5.905     5.902     5.904     5.909     5.907     5.922     5.919     5.941     5.952     5.929     5.933     5.940     5.943     5.944     5.941     5.947     5.955     5.959     5.946     5.952     5.959     5.977     5.962     5.987     5.959     5.992     5.995     5.994     6.000     6.005     6.011     5.994     6.011     5.994     6.016     5.994     5.999     6.003     6.032     6.035     6.037     6.035     6.039     6.039     6.039     6.040     6.042     6.045     6.045     6.045     6.048     6.052     6.045     6.053     6.055     6.053     6.057     6.055     6.058     6.060     6.058     6.058     6.065     6.065     6.068     6.070     6.070     6.075     6.078     6.079     6.081     6.086     6.086     6.088     6.088     6.089     6.089     6.092     6.092     6.092     6.094     6.095     6.095     6.099     6.099     6.102     6.102     6.104     6.104     6.107     6.111     6.111     6.114     6.116     6.114     6.118     6.120     6.120     6.123     6.122     6.124     6.125     6.127     6.132     6.135     6.137     6.139     6.142     6.143     6.145     6.150     6.152     6.154     6.157     6.161     6.164     6.166     6.168     6.171     6.174     6.175     6.177     6.180     6.183     6.187     6.191     6.193     6.198     6.201     6.206     6.210     6.213     6.219     6.224     6.227     6.233     6.238     6.239     6.241     6.244     6.246     6.247     6.247     6.249     6.250     6.252     6.253     6.255     6.256     6.256     6.258     6.260     6.261     6.265     6.266     6.269     6.271     6.272     6.274     6.274     6.276     6.278     6.280     6.281     6.283     6.285     6.287     6.289     6.292     6.294     6.297     6.298     6.299     6.302     6.304     6.305     6.307     6.308     6.312     6.313     6.316     6.319     6.321     6.324     6.325     6.327     6.330     6.331     6.332     6.333     6.335     6.339     6.343     6.344     6.346     6.348     6.352     6.353     6.355     6.358     6.360     6.360     6.363     6.364     6.366     6.370     6.371     6.372     6.375     6.377     6.380     6.381     6.382     6.387     6.389     6.391     6.394     6.396     6.398     6.400     6.402     6.405     6.406     6.407     6.409     6.411     6.413     6.416     6.419     6.419     6.422     6.424     6.426     6.430     6.432     6.433     6.435     6.438     6.439     6.441     6.443     6.445     6.446     6.449     6.452     6.454     6.455     6.459     6.461     6.465     6.466     6.469     6.470     6.471     6.475     6.476     6.478     6.480     6.481     6.483     6.485     6.489     6.491     6.495     6.497     6.499     6.501     6.503     6.504     6.507     6.507     6.510     6.511     6.513     6.516     6.517     6.520     6.522     6.526     6.530     6.530     6.533     6.536     6.537     6.538     6.539     6.541     6.544     6.548     6.550     6.554     6.555     6.559     6.560     6.564     6.565     6.569     6.571     6.574     6.576     6.579     6.582     6.585     6.588     6.590     6.593     6.595     6.598     6.602     6.604     6.606     6.609     6.611     6.614     6.616     6.618     6.620     6.622     6.624     6.626     6.628     6.631     6.631     6.633     6.635     6.639     6.642     6.645     6.645     6.647     6.649     6.652     6.654     6.658     6.659     6.661     6.662     6.665     6.668     6.670     6.673     6.675     6.678     6.680     6.682     6.685     6.687     6.688     6.690     6.691     6.696     6.698     6.699     6.699     6.706     6.706     6.710     6.712     6.714     6.714     6.716     6.720     6.722     6.724     6.730     6.730     6.733     6.738     6.743     6.747     6.752     6.754     6.757     6.759     6.762     6.763     6.765     6.765     6.770     6.774     6.778     6.780     6.781     6.791     6.795     6.802     6.805     6.809     6.811     6.812     6.814     6.816     6.817     6.820     6.824     6.827     6.831     6.835     6.843     6.854     6.855     6.857     6.859     6.860     6.862     6.869     6.873     6.878     6.881     6.885     6.888     6.890     6.892     6.895     6.898     6.904     6.919     6.921     6.922     6.926     6.930     6.933     6.935     6.939     6.941     6.945     6.950     6.952     6.956     6.960     6.966     6.970     6.973     6.977     6.980     6.983     6.988     6.993     6.995     6.999     7.004     7.009     7.013     7.017     7.022     7.028     7.032     7.037     7.040     7.046     7.050     7.054     7.060     7.066     7.068     7.072     7.078     7.082     7.086     7.091     7.095     7.100     7.103     7.108     7.113     7.117     7.122     7.127     7.132     7.137     7.144     7.147     7.154     7.159     7.165     7.172     7.177     7.181     7.187     7.193     7.198     7.204     7.211     7.217     7.224     7.233     7.242     7.250     7.261     7.271     7.281     7.292     7.303     7.314     7.327     7.339     7.350     7.363     7.376     7.390     7.404     7.419     7.433     7.449     7.464     7.481     7.498     7.513     7.530     7.548     7.564     7.582     7.600     7.619     7.637     7.655     7.674     7.693     7.712     7.729     7.748     7.766     7.785     7.804     7.822     7.842     7.861     7.879     7.898     7.917     7.936     7.956     7.975     7.994     8.013     8.033     8.054     8.074     8.094     8.114     8.133     8.151     8.172     8.190     8.210     8.228     8.245     8.263     8.281     8.298     8.315     8.331     8.348     8.365     8.383     8.400     8.417     8.435     8.450     8.468     8.485     8.504     8.520     8.537     8.555     8.574     8.591     8.607     8.626     8.644     8.660     8.679     8.698     8.717     8.736     8.754     8.771     8.790     8.809     8.827     8.844     8.862     8.879     8.899     8.919     8.935     8.956     8.974     8.992     9.010     9.031     9.050     9.069     9.088     9.107     9.126     9.145     9.161     9.181     9.200     9.220     9.239     9.261     9.278     9.296     9.316     9.335     9.354     9.373     9.390     9.409     9.427     9.444     9.461     9.479     9.495     9.512     9.527     9.542     9.557     9.573     9.588     9.604     9.617     9.631     9.644     9.657     9.671     9.683     9.696     9.709     9.721     9.733     9.745     9.755     9.768     9.779     9.790     9.804     9.814     9.825     9.835     9.845     9.858     9.867     9.879     9.892     9.902     9.912     9.926     9.935     9.948     9.959     9.970     9.981     9.992    10.005    10.017    10.029    10.042    10.053    10.065    10.077    10.091    10.102    10.113    10.122    10.139    10.150    10.162    10.172    10.183    10.198    10.211    10.224    10.235    10.246    10.261    10.274    10.285    10.298    10.314    10.327    10.342    10.357    10.368    10.383    10.396    10.409    10.424    10.439    10.451    10.464    10.478    10.490    10.506    10.520    10.533    10.549    10.563    10.576    10.589    10.605    10.620    10.635    10.650    10.664    10.680    10.692    10.707    10.722    10.737    10.749    10.765    10.778    10.792    10.805    10.821    10.833    10.852    10.864    10.879    10.894    10.905    10.920    10.935    10.949    10.961    10.976    10.987    11.002    11.015    11.032    11.047    11.060    11.072    11.085    11.099    11.114    11.130    11.143    11.159    11.171    11.187    11.200    11.213    11.228    11.243    11.257    11.273    11.290    11.304    11.320    11.337    11.351    11.368    11.385    11.404    11.417    11.433    11.449    11.466    11.480    11.497    11.512    11.530    11.546    11.564    11.580    11.596    11.613    11.628    11.646    11.663    11.680    11.697    11.714    11.732    11.748    11.766    11.783    11.800    11.820    11.838    11.858    11.874    11.896    11.913    11.932    11.951    11.974    11.994    12.012    12.031    12.054    12.076    12.096    12.118    12.140    12.161    12.185    12.206    12.227    12.253    12.272    12.296    12.317    12.340    12.360    12.385    12.407    12.432    12.452    12.476    12.498    12.524    12.546    12.572    12.598    12.618    12.643    12.668    12.692    12.718    12.741    12.767    12.790    12.816    12.840    12.863    12.883    12.910    12.932    12.956    12.979    13.001    13.022    13.046    13.066    13.087    13.109    13.126    13.148    13.169    13.188    13.207    13.228    13.245    13.267    13.288    13.306    13.326    13.345    13.362    13.388    13.406    13.426    13.446    13.466    13.489    13.508    13.528    13.543    13.563    13.583    13.603    13.622    13.636    13.656    13.673    13.692    13.712    13.732    13.754    13.772    13.792    13.813    13.832    13.851    13.872    13.892    13.913    13.930    13.945    13.963    13.980    13.998    14.013    14.033    14.049    14.070    14.083    14.102    14.125    14.143    14.162    14.181    14.200    14.221    14.246    14.263    14.283    14.301    14.330    14.349    14.368    14.388    14.412    14.425    14.447    14.468    14.489    14.503    14.519    14.535    14.549    14.563    14.577    14.587    14.600    14.611    14.622    14.635    14.645    14.654    14.663    14.673    14.685    14.694    14.704    14.714    14.728    14.739    14.750    14.759    14.767    14.777    14.789    14.800    14.810    14.822    14.835    14.842    14.857    14.863    14.885    14.897    14.915    14.926    14.937    14.946    14.973    14.982    14.992    15.001    15.006    15.020    15.027    15.035    15.042    15.050    15.055    15.062    15.080    15.087    15.094    15.100    15.126    15.135    15.139    15.146    15.155    15.166    15.179    15.193    15.197    15.206    15.215    15.237    15.263    15.272    15.277    15.283    15.287    15.296    15.305    15.312    15.323    15.335    15.343    15.357    15.366    15.376    15.382    15.391    15.402    15.414    15.430    15.439    15.446    15.458    15.463    15.474    15.491    15.495    15.499    15.505    15.510    15.520    15.524    15.557    15.562    15.572    15.581    15.602    15.604    15.607    15.614    15.623    15.626    15.637    15.648    15.677    15.681    15.687    15.694    15.698    15.702    15.731    15.735    15.742    15.753    15.766    15.772    15.778    15.780    15.792    15.799    15.805    15.808    15.818    15.826    15.837    15.846    15.868    15.872    15.887    15.907    15.911    15.912    15.922    15.927    15.937    15.941    15.946    15.953    15.976    15.987    15.992    15.998    16.015    16.018    16.024    16.029    16.039    16.052    16.063    16.074    16.107    16.112    16.117    16.124    16.132    16.156    16.161    16.168    16.173    16.178    16.185    16.196    16.209    16.216    16.219    16.220    16.222    16.220    16.219    16.219    16.219    16.219    16.217    16.214    16.213    16.212    16.214    16.210    16.213    16.209    16.193    16.189    16.172    16.165    16.159    16.154    16.144    16.139    16.120    16.112    16.104    16.086    16.081    16.074    16.067    16.060    16.055    16.048    16.033    16.022    16.018    16.000    15.992    15.989    15.985    15.980    15.961    15.949    15.945    15.940    15.935    15.919    15.914    15.911    15.902    15.883    15.876    15.866    15.849    15.842    15.835    15.824    15.818    15.811    15.802    15.797    15.790    15.782    15.769    15.763    15.758    15.752    15.744    15.731    15.724    15.720    15.714    15.696    15.681    15.678    15.674    15.670    15.661    15.655    15.643    15.635    15.604    15.602    15.590    15.581
     5.611     5.620     5.628     5.620     5.626     5.633     5.639     5.634     5.665     5.662     5.667     5.660     5.700     5.686     5.678     5.634     5.686     5.667     5.635     5.665     5.658     5.629     5.624     5.629     5.622     5.613     5.606     5.613     5.618     5.595     5.618     5.611     5.567     5.571     5.550     5.529     5.522     5.489     5.482     5.473     5.450     5.444     5.441     5.433     5.433     5.427     5.425     5.423     5.423     5.423     5.423     5.425     5.425     5.433     5.431     5.425     5.429     5.429     5.425     5.431     5.433     5.429     5.433     5.431     5.429     5.429     5.429     5.425     5.431     5.431     5.429     5.429     5.429     5.425     5.431     5.431     5.429     5.425     5.423     5.423     5.423     5.425     5.429     5.431     5.431     5.425     5.425     5.429     5.425     5.431     5.433     5.429     5.429     5.427     5.425     5.425     5.423     5.423     5.423     5.425     5.425     5.427     5.433     5.433     5.441     5.444     5.450     5.473     5.482     5.489     5.522     5.529     5.550     5.571     5.615     5.624     5.633     5.677     5.680     5.683     5.675     5.680     5.677     5.683     5.667     5.660     5.683     5.689     5.683     5.686     5.667     5.635     5.629     5.634     5.629     5.635     5.678     5.682     5.675     5.680     5.673     5.682     5.689     5.695     5.683     5.688     5.682     5.660     5.689     5.705     5.686     5.707     5.715     5.697     5.707     5.698     5.703     5.697     5.700     5.697     5.702     5.705     5.703     5.707     5.705     5.710     5.714     5.723     5.717     5.723     5.725     5.728     5.723     5.729     5.725     5.728     5.723     5.725     5.718     5.726     5.720     5.728     5.732     5.721     5.718     5.721     5.715     5.737     5.717     5.737     5.737     5.741     5.738     5.743     5.744     5.723     5.743     5.723     5.731     5.708     5.720     5.712     5.720     5.712     5.705     5.710     5.715     5.712     5.708     5.710     5.707     5.708     5.708     5.712     5.710     5.714     5.707     5.708     5.702     5.705     5.700     5.707     5.718     5.714     5.718     5.710     5.710     5.715     5.712     5.707     5.717     5.744     5.741     5.741     5.740     5.737     5.732     5.737     5.737     5.735     5.731     5.737     5.740     5.740     5.738     5.738     5.733     5.738     5.705     5.738     5.707     5.737     5.732     5.737     5.737     5.726     5.728     5.725     5.748     5.746     5.717     5.718     5.737     5.731     5.723     5.726     5.725     5.714     5.710     5.714     5.715     5.712     5.715     5.718     5.717     5.721     5.723     5.721     5.728     5.723     5.728     5.725     5.723     5.729     5.714     5.703     5.697     5.702     5.702     5.697     5.702     5.698     5.700     5.705     5.708     5.703     5.710     5.714     5.683     5.715     5.688     5.691     5.710     5.703     5.702     5.702     5.700     5.697     5.700     5.698     5.698     5.697     5.698     5.695     5.697     5.689     5.689     5.686     5.689     5.685     5.689     5.688     5.683     5.688     5.683     5.686     5.680     5.683     5.678     5.683     5.680     5.683     5.678     5.685     5.682     5.683     5.683     5.658     5.678     5.688     5.682     5.682     5.686     5.691     5.694     5.660     5.683     5.700     5.694     5.698     5.694     5.698     5.662     5.656     5.660     5.692     5.658     5.691     5.689     5.658     5.665     5.656     5.680     5.688     5.700     5.700     5.697     5.703     5.634     5.639     5.634     5.689     5.692     5.695     5.691     5.694     5.691     5.695     5.697     5.678     5.694     5.675     5.685     5.672     5.697     5.698     5.697     5.689     5.695     5.698     5.697     5.695     5.691     5.695     5.675     5.695     5.672     5.695     5.673     5.635     5.677     5.686     5.683     5.682     5.662     5.668     5.640     5.668     5.635     5.665     5.634     5.670     5.660     5.634     5.638     5.635     5.660     5.665     5.634     5.640     5.635     5.639     5.635     5.639     5.635     5.654     5.652     5.639     5.645     5.658     5.665     5.673     5.675     5.670     5.665     5.672     5.667     5.678     5.673     5.678     5.662     5.668     5.685     5.682     5.685     5.686     5.682     5.685     5.682     5.685     5.689     5.680     5.686     5.682     5.685     5.688     5.660     5.660     5.656     5.662     5.670     5.688     5.670     5.677     5.683     5.680     5.683     5.683     5.688     5.667     5.688     5.694     5.697     5.697     5.698     5.692     5.700     5.700     5.703     5.686     5.682     5.703     5.685     5.691     5.710     5.691     5.708     5.703     5.712     5.702     5.685     5.712     5.743     5.689     5.743     5.686     5.683     5.686     5.737     5.754     5.755     5.752     5.752     5.662     5.725     5.718     5.723     5.720     5.726     5.735     5.732     5.725     5.737     5.721     5.712     5.735     5.710     5.708     5.705     5.717     5.714     5.752     5.752     5.723     5.744     5.744     5.737     5.732     5.702     5.744     5.741     5.723     5.718     5.748     5.743     5.735     5.729     5.733     5.729     5.732     5.726     5.723     5.729     5.721     5.729     5.721     5.717     5.721     5.726     5.794     5.797     5.797     5.794     5.797     5.804     5.797     5.809     5.806     5.812     5.809     5.806     5.806     5.820     5.806     5.825     5.789     5.794     5.826     5.825     5.806     5.822     5.817     5.865     5.869     5.822     5.869     5.837     5.866     5.840     5.820     5.825     5.844     5.848     5.831     5.830     5.835     5.831     5.837     5.840     5.840     5.839     5.844     5.840     5.844     5.840     5.848     5.846     5.840     5.877     5.874     5.872     5.877     5.872     5.870     5.879     5.876     5.879     5.879     5.879     5.877     5.892     5.885     5.890     5.922     5.896     5.929     5.930     5.925     5.932     5.922     5.924     5.925     5.920     5.902     5.927     5.920     5.917     5.907     5.907     5.908     5.907     5.903     5.908     5.904     5.907     5.914     5.922     5.930     5.933     5.925     5.953     5.932     5.938     5.941     5.946     5.941     5.948     5.950     5.959     5.955     5.950     5.955     5.973     5.974     5.955     5.962     5.966     5.995     5.992     6.000     5.995     6.008     6.010     6.013     6.013     5.997     6.006     6.003     6.026     6.035     6.037     6.039     6.037     6.040     6.039     6.042     6.042     6.045     6.043     6.048     6.050     6.052     6.052     6.053     6.052     6.058     6.046     6.062     6.058     6.062     6.063     6.060     6.065     6.065     6.070     6.068     6.071     6.073     6.076     6.078     6.078     6.081     6.086     6.088     6.091     6.091     6.092     6.094     6.095     6.095     6.095     6.097     6.099     6.100     6.100     6.102     6.104     6.105     6.107     6.107     6.109     6.113     6.116     6.116     6.116     6.118     6.122     6.123     6.123     6.125     6.127     6.126     6.129     6.130     6.132     6.135     6.139     6.142     6.143     6.146     6.145     6.150     6.154     6.155     6.157     6.162     6.164     6.167     6.170     6.172     6.175     6.178     6.180     6.181     6.185     6.189     6.193     6.194     6.200     6.203     6.208     6.212     6.215     6.222     6.225     6.230     6.235     6.241     6.244     6.247     6.249     6.252     6.253     6.255     6.255     6.256     6.256     6.258     6.260     6.260     6.261     6.263     6.265     6.266     6.269     6.271     6.272     6.274     6.276     6.276     6.278     6.280     6.281     6.283     6.285     6.286     6.287     6.288     6.290     6.293     6.296     6.298     6.300     6.302     6.305     6.307     6.308     6.310     6.312     6.315     6.316     6.319     6.321     6.322     6.325     6.328     6.330     6.331     6.332     6.335     6.337     6.339     6.343     6.344     6.346     6.350     6.352     6.353     6.356     6.358     6.360     6.361     6.363     6.364     6.367     6.370     6.371     6.372     6.375     6.377     6.380     6.381     6.385     6.387     6.387     6.391     6.394     6.396     6.398     6.401     6.402     6.405     6.407     6.407     6.408     6.414     6.414     6.415     6.419     6.422     6.424     6.426     6.428     6.430     6.432     6.435     6.436     6.438     6.439     6.441     6.443     6.445     6.448     6.449     6.452     6.454     6.457     6.459     6.461     6.465     6.466     6.469     6.470     6.471     6.474     6.476     6.478     6.480     6.481     6.483     6.488     6.491     6.493     6.495     6.497     6.499     6.501     6.503     6.506     6.507     6.509     6.510     6.511     6.514     6.516     6.519     6.522     6.524     6.526     6.528     6.531     6.533     6.537     6.537     6.539     6.541     6.544     6.545     6.548     6.550     6.552     6.555     6.559     6.560     6.564     6.569     6.569     6.572     6.574     6.576     6.579     6.581     6.583     6.587     6.590     6.593     6.595     6.598     6.602     6.604     6.607     6.609     6.611     6.614     6.616     6.619     6.621     6.622     6.624     6.627     6.628     6.631     6.633     6.635     6.637     6.639     6.640     6.644     6.647     6.650     6.650     6.652     6.654     6.656     6.659     6.661     6.665     6.666     6.666     6.670     6.673     6.675     6.678     6.680     6.682     6.683     6.685     6.688     6.690     6.691     6.695     6.698     6.701     6.703     6.704     6.706     6.710     6.713     6.714     6.716     6.719     6.720     6.724     6.726     6.730     6.731     6.737     6.741     6.744     6.749     6.752     6.754     6.757     6.759     6.762     6.762     6.763     6.767     6.769     6.772     6.774     6.780     6.783     6.783     6.802     6.804     6.805     6.809     6.809     6.811     6.814     6.816     6.818     6.820     6.822     6.826     6.827     6.831     6.835     6.852     6.854     6.857     6.860     6.860     6.862     6.863     6.867     6.871     6.874     6.879     6.887     6.890     6.893     6.895     6.897     6.900     6.913     6.919     6.922     6.926     6.928     6.930     6.933     6.936     6.938     6.942     6.945     6.948     6.954     6.957     6.960     6.965     6.970     6.973     6.977     6.980     6.985     6.989     6.992     6.995     7.002     7.006     7.009     7.013     7.017     7.024     7.029     7.033     7.037     7.040     7.046     7.052     7.057     7.061     7.066     7.068     7.073     7.078     7.083     7.088     7.092     7.097     7.102     7.106     7.110     7.113     7.118     7.124     7.129     7.133     7.138     7.144     7.152     7.156     7.159     7.167     7.171     7.178     7.183     7.187     7.193     7.200     7.205     7.212     7.219     7.226     7.233     7.240     7.250     7.259     7.269     7.279     7.291     7.301     7.313     7.325     7.337     7.349     7.361     7.374     7.387     7.402     7.416     7.430     7.446     7.463     7.477     7.495     7.511     7.528     7.545     7.562     7.580     7.598     7.617     7.636     7.655     7.674     7.693     7.712     7.731     7.749     7.769     7.786     7.806     7.823     7.842     7.861     7.879     7.898     7.917     7.937     7.956     7.975     7.994     8.013     8.032     8.052     8.072     8.092     8.111     8.131     8.150     8.170     8.189     8.209     8.228     8.246     8.264     8.281     8.300     8.317     8.335     8.352     8.368     8.384     8.404     8.419     8.437     8.453     8.472     8.488     8.505     8.522     8.537     8.557     8.574     8.591     8.609     8.626     8.644     8.662     8.679     8.698     8.716     8.733     8.752     8.770     8.789     8.805     8.825     8.842     8.861     8.879     8.898     8.917     8.935     8.953     8.972     8.990     9.008     9.025     9.046     9.065     9.086     9.102     9.123     9.141     9.159     9.178     9.195     9.215     9.235     9.254     9.274     9.293     9.312     9.333     9.349     9.368     9.387     9.405     9.422     9.442     9.457     9.474     9.494     9.510     9.527     9.542     9.559     9.574     9.588     9.604     9.619     9.633     9.648     9.661     9.675     9.687     9.702     9.715     9.727     9.741     9.751     9.764     9.776     9.787     9.798     9.811     9.823     9.833     9.845     9.856     9.867     9.877     9.890     9.900     9.911     9.924     9.937     9.946     9.958     9.969     9.980     9.991    10.002    10.013    10.028    10.039    10.051    10.062    10.074    10.086    10.098    10.109    10.121    10.137    10.146    10.157    10.170    10.183    10.196    10.207    10.219    10.232    10.244    10.258    10.270    10.281    10.291    10.307    10.321    10.333    10.348    10.362    10.375    10.391    10.402    10.419    10.430    10.444    10.459    10.472    10.487    10.497    10.513    10.526    10.541    10.554    10.571    10.583    10.596    10.610    10.625    10.641    10.654    10.672    10.685    10.698    10.714    10.727    10.741    10.756    10.769    10.782    10.798    10.811    10.826    10.840    10.854    10.868    10.882    10.897    10.911    10.925    10.939    10.955    10.966    10.980    10.993    11.005    11.021    11.035    11.052    11.064    11.076    11.092    11.105    11.119    11.133    11.146    11.161    11.176    11.190    11.204    11.220    11.232    11.248    11.261    11.275    11.290    11.306    11.321    11.337    11.354    11.370    11.386    11.404    11.420    11.435    11.452    11.469    11.483    11.499    11.515    11.530    11.547    11.565    11.582    11.599    11.614    11.630    11.647    11.663    11.681    11.699    11.715    11.733    11.750    11.768    11.785    11.800    11.820    11.838    11.858    11.875    11.894    11.913    11.931    11.949    11.972    11.992    12.010    12.031    12.048    12.070    12.091    12.112    12.135    12.156    12.176    12.199    12.219    12.241    12.266    12.287    12.309    12.332    12.351    12.375    12.399    12.421    12.444    12.467    12.492    12.513    12.539    12.560    12.588    12.610    12.632    12.657    12.682    12.703    12.730    12.756    12.779    12.804    12.831    12.852    12.876    12.899    12.921    12.947    12.970    12.992    13.017    13.037    13.061    13.083    13.104    13.124    13.143    13.162    13.183    13.203    13.222    13.244    13.263    13.283    13.302    13.320    13.340    13.360    13.379    13.402    13.419    13.442    13.463    13.483    13.504    13.527    13.547    13.563    13.583    13.600    13.620    13.637    13.654    13.673    13.693    13.713    13.733    13.755    13.777    13.796    13.816    13.837    13.859    13.880    13.902    13.919    13.937    13.956    13.972    13.989    14.005    14.018    14.040    14.057    14.074    14.090    14.111    14.128    14.148    14.170    14.183    14.202    14.221    14.241    14.262    14.285    14.304    14.323    14.350    14.368    14.387    14.406    14.424    14.443    14.458    14.476    14.492    14.507    14.524    14.535    14.552    14.562    14.577    14.588    14.600    14.610    14.622    14.629    14.640    14.654    14.661    14.671    14.681    14.691    14.701    14.716    14.724    14.733    14.742    14.752    14.761    14.774    14.782    14.793    14.804    14.819    14.827    14.837    14.852    14.858    14.875    14.883    14.904    14.910    14.925    14.937    14.944    14.977    14.988    14.995    15.001    15.016    15.025    15.032    15.040    15.049    15.053    15.061    15.066    15.080    15.089    15.096    15.119    15.130    15.141    15.148    15.154    15.163    15.173    15.189    15.195    15.204    15.211    15.217    15.224    15.268    15.277    15.283    15.286    15.297    15.307    15.312    15.323    15.333    15.344    15.354    15.361    15.371    15.378    15.395    15.398    15.409    15.425    15.435    15.442    15.457    15.463    15.470    15.488    15.497    15.499    15.505    15.511    15.522    15.526    15.552    15.557    15.564    15.578    15.599    15.611    15.612    15.612    15.624    15.627    15.633    15.650    15.661    15.685    15.689    15.693    15.698    15.714    15.726    15.729    15.738    15.744    15.761    15.772    15.779    15.787    15.794    15.799    15.805    15.810    15.815    15.830    15.837    15.846    15.872    15.876    15.883    15.895    15.911    15.914    15.922    15.929    15.938    15.941    15.946    15.955    15.971    15.985    15.991    15.996    16.015    16.020    16.026    16.033    16.036    16.052    16.059    16.070    16.081    16.112    16.118    16.124    16.129    16.149    16.156    16.171    16.172    16.181    16.187    16.191    16.206    16.214    16.220    16.219    16.222    16.220    16.219    16.217    16.219    16.219    16.219    16.217    16.214    16.212    16.210    16.212    16.212    16.200    16.196    16.187    16.181    16.167    16.165    16.159    16.152    16.140    16.124    16.112    16.104    16.087    16.083    16.076    16.068    16.062    16.055    16.054    16.031    16.024    16.020    16.005    15.994    15.991    15.983    15.979    15.965    15.952    15.946    15.940    15.932    15.922    15.914    15.911    15.904    15.883    15.876    15.870    15.858    15.847    15.837    15.827    15.816    15.811    15.805    15.799    15.794    15.787    15.769    15.763    15.758    15.753    15.741    15.732    15.726    15.722    15.717    15.706    15.687    15.681    15.677    15.671    15.666    15.661    15.643    15.635    15.611    15.605    15.604    15.583
     5.633     5.665     5.633     5.626     5.618     5.624     5.633     5.628     5.634     5.707     5.658     5.663     5.631     5.624     5.631     5.663     5.694     5.662     5.667     5.658     5.665     5.624     5.629     5.622     5.629     5.622     5.613     5.620     5.626     5.589     5.626     5.617     5.595     5.565     5.545     5.524     5.529     5.510     5.485     5.482     5.473     5.450     5.444     5.441     5.433     5.433     5.433     5.433     5.427     5.427     5.427     5.433     5.433     5.433     5.433     5.433     5.431     5.431     5.433     5.433     5.433     5.433     5.433     5.433     5.433     5.431     5.431     5.433     5.433     5.433     5.433     5.431     5.431     5.431     5.433     5.433     5.431     5.431     5.431     5.431     5.431     5.431     5.433     5.433     5.433     5.431     5.431     5.431     5.433     5.433     5.433     5.435     5.433     5.433     5.433     5.433     5.431     5.427     5.431     5.433     5.433     5.433     5.433     5.441     5.444     5.450     5.473     5.476     5.483     5.522     5.529     5.524     5.557     5.565     5.609     5.631     5.628     5.635     5.678     5.702     5.695     5.658     5.683     5.691     5.683     5.689     5.688     5.692     5.677     5.680     5.660     5.667     5.660     5.665     5.634     5.629     5.673     5.678     5.685     5.686     5.694     5.694     5.692     5.689     5.697     5.694     5.688     5.691     5.695     5.700     5.682     5.700     5.720     5.718     5.715     5.702     5.710     5.703     5.710     5.703     5.707     5.714     5.708     5.715     5.708     5.721     5.725     5.726     5.728     5.726     5.728     5.725     5.726     5.731     5.725     5.729     5.726     5.721     5.723     5.721     5.726     5.723     5.738     5.728     5.738     5.740     5.737     5.714     5.737     5.743     5.740     5.733     5.746     5.749     5.749     5.748     5.721     5.744     5.720     5.715     5.738     5.737     5.714     5.721     5.714     5.718     5.714     5.717     5.712     5.708     5.710     5.708     5.712     5.715     5.710     5.708     5.717     5.710     5.707     5.714     5.707     5.717     5.712     5.718     5.714     5.717     5.718     5.720     5.714     5.752     5.748     5.749     5.748     5.746     5.744     5.743     5.738     5.740     5.741     5.738     5.744     5.740     5.743     5.744     5.731     5.728     5.740     5.723     5.738     5.743     5.710     5.717     5.737     5.733     5.738     5.731     5.737     5.731     5.749     5.720     5.725     5.741     5.738     5.729     5.726     5.721     5.723     5.720     5.715     5.720     5.717     5.715     5.718     5.715     5.721     5.726     5.721     5.729     5.725     5.728     5.723     5.726     5.731     5.732     5.718     5.723     5.703     5.735     5.705     5.708     5.707     5.703     5.703     5.707     5.705     5.707     5.707     5.695     5.700     5.718     5.710     5.712     5.707     5.710     5.703     5.707     5.705     5.700     5.705     5.703     5.703     5.702     5.698     5.702     5.700     5.698     5.692     5.689     5.692     5.689     5.689     5.691     5.689     5.692     5.686     5.682     5.689     5.680     5.686     5.680     5.685     5.680     5.686     5.682     5.686     5.680     5.686     5.667     5.673     5.692     5.688     5.686     5.689     5.691     5.686     5.697     5.702     5.702     5.700     5.673     5.698     5.686     5.700     5.689     5.694     5.660     5.667     5.660     5.683     5.683     5.662     5.665     5.660     5.692     5.660     5.667     5.705     5.710     5.705     5.688     5.707     5.694     5.660     5.694     5.660     5.694     5.700     5.692     5.700     5.695     5.700     5.703     5.689     5.683     5.689     5.686     5.703     5.683     5.703     5.685     5.691     5.697     5.663     5.689     5.695     5.675     5.678     5.673     5.697     5.678     5.670     5.680     5.688     5.689     5.668     5.675     5.668     5.634     5.675     5.635     5.656     5.665     5.670     5.670     5.634     5.639     5.635     5.660     5.665     5.637     5.685     5.652     5.639     5.641     5.638     5.658     5.656     5.665     5.639     5.670     5.662     5.654     5.663     5.658     5.672     5.678     5.670     5.675     5.682     5.677     5.682     5.686     5.686     5.686     5.685     5.682     5.683     5.682     5.686     5.689     5.685     5.691     5.682     5.673     5.678     5.683     5.658     5.712     5.662     5.710     5.665     5.672     5.689     5.686     5.680     5.683     5.682     5.685     5.685     5.689     5.692     5.698     5.695     5.700     5.698     5.702     5.705     5.705     5.708     5.708     5.686     5.702     5.715     5.697     5.691     5.714     5.703     5.710     5.702     5.710     5.705     5.695     5.702     5.697     5.746     5.692     5.688     5.737     5.755     5.759     5.754     5.670     5.717     5.720     5.717     5.723     5.729     5.725     5.723     5.731     5.726     5.732     5.738     5.717     5.744     5.714     5.717     5.718     5.725     5.729     5.718     5.754     5.723     5.729     5.744     5.737     5.744     5.737     5.743     5.749     5.752     5.743     5.749     5.746     5.744     5.741     5.733     5.728     5.732     5.728     5.732     5.737     5.725     5.731     5.787     5.726     5.797     5.797     5.796     5.787     5.796     5.800     5.796     5.799     5.797     5.806     5.811     5.807     5.811     5.815     5.814     5.812     5.823     5.822     5.806     5.825     5.833     5.831     5.830     5.837     5.840     5.865     5.869     5.844     5.849     5.842     5.874     5.833     5.869     5.844     5.851     5.822     5.852     5.839     5.835     5.842     5.837     5.840     5.846     5.839     5.846     5.842     5.848     5.842     5.848     5.840     5.837     5.877     5.883     5.879     5.877     5.874     5.877     5.872     5.877     5.881     5.877     5.883     5.879     5.883     5.877     5.922     5.902     5.920     5.924     5.927     5.933     5.932     5.933     5.917     5.920     5.925     5.932     5.917     5.920     5.924     5.919     5.912     5.910     5.907     5.903     5.919     5.917     5.908     5.910     5.920     5.925     5.932     5.935     5.944     5.950     5.933     5.940     5.944     5.941     5.947     5.952     5.947     5.960     5.966     5.970     5.964     5.973     5.971     5.973     5.995     5.964     5.999     5.992     5.999     6.005     6.010     6.013     5.994     6.003     5.999     6.002     6.000     6.008     6.002     6.021     6.042     6.043     6.046     6.046     6.046     6.046     6.046     6.050     6.052     6.052     6.055     6.055     6.057     6.062     6.060     6.053     6.060     6.063     6.065     6.065     6.065     6.063     6.067     6.073     6.076     6.078     6.076     6.081     6.079     6.085     6.088     6.089     6.092     6.092     6.095     6.095     6.097     6.099     6.099     6.102     6.100     6.100     6.102     6.104     6.105     6.109     6.109     6.111     6.113     6.114     6.114     6.120     6.119     6.123     6.125     6.126     6.126     6.127     6.127     6.130     6.132     6.133     6.135     6.137     6.142     6.142     6.145     6.145     6.148     6.152     6.155     6.157     6.157     6.162     6.164     6.167     6.171     6.174     6.177     6.180     6.181     6.185     6.187     6.191     6.194     6.198     6.200     6.203     6.210     6.214     6.219     6.222     6.227     6.232     6.238     6.242     6.249     6.252     6.256     6.256     6.258     6.260     6.261     6.261     6.263     6.263     6.265     6.266     6.266     6.269     6.269     6.271     6.272     6.274     6.276     6.280     6.280     6.280     6.281     6.283     6.285     6.286     6.288     6.288     6.289     6.290     6.293     6.296     6.298     6.300     6.304     6.307     6.307     6.310     6.312     6.313     6.315     6.316     6.319     6.321     6.322     6.325     6.327     6.330     6.331     6.335     6.335     6.339     6.341     6.343     6.344     6.346     6.350     6.352     6.355     6.356     6.358     6.360     6.361     6.363     6.366     6.367     6.368     6.371     6.374     6.375     6.377     6.380     6.381     6.385     6.385     6.387     6.391     6.392     6.396     6.398     6.401     6.402     6.404     6.406     6.408     6.410     6.411     6.414     6.416     6.419     6.421     6.424     6.426     6.430     6.432     6.433     6.436     6.436     6.439     6.441     6.442     6.443     6.445     6.448     6.449     6.452     6.455     6.457     6.459     6.463     6.465     6.466     6.469     6.470     6.472     6.474     6.476     6.478     6.480     6.481     6.485     6.488     6.489     6.493     6.495     6.499     6.500     6.501     6.503     6.506     6.507     6.509     6.511     6.513     6.514     6.519     6.519     6.520     6.524     6.528     6.530     6.531     6.533     6.536     6.537     6.539     6.541     6.543     6.545     6.548     6.550     6.554     6.557     6.559     6.560     6.564     6.567     6.569     6.572     6.574     6.576     6.577     6.581     6.585     6.587     6.588     6.591     6.595     6.596     6.599     6.602     6.606     6.609     6.611     6.614     6.616     6.619     6.621     6.622     6.625     6.627     6.629     6.630     6.632     6.635     6.639     6.640     6.642     6.645     6.649     6.652     6.654     6.654     6.656     6.658     6.659     6.661     6.663     6.665     6.668     6.670     6.673     6.675     6.677     6.680     6.682     6.683     6.687     6.688     6.690     6.691     6.695     6.696     6.698     6.701     6.704     6.707     6.709     6.710     6.714     6.716     6.720     6.720     6.722     6.726     6.728     6.730     6.735     6.740     6.742     6.749     6.752     6.754     6.755     6.759     6.762     6.762     6.763     6.765     6.769     6.770     6.772     6.776     6.778     6.781     6.793     6.802     6.805     6.811     6.811     6.814     6.814     6.814     6.816     6.820     6.822     6.822     6.826     6.831     6.833     6.835     6.854     6.855     6.857     6.859     6.862     6.863     6.865     6.867     6.871     6.874     6.878     6.885     6.892     6.895     6.898     6.900     6.909     6.917     6.921     6.922     6.926     6.928     6.932     6.935     6.938     6.939     6.942     6.948     6.947     6.954     6.959     6.960     6.963     6.968     6.975     6.977     6.981     6.985     6.990     6.993     6.997     7.002     7.006     7.009     7.015     7.018     7.022     7.026     7.032     7.037     7.042     7.047     7.052     7.055     7.061     7.066     7.070     7.075     7.080     7.085     7.089     7.094     7.098     7.103     7.106     7.111     7.115     7.120     7.125     7.129     7.133     7.140     7.144     7.149     7.154     7.159     7.165     7.172     7.178     7.183     7.189     7.193     7.200     7.207     7.212     7.219     7.226     7.233     7.241     7.248     7.257     7.268     7.277     7.289     7.300     7.310     7.324     7.335     7.347     7.360     7.372     7.385     7.398     7.412     7.427     7.443     7.458     7.474     7.491     7.507     7.525     7.542     7.559     7.576     7.594     7.613     7.633     7.654     7.672     7.693     7.712     7.731     7.750     7.769     7.788     7.806     7.825     7.844     7.863     7.880     7.900     7.919     7.938     7.956     7.975     7.993     8.013     8.030     8.050     8.069     8.090     8.109     8.130     8.147     8.169     8.187     8.209     8.226     8.245     8.264     8.283     8.300     8.319     8.335     8.354     8.370     8.386     8.406     8.422     8.438     8.455     8.473     8.491     8.507     8.523     8.541     8.557     8.576     8.592     8.611     8.627     8.644     8.660     8.681     8.698     8.714     8.732     8.752     8.770     8.789     8.805     8.823     8.840     8.861     8.878     8.894     8.914     8.933     8.950     8.968     8.988     9.008     9.022     9.041     9.059     9.080     9.099     9.118     9.137     9.155     9.174     9.193     9.212     9.229     9.247     9.268     9.287     9.307     9.326     9.345     9.363     9.381     9.400     9.418     9.437     9.456     9.474     9.489     9.507     9.524     9.542     9.557     9.574     9.590     9.605     9.621     9.635     9.649     9.664     9.678     9.692     9.706     9.719     9.733     9.745     9.758     9.770     9.783     9.794     9.805     9.820     9.830     9.843     9.855     9.866     9.876     9.887     9.900     9.911     9.922     9.931     9.944     9.955     9.969     9.980     9.991    10.000    10.012    10.024    10.035    10.047    10.059    10.072    10.081    10.097    10.107    10.117    10.131    10.144    10.155    10.167    10.178    10.193    10.203    10.216    10.228    10.239    10.253    10.264    10.279    10.290    10.302    10.314    10.327    10.340    10.355    10.368    10.382    10.396    10.410    10.424    10.437    10.449    10.463    10.480    10.492    10.506    10.520    10.533    10.546    10.561    10.575    10.589    10.603    10.619    10.633    10.646    10.658    10.676    10.690    10.704    10.721    10.733    10.748    10.761    10.774    10.790    10.803    10.816    10.829    10.844    10.860    10.873    10.889    10.903    10.916    10.929    10.944    10.958    10.974    10.985    10.998    11.012    11.026    11.040    11.054    11.069    11.082    11.097    11.110    11.123    11.135    11.152    11.166    11.179    11.194    11.207    11.221    11.237    11.250    11.266    11.281    11.294    11.311    11.326    11.340    11.356    11.372    11.388    11.405    11.421    11.438    11.452    11.470    11.485    11.502    11.516    11.533    11.549    11.567    11.582    11.599    11.616    11.632    11.649    11.665    11.683    11.697    11.714    11.732    11.752    11.768    11.787    11.802    11.822    11.839    11.857    11.874    11.894    11.910    11.932    11.949    11.968    11.988    12.007    12.030    12.046    12.069    12.089    12.109    12.129    12.154    12.175    12.194    12.214    12.235    12.257    12.280    12.302    12.326    12.347    12.368    12.389    12.413    12.435    12.458    12.483    12.504    12.530    12.554    12.576    12.600    12.623    12.644    12.672    12.694    12.718    12.742    12.768    12.792    12.815    12.840    12.864    12.892    12.913    12.937    12.961    12.985    13.006    13.028    13.052    13.074    13.096    13.117    13.135    13.157    13.181    13.198    13.217    13.238    13.255    13.278    13.302    13.319    13.335    13.357    13.376    13.397    13.417    13.435    13.458    13.480    13.504    13.523    13.543    13.565    13.578    13.599    13.620    13.636    13.654    13.673    13.692    13.712    13.733    13.755    13.777    13.800    13.819    13.841    13.864    13.883    13.903    13.924    13.941    13.959    13.978    13.996    14.011    14.029    14.044    14.063    14.074    14.098    14.116    14.133    14.153    14.169    14.186    14.207    14.223    14.241    14.261    14.280    14.304    14.327    14.342    14.364    14.381    14.399    14.417    14.432    14.447    14.464    14.478    14.492    14.507    14.522    14.533    14.548    14.560    14.573    14.585    14.597    14.606    14.617    14.628    14.637    14.649    14.657    14.667    14.673    14.683    14.698    14.708    14.720    14.731    14.741    14.749    14.757    14.768    14.778    14.787    14.798    14.812    14.819    14.835    14.846    14.852    14.873    14.885    14.891    14.902    14.907    14.928    14.937    14.946    14.969    14.990    14.998    15.013    15.022    15.028    15.037    15.045    15.053    15.059    15.065    15.075    15.085    15.094    15.101    15.122    15.131    15.148    15.152    15.161    15.180    15.189    15.195    15.202    15.209    15.217    15.235    15.257    15.272    15.281    15.289    15.299    15.305    15.312    15.321    15.332    15.344    15.352    15.361    15.371    15.376    15.392    15.398    15.407    15.414    15.435    15.441    15.444    15.470    15.470    15.483    15.489    15.497    15.502    15.513    15.516    15.526    15.543    15.559    15.562    15.578    15.583    15.609    15.612    15.616    15.621    15.633    15.633    15.645    15.656    15.674    15.687    15.693    15.699    15.710    15.722    15.727    15.735    15.746    15.758    15.769    15.780    15.790    15.794    15.799    15.805    15.811    15.816    15.830    15.835    15.842    15.868    15.874    15.883    15.902    15.905    15.911    15.919    15.929    15.935    15.943    15.946    15.953    15.962    15.976    15.991    15.996    16.006    16.020    16.029    16.035    16.037    16.044    16.057    16.063    16.076    16.102    16.115    16.125    16.135    16.147    16.152    16.165    16.173    16.181    16.187    16.194    16.200    16.213    16.216    16.216    16.216    16.214    16.216    16.219    16.219    16.219    16.219    16.217    16.214    16.213    16.212    16.210    16.210    16.206    16.194    16.189    16.181    16.176    16.167    16.161    16.154    16.144    16.125    16.112    16.107    16.090    16.085    16.078    16.070    16.062    16.057    16.052    16.031    16.026    16.020    16.008    15.996    15.992    15.987    15.979    15.968    15.955    15.946    15.940    15.932    15.922    15.914    15.911    15.905    15.889    15.874    15.870    15.865    15.846    15.840    15.829    15.818    15.811    15.806    15.800    15.794    15.787    15.773    15.769    15.760    15.756    15.747    15.735    15.727    15.724    15.716    15.711    15.693    15.687    15.680    15.675    15.670    15.664    15.656    15.648    15.614    15.611    15.609    15.609
     5.698     5.631     5.622     5.617     5.622     5.631     5.626     5.633     5.668     5.673     5.710     5.715     5.622     5.629     5.624     5.712     5.700     5.692     5.660     5.667     5.634     5.613     5.620     5.629     5.624     5.629     5.620     5.613     5.620     5.628     5.620     5.624     5.590     5.595     5.552     5.531     5.522     5.522     5.485     5.483     5.482     5.473     5.450     5.450     5.442     5.441     5.433     5.433     5.433     5.433     5.433     5.433     5.433     5.442     5.441     5.433     5.433     5.433     5.433     5.433     5.441     5.441     5.441     5.433     5.433     5.433     5.433     5.433     5.441     5.448     5.433     5.433     5.433     5.433     5.441     5.441     5.433     5.433     5.433     5.433     5.433     5.433     5.433     5.441     5.441     5.433     5.433     5.433     5.433     5.441     5.442     5.444     5.442     5.435     5.433     5.433     5.433     5.433     5.433     5.433     5.433     5.441     5.442     5.450     5.450     5.473     5.474     5.483     5.510     5.524     5.524     5.545     5.564     5.608     5.617     5.626     5.622     5.629     5.686     5.683     5.675     5.667     5.660     5.665     5.686     5.689     5.695     5.691     5.683     5.673     5.667     5.658     5.667     5.634     5.667     5.634     5.678     5.673     5.692     5.695     5.688     5.694     5.689     5.697     5.694     5.702     5.692     5.698     5.703     5.708     5.688     5.705     5.720     5.717     5.698     5.717     5.726     5.707     5.717     5.710     5.712     5.717     5.712     5.720     5.714     5.723     5.721     5.731     5.731     5.728     5.725     5.728     5.726     5.731     5.729     5.725     5.721     5.725     5.729     5.726     5.731     5.729     5.737     5.731     5.743     5.738     5.743     5.710     5.732     5.738     5.743     5.738     5.731     5.731     5.726     5.723     5.752     5.720     5.749     5.721     5.732     5.735     5.721     5.728     5.718     5.715     5.718     5.717     5.720     5.715     5.712     5.715     5.718     5.714     5.720     5.714     5.721     5.731     5.710     5.708     5.717     5.708     5.732     5.726     5.720     5.718     5.723     5.717     5.721     5.718     5.721     5.741     5.749     5.748     5.743     5.746     5.744     5.746     5.746     5.748     5.740     5.741     5.744     5.748     5.729     5.754     5.740     5.746     5.744     5.712     5.715     5.738     5.743     5.738     5.732     5.737     5.731     5.737     5.752     5.752     5.746     5.743     5.740     5.732     5.731     5.726     5.721     5.726     5.721     5.717     5.725     5.723     5.723     5.721     5.726     5.725     5.728     5.731     5.729     5.732     5.729     5.733     5.729     5.735     5.738     5.741     5.708     5.735     5.707     5.714     5.718     5.710     5.710     5.712     5.708     5.715     5.718     5.717     5.723     5.725     5.720     5.717     5.718     5.714     5.708     5.708     5.705     5.708     5.705     5.708     5.703     5.708     5.708     5.702     5.703     5.702     5.702     5.695     5.700     5.698     5.692     5.689     5.694     5.689     5.667     5.688     5.694     5.688     5.682     5.685     5.689     5.686     5.678     5.688     5.680     5.685     5.689     5.692     5.691     5.694     5.692     5.692     5.688     5.692     5.688     5.702     5.692     5.703     5.703     5.705     5.703     5.698     5.702     5.685     5.677     5.670     5.673     5.683     5.680     5.688     5.680     5.697     5.695     5.689     5.710     5.688     5.712     5.677     5.689     5.683     5.702     5.707     5.694     5.702     5.695     5.697     5.702     5.698     5.695     5.662     5.695     5.689     5.710     5.660     5.683     5.680     5.702     5.682     5.700     5.705     5.703     5.662     5.634     5.685     5.703     5.698     5.697     5.680     5.675     5.683     5.660     5.685     5.660     5.665     5.688     5.667     5.686     5.675     5.634     5.675     5.668     5.642     5.663     5.636     5.672     5.673     5.668     5.633     5.645     5.649     5.654     5.647     5.647     5.680     5.660     5.649     5.660     5.660     5.667     5.665     5.660     5.667     5.662     5.680     5.685     5.667     5.682     5.683     5.680     5.685     5.689     5.686     5.689     5.688     5.691     5.686     5.691     5.685     5.691     5.660     5.682     5.695     5.685     5.691     5.691     5.700     5.667     5.715     5.667     5.710     5.689     5.694     5.692     5.683     5.688     5.682     5.689     5.692     5.691     5.695     5.700     5.697     5.700     5.697     5.703     5.698     5.707     5.683     5.712     5.714     5.705     5.700     5.720     5.715     5.723     5.725     5.710     5.732     5.738     5.708     5.748     5.749     5.749     5.743     5.695     5.743     5.748     5.741     5.759     5.757     5.748     5.749     5.668     5.660     5.723     5.732     5.726     5.731     5.726     5.735     5.729     5.729     5.740     5.743     5.744     5.723     5.715     5.723     5.718     5.728     5.723     5.729     5.726     5.732     5.740     5.735     5.738     5.743     5.749     5.755     5.757     5.712     5.743     5.746     5.741     5.738     5.740     5.735     5.729     5.735     5.738     5.735     5.731     5.789     5.737     5.789     5.794     5.796     5.720     5.717     5.717     5.796     5.799     5.804     5.804     5.812     5.809     5.812     5.815     5.820     5.822     5.820     5.825     5.799     5.831     5.833     5.790     5.796     5.800     5.840     5.794     5.826     5.870     5.848     5.844     5.851     5.858     5.837     5.872     5.851     5.849     5.854     5.851     5.837     5.842     5.837     5.842     5.848     5.844     5.848     5.842     5.846     5.853     5.848     5.842     5.849     5.844     5.877     5.849     5.885     5.885     5.879     5.881     5.876     5.885     5.889     5.889     5.889     5.890     5.899     5.932     5.899     5.935     5.932     5.927     5.929     5.930     5.932     5.938     5.932     5.938     5.922     5.925     5.929     5.925     5.920     5.919     5.922     5.907     5.925     5.907     5.925     5.919     5.915     5.917     5.930     5.922     5.929     5.938     5.929     5.930     5.953     5.944     5.946     5.952     5.941     5.947     5.968     5.962     5.971     5.964     5.959     5.977     5.967     5.974     6.002     5.973     5.968     5.999     5.994     6.002     6.010     6.016     6.002     6.016     6.010     6.000     6.006     6.013     6.043     6.015     6.045     6.046     6.048     6.050     6.048     6.050     6.050     6.055     6.055     6.058     6.058     6.060     6.062     6.060     6.062     6.062     6.068     6.062     6.073     6.071     6.073     6.071     6.073     6.076     6.078     6.079     6.079     6.085     6.088     6.086     6.091     6.092     6.095     6.095     6.099     6.100     6.100     6.102     6.102     6.104     6.105     6.107     6.105     6.107     6.111     6.113     6.113     6.114     6.116     6.120     6.123     6.122     6.125     6.127     6.129     6.130     6.131     6.132     6.135     6.137     6.137     6.139     6.142     6.143     6.145     6.148     6.150     6.150     6.154     6.157     6.157     6.161     6.162     6.166     6.167     6.171     6.175     6.178     6.181     6.185     6.187     6.191     6.193     6.196     6.200     6.203     6.207     6.211     6.215     6.220     6.224     6.229     6.235     6.241     6.246     6.250     6.256     6.260     6.263     6.266     6.266     6.266     6.266     6.269     6.271     6.271     6.272     6.272     6.274     6.274     6.274     6.276     6.278     6.280     6.283     6.283     6.285     6.285     6.287     6.287     6.289     6.291     6.291     6.292     6.293     6.296     6.299     6.300     6.304     6.305     6.308     6.310     6.312     6.315     6.315     6.319     6.319     6.322     6.324     6.327     6.327     6.328     6.331     6.332     6.335     6.339     6.341     6.344     6.346     6.348     6.350     6.352     6.353     6.356     6.358     6.360     6.361     6.363     6.366     6.368     6.370     6.371     6.372     6.375     6.377     6.380     6.381     6.382     6.385     6.387     6.391     6.392     6.394     6.398     6.400     6.402     6.404     6.405     6.408     6.409     6.411     6.414     6.415     6.417     6.421     6.422     6.428     6.430     6.432     6.433     6.436     6.438     6.439     6.441     6.442     6.445     6.446     6.448     6.449     6.452     6.454     6.457     6.461     6.463     6.465     6.469     6.469     6.470     6.471     6.475     6.477     6.479     6.480     6.483     6.485     6.488     6.491     6.493     6.497     6.499     6.501     6.503     6.504     6.506     6.507     6.509     6.511     6.513     6.516     6.517     6.519     6.522     6.524     6.528     6.530     6.531     6.535     6.536     6.539     6.540     6.541     6.544     6.545     6.548     6.550     6.552     6.557     6.559     6.562     6.564     6.565     6.569     6.571     6.572     6.576     6.579     6.581     6.585     6.585     6.588     6.590     6.593     6.596     6.598     6.602     6.606     6.607     6.609     6.613     6.616     6.619     6.620     6.624     6.624     6.627     6.629     6.630     6.632     6.635     6.637     6.640     6.644     6.645     6.649     6.650     6.652     6.654     6.659     6.659     6.661     6.663     6.663     6.665     6.668     6.670     6.673     6.675     6.677     6.680     6.682     6.683     6.687     6.688     6.690     6.693     6.695     6.696     6.698     6.699     6.706     6.707     6.709     6.710     6.713     6.714     6.719     6.722     6.724     6.726     6.728     6.730     6.733     6.735     6.742     6.747     6.752     6.754     6.759     6.759     6.760     6.762     6.765     6.767     6.769     6.772     6.772     6.774     6.778     6.781     6.783     6.802     6.805     6.805     6.809     6.812     6.816     6.817     6.817     6.818     6.822     6.826     6.826     6.827     6.833     6.835     6.840     6.857     6.855     6.857     6.860     6.862     6.865     6.869     6.869     6.874     6.874     6.881     6.887     6.888     6.893     6.900     6.904     6.908     6.919     6.921     6.924     6.928     6.930     6.933     6.936     6.938     6.941     6.944     6.948     6.952     6.957     6.962     6.963     6.966     6.970     6.973     6.978     6.981     6.985     6.989     6.993     6.997     7.002     7.006     7.011     7.015     7.018     7.024     7.028     7.032     7.037     7.040     7.046     7.050     7.057     7.061     7.066     7.070     7.075     7.078     7.083     7.089     7.094     7.100     7.103     7.106     7.113     7.117     7.122     7.125     7.131     7.135     7.141     7.145     7.149     7.156     7.161     7.167     7.172     7.178     7.183     7.189     7.194     7.201     7.208     7.213     7.219     7.226     7.233     7.240     7.248     7.256     7.267     7.276     7.287     7.296     7.308     7.320     7.331     7.346     7.357     7.370     7.383     7.396     7.409     7.424     7.438     7.454     7.471     7.487     7.504     7.522     7.538     7.555     7.574     7.591     7.611     7.630     7.649     7.670     7.690     7.712     7.731     7.752     7.770     7.788     7.807     7.826     7.845     7.863     7.881     7.902     7.919     7.938     7.957     7.976     7.994     8.013     8.030     8.050     8.069     8.089     8.107     8.126     8.146     8.166     8.185     8.205     8.224     8.243     8.263     8.281     8.300     8.319     8.337     8.354     8.372     8.388     8.407     8.423     8.440     8.458     8.475     8.492     8.509     8.526     8.543     8.561     8.578     8.594     8.611     8.628     8.647     8.664     8.681     8.698     8.716     8.733     8.750     8.769     8.789     8.807     8.822     8.840     8.859     8.878     8.894     8.913     8.931     8.949     8.968     8.985     9.002     9.022     9.041     9.057     9.076     9.095     9.114     9.132     9.151     9.170     9.190     9.207     9.226     9.243     9.263     9.282     9.301     9.320     9.340     9.359     9.377     9.395     9.414     9.433     9.449     9.468     9.486     9.503     9.520     9.538     9.554     9.573     9.590     9.604     9.621     9.635     9.650     9.666     9.680     9.695     9.709     9.723     9.737     9.750     9.762     9.776     9.790     9.804     9.813     9.825     9.838     9.852     9.863     9.874     9.887     9.898     9.907     9.920     9.930     9.942     9.955     9.964     9.976     9.990    10.002    10.012    10.022    10.033    10.045    10.058    10.067    10.079    10.093    10.106    10.117    10.127    10.141    10.151    10.164    10.175    10.187    10.200    10.213    10.225    10.238    10.249    10.261    10.274    10.285    10.298    10.311    10.322    10.335    10.348    10.362    10.376    10.391    10.402    10.417    10.428    10.444    10.455    10.470    10.485    10.500    10.512    10.526    10.540    10.554    10.568    10.581    10.594    10.608    10.624    10.639    10.651    10.667    10.680    10.693    10.709    10.722    10.738    10.752    10.767    10.782    10.795    10.808    10.822    10.837    10.850    10.864    10.878    10.890    10.905    10.922    10.935    10.947    10.962    10.976    10.991    11.004    11.016    11.032    11.044    11.058    11.072    11.085    11.102    11.114    11.128    11.142    11.155    11.170    11.183    11.197    11.213    11.229    11.242    11.255    11.269    11.283    11.297    11.313    11.328    11.342    11.357    11.375    11.389    11.405    11.421    11.438    11.454    11.470    11.487    11.504    11.520    11.535    11.550    11.567    11.583    11.599    11.616    11.633    11.650    11.665    11.681    11.699    11.717    11.733    11.750    11.768    11.786    11.804    11.824    11.839    11.858    11.875    11.894    11.912    11.929    11.947    11.968    11.985    12.006    12.026    12.045    12.066    12.085    12.107    12.126    12.147    12.167    12.190    12.211    12.235    12.255    12.275    12.296    12.318    12.340    12.362    12.385    12.407    12.427    12.452    12.476    12.498    12.518    12.543    12.567    12.591    12.612    12.637    12.661    12.681    12.707    12.733    12.757    12.782    12.806    12.829    12.856    12.879    12.902    12.924    12.950    12.973    12.997    13.019    13.043    13.066    13.088    13.110    13.133    13.155    13.175    13.197    13.215    13.233    13.253    13.271    13.295    13.312    13.335    13.352    13.372    13.393    13.413    13.433    13.454    13.472    13.496    13.517    13.535    13.558    13.578    13.595    13.616    13.635    13.654    13.672    13.692    13.712    13.733    13.752    13.772    13.795    13.819    13.841    13.863    13.883    13.900    13.920    13.943    13.961    13.980    14.000    14.018    14.036    14.054    14.069    14.086    14.096    14.118    14.135    14.155    14.172    14.189    14.204    14.229    14.246    14.261    14.283    14.303    14.322    14.342    14.358    14.376    14.389    14.406    14.422    14.437    14.450    14.464    14.476    14.490    14.505    14.517    14.532    14.545    14.557    14.571    14.582    14.592    14.603    14.613    14.620    14.631    14.641    14.649    14.661    14.673    14.681    14.696    14.705    14.714    14.730    14.739    14.744    14.756    14.765    14.773    14.785    14.796    14.806    14.815    14.827    14.837    14.844    14.868    14.878    14.887    14.894    14.900    14.918    14.928    14.941    14.946    14.973    14.993    15.007    15.018    15.025    15.033    15.042    15.049    15.055    15.062    15.072    15.081    15.091    15.100    15.107    15.120    15.145    15.152    15.157    15.176    15.187    15.195    15.202    15.209    15.217    15.237    15.245    15.250    15.279    15.285    15.294    15.305    15.311    15.318    15.333    15.343    15.349    15.361    15.372    15.376    15.389    15.393    15.405    15.411    15.433    15.441    15.444    15.472    15.475    15.482    15.488    15.499    15.502    15.513    15.520    15.526    15.533    15.559    15.562    15.566    15.583    15.604    15.614    15.621    15.626    15.637    15.638    15.642    15.647    15.671    15.677    15.693    15.704    15.707    15.722    15.731    15.735    15.742    15.749    15.772    15.779    15.787    15.794    15.799    15.805    15.813    15.823    15.829    15.837    15.844    15.860    15.874    15.883    15.898    15.904    15.912    15.919    15.929    15.935    15.943    15.948    15.953    15.962    15.973    15.983    15.994    16.000    16.020    16.026    16.033    16.040    16.048    16.057    16.062    16.072    16.083    16.112    16.122    16.131    16.145    16.152    16.161    16.175    16.182    16.189    16.194    16.200    16.208    16.214    16.214    16.214    16.216    16.214    16.216    16.219    16.220    16.219    16.217    16.214    16.213    16.210    16.209    16.209    16.203    16.196    16.191    16.185    16.176    16.172    16.161    16.154    16.145    16.132    16.118    16.105    16.097    16.083    16.078    16.070    16.063    16.055    16.048    16.031    16.028    16.020    16.003    15.998    15.992    15.987    15.982    15.970    15.956    15.948    15.940    15.935    15.920    15.919    15.914    15.905    15.898    15.878    15.872    15.866    15.847    15.840    15.833    15.826    15.813    15.810    15.803    15.795    15.789    15.778    15.769    15.760    15.760    15.747    15.735    15.729    15.724    15.719    15.712    15.699    15.694    15.687    15.678    15.671    15.666    15.661    15.655    15.624    15.612    15.607    15.607
     5.667     5.622     5.615     5.622     5.629     5.624     5.633     5.708     5.714     5.665     5.673     5.682     5.631     5.707     5.631     5.682     5.698     5.656     5.682     5.675     5.629     5.620     5.613     5.622     5.629     5.622     5.628     5.620     5.628     5.620     5.628     5.620     5.611     5.615     5.559     5.538     5.529     5.522     5.517     5.508     5.483     5.482     5.473     5.456     5.450     5.444     5.442     5.441     5.441     5.441     5.441     5.441     5.442     5.450     5.450     5.448     5.442     5.442     5.442     5.444     5.450     5.450     5.450     5.450     5.442     5.442     5.441     5.442     5.450     5.456     5.448     5.442     5.442     5.442     5.450     5.450     5.442     5.441     5.441     5.441     5.441     5.441     5.441     5.450     5.448     5.441     5.441     5.442     5.444     5.450     5.450     5.450     5.450     5.444     5.442     5.441     5.441     5.441     5.441     5.441     5.442     5.444     5.450     5.456     5.473     5.476     5.483     5.497     5.522     5.524     5.545     5.564     5.596     5.615     5.624     5.633     5.628     5.634     5.629     5.714     5.708     5.686     5.633     5.658     5.689     5.697     5.692     5.694     5.697     5.692     5.673     5.667     5.660     5.667     5.660     5.678     5.685     5.680     5.695     5.698     5.691     5.697     5.692     5.691     5.697     5.700     5.697     5.708     5.697     5.675     5.682     5.720     5.725     5.725     5.707     5.712     5.732     5.729     5.707     5.720     5.717     5.718     5.715     5.715     5.721     5.718     5.731     5.732     5.729     5.725     5.728     5.725     5.729     5.735     5.738     5.741     5.725     5.721     5.737     5.740     5.728     5.741     5.741     5.737     5.740     5.744     5.738     5.741     5.741     5.743     5.740     5.744     5.749     5.729     5.754     5.728     5.721     5.717     5.752     5.718     5.726     5.721     5.728     5.721     5.726     5.720     5.723     5.720     5.720     5.714     5.717     5.714     5.715     5.717     5.715     5.720     5.721     5.728     5.732     5.715     5.737     5.720     5.735     5.720     5.725     5.718     5.721     5.726     5.726     5.721     5.728     5.720     5.752     5.744     5.749     5.744     5.749     5.744     5.748     5.744     5.749     5.741     5.737     5.755     5.733     5.754     5.748     5.718     5.714     5.746     5.712     5.746     5.754     5.759     5.741     5.757     5.737     5.743     5.728     5.733     5.749     5.744     5.741     5.738     5.731     5.729     5.726     5.729     5.718     5.721     5.720     5.728     5.725     5.729     5.726     5.728     5.729     5.729     5.735     5.733     5.737     5.729     5.735     5.729     5.723     5.741     5.737     5.732     5.717     5.723     5.718     5.717     5.714     5.715     5.712     5.717     5.721     5.725     5.726     5.723     5.723     5.720     5.715     5.718     5.712     5.715     5.710     5.714     5.710     5.707     5.712     5.708     5.712     5.705     5.707     5.705     5.702     5.702     5.700     5.697     5.702     5.695     5.700     5.695     5.700     5.697     5.689     5.695     5.697     5.694     5.688     5.691     5.685     5.678     5.695     5.697     5.682     5.694     5.694     5.697     5.694     5.692     5.694     5.691     5.695     5.702     5.697     5.698     5.697     5.702     5.703     5.705     5.707     5.678     5.672     5.673     5.670     5.675     5.673     5.682     5.688     5.683     5.688     5.710     5.689     5.712     5.660     5.712     5.707     5.686     5.703     5.707     5.702     5.705     5.700     5.700     5.698     5.705     5.700     5.695     5.662     5.694     5.660     5.718     5.689     5.675     5.678     5.675     5.710     5.712     5.692     5.708     5.670     5.677     5.683     5.677     5.682     5.673     5.683     5.689     5.683     5.680     5.683     5.660     5.683     5.667     5.660     5.656     5.660     5.634     5.662     5.640     5.660     5.665     5.660     5.643     5.645     5.648     5.658     5.652     5.683     5.680     5.667     5.673     5.668     5.654     5.667     5.675     5.668     5.675     5.670     5.677     5.683     5.663     5.660     5.683     5.685     5.686     5.678     5.694     5.682     5.692     5.685     5.692     5.695     5.683     5.688     5.692     5.688     5.695     5.662     5.700     5.689     5.714     5.718     5.668     5.673     5.695     5.691     5.667     5.695     5.698     5.685     5.688     5.692     5.689     5.695     5.698     5.695     5.698     5.700     5.702     5.703     5.708     5.712     5.714     5.715     5.718     5.720     5.718     5.721     5.723     5.717     5.721     5.717     5.723     5.728     5.715     5.732     5.714     5.744     5.738     5.746     5.700     5.752     5.754     5.743     5.740     5.743     5.749     5.757     5.748     5.741     5.759     5.728     5.726     5.729     5.737     5.740     5.737     5.732     5.726     5.741     5.717     5.748     5.717     5.721     5.717     5.723     5.723     5.728     5.725     5.720     5.763     5.761     5.755     5.759     5.757     5.754     5.761     5.761     5.761     5.721     5.749     5.755     5.759     5.752     5.749     5.733     5.731     5.737     5.743     5.737     5.737     5.741     5.785     5.790     5.792     5.726     5.790     5.799     5.802     5.797     5.789     5.809     5.815     5.814     5.817     5.820     5.820     5.820     5.823     5.823     5.806     5.800     5.837     5.837     5.800     5.835     5.835     5.855     5.860     5.830     5.870     5.848     5.855     5.837     5.879     5.842     5.842     5.846     5.826     5.863     5.846     5.839     5.848     5.851     5.844     5.851     5.851     5.849     5.853     5.856     5.853     5.849     5.870     5.848     5.840     5.887     5.889     5.889     5.885     5.879     5.892     5.890     5.892     5.892     5.894     5.877     5.909     5.906     5.938     5.938     5.927     5.927     5.940     5.933     5.938     5.933     5.940     5.940     5.929     5.930     5.930     5.925     5.924     5.927     5.922     5.925     5.927     5.927     5.925     5.924     5.920     5.935     5.922     5.940     5.941     5.947     5.948     5.952     5.959     5.959     5.955     5.947     5.953     5.970     5.964     5.970     5.973     5.968     5.987     5.985     5.990     6.002     5.973     6.002     5.994     6.016     5.987     6.020     6.021     6.015     6.018     6.010     6.013     6.006     6.015     6.021     6.011     6.050     6.050     6.052     6.052     6.055     6.052     6.055     6.055     6.058     6.057     6.060     6.060     6.063     6.067     6.063     6.070     6.070     6.067     6.071     6.073     6.070     6.073     6.078     6.079     6.078     6.083     6.085     6.085     6.088     6.088     6.089     6.095     6.097     6.099     6.102     6.102     6.102     6.104     6.105     6.105     6.107     6.109     6.109     6.111     6.113     6.116     6.116     6.118     6.119     6.122     6.123     6.127     6.129     6.131     6.132     6.133     6.135     6.135     6.135     6.139     6.142     6.143     6.143     6.145     6.146     6.150     6.152     6.154     6.155     6.157     6.159     6.162     6.164     6.167     6.170     6.172     6.175     6.178     6.181     6.185     6.189     6.193     6.196     6.198     6.201     6.206     6.208     6.212     6.215     6.220     6.225     6.230     6.235     6.241     6.247     6.253     6.258     6.263     6.266     6.271     6.272     6.272     6.274     6.276     6.278     6.278     6.278     6.280     6.280     6.280     6.280     6.281     6.281     6.283     6.285     6.286     6.288     6.290     6.291     6.291     6.292     6.294     6.296     6.298     6.298     6.302     6.304     6.304     6.307     6.308     6.312     6.313     6.315     6.316     6.319     6.321     6.322     6.324     6.328     6.328     6.330     6.331     6.332     6.335     6.337     6.341     6.343     6.344     6.348     6.350     6.352     6.355     6.356     6.358     6.360     6.361     6.363     6.364     6.367     6.370     6.372     6.374     6.375     6.377     6.378     6.381     6.382     6.385     6.389     6.391     6.392     6.396     6.398     6.400     6.402     6.404     6.405     6.407     6.410     6.411     6.414     6.415     6.419     6.421     6.424     6.426     6.430     6.432     6.435     6.436     6.438     6.441     6.442     6.443     6.445     6.446     6.449     6.450     6.454     6.455     6.457     6.459     6.463     6.465     6.468     6.469     6.470     6.472     6.476     6.478     6.479     6.480     6.483     6.485     6.488     6.491     6.495     6.497     6.499     6.501     6.503     6.504     6.507     6.509     6.510     6.511     6.513     6.516     6.519     6.522     6.522     6.524     6.528     6.530     6.531     6.535     6.536     6.539     6.540     6.543     6.544     6.548     6.549     6.550     6.552     6.555     6.559     6.562     6.564     6.569     6.569     6.571     6.574     6.576     6.579     6.581     6.583     6.585     6.588     6.590     6.593     6.596     6.598     6.600     6.604     6.607     6.611     6.613     6.614     6.618     6.620     6.621     6.625     6.627     6.629     6.630     6.632     6.635     6.637     6.640     6.644     6.645     6.649     6.650     6.654     6.656     6.658     6.659     6.662     6.663     6.665     6.666     6.668     6.670     6.672     6.675     6.678     6.680     6.682     6.683     6.687     6.688     6.691     6.693     6.695     6.698     6.699     6.701     6.703     6.709     6.709     6.712     6.713     6.714     6.716     6.720     6.722     6.726     6.728     6.730     6.733     6.738     6.739     6.738     6.752     6.752     6.757     6.759     6.760     6.762     6.763     6.767     6.769     6.770     6.772     6.774     6.778     6.781     6.781     6.790     6.805     6.805     6.807     6.809     6.812     6.816     6.817     6.820     6.822     6.824     6.826     6.827     6.831     6.833     6.838     6.844     6.854     6.857     6.860     6.862     6.863     6.867     6.869     6.873     6.874     6.879     6.883     6.883     6.890     6.895     6.900     6.906     6.913     6.919     6.922     6.926     6.930     6.932     6.933     6.936     6.938     6.942     6.945     6.948     6.952     6.957     6.962     6.965     6.968     6.972     6.975     6.980     6.983     6.985     6.989     6.997     7.000     7.004     7.007     7.011     7.015     7.019     7.022     7.026     7.032     7.037     7.040     7.046     7.050     7.055     7.061     7.067     7.070     7.075     7.080     7.083     7.089     7.094     7.100     7.103     7.108     7.113     7.118     7.124     7.127     7.132     7.137     7.141     7.145     7.150     7.156     7.161     7.167     7.172     7.178     7.183     7.189     7.196     7.203     7.209     7.214     7.220     7.226     7.233     7.240     7.248     7.256     7.265     7.273     7.283     7.294     7.305     7.317     7.330     7.342     7.354     7.367     7.380     7.392     7.405     7.419     7.435     7.449     7.466     7.482     7.499     7.516     7.533     7.552     7.569     7.587     7.605     7.626     7.645     7.667     7.687     7.710     7.731     7.752     7.770     7.789     7.809     7.827     7.845     7.863     7.882     7.902     7.921     7.939     7.957     7.976     7.994     8.013     8.030     8.050     8.068     8.087     8.106     8.125     8.144     8.163     8.182     8.202     8.221     8.240     8.260     8.278     8.299     8.317     8.337     8.354     8.374     8.390     8.409     8.425     8.444     8.461     8.478     8.495     8.511     8.528     8.546     8.563     8.580     8.596     8.613     8.630     8.647     8.664     8.683     8.699     8.717     8.735     8.752     8.769     8.785     8.805     8.822     8.840     8.859     8.876     8.894     8.912     8.930     8.947     8.967     8.983     9.002     9.018     9.037     9.056     9.072     9.092     9.111     9.130     9.148     9.167     9.186     9.204     9.222     9.240     9.259     9.277     9.296     9.314     9.335     9.354     9.373     9.390     9.409     9.425     9.446     9.464     9.483     9.500     9.517     9.535     9.552     9.570     9.588     9.602     9.621     9.635     9.650     9.666     9.681     9.696     9.711     9.726     9.739     9.753     9.767     9.779     9.794     9.807     9.820     9.831     9.845     9.858     9.868     9.882     9.895     9.905     9.918     9.929     9.941     9.951     9.963     9.976     9.986     9.996    10.009    10.020    10.033    10.044    10.055    10.068    10.077    10.091    10.100    10.113    10.126    10.139    10.151    10.160    10.175    10.187    10.196    10.208    10.220    10.232    10.246    10.258    10.270    10.281    10.293    10.305    10.318    10.332    10.342    10.357    10.368    10.383    10.398    10.409    10.424    10.437    10.450    10.464    10.475    10.490    10.503    10.520    10.533    10.545    10.561    10.573    10.589    10.600    10.616    10.630    10.644    10.658    10.672    10.688    10.702    10.714    10.730    10.745    10.758    10.771    10.787    10.802    10.815    10.828    10.841    10.855    10.868    10.883    10.897    10.911    10.925    10.939    10.956    10.967    10.980    10.996    11.008    11.022    11.037    11.050    11.063    11.076    11.091    11.105    11.119    11.133    11.148    11.161    11.176    11.188    11.204    11.217    11.229    11.247    11.260    11.273    11.288    11.302    11.316    11.332    11.345    11.360    11.375    11.392    11.407    11.424    11.440    11.457    11.475    11.490    11.505    11.520    11.536    11.555    11.569    11.586    11.602    11.619    11.635    11.652    11.666    11.685    11.700    11.717    11.733    11.752    11.770    11.786    11.804    11.822    11.837    11.858    11.874    11.894    11.912    11.929    11.947    11.967    11.987    12.004    12.024    12.043    12.064    12.083    12.104    12.125    12.145    12.167    12.185    12.208    12.229    12.250    12.270    12.291    12.314    12.335    12.357    12.379    12.405    12.424    12.445    12.467    12.489    12.513    12.537    12.557    12.581    12.603    12.629    12.650    12.674    12.699    12.723    12.748    12.773    12.795    12.819    12.845    12.868    12.893    12.917    12.942    12.966    12.989    13.011    13.033    13.057    13.080    13.102    13.121    13.146    13.167    13.189    13.210    13.231    13.250    13.271    13.289    13.309    13.330    13.349    13.368    13.387    13.409    13.430    13.451    13.469    13.491    13.511    13.531    13.554    13.573    13.594    13.610    13.629    13.652    13.672    13.690    13.710    13.730    13.750    13.771    13.793    13.813    13.837    13.859    13.882    13.902    13.919    13.945    13.959    13.982    14.000    14.024    14.039    14.057    14.072    14.086    14.105    14.122    14.137    14.159    14.178    14.191    14.207    14.230    14.248    14.267    14.283    14.301    14.319    14.335    14.349    14.365    14.381    14.395    14.406    14.419    14.433    14.449    14.463    14.476    14.488    14.502    14.514    14.526    14.540    14.552    14.565    14.574    14.585    14.594    14.607    14.618    14.628    14.635    14.645    14.656    14.668    14.682    14.694    14.704    14.713    14.726    14.733    14.744    14.752    14.761    14.772    14.780    14.793    14.800    14.810    14.819    14.832    14.841    14.852    14.872    14.881    14.890    14.898    14.910    14.920    14.931    14.939    14.969    14.980    15.000    15.013    15.022    15.030    15.038    15.047    15.053    15.059    15.069    15.078    15.089    15.098    15.104    15.112    15.133    15.146    15.155    15.173    15.183    15.192    15.200    15.208    15.217    15.232    15.245    15.259    15.270    15.279    15.292    15.305    15.311    15.318    15.330    15.343    15.349    15.361    15.371    15.376    15.383    15.392    15.404    15.409    15.432    15.435    15.444    15.450    15.470    15.485    15.491    15.500    15.502    15.510    15.518    15.526    15.533    15.557    15.562    15.566    15.579    15.602    15.614    15.618    15.623    15.635    15.642    15.643    15.647    15.664    15.674    15.689    15.701    15.711    15.722    15.731    15.735    15.746    15.749    15.761    15.775    15.785    15.790    15.802    15.808    15.815    15.821    15.830    15.837    15.844    15.854    15.874    15.881    15.895    15.905    15.911    15.920    15.926    15.937    15.941    15.945    15.955    15.964    15.973    15.979    15.992    16.000    16.013    16.026    16.033    16.046    16.049    16.057    16.063    16.070    16.081    16.085    16.120    16.124    16.146    16.154    16.157    16.167    16.185    16.193    16.196    16.200    16.206    16.213    16.214    16.214    16.216    16.216    16.217    16.219    16.219    16.219    16.219    16.217    16.214    16.212    16.210    16.209    16.205    16.198    16.193    16.189    16.181    16.172    16.163    16.157    16.145    16.131    16.118    16.109    16.102    16.085    16.076    16.070    16.065    16.059    16.043    16.033    16.029    16.024    16.005    16.000    15.994    15.989    15.982    15.974    15.961    15.948    15.940    15.937    15.931    15.920    15.916    15.911    15.891    15.883    15.870    15.865    15.847    15.842    15.835    15.826    15.818    15.810    15.803    15.797    15.792    15.783    15.773    15.766    15.758    15.753    15.742    15.731    15.726    15.719    15.708    15.701    15.696    15.689    15.681    15.674    15.668    15.663    15.656    15.645    15.614    15.614    15.618
     5.658     5.629     5.622     5.629     5.656     5.633     5.665     5.658     5.665     5.662     5.668     5.673     5.678     5.658     5.665     5.712     5.717     5.695     5.688     5.668     5.634     5.628     5.622     5.629     5.622     5.615     5.622     5.628     5.622     5.629     5.622     5.613     5.618     5.609     5.567     5.559     5.538     5.531     5.522     5.522     5.510     5.489     5.482     5.474     5.474     5.450     5.450     5.450     5.450     5.450     5.450     5.450     5.452     5.473     5.486     5.456     5.450     5.450     5.450     5.452     5.473     5.474     5.473     5.473     5.450     5.450     5.450     5.450     5.474     5.474     5.456     5.450     5.450     5.473     5.480     5.474     5.450     5.450     5.450     5.450     5.450     5.450     5.450     5.474     5.480     5.450     5.450     5.450     5.450     5.452     5.474     5.473     5.473     5.450     5.450     5.450     5.450     5.450     5.450     5.450     5.450     5.450     5.473     5.474     5.482     5.483     5.485     5.522     5.522     5.531     5.564     5.595     5.615     5.624     5.631     5.638     5.635     5.629     5.635     5.631     5.714     5.633     5.683     5.689     5.691     5.702     5.695     5.695     5.697     5.700     5.692     5.675     5.680     5.673     5.667     5.673     5.680     5.634     5.680     5.688     5.703     5.694     5.714     5.714     5.707     5.714     5.717     5.712     5.717     5.710     5.718     5.723     5.717     5.721     5.715     5.721     5.731     5.723     5.717     5.725     5.715     5.717     5.712     5.725     5.715     5.720     5.732     5.735     5.729     5.732     5.728     5.731     5.740     5.733     5.741     5.737     5.744     5.741     5.733     5.729     5.733     5.748     5.733     5.737     5.748     5.738     5.749     5.746     5.749     5.740     5.744     5.740     5.731     5.757     5.761     5.754     5.744     5.746     5.720     5.725     5.732     5.726     5.732     5.725     5.721     5.725     5.725     5.728     5.726     5.718     5.721     5.717     5.721     5.718     5.721     5.720     5.726     5.721     5.717     5.735     5.717     5.725     5.729     5.723     5.729     5.723     5.728     5.729     5.763     5.757     5.761     5.755     5.746     5.754     5.754     5.752     5.752     5.748     5.749     5.744     5.743     5.759     5.761     5.755     5.728     5.754     5.754     5.725     5.757     5.754     5.749     5.752     5.748     5.744     5.761     5.765     5.732     5.761     5.732     5.754     5.748     5.740     5.737     5.735     5.738     5.731     5.732     5.733     5.728     5.732     5.726     5.729     5.732     5.729     5.732     5.732     5.726     5.737     5.732     5.737     5.729     5.733     5.729     5.738     5.744     5.743     5.743     5.721     5.725     5.717     5.721     5.717     5.718     5.714     5.720     5.715     5.718     5.725     5.728     5.726     5.726     5.725     5.720     5.714     5.717     5.714     5.715     5.712     5.715     5.714     5.708     5.714     5.712     5.714     5.708     5.710     5.707     5.707     5.703     5.703     5.702     5.698     5.697     5.698     5.695     5.700     5.698     5.702     5.694     5.694     5.691     5.691     5.688     5.680     5.702     5.702     5.700     5.692     5.702     5.700     5.692     5.698     5.692     5.697     5.692     5.688     5.703     5.703     5.698     5.695     5.700     5.678     5.708     5.675     5.707     5.670     5.677     5.670     5.707     5.675     5.680     5.712     5.714     5.720     5.714     5.703     5.708     5.703     5.710     5.705     5.707     5.705     5.707     5.703     5.708     5.702     5.707     5.702     5.703     5.700     5.710     5.660     5.667     5.658     5.720     5.683     5.718     5.680     5.715     5.694     5.717     5.691     5.673     5.670     5.677     5.682     5.675     5.689     5.688     5.692     5.662     5.683     5.658     5.654     5.658     5.686     5.685     5.677     5.686     5.678     5.688     5.660     5.656     5.660     5.667     5.652     5.648     5.654     5.678     5.654     5.658     5.667     5.660     5.665     5.673     5.665     5.673     5.667     5.658     5.667     5.672     5.656     5.658     5.658     5.683     5.689     5.694     5.678     5.675     5.697     5.688     5.689     5.698     5.698     5.692     5.689     5.694     5.689     5.694     5.700     5.694     5.689     5.694     5.689     5.712     5.703     5.721     5.677     5.712     5.723     5.705     5.695     5.691     5.695     5.694     5.689     5.698     5.694     5.698     5.702     5.697     5.710     5.705     5.708     5.714     5.712     5.715     5.720     5.723     5.721     5.717     5.728     5.723     5.717     5.712     5.717     5.725     5.718     5.726     5.752     5.754     5.755     5.754     5.732     5.750     5.755     5.750     5.757     5.761     5.759     5.754     5.744     5.765     5.757     5.733     5.729     5.735     5.732     5.737     5.729     5.732     5.731     5.738     5.732     5.754     5.757     5.717     5.728     5.720     5.725     5.721     5.729     5.725     5.771     5.743     5.763     5.765     5.757     5.761     5.763     5.757     5.763     5.755     5.765     5.759     5.765     5.746     5.783     5.783     5.735     5.743     5.748     5.743     5.740     5.785     5.768     5.787     5.792     5.789     5.797     5.804     5.796     5.800     5.812     5.807     5.814     5.817     5.823     5.825     5.822     5.826     5.833     5.806     5.835     5.830     5.833     5.831     5.837     5.842     5.851     5.849     5.830     5.869     5.850     5.872     5.879     5.846     5.837     5.879     5.837     5.848     5.852     5.869     5.852     5.849     5.851     5.846     5.850     5.848     5.849     5.856     5.852     5.859     5.862     5.856     5.894     5.887     5.887     5.890     5.889     5.890     5.887     5.892     5.894     5.887     5.885     5.898     5.898     5.902     5.896     5.887     5.932     5.906     5.932     5.940     5.935     5.940     5.940     5.944     5.938     5.941     5.932     5.935     5.933     5.929     5.932     5.932     5.925     5.930     5.930     5.925     5.924     5.930     5.925     5.930     5.941     5.946     5.947     5.941     5.947     5.943     5.946     5.964     5.952     5.968     5.983     5.985     5.983     5.985     5.981     5.966     5.971     5.966     5.997     6.005     6.000     5.997     6.018     5.992     6.018     6.023     6.025     6.006     6.010     6.011     6.008     6.008     6.013     6.048     6.052     6.050     6.053     6.050     6.055     6.057     6.058     6.057     6.060     6.058     6.062     6.067     6.065     6.068     6.067     6.070     6.071     6.075     6.078     6.075     6.076     6.076     6.081     6.076     6.078     6.081     6.085     6.083     6.086     6.091     6.092     6.094     6.099     6.102     6.102     6.104     6.105     6.105     6.109     6.109     6.109     6.113     6.114     6.114     6.118     6.119     6.118     6.119     6.122     6.124     6.126     6.130     6.130     6.131     6.133     6.135     6.139     6.140     6.140     6.143     6.143     6.145     6.148     6.148     6.150     6.152     6.154     6.155     6.157     6.159     6.162     6.164     6.167     6.168     6.171     6.174     6.177     6.180     6.183     6.187     6.191     6.194     6.198     6.201     6.202     6.207     6.210     6.214     6.216     6.222     6.225     6.230     6.235     6.242     6.247     6.253     6.260     6.265     6.271     6.274     6.276     6.278     6.280     6.280     6.283     6.283     6.283     6.285     6.285     6.285     6.285     6.288     6.290     6.291     6.291     6.290     6.289     6.290     6.293     6.294     6.299     6.299     6.299     6.302     6.302     6.304     6.305     6.307     6.310     6.312     6.313     6.315     6.316     6.319     6.321     6.324     6.325     6.327     6.328     6.330     6.332     6.333     6.335     6.337     6.341     6.343     6.346     6.348     6.350     6.352     6.355     6.356     6.358     6.360     6.361     6.363     6.366     6.367     6.368     6.371     6.374     6.375     6.377     6.378     6.381     6.382     6.385     6.389     6.391     6.394     6.396     6.398     6.400     6.404     6.404     6.405     6.406     6.409     6.413     6.414     6.416     6.419     6.421     6.422     6.426     6.428     6.432     6.433     6.435     6.438     6.439     6.442     6.443     6.445     6.446     6.449     6.450     6.454     6.457     6.459     6.461     6.463     6.466     6.468     6.469     6.471     6.472     6.475     6.477     6.479     6.481     6.483     6.488     6.489     6.491     6.495     6.497     6.499     6.501     6.503     6.506     6.507     6.509     6.510     6.513     6.514     6.516     6.519     6.522     6.524     6.526     6.528     6.531     6.533     6.535     6.538     6.538     6.539     6.542     6.545     6.548     6.550     6.552     6.554     6.557     6.559     6.562     6.564     6.569     6.569     6.571     6.572     6.576     6.579     6.581     6.583     6.585     6.588     6.590     6.593     6.595     6.598     6.602     6.604     6.607     6.609     6.613     6.616     6.618     6.619     6.621     6.625     6.628     6.630     6.631     6.633     6.635     6.639     6.639     6.642     6.645     6.647     6.650     6.654     6.656     6.658     6.659     6.662     6.663     6.665     6.668     6.670     6.672     6.673     6.673     6.677     6.680     6.682     6.685     6.687     6.688     6.691     6.693     6.696     6.698     6.699     6.703     6.704     6.707     6.709     6.710     6.714     6.716     6.719     6.722     6.722     6.724     6.728     6.730     6.733     6.740     6.741     6.742     6.748     6.755     6.755     6.759     6.760     6.762     6.765     6.767     6.769     6.770     6.772     6.774     6.776     6.780     6.783     6.789     6.796     6.802     6.805     6.809     6.812     6.814     6.816     6.818     6.820     6.824     6.826     6.829     6.831     6.833     6.835     6.845     6.852     6.855     6.859     6.859     6.860     6.863     6.867     6.871     6.873     6.878     6.881     6.881     6.885     6.888     6.893     6.900     6.911     6.912     6.919     6.924     6.928     6.932     6.933     6.935     6.936     6.938     6.944     6.947     6.950     6.954     6.957     6.960     6.963     6.968     6.972     6.975     6.978     6.983     6.988     6.992     6.997     7.000     7.004     7.007     7.011     7.015     7.018     7.025     7.028     7.035     7.037     7.040     7.046     7.050     7.055     7.060     7.066     7.072     7.075     7.078     7.083     7.088     7.094     7.098     7.105     7.108     7.113     7.118     7.124     7.129     7.132     7.137     7.141     7.146     7.152     7.156     7.163     7.167     7.173     7.180     7.182     7.189     7.193     7.203     7.209     7.214     7.222     7.226     7.233     7.241     7.248     7.256     7.263     7.272     7.283     7.292     7.303     7.314     7.327     7.339     7.351     7.364     7.378     7.390     7.402     7.416     7.430     7.445     7.461     7.477     7.495     7.511     7.528     7.546     7.564     7.582     7.601     7.620     7.639     7.660     7.682     7.705     7.727     7.749     7.770     7.789     7.809     7.827     7.845     7.864     7.882     7.902     7.921     7.939     7.957     7.976     7.996     8.013     8.032     8.050     8.068     8.087     8.106     8.123     8.142     8.162     8.180     8.198     8.219     8.238     8.257     8.277     8.296     8.315     8.335     8.352     8.372     8.389     8.409     8.426     8.444     8.462     8.480     8.496     8.513     8.529     8.546     8.564     8.583     8.599     8.615     8.631     8.649     8.665     8.683     8.700     8.719     8.736     8.754     8.770     8.787     8.805     8.822     8.840     8.857     8.876     8.892     8.912     8.930     8.947     8.966     8.983     9.000     9.018     9.037     9.056     9.071     9.090     9.107     9.126     9.145     9.162     9.181     9.200     9.219     9.236     9.257     9.274     9.293     9.312     9.332     9.349     9.368     9.387     9.405     9.425     9.440     9.460     9.479     9.497     9.513     9.532     9.549     9.567     9.583     9.602     9.619     9.635     9.652     9.666     9.683     9.698     9.713     9.728     9.743     9.755     9.770     9.785     9.797     9.811     9.824     9.838     9.850     9.864     9.876     9.889     9.900     9.914     9.926     9.937     9.950     9.963     9.972     9.985     9.996    10.005    10.018    10.031    10.044    10.054    10.066    10.077    10.090    10.102    10.113    10.121    10.135    10.148    10.159    10.172    10.183    10.196    10.207    10.220    10.230    10.241    10.253    10.267    10.279    10.290    10.305    10.316    10.326    10.339    10.352    10.366    10.376    10.391    10.406    10.417    10.430    10.444    10.457    10.472    10.483    10.497    10.512    10.526    10.538    10.552    10.567    10.580    10.596    10.609    10.622    10.637    10.650    10.662    10.680    10.692    10.707    10.722    10.735    10.749    10.764    10.778    10.792    10.805    10.819    10.832    10.847    10.862    10.875    10.889    10.904    10.917    10.930    10.946    10.961    10.974    10.986    11.002    11.015    11.028    11.041    11.054    11.069    11.081    11.095    11.110    11.123    11.138    11.152    11.166    11.180    11.194    11.207    11.220    11.235    11.250    11.265    11.280    11.293    11.306    11.321    11.335    11.350    11.366    11.379    11.395    11.412    11.427    11.443    11.460    11.475    11.491    11.507    11.522    11.539    11.555    11.572    11.590    11.605    11.619    11.636    11.652    11.668    11.683    11.702    11.718    11.735    11.752    11.770    11.787    11.804    11.822    11.838    11.857    11.876    11.893    11.912    11.929    11.947    11.965    11.985    12.004    12.023    12.043    12.061    12.081    12.099    12.123    12.144    12.162    12.185    12.202    12.224    12.244    12.266    12.288    12.309    12.331    12.351    12.372    12.394    12.416    12.439    12.462    12.485    12.505    12.530    12.553    12.576    12.595    12.615    12.643    12.668    12.690    12.713    12.736    12.759    12.785    12.809    12.835    12.859    12.881    12.902    12.931    12.954    12.979    13.003    13.028    13.048    13.070    13.093    13.114    13.133    13.159    13.181    13.203    13.227    13.247    13.267    13.286    13.306    13.326    13.347    13.363    13.386    13.404    13.422    13.444    13.463    13.485    13.505    13.522    13.546    13.565    13.590    13.606    13.627    13.644    13.664    13.685    13.705    13.722    13.745    13.766    13.787    13.810    13.832    13.855    13.877    13.900    13.919    13.937    13.959    13.980    14.000    14.018    14.039    14.055    14.075    14.089    14.107    14.124    14.143    14.159    14.180    14.194    14.211    14.227    14.244    14.261    14.278    14.292    14.310    14.320    14.339    14.353    14.367    14.378    14.391    14.408    14.419    14.432    14.447    14.459    14.470    14.485    14.498    14.510    14.521    14.533    14.543    14.555    14.565    14.579    14.585    14.599    14.611    14.618    14.631    14.642    14.652    14.663    14.677    14.687    14.698    14.708    14.720    14.728    14.739    14.750    14.759    14.767    14.778    14.785    14.796    14.802    14.819    14.827    14.835    14.846    14.854    14.875    14.883    14.894    14.905    14.915    14.923    14.931    14.939    14.958    14.988    15.004    15.013    15.025    15.033    15.042    15.049    15.057    15.065    15.080    15.089    15.096    15.103    15.113    15.126    15.140    15.154    15.168    15.183    15.189    15.200    15.206    15.217    15.235    15.243    15.255    15.270    15.276    15.287    15.300    15.312    15.317    15.330    15.340    15.343    15.363    15.371    15.374    15.385    15.398    15.404    15.411    15.429    15.437    15.442    15.462    15.469    15.482    15.488    15.497    15.505    15.510    15.518    15.524    15.541    15.557    15.561    15.568    15.574    15.597    15.609    15.614    15.626    15.633    15.640    15.645    15.648    15.661    15.671    15.685    15.694    15.720    15.726    15.732    15.738    15.747    15.752    15.760    15.766    15.772    15.794    15.802    15.811    15.815    15.823    15.832    15.839    15.846    15.858    15.872    15.881    15.895    15.907    15.911    15.920    15.926    15.935    15.940    15.945    15.956    15.962    15.971    15.979    15.989    15.998    16.014    16.026    16.033    16.044    16.054    16.059    16.063    16.068    16.079    16.085    16.113    16.118    16.145    16.152    16.157    16.161    16.182    16.193    16.196    16.201    16.206    16.210    16.213    16.214    16.216    16.216    16.216    16.217    16.219    16.219    16.219    16.216    16.213    16.213    16.212    16.212    16.209    16.200    16.194    16.191    16.185    16.180    16.163    16.156    16.152    16.131    16.120    16.113    16.109    16.083    16.079    16.070    16.063    16.059    16.045    16.036    16.031    16.020    16.015    16.000    15.994    15.989    15.982    15.973    15.959    15.953    15.940    15.937    15.931    15.926    15.919    15.911    15.897    15.881    15.874    15.870    15.853    15.846    15.837    15.826    15.821    15.813    15.805    15.797    15.792    15.787    15.776    15.766    15.760    15.758    15.747    15.735    15.729    15.726    15.719    15.702    15.698    15.691    15.685    15.678    15.674    15.661    15.653    15.647    15.640    15.612    15.616
     5.667     5.660     5.665     5.660     5.721     5.708     5.660     5.665     5.658     5.665     5.658     5.678     5.675     5.680     5.685     5.717     5.683     5.689     5.680     5.673     5.667     5.635     5.629     5.622     5.615     5.567     5.613     5.622     5.629     5.624     5.629     5.622     5.613     5.618     5.609     5.567     5.559     5.550     5.531     5.522     5.522     5.510     5.489     5.482     5.476     5.476     5.473     5.474     5.473     5.473     5.473     5.474     5.474     5.482     5.524     5.476     5.480     5.474     5.476     5.474     5.482     5.476     5.482     5.474     5.476     5.473     5.474     5.474     5.483     5.531     5.482     5.480     5.474     5.480     5.511     5.483     5.474     5.473     5.473     5.473     5.473     5.473     5.474     5.483     5.522     5.482     5.474     5.474     5.474     5.482     5.476     5.482     5.476     5.474     5.474     5.474     5.473     5.456     5.473     5.473     5.474     5.474     5.476     5.482     5.489     5.522     5.522     5.522     5.531     5.552     5.571     5.615     5.609     5.618     5.626     5.634     5.680     5.688     5.631     5.685     5.633     5.638     5.714     5.682     5.660     5.707     5.697     5.702     5.703     5.673     5.629     5.694     5.688     5.680     5.660     5.680     5.634     5.628     5.634     5.667     5.686     5.691     5.695     5.720     5.715     5.721     5.710     5.720     5.710     5.717     5.723     5.718     5.723     5.732     5.735     5.737     5.721     5.729     5.726     5.715     5.723     5.726     5.720     5.728     5.721     5.729     5.726     5.740     5.728     5.738     5.735     5.740     5.744     5.738     5.748     5.741     5.749     5.733     5.738     5.755     5.759     5.755     5.752     5.744     5.738     5.749     5.755     5.749     5.755     5.763     5.738     5.757     5.740     5.744     5.738     5.749     5.717     5.723     5.741     5.749     5.725     5.731     5.726     5.732     5.726     5.728     5.731     5.726     5.732     5.726     5.731     5.725     5.721     5.723     5.718     5.726     5.721     5.726     5.723     5.731     5.725     5.720     5.725     5.731     5.728     5.731     5.735     5.728     5.761     5.749     5.754     5.761     5.755     5.759     5.750     5.757     5.757     5.754     5.754     5.738     5.763     5.761     5.738     5.761     5.754     5.757     5.754     5.718     5.755     5.720     5.754     5.761     5.755     5.748     5.765     5.759     5.738     5.759     5.750     5.748     5.743     5.752     5.738     5.743     5.740     5.737     5.733     5.729     5.732     5.728     5.732     5.728     5.731     5.735     5.737     5.731     5.735     5.741     5.738     5.743     5.737     5.729     5.752     5.755     5.754     5.752     5.721     5.726     5.723     5.720     5.717     5.720     5.715     5.712     5.717     5.728     5.731     5.726     5.729     5.728     5.726     5.720     5.725     5.720     5.721     5.718     5.714     5.717     5.715     5.720     5.717     5.714     5.715     5.715     5.718     5.712     5.715     5.714     5.710     5.707     5.707     5.710     5.702     5.708     5.707     5.703     5.705     5.700     5.698     5.705     5.703     5.689     5.705     5.686     5.707     5.705     5.705     5.685     5.689     5.705     5.697     5.705     5.698     5.692     5.707     5.703     5.698     5.702     5.705     5.702     5.697     5.712     5.714     5.682     5.673     5.682     5.670     5.691     5.688     5.683     5.677     5.717     5.680     5.700     5.683     5.718     5.714     5.708     5.715     5.698     5.715     5.712     5.707     5.707     5.703     5.698     5.712     5.710     5.702     5.705     5.700     5.712     5.715     5.689     5.695     5.691     5.683     5.688     5.721     5.715     5.717     5.697     5.721     5.673     5.683     5.703     5.678     5.683     5.692     5.686     5.694     5.700     5.697     5.689     5.691     5.692     5.691     5.685     5.691     5.668     5.662     5.665     5.660     5.665     5.673     5.665     5.685     5.662     5.656     5.662     5.683     5.667     5.670     5.665     5.663     5.672     5.668     5.672     5.677     5.672     5.675     5.665     5.685     5.658     5.689     5.658     5.680     5.698     5.700     5.675     5.692     5.694     5.700     5.697     5.700     5.702     5.698     5.695     5.703     5.703     5.707     5.714     5.695     5.695     5.723     5.723     5.680     5.714     5.705     5.670     5.726     5.710     5.692     5.698     5.692     5.705     5.712     5.710     5.698     5.707     5.703     5.708     5.705     5.712     5.710     5.715     5.721     5.715     5.723     5.728     5.723     5.725     5.726     5.721     5.718     5.726     5.720     5.726     5.723     5.721     5.731     5.757     5.759     5.761     5.744     5.761     5.755     5.761     5.754     5.761     5.759     5.766     5.761     5.765     5.729     5.731     5.757     5.740     5.737     5.744     5.743     5.732     5.740     5.757     5.763     5.718     5.721     5.721     5.726     5.723     5.773     5.768     5.772     5.740     5.743     5.768     5.771     5.763     5.757     5.761     5.766     5.766     5.761     5.755     5.759     5.766     5.766     5.743     5.738     5.741     5.755     5.746     5.749     5.744     5.769     5.735     5.802     5.804     5.811     5.806     5.811     5.815     5.815     5.755     5.812     5.822     5.818     5.828     5.830     5.835     5.831     5.837     5.811     5.840     5.842     5.837     5.828     5.849     5.840     5.846     5.852     5.850     5.869     5.870     5.877     5.846     5.883     5.844     5.837     5.844     5.877     5.874     5.876     5.872     5.851     5.855     5.850     5.852     5.851     5.852     5.859     5.857     5.865     5.851     5.876     5.856     5.894     5.879     5.889     5.894     5.889     5.896     5.885     5.892     5.885     5.892     5.889     5.907     5.896     5.919     5.894     5.909     5.929     5.940     5.938     5.944     5.938     5.946     5.940     5.943     5.940     5.943     5.938     5.935     5.930     5.938     5.940     5.938     5.932     5.935     5.938     5.944     5.941     5.946     5.938     5.946     5.940     5.940     5.944     5.941     5.999     5.960     5.999     5.997     5.992     5.990     5.962     5.990     5.992     5.966     5.973     5.999     6.002     6.006     6.013     6.002     6.003     6.020     6.015     6.013     6.026     6.021     6.025     6.023     6.028     6.035     6.040     6.021     6.050     6.053     6.052     6.058     6.058     6.060     6.062     6.063     6.062     6.065     6.065     6.070     6.068     6.070     6.071     6.075     6.076     6.076     6.078     6.079     6.081     6.079     6.083     6.078     6.081     6.083     6.086     6.085     6.086     6.088     6.094     6.097     6.102     6.104     6.105     6.105     6.105     6.109     6.111     6.113     6.113     6.114     6.116     6.116     6.118     6.122     6.123     6.124     6.125     6.129     6.131     6.132     6.133     6.135     6.137     6.139     6.140     6.142     6.145     6.145     6.146     6.148     6.150     6.152     6.154     6.154     6.157     6.159     6.161     6.162     6.164     6.167     6.170     6.171     6.172     6.175     6.178     6.181     6.185     6.187     6.191     6.194     6.198     6.201     6.205     6.207     6.211     6.215     6.219     6.222     6.227     6.230     6.235     6.239     6.246     6.252     6.258     6.263     6.269     6.274     6.278     6.281     6.283     6.285     6.287     6.288     6.288     6.291     6.293     6.293     6.296     6.297     6.297     6.299     6.300     6.299     6.302     6.302     6.304     6.302     6.304     6.304     6.305     6.305     6.307     6.308     6.310     6.312     6.312     6.315     6.316     6.319     6.321     6.321     6.324     6.325     6.327     6.328     6.331     6.332     6.335     6.337     6.339     6.339     6.343     6.346     6.348     6.352     6.352     6.355     6.356     6.358     6.360     6.361     6.363     6.366     6.367     6.370     6.372     6.374     6.375     6.378     6.380     6.381     6.382     6.385     6.387     6.391     6.394     6.396     6.398     6.400     6.402     6.406     6.407     6.409     6.409     6.411     6.415     6.416     6.419     6.422     6.424     6.426     6.430     6.432     6.433     6.435     6.438     6.439     6.442     6.443     6.445     6.446     6.449     6.452     6.455     6.457     6.459     6.461     6.465     6.466     6.468     6.470     6.472     6.472     6.474     6.477     6.479     6.481     6.485     6.485     6.489     6.491     6.495     6.497     6.500     6.501     6.504     6.506     6.507     6.509     6.510     6.513     6.514     6.519     6.519     6.520     6.524     6.526     6.530     6.531     6.533     6.536     6.537     6.538     6.541     6.542     6.545     6.548     6.550     6.552     6.554     6.557     6.559     6.562     6.564     6.567     6.569     6.571     6.574     6.576     6.579     6.581     6.583     6.585     6.590     6.590     6.593     6.595     6.598     6.599     6.604     6.606     6.609     6.611     6.614     6.618     6.619     6.622     6.625     6.627     6.629     6.631     6.633     6.637     6.639     6.640     6.644     6.645     6.649     6.650     6.652     6.656     6.658     6.661     6.662     6.665     6.666     6.668     6.670     6.672     6.675     6.677     6.678     6.680     6.682     6.685     6.687     6.688     6.691     6.693     6.695     6.698     6.699     6.701     6.704     6.707     6.709     6.713     6.713     6.716     6.719     6.722     6.724     6.726     6.728     6.730     6.733     6.740     6.739     6.743     6.748     6.749     6.754     6.757     6.759     6.762     6.765     6.765     6.767     6.769     6.772     6.774     6.778     6.780     6.781     6.783     6.802     6.804     6.807     6.809     6.812     6.812     6.816     6.818     6.820     6.824     6.827     6.829     6.831     6.833     6.838     6.840     6.852     6.854     6.859     6.859     6.860     6.862     6.869     6.869     6.871     6.874     6.879     6.881     6.885     6.888     6.890     6.893     6.898     6.911     6.919     6.921     6.924     6.928     6.932     6.933     6.936     6.938     6.941     6.944     6.948     6.952     6.954     6.960     6.963     6.965     6.970     6.975     6.977     6.980     6.983     6.988     6.995     6.997     7.002     7.006     7.009     7.013     7.017     7.022     7.028     7.030     7.035     7.039     7.042     7.046     7.050     7.057     7.061     7.067     7.070     7.077     7.080     7.083     7.091     7.094     7.100     7.105     7.110     7.115     7.118     7.124     7.129     7.133     7.138     7.144     7.149     7.152     7.157     7.163     7.167     7.174     7.180     7.182     7.189     7.194     7.203     7.208     7.214     7.220     7.228     7.233     7.241     7.248     7.256     7.263     7.272     7.280     7.291     7.300     7.310     7.324     7.335     7.349     7.361     7.374     7.387     7.399     7.412     7.427     7.441     7.455     7.472     7.488     7.506     7.523     7.540     7.559     7.576     7.596     7.614     7.635     7.655     7.675     7.698     7.722     7.744     7.766     7.788     7.807     7.827     7.845     7.864     7.883     7.902     7.921     7.939     7.957     7.976     7.994     8.013     8.032     8.050     8.068     8.087     8.104     8.123     8.142     8.160     8.178     8.197     8.215     8.235     8.254     8.275     8.294     8.312     8.332     8.352     8.370     8.387     8.407     8.425     8.444     8.462     8.480     8.498     8.516     8.531     8.548     8.566     8.583     8.599     8.618     8.633     8.650     8.667     8.683     8.702     8.719     8.736     8.754     8.771     8.789     8.805     8.823     8.839     8.857     8.876     8.892     8.912     8.928     8.946     8.964     8.983     8.999     9.017     9.035     9.052     9.072     9.089     9.104     9.124     9.143     9.161     9.179     9.195     9.216     9.235     9.254     9.272     9.289     9.307     9.324     9.344     9.363     9.382     9.402     9.420     9.439     9.456     9.474     9.491     9.510     9.529     9.545     9.563     9.580     9.598     9.615     9.631     9.649     9.666     9.681     9.698     9.713     9.729     9.745     9.758     9.774     9.787     9.802     9.814     9.828     9.842     9.855     9.867     9.882     9.893     9.905     9.921     9.933     9.944     9.958     9.970     9.981     9.992    10.004    10.017    10.028    10.039    10.051    10.063    10.074    10.088    10.098    10.109    10.119    10.135    10.146    10.157    10.167    10.180    10.193    10.205    10.214    10.228    10.239    10.252    10.263    10.274    10.285    10.300    10.312    10.325    10.335    10.347    10.362    10.372    10.389    10.400    10.410    10.425    10.437    10.449    10.463    10.480    10.492    10.504    10.518    10.533    10.546    10.559    10.573    10.585    10.600    10.613    10.628    10.644    10.657    10.672    10.686    10.699    10.714    10.730    10.743    10.755    10.769    10.782    10.798    10.811    10.825    10.840    10.854    10.868    10.881    10.894    10.909    10.922    10.935    10.952    10.964    10.978    10.993    11.007    11.021    11.035    11.046    11.061    11.073    11.089    11.102    11.114    11.130    11.143    11.157    11.171    11.185    11.199    11.213    11.228    11.240    11.253    11.269    11.285    11.300    11.313    11.326    11.339    11.353    11.370    11.385    11.399    11.414    11.431    11.446    11.463    11.480    11.493    11.510    11.525    11.542    11.556    11.575    11.591    11.606    11.622    11.638    11.655    11.670    11.688    11.705    11.722    11.736    11.755    11.770    11.787    11.804    11.822    11.838    11.858    11.875    11.893    11.912    11.928    11.949    11.964    11.985    12.003    12.022    12.040    12.060    12.081    12.099    12.121    12.142    12.161    12.179    12.199    12.220    12.243    12.261    12.281    12.302    12.326    12.345    12.368    12.390    12.413    12.435    12.457    12.479    12.500    12.522    12.545    12.574    12.592    12.613    12.637    12.661    12.678    12.703    12.727    12.750    12.776    12.802    12.825    12.852    12.872    12.895    12.916    12.942    12.968    12.992    13.019    13.043    13.065    13.087    13.107    13.128    13.150    13.174    13.194    13.219    13.238    13.263    13.285    13.302    13.322    13.343    13.363    13.383    13.402    13.421    13.441    13.459    13.480    13.499    13.520    13.540    13.561    13.583    13.603    13.622    13.643    13.660    13.683    13.700    13.722    13.741    13.765    13.785    13.807    13.827    13.850    13.872    13.894    13.914    13.933    13.956    13.974    13.995    14.016    14.033    14.054    14.074    14.092    14.109    14.125    14.143    14.161    14.178    14.195    14.209    14.225    14.239    14.250    14.269    14.281    14.292    14.309    14.322    14.337    14.351    14.362    14.376    14.390    14.404    14.417    14.429    14.443    14.456    14.468    14.481    14.492    14.503    14.514    14.526    14.537    14.549    14.558    14.570    14.581    14.592    14.601    14.611    14.622    14.635    14.649    14.659    14.671    14.680    14.693    14.703    14.713    14.724    14.731    14.744    14.757    14.765    14.772    14.781    14.791    14.798    14.814    14.822    14.832    14.842    14.852    14.856    14.875    14.891    14.900    14.910    14.918    14.925    14.935    14.944    14.985    14.995    15.003    15.022    15.030    15.037    15.045    15.054    15.062    15.078    15.087    15.094    15.103    15.111    15.126    15.133    15.145    15.165    15.176    15.185    15.198    15.204    15.213    15.231    15.246    15.253    15.264    15.274    15.281    15.299    15.311    15.316    15.330    15.337    15.344    15.360    15.369    15.374    15.382    15.391    15.405    15.411    15.414    15.439    15.441    15.457    15.472    15.480    15.485    15.497    15.503    15.510    15.518    15.522    15.531    15.554    15.557    15.570    15.578    15.583    15.604    15.609    15.626    15.630    15.645    15.645    15.648    15.660    15.670    15.681    15.694    15.719    15.726    15.735    15.738    15.744    15.752    15.756    15.766    15.766    15.795    15.802    15.810    15.818    15.824    15.832    15.839    15.846    15.860    15.870    15.878    15.883    15.905    15.911    15.919    15.927    15.932    15.938    15.945    15.952    15.964    15.970    15.979    15.987    15.994    16.013    16.024    16.031    16.045    16.054    16.059    16.065    16.070    16.078    16.083    16.104    16.118    16.127    16.148    16.152    16.167    16.173    16.194    16.194    16.205    16.208    16.210    16.213    16.213    16.214    16.216    16.220    16.219    16.217    16.219    16.217    16.216    16.213    16.213    16.213    16.212    16.210    16.205    16.198    16.193    16.187    16.180    16.163    16.156    16.146    16.132    16.125    16.118    16.105    16.095    16.079    16.076    16.065    16.055    16.044    16.040    16.029    16.024    16.015    16.006    15.996    15.991    15.980    15.976    15.962    15.949    15.941    15.940    15.935    15.927    15.919    15.912    15.904    15.889    15.876    15.868    15.855    15.846    15.840    15.829    15.821    15.816    15.808    15.797    15.792    15.789    15.778    15.769    15.761    15.755    15.752    15.742    15.731    15.727    15.722    15.712    15.704    15.693    15.689    15.685    15.677    15.660    15.653    15.648    15.643    15.635    15.621
     5.660     5.667     5.660     5.667     5.660     5.714     5.667     5.660     5.665     5.660     5.665     5.658     5.668     5.675     5.725     5.682     5.675     5.680     5.660     5.667     5.660     5.631     5.624     5.629     5.622     5.629     5.622     5.629     5.624     5.631     5.660     5.631     5.633     5.626     5.617     5.609     5.589     5.571     5.550     5.531     5.522     5.524     5.522     5.516     5.483     5.483     5.482     5.474     5.482     5.476     5.482     5.483     5.482     5.502     5.524     5.522     5.489     5.483     5.489     5.483     5.489     5.483     5.489     5.483     5.489     5.482     5.489     5.483     5.529     5.538     5.522     5.489     5.483     5.513     5.524     5.522     5.489     5.482     5.474     5.482     5.482     5.482     5.483     5.522     5.531     5.489     5.482     5.483     5.483     5.489     5.483     5.489     5.483     5.483     5.482     5.476     5.482     5.476     5.482     5.482     5.482     5.483     5.483     5.491     5.522     5.522     5.522     5.531     5.550     5.559     5.615     5.608     5.617     5.624     5.633     5.667     5.673     5.631     5.636     5.631     5.686     5.705     5.717     5.710     5.680     5.660     5.705     5.703     5.702     5.629     5.635     5.629     5.707     5.698     5.680     5.635     5.629     5.620     5.628     5.634     5.691     5.712     5.721     5.715     5.720     5.725     5.720     5.723     5.717     5.737     5.733     5.728     5.731     5.737     5.729     5.725     5.733     5.725     5.729     5.725     5.718     5.725     5.728     5.723     5.729     5.726     5.723     5.726     5.741     5.744     5.737     5.748     5.741     5.746     5.749     5.746     5.748     5.754     5.759     5.744     5.761     5.748     5.757     5.746     5.757     5.752     5.748     5.755     5.765     5.754     5.765     5.721     5.765     5.741     5.765     5.717     5.737     5.743     5.721     5.754     5.729     5.741     5.729     5.735     5.729     5.733     5.728     5.732     5.729     5.731     5.735     5.732     5.726     5.729     5.725     5.718     5.723     5.721     5.725     5.723     5.741     5.723     5.728     5.732     5.731     5.737     5.732     5.737     5.733     5.757     5.765     5.750     5.754     5.759     5.757     5.763     5.755     5.759     5.757     5.763     5.761     5.766     5.763     5.768     5.763     5.761     5.766     5.754     5.763     5.750     5.757     5.755     5.763     5.761     5.754     5.766     5.757     5.765     5.755     5.750     5.746     5.749     5.752     5.748     5.738     5.733     5.740     5.733     5.738     5.735     5.737     5.731     5.740     5.740     5.743     5.735     5.740     5.737     5.740     5.740     5.744     5.728     5.749     5.754     5.721     5.738     5.717     5.718     5.766     5.765     5.723     5.715     5.732     5.717     5.728     5.732     5.735     5.731     5.726     5.726     5.723     5.728     5.721     5.726     5.721     5.723     5.720     5.723     5.720     5.723     5.720     5.718     5.714     5.718     5.723     5.721     5.717     5.717     5.715     5.712     5.712     5.710     5.714     5.715     5.710     5.707     5.710     5.705     5.703     5.707     5.686     5.710     5.703     5.712     5.714     5.710     5.712     5.710     5.703     5.710     5.703     5.703     5.708     5.708     5.703     5.712     5.707     5.714     5.715     5.720     5.720     5.721     5.686     5.715     5.715     5.677     5.678     5.683     5.678     5.682     5.686     5.682     5.675     5.697     5.720     5.703     5.708     5.717     5.712     5.715     5.712     5.715     5.718     5.717     5.710     5.717     5.698     5.705     5.723     5.717     5.710     5.731     5.673     5.708     5.720     5.732     5.688     5.726     5.729     5.726     5.685     5.723     5.715     5.680     5.717     5.677     5.683     5.715     5.683     5.717     5.703     5.697     5.691     5.692     5.694     5.660     5.683     5.688     5.685     5.662     5.668     5.698     5.667     5.658     5.663     5.658     5.665     5.656     5.691     5.667     5.672     5.707     5.665     5.663     5.668     5.665     5.678     5.680     5.673     5.678     5.667     5.660     5.665     5.686     5.682     5.688     5.700     5.703     5.705     5.694     5.700     5.697     5.698     5.700     5.703     5.702     5.705     5.703     5.698     5.703     5.714     5.718     5.700     5.718     5.715     5.723     5.673     5.705     5.708     5.712     5.715     5.735     5.737     5.735     5.695     5.715     5.735     5.732     5.710     5.703     5.710     5.718     5.710     5.715     5.717     5.721     5.717     5.721     5.717     5.725     5.728     5.723     5.662     5.738     5.738     5.720     5.728     5.721     5.726     5.749     5.755     5.763     5.737     5.765     5.763     5.754     5.763     5.752     5.733     5.752     5.766     5.761     5.766     5.738     5.746     5.757     5.765     5.759     5.740     5.752     5.757     5.737     5.737     5.785     5.785     5.785     5.723     5.729     5.729     5.728     5.735     5.729     5.746     5.772     5.749     5.744     5.754     5.772     5.766     5.771     5.763     5.765     5.757     5.771     5.755     5.733     5.775     5.763     5.759     5.754     5.783     5.752     5.748     5.755     5.804     5.769     5.804     5.809     5.769     5.800     5.806     5.820     5.826     5.828     5.835     5.817     5.823     5.837     5.830     5.839     5.839     5.833     5.844     5.769     5.840     5.849     5.853     5.851     5.846     5.842     5.848     5.869     5.870     5.851     5.885     5.850     5.846     5.866     5.840     5.837     5.872     5.851     5.856     5.877     5.870     5.860     5.858     5.869     5.857     5.869     5.869     5.869     5.869     5.872     5.872     5.876     5.877     5.896     5.898     5.898     5.883     5.892     5.906     5.889     5.892     5.889     5.898     5.914     5.894     5.898     5.915     5.948     5.907     5.938     5.920     5.940     5.946     5.943     5.947     5.946     5.946     5.938     5.943     5.935     5.940     5.941     5.944     5.941     5.940     5.940     5.940     5.938     5.940     5.940     5.940     5.941     5.947     5.947     5.994     5.995     6.003     5.966     6.003     6.000     5.971     5.967     5.997     5.995     6.002     5.971     6.003     6.005     6.010     5.979     5.974     5.980     6.008     6.020     6.018     6.016     6.025     6.021     6.016     6.018     6.029     6.037     6.042     6.045     6.052     6.026     6.058     6.063     6.062     6.067     6.065     6.067     6.065     6.065     6.070     6.068     6.071     6.071     6.075     6.076     6.079     6.079     6.083     6.083     6.083     6.086     6.089     6.091     6.088     6.086     6.091     6.088     6.089     6.091     6.095     6.099     6.105     6.107     6.107     6.109     6.111     6.113     6.114     6.114     6.118     6.119     6.122     6.120     6.123     6.125     6.126     6.129     6.131     6.133     6.135     6.135     6.137     6.139     6.142     6.142     6.143     6.145     6.148     6.150     6.152     6.154     6.155     6.155     6.159     6.159     6.162     6.164     6.166     6.168     6.170     6.171     6.174     6.177     6.178     6.181     6.183     6.187     6.189     6.193     6.196     6.200     6.202     6.205     6.208     6.211     6.215     6.219     6.224     6.227     6.232     6.235     6.241     6.246     6.250     6.256     6.261     6.267     6.274     6.278     6.283     6.286     6.287     6.289     6.290     6.292     6.293     6.296     6.298     6.299     6.300     6.302     6.304     6.305     6.305     6.305     6.307     6.308     6.308     6.308     6.310     6.310     6.310     6.312     6.312     6.313     6.315     6.316     6.316     6.319     6.321     6.324     6.324     6.327     6.328     6.330     6.332     6.333     6.337     6.337     6.343     6.343     6.344     6.346     6.348     6.352     6.353     6.355     6.356     6.358     6.360     6.361     6.364     6.366     6.367     6.368     6.371     6.374     6.375     6.378     6.380     6.381     6.382     6.385     6.389     6.391     6.394     6.398     6.400     6.401     6.405     6.405     6.406     6.407     6.411     6.413     6.415     6.419     6.421     6.422     6.424     6.426     6.430     6.432     6.435     6.436     6.438     6.439     6.442     6.443     6.445     6.448     6.449     6.452     6.454     6.457     6.459     6.463     6.465     6.466     6.469     6.470     6.471     6.472     6.475     6.477     6.479     6.480     6.483     6.488     6.489     6.491     6.495     6.497     6.500     6.503     6.503     6.506     6.507     6.509     6.511     6.513     6.514     6.517     6.519     6.522     6.524     6.528     6.530     6.531     6.536     6.536     6.537     6.539     6.540     6.542     6.544     6.547     6.550     6.554     6.555     6.557     6.560     6.562     6.564     6.567     6.569     6.572     6.572     6.574     6.577     6.581     6.583     6.585     6.588     6.590     6.593     6.596     6.598     6.599     6.604     6.606     6.609     6.611     6.614     6.616     6.619     6.621     6.625     6.627     6.629     6.632     6.635     6.637     6.639     6.642     6.644     6.647     6.649     6.650     6.652     6.656     6.659     6.661     6.662     6.665     6.666     6.668     6.672     6.673     6.675     6.677     6.680     6.682     6.683     6.685     6.687     6.690     6.691     6.693     6.695     6.698     6.699     6.703     6.706     6.707     6.709     6.712     6.713     6.716     6.719     6.720     6.724     6.728     6.730     6.731     6.733     6.735     6.742     6.744     6.750     6.752     6.752     6.757     6.759     6.760     6.763     6.765     6.767     6.769     6.772     6.774     6.778     6.780     6.783     6.786     6.802     6.802     6.807     6.811     6.812     6.814     6.816     6.818     6.818     6.820     6.824     6.827     6.831     6.833     6.838     6.837     6.845     6.854     6.857     6.857     6.860     6.863     6.865     6.867     6.869     6.873     6.878     6.879     6.885     6.888     6.888     6.892     6.893     6.898     6.904     6.921     6.924     6.926     6.930     6.932     6.935     6.936     6.939     6.941     6.944     6.948     6.952     6.957     6.960     6.963     6.968     6.970     6.975     6.980     6.983     6.988     6.989     6.995     7.000     7.004     7.007     7.011     7.013     7.017     7.022     7.026     7.030     7.035     7.039     7.042     7.047     7.052     7.057     7.063     7.067     7.072     7.078     7.082     7.086     7.091     7.095     7.100     7.106     7.111     7.115     7.120     7.124     7.129     7.135     7.140     7.145     7.149     7.154     7.157     7.163     7.168     7.174     7.180     7.185     7.189     7.194     7.203     7.209     7.214     7.220     7.228     7.233     7.240     7.248     7.256     7.263     7.272     7.280     7.287     7.298     7.308     7.320     7.331     7.346     7.358     7.370     7.385     7.397     7.411     7.422     7.437     7.452     7.467     7.482     7.499     7.517     7.535     7.554     7.571     7.589     7.608     7.628     7.648     7.668     7.690     7.713     7.737     7.760     7.782     7.804     7.825     7.844     7.864     7.882     7.902     7.921     7.939     7.959     7.976     7.996     8.014     8.032     8.050     8.068     8.087     8.106     8.123     8.141     8.159     8.178     8.196     8.214     8.233     8.252     8.270     8.290     8.308     8.329     8.348     8.368     8.385     8.406     8.423     8.442     8.461     8.480     8.498     8.516     8.533     8.550     8.566     8.585     8.602     8.618     8.635     8.652     8.668     8.685     8.704     8.720     8.738     8.756     8.772     8.790     8.807     8.824     8.840     8.859     8.875     8.892     8.911     8.928     8.946     8.964     8.981     8.999     9.017     9.033     9.052     9.071     9.088     9.105     9.122     9.141     9.158     9.176     9.194     9.210     9.231     9.250     9.269     9.287     9.304     9.322     9.340     9.359     9.377     9.395     9.414     9.433     9.451     9.470     9.486     9.505     9.524     9.542     9.559     9.579     9.594     9.612     9.629     9.646     9.663     9.680     9.696     9.713     9.728     9.745     9.759     9.774     9.789     9.804     9.817     9.830     9.845     9.858     9.873     9.885     9.898     9.912     9.924     9.937     9.951     9.963     9.976     9.989    10.000    10.013    10.026    10.037    10.049    10.061    10.072    10.085    10.097    10.107    10.117    10.129    10.142    10.155    10.167    10.178    10.189    10.201    10.214    10.225    10.238    10.247    10.261    10.272    10.283    10.296    10.307    10.318    10.331    10.345    10.359    10.369    10.383    10.396    10.408    10.419    10.433    10.446    10.457    10.472    10.485    10.499    10.513    10.526    10.537    10.552    10.567    10.579    10.592    10.607    10.622    10.633    10.649    10.661    10.676    10.691    10.704    10.721    10.733    10.748    10.761    10.776    10.788    10.803    10.818    10.829    10.844    10.859    10.873    10.887    10.901    10.914    10.929    10.942    10.956    10.971    10.983    10.997    11.012    11.026    11.039    11.054    11.066    11.081    11.095    11.110    11.122    11.133    11.150    11.162    11.176    11.190    11.202    11.218    11.232    11.245    11.260    11.275    11.288    11.304    11.317    11.329    11.343    11.357    11.374    11.388    11.402    11.418    11.433    11.448    11.466    11.480    11.496    11.513    11.530    11.544    11.561    11.575    11.591    11.608    11.625    11.643    11.660    11.674    11.688    11.705    11.722    11.738    11.756    11.773    11.790    11.807    11.824    11.841    11.860    11.876    11.896    11.910    11.928    11.945    11.964    11.983    12.003    12.022    12.038    12.060    12.079    12.097    12.119    12.137    12.159    12.178    12.196    12.216    12.237    12.256    12.280    12.299    12.321    12.342    12.362    12.385    12.407    12.429    12.449    12.473    12.496    12.518    12.541    12.562    12.588    12.608    12.629    12.650    12.676    12.695    12.716    12.742    12.767    12.792    12.817    12.843    12.863    12.889    12.910    12.932    12.954    12.982    13.006    13.028    13.054    13.079    13.100    13.121    13.145    13.167    13.189    13.210    13.233    13.255    13.276    13.300    13.320    13.339    13.359    13.381    13.397    13.417    13.437    13.458    13.478    13.494    13.515    13.533    13.554    13.574    13.597    13.616    13.637    13.658    13.678    13.697    13.719    13.737    13.757    13.782    13.802    13.819    13.844    13.864    13.885    13.909    13.930    13.950    13.969    13.991    14.007    14.029    14.048    14.069    14.085    14.102    14.119    14.139    14.153    14.170    14.185    14.198    14.213    14.227    14.241    14.253    14.266    14.278    14.292    14.307    14.322    14.335    14.348    14.360    14.374    14.387    14.399    14.412    14.425    14.439    14.449    14.463    14.475    14.483    14.496    14.507    14.521    14.532    14.543    14.552    14.566    14.576    14.587    14.595    14.608    14.617    14.629    14.642    14.656    14.663    14.674    14.685    14.694    14.706    14.714    14.728    14.737    14.752    14.761    14.768    14.777    14.787    14.796    14.810    14.819    14.827    14.839    14.850    14.855    14.870    14.883    14.897    14.904    14.912    14.925    14.933    14.942    14.950    14.990    14.997    15.016    15.023    15.033    15.042    15.049    15.057    15.074    15.083    15.089    15.098    15.112    15.124    15.133    15.141    15.154    15.172    15.179    15.190    15.202    15.215    15.235    15.241    15.254    15.266    15.272    15.281    15.296    15.307    15.316    15.327    15.337    15.343    15.357    15.358    15.376    15.382    15.389    15.404    15.409    15.416    15.442    15.448    15.448    15.470    15.480    15.483    15.488    15.494    15.513    15.518    15.524    15.531    15.559    15.557    15.572    15.574    15.583    15.602    15.607    15.624    15.626    15.637    15.647    15.653    15.661    15.668    15.680    15.689    15.702    15.727    15.735    15.739    15.742    15.755    15.758    15.763    15.769    15.790    15.802    15.811    15.820    15.827    15.837    15.840    15.847    15.858    15.870    15.876    15.881    15.909    15.912    15.919    15.927    15.932    15.940    15.945    15.953    15.962    15.970    15.979    15.985    15.992    16.005    16.022    16.029    16.049    16.054    16.059    16.063    16.072    16.078    16.083    16.107    16.112    16.127    16.141    16.156    16.165    16.171    16.189    16.194    16.206    16.212    16.212    16.212    16.213    16.214    16.216    16.219    16.220    16.219    16.219    16.217    16.214    16.213    16.214    16.214    16.214    16.212    16.204    16.201    16.196    16.191    16.181    16.165    16.156    16.144    16.135    16.127    16.122    16.109    16.102    16.081    16.076    16.068    16.055    16.052    16.041    16.031    16.024    16.018    16.005    15.998    15.991    15.985    15.977    15.964    15.953    15.945    15.940    15.937    15.931    15.920    15.914    15.904    15.898    15.879    15.865    15.862    15.847    15.839    15.833    15.823    15.818    15.811    15.799    15.794    15.790    15.780    15.770    15.764    15.752    15.750    15.746    15.738    15.732    15.724    15.716    15.708    15.696    15.691    15.685    15.681    15.663    15.655    15.648    15.642    15.635    15.628
     5.682     5.686     5.682     5.735     5.725     5.718     5.712     5.718     5.673     5.667     5.662     5.667     5.660     5.668     5.682     5.660     5.665     5.635     5.665     5.658     5.665     5.658     5.631     5.637     5.631     5.660     5.631     5.660     5.631     5.660     5.633     5.673     5.667     5.633     5.626     5.618     5.622     5.615     5.571     5.552     5.545     5.537     5.529     5.522     5.522     5.522     5.515     5.483     5.489     5.483     5.491     5.497     5.522     5.522     5.545     5.529     5.522     5.524     5.522     5.522     5.522     5.517     5.522     5.522     5.522     5.522     5.522     5.529     5.550     5.546     5.529     5.522     5.529     5.533     5.537     5.524     5.522     5.522     5.483     5.489     5.483     5.522     5.522     5.529     5.550     5.522     5.524     5.522     5.522     5.522     5.522     5.522     5.517     5.522     5.516     5.508     5.489     5.483     5.489     5.510     5.516     5.522     5.522     5.522     5.524     5.522     5.531     5.550     5.557     5.567     5.609     5.617     5.624     5.633     5.667     5.660     5.633     5.660     5.631     5.636     5.667     5.660     5.680     5.714     5.712     5.680     5.712     5.705     5.708     5.636     5.629     5.710     5.694     5.710     5.700     5.629     5.634     5.628     5.620     5.629     5.714     5.718     5.682     5.721     5.721     5.717     5.726     5.721     5.737     5.717     5.738     5.732     5.735     5.729     5.737     5.733     5.729     5.731     5.735     5.729     5.735     5.731     5.725     5.729     5.723     5.733     5.740     5.737     5.746     5.740     5.744     5.752     5.746     5.754     5.746     5.750     5.748     5.754     5.759     5.757     5.763     5.750     5.761     5.750     5.757     5.748     5.754     5.761     5.754     5.757     5.750     5.763     5.755     5.761     5.740     5.766     5.763     5.738     5.743     5.746     5.738     5.744     5.738     5.735     5.729     5.740     5.733     5.737     5.735     5.732     5.733     5.729     5.731     5.726     5.731     5.728     5.732     5.728     5.743     5.729     5.744     5.731     5.740     5.733     5.738     5.732     5.737     5.763     5.769     5.741     5.769     5.759     5.757     5.763     5.759     5.763     5.757     5.761     5.755     5.759     5.766     5.763     5.766     5.763     5.738     5.743     5.769     5.766     5.755     5.759     5.768     5.759     5.771     5.770     5.769     5.761     5.768     5.757     5.765     5.754     5.749     5.754     5.748     5.744     5.741     5.743     5.746     5.740     5.744     5.740     5.732     5.738     5.748     5.738     5.744     5.741     5.748     5.743     5.746     5.743     5.749     5.748     5.754     5.755     5.761     5.766     5.746     5.717     5.737     5.759     5.763     5.761     5.752     5.729     5.738     5.737     5.731     5.732     5.729     5.731     5.728     5.728     5.731     5.720     5.725     5.723     5.726     5.726     5.725     5.723     5.720     5.725     5.726     5.723     5.725     5.725     5.721     5.718     5.715     5.721     5.718     5.718     5.714     5.714     5.717     5.710     5.705     5.714     5.707     5.714     5.705     5.717     5.707     5.715     5.714     5.714     5.708     5.705     5.708     5.712     5.708     5.707     5.712     5.705     5.712     5.708     5.715     5.710     5.723     5.721     5.695     5.680     5.725     5.729     5.677     5.675     5.682     5.677     5.682     5.686     5.680     5.718     5.731     5.675     5.703     5.708     5.728     5.712     5.717     5.720     5.715     5.718     5.715     5.721     5.717     5.714     5.731     5.707     5.731     5.725     5.720     5.662     5.668     5.737     5.732     5.737     5.729     5.733     5.710     5.732     5.723     5.729     5.712     5.689     5.682     5.686     5.680     5.683     5.717     5.678     5.717     5.703     5.698     5.700     5.689     5.682     5.702     5.685     5.665     5.682     5.663     5.682     5.672     5.668     5.703     5.663     5.658     5.660     5.670     5.702     5.697     5.672     5.668     5.714     5.660     5.680     5.683     5.675     5.682     5.677     5.670     5.692     5.688     5.682     5.686     5.680     5.683     5.678     5.685     5.708     5.697     5.694     5.708     5.703     5.707     5.702     5.705     5.707     5.703     5.712     5.707     5.710     5.723     5.718     5.723     5.714     5.732     5.710     5.737     5.715     5.737     5.718     5.714     5.740     5.710     5.718     5.714     5.740     5.741     5.708     5.712     5.725     5.715     5.720     5.728     5.721     5.723     5.720     5.725     5.731     5.735     5.662     5.737     5.738     5.733     5.738     5.723     5.729     5.728     5.732     5.735     5.737     5.737     5.761     5.754     5.761     5.755     5.763     5.755     5.763     5.755     5.766     5.757     5.766     5.759     5.744     5.755     5.759     5.744     5.755     5.737     5.765     5.789     5.790     5.759     5.766     5.787     5.765     5.785     5.729     5.735     5.770     5.785     5.781     5.746     5.769     5.775     5.770     5.768     5.765     5.768     5.772     5.773     5.763     5.765     5.770     5.765     5.755     5.802     5.800     5.790     5.749     5.757     5.809     5.811     5.806     5.809     5.804     5.811     5.806     5.812     5.812     5.820     5.814     5.817     5.839     5.837     5.840     5.840     5.837     5.846     5.842     5.848     5.842     5.848     5.851     5.854     5.849     5.866     5.820     5.842     5.870     5.861     5.854     5.857     5.853     5.851     5.869     5.849     5.870     5.876     5.870     5.870     5.876     5.879     5.864     5.883     5.881     5.863     5.869     5.874     5.869     5.874     5.876     5.877     5.879     5.887     5.883     5.902     5.899     5.908     5.899     5.904     5.910     5.910     5.898     5.902     5.899     5.892     5.952     5.952     5.906     5.929     5.947     5.941     5.948     5.947     5.946     5.947     5.950     5.952     5.948     5.940     5.940     5.946     5.944     5.941     5.943     5.946     5.940     5.941     5.946     5.938     5.946     5.952     5.948     5.953     5.995     5.997     5.997     6.008     6.010     5.966     5.968     5.976     5.971     5.967     6.011     6.006     5.974     6.008     5.981     6.013     6.018     6.011     6.011     6.010     6.028     6.025     6.023     6.020     6.028     6.021     6.023     6.021     6.013     6.048     6.020     6.043     6.065     6.037     6.039     6.067     6.068     6.068     6.070     6.071     6.076     6.075     6.076     6.073     6.076     6.078     6.081     6.079     6.081     6.085     6.086     6.089     6.088     6.092     6.094     6.094     6.094     6.095     6.092     6.102     6.102     6.105     6.107     6.109     6.113     6.111     6.113     6.114     6.114     6.116     6.118     6.122     6.123     6.125     6.126     6.129     6.130     6.131     6.132     6.135     6.135     6.140     6.139     6.142     6.142     6.145     6.146     6.148     6.150     6.152     6.155     6.155     6.157     6.159     6.161     6.162     6.164     6.166     6.167     6.170     6.172     6.175     6.177     6.178     6.181     6.183     6.185     6.189     6.193     6.194     6.198     6.201     6.203     6.205     6.209     6.213     6.215     6.220     6.224     6.227     6.232     6.235     6.241     6.246     6.249     6.255     6.260     6.265     6.272     6.278     6.283     6.286     6.289     6.290     6.292     6.293     6.296     6.298     6.300     6.302     6.305     6.307     6.308     6.308     6.310     6.310     6.312     6.313     6.313     6.313     6.313     6.315     6.315     6.315     6.316     6.316     6.319     6.321     6.321     6.322     6.324     6.325     6.328     6.330     6.331     6.332     6.335     6.337     6.341     6.341     6.343     6.344     6.348     6.350     6.352     6.353     6.355     6.356     6.358     6.361     6.363     6.364     6.366     6.368     6.368     6.371     6.374     6.375     6.378     6.381     6.382     6.385     6.387     6.387     6.391     6.392     6.396     6.398     6.400     6.405     6.406     6.407     6.408     6.409     6.413     6.416     6.419     6.422     6.422     6.424     6.426     6.430     6.432     6.435     6.436     6.438     6.439     6.442     6.443     6.445     6.446     6.449     6.454     6.455     6.457     6.459     6.461     6.463     6.466     6.470     6.470     6.471     6.472     6.476     6.477     6.478     6.480     6.483     6.488     6.489     6.493     6.495     6.497     6.500     6.501     6.504     6.506     6.507     6.509     6.511     6.513     6.514     6.517     6.520     6.522     6.526     6.528     6.530     6.533     6.535     6.536     6.539     6.539     6.540     6.544     6.547     6.548     6.550     6.552     6.555     6.559     6.560     6.562     6.565     6.567     6.571     6.572     6.574     6.576     6.579     6.581     6.583     6.585     6.588     6.590     6.591     6.595     6.598     6.599     6.604     6.606     6.607     6.611     6.613     6.616     6.620     6.620     6.624     6.626     6.630     6.632     6.635     6.637     6.639     6.642     6.644     6.647     6.649     6.650     6.652     6.656     6.658     6.659     6.662     6.665     6.666     6.670     6.672     6.673     6.677     6.678     6.680     6.682     6.683     6.687     6.688     6.690     6.691     6.693     6.695     6.698     6.699     6.703     6.704     6.707     6.709     6.712     6.713     6.716     6.719     6.722     6.724     6.726     6.728     6.733     6.735     6.738     6.741     6.744     6.748     6.748     6.754     6.755     6.757     6.760     6.762     6.763     6.767     6.769     6.772     6.774     6.778     6.780     6.781     6.784     6.796     6.802     6.804     6.809     6.811     6.812     6.814     6.817     6.820     6.822     6.824     6.826     6.829     6.833     6.835     6.837     6.841     6.849     6.854     6.857     6.859     6.862     6.863     6.865     6.869     6.871     6.874     6.879     6.883     6.885     6.888     6.890     6.892     6.895     6.900     6.919     6.926     6.924     6.928     6.932     6.933     6.936     6.938     6.939     6.942     6.945     6.950     6.952     6.956     6.963     6.965     6.968     6.972     6.975     6.980     6.981     6.985     6.992     6.996     7.000     7.004     7.007     7.011     7.015     7.018     7.022     7.026     7.033     7.035     7.039     7.044     7.047     7.052     7.058     7.063     7.067     7.072     7.077     7.082     7.086     7.091     7.097     7.102     7.105     7.111     7.116     7.122     7.125     7.131     7.135     7.141     7.145     7.149     7.154     7.159     7.165     7.171     7.174     7.181     7.185     7.189     7.194     7.203     7.208     7.214     7.220     7.228     7.233     7.241     7.248     7.256     7.263     7.272     7.279     7.287     7.298     7.308     7.319     7.330     7.342     7.354     7.369     7.381     7.393     7.407     7.421     7.433     7.448     7.463     7.477     7.493     7.511     7.528     7.546     7.564     7.583     7.601     7.620     7.641     7.662     7.682     7.705     7.729     7.752     7.775     7.798     7.819     7.840     7.861     7.881     7.902     7.921     7.939     7.957     7.976     7.996     8.014     8.032     8.050     8.068     8.085     8.104     8.122     8.141     8.158     8.176     8.195     8.212     8.232     8.248     8.269     8.287     8.306     8.326     8.345     8.365     8.384     8.404     8.422     8.440     8.459     8.478     8.496     8.514     8.533     8.551     8.569     8.586     8.602     8.620     8.637     8.654     8.670     8.688     8.705     8.722     8.738     8.756     8.773     8.790     8.809     8.825     8.842     8.859     8.876     8.892     8.912     8.928     8.946     8.964     8.981     8.998     9.017     9.033     9.051     9.071     9.088     9.104     9.122     9.139     9.157     9.174     9.193     9.208     9.227     9.247     9.264     9.283     9.301     9.320     9.337     9.356     9.373     9.392     9.409     9.427     9.446     9.465     9.483     9.502     9.520     9.538     9.556     9.574     9.591     9.608     9.626     9.641     9.660     9.677     9.695     9.709     9.727     9.743     9.759     9.776     9.790     9.805     9.820     9.835     9.848     9.861     9.876     9.890     9.904     9.916     9.929     9.944     9.955     9.970     9.983     9.995    10.007    10.020    10.033    10.045    10.057    10.068    10.081    10.096    10.107    10.117    10.127    10.139    10.153    10.163    10.175    10.187    10.198    10.211    10.224    10.235    10.247    10.258    10.270    10.281    10.293    10.305    10.317    10.328    10.340    10.354    10.366    10.379    10.391    10.402    10.417    10.430    10.441    10.453    10.467    10.480    10.492    10.506    10.520    10.533    10.545    10.559    10.573    10.585    10.600    10.614    10.627    10.641    10.656    10.670    10.683    10.697    10.712    10.725    10.738    10.754    10.769    10.782    10.796    10.808    10.821    10.835    10.848    10.864    10.879    10.892    10.906    10.920    10.935    10.949    10.962    10.978    10.991    11.004    11.019    11.030    11.045    11.058    11.070    11.087    11.100    11.113    11.127    11.140    11.154    11.168    11.183    11.196    11.209    11.223    11.237    11.253    11.266    11.278    11.294    11.308    11.321    11.337    11.350    11.366    11.379    11.390    11.407    11.423    11.437    11.452    11.469    11.483    11.499    11.515    11.532    11.549    11.565    11.580    11.594    11.611    11.628    11.644    11.660    11.677    11.692    11.709    11.723    11.738    11.756    11.773    11.790    11.807    11.824    11.841    11.860    11.876    11.896    11.912    11.931    11.949    11.967    11.983    12.001    12.022    12.042    12.060    12.079    12.100    12.118    12.137    12.156    12.178    12.196    12.214    12.235    12.256    12.273    12.294    12.317    12.337    12.357    12.379    12.402    12.423    12.447    12.468    12.490    12.513    12.533    12.557    12.579    12.600    12.623    12.646    12.670    12.692    12.716    12.738    12.759    12.782    12.806    12.832    12.854    12.878    12.902    12.923    12.947    12.968    12.995    13.020    13.045    13.068    13.093    13.116    13.135    13.159    13.181    13.205    13.227    13.247    13.270    13.291    13.314    13.333    13.354    13.374    13.395    13.413    13.431    13.453    13.470    13.492    13.512    13.530    13.550    13.570    13.589    13.616    13.631    13.654    13.675    13.693    13.716    13.735    13.755    13.776    13.795    13.817    13.837    13.855    13.877    13.900    13.920    13.944    13.959    13.982    14.003    14.020    14.040    14.057    14.074    14.092    14.109    14.125    14.141    14.155    14.169    14.183    14.196    14.211    14.225    14.239    14.251    14.265    14.280    14.292    14.304    14.320    14.333    14.348    14.357    14.368    14.383    14.395    14.410    14.419    14.432    14.443    14.456    14.466    14.476    14.485    14.502    14.512    14.527    14.540    14.550    14.558    14.568    14.579    14.588    14.599    14.607    14.620    14.631    14.648    14.657    14.668    14.677    14.685    14.698    14.712    14.724    14.731    14.749    14.757    14.763    14.774    14.781    14.794    14.806    14.813    14.824    14.832    14.844    14.854    14.873    14.885    14.894    14.900    14.907    14.918    14.928    14.941    14.948    14.973    14.992    15.000    15.018    15.027    15.037    15.045    15.055    15.072    15.080    15.089    15.096    15.106    15.120    15.133    15.139    15.154    15.163    15.180    15.187    15.197    15.208    15.231    15.241    15.248    15.263    15.272    15.279    15.293    15.305    15.312    15.327    15.335    15.346    15.349    15.366    15.371    15.378    15.389    15.405    15.411    15.414    15.426    15.441    15.456    15.469    15.482    15.485    15.488    15.497    15.502    15.518    15.524    15.529    15.556    15.557    15.568    15.576    15.583    15.605    15.611    15.620    15.624    15.635    15.645    15.653    15.658    15.670    15.677    15.691    15.698    15.720    15.735    15.739    15.742    15.753    15.758    15.763    15.775    15.776    15.806    15.813    15.821    15.830    15.837    15.842    15.847    15.860    15.868    15.878    15.881    15.904    15.914    15.919    15.927    15.935    15.941    15.946    15.955    15.962    15.971    15.979    15.985    15.994    16.003    16.020    16.028    16.046    16.052    16.060    16.065    16.070    16.079    16.085    16.105    16.110    16.122    16.132    16.152    16.161    16.172    16.185    16.193    16.198    16.213    16.214    16.213    16.214    16.216    16.216    16.217    16.220    16.219    16.219    16.217    16.214    16.214    16.214    16.216    16.214    16.212    16.208    16.203    16.196    16.191    16.185    16.165    16.159    16.152    16.136    16.129    16.122    16.109    16.105    16.081    16.076    16.067    16.062    16.054    16.040    16.031    16.026    16.018    16.006    15.998    15.992    15.985    15.976    15.965    15.959    15.946    15.941    15.937    15.932    15.924    15.914    15.909    15.902    15.879    15.874    15.862    15.849    15.842    15.835    15.826    15.820    15.813    15.805    15.795    15.789    15.782    15.772    15.769    15.758    15.750    15.747    15.741    15.735    15.729    15.726    15.719    15.698    15.693    15.687    15.681    15.668    15.656    15.652    15.645    15.640    15.638
     5.728     5.731     5.732     5.726     5.694     5.660     5.680     5.712     5.682     5.675     5.668     5.672     5.680     5.729     5.685     5.665     5.634     5.628     5.634     5.629     5.636     5.629     5.658     5.631     5.658     5.631     5.565     5.631     5.624     5.631     5.638     5.633     5.672     5.678     5.633     5.626     5.618     5.611     5.615     5.572     5.565     5.557     5.540     5.531     5.524     5.524     5.522     5.522     5.522     5.524     5.522     5.524     5.524     5.531     5.550     5.596     5.555     5.538     5.531     5.524     5.529     5.522     5.529     5.522     5.529     5.524     5.531     5.538     5.557     5.565     5.562     5.531     5.560     5.565     5.545     5.524     5.529     5.522     5.524     5.522     5.524     5.522     5.529     5.537     5.571     5.569     5.538     5.529     5.522     5.524     5.522     5.524     5.522     5.524     5.522     5.522     5.522     5.522     5.522     5.522     5.522     5.524     5.524     5.531     5.538     5.545     5.550     5.559     5.565     5.622     5.617     5.626     5.633     5.714     5.662     5.633     5.660     5.667     5.660     5.667     5.656     5.667     5.660     5.680     5.688     5.721     5.717     5.710     5.708     5.707     5.710     5.705     5.673     5.667     5.714     5.721     5.631     5.634     5.629     5.634     5.680     5.728     5.721     5.725     5.728     5.723     5.729     5.728     5.740     5.723     5.733     5.737     5.732     5.738     5.732     5.731     5.733     5.729     5.726     5.737     5.729     5.726     5.732     5.728     5.725     5.729     5.737     5.735     5.741     5.746     5.754     5.749     5.755     5.746     5.752     5.754     5.750     5.746     5.754     5.759     5.750     5.765     5.755     5.763     5.752     5.754     5.759     5.765     5.757     5.763     5.729     5.768     5.765     5.744     5.768     5.741     5.738     5.743     5.757     5.740     5.746     5.738     5.735     5.738     5.743     5.735     5.738     5.733     5.738     5.738     5.737     5.733     5.729     5.732     5.737     5.733     5.737     5.732     5.728     5.731     5.735     5.733     5.741     5.737     5.741     5.737     5.746     5.759     5.765     5.771     5.763     5.754     5.759     5.757     5.766     5.763     5.765     5.766     5.761     5.766     5.771     5.767     5.740     5.769     5.743     5.766     5.768     5.770     5.766     5.769     5.761     5.765     5.773     5.768     5.761     5.769     5.761     5.766     5.757     5.763     5.757     5.754     5.746     5.754     5.757     5.754     5.755     5.754     5.744     5.749     5.752     5.733     5.752     5.744     5.741     5.749     5.744     5.746     5.743     5.752     5.759     5.757     5.749     5.744     5.763     5.768     5.768     5.766     5.740     5.763     5.737     5.759     5.755     5.748     5.743     5.737     5.738     5.737     5.735     5.735     5.726     5.723     5.729     5.726     5.731     5.728     5.725     5.729     5.723     5.729     5.725     5.729     5.726     5.729     5.723     5.728     5.728     5.723     5.720     5.726     5.721     5.717     5.720     5.720     5.721     5.720     5.715     5.710     5.714     5.718     5.714     5.720     5.714     5.720     5.717     5.708     5.710     5.707     5.712     5.710     5.714     5.717     5.712     5.718     5.707     5.723     5.721     5.718     5.725     5.723     5.720     5.726     5.685     5.678     5.729     5.682     5.677     5.683     5.688     5.695     5.688     5.725     5.678     5.695     5.688     5.729     5.732     5.660     5.723     5.717     5.720     5.717     5.718     5.720     5.723     5.658     5.715     5.731     5.735     5.731     5.735     5.682     5.673     5.668     5.740     5.732     5.733     5.729     5.737     5.673     5.732     5.737     5.688     5.732     5.686     5.685     5.692     5.677     5.683     5.725     5.723     5.695     5.662     5.707     5.707     5.680     5.708     5.688     5.670     5.705     5.685     5.660     5.665     5.662     5.665     5.668     5.662     5.685     5.689     5.634     5.673     5.694     5.675     5.710     5.678     5.677     5.680     5.685     5.677     5.670     5.715     5.672     5.708     5.718     5.680     5.714     5.718     5.683     5.702     5.710     5.714     5.715     5.712     5.708     5.703     5.708     5.710     5.703     5.714     5.707     5.712     5.721     5.723     5.720     5.726     5.731     5.714     5.718     5.714     5.721     5.715     5.721     5.717     5.710     5.712     5.710     5.717     5.710     5.743     5.715     5.718     5.728     5.720     5.725     5.731     5.728     5.728     5.726     5.738     5.726     5.732     5.738     5.732     5.740     5.740     5.733     5.728     5.725     5.749     5.729     5.735     5.733     5.740     5.763     5.763     5.768     5.759     5.757     5.761     5.755     5.757     5.761     5.765     5.754     5.768     5.757     5.748     5.754     5.752     5.748     5.769     5.771     5.750     5.748     5.792     5.733     5.794     5.769     5.789     5.733     5.738     5.787     5.787     5.744     5.768     5.743     5.787     5.777     5.775     5.777     5.776     5.769     5.776     5.769     5.761     5.766     5.792     5.796     5.766     5.794     5.787     5.787     5.790     5.814     5.806     5.804     5.806     5.811     5.806     5.830     5.833     5.809     5.826     5.820     5.840     5.835     5.840     5.835     5.848     5.842     5.842     5.849     5.844     5.851     5.849     5.849     5.863     5.869     5.820     5.869     5.874     5.870     5.857     5.885     5.853     5.856     5.876     5.892     5.872     5.876     5.870     5.874     5.883     5.877     5.885     5.872     5.877     5.870     5.874     5.876     5.870     5.870     5.879     5.881     5.883     5.885     5.881     5.889     5.905     5.903     5.907     5.903     5.915     5.903     5.912     5.904     5.899     5.906     5.906     5.955     5.957     5.904     5.908     5.941     5.957     5.947     5.947     5.948     5.922     5.947     5.941     5.955     5.952     5.950     5.941     5.948     5.944     5.947     5.941     5.944     5.955     5.941     5.995     5.940     5.992     5.959     5.952     6.002     6.003     5.959     5.966     6.011     5.970     5.971     5.980     6.013     5.973     6.015     6.016     6.013     5.981     5.987     6.018     6.020     6.021     6.016     6.013     6.032     6.032     6.028     6.032     6.031     6.026     6.026     6.032     6.052     6.020     6.039     6.065     6.067     6.043     6.068     6.070     6.071     6.073     6.075     6.075     6.078     6.078     6.079     6.079     6.081     6.081     6.083     6.083     6.086     6.089     6.091     6.092     6.092     6.095     6.097     6.100     6.100     6.099     6.105     6.104     6.105     6.111     6.111     6.111     6.113     6.114     6.114     6.116     6.116     6.122     6.122     6.125     6.126     6.127     6.130     6.131     6.132     6.135     6.137     6.139     6.140     6.142     6.145     6.145     6.146     6.148     6.150     6.152     6.154     6.155     6.157     6.159     6.162     6.164     6.164     6.166     6.167     6.171     6.172     6.174     6.177     6.180     6.181     6.183     6.185     6.189     6.191     6.194     6.198     6.200     6.202     6.205     6.207     6.210     6.213     6.216     6.220     6.225     6.229     6.232     6.235     6.241     6.244     6.249     6.255     6.260     6.263     6.269     6.276     6.281     6.286     6.290     6.292     6.294     6.297     6.299     6.300     6.302     6.305     6.307     6.308     6.310     6.312     6.313     6.315     6.315     6.316     6.316     6.316     6.316     6.319     6.319     6.321     6.321     6.321     6.321     6.322     6.324     6.325     6.327     6.328     6.331     6.332     6.335     6.335     6.339     6.339     6.344     6.344     6.346     6.350     6.350     6.352     6.353     6.356     6.356     6.360     6.361     6.363     6.364     6.366     6.368     6.371     6.371     6.374     6.375     6.377     6.381     6.382     6.385     6.387     6.389     6.391     6.392     6.396     6.398     6.400     6.405     6.407     6.408     6.409     6.411     6.414     6.416     6.419     6.421     6.422     6.424     6.428     6.430     6.432     6.435     6.436     6.438     6.439     6.441     6.443     6.445     6.448     6.449     6.452     6.455     6.457     6.461     6.463     6.465     6.466     6.469     6.470     6.471     6.475     6.476     6.478     6.479     6.481     6.483     6.485     6.489     6.493     6.495     6.497     6.499     6.501     6.503     6.504     6.506     6.509     6.511     6.513     6.514     6.517     6.519     6.522     6.524     6.526     6.530     6.533     6.535     6.538     6.539     6.540     6.541     6.544     6.545     6.548     6.550     6.552     6.555     6.559     6.560     6.564     6.565     6.567     6.571     6.572     6.574     6.576     6.579     6.581     6.583     6.585     6.588     6.590     6.593     6.595     6.596     6.599     6.602     6.606     6.607     6.611     6.613     6.616     6.618     6.621     6.624     6.627     6.629     6.633     6.635     6.637     6.640     6.642     6.645     6.647     6.649     6.652     6.654     6.656     6.658     6.661     6.663     6.665     6.666     6.670     6.672     6.675     6.677     6.678     6.682     6.683     6.685     6.687     6.690     6.691     6.693     6.695     6.696     6.698     6.699     6.704     6.706     6.709     6.710     6.712     6.713     6.716     6.719     6.720     6.724     6.726     6.728     6.731     6.733     6.736     6.739     6.741     6.744     6.748     6.754     6.757     6.759     6.759     6.760     6.763     6.767     6.769     6.770     6.774     6.776     6.780     6.781     6.783     6.796     6.805     6.805     6.807     6.812     6.812     6.816     6.816     6.818     6.820     6.824     6.826     6.827     6.829     6.833     6.838     6.844     6.847     6.849     6.854     6.859     6.862     6.862     6.863     6.869     6.871     6.874     6.878     6.881     6.885     6.887     6.890     6.893     6.895     6.897     6.906     6.919     6.922     6.926     6.930     6.933     6.933     6.936     6.939     6.941     6.944     6.948     6.952     6.956     6.957     6.962     6.966     6.968     6.972     6.975     6.978     6.981     6.985     6.995     6.996     7.002     7.006     7.007     7.011     7.015     7.021     7.022     7.026     7.033     7.037     7.040     7.044     7.047     7.052     7.057     7.061     7.067     7.072     7.077     7.080     7.086     7.091     7.097     7.102     7.105     7.110     7.116     7.122     7.127     7.131     7.136     7.141     7.146     7.150     7.154     7.159     7.165     7.171     7.176     7.181     7.187     7.191     7.194     7.201     7.208     7.213     7.220     7.228     7.233     7.241     7.248     7.256     7.263     7.271     7.279     7.287     7.296     7.307     7.317     7.328     7.339     7.351     7.364     7.378     7.390     7.404     7.417     7.430     7.443     7.458     7.472     7.488     7.506     7.522     7.539     7.557     7.576     7.594     7.614     7.633     7.654     7.675     7.697     7.720     7.743     7.766     7.789     7.813     7.835     7.857     7.877     7.898     7.919     7.938     7.957     7.976     7.996     8.014     8.032     8.050     8.068     8.085     8.104     8.122     8.141     8.158     8.176     8.193     8.210     8.230     8.247     8.266     8.285     8.303     8.323     8.343     8.361     8.381     8.402     8.420     8.438     8.456     8.475     8.495     8.513     8.531     8.550     8.569     8.586     8.602     8.620     8.637     8.654     8.671     8.688     8.707     8.722     8.739     8.756     8.774     8.792     8.809     8.826     8.842     8.861     8.876     8.894     8.911     8.928     8.946     8.964     8.981     8.998     9.017     9.033     9.050     9.069     9.086     9.104     9.121     9.139     9.155     9.172     9.190     9.208     9.226     9.243     9.263     9.280     9.298     9.317     9.335     9.352     9.369     9.387     9.405     9.422     9.440     9.460     9.479     9.497     9.515     9.532     9.550     9.570     9.588     9.605     9.622     9.640     9.657     9.675     9.690     9.707     9.725     9.743     9.757     9.772     9.789     9.804     9.820     9.835     9.850     9.864     9.879     9.892     9.907     9.920     9.933     9.946     9.960     9.972     9.986     9.999    10.012    10.028    10.040    10.053    10.066    10.076    10.090    10.102    10.113    10.125    10.139    10.150    10.162    10.174    10.185    10.196    10.209    10.220    10.232    10.244    10.258    10.269    10.281    10.291    10.304    10.314    10.327    10.339    10.352    10.364    10.375    10.389    10.401    10.411    10.424    10.437    10.450    10.463    10.475    10.487    10.500    10.513    10.527    10.540    10.552    10.567    10.580    10.592    10.607    10.619    10.635    10.647    10.660    10.678    10.690    10.704    10.719    10.732    10.745    10.761    10.773    10.787    10.802    10.815    10.829    10.841    10.855    10.870    10.885    10.899    10.913    10.925    10.941    10.953    10.969    10.981    10.996    11.008    11.024    11.037    11.052    11.066    11.078    11.092    11.106    11.119    11.131    11.148    11.161    11.174    11.188    11.202    11.215    11.229    11.242    11.257    11.272    11.285    11.299    11.314    11.328    11.340    11.356    11.370    11.385    11.397    11.411    11.426    11.440    11.455    11.470    11.487    11.504    11.518    11.535    11.550    11.565    11.582    11.599    11.614    11.630    11.647    11.663    11.680    11.695    11.711    11.728    11.742    11.758    11.773    11.790    11.809    11.825    11.842    11.862    11.876    11.896    11.915    11.931    11.947    11.967    11.985    12.003    12.020    12.038    12.058    12.079    12.097    12.117    12.137    12.156    12.173    12.194    12.212    12.233    12.254    12.275    12.294    12.315    12.337    12.358    12.377    12.397    12.418    12.441    12.463    12.485    12.507    12.529    12.553    12.574    12.597    12.617    12.641    12.666    12.685    12.707    12.729    12.752    12.774    12.800    12.825    12.848    12.869    12.895    12.916    12.942    12.966    12.985    13.010    13.035    13.059    13.079    13.104    13.129    13.154    13.175    13.197    13.219    13.238    13.261    13.281    13.305    13.330    13.346    13.368    13.389    13.409    13.429    13.451    13.467    13.487    13.506    13.528    13.544    13.565    13.585    13.608    13.627    13.647    13.670    13.693    13.709    13.728    13.749    13.768    13.790    13.811    13.831    13.851    13.866    13.889    13.911    13.935    13.954    13.971    13.991    14.009    14.026    14.042    14.058    14.075    14.093    14.109    14.122    14.139    14.153    14.166    14.181    14.195    14.211    14.225    14.237    14.251    14.265    14.278    14.292    14.304    14.317    14.330    14.341    14.351    14.364    14.378    14.389    14.404    14.412    14.422    14.437    14.448    14.458    14.467    14.481    14.495    14.503    14.519    14.533    14.541    14.550    14.563    14.571    14.585    14.592    14.604    14.617    14.626    14.645    14.650    14.661    14.674    14.682    14.689    14.700    14.719    14.726    14.733    14.750    14.757    14.767    14.781    14.793    14.801    14.811    14.819    14.829    14.839    14.850    14.872    14.878    14.890    14.900    14.907    14.915    14.929    14.939    14.946    14.971    14.979    14.988    15.004    15.023    15.032    15.040    15.047    15.066    15.075    15.087    15.094    15.101    15.119    15.130    15.141    15.152    15.161    15.169    15.183    15.190    15.202    15.228    15.241    15.248    15.257    15.270    15.277    15.293    15.304    15.312    15.318    15.340    15.343    15.355    15.364    15.371    15.380    15.389    15.395    15.409    15.414    15.430    15.439    15.450    15.469    15.478    15.483    15.488    15.492    15.508    15.518    15.524    15.529    15.552    15.557    15.566    15.578    15.581    15.604    15.609    15.614    15.627    15.638    15.643    15.652    15.663    15.666    15.680    15.687    15.699    15.719    15.732    15.738    15.744    15.752    15.758    15.763    15.775    15.776    15.795    15.813    15.823    15.830    15.837    15.842    15.847    15.858    15.872    15.878    15.881    15.905    15.911    15.914    15.924    15.932    15.940    15.945    15.953    15.962    15.970    15.977    15.985    15.992    16.000    16.020    16.026    16.033    16.054    16.059    16.067    16.072    16.079    16.093    16.104    16.112    16.120    16.132    16.146    16.156    16.165    16.185    16.191    16.194    16.214    16.216    16.213    16.216    16.216    16.217    16.216    16.216    16.217    16.219    16.216    16.214    16.214    16.214    16.214    16.214    16.212    16.209    16.206    16.196    16.193    16.182    16.167    16.159    16.152    16.141    16.132    16.125    16.112    16.104    16.083    16.074    16.068    16.063    16.055    16.052    16.033    16.026    16.022    16.011    16.000    15.992    15.987    15.974    15.968    15.961    15.949    15.941    15.938    15.932    15.927    15.914    15.911    15.897    15.881    15.876    15.868    15.847    15.844    15.839    15.829    15.821    15.813    15.805    15.800    15.794    15.785    15.775    15.769    15.760    15.755    15.749    15.741    15.735    15.731    15.726    15.722    15.712    15.696    15.691    15.685    15.674    15.660    15.655    15.650    15.640    15.638
     5.741     5.732     5.714     5.705     5.660     5.667     5.660     5.667     5.660     5.667     5.662     5.667     5.729     5.725     5.678     5.634     5.628     5.622     5.628     5.622     5.628     5.622     5.629     5.660     5.631     5.565     5.629     5.622     5.629     5.665     5.633     5.667     5.673     5.720     5.678     5.633     5.626     5.620     5.611     5.615     5.595     5.565     5.559     5.564     5.545     5.538     5.531     5.524     5.531     5.538     5.531     5.538     5.532     5.550     5.557     5.615     5.615     5.559     5.552     5.545     5.538     5.531     5.538     5.545     5.550     5.545     5.552     5.559     5.565     5.608     5.615     5.608     5.567     5.595     5.564     5.557     5.538     5.531     5.537     5.531     5.537     5.531     5.538     5.546     5.565     5.631     5.557     5.550     5.531     5.524     5.531     5.524     5.531     5.524     5.529     5.524     5.529     5.522     5.529     5.522     5.531     5.524     5.531     5.550     5.557     5.565     5.572     5.615     5.622     5.617     5.626     5.633     5.658     5.720     5.718     5.728     5.723     5.662     5.667     5.662     5.633     5.660     5.680     5.660     5.667     5.673     5.705     5.712     5.707     5.712     5.682     5.675     5.667     5.673     5.667     5.714     5.725     5.705     5.712     5.680     5.686     5.723     5.725     5.731     5.723     5.731     5.723     5.726     5.726     5.731     5.740     5.731     5.737     5.732     5.740     5.740     5.726     5.731     5.737     5.731     5.726     5.732     5.738     5.735     5.728     5.737     5.743     5.743     5.749     5.755     5.750     5.755     5.750     5.752     5.754     5.757     5.752     5.755     5.761     5.750     5.763     5.757     5.768     5.768     5.757     5.768     5.761     5.763     5.765     5.771     5.768     5.763     5.771     5.773     5.757     5.733     5.759     5.748     5.754     5.744     5.738     5.746     5.741     5.743     5.740     5.741     5.738     5.738     5.738     5.738     5.740     5.738     5.732     5.740     5.735     5.738     5.733     5.737     5.735     5.732     5.737     5.744     5.741     5.744     5.740     5.743     5.752     5.752     5.748     5.768     5.771     5.757     5.765     5.759     5.761     5.766     5.770     5.766     5.768     5.772     5.768     5.771     5.774     5.772     5.737     5.775     5.773     5.774     5.775     5.765     5.769     5.780     5.777     5.775     5.776     5.765     5.755     5.765     5.757     5.761     5.755     5.757     5.755     5.759     5.749     5.754     5.750     5.749     5.748     5.752     5.755     5.749     5.748     5.755     5.746     5.755     5.749     5.744     5.748     5.757     5.763     5.765     5.761     5.768     5.765     5.774     5.766     5.775     5.768     5.771     5.731     5.755     5.761     5.748     5.740     5.741     5.741     5.740     5.738     5.738     5.723     5.726     5.725     5.728     5.726     5.732     5.729     5.731     5.731     5.732     5.728     5.728     5.729     5.732     5.729     5.732     5.729     5.725     5.726     5.721     5.728     5.729     5.726     5.721     5.723     5.725     5.720     5.717     5.721     5.723     5.721     5.717     5.721     5.718     5.720     5.715     5.718     5.717     5.710     5.717     5.718     5.714     5.717     5.721     5.715     5.720     5.717     5.714     5.717     5.694     5.729     5.688     5.725     5.688     5.737     5.732     5.673     5.667     5.695     5.688     5.694     5.689     5.683     5.732     5.725     5.738     5.737     5.721     5.715     5.720     5.714     5.723     5.656     5.725     5.721     5.731     5.732     5.737     5.737     5.660     5.667     5.741     5.737     5.673     5.743     5.738     5.741     5.733     5.737     5.731     5.735     5.740     5.682     5.738     5.737     5.723     5.726     5.686     5.728     5.721     5.714     5.707     5.715     5.702     5.712     5.688     5.717     5.715     5.714     5.678     5.680     5.683     5.673     5.714     5.714     5.682     5.685     5.667     5.634     5.703     5.677     5.675     5.695     5.715     5.717     5.683     5.685     5.682     5.685     5.717     5.723     5.726     5.728     5.726     5.725     5.726     5.682     5.705     5.708     5.705     5.710     5.715     5.707     5.708     5.703     5.705     5.707     5.708     5.718     5.712     5.715     5.712     5.718     5.725     5.726     5.710     5.718     5.740     5.718     5.740     5.743     5.743     5.744     5.714     5.718     5.714     5.749     5.752     5.720     5.757     5.744     5.723     5.741     5.740     5.738     5.737     5.728     5.732     5.740     5.741     5.741     5.737     5.741     5.733     5.743     5.737     5.732     5.759     5.726     5.732     5.737     5.769     5.732     5.744     5.766     5.768     5.763     5.761     5.755     5.759     5.776     5.761     5.754     5.768     5.755     5.768     5.750     5.755     5.763     5.759     5.761     5.787     5.796     5.785     5.794     5.797     5.797     5.772     5.794     5.776     5.790     5.792     5.787     5.787     5.790     5.785     5.785     5.785     5.772     5.777     5.772     5.771     5.768     5.765     5.768     5.789     5.792     5.790     5.802     5.768     5.796     5.812     5.796     5.807     5.766     5.761     5.812     5.806     5.812     5.833     5.831     5.826     5.833     5.828     5.835     5.840     5.835     5.842     5.846     5.846     5.849     5.848     5.842     5.822     5.861     5.869     5.869     5.869     5.862     5.860     5.858     5.861     5.861     5.862     5.883     5.877     5.872     5.892     5.879     5.876     5.879     5.876     5.881     5.879     5.881     5.876     5.872     5.879     5.876     5.876     5.872     5.874     5.876     5.881     5.879     5.883     5.890     5.919     5.919     5.917     5.903     5.913     5.912     5.908     5.911     5.906     5.904     5.902     5.948     5.959     5.960     5.957     5.962     5.947     5.964     5.960     5.955     5.959     5.959     5.953     5.957     5.960     5.947     5.957     5.957     5.955     5.950     5.953     5.952     5.950     5.957     5.947     5.940     5.959     5.957     5.955     5.959     6.005     6.003     6.010     5.971     5.967     5.973     5.976     5.985     6.020     5.988     5.983     5.980     6.020     6.018     6.021     6.023     5.997     5.995     6.035     6.037     6.016     6.025     6.039     6.035     6.035     6.031     6.028     6.037     6.057     6.057     6.062     6.043     6.067     6.073     6.070     6.075     6.076     6.076     6.079     6.081     6.081     6.081     6.083     6.081     6.086     6.086     6.089     6.089     6.089     6.094     6.092     6.097     6.095     6.100     6.102     6.102     6.105     6.107     6.105     6.109     6.107     6.113     6.116     6.116     6.114     6.118     6.118     6.123     6.124     6.125     6.127     6.130     6.131     6.132     6.133     6.135     6.137     6.139     6.140     6.143     6.143     6.146     6.148     6.150     6.152     6.152     6.154     6.157     6.157     6.161     6.161     6.164     6.166     6.167     6.168     6.171     6.172     6.175     6.178     6.180     6.181     6.183     6.185     6.189     6.191     6.193     6.196     6.200     6.201     6.203     6.206     6.208     6.211     6.214     6.216     6.222     6.225     6.229     6.233     6.235     6.239     6.244     6.249     6.253     6.258     6.263     6.269     6.274     6.280     6.285     6.290     6.294     6.297     6.298     6.300     6.304     6.305     6.307     6.308     6.310     6.313     6.315     6.316     6.319     6.319     6.319     6.321     6.321     6.322     6.322     6.325     6.322     6.327     6.325     6.327     6.327     6.327     6.330     6.330     6.332     6.333     6.337     6.339     6.339     6.339     6.343     6.343     6.346     6.350     6.352     6.353     6.355     6.358     6.358     6.360     6.361     6.363     6.364     6.366     6.367     6.371     6.372     6.374     6.377     6.377     6.381     6.382     6.383     6.387     6.389     6.392     6.394     6.396     6.398     6.401     6.402     6.405     6.407     6.409     6.411     6.414     6.417     6.419     6.421     6.422     6.426     6.428     6.430     6.432     6.435     6.436     6.438     6.439     6.441     6.443     6.445     6.446     6.449     6.452     6.455     6.455     6.459     6.463     6.465     6.468     6.469     6.470     6.471     6.475     6.476     6.479     6.480     6.481     6.483     6.488     6.489     6.491     6.495     6.497     6.500     6.501     6.503     6.506     6.507     6.509     6.510     6.513     6.516     6.517     6.519     6.522     6.526     6.528     6.530     6.533     6.535     6.537     6.539     6.540     6.543     6.545     6.547     6.549     6.552     6.554     6.555     6.557     6.560     6.564     6.565     6.567     6.571     6.572     6.576     6.577     6.579     6.582     6.583     6.585     6.588     6.590     6.591     6.595     6.598     6.599     6.602     6.606     6.607     6.611     6.613     6.616     6.618     6.620     6.624     6.626     6.629     6.632     6.635     6.639     6.639     6.642     6.644     6.647     6.649     6.652     6.654     6.656     6.659     6.661     6.663     6.665     6.668     6.670     6.672     6.673     6.677     6.680     6.682     6.683     6.687     6.688     6.690     6.691     6.693     6.695     6.698     6.699     6.701     6.703     6.704     6.707     6.709     6.713     6.716     6.716     6.719     6.720     6.724     6.726     6.728     6.731     6.733     6.735     6.741     6.742     6.748     6.752     6.752     6.752     6.760     6.760     6.762     6.763     6.767     6.769     6.770     6.774     6.776     6.780     6.781     6.783     6.789     6.802     6.805     6.807     6.809     6.812     6.814     6.816     6.816     6.818     6.822     6.824     6.826     6.829     6.833     6.837     6.840     6.842     6.852     6.855     6.857     6.859     6.862     6.863     6.865     6.869     6.873     6.874     6.878     6.881     6.883     6.888     6.892     6.893     6.897     6.900     6.910     6.921     6.922     6.926     6.930     6.932     6.936     6.938     6.941     6.942     6.945     6.948     6.954     6.957     6.959     6.962     6.966     6.970     6.973     6.977     6.980     6.983     6.988     6.990     6.999     7.000     7.006     7.007     7.011     7.015     7.022     7.024     7.029     7.033     7.037     7.040     7.044     7.047     7.054     7.058     7.061     7.068     7.072     7.077     7.082     7.086     7.091     7.097     7.102     7.106     7.111     7.116     7.122     7.127     7.132     7.137     7.142     7.146     7.150     7.156     7.161     7.165     7.171     7.176     7.181     7.187     7.191     7.194     7.201     7.208     7.213     7.220     7.226     7.233     7.241     7.248     7.254     7.263     7.271     7.277     7.287     7.294     7.304     7.313     7.325     7.337     7.347     7.361     7.374     7.387     7.399     7.412     7.425     7.440     7.454     7.469     7.483     7.499     7.516     7.533     7.552     7.569     7.589     7.607     7.626     7.647     7.668     7.689     7.712     7.733     7.757     7.780     7.804     7.827     7.850     7.872     7.895     7.915     7.936     7.956     7.976     7.996     8.014     8.032     8.052     8.068     8.085     8.104     8.122     8.139     8.157     8.174     8.193     8.210     8.228     8.246     8.264     8.283     8.302     8.320     8.340     8.359     8.377     8.397     8.416     8.435     8.455     8.473     8.492     8.511     8.529     8.548     8.566     8.585     8.602     8.619     8.637     8.654     8.671     8.690     8.707     8.724     8.741     8.757     8.775     8.792     8.811     8.827     8.844     8.861     8.878     8.894     8.912     8.928     8.946     8.964     8.981     8.998     9.015     9.032     9.050     9.069     9.085     9.102     9.119     9.137     9.154     9.172     9.189     9.208     9.224     9.243     9.259     9.278     9.296     9.313     9.332     9.349     9.367     9.385     9.402     9.420     9.439     9.454     9.474     9.491     9.510     9.529     9.546     9.565     9.582     9.602     9.619     9.636     9.654     9.671     9.689     9.706     9.723     9.739     9.755     9.770     9.789     9.804     9.818     9.835     9.850     9.864     9.880     9.893     9.909     9.922     9.937     9.950     9.964     9.978     9.990    10.004    10.018    10.029    10.044    10.059    10.070    10.085    10.097    10.107    10.121    10.133    10.146    10.159    10.170    10.181    10.196    10.207    10.216    10.228    10.241    10.255    10.266    10.276    10.289    10.300    10.312    10.325    10.337    10.350    10.361    10.371    10.383    10.398    10.408    10.420    10.431    10.444    10.459    10.470    10.483    10.497    10.509    10.524    10.535    10.547    10.563    10.576    10.589    10.601    10.617    10.628    10.639    10.653    10.669    10.681    10.693    10.711    10.725    10.738    10.750    10.764    10.781    10.793    10.807    10.819    10.835    10.848    10.862    10.875    10.889    10.903    10.919    10.933    10.949    10.961    10.974    10.987    11.002    11.016    11.032    11.042    11.057    11.070    11.083    11.099    11.111    11.124    11.140    11.152    11.166    11.180    11.196    11.207    11.223    11.237    11.248    11.264    11.276    11.291    11.304    11.318    11.331    11.347    11.362    11.375    11.390    11.404    11.418    11.432    11.448    11.461    11.477    11.493    11.507    11.522    11.538    11.552    11.570    11.583    11.600    11.616    11.632    11.649    11.666    11.683    11.699    11.715    11.730    11.747    11.764    11.778    11.795    11.811    11.827    11.844    11.862    11.878    11.898    11.913    11.932    11.950    11.968    11.987    12.004    12.023    12.038    12.055    12.074    12.096    12.114    12.137    12.154    12.173    12.192    12.212    12.232    12.253    12.272    12.293    12.315    12.335    12.354    12.375    12.397    12.417    12.438    12.458    12.481    12.504    12.526    12.546    12.570    12.594    12.613    12.635    12.657    12.681    12.702    12.724    12.747    12.771    12.795    12.815    12.839    12.861    12.887    12.908    12.932    12.953    12.975    13.001    13.026    13.047    13.071    13.095    13.118    13.143    13.169    13.191    13.211    13.233    13.256    13.278    13.298    13.320    13.342    13.363    13.386    13.406    13.423    13.444    13.465    13.483    13.501    13.523    13.541    13.561    13.580    13.599    13.620    13.638    13.660    13.685    13.704    13.726    13.743    13.763    13.785    13.807    13.826    13.844    13.863    13.882    13.902    13.920    13.939    13.961    13.977    13.993    14.011    14.026    14.045    14.062    14.075    14.092    14.105    14.122    14.137    14.153    14.166    14.180    14.195    14.209    14.221    14.235    14.250    14.263    14.277    14.289    14.300    14.313    14.325    14.337    14.348    14.360    14.370    14.383    14.397    14.406    14.418    14.429    14.439    14.448    14.467    14.476    14.490    14.499    14.512    14.524    14.533    14.541    14.552    14.560    14.573    14.587    14.595    14.610    14.620    14.629    14.646    14.656    14.667    14.677    14.685    14.696    14.719    14.724    14.733    14.746    14.754    14.761    14.774    14.789    14.798    14.802    14.817    14.825    14.835    14.846    14.868    14.876    14.883    14.900    14.905    14.914    14.926    14.935    14.942    14.965    14.975    14.987    14.997    15.013    15.027    15.035    15.042    15.060    15.070    15.085    15.094    15.101    15.112    15.130    15.142    15.150    15.157    15.166    15.176    15.189    15.202    15.217    15.241    15.246    15.255    15.268    15.274    15.294    15.307    15.312    15.314    15.329    15.344    15.349    15.364    15.369    15.382    15.383    15.402    15.407    15.414    15.435    15.439    15.446    15.469    15.477    15.483    15.488    15.497    15.505    15.516    15.524    15.529    15.552    15.559    15.562    15.572    15.576    15.598    15.605    15.612    15.618    15.635    15.643    15.648    15.660    15.666    15.681    15.685    15.694    15.719    15.729    15.738    15.744    15.750    15.760    15.761    15.772    15.785    15.792    15.816    15.821    15.830    15.837    15.844    15.849    15.861    15.870    15.876    15.881    15.902    15.909    15.914    15.922    15.931    15.938    15.945    15.949    15.962    15.971    15.979    15.985    15.992    16.000    16.018    16.028    16.033    16.052    16.055    16.067    16.074    16.081    16.085    16.104    16.110    16.125    16.131    16.144    16.154    16.161    16.181    16.191    16.194    16.200    16.219    16.214    16.216    16.216    16.216    16.216    16.219    16.219    16.216    16.216    16.214    16.214    16.214    16.213    16.214    16.214    16.212    16.209    16.200    16.194    16.180    16.167    16.157    16.156    16.145    16.138    16.124    16.112    16.105    16.085    16.076    16.070    16.062    16.057    16.049    16.045    16.028    16.022    16.013    16.000    15.994    15.987    15.976    15.971    15.959    15.952    15.945    15.940    15.935    15.924    15.917    15.912    15.904    15.891    15.874    15.870    15.849    15.844    15.839    15.833    15.824    15.816    15.810    15.802    15.794    15.789    15.779    15.769    15.761    15.760    15.753    15.747    15.738    15.731    15.726    15.722    15.714    15.706    15.693    15.689    15.677    15.663    15.658    15.655    15.648    15.643
     5.732     5.686     5.680     5.673     5.631     5.636     5.631     5.658     5.667     5.660     5.667     5.660     5.737     5.680     5.635     5.629     5.622     5.628     5.622     5.628     5.622     5.629     5.636     5.633     5.637     5.629     5.624     5.629     5.717     5.721     5.667     5.715     5.667     5.717     5.721     5.714     5.633     5.638     5.631     5.624     5.615     5.608     5.567     5.571     5.564     5.559     5.552     5.557     5.552     5.557     5.552     5.557     5.564     5.557     5.565     5.622     5.622     5.615     5.572     5.565     5.559     5.564     5.559     5.565     5.559     5.565     5.571     5.565     5.572     5.617     5.624     5.617     5.624     5.617     5.609     5.565     5.571     5.564     5.557     5.552     5.559     5.552     5.559     5.565     5.622     5.710     5.617     5.571     5.564     5.557     5.550     5.545     5.550     5.531     5.538     5.545     5.538     5.545     5.538     5.545     5.564     5.557     5.564     5.571     5.567     5.609     5.615     5.624     5.631     5.638     5.633     5.672     5.665     5.728     5.732     5.735     5.729     5.707     5.675     5.680     5.673     5.633     5.675     5.667     5.662     5.667     5.700     5.682     5.673     5.633     5.662     5.633     5.660     5.667     5.662     5.680     5.714     5.708     5.728     5.729     5.733     5.729     5.726     5.729     5.729     5.735     5.728     5.725     5.729     5.741     5.731     5.740     5.732     5.737     5.740     5.732     5.741     5.733     5.732     5.738     5.744     5.686     5.680     5.660     5.752     5.743     5.761     5.738     5.759     5.750     5.755     5.750     5.754     5.750     5.757     5.750     5.761     5.766     5.757     5.761     5.759     5.765     5.761     5.763     5.765     5.761     5.766     5.766     5.773     5.771     5.772     5.768     5.766     5.773     5.749     5.754     5.774     5.754     5.765     5.743     5.746     5.752     5.748     5.748     5.743     5.740     5.743     5.743     5.738     5.741     5.744     5.741     5.737     5.733     5.738     5.733     5.738     5.743     5.737     5.740     5.748     5.740     5.748     5.744     5.743     5.740     5.746     5.754     5.766     5.770     5.766     5.759     5.763     5.759     5.771     5.771     5.768     5.768     5.772     5.774     5.772     5.777     5.776     5.733     5.772     5.787     5.785     5.769     5.748     5.768     5.782     5.783     5.783     5.772     5.766     5.772     5.768     5.757     5.763     5.759     5.754     5.755     5.763     5.766     5.759     5.752     5.748     5.752     5.748     5.755     5.757     5.752     5.757     5.748     5.755     5.763     5.755     5.754     5.759     5.754     5.768     5.763     5.766     5.772     5.755     5.776     5.773     5.776     5.771     5.774     5.772     5.763     5.755     5.755     5.748     5.740     5.746     5.743     5.743     5.744     5.741     5.725     5.729     5.735     5.731     5.738     5.733     5.737     5.732     5.731     5.735     5.732     5.737     5.732     5.735     5.729     5.732     5.728     5.731     5.726     5.729     5.729     5.732     5.728     5.726     5.729     5.728     5.721     5.717     5.721     5.723     5.726     5.728     5.725     5.717     5.721     5.715     5.712     5.717     5.708     5.720     5.717     5.721     5.718     5.723     5.717     5.723     5.728     5.721     5.735     5.718     5.738     5.691     5.737     5.714     5.737     5.691     5.686     5.691     5.692     5.689     5.725     5.717     5.740     5.733     5.729     5.725     5.729     5.732     5.717     5.720     5.729     5.649     5.721     5.726     5.735     5.737     5.738     5.732     5.737     5.741     5.735     5.741     5.738     5.735     5.746     5.737     5.732     5.743     5.746     5.741     5.738     5.737     5.683     5.689     5.738     5.735     5.717     5.723     5.731     5.732     5.697     5.720     5.707     5.708     5.720     5.723     5.721     5.723     5.721     5.723     5.675     5.721     5.718     5.720     5.686     5.689     5.683     5.689     5.720     5.721     5.707     5.685     5.705     5.700     5.688     5.686     5.692     5.686     5.729     5.689     5.694     5.689     5.694     5.689     5.725     5.703     5.714     5.717     5.710     5.718     5.714     5.712     5.708     5.712     5.717     5.712     5.717     5.710     5.721     5.715     5.715     5.721     5.717     5.721     5.732     5.725     5.744     5.723     5.718     5.723     5.752     5.740     5.737     5.712     5.749     5.748     5.754     5.757     5.721     5.728     5.763     5.754     5.744     5.744     5.748     5.743     5.737     5.744     5.740     5.744     5.738     5.743     5.748     5.738     5.732     5.752     5.755     5.744     5.740     5.744     5.750     5.776     5.773     5.774     5.773     5.765     5.766     5.765     5.770     5.766     5.781     5.768     5.774     5.761     5.759     5.766     5.770     5.768     5.757     5.766     5.757     5.802     5.783     5.787     5.778     5.797     5.790     5.797     5.796     5.781     5.792     5.789     5.755     5.787     5.794     5.792     5.790     5.785     5.773     5.780     5.773     5.773     5.782     5.785     5.789     5.790     5.785     5.787     5.809     5.768     5.800     5.822     5.812     5.806     5.812     5.809     5.812     5.820     5.752     5.825     5.830     5.830     5.835     5.840     5.837     5.842     5.840     5.846     5.844     5.850     5.854     5.852     5.860     5.864     5.854     5.870     5.872     5.864     5.877     5.869     5.885     5.889     5.885     5.894     5.870     5.894     5.889     5.877     5.881     5.887     5.881     5.885     5.883     5.889     5.890     5.889     5.887     5.872     5.874     5.881     5.877     5.879     5.883     5.879     5.877     5.932     5.876     5.898     5.903     5.907     5.910     5.911     5.919     5.924     5.904     5.909     5.906     5.941     5.947     5.953     5.920     5.947     5.941     5.960     5.966     5.955     5.962     5.957     5.955     5.962     5.952     5.955     5.953     5.957     5.948     5.955     5.959     5.962     5.953     5.948     5.953     6.003     5.997     6.008     5.962     6.011     6.008     5.968     5.964     5.967     5.971     5.976     5.976     5.981     6.026     6.026     5.988     5.999     6.026     6.028     6.029     6.028     6.005     6.000     6.003     6.043     6.037     6.043     6.045     6.040     6.039     6.042     6.032     6.053     6.055     6.052     6.046     6.050     6.070     6.076     6.076     6.078     6.081     6.081     6.085     6.086     6.085     6.086     6.086     6.085     6.089     6.088     6.091     6.094     6.095     6.097     6.099     6.100     6.104     6.102     6.105     6.105     6.109     6.111     6.111     6.109     6.113     6.114     6.116     6.122     6.123     6.124     6.122     6.127     6.127     6.130     6.131     6.132     6.133     6.135     6.139     6.139     6.142     6.142     6.143     6.146     6.146     6.150     6.152     6.155     6.155     6.157     6.159     6.161     6.162     6.164     6.167     6.168     6.170     6.172     6.174     6.175     6.178     6.181     6.181     6.183     6.187     6.189     6.191     6.194     6.196     6.198     6.201     6.205     6.205     6.208     6.210     6.212     6.214     6.219     6.222     6.225     6.229     6.235     6.238     6.241     6.244     6.249     6.255     6.256     6.261     6.266     6.272     6.278     6.281     6.290     6.294     6.298     6.302     6.304     6.307     6.308     6.310     6.312     6.313     6.315     6.316     6.319     6.321     6.322     6.324     6.324     6.324     6.324     6.328     6.328     6.330     6.331     6.330     6.332     6.331     6.333     6.335     6.332     6.337     6.339     6.337     6.343     6.343     6.344     6.346     6.348     6.350     6.352     6.355     6.356     6.358     6.358     6.360     6.361     6.363     6.364     6.366     6.371     6.371     6.372     6.374     6.377     6.378     6.381     6.385     6.387     6.387     6.389     6.392     6.394     6.396     6.400     6.401     6.402     6.404     6.406     6.408     6.411     6.413     6.415     6.419     6.421     6.424     6.426     6.428     6.432     6.433     6.436     6.436     6.438     6.439     6.441     6.442     6.445     6.448     6.449     6.452     6.455     6.455     6.459     6.463     6.465     6.469     6.469     6.470     6.471     6.474     6.476     6.478     6.480     6.481     6.485     6.488     6.489     6.493     6.495     6.497     6.500     6.501     6.503     6.506     6.507     6.509     6.511     6.513     6.514     6.517     6.519     6.524     6.526     6.528     6.531     6.533     6.535     6.538     6.539     6.541     6.543     6.545     6.548     6.549     6.552     6.554     6.557     6.559     6.560     6.564     6.565     6.569     6.571     6.572     6.576     6.577     6.579     6.582     6.583     6.587     6.588     6.590     6.593     6.595     6.598     6.600     6.602     6.606     6.607     6.611     6.613     6.616     6.618     6.621     6.622     6.627     6.628     6.630     6.635     6.635     6.639     6.642     6.644     6.645     6.649     6.652     6.652     6.656     6.658     6.661     6.663     6.665     6.668     6.670     6.670     6.673     6.677     6.678     6.682     6.683     6.687     6.688     6.690     6.693     6.695     6.696     6.698     6.699     6.701     6.704     6.706     6.707     6.709     6.712     6.713     6.716     6.719     6.720     6.724     6.726     6.728     6.731     6.733     6.738     6.740     6.743     6.748     6.752     6.754     6.755     6.759     6.760     6.762     6.763     6.765     6.769     6.770     6.772     6.774     6.778     6.780     6.783     6.792     6.802     6.804     6.807     6.809     6.811     6.812     6.814     6.818     6.818     6.820     6.822     6.826     6.827     6.831     6.833     6.842     6.844     6.852     6.854     6.859     6.860     6.862     6.865     6.865     6.867     6.871     6.874     6.876     6.878     6.881     6.885     6.888     6.892     6.895     6.898     6.905     6.919     6.921     6.924     6.928     6.930     6.932     6.936     6.939     6.941     6.944     6.948     6.952     6.954     6.959     6.960     6.965     6.966     6.970     6.973     6.977     6.980     6.985     6.989     6.992     6.999     7.002     7.004     7.009     7.013     7.017     7.021     7.025     7.032     7.035     7.037     7.042     7.044     7.047     7.054     7.057     7.063     7.068     7.072     7.077     7.082     7.088     7.092     7.097     7.102     7.106     7.113     7.115     7.120     7.127     7.132     7.137     7.142     7.146     7.150     7.156     7.161     7.167     7.171     7.176     7.181     7.187     7.191     7.196     7.203     7.208     7.214     7.219     7.224     7.231     7.239     7.246     7.254     7.261     7.268     7.277     7.287     7.294     7.304     7.313     7.324     7.335     7.346     7.358     7.370     7.383     7.397     7.411     7.422     7.437     7.452     7.466     7.481     7.496     7.511     7.528     7.545     7.562     7.580     7.600     7.619     7.638     7.660     7.681     7.702     7.726     7.748     7.772     7.795     7.818     7.842     7.864     7.889     7.910     7.932     7.954     7.975     7.994     8.014     8.032     8.052     8.068     8.087     8.104     8.122     8.139     8.157     8.174     8.192     8.210     8.228     8.245     8.264     8.281     8.299     8.319     8.337     8.356     8.374     8.393     8.412     8.431     8.450     8.470     8.489     8.509     8.527     8.546     8.564     8.583     8.602     8.619     8.637     8.654     8.671     8.690     8.707     8.724     8.741     8.759     8.775     8.794     8.811     8.827     8.844     8.861     8.878     8.896     8.913     8.930     8.947     8.964     8.981     8.998     9.015     9.032     9.050     9.067     9.083     9.102     9.117     9.135     9.153     9.170     9.187     9.205     9.222     9.240     9.259     9.274     9.293     9.310     9.328     9.346     9.365     9.382     9.398     9.417     9.433     9.451     9.470     9.488     9.505     9.522     9.541     9.561     9.579     9.596     9.614     9.633     9.649     9.669     9.685     9.702     9.719     9.737     9.755     9.770     9.786     9.802     9.818     9.833     9.850     9.864     9.879     9.895     9.911     9.923     9.939     9.951     9.967     9.981     9.994    10.007    10.020    10.035    10.049    10.061    10.074    10.090    10.102    10.115    10.127    10.141    10.154    10.166    10.178    10.191    10.203    10.214    10.228    10.239    10.252    10.264    10.274    10.286    10.298    10.309    10.322    10.333    10.347    10.359    10.371    10.380    10.393    10.405    10.419    10.430    10.444    10.451    10.466    10.478    10.492    10.503    10.518    10.529    10.545    10.556    10.571    10.582    10.594    10.610    10.622    10.635    10.650    10.660    10.678    10.690    10.704    10.717    10.730    10.746    10.759    10.773    10.785    10.800    10.815    10.826    10.840    10.855    10.868    10.881    10.896    10.909    10.922    10.938    10.953    10.966    10.981    10.992    11.005    11.021    11.035    11.048    11.063    11.076    11.091    11.105    11.119    11.128    11.143    11.159    11.173    11.185    11.199    11.213    11.228    11.242    11.254    11.269    11.283    11.296    11.309    11.323    11.337    11.351    11.366    11.381    11.396    11.409    11.424    11.440    11.452    11.467    11.480    11.494    11.510    11.525    11.540    11.558    11.574    11.590    11.606    11.620    11.638    11.652    11.668    11.683    11.700    11.718    11.735    11.752    11.766    11.783    11.800    11.814    11.831    11.845    11.863    11.881    11.898    11.913    11.932    11.949    11.967    11.985    12.004    12.023    12.038    12.058    12.076    12.096    12.114    12.132    12.152    12.173    12.192    12.210    12.231    12.248    12.270    12.291    12.312    12.332    12.354    12.374    12.394    12.416    12.436    12.457    12.478    12.500    12.521    12.545    12.565    12.589    12.612    12.633    12.654    12.675    12.697    12.720    12.744    12.765    12.789    12.809    12.835    12.854    12.879    12.904    12.928    12.950    12.973    12.992    13.017    13.041    13.065    13.088    13.110    13.131    13.156    13.182    13.205    13.228    13.247    13.271    13.294    13.314    13.337    13.359    13.379    13.399    13.419    13.442    13.461    13.480    13.499    13.519    13.537    13.556    13.576    13.595    13.614    13.634    13.656    13.675    13.697    13.717    13.737    13.757    13.776    13.798    13.819    13.837    13.855    13.874    13.891    13.910    13.926    13.943    13.963    13.980    13.995    14.009    14.028    14.041    14.058    14.074    14.089    14.105    14.120    14.135    14.150    14.163    14.178    14.191    14.207    14.219    14.233    14.246    14.261    14.272    14.283    14.292    14.305    14.319    14.331    14.344    14.349    14.365    14.374    14.385    14.397    14.414    14.422    14.432    14.443    14.463    14.471    14.485    14.496    14.505    14.517    14.527    14.537    14.545    14.554    14.566    14.577    14.588    14.599    14.614    14.624    14.633    14.646    14.661    14.672    14.680    14.691    14.700    14.720    14.728    14.740    14.749    14.757    14.768    14.785    14.794    14.801    14.812    14.824    14.835    14.844    14.852    14.873    14.881    14.891    14.904    14.909    14.923    14.935    14.942    14.948    14.973    14.980    14.992    15.007    15.018    15.030    15.035    15.045    15.069    15.077    15.092    15.100    15.115    15.128    15.136    15.148    15.155    15.165    15.172    15.189    15.195    15.213    15.237    15.243    15.257    15.262    15.272    15.290    15.304    15.307    15.312    15.326    15.343    15.349    15.355    15.372    15.378    15.382    15.402    15.407    15.414    15.425    15.437    15.448    15.452    15.477    15.488    15.489    15.499    15.510    15.516    15.524    15.529    15.541    15.559    15.564    15.574    15.579    15.602    15.607    15.611    15.624    15.637    15.640    15.648    15.660    15.666    15.678    15.687    15.694    15.719    15.729    15.735    15.741    15.749    15.760    15.763    15.778    15.785    15.794    15.811    15.816    15.833    15.839    15.844    15.849    15.865    15.868    15.876    15.881    15.904    15.909    15.914    15.922    15.927    15.938    15.943    15.952    15.965    15.971    15.977    15.985    15.992    16.000    16.016    16.026    16.033    16.049    16.055    16.068    16.074    16.079    16.094    16.105    16.110    16.125    16.132    16.141    16.152    16.157    16.185    16.189    16.193    16.205    16.214    16.216    16.214    16.214    16.214    16.219    16.219    16.217    16.216    16.216    16.214    16.214    16.214    16.214    16.216    16.214    16.214    16.213    16.198    16.194    16.187    16.165    16.159    16.156    16.147    16.141    16.125    16.117    16.104    16.083    16.079    16.072    16.065    16.057    16.052    16.045    16.031    16.024    16.018    16.000    15.996    15.987    15.979    15.971    15.961    15.955    15.945    15.941    15.933    15.926    15.920    15.914    15.905    15.889    15.876    15.872    15.861    15.846    15.840    15.835    15.826    15.816    15.810    15.805    15.795    15.790    15.787    15.769    15.763    15.760    15.753    15.749    15.742    15.735    15.727    15.722    15.719    15.705    15.698    15.689    15.683    15.671    15.663    15.658    15.658    15.655
     5.712     5.680     5.673     5.629     5.634     5.628     5.634     5.631     5.660     5.667     5.660     5.744     5.733     5.675     5.667     5.622     5.628     5.622     5.628     5.620     5.629     5.635     5.667     5.675     5.633     5.688     5.631     5.728     5.723     5.731     5.726     5.732     5.720     5.733     5.726     5.663     5.633     5.635     5.638     5.633     5.624     5.617     5.609     5.615     5.608     5.615     5.595     5.565     5.572     5.565     5.572     5.565     5.572     5.565     5.622     5.617     5.631     5.622     5.615     5.608     5.615     5.596     5.615     5.608     5.589     5.609     5.567     5.624     5.567     5.626     5.618     5.626     5.620     5.624     5.617     5.622     5.615     5.609     5.567     5.595     5.565     5.608     5.567     5.608     5.631     5.660     5.624     5.617     5.609     5.565     5.571     5.565     5.571     5.564     5.559     5.564     5.559     5.565     5.571     5.565     5.572     5.615     5.608     5.615     5.622     5.618     5.624     5.631     5.638     5.634     5.660     5.667     5.660     5.682     5.731     5.656     5.733     5.660     5.667     5.662     5.668     5.662     5.682     5.675     5.694     5.660     5.667     5.660     5.631     5.660     5.631     5.658     5.633     5.660     5.667     5.673     5.667     5.688     5.731     5.735     5.633     5.714     5.682     5.673     5.733     5.729     5.738     5.731     5.743     5.732     5.738     5.744     5.740     5.743     5.746     5.737     5.744     5.737     5.740     5.744     5.738     5.667     5.672     5.667     5.740     5.746     5.741     5.761     5.755     5.754     5.763     5.755     5.763     5.757     5.761     5.757     5.765     5.759     5.766     5.769     5.763     5.761     5.768     5.765     5.763     5.767     5.771     5.770     5.766     5.755     5.774     5.773     5.772     5.746     5.781     5.768     5.754     5.778     5.766     5.748     5.759     5.746     5.754     5.746     5.741     5.746     5.746     5.746     5.744     5.749     5.741     5.744     5.749     5.749     5.748     5.740     5.749     5.740     5.744     5.749     5.743     5.749     5.748     5.743     5.749     5.744     5.749     5.761     5.769     5.772     5.763     5.776     5.765     5.778     5.765     5.773     5.770     5.775     5.777     5.757     5.766     5.782     5.782     5.785     5.777     5.790     5.785     5.789     5.785     5.785     5.776     5.774     5.781     5.783     5.774     5.768     5.772     5.765     5.761     5.774     5.763     5.768     5.757     5.773     5.752     5.759     5.757     5.752     5.773     5.748     5.770     5.765     5.755     5.763     5.765     5.759     5.768     5.757     5.768     5.763     5.765     5.769     5.766     5.774     5.777     5.759     5.757     5.781     5.777     5.777     5.759     5.766     5.763     5.752     5.754     5.749     5.752     5.746     5.749     5.749     5.749     5.735     5.748     5.732     5.738     5.741     5.737     5.737     5.740     5.733     5.732     5.737     5.733     5.737     5.738     5.733     5.731     5.737     5.732     5.733     5.735     5.733     5.735     5.731     5.729     5.737     5.735     5.732     5.735     5.732     5.726     5.726     5.731     5.729     5.723     5.718     5.723     5.717     5.710     5.725     5.726     5.729     5.725     5.723     5.728     5.723     5.720     5.723     5.728     5.721     5.740     5.717     5.738     5.744     5.740     5.695     5.743     5.746     5.695     5.746     5.750     5.744     5.748     5.732     5.729     5.732     5.729     5.737     5.729     5.725     5.741     5.737     5.731     5.710     5.729     5.748     5.729     5.744     5.731     5.744     5.741     5.675     5.738     5.741     5.744     5.749     5.743     5.749     5.660     5.749     5.743     5.743     5.741     5.746     5.744     5.737     5.729     5.737     5.728     5.733     5.735     5.735     5.714     5.720     5.705     5.723     5.729     5.703     5.729     5.680     5.675     5.694     5.673     5.682     5.725     5.680     5.682     5.686     5.694     5.689     5.707     5.686     5.682     5.707     5.702     5.697     5.689     5.694     5.697     5.689     5.694     5.689     5.695     5.689     5.714     5.720     5.726     5.720     5.712     5.717     5.721     5.708     5.723     5.712     5.718     5.721     5.718     5.714     5.720     5.728     5.725     5.721     5.738     5.720     5.743     5.725     5.746     5.749     5.729     5.752     5.731     5.750     5.732     5.752     5.752     5.755     5.726     5.748     5.754     5.729     5.761     5.757     5.763     5.740     5.748     5.744     5.740     5.741     5.748     5.743     5.738     5.741     5.748     5.752     5.748     5.729     5.732     5.763     5.749     5.743     5.776     5.780     5.757     5.782     5.770     5.766     5.771     5.769     5.770     5.768     5.780     5.765     5.770     5.765     5.787     5.763     5.763     5.755     5.761     5.768     5.759     5.765     5.804     5.804     5.806     5.797     5.804     5.787     5.792     5.789     5.787     5.796     5.794     5.789     5.794     5.794     5.787     5.787     5.794     5.778     5.785     5.789     5.772     5.792     5.794     5.796     5.774     5.776     5.777     5.812     5.773     5.806     5.799     5.806     5.814     5.806     5.837     5.818     5.835     5.823     5.830     5.826     5.823     5.826     5.833     5.844     5.839     5.842     5.839     5.855     5.846     5.851     5.856     5.853     5.859     5.870     5.876     5.833     5.870     5.874     5.874     5.870     5.892     5.872     5.879     5.887     5.896     5.892     5.883     5.885     5.890     5.885     5.881     5.889     5.890     5.887     5.885     5.894     5.899     5.879     5.887     5.881     5.883     5.881     5.889     5.883     5.877     5.898     5.877     5.899     5.919     5.924     5.920     5.922     5.904     5.927     5.907     5.938     5.946     5.927     5.962     5.929     5.966     5.962     5.968     5.941     5.962     5.966     5.960     5.959     5.941     5.960     5.966     5.964     5.953     5.955     5.960     5.959     5.964     5.960     5.977     5.962     6.008     5.970     5.966     6.015     6.010     6.013     6.011     6.016     5.987     6.021     5.976     5.980     5.981     5.987     5.988     6.032     5.992     5.997     5.990     6.035     6.020     5.999     6.046     6.006     6.010     6.043     6.039     6.043     6.037     6.046     6.045     6.037     6.053     6.050     6.058     6.052     6.055     6.073     6.076     6.081     6.083     6.085     6.083     6.088     6.089     6.091     6.089     6.089     6.094     6.092     6.092     6.095     6.094     6.097     6.100     6.102     6.102     6.107     6.107     6.109     6.109     6.111     6.113     6.114     6.116     6.122     6.124     6.125     6.127     6.127     6.126     6.129     6.133     6.131     6.133     6.135     6.135     6.137     6.139     6.140     6.143     6.146     6.146     6.148     6.150     6.154     6.154     6.155     6.157     6.159     6.161     6.162     6.166     6.167     6.170     6.170     6.172     6.174     6.177     6.177     6.181     6.183     6.183     6.185     6.189     6.193     6.194     6.196     6.198     6.201     6.202     6.206     6.207     6.210     6.212     6.214     6.216     6.220     6.224     6.227     6.230     6.233     6.238     6.241     6.246     6.249     6.253     6.256     6.260     6.265     6.271     6.276     6.280     6.288     6.294     6.299     6.302     6.305     6.308     6.312     6.313     6.315     6.316     6.319     6.321     6.321     6.324     6.327     6.327     6.327     6.328     6.330     6.331     6.335     6.332     6.337     6.335     6.337     6.335     6.337     6.341     6.339     6.339     6.341     6.343     6.343     6.344     6.348     6.350     6.352     6.353     6.355     6.356     6.358     6.360     6.361     6.363     6.364     6.366     6.368     6.370     6.372     6.375     6.375     6.377     6.380     6.381     6.382     6.387     6.389     6.391     6.392     6.394     6.398     6.400     6.401     6.402     6.404     6.407     6.408     6.409     6.411     6.416     6.419     6.421     6.424     6.426     6.428     6.430     6.435     6.436     6.438     6.438     6.439     6.441     6.442     6.445     6.446     6.449     6.452     6.455     6.457     6.459     6.463     6.465     6.466     6.469     6.471     6.472     6.475     6.477     6.480     6.481     6.483     6.488     6.488     6.489     6.493     6.495     6.497     6.500     6.501     6.503     6.506     6.507     6.509     6.511     6.513     6.516     6.517     6.520     6.522     6.526     6.528     6.531     6.533     6.535     6.538     6.538     6.539     6.542     6.545     6.548     6.549     6.552     6.554     6.557     6.559     6.562     6.564     6.565     6.569     6.571     6.574     6.576     6.577     6.581     6.582     6.585     6.588     6.588     6.593     6.595     6.596     6.598     6.599     6.604     6.606     6.607     6.611     6.613     6.616     6.618     6.621     6.621     6.625     6.627     6.630     6.633     6.637     6.639     6.642     6.644     6.645     6.649     6.650     6.652     6.656     6.658     6.662     6.662     6.665     6.668     6.670     6.672     6.675     6.677     6.678     6.682     6.683     6.687     6.688     6.690     6.693     6.695     6.698     6.699     6.701     6.703     6.704     6.706     6.707     6.710     6.712     6.713     6.716     6.719     6.720     6.724     6.726     6.730     6.731     6.733     6.736     6.738     6.743     6.749     6.752     6.754     6.755     6.757     6.759     6.763     6.763     6.767     6.769     6.770     6.772     6.774     6.776     6.780     6.781     6.791     6.802     6.804     6.805     6.809     6.811     6.812     6.814     6.816     6.818     6.820     6.822     6.824     6.827     6.829     6.835     6.836     6.843     6.852     6.855     6.857     6.859     6.862     6.865     6.865     6.867     6.869     6.871     6.874     6.879     6.881     6.883     6.887     6.890     6.892     6.895     6.900     6.916     6.921     6.924     6.928     6.930     6.932     6.933     6.936     6.938     6.941     6.945     6.948     6.952     6.956     6.960     6.963     6.965     6.970     6.972     6.975     6.978     6.981     6.985     6.990     6.992     6.999     7.002     7.006     7.011     7.013     7.017     7.024     7.028     7.030     7.035     7.039     7.042     7.046     7.049     7.054     7.060     7.063     7.068     7.072     7.077     7.082     7.086     7.092     7.097     7.102     7.108     7.111     7.118     7.122     7.127     7.132     7.137     7.142     7.146     7.150     7.156     7.159     7.165     7.171     7.176     7.181     7.187     7.191     7.198     7.203     7.209     7.213     7.220     7.226     7.231     7.237     7.245     7.254     7.261     7.268     7.277     7.287     7.294     7.304     7.313     7.322     7.333     7.344     7.356     7.367     7.380     7.393     7.407     7.421     7.433     7.446     7.461     7.476     7.491     7.507     7.523     7.539     7.557     7.575     7.592     7.612     7.632     7.652     7.672     7.694     7.717     7.739     7.763     7.786     7.809     7.833     7.857     7.880     7.904     7.926     7.949     7.970     7.991     8.013     8.032     8.050     8.068     8.087     8.104     8.122     8.139     8.157     8.174     8.192     8.210     8.228     8.244     8.263     8.281     8.298     8.317     8.335     8.354     8.372     8.391     8.411     8.428     8.447     8.467     8.486     8.505     8.523     8.543     8.561     8.581     8.599     8.617     8.635     8.654     8.671     8.688     8.705     8.724     8.741     8.759     8.776     8.794     8.811     8.828     8.845     8.862     8.879     8.896     8.913     8.930     8.947     8.964     8.981     8.998     9.015     9.032     9.050     9.066     9.085     9.102     9.119     9.135     9.153     9.170     9.187     9.204     9.222     9.239     9.257     9.273     9.291     9.309     9.326     9.345     9.363     9.380     9.396     9.415     9.431     9.449     9.467     9.483     9.502     9.520     9.538     9.556     9.573     9.593     9.609     9.629     9.646     9.664     9.683     9.699     9.716     9.733     9.750     9.768     9.785     9.800     9.818     9.833     9.848     9.864     9.880     9.895     9.911     9.924     9.939     9.954     9.969     9.983     9.996    10.010    10.024    10.039    10.052    10.064    10.079    10.093    10.107    10.121    10.133    10.148    10.159    10.172    10.185    10.198    10.211    10.224    10.238    10.247    10.259    10.272    10.283    10.296    10.307    10.319    10.330    10.342    10.355    10.367    10.376    10.393    10.402    10.413    10.427    10.439    10.449    10.463    10.475    10.487    10.501    10.513    10.526    10.538    10.552    10.565    10.577    10.591    10.603    10.617    10.631    10.644    10.657    10.670    10.683    10.696    10.709    10.725    10.738    10.752    10.767    10.781    10.793    10.808    10.819    10.833    10.847    10.860    10.875    10.889    10.901    10.913    10.929    10.944    10.958    10.972    10.985    11.000    11.015    11.028    11.041    11.054    11.069    11.082    11.095    11.110    11.123    11.138    11.152    11.164    11.177    11.191    11.206    11.220    11.232    11.248    11.261    11.273    11.288    11.302    11.316    11.329    11.342    11.356    11.372    11.385    11.400    11.414    11.431    11.444    11.458    11.472    11.485    11.500    11.516    11.528    11.546    11.558    11.577    11.594    11.610    11.624    11.640    11.657    11.671    11.685    11.703    11.722    11.738    11.753    11.770    11.786    11.802    11.818    11.836    11.852    11.866    11.882    11.900    11.915    11.933    11.951    11.968    11.985    12.003    12.023    12.040    12.057    12.076    12.096    12.114    12.133    12.152    12.171    12.192    12.210    12.231    12.250    12.267    12.288    12.309    12.331    12.350    12.370    12.392    12.413    12.435    12.455    12.476    12.498    12.519    12.541    12.562    12.585    12.607    12.629    12.652    12.672    12.694    12.716    12.738    12.759    12.781    12.804    12.829    12.850    12.873    12.896    12.919    12.940    12.964    12.987    13.007    13.031    13.056    13.082    13.102    13.126    13.150    13.170    13.197    13.219    13.242    13.264    13.285    13.306    13.330    13.349    13.374    13.395    13.413    13.439    13.454    13.475    13.494    13.513    13.533    13.552    13.569    13.589    13.608    13.631    13.648    13.670    13.690    13.712    13.728    13.746    13.766    13.785    13.804    13.826    13.842    13.861    13.875    13.894    13.913    13.930    13.945    13.965    13.982    13.996    14.011    14.026    14.042    14.057    14.072    14.088    14.102    14.116    14.130    14.146    14.159    14.174    14.186    14.202    14.213    14.229    14.241    14.250    14.265    14.277    14.285    14.299    14.307    14.322    14.333    14.342    14.355    14.366    14.379    14.390    14.404    14.414    14.425    14.435    14.452    14.467    14.475    14.492    14.502    14.510    14.519    14.527    14.538    14.546    14.562    14.571    14.581    14.594    14.601    14.618    14.629    14.642    14.654    14.665    14.677    14.685    14.696    14.712    14.720    14.730    14.748    14.756    14.765    14.774    14.791    14.798    14.805    14.824    14.832    14.841    14.850    14.868    14.883    14.891    14.900    14.910    14.920    14.931    14.941    14.946    14.961    14.979    14.983    15.000    15.007    15.025    15.032    15.040    15.059    15.078    15.091    15.098    15.115    15.130    15.136    15.142    15.154    15.161    15.173    15.187    15.193    15.213    15.224    15.241    15.257    15.260    15.274    15.290    15.299    15.307    15.312    15.321    15.341    15.346    15.360    15.369    15.374    15.382    15.402    15.407    15.414    15.428    15.439    15.444    15.450    15.475    15.483    15.489    15.497    15.505    15.514    15.522    15.527    15.533    15.556    15.566    15.572    15.579    15.597    15.605    15.609    15.627    15.633    15.640    15.645    15.656    15.663    15.677    15.689    15.694    15.719    15.726    15.732    15.739    15.742    15.756    15.763    15.779    15.783    15.794    15.806    15.816    15.835    15.839    15.844    15.853    15.866    15.872    15.876    15.883    15.904    15.909    15.914    15.922    15.927    15.935    15.943    15.949    15.961    15.971    15.977    15.987    15.994    16.000    16.018    16.024    16.031    16.045    16.057    16.067    16.074    16.079    16.095    16.104    16.115    16.124    16.129    16.139    16.152    16.157    16.167    16.193    16.196    16.201    16.213    16.214    16.214    16.214    16.214    16.214    16.216    16.219    16.217    16.216    16.214    16.214    16.214    16.217    16.216    16.216    16.214    16.214    16.198    16.193    16.189    16.176    16.161    16.154    16.149    16.144    16.131    16.115    16.104    16.085    16.079    16.076    16.067    16.060    16.054    16.049    16.033    16.026    16.020    16.000    15.994    15.989    15.980    15.974    15.965    15.955    15.948    15.940    15.937    15.927    15.922    15.919    15.899    15.893    15.881    15.872    15.866    15.847    15.844    15.839    15.829    15.820    15.811    15.808    15.799    15.792    15.789    15.779    15.766    15.760    15.756    15.749    15.744    15.739    15.731    15.726    15.720    15.708    15.699    15.693    15.685    15.675    15.673    15.661    15.658    15.658
     5.680     5.673     5.667     5.634     5.629     5.634     5.629     5.636     5.667     5.660     5.667     5.738     5.673     5.667     5.660     5.629     5.634     5.629     5.634     5.629     5.635     5.732     5.689     5.672     5.752     5.738     5.732     5.740     5.729     5.725     5.660     5.735     5.728     5.723     5.718     5.634     5.662     5.715     5.707     5.639     5.633     5.626     5.618     5.624     5.618     5.624     5.617     5.624     5.617     5.624     5.617     5.611     5.617     5.624     5.631     5.626     5.673     5.631     5.624     5.617     5.624     5.618     5.624     5.618     5.624     5.618     5.613     5.567     5.626     5.633     5.638     5.633     5.638     5.633     5.626     5.631     5.624     5.618     5.624     5.631     5.624     5.617     5.624     5.631     5.638     5.680     5.633     5.611     5.618     5.609     5.615     5.609     5.615     5.609     5.615     5.608     5.615     5.608     5.615     5.609     5.615     5.622     5.617     5.624     5.631     5.626     5.633     5.638     5.682     5.662     5.667     5.660     5.665     5.660     5.741     5.662     5.744     5.667     5.675     5.668     5.660     5.707     5.714     5.708     5.688     5.682     5.660     5.631     5.636     5.631     5.660     5.631     5.658     5.667     5.673     5.667     5.662     5.680     5.738     5.682     5.714     5.631     5.673     5.631     5.737     5.725     5.731     5.738     5.733     5.738     5.746     5.744     5.740     5.744     5.740     5.746     5.740     5.744     5.746     5.740     5.746     5.749     5.678     5.673     5.743     5.757     5.766     5.754     5.754     5.766     5.759     5.766     5.761     5.768     5.759     5.766     5.763     5.768     5.763     5.766     5.771     5.770     5.766     5.771     5.768     5.763     5.769     5.768     5.772     5.768     5.759     5.768     5.763     5.785     5.783     5.781     5.743     5.781     5.743     5.763     5.765     5.755     5.748     5.754     5.748     5.750     5.749     5.749     5.746     5.752     5.748     5.752     5.752     5.749     5.743     5.757     5.755     5.746     5.755     5.746     5.754     5.744     5.754     5.748     5.759     5.750     5.757     5.785     5.765     5.780     5.768     5.776     5.771     5.766     5.770     5.772     5.768     5.766     5.781     5.768     5.771     5.768     5.785     5.785     5.789     5.787     5.789     5.787     5.790     5.790     5.778     5.777     5.789     5.790     5.790     5.787     5.768     5.782     5.768     5.770     5.768     5.771     5.775     5.759     5.782     5.783     5.781     5.746     5.750     5.768     5.746     5.776     5.761     5.768     5.763     5.766     5.770     5.768     5.772     5.768     5.772     5.768     5.772     5.778     5.781     5.783     5.785     5.785     5.770     5.781     5.765     5.763     5.766     5.755     5.759     5.754     5.757     5.750     5.746     5.748     5.754     5.738     5.749     5.740     5.741     5.741     5.740     5.743     5.738     5.743     5.738     5.740     5.740     5.743     5.744     5.743     5.738     5.743     5.737     5.732     5.737     5.729     5.737     5.740     5.733     5.740     5.741     5.740     5.733     5.738     5.732     5.733     5.726     5.732     5.728     5.723     5.732     5.735     5.717     5.728     5.731     5.728     5.731     5.726     5.731     5.726     5.735     5.729     5.725     5.741     5.743     5.738     5.746     5.744     5.748     5.702     5.748     5.752     5.752     5.712     5.746     5.738     5.748     5.741     5.749     5.752     5.735     5.732     5.754     5.752     5.708     5.740     5.749     5.752     5.735     5.731     5.748     5.743     5.743     5.740     5.744     5.738     5.749     5.754     5.744     5.741     5.749     5.752     5.749     5.746     5.741     5.744     5.749     5.744     5.743     5.744     5.660     5.743     5.744     5.728     5.738     5.740     5.738     5.712     5.737     5.707     5.735     5.705     5.685     5.702     5.723     5.705     5.683     5.688     5.680     5.700     5.692     5.695     5.689     5.683     5.686     5.720     5.712     5.707     5.703     5.700     5.698     5.692     5.691     5.707     5.688     5.714     5.703     5.712     5.720     5.729     5.720     5.726     5.717     5.718     5.720     5.714     5.705     5.707     5.714     5.720     5.726     5.720     5.735     5.723     5.740     5.723     5.740     5.731     5.744     5.743     5.748     5.752     5.732     5.754     5.755     5.729     5.754     5.757     5.757     5.743     5.748     5.754     5.731     5.763     5.757     5.738     5.746     5.743     5.749     5.748     5.743     5.749     5.744     5.748     5.744     5.749     5.746     5.754     5.754     5.749     5.752     5.757     5.744     5.776     5.783     5.754     5.761     5.725     5.787     5.789     5.785     5.781     5.780     5.772     5.780     5.774     5.785     5.787     5.765     5.789     5.792     5.759     5.765     5.761     5.765     5.811     5.772     5.811     5.811     5.806     5.797     5.804     5.794     5.797     5.802     5.792     5.790     5.797     5.796     5.797     5.789     5.794     5.777     5.796     5.787     5.797     5.777     5.794     5.789     5.771     5.799     5.802     5.809     5.815     5.768     5.812     5.818     5.815     5.820     5.826     5.818     5.839     5.825     5.833     5.825     5.822     5.826     5.830     5.848     5.833     5.840     5.849     5.846     5.851     5.848     5.861     5.852     5.874     5.870     5.862     5.877     5.877     5.874     5.877     5.876     5.883     5.892     5.881     5.887     5.899     5.883     5.890     5.885     5.890     5.887     5.894     5.887     5.898     5.892     5.899     5.892     5.885     5.894     5.887     5.883     5.885     5.889     5.887     5.890     5.887     5.899     5.938     5.929     5.920     5.920     5.920     5.919     5.924     5.924     5.920     5.929     5.938     5.941     5.920     5.973     5.959     5.973     5.971     5.941     5.971     5.967     5.960     5.962     5.968     5.960     5.968     5.962     5.970     5.964     5.957     5.957     5.966     5.964     5.968     5.977     5.957     5.962     6.018     6.018     6.016     6.015     6.013     6.020     6.016     6.020     6.025     6.028     6.032     5.990     5.990     5.992     5.995     5.995     6.042     5.994     6.043     6.043     6.016     6.016     6.043     6.043     6.037     6.042     6.045     6.050     6.048     6.043     6.050     6.058     6.043     6.065     6.071     6.079     6.079     6.085     6.086     6.086     6.089     6.086     6.094     6.094     6.094     6.095     6.097     6.097     6.099     6.099     6.099     6.100     6.104     6.104     6.105     6.105     6.111     6.111     6.113     6.116     6.114     6.120     6.123     6.124     6.126     6.125     6.127     6.131     6.131     6.135     6.135     6.137     6.139     6.140     6.140     6.139     6.140     6.142     6.143     6.146     6.150     6.150     6.152     6.154     6.157     6.159     6.161     6.162     6.164     6.164     6.166     6.170     6.171     6.172     6.175     6.177     6.178     6.181     6.183     6.185     6.187     6.189     6.193     6.194     6.196     6.198     6.200     6.202     6.206     6.207     6.209     6.212     6.214     6.215     6.219     6.222     6.225     6.229     6.232     6.235     6.238     6.242     6.246     6.250     6.253     6.256     6.260     6.265     6.269     6.274     6.280     6.283     6.291     6.298     6.302     6.307     6.308     6.312     6.315     6.316     6.319     6.321     6.322     6.324     6.324     6.327     6.331     6.330     6.331     6.335     6.337     6.337     6.341     6.339     6.339     6.341     6.343     6.339     6.341     6.344     6.344     6.346     6.346     6.348     6.348     6.350     6.352     6.353     6.355     6.356     6.358     6.360     6.363     6.364     6.366     6.368     6.370     6.371     6.371     6.374     6.377     6.378     6.380     6.381     6.382     6.385     6.387     6.391     6.394     6.396     6.398     6.402     6.402     6.404     6.405     6.406     6.408     6.409     6.413     6.415     6.419     6.421     6.422     6.426     6.428     6.430     6.433     6.435     6.436     6.438     6.439     6.441     6.442     6.445     6.446     6.449     6.452     6.454     6.457     6.461     6.463     6.465     6.466     6.469     6.470     6.471     6.476     6.477     6.479     6.481     6.485     6.485     6.489     6.491     6.495     6.497     6.499     6.500     6.501     6.504     6.506     6.507     6.509     6.511     6.513     6.516     6.519     6.520     6.524     6.526     6.528     6.530     6.533     6.537     6.538     6.539     6.542     6.545     6.547     6.549     6.550     6.552     6.555     6.557     6.560     6.562     6.564     6.567     6.569     6.571     6.574     6.574     6.577     6.581     6.582     6.585     6.587     6.588     6.591     6.593     6.596     6.598     6.599     6.604     6.604     6.607     6.611     6.613     6.616     6.618     6.621     6.622     6.625     6.628     6.630     6.635     6.635     6.637     6.640     6.642     6.645     6.647     6.650     6.652     6.656     6.658     6.659     6.662     6.666     6.668     6.670     6.673     6.675     6.677     6.680     6.682     6.683     6.687     6.688     6.690     6.691     6.695     6.696     6.699     6.701     6.703     6.706     6.707     6.709     6.710     6.712     6.714     6.716     6.719     6.720     6.724     6.728     6.730     6.731     6.736     6.736     6.740     6.742     6.744     6.749     6.754     6.757     6.757     6.760     6.762     6.763     6.765     6.769     6.770     6.772     6.774     6.776     6.780     6.781     6.790     6.802     6.804     6.805     6.807     6.809     6.812     6.816     6.816     6.816     6.818     6.824     6.826     6.827     6.829     6.831     6.839     6.841     6.852     6.852     6.855     6.859     6.862     6.863     6.865     6.867     6.869     6.871     6.874     6.876     6.879     6.883     6.887     6.888     6.892     6.895     6.897     6.900     6.912     6.921     6.922     6.926     6.930     6.933     6.933     6.936     6.938     6.941     6.945     6.950     6.954     6.957     6.960     6.962     6.966     6.970     6.973     6.977     6.980     6.983     6.988     6.990     6.995     6.999     7.004     7.007     7.011     7.015     7.018     7.022     7.026     7.030     7.035     7.039     7.042     7.046     7.049     7.055     7.060     7.061     7.070     7.073     7.077     7.080     7.086     7.092     7.097     7.103     7.106     7.111     7.116     7.122     7.127     7.131     7.137     7.142     7.146     7.150     7.156     7.161     7.167     7.171     7.176     7.182     7.187     7.193     7.198     7.204     7.209     7.214     7.220     7.226     7.233     7.240     7.244     7.252     7.259     7.268     7.276     7.285     7.294     7.304     7.312     7.322     7.331     7.342     7.353     7.364     7.378     7.391     7.404     7.417     7.430     7.445     7.458     7.472     7.488     7.504     7.518     7.535     7.552     7.569     7.587     7.605     7.624     7.643     7.663     7.685     7.707     7.729     7.754     7.777     7.800     7.823     7.847     7.870     7.895     7.919     7.941     7.964     7.987     8.008     8.029     8.048     8.068     8.087     8.104     8.122     8.139     8.157     8.174     8.191     8.210     8.226     8.244     8.263     8.280     8.298     8.316     8.333     8.352     8.370     8.389     8.407     8.425     8.444     8.464     8.483     8.500     8.519     8.539     8.557     8.576     8.595     8.615     8.632     8.652     8.670     8.687     8.705     8.722     8.741     8.757     8.775     8.794     8.811     8.827     8.844     8.862     8.878     8.896     8.912     8.930     8.947     8.964     8.981     8.997     9.015     9.032     9.050     9.065     9.083     9.102     9.118     9.135     9.151     9.170     9.186     9.204     9.220     9.239     9.255     9.273     9.289     9.305     9.324     9.341     9.359     9.377     9.393     9.410     9.430     9.446     9.464     9.481     9.498     9.515     9.533     9.552     9.570     9.587     9.605     9.622     9.641     9.660     9.678     9.695     9.713     9.730     9.748     9.764     9.781     9.797     9.814     9.831     9.848     9.863     9.879     9.895     9.909     9.926     9.941     9.954     9.970     9.983     9.998    10.012    10.026    10.040    10.054    10.068    10.083    10.097    10.111    10.125    10.139    10.151    10.164    10.178    10.191    10.204    10.216    10.230    10.242    10.255    10.269    10.281    10.293    10.304    10.318    10.327    10.339    10.352    10.364    10.375    10.387    10.400    10.412    10.424    10.435    10.446    10.462    10.472    10.485    10.495    10.507    10.522    10.533    10.546    10.559    10.573    10.585    10.598    10.613    10.624    10.637    10.651    10.664    10.678    10.691    10.704    10.719    10.730    10.745    10.758    10.771    10.787    10.802    10.813    10.828    10.843    10.855    10.868    10.881    10.896    10.908    10.920    10.935    10.949    10.962    10.978    10.992    11.007    11.021    11.033    11.047    11.061    11.073    11.087    11.102    11.114    11.128    11.143    11.159    11.171    11.183    11.197    11.211    11.225    11.238    11.253    11.267    11.280    11.296    11.308    11.323    11.335    11.348    11.362    11.375    11.392    11.405    11.420    11.433    11.448    11.463    11.475    11.491    11.505    11.518    11.535    11.549    11.567    11.580    11.598    11.613    11.628    11.644    11.660    11.674    11.690    11.708    11.722    11.738    11.755    11.772    11.787    11.805    11.820    11.838    11.852    11.869    11.887    11.901    11.920    11.935    11.951    11.972    11.987    12.004    12.024    12.042    12.058    12.077    12.096    12.114    12.133    12.152    12.173    12.190    12.210    12.229    12.250    12.267    12.287    12.309    12.329    12.349    12.370    12.390    12.413    12.433    12.453    12.476    12.498    12.518    12.539    12.560    12.581    12.602    12.624    12.648    12.669    12.692    12.711    12.733    12.754    12.778    12.798    12.821    12.842    12.866    12.889    12.910    12.933    12.954    12.982    13.003    13.026    13.049    13.071    13.096    13.119    13.143    13.166    13.188    13.210    13.233    13.255    13.278    13.302    13.322    13.344    13.365    13.388    13.409    13.429    13.448    13.469    13.489    13.508    13.527    13.546    13.567    13.585    13.602    13.624    13.643    13.664    13.683    13.703    13.719    13.737    13.754    13.773    13.792    13.808    13.827    13.846    13.865    13.882    13.900    13.915    13.932    13.944    13.967    13.983    14.000    14.014    14.028    14.044    14.055    14.070    14.086    14.100    14.114    14.127    14.139    14.153    14.166    14.181    14.196    14.207    14.223    14.233    14.244    14.258    14.269    14.278    14.292    14.299    14.315    14.323    14.335    14.346    14.361    14.372    14.383    14.396    14.410    14.424    14.433    14.445    14.458    14.467    14.478    14.492    14.503    14.510    14.522    14.530    14.540    14.552    14.563    14.577    14.587    14.597    14.610    14.624    14.633    14.646    14.657    14.672    14.680    14.694    14.704    14.716    14.726    14.740    14.754    14.761    14.773    14.785    14.793    14.801    14.822    14.830    14.839    14.850    14.859    14.875    14.888    14.900    14.905    14.915    14.926    14.937    14.944    14.951    14.971    14.985    14.995    15.006    15.020    15.027    15.035    15.042    15.070    15.085    15.094    15.115    15.126    15.135    15.142    15.149    15.157    15.168    15.185    15.195    15.208    15.219    15.232    15.243    15.259    15.263    15.290    15.302    15.305    15.312    15.326    15.341    15.344    15.355    15.369    15.372    15.383    15.402    15.405    15.414    15.430    15.439    15.444    15.456    15.469    15.485    15.491    15.499    15.508    15.514    15.520    15.527    15.538    15.559    15.564    15.574    15.581    15.585    15.604    15.612    15.618    15.633    15.640    15.645    15.653    15.656    15.685    15.689    15.694    15.711    15.722    15.731    15.738    15.747    15.756    15.761    15.776    15.787    15.797    15.803    15.815    15.829    15.839    15.846    15.854    15.866    15.870    15.876    15.883    15.905    15.909    15.914    15.922    15.927    15.935    15.941    15.949    15.962    15.968    15.979    15.987    15.994    16.000    16.009    16.026    16.031    16.052    16.054    16.065    16.074    16.079    16.085    16.105    16.113    16.124    16.129    16.143    16.146    16.163    16.169    16.191    16.194    16.200    16.206    16.214    16.213    16.214    16.214    16.214    16.216    16.217    16.217    16.217    16.216    16.214    16.216    16.219    16.216    16.216    16.216    16.214    16.198    16.194    16.187    16.177    16.167    16.156    16.152    16.143    16.127    16.122    16.105    16.102    16.081    16.078    16.068    16.062    16.055    16.054    16.037    16.028    16.022    16.003    15.996    15.991    15.982    15.974    15.968    15.958    15.952    15.940    15.938    15.929    15.926    15.919    15.902    15.896    15.881    15.872    15.865    15.862    15.847    15.839    15.835    15.820    15.815    15.808    15.802    15.795    15.790    15.785    15.769    15.761    15.756    15.752    15.747    15.742    15.731    15.726    15.720    15.712    15.702    15.698    15.689    15.683    15.673    15.668    15.663    15.658
     5.712     5.667     5.660     5.665     5.634     5.629     5.636     5.631     5.635     5.707     5.738     5.746     5.759     5.660     5.665     5.634     5.678     5.634     5.692     5.761     5.688     5.667     5.658     5.665     5.673     5.707     5.715     5.746     5.737     5.729     5.680     5.634     5.680     5.660     5.667     5.660     5.680     5.714     5.717     5.658     5.639     5.633     5.628     5.633     5.626     5.633     5.626     5.620     5.626     5.622     5.626     5.620     5.626     5.633     5.638     5.633     5.680     5.673     5.633     5.638     5.631     5.628     5.622     5.628     5.620     5.626     5.620     5.613     5.620     5.629     5.658     5.668     5.686     5.668     5.633     5.638     5.633     5.626     5.633     5.638     5.633     5.626     5.633     5.660     5.634     5.675     5.638     5.633     5.628     5.633     5.626     5.631     5.624     5.618     5.624     5.618     5.624     5.618     5.624     5.618     5.624     5.618     5.626     5.633     5.626     5.633     5.638     5.686     5.728     5.744     5.740     5.749     5.752     5.754     5.658     5.743     5.750     5.744     5.749     5.743     5.749     5.741     5.746     5.740     5.721     5.714     5.667     5.635     5.629     5.658     5.667     5.660     5.667     5.673     5.680     5.714     5.682     5.673     5.680     5.686     5.680     5.675     5.631     5.738     5.735     5.732     5.743     5.733     5.740     5.749     5.740     5.744     5.746     5.741     5.743     5.744     5.743     5.744     5.741     5.743     5.750     5.744     5.754     5.748     5.755     5.748     5.770     5.750     5.765     5.773     5.766     5.765     5.770     5.765     5.768     5.761     5.768     5.765     5.767     5.771     5.766     5.769     5.773     5.769     5.772     5.770     5.766     5.772     5.767     5.763     5.787     5.782     5.782     5.766     5.785     5.774     5.763     5.757     5.750     5.757     5.763     5.765     5.754     5.763     5.754     5.757     5.749     5.752     5.750     5.755     5.757     5.749     5.748     5.755     5.763     5.755     5.750     5.755     5.754     5.750     5.757     5.750     5.748     5.755     5.766     5.761     5.763     5.780     5.770     5.765     5.771     5.774     5.775     5.772     5.781     5.785     5.766     5.785     5.776     5.771     5.768     5.772     5.768     5.787     5.785     5.792     5.790     5.790     5.787     5.787     5.794     5.792     5.773     5.789     5.794     5.768     5.772     5.768     5.773     5.768     5.781     5.780     5.774     5.782     5.770     5.766     5.763     5.766     5.770     5.768     5.783     5.768     5.757     5.772     5.766     5.771     5.768     5.774     5.768     5.774     5.769     5.773     5.769     5.782     5.785     5.774     5.792     5.790     5.789     5.768     5.770     5.768     5.771     5.766     5.757     5.759     5.754     5.757     5.749     5.748     5.743     5.757     5.754     5.743     5.744     5.746     5.741     5.748     5.743     5.740     5.752     5.746     5.743     5.744     5.743     5.740     5.743     5.740     5.741     5.737     5.741     5.737     5.743     5.743     5.740     5.744     5.740     5.744     5.740     5.743     5.740     5.729     5.735     5.729     5.733     5.728     5.735     5.731     5.735     5.732     5.725     5.729     5.735     5.731     5.732     5.729     5.731     5.731     5.729     5.726     5.748     5.743     5.748     5.692     5.748     5.748     5.702     5.754     5.705     5.754     5.757     5.761     5.744     5.761     5.757     5.741     5.729     5.749     5.748     5.755     5.743     5.748     5.744     5.738     5.717     5.750     5.744     5.667     5.748     5.749     5.740     5.746     5.752     5.733     5.754     5.755     5.755     5.750     5.755     5.750     5.755     5.754     5.755     5.752     5.748     5.660     5.740     5.738     5.749     5.748     5.726     5.746     5.715     5.733     5.710     5.700     5.705     5.738     5.740     5.735     5.702     5.723     5.688     5.683     5.728     5.683     5.689     5.691     5.683     5.689     5.721     5.717     5.705     5.708     5.702     5.702     5.697     5.695     5.738     5.705     5.726     5.717     5.737     5.717     5.710     5.731     5.714     5.728     5.721     5.717     5.720     5.731     5.735     5.738     5.705     5.726     5.721     5.737     5.740     5.728     5.731     5.740     5.733     5.735     5.735     5.737     5.741     5.735     5.728     5.732     5.728     5.743     5.763     5.738     5.763     5.761     5.754     5.759     5.750     5.757     5.765     5.759     5.761     5.748     5.754     5.744     5.750     5.744     5.750     5.755     5.754     5.748     5.757     5.761     5.759     5.755     5.754     5.765     5.769     5.761     5.782     5.768     5.755     5.778     5.774     5.792     5.787     5.782     5.777     5.775     5.783     5.772     5.790     5.768     5.796     5.772     5.799     5.806     5.761     5.766     5.797     5.806     5.772     5.776     5.811     5.814     5.811     5.790     5.794     5.804     5.802     5.804     5.796     5.792     5.796     5.802     5.797     5.804     5.802     5.804     5.785     5.792     5.797     5.796     5.789     5.787     5.787     5.802     5.807     5.777     5.787     5.825     5.826     5.820     5.826     5.787     5.825     5.842     5.818     5.826     5.768     5.825     5.833     5.828     5.835     5.855     5.848     5.844     5.850     5.855     5.858     5.857     5.870     5.876     5.879     5.874     5.870     5.874     5.877     5.879     5.883     5.889     5.883     5.887     5.896     5.902     5.892     5.887     5.894     5.887     5.917     5.889     5.899     5.909     5.909     5.894     5.902     5.890     5.899     5.894     5.899     5.894     5.889     5.890     5.889     5.948     5.948     5.883     5.941     5.930     5.930     5.930     5.925     5.920     5.922     5.925     5.927     5.938     5.968     5.971     5.966     5.976     5.964     5.970     5.947     5.968     5.948     5.966     5.976     5.973     5.974     5.966     5.968     5.974     5.974     5.962     5.960     5.962     5.970     5.976     5.980     5.983     5.967     5.981     5.985     5.990     6.018     6.020     5.985     6.025     6.029     6.032     6.031     6.035     5.994     6.042     5.994     5.997     6.003     6.046     6.050     6.050     6.052     6.053     6.021     6.028     6.055     6.052     6.055     6.053     6.052     6.046     6.043     6.045     6.063     6.062     6.060     6.067     6.085     6.063     6.085     6.091     6.089     6.092     6.092     6.094     6.095     6.097     6.100     6.100     6.100     6.104     6.104     6.105     6.105     6.109     6.107     6.109     6.111     6.114     6.114     6.118     6.120     6.119     6.122     6.124     6.127     6.127     6.132     6.131     6.135     6.135     6.139     6.137     6.140     6.142     6.143     6.145     6.145     6.146     6.145     6.148     6.150     6.155     6.155     6.159     6.159     6.161     6.162     6.164     6.166     6.168     6.171     6.170     6.174     6.177     6.177     6.180     6.181     6.183     6.183     6.187     6.189     6.193     6.194     6.196     6.198     6.200     6.202     6.203     6.207     6.209     6.210     6.213     6.216     6.219     6.222     6.224     6.227     6.230     6.233     6.238     6.241     6.242     6.246     6.249     6.253     6.256     6.260     6.263     6.269     6.272     6.278     6.283     6.286     6.299     6.304     6.307     6.310     6.313     6.316     6.319     6.321     6.322     6.324     6.327     6.327     6.332     6.332     6.330     6.332     6.339     6.339     6.341     6.343     6.343     6.343     6.346     6.344     6.344     6.348     6.346     6.346     6.350     6.352     6.352     6.353     6.353     6.355     6.356     6.358     6.360     6.360     6.363     6.364     6.366     6.370     6.370     6.371     6.374     6.375     6.378     6.380     6.381     6.382     6.383     6.385     6.387     6.391     6.392     6.394     6.398     6.400     6.402     6.405     6.407     6.408     6.409     6.410     6.415     6.416     6.416     6.421     6.422     6.424     6.428     6.430     6.433     6.435     6.436     6.438     6.439     6.441     6.442     6.445     6.446     6.448     6.452     6.454     6.457     6.459     6.463     6.465     6.466     6.469     6.470     6.471     6.472     6.478     6.479     6.480     6.483     6.488     6.488     6.491     6.495     6.497     6.499     6.501     6.503     6.504     6.506     6.507     6.509     6.510     6.513     6.516     6.519     6.520     6.524     6.526     6.528     6.531     6.533     6.537     6.537     6.538     6.539     6.544     6.547     6.548     6.550     6.554     6.555     6.557     6.560     6.562     6.565     6.567     6.569     6.572     6.574     6.576     6.577     6.581     6.582     6.585     6.587     6.590     6.591     6.593     6.596     6.598     6.602     6.604     6.606     6.609     6.611     6.613     6.616     6.618     6.620     6.624     6.626     6.628     6.630     6.632     6.637     6.639     6.640     6.644     6.645     6.647     6.650     6.652     6.654     6.658     6.659     6.662     6.665     6.668     6.670     6.672     6.675     6.677     6.680     6.682     6.683     6.687     6.688     6.690     6.693     6.695     6.696     6.699     6.701     6.704     6.706     6.709     6.710     6.712     6.713     6.714     6.716     6.719     6.722     6.724     6.726     6.731     6.733     6.737     6.741     6.742     6.742     6.750     6.754     6.754     6.757     6.757     6.760     6.763     6.765     6.765     6.767     6.770     6.772     6.774     6.778     6.780     6.781     6.783     6.802     6.804     6.805     6.807     6.809     6.812     6.814     6.816     6.818     6.822     6.824     6.826     6.827     6.831     6.833     6.836     6.842     6.848     6.852     6.855     6.857     6.860     6.862     6.865     6.867     6.869     6.871     6.873     6.876     6.878     6.881     6.883     6.887     6.890     6.893     6.897     6.898     6.907     6.919     6.922     6.924     6.926     6.930     6.932     6.935     6.936     6.938     6.942     6.947     6.948     6.954     6.957     6.962     6.965     6.966     6.972     6.973     6.977     6.980     6.983     6.988     6.992     6.995     6.999     7.002     7.007     7.011     7.017     7.021     7.022     7.024     7.033     7.035     7.039     7.042     7.046     7.049     7.054     7.058     7.063     7.068     7.072     7.077     7.082     7.086     7.092     7.097     7.102     7.106     7.111     7.116     7.120     7.125     7.132     7.137     7.142     7.147     7.150     7.156     7.161     7.167     7.171     7.176     7.181     7.187     7.193     7.198     7.204     7.209     7.213     7.220     7.228     7.231     7.239     7.244     7.250     7.259     7.265     7.275     7.283     7.292     7.301     7.312     7.322     7.331     7.341     7.351     7.363     7.374     7.388     7.402     7.414     7.427     7.441     7.455     7.469     7.483     7.499     7.515     7.532     7.548     7.564     7.582     7.600     7.619     7.637     7.657     7.677     7.698     7.720     7.744     7.767     7.791     7.815     7.837     7.861     7.885     7.908     7.933     7.956     7.980     8.002     8.023     8.044     8.065     8.085     8.102     8.122     8.139     8.157     8.174     8.191     8.209     8.226     8.244     8.261     8.280     8.296     8.315     8.332     8.349     8.368     8.386     8.404     8.423     8.440     8.459     8.478     8.498     8.516     8.535     8.554     8.572     8.591     8.611     8.628     8.649     8.667     8.685     8.704     8.720     8.738     8.757     8.774     8.792     8.809     8.827     8.844     8.861     8.878     8.896     8.912     8.928     8.947     8.964     8.981     8.998     9.015     9.032     9.050     9.065     9.083     9.099     9.118     9.135     9.151     9.168     9.186     9.202     9.219     9.236     9.254     9.272     9.289     9.305     9.322     9.340     9.357     9.373     9.392     9.409     9.425     9.444     9.462     9.479     9.497     9.513     9.532     9.549     9.566     9.583     9.602     9.619     9.638     9.655     9.673     9.692     9.709     9.726     9.743     9.762     9.779     9.796     9.813     9.830     9.845     9.861     9.877     9.893     9.909     9.927     9.941     9.954     9.970     9.985     9.999    10.013    10.028    10.042    10.056    10.070    10.083    10.097    10.113    10.127    10.142    10.155    10.169    10.181    10.196    10.208    10.224    10.233    10.249    10.261    10.274    10.286    10.300    10.312    10.323    10.335    10.348    10.361    10.374    10.385    10.398    10.410    10.420    10.433    10.446    10.457    10.469    10.481    10.494    10.506    10.518    10.529    10.542    10.556    10.568    10.581    10.594    10.605    10.620    10.631    10.647    10.657    10.672    10.686    10.698    10.712    10.725    10.740    10.749    10.767    10.781    10.793    10.807    10.819    10.835    10.847    10.862    10.876    10.890    10.903    10.915    10.930    10.941    10.956    10.969    10.983    10.996    11.012    11.026    11.038    11.052    11.066    11.081    11.095    11.106    11.120    11.133    11.148    11.164    11.176    11.191    11.204    11.218    11.231    11.245    11.257    11.272    11.285    11.299    11.314    11.328    11.339    11.356    11.370    11.382    11.397    11.411    11.424    11.438    11.452    11.470    11.485    11.496    11.512    11.525    11.539    11.555    11.569    11.583    11.598    11.614    11.630    11.647    11.665    11.678    11.694    11.709    11.727    11.741    11.758    11.773    11.789    11.807    11.825    11.840    11.858    11.874    11.889    11.909    11.923    11.940    11.957    11.974    11.990    12.007    12.027    12.043    12.060    12.079    12.097    12.117    12.133    12.152    12.173    12.190    12.210    12.229    12.250    12.269    12.287    12.307    12.328    12.349    12.370    12.390    12.411    12.432    12.452    12.473    12.495    12.516    12.535    12.557    12.577    12.602    12.621    12.644    12.664    12.688    12.708    12.727    12.748    12.770    12.793    12.816    12.839    12.861    12.887    12.908    12.928    12.950    12.972    12.994    13.019    13.046    13.063    13.087    13.110    13.132    13.156    13.182    13.203    13.223    13.247    13.271    13.294    13.316    13.337    13.357    13.379    13.399    13.419    13.441    13.462    13.483    13.504    13.523    13.544    13.561    13.578    13.599    13.616    13.635    13.654    13.672    13.692    13.710    13.726    13.745    13.763    13.780    13.798    13.816    13.833    13.850    13.866    13.883    13.903    13.919    13.933    13.950    13.967    13.982    13.998    14.013    14.028    14.042    14.054    14.069    14.085    14.095    14.111    14.122    14.133    14.148    14.159    14.174    14.189    14.202    14.217    14.230    14.241    14.250    14.261    14.272    14.281    14.294    14.304    14.319    14.331    14.339    14.350    14.364    14.376    14.390    14.402    14.414    14.427    14.437    14.454    14.456    14.473    14.481    14.493    14.507    14.515    14.524    14.535    14.545    14.555    14.571    14.582    14.592    14.604    14.615    14.626    14.642    14.657    14.665    14.674    14.691    14.700    14.705    14.720    14.730    14.746    14.757    14.767    14.781    14.789    14.798    14.820    14.827    14.837    14.846    14.854    14.875    14.881    14.897    14.907    14.914    14.923    14.931    14.941    14.950    14.969    14.982    14.995    15.000    15.012    15.023    15.032    15.038    15.055    15.081    15.091    15.111    15.122    15.131    15.142    15.149    15.157    15.166    15.183    15.192    15.206    15.215    15.235    15.243    15.250    15.268    15.281    15.292    15.305    15.312    15.321    15.335    15.348    15.354    15.371    15.372    15.382    15.393    15.407    15.414    15.429    15.433    15.446    15.450    15.470    15.485    15.488    15.499    15.506    15.513    15.520    15.526    15.533    15.561    15.568    15.572    15.576    15.583    15.607    15.614    15.616    15.630    15.638    15.647    15.652    15.658    15.674    15.691    15.702    15.711    15.724    15.729    15.738    15.747    15.761    15.764    15.770    15.790    15.797    15.803    15.818    15.827    15.839    15.847    15.854    15.862    15.870    15.876    15.890    15.904    15.909    15.914    15.922    15.927    15.937    15.941    15.948    15.959    15.971    15.980    15.989    15.994    16.000    16.013    16.024    16.031    16.044    16.052    16.060    16.072    16.079    16.085    16.105    16.113    16.124    16.129    16.143    16.149    16.161    16.175    16.189    16.193    16.198    16.203    16.216    16.214    16.216    16.217    16.219    16.217    16.217    16.217    16.219    16.217    16.216    16.219    16.219    16.217    16.216    16.216    16.212    16.205    16.196    16.187    16.181    16.168    16.161    16.152    16.145    16.131    16.120    16.109    16.104    16.083    16.076    16.070    16.065    16.059    16.052    16.037    16.029    16.026    16.018    15.996    15.991    15.983    15.977    15.968    15.961    15.953    15.941    15.938    15.932    15.926    15.916    15.909    15.898    15.883    15.874    15.866    15.860    15.849    15.842    15.837    15.824    15.815    15.810    15.803    15.797    15.794    15.785    15.770    15.763    15.760    15.755    15.752    15.746    15.732    15.727    15.722    15.719    15.705    15.698    15.691    15.683    15.677    15.671    15.663    15.656
     5.718     5.673     5.667     5.634     5.665     5.660     5.631     5.700     5.707     5.765     5.757     5.754     5.673     5.667     5.673     5.757     5.755     5.675     5.668     5.662     5.667     5.660     5.665     5.658     5.667     5.673     5.720     5.738     5.744     5.737     5.737     5.729     5.634     5.667     5.658     5.665     5.658     5.680     5.712     5.717     5.712     5.715     5.634     5.714     5.633     5.638     5.633     5.628     5.622     5.629     5.622     5.628     5.634     5.667     5.634     5.680     5.634     5.680     5.686     5.680     5.688     5.634     5.638     5.624     5.629     5.634     5.628     5.622     5.629     5.635     5.667     5.712     5.707     5.662     5.718     5.633     5.638     5.633     5.678     5.634     5.688     5.633     5.677     5.682     5.714     5.682     5.675     5.667     5.634     5.628     5.633     5.628     5.633     5.628     5.633     5.628     5.633     5.628     5.633     5.628     5.633     5.628     5.633     5.691     5.634     5.667     5.685     5.691     5.746     5.749     5.634     5.755     5.752     5.749     5.746     5.757     5.743     5.749     5.754     5.749     5.746     5.748     5.744     5.752     5.635     5.680     5.660     5.629     5.660     5.667     5.673     5.680     5.714     5.732     5.729     5.733     5.728     5.721     5.675     5.680     5.688     5.732     5.738     5.733     5.731     5.743     5.737     5.746     5.735     5.738     5.744     5.755     5.746     5.752     5.746     5.750     5.743     5.748     5.744     5.750     5.744     5.757     5.748     5.754     5.752     5.744     5.750     5.757     5.768     5.773     5.769     5.771     5.766     5.774     5.763     5.766     5.774     5.768     5.772     5.768     5.771     5.766     5.771     5.763     5.757     5.763     5.759     5.766     5.773     5.785     5.790     5.768     5.787     5.787     5.790     5.785     5.769     5.761     5.755     5.766     5.763     5.761     5.765     5.757     5.759     5.755     5.761     5.761     5.754     5.761     5.755     5.757     5.755     5.761     5.755     5.763     5.754     5.755     5.750     5.755     5.750     5.766     5.755     5.765     5.771     5.768     5.759     5.774     5.772     5.768     5.774     5.770     5.772     5.780     5.785     5.790     5.787     5.790     5.774     5.796     5.773     5.796     5.799     5.794     5.797     5.796     5.794     5.794     5.792     5.787     5.794     5.787     5.790     5.794     5.790     5.785     5.785     5.790     5.787     5.787     5.783     5.780     5.776     5.787     5.789     5.790     5.763     5.769     5.794     5.774     5.792     5.774     5.778     5.774     5.771     5.776     5.780     5.781     5.783     5.783     5.771     5.769     5.774     5.787     5.789     5.790     5.790     5.794     5.792     5.772     5.776     5.770     5.772     5.765     5.766     5.763     5.757     5.763     5.754     5.757     5.750     5.746     5.741     5.755     5.743     5.754     5.746     5.752     5.752     5.754     5.757     5.755     5.749     5.752     5.749     5.746     5.752     5.743     5.744     5.741     5.749     5.744     5.748     5.741     5.744     5.748     5.746     5.749     5.746     5.748     5.744     5.737     5.732     5.737     5.731     5.729     5.735     5.728     5.729     5.737     5.731     5.725     5.731     5.737     5.732     5.735     5.737     5.735     5.732     5.743     5.733     5.728     5.748     5.746     5.750     5.698     5.754     5.757     5.755     5.759     5.755     5.759     5.765     5.744     5.759     5.748     5.757     5.729     5.752     5.754     5.750     5.717     5.749     5.746     5.750     5.757     5.754     5.662     5.749     5.741     5.759     5.755     5.759     5.754     5.752     5.759     5.750     5.755     5.761     5.761     5.754     5.757     5.757     5.754     5.746     5.743     5.746     5.744     5.733     5.752     5.731     5.749     5.660     5.715     5.715     5.712     5.731     5.708     5.741     5.707     5.723     5.707     5.723     5.718     5.682     5.689     5.686     5.683     5.688     5.683     5.703     5.700     5.721     5.723     5.715     5.708     5.697     5.700     5.741     5.715     5.721     5.738     5.715     5.712     5.735     5.726     5.729     5.723     5.726     5.721     5.717     5.723     5.735     5.738     5.712     5.733     5.737     5.735     5.731     5.735     5.729     5.732     5.740     5.741     5.743     5.746     5.738     5.765     5.732     5.737     5.766     5.738     5.743     5.765     5.740     5.765     5.759     5.749     5.755     5.766     5.761     5.765     5.766     5.759     5.749     5.757     5.748     5.755     5.755     5.750     5.754     5.761     5.763     5.757     5.757     5.761     5.763     5.754     5.763     5.785     5.789     5.790     5.787     5.792     5.789     5.794     5.792     5.785     5.781     5.778     5.790     5.800     5.797     5.771     5.769     5.804     5.806     5.800     5.769     5.773     5.796     5.817     5.814     5.806     5.815     5.815     5.796     5.811     5.804     5.809     5.804     5.811     5.807     5.804     5.806     5.797     5.806     5.797     5.768     5.789     5.804     5.800     5.794     5.787     5.792     5.794     5.794     5.800     5.806     5.787     5.778     5.780     5.792     5.787     5.842     5.825     5.842     5.839     5.833     5.769     5.839     5.858     5.823     5.849     5.854     5.851     5.854     5.849     5.846     5.849     5.852     5.859     5.879     5.883     5.885     5.883     5.876     5.883     5.881     5.885     5.887     5.892     5.898     5.899     5.906     5.903     5.913     5.915     5.887     5.877     5.919     5.907     5.910     5.909     5.892     5.914     5.912     5.908     5.894     5.899     5.904     5.899     5.894     5.890     5.898     5.894     5.952     5.941     5.947     5.944     5.941     5.935     5.940     5.941     5.947     5.970     5.927     5.932     5.933     5.974     5.976     5.962     5.968     5.976     5.974     5.946     5.968     5.981     5.979     5.970     5.974     5.971     5.973     5.971     5.976     5.970     5.981     5.962     5.977     5.971     5.977     5.979     5.987     5.992     5.987     5.967     5.995     6.023     6.025     5.990     6.035     6.032     6.028     6.039     6.042     6.045     5.999     6.050     6.053     6.037     6.013     6.057     6.060     6.016     6.020     6.063     6.062     6.058     6.039     6.043     6.052     6.053     6.050     6.060     6.067     6.039     6.067     6.086     6.089     6.085     6.089     6.092     6.097     6.095     6.099     6.097     6.099     6.102     6.104     6.104     6.104     6.105     6.109     6.107     6.111     6.109     6.111     6.113     6.114     6.118     6.122     6.120     6.120     6.123     6.125     6.126     6.129     6.131     6.133     6.137     6.139     6.139     6.140     6.142     6.145     6.146     6.148     6.146     6.148     6.148     6.152     6.154     6.155     6.157     6.161     6.161     6.162     6.166     6.166     6.168     6.170     6.172     6.172     6.177     6.178     6.181     6.181     6.183     6.185     6.187     6.189     6.193     6.194     6.196     6.198     6.200     6.202     6.205     6.207     6.208     6.210     6.212     6.215     6.220     6.220     6.224     6.227     6.229     6.232     6.235     6.238     6.241     6.244     6.247     6.252     6.253     6.256     6.260     6.263     6.269     6.272     6.276     6.281     6.287     6.298     6.302     6.307     6.310     6.313     6.315     6.319     6.321     6.324     6.325     6.330     6.331     6.331     6.335     6.337     6.335     6.339     6.343     6.343     6.344     6.343     6.344     6.350     6.352     6.350     6.350     6.350     6.352     6.353     6.353     6.355     6.356     6.358     6.358     6.360     6.361     6.361     6.363     6.364     6.366     6.368     6.371     6.372     6.375     6.375     6.378     6.380     6.381     6.383     6.387     6.387     6.389     6.391     6.392     6.394     6.398     6.401     6.404     6.404     6.406     6.408     6.410     6.413     6.415     6.419     6.419     6.421     6.422     6.424     6.426     6.430     6.432     6.435     6.436     6.438     6.439     6.441     6.442     6.445     6.446     6.448     6.452     6.454     6.457     6.459     6.461     6.463     6.466     6.468     6.470     6.471     6.472     6.476     6.480     6.481     6.483     6.485     6.489     6.491     6.495     6.497     6.500     6.501     6.503     6.504     6.506     6.507     6.509     6.513     6.513     6.516     6.519     6.520     6.524     6.526     6.528     6.531     6.533     6.536     6.537     6.538     6.540     6.542     6.547     6.549     6.550     6.552     6.555     6.559     6.560     6.562     6.564     6.567     6.571     6.572     6.572     6.576     6.579     6.581     6.583     6.585     6.587     6.590     6.591     6.595     6.596     6.598     6.602     6.604     6.606     6.609     6.611     6.613     6.616     6.618     6.621     6.621     6.622     6.626     6.630     6.633     6.635     6.637     6.640     6.642     6.645     6.649     6.650     6.652     6.654     6.658     6.659     6.662     6.663     6.666     6.670     6.672     6.675     6.677     6.678     6.682     6.683     6.687     6.688     6.690     6.693     6.695     6.696     6.698     6.701     6.703     6.706     6.707     6.710     6.712     6.713     6.716     6.719     6.720     6.722     6.726     6.728     6.730     6.731     6.737     6.740     6.741     6.744     6.747     6.752     6.754     6.755     6.757     6.760     6.762     6.765     6.767     6.769     6.770     6.772     6.774     6.778     6.780     6.781     6.791     6.802     6.804     6.805     6.807     6.811     6.811     6.814     6.816     6.818     6.820     6.824     6.824     6.827     6.829     6.833     6.835     6.838     6.839     6.852     6.852     6.857     6.859     6.860     6.863     6.865     6.867     6.871     6.874     6.874     6.876     6.879     6.885     6.887     6.888     6.892     6.893     6.897     6.900     6.913     6.916     6.922     6.926     6.928     6.930     6.933     6.935     6.938     6.941     6.941     6.948     6.950     6.954     6.959     6.962     6.965     6.968     6.972     6.975     6.978     6.981     6.985     6.988     6.993     6.996     7.002     7.004     7.007     7.011     7.015     7.019     7.024     7.026     7.032     7.037     7.040     7.044     7.046     7.049     7.054     7.058     7.063     7.068     7.072     7.077     7.082     7.085     7.091     7.097     7.102     7.105     7.111     7.116     7.120     7.125     7.131     7.137     7.142     7.146     7.152     7.157     7.161     7.167     7.172     7.176     7.181     7.189     7.191     7.196     7.204     7.209     7.214     7.222     7.226     7.233     7.237     7.244     7.249     7.257     7.267     7.272     7.281     7.291     7.300     7.308     7.319     7.330     7.341     7.350     7.361     7.374     7.386     7.398     7.411     7.424     7.440     7.452     7.466     7.481     7.496     7.511     7.527     7.543     7.561     7.576     7.594     7.612     7.632     7.649     7.670     7.690     7.712     7.735     7.757     7.782     7.806     7.828     7.852     7.875     7.900     7.922     7.947     7.972     7.994     8.017     8.039     8.061     8.081     8.100     8.118     8.137     8.155     8.174     8.190     8.209     8.226     8.243     8.261     8.278     8.296     8.313     8.331     8.348     8.367     8.384     8.402     8.420     8.438     8.458     8.475     8.495     8.513     8.531     8.550     8.569     8.587     8.606     8.625     8.644     8.664     8.683     8.702     8.719     8.738     8.756     8.772     8.790     8.809     8.825     8.842     8.861     8.878     8.894     8.911     8.928     8.946     8.964     8.979     8.997     9.015     9.032     9.050     9.064     9.082     9.098     9.116     9.132     9.150     9.168     9.185     9.202     9.219     9.235     9.252     9.270     9.287     9.304     9.322     9.337     9.356     9.372     9.390     9.405     9.424     9.440     9.457     9.476     9.492     9.510     9.529     9.546     9.565     9.580     9.599     9.615     9.635     9.652     9.669     9.687     9.706     9.723     9.739     9.757     9.776     9.792     9.809     9.827     9.843     9.859     9.876     9.892     9.907     9.923     9.939     9.955     9.970     9.985     9.998    10.015    10.029    10.044    10.058    10.072    10.087    10.102    10.115    10.130    10.144    10.158    10.172    10.187    10.200    10.212    10.227    10.239    10.255    10.269    10.279    10.291    10.305    10.318    10.331    10.345    10.357    10.369    10.380    10.393    10.408    10.419    10.431    10.444    10.454    10.469    10.478    10.490    10.503    10.515    10.527    10.540    10.550    10.565    10.576    10.591    10.604    10.616    10.627    10.641    10.654    10.665    10.678    10.691    10.705    10.721    10.733    10.745    10.759    10.773    10.787    10.802    10.813    10.826    10.840    10.855    10.868    10.881    10.896    10.909    10.922    10.938    10.949    10.962    10.976    10.988    11.002    11.016    11.030    11.044    11.060    11.072    11.085    11.102    11.113    11.127    11.140    11.154    11.166    11.180    11.194    11.211    11.223    11.237    11.250    11.265    11.276    11.291    11.308    11.320    11.335    11.347    11.360    11.375    11.390    11.404    11.417    11.431    11.444    11.458    11.472    11.487    11.502    11.516    11.532    11.547    11.561    11.574    11.590    11.603    11.617    11.633    11.652    11.668    11.683    11.699    11.715    11.730    11.744    11.763    11.778    11.794    11.809    11.825    11.842    11.860    11.875    11.893    11.907    11.923    11.940    11.960    11.975    11.992    12.010    12.027    12.046    12.064    12.081    12.099    12.117    12.135    12.154    12.173    12.192    12.209    12.229    12.248    12.269    12.288    12.309    12.328    12.347    12.368    12.389    12.411    12.432    12.452    12.473    12.492    12.513    12.533    12.556    12.577    12.598    12.617    12.641    12.661    12.683    12.703    12.726    12.745    12.767    12.787    12.811    12.833    12.856    12.880    12.900    12.923    12.945    12.968    12.989    13.013    13.036    13.057    13.077    13.100    13.124    13.151    13.172    13.197    13.217    13.240    13.263    13.286    13.309    13.332    13.349    13.372    13.394    13.415    13.433    13.453    13.475    13.496    13.517    13.535    13.554    13.574    13.590    13.610    13.627    13.645    13.660    13.680    13.700    13.716    13.736    13.752    13.768    13.785    13.802    13.822    13.839    13.855    13.872    13.889    13.902    13.919    13.936    13.954    13.968    13.981    13.996    14.012    14.024    14.041    14.052    14.065    14.079    14.088    14.100    14.116    14.132    14.143    14.155    14.166    14.183    14.195    14.204    14.218    14.229    14.241    14.254    14.266    14.274    14.287    14.296    14.310    14.322    14.333    14.346    14.358    14.372    14.385    14.396    14.406    14.418    14.428    14.443    14.458    14.464    14.473    14.489    14.498    14.510    14.519    14.529    14.540    14.548    14.563    14.577    14.587    14.595    14.610    14.622    14.631    14.649    14.657    14.676    14.682    14.694    14.705    14.719    14.724    14.741    14.756    14.765    14.778    14.782    14.794    14.814    14.824    14.833    14.842    14.850    14.878    14.881    14.893    14.902    14.910    14.918    14.931    14.939    14.948    14.971    14.977    14.993    14.998    15.012    15.018    15.027    15.037    15.045    15.075    15.087    15.101    15.120    15.131    15.139    15.149    15.155    15.166    15.183    15.190    15.202    15.213    15.225    15.241    15.250    15.264    15.281    15.293    15.304    15.311    15.320    15.332    15.344    15.355    15.371    15.376    15.380    15.395    15.399    15.412    15.428    15.437    15.446    15.448    15.469    15.482    15.489    15.500    15.505    15.514    15.520    15.526    15.533    15.557    15.559    15.572    15.576    15.585    15.602    15.605    15.620    15.627    15.638    15.647    15.652    15.663    15.680    15.691    15.699    15.710    15.722    15.726    15.732    15.744    15.755    15.763    15.782    15.787    15.797    15.803    15.820    15.824    15.835    15.847    15.857    15.865    15.872    15.879    15.889    15.904    15.909    15.916    15.922    15.929    15.937    15.943    15.949    15.956    15.970    15.982    15.989    15.994    16.000    16.014    16.024    16.031    16.044    16.052    16.060    16.070    16.081    16.086    16.104    16.110    16.122    16.132    16.141    16.149    16.163    16.173    16.189    16.193    16.198    16.205    16.213    16.216    16.216    16.216    16.216    16.217    16.217    16.220    16.220    16.219    16.220    16.219    16.219    16.220    16.217    16.214    16.212    16.203    16.198    16.191    16.182    16.172    16.159    16.157    16.152    16.132    16.124    16.113    16.104    16.083    16.078    16.074    16.068    16.060    16.052    16.037    16.031    16.026    16.018    15.998    15.992    15.987    15.983    15.971    15.962    15.955    15.945    15.938    15.932    15.926    15.916    15.912    15.904    15.883    15.878    15.870    15.862    15.853    15.844    15.839    15.827    15.820    15.810    15.805    15.799    15.795    15.785    15.776    15.766    15.763    15.758    15.753    15.746    15.741    15.732    15.727    15.720    15.713    15.698    15.693    15.687    15.678    15.673    15.664    15.658
     5.712     5.682     5.673     5.667     5.635     5.631     5.700     5.707     5.752     5.759     5.766     5.759     5.752     5.759     5.750     5.680     5.658     5.665     5.660     5.667     5.658     5.629     5.634     5.629     5.658     5.680     5.714     5.744     5.741     5.682     5.688     5.633     5.731     5.737     5.680     5.633     5.665     5.660     5.718     5.748     5.658     5.648     5.656     5.634     5.717     5.721     5.705     5.660     5.629     5.624     5.629     5.624     5.631     5.660     5.680     5.660     5.680     5.634     5.628     5.633     5.721     5.633     5.685     5.633     5.725     5.631     5.660     5.631     5.636     5.631     5.624     5.667     5.712     5.672     5.746     5.740     5.633     5.678     5.732     5.728     5.732     5.728     5.634     5.731     5.735     5.729     5.680     5.673     5.665     5.634     5.628     5.634     5.629     5.634     5.629     5.635     5.675     5.634     5.638     5.634     5.667     5.634     5.692     5.733     5.741     5.686     5.667     5.673     5.680     5.635     5.754     5.634     5.754     5.750     5.746     5.748     5.755     5.754     5.759     5.754     5.755     5.749     5.757     5.748     5.749     5.744     5.748     5.749     5.733     5.738     5.733     5.738     5.744     5.740     5.735     5.750     5.744     5.740     5.682     5.726     5.731     5.738     5.735     5.741     5.746     5.738     5.746     5.738     5.738     5.761     5.740     5.746     5.750     5.746     5.749     5.754     5.746     5.755     5.750     5.755     5.763     5.761     5.752     5.761     5.775     5.775     5.772     5.767     5.763     5.775     5.775     5.771     5.768     5.772     5.769     5.770     5.772     5.776     5.782     5.771     5.775     5.772     5.778     5.770     5.763     5.757     5.765     5.783     5.785     5.787     5.787     5.787     5.792     5.792     5.775     5.790     5.772     5.769     5.773     5.757     5.768     5.761     5.766     5.761     5.757     5.761     5.757     5.755     5.759     5.759     5.759     5.763     5.761     5.763     5.757     5.754     5.763     5.755     5.765     5.750     5.765     5.755     5.759     5.768     5.765     5.773     5.768     5.770     5.768     5.771     5.769     5.773     5.778     5.777     5.775     5.787     5.782     5.787     5.770     5.799     5.794     5.799     5.797     5.797     5.794     5.800     5.796     5.796     5.804     5.797     5.789     5.796     5.800     5.796     5.787     5.789     5.796     5.790     5.777     5.787     5.789     5.776     5.789     5.787     5.769     5.799     5.799     5.799     5.797     5.794     5.789     5.790     5.787     5.785     5.785     5.782     5.785     5.774     5.789     5.785     5.792     5.796     5.777     5.783     5.785     5.785     5.792     5.794     5.789     5.790     5.783     5.780     5.770     5.769     5.763     5.755     5.759     5.755     5.765     5.754     5.761     5.750     5.763     5.750     5.761     5.765     5.763     5.755     5.757     5.757     5.755     5.759     5.755     5.754     5.749     5.754     5.754     5.750     5.748     5.752     5.754     5.749     5.754     5.744     5.740     5.752     5.749     5.746     5.752     5.746     5.743     5.748     5.738     5.733     5.740     5.733     5.729     5.735     5.732     5.735     5.729     5.741     5.728     5.733     5.740     5.741     5.729     5.733     5.741     5.733     5.755     5.732     5.754     5.749     5.697     5.700     5.757     5.702     5.707     5.763     5.761     5.755     5.763     5.765     5.744     5.761     5.761     5.750     5.754     5.750     5.752     5.749     5.746     5.750     5.748     5.755     5.759     5.754     5.754     5.761     5.759     5.752     5.757     5.754     5.749     5.755     5.757     5.765     5.759     5.765     5.761     5.757     5.759     5.754     5.749     5.744     5.749     5.738     5.754     5.754     5.754     5.729     5.723     5.720     5.723     5.741     5.710     5.717     5.746     5.717     5.720     5.746     5.689     5.683     5.689     5.721     5.740     5.726     5.741     5.703     5.729     5.735     5.700     5.714     5.720     5.695     5.749     5.705     5.752     5.708     5.717     5.746     5.744     5.741     5.731     5.729     5.733     5.729     5.726     5.729     5.723     5.737     5.732     5.735     5.729     5.738     5.733     5.741     5.737     5.743     5.738     5.746     5.729     5.738     5.735     5.741     5.765     5.738     5.766     5.746     5.766     5.733     5.740     5.743     5.768     5.759     5.746     5.759     5.765     5.761     5.766     5.759     5.757     5.769     5.765     5.755     5.757     5.759     5.765     5.757     5.761     5.766     5.766     5.761     5.768     5.765     5.755     5.768     5.757     5.785     5.789     5.794     5.789     5.787     5.772     5.799     5.796     5.787     5.787     5.789     5.787     5.802     5.800     5.796     5.772     5.796     5.804     5.777     5.804     5.806     5.794     5.811     5.787     5.811     5.817     5.800     5.812     5.806     5.811     5.809     5.806     5.811     5.806     5.812     5.815     5.806     5.800     5.768     5.812     5.807     5.811     5.804     5.809     5.792     5.787     5.789     5.797     5.792     5.811     5.806     5.781     5.800     5.828     5.794     5.790     5.844     5.840     5.835     5.842     5.849     5.839     5.848     5.842     5.866     5.859     5.859     5.850     5.854     5.850     5.854     5.859     5.856     5.869     5.870     5.889     5.872     5.820     5.883     5.885     5.887     5.889     5.898     5.896     5.902     5.907     5.909     5.915     5.902     5.896     5.922     5.877     5.902     5.906     5.903     5.919     5.917     5.919     5.914     5.909     5.905     5.902     5.896     5.903     5.898     5.953     5.947     5.941     5.947     5.941     5.943     5.938     5.944     5.938     5.946     5.941     5.964     5.979     5.935     5.966     5.980     5.962     5.967     5.983     5.968     5.947     5.974     5.985     5.983     5.981     5.985     5.983     5.967     5.980     5.974     5.987     5.990     5.990     5.994     5.995     5.992     5.976     5.974     6.028     6.025     6.021     5.994     5.997     6.021     6.029     6.035     6.039     6.040     6.043     6.043     6.046     6.048     6.052     6.052     6.057     6.040     6.060     6.045     6.016     6.068     6.068     6.067     6.029     6.065     6.060     6.045     6.050     6.055     6.053     6.062     6.067     6.073     6.076     6.091     6.092     6.086     6.094     6.097     6.100     6.100     6.100     6.102     6.102     6.105     6.105     6.107     6.109     6.111     6.114     6.111     6.114     6.116     6.116     6.118     6.120     6.123     6.123     6.123     6.127     6.130     6.131     6.133     6.135     6.139     6.139     6.140     6.142     6.145     6.143     6.145     6.150     6.150     6.152     6.152     6.154     6.154     6.157     6.159     6.161     6.162     6.162     6.166     6.167     6.168     6.171     6.171     6.174     6.175     6.178     6.180     6.183     6.185     6.187     6.189     6.191     6.193     6.194     6.198     6.200     6.200     6.202     6.205     6.206     6.208     6.210     6.213     6.215     6.219     6.220     6.224     6.227     6.229     6.232     6.233     6.238     6.239     6.242     6.246     6.247     6.250     6.255     6.258     6.261     6.263     6.266     6.272     6.276     6.281     6.285     6.292     6.302     6.307     6.310     6.315     6.316     6.319     6.321     6.322     6.330     6.331     6.332     6.335     6.337     6.339     6.339     6.339     6.343     6.346     6.344     6.348     6.350     6.350     6.352     6.353     6.355     6.355     6.355     6.356     6.356     6.358     6.360     6.361     6.361     6.363     6.364     6.364     6.366     6.368     6.370     6.372     6.374     6.375     6.378     6.380     6.381     6.382     6.385     6.385     6.389     6.391     6.392     6.394     6.396     6.398     6.400     6.401     6.402     6.406     6.407     6.411     6.414     6.414     6.416     6.421     6.422     6.424     6.428     6.428     6.430     6.432     6.435     6.436     6.438     6.439     6.441     6.442     6.445     6.446     6.448     6.452     6.454     6.455     6.459     6.461     6.465     6.466     6.469     6.471     6.474     6.475     6.477     6.480     6.481     6.488     6.488     6.489     6.491     6.495     6.497     6.499     6.501     6.503     6.504     6.506     6.507     6.510     6.511     6.514     6.516     6.519     6.520     6.524     6.526     6.528     6.531     6.533     6.535     6.537     6.538     6.539     6.541     6.545     6.549     6.550     6.552     6.555     6.559     6.560     6.562     6.565     6.567     6.569     6.571     6.574     6.576     6.579     6.581     6.582     6.585     6.587     6.590     6.591     6.595     6.596     6.599     6.602     6.604     6.606     6.609     6.611     6.613     6.616     6.618     6.621     6.622     6.625     6.626     6.630     6.633     6.637     6.639     6.640     6.642     6.645     6.647     6.650     6.652     6.654     6.658     6.659     6.661     6.663     6.665     6.668     6.672     6.673     6.677     6.678     6.682     6.683     6.687     6.688     6.690     6.691     6.695     6.696     6.699     6.701     6.703     6.706     6.707     6.710     6.712     6.714     6.716     6.719     6.720     6.724     6.726     6.728     6.730     6.733     6.735     6.736     6.740     6.745     6.752     6.752     6.755     6.757     6.759     6.760     6.762     6.763     6.765     6.769     6.770     6.774     6.776     6.778     6.781     6.781     6.789     6.799     6.804     6.807     6.807     6.809     6.812     6.812     6.816     6.818     6.820     6.822     6.824     6.827     6.829     6.831     6.833     6.842     6.842     6.852     6.854     6.854     6.862     6.862     6.862     6.865     6.867     6.869     6.871     6.874     6.876     6.879     6.883     6.887     6.890     6.890     6.893     6.897     6.898     6.903     6.919     6.921     6.922     6.926     6.930     6.932     6.933     6.936     6.938     6.942     6.944     6.948     6.952     6.954     6.957     6.963     6.968     6.972     6.973     6.977     6.980     6.983     6.988     6.990     6.996     6.997     7.002     7.006     7.007     7.011     7.015     7.024     7.025     7.029     7.033     7.037     7.040     7.044     7.047     7.052     7.055     7.058     7.065     7.068     7.072     7.075     7.080     7.085     7.091     7.097     7.102     7.105     7.110     7.116     7.120     7.125     7.131     7.136     7.141     7.147     7.152     7.157     7.163     7.168     7.172     7.178     7.182     7.187     7.193     7.198     7.204     7.211     7.214     7.220     7.226     7.230     7.237     7.242     7.249     7.256     7.265     7.272     7.280     7.289     7.298     7.307     7.319     7.328     7.339     7.349     7.360     7.372     7.383     7.396     7.409     7.422     7.435     7.449     7.464     7.477     7.493     7.507     7.523     7.539     7.555     7.572     7.591     7.607     7.626     7.644     7.663     7.682     7.704     7.726     7.748     7.772     7.795     7.818     7.842     7.866     7.889     7.913     7.937     7.961     7.985     8.009     8.032     8.054     8.075     8.096     8.115     8.135     8.153     8.170     8.189     8.207     8.226     8.243     8.260     8.278     8.296     8.313     8.331     8.348     8.365     8.383     8.399     8.419     8.435     8.455     8.473     8.491     8.509     8.528     8.546     8.564     8.583     8.602     8.621     8.640     8.659     8.678     8.697     8.716     8.733     8.752     8.770     8.789     8.805     8.823     8.842     8.859     8.876     8.892     8.911     8.928     8.946     8.963     8.979     8.997     9.013     9.031     9.050     9.063     9.082     9.098     9.116     9.132     9.150     9.167     9.185     9.202     9.219     9.235     9.252     9.268     9.285     9.303     9.319     9.336     9.354     9.369     9.387     9.404     9.422     9.439     9.457     9.474     9.489     9.507     9.525     9.543     9.561     9.576     9.596     9.612     9.631     9.648     9.666     9.683     9.700     9.718     9.735     9.755     9.772     9.789     9.805     9.823     9.838     9.858     9.874     9.890     9.905     9.921     9.937     9.953     9.969     9.985     9.999    10.015    10.029    10.044    10.058    10.072    10.086    10.102    10.117    10.130    10.146    10.160    10.175    10.189    10.203    10.216    10.228    10.244    10.258    10.270    10.285    10.298    10.312    10.326    10.339    10.350    10.366    10.376    10.389    10.401    10.417    10.428    10.441    10.451    10.466    10.477    10.489    10.500    10.515    10.526    10.535    10.547    10.561    10.572    10.585    10.600    10.612    10.624    10.637    10.650    10.662    10.676    10.687    10.699    10.712    10.729    10.741    10.755    10.767    10.781    10.795    10.810    10.822    10.837    10.848    10.862    10.876    10.889    10.904    10.916    10.929    10.944    10.956    10.971    10.982    10.996    11.010    11.022    11.035    11.049    11.064    11.078    11.092    11.105    11.119    11.133    11.148    11.162    11.174    11.185    11.202    11.215    11.229    11.243    11.256    11.270    11.283    11.299    11.311    11.325    11.339    11.353    11.366    11.379    11.396    11.409    11.424    11.438    11.452    11.463    11.478    11.493    11.507    11.522    11.535    11.552    11.565    11.582    11.596    11.610    11.624    11.638    11.653    11.668    11.685    11.703    11.720    11.736    11.748    11.766    11.783    11.798    11.814    11.829    11.846    11.862    11.878    11.896    11.910    11.926    11.942    11.961    11.977    11.995    12.012    12.030    12.046    12.064    12.083    12.100    12.118    12.135    12.154    12.175    12.192    12.210    12.229    12.248    12.267    12.287    12.306    12.328    12.349    12.370    12.389    12.409    12.430    12.452    12.470    12.492    12.513    12.535    12.554    12.574    12.597    12.615    12.637    12.655    12.678    12.700    12.721    12.742    12.765    12.785    12.806    12.828    12.852    12.873    12.896    12.916    12.942    12.963    12.983    13.006    13.030    13.048    13.071    13.096    13.116    13.137    13.162    13.185    13.208    13.231    13.255    13.276    13.300    13.320    13.344    13.363    13.386    13.406    13.426    13.448    13.469    13.489    13.506    13.528    13.546    13.563    13.583    13.600    13.616    13.635    13.654    13.672    13.688    13.704    13.722    13.740    13.757    13.772    13.790    13.810    13.827    13.842    13.858    13.872    13.889    13.902    13.919    13.937    13.952    13.967    13.978    13.995    14.011    14.022    14.036    14.046    14.058    14.074    14.085    14.098    14.111    14.120    14.139    14.151    14.161    14.174    14.187    14.199    14.211    14.223    14.237    14.246    14.258    14.269    14.278    14.292    14.301    14.315    14.327    14.341    14.354    14.364    14.376    14.386    14.402    14.414    14.422    14.439    14.452    14.466    14.471    14.482    14.492    14.503    14.515    14.526    14.537    14.545    14.557    14.570    14.581    14.592    14.604    14.615    14.624    14.644    14.652    14.663    14.677    14.691    14.700    14.716    14.724    14.733    14.748    14.761    14.773    14.780    14.791    14.807    14.822    14.830    14.839    14.852    14.872    14.878    14.888    14.898    14.907    14.918    14.923    14.933    14.948    14.960    14.977    14.990    14.995    15.009    15.015    15.023    15.035    15.042    15.066    15.089    15.098    15.111    15.128    15.140    15.145    15.155    15.166    15.181    15.192    15.198    15.211    15.223    15.239    15.255    15.263    15.277    15.281    15.302    15.312    15.321    15.327    15.341    15.352    15.369    15.374    15.380    15.395    15.404    15.411    15.416    15.441    15.446    15.450    15.452    15.483    15.491    15.495    15.508    15.513    15.518    15.524    15.546    15.556    15.559    15.570    15.578    15.585    15.592    15.605    15.616    15.624    15.638    15.645    15.655    15.663    15.674    15.689    15.698    15.714    15.720    15.727    15.731    15.746    15.750    15.766    15.778    15.789    15.797    15.806    15.816    15.826    15.832    15.846    15.854    15.866    15.872    15.878    15.893    15.905    15.911    15.916    15.922    15.931    15.937    15.943    15.948    15.959    15.971    15.982    15.989    15.994    16.000    16.016    16.022    16.029    16.045    16.049    16.059    16.074    16.079    16.097    16.104    16.110    16.125    16.132    16.146    16.152    16.161    16.176    16.185    16.193    16.196    16.209    16.213    16.216    16.216    16.217    16.219    16.217    16.219    16.220    16.220    16.219    16.220    16.220    16.220    16.219    16.219    16.216    16.213    16.205    16.198    16.193    16.187    16.178    16.165    16.156    16.152    16.132    16.124    16.117    16.105    16.095    16.079    16.076    16.063    16.059    16.055    16.044    16.031    16.026    16.020    16.005    15.994    15.989    15.985    15.976    15.967    15.953    15.946    15.938    15.935    15.927    15.916    15.912    15.905    15.897    15.879    15.874    15.868    15.855    15.847    15.840    15.833    15.826    15.813    15.806    15.802    15.795    15.789    15.780    15.769    15.764    15.761    15.756    15.749    15.739    15.735    15.729    15.722    15.713    15.699    15.694    15.691    15.685    15.677    15.666    15.660
     5.759     5.714     5.682     5.688     5.682     5.700     5.707     5.740     5.759     5.766     5.759     5.765     5.757     5.726     5.680     5.673     5.629     5.622     5.629     5.622     5.629     5.622     5.628     5.620     5.667     5.673     5.682     5.740     5.771     5.757     5.633     5.686     5.665     5.672     5.738     5.748     5.660     5.667     5.757     5.660     5.631     5.658     5.631     5.767     5.761     5.754     5.723     5.718     5.686     5.680     5.686     5.631     5.763     5.755     5.750     5.746     5.634     5.629     5.633     5.638     5.631     5.637     5.633     5.746     5.731     5.737     5.633     5.660     5.631     5.622     5.629     5.635     5.667     5.754     5.750     5.746     5.754     5.748     5.743     5.737     5.754     5.633     5.680     5.738     5.743     5.683     5.677     5.634     5.660     5.629     5.620     5.628     5.622     5.629     5.712     5.717     5.668     5.689     5.712     5.717     5.712     5.717     5.735     5.741     5.761     5.665     5.763     5.680     5.763     5.754     5.748     5.757     5.752     5.757     5.750     5.748     5.754     5.761     5.752     5.759     5.766     5.755     5.749     5.755     5.755     5.759     5.752     5.744     5.750     5.746     5.740     5.744     5.749     5.741     5.738     5.740     5.744     5.749     5.740     5.748     5.737     5.733     5.740     5.748     5.741     5.746     5.755     5.757     5.763     5.757     5.766     5.743     5.752     5.748     5.755     5.750     5.755     5.752     5.755     5.763     5.757     5.766     5.757     5.765     5.776     5.761     5.782     5.757     5.766     5.780     5.782     5.783     5.771     5.773     5.777     5.773     5.785     5.785     5.768     5.785     5.778     5.789     5.785     5.765     5.757     5.765     5.781     5.765     5.797     5.763     5.770     5.789     5.773     5.769     5.796     5.797     5.796     5.771     5.769     5.771     5.763     5.766     5.766     5.757     5.765     5.759     5.766     5.761     5.759     5.768     5.761     5.765     5.766     5.761     5.757     5.765     5.761     5.759     5.765     5.761     5.770     5.765     5.763     5.771     5.765     5.780     5.768     5.773     5.780     5.773     5.775     5.775     5.773     5.787     5.790     5.785     5.776     5.797     5.794     5.804     5.800     5.802     5.804     5.802     5.800     5.806     5.804     5.802     5.809     5.804     5.807     5.804     5.806     5.802     5.794     5.799     5.796     5.799     5.794     5.796     5.799     5.799     5.796     5.787     5.789     5.766     5.794     5.768     5.799     5.769     5.772     5.797     5.794     5.790     5.787     5.778     5.787     5.772     5.785     5.789     5.769     5.799     5.796     5.799     5.797     5.790     5.789     5.790     5.787     5.789     5.787     5.787     5.792     5.772     5.768     5.761     5.769     5.763     5.774     5.763     5.750     5.770     5.750     5.770     5.763     5.768     5.763     5.759     5.761     5.755     5.759     5.759     5.755     5.759     5.752     5.759     5.761     5.759     5.754     5.755     5.755     5.757     5.748     5.755     5.759     5.752     5.754     5.752     5.757     5.752     5.748     5.752     5.744     5.749     5.733     5.738     5.733     5.740     5.731     5.740     5.733     5.729     5.744     5.728     5.723     5.726     5.743     5.728     5.733     5.726     5.757     5.759     5.749     5.754     5.749     5.755     5.761     5.703     5.761     5.765     5.769     5.763     5.769     5.766     5.761     5.667     5.757     5.763     5.759     5.755     5.750     5.749     5.752     5.660     5.755     5.763     5.757     5.757     5.763     5.757     5.748     5.759     5.765     5.761     5.755     5.757     5.765     5.761     5.766     5.761     5.765     5.761     5.759     5.761     5.746     5.752     5.741     5.738     5.757     5.735     5.731     5.725     5.744     5.723     5.738     5.714     5.718     5.737     5.715     5.720     5.715     5.723     5.717     5.726     5.743     5.737     5.740     5.732     5.702     5.705     5.708     5.748     5.714     5.733     5.712     5.754     5.754     5.720     5.754     5.715     5.721     5.744     5.746     5.743     5.738     5.735     5.729     5.735     5.729     5.737     5.729     5.740     5.741     5.740     5.735     5.740     5.737     5.738     5.741     5.738     5.744     5.741     5.752     5.759     5.754     5.733     5.769     5.733     5.757     5.766     5.744     5.771     5.772     5.773     5.765     5.769     5.752     5.754     5.757     5.766     5.759     5.765     5.761     5.765     5.759     5.765     5.754     5.766     5.761     5.765     5.763     5.768     5.763     5.769     5.763     5.761     5.773     5.772     5.768     5.787     5.796     5.790     5.794     5.769     5.794     5.796     5.800     5.794     5.792     5.809     5.812     5.811     5.796     5.814     5.790     5.799     5.806     5.812     5.818     5.820     5.806     5.787     5.794     5.792     5.797     5.818     5.806     5.811     5.806     5.811     5.812     5.815     5.815     5.812     5.817     5.812     5.807     5.804     5.815     5.815     5.802     5.800     5.797     5.800     5.817     5.789     5.794     5.799     5.806     5.799     5.804     5.830     5.806     5.831     5.796     5.837     5.806     5.837     5.854     5.856     5.846     5.823     5.849     5.869     5.864     5.858     5.854     5.863     5.862     5.804     5.855     5.881     5.887     5.889     5.892     5.879     5.889     5.890     5.887     5.890     5.899     5.892     5.915     5.914     5.915     5.920     5.925     5.899     5.904     5.899     5.929     5.929     5.903     5.907     5.912     5.909     5.919     5.919     5.917     5.903     5.906     5.903     5.899     5.953     5.950     5.953     5.947     5.941     5.947     5.941     5.935     5.938     5.946     5.940     5.947     5.941     5.960     5.955     5.960     5.985     5.987     5.987     5.988     5.947     5.968     5.985     5.985     5.979     5.987     5.985     5.981     5.985     5.980     5.981     5.992     5.994     5.994     5.997     5.999     5.971     6.006     5.979     5.983     6.025     6.028     5.992     6.032     6.035     6.039     6.042     6.043     6.045     6.046     6.021     6.050     6.052     6.053     6.029     6.060     6.060     6.063     6.042     6.039     6.021     6.070     6.029     6.050     6.037     6.068     6.065     6.053     6.057     6.060     6.058     6.075     6.079     6.086     6.092     6.094     6.095     6.099     6.100     6.097     6.100     6.104     6.104     6.105     6.105     6.109     6.111     6.114     6.114     6.114     6.118     6.119     6.120     6.124     6.126     6.126     6.127     6.126     6.130     6.131     6.135     6.135     6.137     6.139     6.142     6.142     6.143     6.145     6.145     6.148     6.150     6.150     6.152     6.155     6.154     6.157     6.161     6.162     6.161     6.164     6.168     6.170     6.172     6.171     6.172     6.174     6.175     6.180     6.181     6.183     6.185     6.187     6.189     6.191     6.194     6.194     6.196     6.198     6.201     6.203     6.205     6.206     6.208     6.209     6.212     6.214     6.216     6.219     6.222     6.225     6.229     6.230     6.233     6.235     6.239     6.241     6.244     6.246     6.249     6.253     6.255     6.258     6.263     6.265     6.271     6.274     6.278     6.280     6.285     6.289     6.299     6.307     6.312     6.315     6.315     6.319     6.324     6.324     6.327     6.331     6.335     6.335     6.337     6.341     6.341     6.343     6.343     6.348     6.348     6.350     6.352     6.353     6.355     6.356     6.356     6.360     6.360     6.360     6.360     6.361     6.363     6.364     6.366     6.366     6.368     6.368     6.370     6.372     6.374     6.374     6.377     6.380     6.381     6.381     6.382     6.387     6.387     6.389     6.391     6.394     6.394     6.396     6.398     6.400     6.404     6.405     6.409     6.410     6.413     6.414     6.416     6.419     6.419     6.422     6.424     6.426     6.428     6.432     6.433     6.435     6.435     6.438     6.439     6.441     6.442     6.445     6.446     6.449     6.452     6.454     6.455     6.459     6.461     6.463     6.466     6.468     6.472     6.474     6.475     6.477     6.478     6.483     6.485     6.488     6.489     6.491     6.495     6.497     6.500     6.501     6.503     6.504     6.507     6.509     6.510     6.513     6.514     6.516     6.519     6.522     6.524     6.526     6.530     6.531     6.533     6.536     6.538     6.539     6.540     6.543     6.545     6.548     6.550     6.554     6.555     6.557     6.560     6.562     6.565     6.569     6.571     6.572     6.574     6.576     6.579     6.581     6.582     6.585     6.587     6.588     6.591     6.595     6.596     6.599     6.602     6.604     6.606     6.609     6.611     6.613     6.616     6.618     6.621     6.621     6.622     6.627     6.629     6.632     6.635     6.637     6.640     6.642     6.645     6.647     6.649     6.652     6.654     6.658     6.659     6.661     6.663     6.665     6.668     6.670     6.673     6.675     6.678     6.680     6.683     6.685     6.688     6.690     6.691     6.695     6.696     6.698     6.701     6.703     6.706     6.707     6.710     6.712     6.713     6.716     6.719     6.722     6.724     6.726     6.730     6.731     6.733     6.735     6.738     6.740     6.744     6.747     6.752     6.754     6.757     6.759     6.762     6.762     6.765     6.769     6.770     6.772     6.772     6.776     6.778     6.780     6.781     6.789     6.798     6.804     6.804     6.807     6.809     6.811     6.812     6.814     6.816     6.820     6.822     6.824     6.827     6.829     6.833     6.835     6.838     6.848     6.849     6.852     6.857     6.857     6.862     6.865     6.863     6.865     6.869     6.873     6.873     6.878     6.878     6.883     6.885     6.888     6.892     6.893     6.895     6.898     6.900     6.902     6.922     6.922     6.926     6.928     6.930     6.932     6.935     6.936     6.939     6.942     6.944     6.948     6.952     6.957     6.962     6.966     6.968     6.972     6.975     6.978     6.981     6.985     6.988     6.992     6.996     7.000     7.004     7.007     7.009     7.013     7.017     7.019     7.028     7.029     7.033     7.037     7.040     7.044     7.047     7.052     7.057     7.058     7.063     7.068     7.072     7.075     7.082     7.085     7.092     7.095     7.102     7.105     7.108     7.115     7.120     7.125     7.131     7.135     7.140     7.147     7.152     7.156     7.161     7.167     7.172     7.177     7.182     7.189     7.193     7.198     7.205     7.209     7.214     7.220     7.224     7.230     7.237     7.242     7.248     7.256     7.263     7.271     7.279     7.287     7.294     7.305     7.316     7.325     7.335     7.347     7.357     7.370     7.381     7.393     7.407     7.419     7.433     7.446     7.460     7.476     7.490     7.504     7.520     7.536     7.552     7.568     7.585     7.603     7.620     7.638     7.657     7.677     7.697     7.718     7.740     7.763     7.786     7.809     7.833     7.857     7.880     7.904     7.928     7.952     7.975     7.999     8.023     8.046     8.068     8.090     8.111     8.130     8.149     8.169     8.187     8.205     8.223     8.241     8.260     8.277     8.294     8.312     8.329     8.346     8.365     8.383     8.399     8.417     8.433     8.452     8.470     8.488     8.505     8.524     8.543     8.562     8.580     8.598     8.618     8.635     8.654     8.673     8.692     8.711     8.731     8.749     8.768     8.785     8.804     8.821     8.839     8.857     8.873     8.891     8.908     8.927     8.944     8.961     8.978     8.995     9.012     9.029     9.048     9.063     9.080     9.096     9.114     9.131     9.150     9.165     9.183     9.200     9.219     9.235     9.252     9.268     9.285     9.301     9.319     9.335     9.352     9.368     9.385     9.402     9.421     9.437     9.454     9.470     9.486     9.505     9.522     9.540     9.557     9.576     9.593     9.609     9.629     9.644     9.663     9.680     9.698     9.715     9.732     9.750     9.768     9.785     9.802     9.818     9.835     9.853     9.870     9.889     9.905     9.920     9.935     9.950     9.969     9.983     9.999    10.015    10.029    10.044    10.059    10.072    10.088    10.102    10.117    10.133    10.148    10.163    10.177    10.191    10.205    10.219    10.233    10.247    10.261    10.274    10.289    10.304    10.316    10.330    10.343    10.355    10.371    10.385    10.396    10.410    10.425    10.439    10.449    10.462    10.475    10.485    10.497    10.510    10.522    10.535    10.545    10.557    10.571    10.581    10.596    10.607    10.619    10.633    10.646    10.657    10.672    10.685    10.696    10.707    10.722    10.733    10.748    10.764    10.776    10.788    10.803    10.816    10.829    10.844    10.857    10.870    10.882    10.897    10.911    10.924    10.938    10.949    10.962    10.978    10.990    11.004    11.016    11.030    11.042    11.057    11.070    11.082    11.097    11.110    11.124    11.138    11.152    11.168    11.180    11.194    11.206    11.220    11.233    11.248    11.264    11.276    11.290    11.304    11.318    11.331    11.345    11.359    11.372    11.386    11.400    11.414    11.429    11.443    11.457    11.470    11.483    11.499    11.513    11.527    11.542    11.556    11.570    11.586    11.602    11.616    11.632    11.646    11.658    11.674    11.687    11.705    11.722    11.736    11.753    11.770    11.786    11.804    11.818    11.833    11.847    11.866    11.879    11.898    11.912    11.928    11.947    11.961    11.979    11.995    12.013    12.031    12.049    12.067    12.085    12.102    12.120    12.137    12.156    12.175    12.194    12.210    12.231    12.250    12.269    12.288    12.307    12.328    12.349    12.368    12.390    12.409    12.429    12.447    12.468    12.488    12.507    12.529    12.550    12.572    12.595    12.610    12.633    12.657    12.676    12.695    12.716    12.738    12.759    12.783    12.804    12.824    12.847    12.869    12.890    12.911    12.935    12.956    12.975    12.999    13.020    13.046    13.065    13.087    13.107    13.131    13.155    13.177    13.202    13.222    13.244    13.267    13.288    13.311    13.333    13.354    13.374    13.396    13.418    13.437    13.457    13.478    13.494    13.515    13.535    13.554    13.572    13.589    13.608    13.626    13.644    13.660    13.678    13.693    13.710    13.728    13.745    13.761    13.780    13.798    13.811    13.827    13.842    13.857    13.872    13.885    13.902    13.919    13.935    13.949    13.965    13.977    13.995    14.009    14.020    14.031    14.045    14.058    14.069    14.080    14.090    14.100    14.116    14.132    14.146    14.157    14.166    14.180    14.196    14.207    14.218    14.229    14.241    14.251    14.259    14.270    14.283    14.294    14.304    14.320    14.333    14.346    14.360    14.372    14.383    14.393    14.410    14.418    14.431    14.441    14.454    14.466    14.479    14.485    14.498    14.508    14.521    14.532    14.540    14.549    14.562    14.577    14.587    14.595    14.608    14.618    14.633    14.648    14.661    14.671    14.689    14.696    14.710    14.724    14.731    14.746    14.757    14.765    14.782    14.789    14.800    14.822    14.829    14.835    14.848    14.868    14.878    14.885    14.894    14.905    14.910    14.923    14.937    14.942    14.959    14.977    14.987    14.995    15.004    15.013    15.022    15.033    15.040    15.047    15.072    15.092    15.110    15.126    15.133    15.140    15.157    15.165    15.180    15.192    15.198    15.208    15.219    15.223    15.248    15.270    15.272    15.276    15.302    15.305    15.323    15.330    15.344    15.352    15.364    15.372    15.385    15.396    15.405    15.409    15.419    15.432    15.444    15.450    15.469    15.472    15.488    15.492    15.499    15.513    15.516    15.526    15.544    15.554    15.561    15.566    15.578    15.583    15.602    15.607    15.616    15.620    15.638    15.647    15.656    15.663    15.683    15.689    15.696    15.714    15.722    15.727    15.735    15.744    15.753    15.760    15.780    15.787    15.799    15.806    15.815    15.827    15.832    15.842    15.851    15.866    15.872    15.878    15.897    15.904    15.911    15.919    15.922    15.931    15.937    15.945    15.948    15.961    15.970    15.980    15.987    15.994    16.000    16.014    16.024    16.029    16.044    16.052    16.060    16.072    16.078    16.091    16.102    16.115    16.124    16.135    16.146    16.154    16.161    16.176    16.185    16.193    16.196    16.212    16.214    16.217    16.219    16.217    16.219    16.219    16.217    16.219    16.219    16.220    16.222    16.222    16.222    16.220    16.220    16.219    16.216    16.203    16.198    16.194    16.187    16.181    16.163    16.156    16.152    16.140    16.124    16.118    16.110    16.086    16.081    16.078    16.068    16.063    16.059    16.044    16.031    16.026    16.020    16.013    15.996    15.992    15.985    15.980    15.968    15.955    15.945    15.940    15.935    15.929    15.920    15.911    15.907    15.895    15.881    15.876    15.868    15.857    15.851    15.846    15.835    15.829    15.815    15.810    15.803    15.797    15.790    15.785    15.775    15.769    15.763    15.760    15.752    15.744    15.738    15.732    15.726    15.720    15.708    15.696    15.691    15.685    15.681    15.673    15.664
[truncated: 22,285,239 more chars]
