# Supplementary material for: The near-field tsunami generated by the 15 January 2022 eruption of the Hunga Tonga-Hunga Ha’apai volcano and its impact on Tongatapu, Tonga
Source: Sci Rep. 2022 Sep 7;12:15187. doi: 10.1038/s41598-022-19486-w (PMC9452557; doi:10.1038/s41598-022-19486-w)
Supplement: Supplementary file 3 — Supplementary Information 3. [file 41598_2022_19486_MOESM3_ESM.zip › T050R3arr.asc]

ncols                      1800
nrows                      1260
xllcorner              -175.500
yllcorner               -21.300
cellsize      0.000277777784504
NODATA_value  -9999
     5.505     5.513     5.507     5.517     5.513     5.518     5.531     5.432     5.523     5.502     5.535     5.503     5.505     5.508     5.507     5.500     5.515     5.518     5.513     5.478     5.507     5.489     5.483     5.485     5.481     5.480     5.355     5.362     5.355     5.443     5.449     5.443     5.444     5.481     5.477     5.470     5.495     5.494     5.474     5.477     5.456     5.300     5.357     5.271     5.343     5.365     5.477     5.472     5.480     5.478     5.435     5.441     5.444     5.487     5.487     5.348     5.368     5.348     5.355     5.362     5.427     5.329     5.298     5.305     5.322     5.298     5.267     5.260     5.258     5.254     5.252     5.244     5.238     5.231     5.231     5.231     5.231     5.231     5.231     5.231     5.240     5.238     5.231     5.231     5.231     5.231     5.231     5.231     5.231     5.238     5.244     5.252     5.254     5.258     5.267     5.289     5.298     5.357     5.364     5.371     5.405     5.438     5.470     5.478     5.499     5.503     5.391     5.398     5.494     5.513     5.499     5.545     5.499     5.545     5.537     5.503     5.537     5.520     5.497     5.502     5.519     5.513     5.512     5.505     5.510     5.508     5.513     5.497     5.489     5.494     5.558     5.472     5.519     5.553     5.548     5.547     5.548     5.550     5.548     5.548     5.553     5.555     5.553     5.553     5.548     5.547     5.552     5.548     5.570     5.541     5.565     5.576     5.552     5.519     5.565     5.565     5.571     5.566     5.557     5.553     5.555     5.552     5.557     5.555     5.558     5.560     5.568     5.557     5.553     5.557     5.518     5.521     5.547     5.545     5.539     5.539     5.537     5.541     5.548     5.552     5.543     5.550     5.545     5.550     5.555     5.553     5.555     5.552     5.552     5.548     5.547     5.547     5.545     5.539     5.543     5.543     5.545     5.545     5.550     5.552     5.557     5.558     5.558     5.557     5.557     5.557     5.552     5.545     5.548     5.545     5.565     5.563     5.568     5.565     5.565     5.566     5.557     5.555     5.557     5.545     5.545     5.545     5.543     5.548     5.545     5.552     5.563     5.565     5.565     5.566     5.563     5.568     5.577     5.576     5.550     5.553     5.550     5.553     5.550     5.548     5.552     5.547     5.547     5.553     5.548     5.553     5.548     5.552     5.552     5.550     5.555     5.545     5.550     5.545     5.547     5.558     5.557     5.552     5.547     5.550     5.545     5.547     5.543     5.545     5.539     5.539     5.543     5.545     5.547     5.543     5.565     5.580     5.581     5.580     5.577     5.560     5.565     5.560     5.558     5.563     5.560     5.562     5.565     5.545     5.552     5.547     5.548     5.550     5.547     5.547     5.548     5.547     5.550     5.547     5.545     5.545     5.545     5.543     5.543     5.541     5.505     5.502     5.518     5.550     5.543     5.537     5.518     5.513     5.528     5.490     5.489     5.487     5.502     5.495     5.499     5.522     5.478     5.477     5.521     5.474     5.497     5.503     5.537     5.507     5.520     5.517     5.497     5.500     5.503     5.502     5.499     5.500     5.492     5.483     5.485     5.480     5.472     5.469     5.466     5.470     5.467     5.462     5.470     5.449     5.453     5.456     5.456     5.453     5.470     5.490     5.448     5.466     5.448     5.453     5.449     5.448     5.469     5.458     5.474     5.470     5.474     5.475     5.472     5.475     5.453     5.485     5.487     5.487     5.446     5.441     5.446     5.271     5.258     5.248     5.231     5.231     5.246     5.231     5.231     5.238     5.231     5.231     5.246     5.231     5.231     5.248     5.265     5.461     5.248     5.231     5.231     5.248     5.258     5.270     5.248     5.231     5.231     5.254     5.265     5.265     5.256     5.231     5.231     5.248     5.256     5.289     5.297     5.291     5.256     5.248     5.231     5.231     5.238     5.231     5.231     5.246     5.231     5.231     5.238     5.231     5.231     5.246     5.231     5.231     5.240     5.231     5.231     5.248     5.258     5.271     5.248     5.231     5.231     5.240     5.231     5.231     5.246     5.231     5.231     5.256     5.265     5.322     5.422     5.425     5.499     5.402     5.420     5.495     5.499     5.497     5.485     5.398     5.481     5.472     5.464     5.462     5.462     5.458     5.455     5.446     5.438     5.433     5.427     5.433     5.427     5.458     5.455     5.448     5.441     5.441     5.441     5.441     5.443     5.446     5.443     5.452     5.443     5.466     5.464     5.462     5.466     5.470     5.474     5.477     5.502     5.503     5.500     5.494     5.508     5.503     5.508     5.503     5.499     5.462     5.500     5.532     5.537     5.466     5.461     5.458     5.517     5.499     5.515     5.541     5.515     5.517     5.513     5.441     5.438     5.510     5.539     5.541     5.545     5.541     5.545     5.522     5.520     5.553     5.557     5.558     5.507     5.558     5.566     5.515     5.519     5.547     5.517     5.571     5.553     5.560     5.563     5.565     5.565     5.563     5.563     5.557     5.580     5.581     5.581     5.581     5.592     5.588     5.592     5.600     5.600     5.597     5.592     5.592     5.590     5.593     5.587     5.606     5.609     5.606     5.602     5.604     5.604     5.557     5.590     5.593     5.592     5.598     5.602     5.602     5.600     5.598     5.597     5.598     5.600     5.598     5.552     5.592     5.612     5.616     5.612     5.612     5.624     5.645     5.633     5.635     5.633     5.633     5.640     5.639     5.620     5.616     5.614     5.614     5.620     5.635     5.638     5.659     5.628     5.664     5.662     5.607     5.661     5.659     5.662     5.662     5.667     5.664     5.670     5.666     5.673     5.635     5.631     5.657     5.638     5.710     5.639     5.643     5.645     5.643     5.719     5.674     5.652     5.674     5.671     5.673     5.671     5.701     5.706     5.705     5.704     5.706     5.704     5.701     5.701     5.727     5.702     5.722     5.729     5.733     5.735     5.735     5.735     5.735     5.735     5.737     5.725     5.732     5.746     5.744     5.737     5.732     5.737     5.737     5.755     5.751     5.756     5.761     5.758     5.756     5.768     5.774     5.776     5.776     5.774     5.774     5.774     5.777     5.777     5.777     5.779     5.781     5.781     5.783     5.781     5.772     5.781     5.774     5.789     5.789     5.789     5.802     5.802     5.802     5.800     5.804     5.804     5.805     5.805     5.805     5.809     5.807     5.807     5.811     5.812     5.812     5.814     5.816     5.818     5.821     5.824     5.824     5.830     5.832     5.835     5.837     5.838     5.838     5.847     5.847     5.848     5.850     5.853     5.853     5.853     5.853     5.855     5.862     5.865     5.864     5.868     5.871     5.873     5.873     5.874     5.876     5.883     5.885     5.885     5.885     5.888     5.888     5.890     5.896     5.894     5.900     5.897     5.899     5.900     5.900     5.904     5.906     5.908     5.910     5.911     5.913     5.915     5.918     5.921     5.923     5.927     5.929     5.930     5.931     5.932     5.939     5.941     5.944     5.946     5.948     5.953     5.954     5.959     5.960     5.962     5.964     5.967     5.970     5.975     5.977     5.979     5.985     5.987     5.989     5.994     5.998     6.000     6.002     6.003     6.005     6.007     6.009     6.012     6.014     6.014     6.016     6.022     6.024     6.025     6.030     6.033     6.033     6.037     6.039     6.043     6.045     6.045     6.046     6.046     6.046     6.049     6.052     6.054     6.055     6.061     6.061     6.065     6.066     6.068     6.070     6.071     6.073     6.074     6.076     6.079     6.080     6.085     6.086     6.088     6.091     6.092     6.094     6.095     6.097     6.100     6.102     6.104     6.107     6.111     6.113     6.115     6.118     6.120     6.121     6.123     6.125     6.127     6.129     6.131     6.131     6.135     6.139     6.141     6.144     6.146     6.148     6.152     6.153     6.155     6.157     6.160     6.162     6.167     6.168     6.171     6.173     6.174     6.176     6.179     6.181     6.182     6.185     6.189     6.191     6.193     6.194     6.196     6.200     6.204     6.203     6.212     6.214     6.216     6.222     6.222     6.225     6.225     6.229     6.229     6.230     6.232     6.233     6.235     6.241     6.241     6.241     6.242     6.244     6.248     6.252     6.253     6.257     6.258     6.260     6.263     6.265     6.266     6.271     6.272     6.274     6.277     6.278     6.280     6.283     6.285     6.285     6.289     6.292     6.294     6.297     6.299     6.300     6.303     6.305     6.307     6.310     6.314     6.315     6.318     6.319     6.321     6.324     6.325     6.328     6.331     6.332     6.333     6.337     6.340     6.341     6.344     6.347     6.349     6.354     6.357     6.358     6.363     6.364     6.367     6.369     6.372     6.375     6.379     6.381     6.382     6.385     6.387     6.388     6.391     6.393     6.395     6.395     6.396     6.398     6.402     6.404     6.404     6.405     6.406     6.408     6.409     6.411     6.412     6.413     6.415     6.416     6.419     6.420     6.420     6.424     6.424     6.425     6.428     6.430     6.432     6.435     6.437     6.438     6.440     6.440     6.441     6.445     6.446     6.448     6.452     6.455     6.455     6.458     6.459     6.461     6.464     6.466     6.469     6.470     6.474     6.475     6.478     6.480     6.481     6.487     6.488     6.490     6.493     6.496     6.498     6.502     6.507     6.507     6.508     6.510     6.513     6.517     6.518     6.519     6.522     6.525     6.526     6.530     6.532     6.535     6.539     6.541     6.544     6.550     6.551     6.554     6.557     6.560     6.562     6.565     6.568     6.570     6.576     6.578     6.581     6.586     6.587     6.590     6.595     6.597     6.599     6.604     6.607     6.611     6.616     6.619     6.622     6.626     6.627     6.630     6.633     6.637     6.641     6.646     6.650     6.653     6.657     6.661     6.663     6.666     6.670     6.674     6.679     6.683     6.686     6.691     6.694     6.698     6.702     6.708     6.712     6.715     6.719     6.724     6.730     6.733     6.736     6.742     6.745     6.748     6.754     6.756     6.759     6.765     6.769     6.774     6.780     6.783     6.787     6.793     6.796     6.799     6.807     6.811     6.816     6.822     6.826     6.831     6.837     6.839     6.843     6.848     6.852     6.857     6.866     6.869     6.872     6.878     6.882     6.885     6.895     6.900     6.904     6.910     6.914     6.917     6.924     6.927     6.932     6.941     6.944     6.950     6.961     6.967     6.974     6.985     6.991     6.998     7.010     7.017     7.023     7.037     7.046     7.053     7.069     7.079     7.085     7.104     7.115     7.124     7.143     7.155     7.164     7.185     7.199     7.207     7.230     7.242     7.252     7.274     7.287     7.296     7.320     7.333     7.345     7.371     7.383     7.395     7.422     7.437     7.450     7.478     7.493     7.505     7.533     7.548     7.561     7.591     7.607     7.622     7.651     7.669     7.683     7.714     7.731     7.746     7.774     7.791     7.804     7.831     7.846     7.858     7.883     7.899     7.910     7.935     7.952     7.962     7.988     8.003     8.012     8.040     8.054     8.066     8.092     8.107     8.121     8.146     8.159     8.173     8.198     8.215     8.228     8.256     8.270     8.283     8.310     8.324     8.339     8.367     8.382     8.395     8.422     8.437     8.451     8.479     8.495     8.509     8.535     8.551     8.564     8.592     8.607     8.621     8.650     8.664     8.680     8.707     8.722     8.737     8.765     8.782     8.795     8.823     8.839     8.853     8.883     8.899     8.915     8.943     8.958     8.970     9.000     9.015     9.029     9.056     9.072     9.085     9.111     9.126     9.139     9.163     9.177     9.188     9.211     9.224     9.235     9.256     9.269     9.278     9.295     9.309     9.318     9.337     9.347     9.355     9.372     9.383     9.392     9.405     9.416     9.424     9.442     9.450     9.455     9.470     9.481     9.492     9.505     9.512     9.522     9.539     9.548     9.558     9.573     9.583     9.591     9.606     9.614     9.624     9.641     9.650     9.659     9.675     9.685     9.693     9.711     9.721     9.732     9.748     9.757     9.764     9.780     9.792     9.802     9.817     9.830     9.837     9.855     9.866     9.877     9.896     9.905     9.914     9.932     9.946     9.955     9.972     9.983     9.993    10.010    10.021    10.035    10.055    10.066    10.076    10.097    10.109    10.119    10.139    10.151    10.161    10.179    10.189    10.198    10.220    10.232    10.242    10.262    10.275    10.287    10.308    10.322    10.333    10.355    10.365    10.378    10.398    10.408    10.420    10.438    10.450    10.458    10.482    10.492    10.505    10.526    10.538    10.550    10.568    10.581    10.594    10.615    10.627    10.637    10.655    10.667    10.676    10.699    10.709    10.721    10.741    10.754    10.767    10.785    10.798    10.807    10.830    10.840    10.852    10.872    10.883    10.895    10.915    10.928    10.939    10.960    10.974    10.983    11.006    11.017    11.031    11.055    11.067    11.080    11.104    11.116    11.129    11.151    11.166    11.180    11.204    11.215    11.229    11.252    11.263    11.274    11.298    11.312    11.326    11.348    11.361    11.375    11.400    11.413    11.425    11.452    11.466    11.483    11.508    11.522    11.535    11.563    11.578    11.593    11.620    11.635    11.654    11.681    11.698    11.714    11.741    11.757    11.777    11.806    11.824    11.843    11.873    11.892    11.907    11.941    11.959    11.981    12.009    12.028    12.049    12.080    12.098    12.121    12.155    12.170    12.187    12.221    12.241    12.259    12.294    12.314    12.335    12.368    12.387    12.404    12.443    12.463    12.479    12.514    12.533    12.549    12.585    12.605    12.622    12.653    12.674    12.691    12.721    12.737    12.754    12.781    12.798    12.816    12.845    12.859    12.875    12.905    12.919    12.935    12.963    12.977    12.990    13.021    13.035    13.051    13.080    13.099    13.111    13.139    13.154    13.169    13.195    13.209    13.226    13.254    13.270    13.283    13.305    13.321    13.335    13.357    13.370    13.382    13.405    13.419    13.432    13.455    13.469    13.482    13.507    13.518    13.533    13.562    13.578    13.592    13.620    13.636    13.649    13.677    13.695    13.709    13.739    13.754    13.768    13.797    13.813    13.824    13.850    13.867    13.882    13.911    13.929    13.947    13.978    13.992    14.009    14.039    14.059    14.072    14.105    14.120    14.132    14.160    14.183    14.200    14.231    14.244    14.262    14.291    14.305    14.319    14.347    14.365    14.375    14.393    14.411    14.424    14.442    14.455    14.467    14.485    14.495    14.504    14.526    14.539    14.551    14.576    14.583    14.593    14.610    14.624    14.630    14.644    14.662    14.672    14.686    14.694    14.702    14.719    14.730    14.735    14.748    14.756    14.762    14.778    14.787    14.793    14.810    14.815    14.822    14.836    14.844    14.848    14.865    14.876    14.879    14.891    14.897    14.902    14.916    14.926    14.930    14.938    14.944    14.947    14.953    14.960    14.972    14.992    15.009    15.011    15.016    15.019    15.026    15.056    15.058    15.064    15.077    15.086    15.090    15.105    15.112    15.118    15.126    15.131    15.154    15.170    15.179    15.186    15.193    15.215    15.221    15.241    15.239    15.242    15.270    15.272    15.282    15.305    15.313    15.316    15.319    15.326    15.335    15.354    15.359    15.362    15.370    15.377    15.383    15.393    15.402    15.415    15.435    15.439    15.445    15.457    15.460    15.470    15.487    15.489    15.491    15.524    15.530    15.535    15.537    15.540    15.552    15.583    15.591    15.597    15.605    15.614    15.619    15.629    15.631    15.635    15.649    15.662    15.667    15.672    15.678    15.680    15.712    15.716    15.731    15.740    15.743    15.757    15.766    15.771    15.780    15.793    15.802    15.800    15.839    15.840    15.842    15.852    15.860    15.868    15.879    15.883    15.889    15.896    15.901    15.908    15.950    15.950    15.964    15.975    15.977    15.980    15.985    15.987    15.985    15.985    15.985    15.983    15.983    15.987    15.985    15.987    15.987    15.985    15.982    15.979    15.977    15.972    15.969    15.948    15.941    15.919    15.902    15.894    15.889    15.881    15.872    15.868    15.863    15.852    15.843    15.840    15.824    15.816    15.810    15.802    15.791    15.789    15.763    15.757    15.754    15.748    15.726    15.724    15.723    15.714    15.693    15.689    15.667    15.663    15.657    15.653    15.649    15.635    15.629    15.614    15.605    15.600    15.597    15.585    15.569    15.563    15.552    15.549    15.544    15.533    15.530    15.519    15.500    15.494    15.489    15.478    15.475    15.472    15.460    15.459    15.422    15.417    15.413    15.411    15.407    15.387    15.379    15.374    15.363    15.359    15.355    15.353    15.337
     5.533     5.508     5.526     5.523     5.520     5.529     5.524     5.507     5.532     5.535     5.507     5.507     5.510     5.512     5.510     5.510     5.517     5.510     5.500     5.521     5.522     5.513     5.487     5.490     5.365     5.357     5.362     5.355     5.362     5.357     5.362     5.355     5.348     5.355     5.364     5.480     5.487     5.472     5.467     5.456     5.353     5.306     5.271     5.289     5.271     5.305     5.367     5.438     5.435     5.481     5.450     5.494     5.497     5.480     5.489     5.370     5.348     5.341     5.346     5.341     5.306     5.298     5.291     5.270     5.303     5.305     5.267     5.260     5.256     5.254     5.252     5.242     5.240     5.231     5.231     5.231     5.231     5.231     5.231     5.231     5.240     5.240     5.231     5.231     5.231     5.231     5.231     5.231     5.231     5.240     5.242     5.252     5.254     5.256     5.258     5.267     5.300     5.313     5.357     5.365     5.396     5.417     5.440     5.470     5.480     5.500     5.396     5.391     5.398     5.490     5.355     5.348     5.355     5.495     5.399     5.406     5.503     5.523     5.515     5.520     5.517     5.519     5.520     5.519     5.512     5.517     5.520     5.517     5.492     5.500     5.495     5.518     5.522     5.560     5.555     5.555     5.552     5.523     5.555     5.553     5.523     5.557     5.558     5.558     5.555     5.552     5.558     5.505     5.499     5.568     5.573     5.565     5.570     5.573     5.568     5.565     5.518     5.562     5.565     5.558     5.562     5.558     5.555     5.558     5.558     5.565     5.570     5.571     5.560     5.557     5.523     5.557     5.550     5.566     5.547     5.543     5.545     5.552     5.553     5.547     5.548     5.547     5.552     5.558     5.555     5.558     5.560     5.557     5.553     5.557     5.550     5.555     5.553     5.547     5.550     5.547     5.553     5.548     5.548     5.555     5.560     5.557     5.562     5.562     5.557     5.562     5.555     5.552     5.557     5.552     5.571     5.552     5.565     5.570     5.570     5.568     5.558     5.560     5.560     5.550     5.547     5.547     5.548     5.552     5.550     5.570     5.566     5.562     5.568     5.550     5.568     5.573     5.550     5.558     5.555     5.557     5.553     5.557     5.560     5.553     5.555     5.553     5.550     5.550     5.557     5.557     5.553     5.555     5.552     5.555     5.555     5.552     5.557     5.550     5.555     5.550     5.553     5.558     5.550     5.553     5.550     5.548     5.548     5.552     5.545     5.548     5.545     5.539     5.548     5.543     5.566     5.562     5.580     5.557     5.539     5.563     5.565     5.563     5.565     5.562     5.563     5.563     5.566     5.553     5.550     5.553     5.557     5.553     5.550     5.552     5.550     5.552     5.548     5.548     5.552     5.547     5.545     5.548     5.541     5.548     5.547     5.565     5.522     5.517     5.555     5.505     5.508     5.533     5.512     5.507     5.500     5.494     5.505     5.507     5.502     5.485     5.505     5.522     5.518     5.495     5.518     5.522     5.505     5.512     5.517     5.513     5.518     5.502     5.502     5.507     5.503     5.502     5.481     5.487     5.467     5.485     5.470     5.472     5.470     5.477     5.466     5.470     5.475     5.469     5.472     5.470     5.462     5.458     5.474     5.467     5.492     5.448     5.503     5.450     5.417     5.452     5.487     5.462     5.478     5.474     5.475     5.474     5.478     5.483     5.485     5.467     5.417     5.440     5.435     5.452     5.444     5.267     5.256     5.248     5.240     5.238     5.248     5.238     5.240     5.246     5.240     5.238     5.248     5.238     5.240     5.248     5.258     5.271     5.248     5.240     5.240     5.250     5.265     5.264     5.250     5.240     5.240     5.248     5.271     5.258     5.248     5.240     5.240     5.256     5.258     5.271     5.291     5.260     5.258     5.256     5.240     5.240     5.246     5.240     5.240     5.248     5.240     5.240     5.246     5.240     5.240     5.248     5.240     5.240     5.246     5.240     5.240     5.250     5.264     5.265     5.256     5.240     5.240     5.248     5.240     5.240     5.248     5.240     5.248     5.250     5.258     5.444     5.427     5.444     5.423     5.503     5.495     5.415     5.494     5.480     5.399     5.490     5.485     5.470     5.472     5.466     5.470     5.455     5.469     5.452     5.446     5.459     5.459     5.458     5.433     5.453     5.448     5.452     5.446     5.446     5.444     5.448     5.446     5.452     5.464     5.469     5.466     5.469     5.467     5.466     5.462     5.417     5.475     5.417     5.477     5.483     5.494     5.502     5.505     5.510     5.507     5.510     5.507     5.503     5.510     5.531     5.507     5.497     5.462     5.555     5.470     5.515     5.478     5.543     5.518     5.522     5.547     5.515     5.548     5.550     5.543     5.547     5.543     5.547     5.553     5.520     5.557     5.550     5.562     5.563     5.562     5.565     5.537     5.518     5.576     5.541     5.519     5.574     5.571     5.565     5.568     5.566     5.568     5.563     5.570     5.565     5.570     5.588     5.587     5.588     5.581     5.595     5.604     5.598     5.602     5.595     5.598     5.593     5.595     5.600     5.602     5.610     5.612     5.612     5.610     5.604     5.609     5.612     5.593     5.598     5.600     5.595     5.588     5.574     5.607     5.604     5.607     5.604     5.604     5.552     5.614     5.612     5.616     5.613     5.617     5.613     5.622     5.628     5.643     5.638     5.633     5.638     5.613     5.618     5.620     5.624     5.617     5.616     5.622     5.648     5.629     5.633     5.668     5.645     5.654     5.650     5.607     5.666     5.661     5.668     5.664     5.670     5.674     5.639     5.677     5.673     5.649     5.654     5.709     5.713     5.715     5.694     5.720     5.648     5.724     5.654     5.674     5.671     5.676     5.696     5.673     5.720     5.710     5.710     5.708     5.709     5.712     5.722     5.729     5.730     5.727     5.732     5.733     5.729     5.732     5.735     5.739     5.739     5.743     5.741     5.744     5.730     5.737     5.750     5.743     5.753     5.754     5.732     5.729     5.763     5.762     5.756     5.759     5.768     5.755     5.777     5.779     5.781     5.781     5.781     5.779     5.783     5.783     5.781     5.785     5.785     5.785     5.783     5.785     5.789     5.786     5.793     5.792     5.792     5.790     5.796     5.804     5.805     5.805     5.805     5.807     5.809     5.811     5.809     5.811     5.809     5.812     5.816     5.816     5.818     5.818     5.820     5.823     5.826     5.826     5.829     5.832     5.833     5.837     5.838     5.842     5.843     5.848     5.852     5.852     5.856     5.856     5.856     5.859     5.858     5.861     5.864     5.867     5.868     5.871     5.876     5.876     5.877     5.882     5.885     5.887     5.890     5.888     5.890     5.891     5.893     5.894     5.897     5.900     5.902     5.902     5.904     5.904     5.906     5.910     5.910     5.911     5.915     5.915     5.917     5.921     5.922     5.925     5.928     5.930     5.932     5.935     5.937     5.941     5.944     5.946     5.948     5.950     5.954     5.957     5.959     5.963     5.964     5.968     5.970     5.974     5.977     5.981     5.983     5.987     5.991     5.994     5.996     6.000     6.003     6.005     6.008     6.009     6.014     6.015     6.016     6.017     6.019     6.022     6.025     6.027     6.030     6.031     6.035     6.037     6.039     6.043     6.046     6.048     6.048     6.049     6.050     6.052     6.052     6.055     6.057     6.059     6.061     6.065     6.066     6.070     6.071     6.073     6.074     6.076     6.077     6.079     6.080     6.082     6.085     6.088     6.089     6.092     6.094     6.095     6.098     6.100     6.102     6.106     6.107     6.109     6.113     6.115     6.118     6.119     6.121     6.123     6.125     6.127     6.129     6.131     6.132     6.135     6.139     6.141     6.144     6.146     6.148     6.152     6.153     6.155     6.159     6.160     6.162     6.164     6.167     6.170     6.173     6.174     6.178     6.179     6.181     6.183     6.185     6.191     6.191     6.194     6.196     6.200     6.200     6.203     6.204     6.206     6.213     6.216     6.220     6.222     6.225     6.227     6.227     6.230     6.232     6.232     6.233     6.238     6.238     6.241     6.244     6.244     6.245     6.248     6.250     6.252     6.255     6.258     6.260     6.263     6.265     6.266     6.269     6.271     6.274     6.277     6.278     6.280     6.283     6.285     6.287     6.289     6.290     6.296     6.297     6.299     6.302     6.303     6.307     6.309     6.310     6.314     6.315     6.317     6.319     6.322     6.324     6.325     6.328     6.331     6.332     6.335     6.337     6.338     6.341     6.344     6.347     6.349     6.352     6.355     6.358     6.361     6.364     6.367     6.369     6.370     6.374     6.377     6.381     6.383     6.385     6.387     6.390     6.391     6.393     6.395     6.398     6.400     6.400     6.402     6.402     6.405     6.408     6.409     6.411     6.411     6.412     6.413     6.415     6.419     6.419     6.420     6.422     6.422     6.425     6.427     6.428     6.432     6.432     6.433     6.435     6.437     6.438     6.440     6.441     6.443     6.445     6.446     6.448     6.452     6.453     6.456     6.458     6.459     6.463     6.464     6.466     6.470     6.474     6.474     6.477     6.478     6.481     6.483     6.487     6.488     6.492     6.493     6.495     6.498     6.502     6.503     6.507     6.510     6.512     6.513     6.515     6.518     6.521     6.522     6.525     6.526     6.529     6.530     6.535     6.537     6.541     6.544     6.546     6.550     6.553     6.555     6.558     6.561     6.564     6.566     6.570     6.574     6.578     6.581     6.583     6.587     6.589     6.593     6.595     6.598     6.602     6.605     6.609     6.613     6.616     6.621     6.623     6.626     6.630     6.632     6.635     6.641     6.645     6.648     6.653     6.654     6.658     6.662     6.665     6.668     6.672     6.676     6.679     6.685     6.687     6.691     6.695     6.699     6.704     6.708     6.713     6.716     6.720     6.724     6.729     6.733     6.736     6.741     6.745     6.748     6.754     6.758     6.761     6.765     6.770     6.774     6.779     6.783     6.788     6.793     6.798     6.802     6.806     6.812     6.819     6.822     6.828     6.832     6.836     6.841     6.845     6.850     6.854     6.857     6.865     6.869     6.875     6.878     6.882     6.889     6.893     6.900     6.905     6.910     6.915     6.920     6.924     6.929     6.935     6.941     6.946     6.952     6.958     6.967     6.974     6.982     6.991     6.999     7.008     7.017     7.026     7.035     7.046     7.056     7.066     7.079     7.089     7.101     7.115     7.127     7.138     7.154     7.168     7.182     7.197     7.212     7.226     7.243     7.259     7.271     7.289     7.304     7.318     7.337     7.354     7.369     7.388     7.404     7.421     7.441     7.458     7.474     7.494     7.512     7.529     7.550     7.569     7.586     7.607     7.627     7.646     7.669     7.687     7.707     7.730     7.749     7.769     7.791     7.810     7.827     7.849     7.866     7.883     7.903     7.919     7.935     7.955     7.972     7.986     8.006     8.022     8.037     8.057     8.074     8.089     8.109     8.127     8.144     8.160     8.180     8.195     8.215     8.233     8.250     8.272     8.290     8.305     8.325     8.342     8.360     8.382     8.399     8.416     8.435     8.453     8.472     8.492     8.511     8.528     8.548     8.567     8.583     8.606     8.623     8.641     8.662     8.680     8.699     8.719     8.736     8.755     8.778     8.797     8.814     8.835     8.853     8.872     8.894     8.913     8.932     8.952     8.970     8.989     9.010     9.030     9.048     9.069     9.085     9.102     9.125     9.140     9.155     9.175     9.191     9.207     9.223     9.240     9.254     9.270     9.285     9.296     9.312     9.326     9.340     9.354     9.366     9.377     9.391     9.402     9.414     9.426     9.435     9.446     9.458     9.469     9.478     9.490     9.502     9.512     9.525     9.533     9.545     9.558     9.568     9.579     9.591     9.604     9.613     9.625     9.637     9.646     9.658     9.672     9.683     9.696     9.706     9.717     9.730     9.742     9.755     9.766     9.777     9.788     9.800     9.812     9.825     9.835     9.850     9.860     9.874     9.887     9.900     9.914     9.925     9.936     9.949     9.964     9.977     9.992    10.002    10.015    10.029    10.041    10.056    10.072    10.086    10.099    10.115    10.128    10.141    10.157    10.170    10.183    10.197    10.210    10.222    10.239    10.252    10.266    10.280    10.294    10.308    10.323    10.339    10.355    10.372    10.385    10.400    10.414    10.429    10.440    10.455    10.469    10.482    10.498    10.511    10.526    10.541    10.557    10.568    10.585    10.599    10.613    10.631    10.643    10.656    10.674    10.683    10.698    10.715    10.728    10.739    10.757    10.772    10.787    10.802    10.813    10.830    10.845    10.858    10.872    10.888    10.902    10.916    10.932    10.944    10.958    10.974    10.990    11.004    11.020    11.036    11.052    11.070    11.085    11.100    11.118    11.135    11.151    11.167    11.181    11.200    11.217    11.233    11.250    11.266    11.279    11.295    11.312    11.329    11.346    11.363    11.378    11.394    11.413    11.430    11.446    11.465    11.483    11.502    11.522    11.538    11.555    11.577    11.596    11.613    11.633    11.654    11.671    11.696    11.716    11.731    11.756    11.776    11.796    11.819    11.841    11.861    11.885    11.905    11.928    11.952    11.973    11.999    12.022    12.044    12.067    12.088    12.113    12.135    12.162    12.185    12.204    12.232    12.252    12.273    12.302    12.326    12.351    12.375    12.400    12.423    12.449    12.473    12.494    12.522    12.545    12.567    12.592    12.613    12.639    12.660    12.683    12.711    12.732    12.751    12.770    12.794    12.815    12.835    12.856    12.872    12.891    12.917    12.935    12.957    12.976    12.994    13.011    13.032    13.051    13.070    13.091    13.115    13.132    13.153    13.172    13.190    13.209    13.230    13.246    13.269    13.288    13.305    13.322    13.342    13.357    13.377    13.392    13.405    13.424    13.441    13.457    13.477    13.492    13.507    13.530    13.545    13.564    13.587    13.605    13.622    13.644    13.661    13.677    13.700    13.718    13.739    13.759    13.775    13.795    13.819    13.839    13.856    13.875    13.892    13.911    13.933    13.955    13.975    13.998    14.016    14.037    14.059    14.080    14.101    14.124    14.142    14.158    14.178    14.204    14.221    14.244    14.262    14.279    14.307    14.322    14.339    14.361    14.373    14.389    14.404    14.417    14.427    14.437    14.449    14.462    14.474    14.487    14.496    14.514    14.526    14.541    14.552    14.563    14.576    14.594    14.607    14.617    14.635    14.659    14.670    14.679    14.688    14.696    14.713    14.722    14.733    14.744    14.754    14.763    14.772    14.780    14.785    14.797    14.809    14.812    14.825    14.838    14.844    14.850    14.873    14.876    14.886    14.895    14.900    14.908    14.921    14.930    14.935    14.941    14.947    14.954    14.961    14.970    14.979    15.004    15.011    15.016    15.021    15.025    15.037    15.067    15.065    15.076    15.083    15.090    15.102    15.107    15.118    15.125    15.132    15.148    15.163    15.179    15.187    15.191    15.202    15.225    15.230    15.235    15.244    15.251    15.276    15.272    15.307    15.315    15.319    15.322    15.328    15.332    15.341    15.362    15.365    15.368    15.379    15.387    15.391    15.394    15.404    15.428    15.442    15.450    15.457    15.462    15.475    15.485    15.489    15.500    15.511    15.520    15.532    15.545    15.548    15.555    15.557    15.594    15.597    15.602    15.616    15.622    15.632    15.637    15.639    15.646    15.660    15.667    15.672    15.676    15.681    15.710    15.720    15.726    15.733    15.740    15.752    15.763    15.771    15.781    15.789    15.798    15.797    15.800    15.842    15.840    15.852    15.860    15.870    15.879    15.885    15.891    15.896    15.907    15.910    15.928    15.959    15.962    15.970    15.977    15.980    15.983    15.985    15.987    15.987    15.987    15.985    15.987    15.987    15.985    15.987    15.987    15.985    15.983    15.980    15.977    15.970    15.969    15.946    15.939    15.921    15.904    15.898    15.891    15.881    15.874    15.870    15.863    15.857    15.848    15.837    15.827    15.817    15.810    15.802    15.791    15.771    15.764    15.761    15.757    15.752    15.730    15.728    15.727    15.709    15.697    15.685    15.680    15.663    15.658    15.655    15.652    15.644    15.639    15.617    15.607    15.602    15.597    15.586    15.570    15.565    15.558    15.555    15.552    15.540    15.530    15.511    15.504    15.494    15.489    15.482    15.478    15.475    15.464    15.440    15.432    15.419    15.417    15.413    15.407    15.397    15.386    15.376    15.370    15.362    15.358    15.346    15.341
     5.574     5.557     5.562     5.508     5.539     5.531     5.528     5.524     5.433     5.522     5.537     5.510     5.517     5.513     5.508     5.513     5.521     5.518     5.521     5.499     5.528     5.530     5.495     5.490     5.499     5.365     5.370     5.362     5.355     5.348     5.341     5.322     5.341     5.348     5.370     5.487     5.492     5.467     5.470     5.355     5.362     5.311     5.305     5.271     5.305     5.298     5.306     5.355     5.400     5.489     5.483     5.503     5.446     5.490     5.495     5.497     5.368     5.348     5.341     5.346     5.313     5.306     5.298     5.289     5.271     5.298     5.267     5.258     5.258     5.254     5.248     5.244     5.242     5.240     5.231     5.231     5.238     5.231     5.231     5.240     5.242     5.242     5.240     5.231     5.231     5.238     5.231     5.231     5.240     5.242     5.244     5.248     5.254     5.258     5.260     5.267     5.298     5.306     5.352     5.371     5.389     5.398     5.432     5.477     5.472     5.357     5.350     5.398     5.405     5.507     5.348     5.355     5.348     5.505     5.405     5.400     5.406     5.547     5.518     5.528     5.513     5.518     5.521     5.515     5.521     5.515     5.518     5.522     5.518     5.510     5.518     5.548     5.398     5.566     5.562     5.518     5.562     5.558     5.555     5.558     5.560     5.552     5.560     5.563     5.562     5.555     5.563     5.566     5.571     5.568     5.571     5.574     5.571     5.573     5.574     5.570     5.565     5.565     5.568     5.565     5.560     5.566     5.560     5.562     5.563     5.570     5.571     5.541     5.577     5.563     5.571     5.565     5.570     5.550     5.557     5.550     5.553     5.547     5.547     5.550     5.547     5.550     5.557     5.552     5.558     5.555     5.560     5.563     5.560     5.562     5.557     5.548     5.539     5.548     5.555     5.547     5.552     5.558     5.552     5.560     5.566     5.563     5.563     5.562     5.563     5.566     5.562     5.557     5.548     5.577     5.571     5.576     5.571     5.573     5.568     5.563     5.568     5.558     5.557     5.550     5.552     5.555     5.553     5.552     5.562     5.555     5.560     5.576     5.573     5.571     5.576     5.571     5.571     5.565     5.558     5.562     5.558     5.560     5.557     5.562     5.557     5.555     5.562     5.558     5.558     5.557     5.557     5.560     5.558     5.553     5.558     5.560     5.553     5.558     5.565     5.557     5.563     5.562     5.553     5.557     5.555     5.552     5.555     5.553     5.548     5.547     5.553     5.547     5.560     5.550     5.557     5.577     5.583     5.563     5.577     5.568     5.568     5.566     5.562     5.568     5.563     5.558     5.571     5.570     5.562     5.558     5.562     5.557     5.555     5.557     5.553     5.553     5.552     5.552     5.555     5.555     5.550     5.553     5.547     5.541     5.565     5.566     5.566     5.562     5.565     5.512     5.507     5.512     5.528     5.515     5.530     5.497     5.548     5.547     5.500     5.553     5.547     5.550     5.547     5.517     5.495     5.526     5.512     5.515     5.510     5.517     5.515     5.508     5.499     5.507     5.505     5.499     5.492     5.497     5.489     5.480     5.477     5.477     5.478     5.474     5.481     5.478     5.472     5.475     5.469     5.477     5.466     5.462     5.478     5.472     5.483     5.456     5.459     5.503     5.477     5.503     5.466     5.487     5.477     5.480     5.477     5.480     5.483     5.487     5.483     5.446     5.466     5.448     5.415     5.448     5.467     5.297     5.260     5.256     5.248     5.248     5.248     5.248     5.248     5.248     5.248     5.248     5.248     5.248     5.250     5.256     5.267     5.267     5.256     5.248     5.250     5.258     5.271     5.271     5.258     5.250     5.248     5.256     5.478     5.265     5.256     5.248     5.250     5.250     5.258     5.305     5.298     5.267     5.258     5.250     5.250     5.248     5.250     5.248     5.250     5.248     5.250     5.248     5.250     5.248     5.250     5.248     5.250     5.248     5.250     5.248     5.250     5.256     5.271     5.271     5.258     5.250     5.248     5.250     5.250     5.250     5.250     5.250     5.250     5.258     5.265     5.322     5.455     5.438     5.461     5.466     5.428     5.492     5.414     5.499     5.428     5.481     5.487     5.480     5.472     5.469     5.469     5.449     5.469     5.475     5.472     5.466     5.448     5.462     5.453     5.458     5.458     5.449     5.450     5.452     5.449     5.453     5.456     5.459     5.469     5.469     5.469     5.466     5.469     5.474     5.470     5.477     5.481     5.478     5.481     5.490     5.512     5.507     5.513     5.508     5.512     5.505     5.500     5.508     5.502     5.507     5.513     5.510     5.464     5.466     5.472     5.527     5.548     5.552     5.550     5.548     5.541     5.521     5.552     5.552     5.550     5.547     5.548     5.541     5.548     5.543     5.552     5.568     5.550     5.565     5.568     5.563     5.568     5.573     5.523     5.574     5.576     5.576     5.577     5.571     5.573     5.570     5.565     5.568     5.573     5.568     5.592     5.566     5.592     5.585     5.585     5.604     5.598     5.602     5.597     5.602     5.602     5.598     5.600     5.602     5.607     5.612     5.598     5.613     5.606     5.609     5.612     5.618     5.606     5.616     5.609     5.587     5.606     5.568     5.604     5.606     5.610     5.607     5.609     5.606     5.606     5.612     5.616     5.618     5.620     5.614     5.616     5.648     5.643     5.642     5.638     5.640     5.639     5.636     5.642     5.622     5.626     5.620     5.622     5.622     5.629     5.664     5.671     5.666     5.655     5.674     5.673     5.673     5.606     5.667     5.671     5.662     5.642     5.677     5.670     5.704     5.655     5.710     5.648     5.719     5.700     5.722     5.691     5.687     5.692     5.729     5.682     5.705     5.680     5.729     5.729     5.725     5.720     5.719     5.715     5.714     5.722     5.727     5.725     5.733     5.737     5.737     5.741     5.739     5.741     5.739     5.744     5.743     5.743     5.746     5.744     5.750     5.753     5.743     5.746     5.757     5.760     5.760     5.763     5.765     5.757     5.765     5.763     5.770     5.777     5.777     5.781     5.781     5.783     5.781     5.785     5.781     5.785     5.788     5.786     5.788     5.790     5.790     5.790     5.795     5.798     5.796     5.796     5.802     5.802     5.812     5.811     5.811     5.809     5.811     5.812     5.812     5.814     5.812     5.812     5.816     5.818     5.818     5.820     5.823     5.821     5.824     5.826     5.826     5.827     5.832     5.835     5.835     5.840     5.843     5.845     5.847     5.850     5.855     5.856     5.856     5.859     5.859     5.862     5.864     5.865     5.868     5.870     5.873     5.876     5.879     5.879     5.882     5.888     5.888     5.890     5.893     5.893     5.894     5.896     5.896     5.899     5.904     5.904     5.908     5.908     5.908     5.910     5.910     5.911     5.915     5.917     5.917     5.922     5.925     5.926     5.927     5.930     5.932     5.935     5.937     5.941     5.942     5.946     5.950     5.950     5.953     5.954     5.959     5.962     5.964     5.967     5.972     5.974     5.977     5.981     5.985     5.987     5.991     5.994     5.998     6.002     6.003     6.007     6.011     6.012     6.016     6.019     6.020     6.022     6.024     6.025     6.027     6.028     6.030     6.033     6.035     6.037     6.039     6.043     6.043     6.048     6.049     6.052     6.054     6.055     6.055     6.057     6.055     6.061     6.063     6.066     6.068     6.070     6.070     6.073     6.074     6.077     6.079     6.080     6.082     6.083     6.086     6.088     6.091     6.092     6.094     6.097     6.098     6.100     6.104     6.106     6.107     6.111     6.113     6.115     6.119     6.119     6.121     6.122     6.125     6.127     6.129     6.130     6.132     6.135     6.137     6.141     6.142     6.146     6.149     6.152     6.152     6.155     6.159     6.160     6.162     6.165     6.168     6.168     6.171     6.174     6.176     6.179     6.182     6.183     6.185     6.189     6.193     6.194     6.196     6.198     6.200     6.201     6.203     6.208     6.212     6.215     6.218     6.222     6.222     6.223     6.227     6.230     6.230     6.232     6.235     6.238     6.241     6.241     6.242     6.245     6.247     6.248     6.252     6.253     6.255     6.258     6.260     6.263     6.265     6.269     6.269     6.272     6.274     6.275     6.278     6.280     6.283     6.283     6.287     6.290     6.292     6.294     6.297     6.299     6.302     6.305     6.305     6.309     6.310     6.312     6.315     6.318     6.319     6.321     6.324     6.326     6.328     6.329     6.332     6.335     6.337     6.340     6.343     6.344     6.346     6.349     6.352     6.355     6.357     6.360     6.363     6.366     6.370     6.372     6.372     6.375     6.379     6.382     6.385     6.388     6.390     6.391     6.395     6.396     6.400     6.402     6.404     6.405     6.405     6.405     6.408     6.411     6.412     6.413     6.415     6.416     6.419     6.420     6.420     6.422     6.424     6.425     6.427     6.428     6.430     6.432     6.433     6.437     6.438     6.440     6.440     6.441     6.443     6.445     6.446     6.448     6.449     6.452     6.455     6.456     6.458     6.461     6.463     6.464     6.469     6.470     6.472     6.474     6.477     6.478     6.481     6.483     6.487     6.488     6.492     6.493     6.496     6.498     6.500     6.503     6.507     6.508     6.510     6.513     6.517     6.518     6.521     6.522     6.525     6.526     6.529     6.530     6.533     6.535     6.541     6.542     6.546     6.550     6.554     6.554     6.557     6.560     6.562     6.565     6.568     6.572     6.576     6.579     6.583     6.586     6.590     6.591     6.593     6.598     6.599     6.604     6.607     6.611     6.615     6.618     6.621     6.623     6.627     6.631     6.633     6.637     6.643     6.646     6.650     6.654     6.657     6.659     6.662     6.666     6.670     6.674     6.678     6.683     6.686     6.689     6.691     6.695     6.699     6.705     6.708     6.713     6.716     6.722     6.725     6.729     6.733     6.738     6.741     6.745     6.750     6.754     6.758     6.762     6.765     6.770     6.775     6.780     6.785     6.790     6.793     6.798     6.802     6.807     6.812     6.817     6.822     6.828     6.833     6.839     6.843     6.848     6.852     6.855     6.861     6.865     6.871     6.876     6.880     6.885     6.889     6.893     6.900     6.905     6.912     6.917     6.921     6.927     6.930     6.937     6.941     6.948     6.954     6.960     6.966     6.974     6.982     6.989     6.998     7.007     7.017     7.026     7.035     7.046     7.056     7.067     7.077     7.089     7.101     7.113     7.127     7.140     7.154     7.167     7.182     7.195     7.212     7.226     7.242     7.259     7.274     7.289     7.306     7.322     7.338     7.355     7.372     7.390     7.407     7.425     7.442     7.462     7.479     7.496     7.515     7.533     7.552     7.570     7.589     7.609     7.628     7.648     7.667     7.687     7.707     7.728     7.748     7.769     7.788     7.808     7.829     7.847     7.867     7.885     7.904     7.922     7.940     7.957     7.975     7.993     8.008     8.028     8.043     8.059     8.078     8.094     8.111     8.129     8.146     8.163     8.181     8.198     8.216     8.233     8.252     8.268     8.288     8.306     8.324     8.342     8.361     8.378     8.399     8.417     8.435     8.453     8.470     8.488     8.509     8.526     8.546     8.564     8.583     8.602     8.622     8.639     8.658     8.677     8.697     8.715     8.733     8.752     8.772     8.791     8.810     8.831     8.850     8.867     8.890     8.908     8.927     8.946     8.965     8.983     9.003     9.024     9.042     9.060     9.080     9.098     9.118     9.137     9.154     9.171     9.188     9.205     9.223     9.240     9.256     9.272     9.287     9.300     9.314     9.329     9.344     9.357     9.370     9.383     9.397     9.409     9.421     9.433     9.442     9.455     9.467     9.478     9.490     9.498     9.510     9.525     9.534     9.545     9.556     9.568     9.579     9.589     9.602     9.611     9.624     9.637     9.646     9.656     9.670     9.681     9.692     9.704     9.717     9.728     9.737     9.752     9.763     9.776     9.787     9.798     9.809     9.821     9.833     9.846     9.857     9.870     9.882     9.895     9.905     9.920     9.933     9.946     9.959     9.971     9.985     9.998    10.010    10.024    10.037    10.048    10.061    10.076    10.091    10.106    10.121    10.133    10.148    10.165    10.178    10.190    10.204    10.217    10.232    10.245    10.259    10.272    10.285    10.300    10.315    10.331    10.345    10.358    10.375    10.391    10.404    10.420    10.433    10.447    10.462    10.477    10.489    10.504    10.518    10.530    10.546    10.561    10.574    10.589    10.604    10.617    10.632    10.648    10.663    10.674    10.689    10.704    10.718    10.732    10.746    10.761    10.774    10.790    10.804    10.819    10.833    10.847    10.862    10.876    10.888    10.904    10.921    10.933    10.947    10.963    10.977    10.993    11.008    11.024    11.036    11.055    11.070    11.087    11.102    11.116    11.133    11.150    11.167    11.185    11.202    11.219    11.233    11.252    11.266    11.283    11.298    11.314    11.331    11.348    11.364    11.380    11.398    11.415    11.432    11.450    11.464    11.481    11.497    11.519    11.536    11.555    11.573    11.593    11.612    11.630    11.652    11.671    11.691    11.709    11.731    11.752    11.771    11.793    11.813    11.835    11.855    11.877    11.902    11.919    11.941    11.967    11.989    12.011    12.035    12.059    12.081    12.106    12.126    12.148    12.176    12.200    12.219    12.243    12.264    12.289    12.315    12.339    12.362    12.390    12.412    12.435    12.463    12.485    12.509    12.535    12.557    12.578    12.605    12.627    12.650    12.672    12.695    12.721    12.743    12.766    12.786    12.807    12.828    12.850    12.870    12.890    12.912    12.931    12.951    12.972    12.991    13.009    13.031    13.050    13.070    13.087    13.109    13.128    13.150    13.169    13.190    13.209    13.228    13.248    13.267    13.288    13.307    13.325    13.343    13.362    13.379    13.396    13.412    13.428    13.444    13.462    13.478    13.498    13.516    13.535    13.555    13.575    13.595    13.612    13.632    13.650    13.669    13.687    13.705    13.723    13.741    13.763    13.783    13.802    13.822    13.840    13.860    13.880    13.898    13.918    13.936    13.957    13.975    13.998    14.020    14.041    14.058    14.085    14.100    14.119    14.139    14.161    14.178    14.199    14.222    14.240    14.262    14.283    14.304    14.320    14.337    14.353    14.369    14.381    14.393    14.404    14.415    14.425    14.437    14.448    14.459    14.473    14.483    14.493    14.508    14.520    14.531    14.539    14.550    14.560    14.574    14.589    14.601    14.611    14.628    14.660    14.670    14.678    14.685    14.706    14.715    14.723    14.735    14.750    14.759    14.769    14.775    14.781    14.792    14.801    14.807    14.820    14.829    14.836    14.842    14.844    14.867    14.873    14.886    14.897    14.904    14.913    14.928    14.935    14.943    14.946    14.954    14.963    14.972    14.977    14.993    15.007    15.014    15.024    15.029    15.033    15.040    15.064    15.070    15.079    15.095    15.100    15.107    15.121    15.125    15.135    15.146    15.153    15.179    15.186    15.185    15.209    15.215    15.223    15.235    15.248    15.250    15.274    15.274    15.298    15.305    15.322    15.325    15.328    15.337    15.341    15.363    15.370    15.372    15.376    15.387    15.390    15.394    15.402    15.421    15.435    15.442    15.457    15.459    15.472    15.485    15.489    15.498    15.512    15.519    15.542    15.546    15.549    15.554    15.562    15.575    15.593    15.599    15.612    15.622    15.633    15.639    15.642    15.649    15.658    15.665    15.672    15.676    15.683    15.689    15.709    15.726    15.730    15.739    15.749    15.756    15.772    15.780    15.789    15.799    15.803    15.809    15.828    15.843    15.854    15.857    15.870    15.881    15.883    15.891    15.896    15.916    15.919    15.926    15.935    15.970    15.974    15.977    15.980    15.985    15.987    15.987    15.985    15.989    15.989    15.987    15.985    15.985    15.985    15.985    15.985    15.985    15.980    15.977    15.970    15.950    15.939    15.935    15.925    15.904    15.898    15.892    15.883    15.879    15.872    15.865    15.858    15.852    15.839    15.829    15.818    15.810    15.793    15.787    15.775    15.770    15.766    15.761    15.740    15.733    15.730    15.724    15.709    15.702    15.692    15.676    15.670    15.660    15.655    15.653    15.642    15.637    15.619    15.609    15.603    15.596    15.588    15.574    15.569    15.563    15.558    15.554    15.537    15.533    15.519    15.511    15.498    15.491    15.487    15.482    15.479    15.471    15.442    15.437    15.424    15.418    15.413    15.409    15.398    15.391    15.379    15.376    15.366    15.359    15.348    15.345
     5.570     5.574     5.537     5.523     5.563     5.517     5.520     5.524     5.529     5.537     5.355     5.348     5.512     5.521     5.515     5.532     5.518     5.513     5.526     5.522     5.529     5.518     5.533     5.500     5.507     5.480     5.499     5.368     5.362     5.355     5.348     5.355     5.350     5.398     5.503     5.494     5.500     5.507     5.358     5.350     5.355     5.362     5.313     5.305     5.298     5.305     5.300     5.346     5.353     5.362     5.492     5.497     5.478     5.497     5.502     5.398     5.375     5.343     5.322     5.341     5.322     5.350     5.329     5.298     5.316     5.306     5.297     5.267     5.258     5.256     5.254     5.248     5.244     5.242     5.240     5.240     5.242     5.240     5.240     5.242     5.250     5.250     5.242     5.240     5.240     5.242     5.240     5.240     5.242     5.244     5.248     5.254     5.256     5.258     5.267     5.291     5.300     5.313     5.358     5.367     5.396     5.406     5.427     5.362     5.355     5.348     5.355     5.517     5.400     5.500     5.537     5.547     5.505     5.502     5.398     5.510     5.548     5.513     5.508     5.513     5.527     5.515     5.512     5.526     5.518     5.523     5.520     5.518     5.510     5.537     5.535     5.539     5.510     5.562     5.563     5.562     5.558     5.566     5.562     5.489     5.565     5.560     5.563     5.555     5.548     5.563     5.568     5.562     5.550     5.573     5.568     5.570     5.576     5.527     5.577     5.578     5.577     5.571     5.565     5.568     5.568     5.565     5.570     5.566     5.563     5.568     5.571     5.571     5.576     5.571     5.566     5.571     5.565     5.557     5.570     5.555     5.560     5.552     5.552     5.555     5.548     5.553     5.548     5.555     5.563     5.560     5.562     5.558     5.563     5.557     5.565     5.555     5.547     5.562     5.560     5.555     5.565     5.563     5.568     5.573     5.566     5.570     5.566     5.563     5.568     5.565     5.573     5.553     5.580     5.578     5.576     5.578     5.574     5.574     5.568     5.571     5.565     5.568     5.563     5.557     5.563     5.558     5.565     5.557     5.568     5.560     5.578     5.565     5.571     5.578     5.573     5.577     5.581     5.580     5.563     5.566     5.562     5.566     5.563     5.558     5.562     5.558     5.562     5.563     5.565     5.560     5.563     5.558     5.560     5.558     5.558     5.555     5.570     5.573     5.568     5.562     5.565     5.565     5.560     5.563     5.558     5.560     5.555     5.555     5.552     5.552     5.550     5.557     5.565     5.571     5.552     5.558     5.585     5.587     5.565     5.568     5.565     5.571     5.568     5.573     5.568     5.571     5.568     5.560     5.568     5.562     5.566     5.563     5.558     5.560     5.557     5.560     5.558     5.562     5.557     5.560     5.557     5.553     5.560     5.547     5.568     5.550     5.543     5.566     5.548     5.557     5.510     5.518     5.500     5.519     5.499     5.550     5.550     5.489     5.507     5.512     5.505     5.550     5.500     5.520     5.517     5.520     5.500     5.518     5.510     5.507     5.513     5.507     5.503     5.508     5.502     5.495     5.499     5.490     5.497     5.487     5.481     5.480     5.485     5.487     5.472     5.481     5.474     5.478     5.474     5.443     5.472     5.478     5.474     5.449     5.470     5.500     5.477     5.497     5.458     5.462     5.470     5.492     5.489     5.487     5.480     5.474     5.489     5.487     5.494     5.443     5.461     5.494     5.500     5.478     5.461     5.467     5.271     5.265     5.258     5.258     5.258     5.252     5.258     5.252     5.258     5.258     5.258     5.258     5.258     5.265     5.348     5.472     5.267     5.258     5.260     5.267     5.481     5.467     5.260     5.260     5.258     5.265     5.322     5.480     5.265     5.258     5.260     5.260     5.305     5.322     5.485     5.313     5.267     5.258     5.258     5.258     5.252     5.258     5.258     5.258     5.258     5.258     5.252     5.258     5.258     5.258     5.258     5.258     5.258     5.258     5.258     5.260     5.478     5.480     5.258     5.258     5.258     5.258     5.258     5.258     5.258     5.258     5.258     5.267     5.298     5.443     5.505     5.510     5.512     5.433     5.499     5.503     5.497     5.497     5.485     5.490     5.485     5.477     5.474     5.477     5.470     5.475     5.478     5.478     5.459     5.474     5.469     5.469     5.456     5.462     5.461     5.453     5.453     5.453     5.449     5.453     5.459     5.455     5.470     5.472     5.474     5.469     5.475     5.472     5.477     5.481     5.485     5.490     5.485     5.497     5.517     5.515     5.512     5.494     5.512     5.510     5.517     5.500     5.532     5.500     5.508     5.470     5.550     5.548     5.560     5.555     5.535     5.535     5.541     5.560     5.558     5.467     5.547     5.552     5.548     5.552     5.553     5.548     5.557     5.550     5.557     5.568     5.571     5.568     5.571     5.568     5.563     5.576     5.528     5.581     5.583     5.580     5.580     5.578     5.571     5.574     5.570     5.565     5.570     5.580     5.590     5.573     5.597     5.604     5.609     5.610     5.606     5.610     5.606     5.609     5.602     5.604     5.598     5.604     5.604     5.613     5.616     5.606     5.610     5.606     5.618     5.618     5.600     5.593     5.606     5.613     5.610     5.606     5.570     5.613     5.609     5.613     5.607     5.604     5.610     5.607     5.622     5.620     5.618     5.617     5.622     5.635     5.640     5.642     5.635     5.639     5.643     5.639     5.635     5.629     5.657     5.626     5.671     5.670     5.631     5.629     5.679     5.676     5.674     5.673     5.607     5.606     5.667     5.682     5.683     5.666     5.662     5.670     5.666     5.713     5.714     5.719     5.654     5.659     5.655     5.661     5.657     5.689     5.730     5.680     5.685     5.735     5.733     5.712     5.707     5.704     5.720     5.722     5.719     5.720     5.724     5.729     5.720     5.739     5.741     5.720     5.725     5.744     5.746     5.748     5.744     5.746     5.744     5.741     5.741     5.748     5.754     5.748     5.755     5.746     5.762     5.766     5.768     5.770     5.770     5.764     5.774     5.779     5.776     5.779     5.781     5.786     5.781     5.788     5.786     5.786     5.790     5.792     5.789     5.790     5.795     5.792     5.795     5.792     5.798     5.802     5.796     5.799     5.807     5.812     5.812     5.814     5.812     5.816     5.814     5.818     5.818     5.818     5.818     5.821     5.820     5.823     5.824     5.826     5.830     5.829     5.830     5.833     5.837     5.838     5.838     5.838     5.843     5.847     5.850     5.853     5.855     5.858     5.861     5.862     5.862     5.864     5.865     5.868     5.870     5.873     5.874     5.876     5.877     5.881     5.883     5.885     5.890     5.893     5.894     5.896     5.896     5.897     5.899     5.902     5.902     5.906     5.908     5.911     5.911     5.911     5.913     5.915     5.918     5.918     5.918     5.921     5.928     5.928     5.929     5.932     5.933     5.937     5.941     5.942     5.944     5.946     5.951     5.953     5.956     5.957     5.960     5.963     5.966     5.970     5.974     5.977     5.979     5.982     5.987     5.989     5.992     5.998     6.000     6.004     6.006     6.011     6.014     6.019     6.019     6.022     6.024     6.027     6.028     6.030     6.031     6.033     6.035     6.037     6.037     6.039     6.042     6.043     6.048     6.052     6.054     6.055     6.057     6.059     6.061     6.061     6.063     6.066     6.068     6.068     6.071     6.071     6.073     6.074     6.076     6.079     6.080     6.082     6.085     6.086     6.088     6.091     6.092     6.094     6.097     6.098     6.100     6.104     6.106     6.107     6.111     6.113     6.115     6.119     6.119     6.122     6.122     6.123     6.126     6.128     6.130     6.132     6.135     6.137     6.141     6.144     6.146     6.148     6.150     6.153     6.155     6.159     6.159     6.162     6.165     6.167     6.168     6.171     6.174     6.176     6.179     6.181     6.183     6.187     6.187     6.191     6.193     6.196     6.198     6.201     6.203     6.203     6.207     6.212     6.213     6.215     6.220     6.222     6.225     6.227     6.229     6.232     6.233     6.235     6.238     6.239     6.241     6.242     6.244     6.247     6.248     6.252     6.253     6.257     6.258     6.260     6.262     6.263     6.266     6.269     6.272     6.274     6.277     6.278     6.280     6.283     6.285     6.287     6.289     6.292     6.294     6.296     6.299     6.302     6.305     6.305     6.309     6.310     6.312     6.315     6.317     6.318     6.321     6.324     6.325     6.328     6.331     6.332     6.335     6.337     6.340     6.341     6.344     6.347     6.349     6.352     6.354     6.357     6.361     6.363     6.364     6.367     6.370     6.374     6.377     6.379     6.381     6.383     6.387     6.388     6.391     6.395     6.396     6.400     6.402     6.404     6.406     6.408     6.409     6.411     6.412     6.413     6.415     6.416     6.419     6.420     6.422     6.424     6.425     6.427     6.428     6.430     6.430     6.432     6.433     6.435     6.437     6.438     6.440     6.443     6.445     6.446     6.446     6.448     6.449     6.452     6.453     6.455     6.458     6.459     6.461     6.463     6.464     6.469     6.470     6.474     6.475     6.477     6.478     6.481     6.483     6.487     6.488     6.492     6.493     6.495     6.498     6.502     6.503     6.507     6.508     6.512     6.513     6.517     6.518     6.521     6.522     6.525     6.526     6.529     6.530     6.533     6.535     6.539     6.542     6.546     6.548     6.551     6.553     6.557     6.558     6.561     6.564     6.566     6.570     6.574     6.578     6.579     6.585     6.587     6.590     6.593     6.595     6.599     6.604     6.605     6.609     6.613     6.616     6.619     6.622     6.624     6.628     6.631     6.635     6.641     6.645     6.648     6.651     6.654     6.659     6.661     6.663     6.667     6.672     6.676     6.679     6.686     6.687     6.690     6.694     6.696     6.702     6.705     6.710     6.713     6.716     6.722     6.727     6.730     6.733     6.738     6.742     6.745     6.750     6.755     6.759     6.764     6.767     6.770     6.775     6.780     6.785     6.788     6.795     6.798     6.802     6.807     6.812     6.817     6.822     6.828     6.833     6.839     6.841     6.847     6.852     6.857     6.863     6.866     6.871     6.876     6.881     6.885     6.890     6.895     6.900     6.905     6.912     6.917     6.921     6.927     6.932     6.937     6.943     6.948     6.956     6.961     6.967     6.974     6.982     6.989     6.998     7.005     7.015     7.025     7.035     7.046     7.056     7.066     7.077     7.089     7.100     7.113     7.125     7.138     7.152     7.166     7.180     7.195     7.210     7.226     7.242     7.257     7.274     7.289     7.306     7.322     7.339     7.357     7.374     7.392     7.410     7.427     7.444     7.463     7.482     7.500     7.519     7.537     7.555     7.574     7.592     7.611     7.629     7.648     7.669     7.687     7.707     7.726     7.747     7.767     7.787     7.807     7.827     7.847     7.866     7.886     7.904     7.922     7.942     7.960     7.976     7.994     8.012     8.029     8.047     8.064     8.079     8.097     8.115     8.132     8.150     8.166     8.183     8.200     8.218     8.235     8.252     8.270     8.288     8.306     8.325     8.342     8.360     8.378     8.396     8.416     8.433     8.450     8.472     8.488     8.507     8.525     8.543     8.562     8.581     8.600     8.618     8.639     8.657     8.674     8.692     8.711     8.732     8.750     8.769     8.787     8.808     8.826     8.846     8.863     8.882     8.902     8.923     8.943     8.961     8.979     8.998     9.017     9.037     9.057     9.074     9.093     9.113     9.133     9.149     9.168     9.187     9.204     9.221     9.237     9.254     9.270     9.287     9.302     9.317     9.333     9.347     9.361     9.374     9.388     9.402     9.416     9.427     9.441     9.451     9.463     9.475     9.487     9.498     9.509     9.520     9.530     9.545     9.556     9.566     9.576     9.589     9.600     9.610     9.622     9.633     9.645     9.657     9.666     9.678     9.690     9.702     9.715     9.726     9.735     9.749     9.761     9.771     9.783     9.797     9.809     9.819     9.832     9.842     9.855     9.866     9.879     9.892     9.904     9.916     9.929     9.941     9.954     9.966     9.980     9.992    10.005    10.020    10.030    10.046    10.058    10.069    10.082    10.098    10.113    10.126    10.141    10.154    10.167    10.181    10.197    10.210    10.224    10.236    10.250    10.264    10.278    10.292    10.308    10.320    10.335    10.350    10.365    10.381    10.394    10.408    10.424    10.438    10.454    10.469    10.482    10.495    10.509    10.522    10.538    10.551    10.565    10.579    10.592    10.607    10.622    10.635    10.650    10.667    10.682    10.694    10.706    10.722    10.735    10.750    10.764    10.778    10.792    10.805    10.823    10.837    10.850    10.865    10.879    10.893    10.908    10.922    10.936    10.954    10.967    10.982    10.997    11.013    11.027    11.040    11.056    11.072    11.087    11.104    11.121    11.137    11.150    11.167    11.183    11.202    11.219    11.235    11.250    11.267    11.283    11.300    11.316    11.331    11.348    11.364    11.380    11.398    11.413    11.432    11.450    11.468    11.485    11.499    11.516    11.533    11.554    11.573    11.589    11.609    11.628    11.649    11.668    11.685    11.705    11.724    11.746    11.767    11.789    11.808    11.830    11.852    11.872    11.893    11.917    11.938    11.960    11.979    12.002    12.026    12.052    12.071    12.094    12.116    12.141    12.162    12.185    12.212    12.235    12.256    12.280    12.305    12.330    12.351    12.375    12.398    12.423    12.449    12.475    12.498    12.519    12.548    12.571    12.594    12.616    12.642    12.663    12.687    12.709    12.732    12.755    12.779    12.802    12.822    12.842    12.865    12.885    12.905    12.925    12.945    12.966    12.987    13.006    13.026    13.046    13.064    13.085    13.106    13.123    13.146    13.163    13.186    13.206    13.226    13.245    13.264    13.283    13.307    13.326    13.345    13.362    13.380    13.400    13.416    13.435    13.450    13.466    13.485    13.502    13.522    13.542    13.562    13.581    13.600    13.622    13.641    13.663    13.679    13.695    13.715    13.730    13.748    13.767    13.783    13.808    13.826    13.847    13.867    13.887    13.903    13.924    13.940    13.962    13.977    14.000    14.026    14.050    14.066    14.085    14.101    14.120    14.137    14.160    14.183    14.202    14.221    14.246    14.262    14.278    14.298    14.314    14.329    14.345    14.355    14.367    14.381    14.393    14.402    14.415    14.425    14.439    14.448    14.459    14.470    14.480    14.490    14.504    14.511    14.525    14.533    14.542    14.553    14.562    14.572    14.587    14.594    14.606    14.639    14.652    14.660    14.676    14.681    14.706    14.717    14.724    14.743    14.748    14.754    14.772    14.778    14.787    14.797    14.806    14.815    14.824    14.831    14.839    14.844    14.855    14.867    14.873    14.882    14.898    14.905    14.921    14.932    14.938    14.944    14.951    14.959    14.968    14.976    14.983    15.004    15.013    15.026    15.029    15.035    15.040    15.060    15.067    15.077    15.093    15.099    15.105    15.119    15.126    15.135    15.140    15.158    15.170    15.183    15.193    15.204    15.217    15.221    15.235    15.244    15.248    15.260    15.276    15.278    15.304    15.316    15.330    15.335    15.341    15.343    15.348    15.368    15.376    15.377    15.383    15.385    15.389    15.406    15.415    15.435    15.442    15.455    15.457    15.465    15.487    15.491    15.500    15.507    15.522    15.532    15.550    15.552    15.558    15.563    15.566    15.588    15.597    15.605    15.624    15.635    15.637    15.644    15.652    15.655    15.665    15.672    15.678    15.683    15.690    15.705    15.716    15.728    15.735    15.746    15.754    15.763    15.778    15.789    15.795    15.809    15.812    15.826    15.839    15.850    15.855    15.872    15.877    15.882    15.889    15.896    15.919    15.923    15.928    15.935    15.946    15.972    15.975    15.979    15.983    15.989    15.989    15.989    15.991    15.989    15.987    15.985    15.985    15.985    15.987    15.983    15.980    15.980    15.974    15.969    15.946    15.941    15.937    15.928    15.919    15.901    15.892    15.883    15.881    15.874    15.866    15.861    15.854    15.837    15.830    15.820    15.809    15.795    15.787    15.778    15.772    15.768    15.763    15.746    15.735    15.731    15.716    15.709    15.702    15.690    15.678    15.672    15.665    15.658    15.652    15.646    15.635    15.626    15.612    15.599    15.594    15.590    15.580    15.570    15.565    15.562    15.557    15.533    15.532    15.522    15.519    15.500    15.494    15.489    15.485    15.477    15.471    15.448    15.440    15.435    15.423    15.417    15.407    15.402    15.387    15.383    15.377    15.370    15.363    15.354    15.350
     5.574     5.539     5.573     5.518     5.539     5.520     5.560     5.524     5.518     5.535     5.517     5.519     5.515     5.537     5.535     5.535     5.522     5.519     5.522     5.527     5.524     5.523     5.518     5.532     5.499     5.472     5.477     5.470     5.370     5.364     5.370     5.365     5.398     5.405     5.508     5.505     5.477     5.497     5.364     5.368     5.362     5.368     5.360     5.313     5.306     5.300     5.346     5.339     5.346     5.353     5.497     5.503     5.470     5.505     5.500     5.505     5.409     5.348     5.329     5.322     5.329     5.370     5.346     5.317     5.322     5.302     5.300     5.289     5.262     5.258     5.256     5.254     5.248     5.246     5.244     5.244     5.244     5.244     5.244     5.246     5.254     5.254     5.252     5.246     5.244     5.244     5.244     5.246     5.248     5.254     5.254     5.256     5.258     5.260     5.269     5.291     5.300     5.345     5.353     5.372     5.391     5.400     5.432     5.370     5.348     5.355     5.515     5.512     5.481     5.510     5.550     5.533     5.552     5.503     5.526     5.400     5.503     5.548     5.515     5.535     5.518     5.520     5.519     5.524     5.521     5.519     5.522     5.524     5.537     5.545     5.503     5.547     5.545     5.513     5.539     5.565     5.563     5.539     5.566     5.539     5.571     5.565     5.543     5.547     5.541     5.563     5.560     5.565     5.574     5.570     5.574     5.580     5.580     5.578     5.576     5.576     5.573     5.578     5.578     5.570     5.576     5.571     5.566     5.573     5.568     5.576     5.574     5.565     5.577     5.570     5.576     5.565     5.570     5.563     5.568     5.558     5.553     5.557     5.552     5.550     5.555     5.548     5.560     5.562     5.558     5.562     5.558     5.562     5.562     5.563     5.558     5.563     5.566     5.563     5.566     5.562     5.568     5.560     5.574     5.571     5.519     5.568     5.571     5.565     5.566     5.568     5.576     5.573     5.581     5.583     5.580     5.545     5.580     5.571     5.574     5.577     5.578     5.562     5.571     5.563     5.560     5.565     5.560     5.566     5.581     5.563     5.568     5.571     5.581     5.581     5.577     5.576     5.581     5.581     5.577     5.565     5.566     5.565     5.566     5.566     5.570     5.565     5.570     5.566     5.570     5.565     5.568     5.565     5.568     5.565     5.573     5.571     5.560     5.574     5.573     5.565     5.566     5.566     5.563     5.562     5.565     5.560     5.562     5.565     5.560     5.555     5.600     5.568     5.571     5.566     5.597     5.568     5.565     5.588     5.570     5.574     5.574     5.573     5.573     5.571     5.577     5.577     5.574     5.570     5.573     5.566     5.563     5.566     5.563     5.565     5.562     5.565     5.566     5.562     5.560     5.562     5.562     5.557     5.563     5.553     5.547     5.570     5.537     5.548     5.555     5.562     5.522     5.560     5.518     5.520     5.558     5.547     5.529     5.562     5.512     5.560     5.555     5.519     5.550     5.543     5.508     5.517     5.530     5.512     5.520     5.513     5.518     5.520     5.515     5.503     5.497     5.503     5.495     5.494     5.500     5.494     5.485     5.490     5.483     5.490     5.489     5.485     5.478     5.485     5.487     5.477     5.467     5.472     5.452     5.481     5.485     5.490     5.497     5.494     5.466     5.461     5.466     5.470     5.490     5.492     5.490     5.492     5.492     5.470     5.489     5.478     5.500     5.490     5.472     5.505     5.478     5.472     5.398     5.297     5.267     5.267     5.267     5.260     5.260     5.260     5.260     5.262     5.267     5.271     5.305     5.324     5.357     5.489     5.324     5.357     5.298     5.483     5.480     5.475     5.478     5.298     5.358     5.324     5.483     5.490     5.492     5.487     5.322     5.494     5.324     5.483     5.477     5.477     5.324     5.305     5.273     5.267     5.267     5.267     5.267     5.267     5.260     5.267     5.260     5.267     5.262     5.267     5.267     5.267     5.271     5.267     5.271     5.427     5.472     5.432     5.478     5.271     5.267     5.267     5.267     5.267     5.267     5.271     5.305     5.324     5.517     5.520     5.444     5.505     5.467     5.500     5.503     5.507     5.505     5.497     5.489     5.485     5.487     5.480     5.477     5.480     5.477     5.455     5.477     5.459     5.455     5.478     5.472     5.455     5.469     5.459     5.461     5.455     5.456     5.459     5.455     5.459     5.467     5.461     5.477     5.477     5.470     5.478     5.467     5.477     5.474     5.478     5.495     5.489     5.494     5.490     5.520     5.517     5.507     5.500     5.513     5.508     5.512     5.505     5.523     5.510     5.517     5.548     5.557     5.539     5.552     5.539     5.539     5.539     5.537     5.543     5.562     5.548     5.553     5.548     5.552     5.552     5.550     5.558     5.552     5.562     5.566     5.541     5.550     5.571     5.573     5.574     5.570     5.578     5.530     5.532     5.583     5.585     5.577     5.547     5.577     5.581     5.576     5.581     5.580     5.585     5.588     5.578     5.574     5.577     5.606     5.612     5.610     5.613     5.610     5.604     5.607     5.602     5.604     5.602     5.610     5.606     5.618     5.612     5.616     5.612     5.607     5.614     5.620     5.606     5.580     5.606     5.607     5.613     5.618     5.613     5.613     5.616     5.624     5.607     5.631     5.628     5.626     5.618     5.626     5.626     5.635     5.646     5.636     5.643     5.639     5.643     5.640     5.646     5.654     5.657     5.662     5.670     5.631     5.673     5.638     5.676     5.673     5.679     5.655     5.682     5.682     5.683     5.685     5.687     5.682     5.662     5.668     5.664     5.716     5.719     5.722     5.725     5.725     5.657     5.661     5.682     5.720     5.720     5.701     5.683     5.707     5.689     5.739     5.737     5.735     5.725     5.724     5.720     5.725     5.729     5.727     5.730     5.739     5.725     5.720     5.743     5.748     5.746     5.744     5.746     5.750     5.748     5.744     5.751     5.746     5.754     5.757     5.758     5.750     5.757     5.768     5.770     5.774     5.770     5.772     5.777     5.779     5.781     5.786     5.774     5.788     5.790     5.793     5.790     5.789     5.793     5.795     5.795     5.795     5.798     5.796     5.799     5.799     5.798     5.807     5.804     5.809     5.816     5.821     5.818     5.816     5.820     5.816     5.821     5.820     5.821     5.820     5.821     5.823     5.824     5.826     5.826     5.829     5.827     5.832     5.833     5.833     5.833     5.837     5.840     5.843     5.843     5.847     5.850     5.853     5.856     5.859     5.862     5.862     5.865     5.865     5.868     5.870     5.871     5.873     5.876     5.876     5.877     5.881     5.882     5.888     5.890     5.893     5.897     5.897     5.899     5.900     5.902     5.904     5.906     5.910     5.913     5.911     5.917     5.917     5.917     5.918     5.920     5.923     5.925     5.927     5.930     5.935     5.935     5.937     5.937     5.939     5.941     5.942     5.946     5.948     5.951     5.956     5.957     5.960     5.963     5.964     5.968     5.972     5.975     5.977     5.982     5.985     5.989     5.992     5.996     6.000     6.002     6.007     6.012     6.015     6.019     6.022     6.025     6.028     6.031     6.031     6.033     6.035     6.037     6.037     6.039     6.040     6.042     6.043     6.045     6.048     6.049     6.054     6.055     6.059     6.061     6.063     6.065     6.065     6.066     6.068     6.070     6.071     6.074     6.074     6.076     6.077     6.079     6.082     6.083     6.085     6.086     6.089     6.091     6.092     6.094     6.097     6.098     6.100     6.104     6.106     6.107     6.111     6.113     6.115     6.118     6.119     6.120     6.123     6.125     6.126     6.129     6.131     6.132     6.135     6.137     6.139     6.142     6.146     6.148     6.150     6.153     6.155     6.157     6.160     6.162     6.164     6.167     6.170     6.171     6.174     6.176     6.178     6.181     6.185     6.185     6.189     6.191     6.194     6.194     6.198     6.202     6.204     6.206     6.205     6.212     6.215     6.218     6.220     6.222     6.223     6.227     6.229     6.232     6.233     6.235     6.239     6.239     6.241     6.242     6.245     6.247     6.250     6.253     6.255     6.257     6.258     6.262     6.263     6.265     6.266     6.271     6.272     6.274     6.277     6.278     6.280     6.283     6.285     6.287     6.290     6.292     6.294     6.297     6.299     6.303     6.305     6.305     6.307     6.310     6.312     6.315     6.317     6.319     6.321     6.324     6.325     6.328     6.329     6.332     6.333     6.337     6.340     6.341     6.344     6.346     6.349     6.352     6.354     6.358     6.360     6.363     6.364     6.367     6.370     6.372     6.375     6.379     6.382     6.385     6.387     6.390     6.391     6.395     6.396     6.400     6.402     6.404     6.406     6.409     6.411     6.412     6.413     6.415     6.416     6.419     6.420     6.422     6.424     6.425     6.427     6.430     6.430     6.433     6.433     6.435     6.437     6.437     6.438     6.440     6.441     6.443     6.446     6.448     6.449     6.452     6.453     6.453     6.455     6.456     6.458     6.459     6.463     6.464     6.466     6.469     6.472     6.474     6.475     6.478     6.481     6.481     6.485     6.487     6.488     6.490     6.493     6.496     6.498     6.500     6.503     6.507     6.508     6.512     6.513     6.517     6.518     6.521     6.522     6.525     6.526     6.529     6.530     6.533     6.535     6.539     6.542     6.544     6.548     6.553     6.554     6.555     6.558     6.561     6.564     6.566     6.568     6.572     6.576     6.579     6.583     6.586     6.589     6.591     6.594     6.597     6.599     6.605     6.609     6.611     6.615     6.618     6.621     6.623     6.626     6.628     6.632     6.637     6.641     6.645     6.650     6.653     6.655     6.659     6.662     6.665     6.668     6.674     6.678     6.681     6.685     6.689     6.691     6.695     6.699     6.704     6.707     6.710     6.715     6.719     6.722     6.727     6.730     6.735     6.738     6.742     6.745     6.750     6.755     6.758     6.762     6.767     6.772     6.775     6.780     6.785     6.790     6.795     6.799     6.804     6.809     6.813     6.819     6.822     6.828     6.833     6.837     6.843     6.848     6.854     6.857     6.863     6.868     6.872     6.876     6.881     6.887     6.890     6.895     6.900     6.907     6.912     6.917     6.921     6.927     6.932     6.937     6.944     6.950     6.956     6.960     6.966     6.974     6.980     6.989     6.996     7.005     7.015     7.023     7.033     7.044     7.054     7.066     7.077     7.089     7.100     7.112     7.125     7.137     7.150     7.164     7.178     7.194     7.209     7.223     7.240     7.256     7.271     7.289     7.304     7.322     7.339     7.357     7.374     7.392     7.412     7.428     7.446     7.465     7.483     7.501     7.521     7.538     7.556     7.575     7.594     7.613     7.631     7.650     7.669     7.687     7.707     7.726     7.744     7.765     7.785     7.805     7.826     7.844     7.866     7.883     7.904     7.923     7.942     7.960     7.980     7.996     8.014     8.033     8.048     8.067     8.085     8.100     8.117     8.135     8.150     8.170     8.187     8.203     8.220     8.237     8.254     8.270     8.290     8.306     8.325     8.344     8.361     8.378     8.395     8.415     8.431     8.450     8.468     8.487     8.506     8.523     8.543     8.560     8.580     8.598     8.617     8.635     8.654     8.672     8.691     8.708     8.728     8.746     8.765     8.785     8.804     8.823     8.842     8.860     8.879     8.897     8.918     8.936     8.956     8.975     8.995     9.014     9.032     9.050     9.072     9.089     9.108     9.128     9.145     9.165     9.181     9.199     9.216     9.235     9.252     9.269     9.285     9.300     9.317     9.333     9.348     9.363     9.379     9.391     9.407     9.418     9.432     9.446     9.458     9.470     9.483     9.495     9.505     9.518     9.530     9.540     9.552     9.564     9.575     9.589     9.598     9.609     9.620     9.632     9.645     9.654     9.666     9.677     9.688     9.699     9.711     9.722     9.735     9.747     9.759     9.770     9.780     9.793     9.805     9.817     9.830     9.840     9.854     9.863     9.877     9.888     9.899     9.911     9.924     9.935     9.949     9.962     9.973     9.987    10.000    10.012    10.024    10.039    10.053    10.065    10.080    10.090    10.104    10.119    10.132    10.146    10.161    10.176    10.187    10.202    10.215    10.232    10.245    10.259    10.271    10.283    10.299    10.312    10.326    10.340    10.353    10.372    10.385    10.400    10.416    10.429    10.445    10.458    10.474    10.486    10.502    10.515    10.529    10.543    10.557    10.572    10.583    10.596    10.613    10.626    10.639    10.654    10.669    10.683    10.700    10.713    10.727    10.741    10.754    10.768    10.783    10.798    10.810    10.825    10.840    10.855    10.869    10.883    10.897    10.911    10.926    10.939    10.955    10.971    10.985    10.998    11.014    11.029    11.044    11.058    11.073    11.089    11.105    11.125    11.139    11.154    11.170    11.186    11.204    11.220    11.235    11.253    11.268    11.286    11.302    11.318    11.333    11.352    11.366    11.382    11.400    11.416    11.433    11.450    11.465    11.483    11.502    11.520    11.533    11.552    11.572    11.591    11.610    11.628    11.645    11.663    11.687    11.703    11.726    11.744    11.763    11.783    11.804    11.826    11.847    11.866    11.890    11.909    11.932    11.955    11.974    11.998    12.018    12.042    12.065    12.087    12.109    12.133    12.155    12.177    12.202    12.222    12.250    12.270    12.296    12.320    12.342    12.363    12.387    12.412    12.435    12.462    12.487    12.512    12.533    12.557    12.583    12.607    12.631    12.653    12.680    12.702    12.724    12.746    12.768    12.791    12.815    12.833    12.854    12.880    12.900    12.918    12.941    12.961    12.981    13.002    13.021    13.041    13.062    13.083    13.104    13.121    13.143    13.160    13.182    13.202    13.223    13.243    13.264    13.281    13.304    13.322    13.343    13.362    13.380    13.400    13.417    13.435    13.456    13.472    13.489    13.511    13.528    13.547    13.569    13.588    13.608    13.629    13.652    13.670    13.689    13.707    13.722    13.739    13.757    13.771    13.792    13.810    13.829    13.852    13.873    13.892    13.910    13.929    13.947    13.962    13.983    14.002    14.026    14.045    14.065    14.085    14.103    14.122    14.141    14.163    14.183    14.204    14.219    14.239    14.255    14.271    14.287    14.304    14.316    14.329    14.341    14.353    14.365    14.378    14.390    14.402    14.413    14.426    14.435    14.446    14.456    14.469    14.479    14.490    14.502    14.511    14.520    14.528    14.537    14.546    14.554    14.563    14.579    14.591    14.598    14.612    14.632    14.647    14.662    14.668    14.683    14.693    14.707    14.724    14.744    14.756    14.763    14.777    14.783    14.792    14.801    14.809    14.818    14.825    14.835    14.844    14.852    14.858    14.867    14.876    14.881    14.898    14.914    14.924    14.935    14.941    14.949    14.957    14.964    14.974    14.983    14.990    15.014    15.022    15.028    15.033    15.040    15.053    15.058    15.070    15.089    15.097    15.105    15.116    15.129    15.135    15.139    15.155    15.168    15.179    15.187    15.204    15.215    15.221    15.237    15.244    15.248    15.269    15.272    15.278    15.304    15.311    15.322    15.337    15.345    15.346    15.348    15.365    15.374    15.379    15.383    15.391    15.398    15.406    15.417    15.435    15.443    15.454    15.455    15.464    15.485    15.491    15.496    15.519    15.526    15.530    15.552    15.554    15.563    15.565    15.570    15.578    15.594    15.603    15.612    15.639    15.640    15.646    15.652    15.657    15.662    15.672    15.678    15.683    15.693    15.703    15.712    15.722    15.735    15.742    15.756    15.761    15.766    15.774    15.802    15.807    15.814    15.822    15.835    15.846    15.852    15.868    15.872    15.881    15.887    15.896    15.919    15.925    15.930    15.937    15.944    15.969    15.974    15.979    15.987    15.989    15.989    15.989    15.991    15.991    15.989    15.989    15.989    15.987    15.985    15.982    15.982    15.982    15.975    15.953    15.948    15.941    15.935    15.930    15.921    15.912    15.894    15.887    15.882    15.875    15.868    15.861    15.855    15.840    15.831    15.816    15.807    15.797    15.789    15.781    15.774    15.768    15.759    15.752    15.742    15.739    15.716    15.709    15.705    15.696    15.681    15.673    15.668    15.660    15.653    15.646    15.635    15.626    15.621    15.597    15.593    15.590    15.583    15.574    15.569    15.566    15.562    15.535    15.532    15.528    15.522    15.507    15.498    15.492    15.487    15.475    15.474    15.454    15.443    15.435    15.439    15.422    15.409    15.402    15.391    15.386    15.381    15.374    15.368    15.355    15.351
     5.574     5.573     5.577     5.545     5.548     5.539     5.521     5.539     5.520     5.523     5.519     5.543     5.521     5.519     5.515     5.535     5.526     5.522     5.535     5.531     5.521     5.527     5.521     5.517     5.400     5.524     5.470     5.497     5.528     5.396     5.492     5.398     5.406     5.398     5.507     5.510     5.503     5.515     5.500     5.364     5.355     5.362     5.355     5.360     5.353     5.346     5.341     5.346     5.339     5.346     5.435     5.367     5.360     5.472     5.495     5.348     5.503     5.505     5.348     5.355     5.418     5.364     5.339     5.322     5.322     5.308     5.300     5.291     5.267     5.260     5.258     5.256     5.254     5.254     5.248     5.246     5.246     5.248     5.248     5.254     5.256     5.256     5.254     5.254     5.254     5.248     5.254     5.254     5.254     5.256     5.256     5.258     5.260     5.267     5.289     5.298     5.306     5.341     5.360     5.367     5.398     5.406     5.438     5.483     5.492     5.500     5.507     5.500     5.507     5.547     5.500     5.478     5.499     5.547     5.505     5.547     5.548     5.490     5.521     5.364     5.522     5.521     5.517     5.523     5.527     5.521     5.573     5.570     5.547     5.539     5.537     5.507     5.513     5.580     5.576     5.557     5.573     5.565     5.568     5.548     5.568     5.570     5.563     5.571     5.562     5.568     5.565     5.570     5.577     5.574     5.568     5.587     5.585     5.583     5.580     5.583     5.578     5.574     5.583     5.576     5.577     5.581     5.577     5.581     5.565     5.578     5.580     5.574     5.577     5.574     5.578     5.583     5.563     5.562     5.562     5.557     5.562     5.566     5.557     5.565     5.570     5.573     5.563     5.570     5.563     5.565     5.568     5.565     5.571     5.570     5.565     5.557     5.562     5.565     5.570     5.565     5.565     5.573     5.563     5.570     5.573     5.574     5.574     5.570     5.571     5.576     5.574     5.580     5.574     5.583     5.548     5.581     5.580     5.576     5.580     5.576     5.581     5.585     5.566     5.571     5.590     5.563     5.570     5.583     5.566     5.571     5.577     5.568     5.573     5.578     5.581     5.578     5.580     5.574     5.568     5.570     5.573     5.571     5.566     5.571     5.566     5.568     5.566     5.570     5.566     5.571     5.570     5.568     5.573     5.570     5.574     5.570     5.576     5.576     5.571     5.574     5.570     5.573     5.570     5.566     5.570     5.571     5.576     5.577     5.565     5.592     5.602     5.607     5.604     5.604     5.602     5.602     5.571     5.593     5.590     5.571     5.576     5.580     5.577     5.577     5.580     5.577     5.571     5.574     5.568     5.573     5.568     5.571     5.570     5.565     5.571     5.568     5.568     5.562     5.565     5.560     5.560     5.555     5.566     5.558     5.571     5.537     5.573     5.555     5.571     5.553     5.562     5.508     5.523     5.550     5.557     5.550     5.503     5.507     5.543     5.547     5.560     5.517     5.557     5.550     5.541     5.521     5.517     5.526     5.512     5.518     5.513     5.519     5.522     5.523     5.517     5.512     5.505     5.499     5.503     5.503     5.490     5.495     5.489     5.494     5.494     5.483     5.490     5.494     5.489     5.494     5.489     5.475     5.480     5.477     5.472     5.477     5.472     5.494     5.472     5.490     5.490     5.487     5.492     5.489     5.492     5.489     5.490     5.474     5.494     5.472     5.494     5.500     5.490     5.414     5.472     5.478     5.513     5.398     5.324     5.305     5.298     5.305     5.298     5.305     5.298     5.306     5.313     5.357     5.364     5.355     5.348     5.478     5.495     5.494     5.487     5.489     5.483     5.480     5.487     5.480     5.487     5.489     5.490     5.487     5.489     5.490     5.495     5.485     5.481     5.478     5.402     5.497     5.494     5.324     5.357     5.324     5.329     5.298     5.345     5.324     5.357     5.322     5.492     5.324     5.329     5.322     5.371     5.324     5.423     5.324     5.427     5.423     5.487     5.483     5.489     5.481     5.324     5.481     5.324     5.518     5.462     5.515     5.495     5.455     5.521     5.517     5.466     5.466     5.515     5.455     5.507     5.512     5.508     5.489     5.490     5.492     5.487     5.483     5.480     5.478     5.474     5.480     5.464     5.485     5.485     5.478     5.480     5.475     5.470     5.466     5.461     5.458     5.462     5.464     5.461     5.466     5.470     5.466     5.472     5.483     5.467     5.472     5.490     5.483     5.477     5.485     5.494     5.490     5.495     5.519     5.492     5.520     5.515     5.520     5.517     5.513     5.524     5.523     5.508     5.517     5.560     5.553     5.480     5.560     5.543     5.563     5.543     5.550     5.541     5.547     5.565     5.547     5.560     5.555     5.557     5.558     5.557     5.563     5.557     5.565     5.558     5.578     5.560     5.581     5.585     5.587     5.587     5.587     5.578     5.537     5.580     5.583     5.585     5.550     5.581     5.585     5.581     5.587     5.578     5.593     5.600     5.600     5.578     5.612     5.607     5.610     5.616     5.618     5.614     5.609     5.604     5.602     5.600     5.613     5.606     5.614     5.618     5.616     5.613     5.614     5.622     5.624     5.624     5.612     5.606     5.612     5.624     5.620     5.580     5.576     5.620     5.618     5.624     5.629     5.633     5.629     5.628     5.631     5.638     5.622     5.640     5.635     5.642     5.638     5.643     5.646     5.648     5.640     5.659     5.662     5.668     5.667     5.636     5.677     5.677     5.673     5.646     5.679     5.685     5.683     5.680     5.646     5.692     5.694     5.691     5.679     5.701     5.719     5.667     5.725     5.725     5.722     5.729     5.667     5.662     5.725     5.676     5.735     5.737     5.700     5.704     5.737     5.730     5.692     5.722     5.744     5.730     5.741     5.737     5.735     5.730     5.732     5.729     5.733     5.744     5.750     5.744     5.750     5.753     5.750     5.746     5.750     5.750     5.756     5.759     5.750     5.766     5.748     5.752     5.772     5.772     5.768     5.770     5.774     5.777     5.781     5.781     5.785     5.789     5.788     5.790     5.795     5.793     5.798     5.799     5.799     5.796     5.799     5.799     5.796     5.799     5.802     5.807     5.809     5.807     5.811     5.814     5.812     5.823     5.823     5.823     5.818     5.824     5.826     5.823     5.823     5.826     5.823     5.826     5.826     5.827     5.830     5.829     5.835     5.833     5.837     5.837     5.842     5.843     5.843     5.847     5.848     5.853     5.853     5.856     5.858     5.862     5.864     5.867     5.868     5.870     5.871     5.873     5.876     5.877     5.877     5.881     5.882     5.885     5.887     5.888     5.891     5.897     5.897     5.900     5.902     5.904     5.906     5.908     5.911     5.913     5.915     5.918     5.918     5.922     5.923     5.924     5.929     5.930     5.932     5.935     5.935     5.937     5.939     5.941     5.942     5.942     5.944     5.946     5.948     5.951     5.956     5.959     5.962     5.964     5.967     5.970     5.974     5.977     5.981     5.983     5.987     5.991     5.994     5.998     6.002     6.005     6.009     6.013     6.019     6.024     6.027     6.030     6.033     6.037     6.039     6.039     6.040     6.042     6.043     6.043     6.045     6.046     6.048     6.049     6.052     6.054     6.055     6.061     6.061     6.063     6.066     6.066     6.068     6.070     6.071     6.071     6.074     6.076     6.077     6.079     6.079     6.082     6.083     6.085     6.088     6.089     6.091     6.092     6.095     6.097     6.098     6.100     6.104     6.106     6.107     6.111     6.113     6.115     6.118     6.119     6.120     6.121     6.126     6.127     6.129     6.131     6.132     6.135     6.139     6.141     6.142     6.146     6.148     6.152     6.153     6.155     6.157     6.160     6.162     6.164     6.165     6.168     6.171     6.174     6.176     6.178     6.181     6.182     6.187     6.189     6.193     6.194     6.196     6.198     6.200     6.203     6.207     6.208     6.210     6.215     6.215     6.218     6.222     6.223     6.227     6.229     6.230     6.232     6.235     6.238     6.241     6.242     6.244     6.245     6.247     6.250     6.252     6.255     6.257     6.258     6.262     6.263     6.266     6.269     6.271     6.272     6.274     6.278     6.280     6.281     6.283     6.285     6.287     6.289     6.292     6.294     6.297     6.299     6.300     6.303     6.307     6.309     6.310     6.314     6.315     6.317     6.319     6.321     6.322     6.325     6.328     6.329     6.332     6.333     6.337     6.338     6.341     6.343     6.346     6.349     6.352     6.354     6.357     6.360     6.361     6.364     6.367     6.369     6.372     6.375     6.377     6.381     6.382     6.385     6.388     6.391     6.393     6.396     6.400     6.402     6.404     6.406     6.409     6.411     6.413     6.415     6.416     6.419     6.420     6.422     6.424     6.425     6.427     6.428     6.430     6.432     6.433     6.435     6.437     6.438     6.440     6.441     6.443     6.443     6.445     6.446     6.448     6.449     6.453     6.455     6.456     6.458     6.458     6.459     6.461     6.463     6.464     6.469     6.469     6.472     6.474     6.475     6.478     6.480     6.483     6.485     6.487     6.488     6.492     6.493     6.495     6.498     6.502     6.503     6.505     6.508     6.512     6.513     6.517     6.518     6.521     6.522     6.525     6.528     6.529     6.530     6.533     6.535     6.539     6.542     6.544     6.548     6.550     6.553     6.555     6.557     6.560     6.562     6.565     6.568     6.572     6.574     6.578     6.581     6.585     6.587     6.590     6.593     6.595     6.598     6.602     6.604     6.609     6.613     6.616     6.619     6.622     6.624     6.627     6.630     6.633     6.637     6.643     6.646     6.651     6.654     6.657     6.659     6.663     6.666     6.670     6.676     6.679     6.683     6.686     6.689     6.694     6.696     6.699     6.702     6.707     6.712     6.715     6.720     6.724     6.727     6.732     6.735     6.739     6.742     6.745     6.750     6.755     6.759     6.762     6.767     6.772     6.775     6.780     6.785     6.790     6.795     6.799     6.804     6.809     6.814     6.819     6.824     6.828     6.833     6.840     6.843     6.848     6.854     6.859     6.863     6.868     6.873     6.877     6.882     6.887     6.892     6.896     6.902     6.907     6.912     6.917     6.923     6.927     6.933     6.939     6.943     6.950     6.957     6.963     6.969     6.974     6.980     6.988     6.996     7.003     7.013     7.023     7.032     7.043     7.053     7.065     7.076     7.087     7.100     7.110     7.124     7.135     7.148     7.162     7.177     7.190     7.206     7.222     7.237     7.254     7.270     7.287     7.303     7.320     7.337     7.355     7.374     7.392     7.410     7.430     7.448     7.466     7.485     7.504     7.522     7.540     7.558     7.577     7.597     7.614     7.632     7.651     7.670     7.689     7.707     7.726     7.744     7.764     7.785     7.804     7.822     7.842     7.863     7.881     7.901     7.922     7.942     7.959     7.980     7.997     8.015     8.033     8.050     8.067     8.086     8.104     8.121     8.137     8.154     8.173     8.190     8.207     8.224     8.238     8.257     8.275     8.291     8.308     8.327     8.344     8.361     8.378     8.398     8.415     8.431     8.450     8.468     8.486     8.506     8.523     8.541     8.559     8.578     8.596     8.615     8.632     8.651     8.670     8.689     8.707     8.726     8.743     8.762     8.780     8.799     8.817     8.837     8.856     8.875     8.894     8.913     8.932     8.950     8.970     8.989     9.009     9.028     9.046     9.065     9.083     9.104     9.123     9.142     9.159     9.177     9.195     9.213     9.230     9.249     9.269     9.283     9.302     9.317     9.333     9.348     9.363     9.379     9.394     9.409     9.423     9.437     9.450     9.463     9.477     9.489     9.500     9.512     9.525     9.537     9.549     9.561     9.571     9.585     9.596     9.607     9.619     9.632     9.643     9.653     9.664     9.675     9.687     9.698     9.710     9.721     9.733     9.744     9.755     9.768     9.778     9.792     9.803     9.815     9.827     9.840     9.850     9.860     9.874     9.887     9.897     9.908     9.920     9.933     9.944     9.955     9.971     9.983     9.996    10.007    10.021    10.033    10.046    10.058    10.074    10.086    10.098    10.111    10.124    10.139    10.151    10.167    10.181    10.194    10.207    10.222    10.236    10.249    10.264    10.278    10.292    10.306    10.318    10.333    10.346    10.360    10.373    10.391    10.404    10.418    10.433    10.449    10.465    10.479    10.492    10.505    10.520    10.533    10.548    10.561    10.576    10.589    10.604    10.617    10.632    10.646    10.660    10.676    10.686    10.704    10.717    10.731    10.743    10.759    10.774    10.787    10.802    10.816    10.830    10.845    10.859    10.872    10.885    10.900    10.915    10.930    10.944    10.958    10.973    10.988    11.003    11.016    11.033    11.047    11.061    11.077    11.091    11.107    11.123    11.139    11.155    11.172    11.188    11.205    11.220    11.238    11.253    11.268    11.285    11.302    11.320    11.335    11.352    11.366    11.385    11.401    11.416    11.435    11.453    11.467    11.485    11.499    11.520    11.536    11.555    11.572    11.591    11.608    11.626    11.644    11.664    11.683    11.701    11.720    11.740    11.759    11.778    11.800    11.822    11.843    11.863    11.885    11.905    11.925    11.949    11.971    11.993    12.013    12.035    12.057    12.080    12.102    12.126    12.146    12.172    12.193    12.215    12.238    12.261    12.285    12.312    12.333    12.355    12.379    12.403    12.426    12.452    12.475    12.500    12.526    12.548    12.570    12.596    12.620    12.646    12.669    12.694    12.715    12.741    12.762    12.783    12.805    12.830    12.854    12.872    12.895    12.915    12.935    12.957    12.977    12.997    13.017    13.035    13.056    13.076    13.096    13.117    13.137    13.156    13.178    13.196    13.219    13.239    13.260    13.280    13.302    13.321    13.343    13.357    13.380    13.396    13.417    13.435    13.456    13.475    13.493    13.511    13.531    13.552    13.573    13.595    13.614    13.635    13.656    13.676    13.697    13.713    13.731    13.748    13.763    13.781    13.800    13.817    13.833    13.852    13.869    13.891    13.914    13.931    13.947    13.966    13.985    14.000    14.019    14.043    14.059    14.087    14.106    14.130    14.147    14.160    14.181    14.200    14.214    14.229    14.246    14.262    14.274    14.287    14.306    14.314    14.329    14.341    14.353    14.367    14.380    14.392    14.402    14.411    14.424    14.435    14.444    14.455    14.465    14.476    14.487    14.500    14.509    14.520    14.526    14.533    14.541    14.548    14.560    14.570    14.579    14.591    14.609    14.626    14.635    14.650    14.659    14.667    14.679    14.699    14.715    14.726    14.739    14.758    14.764    14.778    14.787    14.797    14.806    14.815    14.822    14.831    14.841    14.847    14.853    14.862    14.871    14.878    14.888    14.895    14.919    14.928    14.940    14.946    14.953    14.964    14.972    14.981    14.992    15.005    15.018    15.025    15.031    15.040    15.051    15.060    15.068    15.088    15.093    15.107    15.114    15.125    15.139    15.142    15.151    15.170    15.174    15.186    15.202    15.209    15.215    15.235    15.239    15.250    15.254    15.270    15.282    15.289    15.304    15.316    15.331    15.341    15.345    15.346    15.362    15.377    15.381    15.383    15.393    15.402    15.407    15.417    15.423    15.443    15.452    15.455    15.459    15.485    15.487    15.494    15.519    15.524    15.526    15.548    15.555    15.562    15.569    15.574    15.577    15.593    15.599    15.610    15.628    15.635    15.646    15.652    15.657    15.662    15.672    15.676    15.683    15.693    15.703    15.710    15.719    15.733    15.743    15.752    15.759    15.764    15.770    15.793    15.805    15.816    15.827    15.835    15.845    15.855    15.868    15.872    15.879    15.882    15.894    15.909    15.926    15.930    15.937    15.946    15.963    15.975    15.980    15.987    15.991    15.989    15.989    15.989    15.991    15.991    15.989    15.987    15.987    15.985    15.982    15.980    15.982    15.969    15.959    15.950    15.942    15.937    15.932    15.925    15.902    15.896    15.891    15.882    15.877    15.870    15.863    15.855    15.843    15.835    15.816    15.809    15.803    15.791    15.785    15.775    15.766    15.761    15.749    15.743    15.735    15.719    15.710    15.705    15.699    15.683    15.676    15.672    15.662    15.657    15.644    15.637    15.626    15.619    15.602    15.597    15.593    15.583    15.577    15.572    15.566    15.557    15.545    15.533    15.530    15.522    15.515    15.509    15.496    15.487    15.482    15.472    15.457    15.452    15.439    15.437    15.432    15.417    15.404    15.397    15.386    15.383    15.376    15.368    15.362    15.353
     5.574     5.578     5.580     5.576     5.528     5.577     5.545     5.533     5.557     5.565     5.558     5.548     5.524     5.543     5.527     5.537     5.530     5.539     5.539     5.532     5.526     5.523     5.522     5.472     5.527     5.522     5.524     5.521     5.515     5.520     5.507     5.513     5.477     5.470     5.477     5.472     5.510     5.519     5.518     5.500     5.364     5.368     5.362     5.368     5.348     5.341     5.348     5.355     5.348     5.355     5.428     5.358     5.352     5.357     5.348     5.355     5.508     5.510     5.492     5.474     5.427     5.396     5.348     5.339     5.322     5.314     5.306     5.298     5.289     5.267     5.260     5.258     5.256     5.256     5.256     5.254     5.250     5.256     5.256     5.256     5.258     5.265     5.258     5.256     5.256     5.256     5.256     5.256     5.256     5.258     5.258     5.260     5.267     5.289     5.298     5.305     5.314     5.348     5.367     5.398     5.405     5.425     5.458     5.490     5.499     5.507     5.500     5.507     5.499     5.524     5.510     5.472     5.478     5.539     5.505     5.539     5.518     5.497     5.364     5.370     5.524     5.545     5.537     5.539     5.523     5.539     5.570     5.565     5.541     5.547     5.541     5.548     5.519     5.550     5.555     5.574     5.577     5.570     5.548     5.539     5.574     5.571     5.573     5.577     5.580     5.563     5.583     5.581     5.580     5.583     5.585     5.588     5.580     5.585     5.585     5.588     5.574     5.578     5.578     5.588     5.581     5.588     5.581     5.576     5.570     5.541     5.587     5.571     5.585     5.585     5.577     5.583     5.581     5.568     5.560     5.562     5.568     5.560     5.560     5.568     5.574     5.574     5.571     5.565     5.570     5.570     5.566     5.573     5.563     5.568     5.574     5.571     5.565     5.571     5.566     5.563     5.568     5.563     5.568     5.577     5.576     5.574     5.571     5.574     5.580     5.574     5.581     5.588     5.590     5.587     5.590     5.587     5.585     5.580     5.577     5.578     5.585     5.590     5.573     5.565     5.588     5.571     5.576     5.570     5.574     5.573     5.571     5.574     5.585     5.585     5.577     5.574     5.578     5.576     5.573     5.574     5.580     5.568     5.573     5.568     5.571     5.574     5.568     5.566     5.570     5.568     5.574     5.571     5.570     5.576     5.571     5.576     5.574     5.578     5.576     5.578     5.568     5.577     5.573     5.576     5.573     5.571     5.577     5.573     5.581     5.585     5.593     5.606     5.610     5.607     5.604     5.585     5.602     5.581     5.592     5.585     5.585     5.581     5.580     5.578     5.585     5.581     5.577     5.581     5.576     5.577     5.573     5.570     5.573     5.573     5.571     5.574     5.573     5.568     5.571     5.568     5.565     5.560     5.562     5.555     5.558     5.574     5.558     5.547     5.555     5.562     5.539     5.548     5.550     5.557     5.548     5.537     5.545     5.539     5.565     5.539     5.552     5.557     5.515     5.513     5.539     5.541     5.519     5.517     5.517     5.513     5.518     5.515     5.528     5.510     5.524     5.520     5.513     5.503     5.500     5.497     5.494     5.494     5.497     5.492     5.497     5.499     5.487     5.497     5.483     5.478     5.499     5.489     5.477     5.477     5.500     5.503     5.480     5.474     5.492     5.470     5.487     5.494     5.487     5.490     5.487     5.456     5.500     5.495     5.503     5.477     5.499     5.478     5.507     5.487     5.515     5.517     5.522     5.472     5.526     5.512     5.520     5.415     5.507     5.365     5.510     5.499     5.503     5.508     5.505     5.499     5.503     5.499     5.497     5.497     5.492     5.489     5.494     5.485     5.480     5.483     5.477     5.481     5.487     5.490     5.495     5.492     5.489     5.494     5.500     5.481     5.478     5.499     5.502     5.480     5.435     5.478     5.350     5.357     5.365     5.485     5.435     5.440     5.499     5.497     5.448     5.453     5.483     5.477     5.472     5.477     5.470     5.500     5.481     5.487     5.494     5.487     5.483     5.505     5.483     5.391     5.467     5.522     5.522     5.520     5.517     5.522     5.441     5.515     5.512     5.475     5.508     5.512     5.512     5.489     5.494     5.490     5.494     5.487     5.495     5.475     5.478     5.490     5.492     5.490     5.487     5.483     5.474     5.478     5.474     5.464     5.466     5.461     5.466     5.469     5.472     5.478     5.481     5.470     5.480     5.485     5.489     5.492     5.487     5.492     5.499     5.494     5.497     5.495     5.497     5.517     5.495     5.517     5.513     5.523     5.527     5.530     5.517     5.521     5.517     5.558     5.515     5.557     5.552     5.478     5.563     5.566     5.550     5.545     5.547     5.570     5.547     5.552     5.557     5.562     5.558     5.553     5.563     5.570     5.562     5.577     5.563     5.583     5.585     5.587     5.583     5.588     5.592     5.583     5.593     5.595     5.590     5.587     5.588     5.590     5.578     5.587     5.592     5.593     5.592     5.566     5.595     5.606     5.612     5.577     5.612     5.620     5.618     5.616     5.616     5.613     5.606     5.612     5.602     5.622     5.624     5.622     5.624     5.618     5.620     5.624     5.624     5.628     5.628     5.588     5.595     5.590     5.624     5.618     5.620     5.626     5.620     5.626     5.629     5.624     5.629     5.636     5.635     5.639     5.640     5.636     5.638     5.645     5.639     5.643     5.646     5.649     5.652     5.645     5.642     5.643     5.667     5.671     5.673     5.640     5.673     5.683     5.679     5.687     5.691     5.691     5.687     5.692     5.698     5.673     5.677     5.701     5.719     5.722     5.671     5.667     5.673     5.729     5.667     5.671     5.667     5.671     5.674     5.739     5.727     5.705     5.720     5.701     5.698     5.694     5.741     5.698     5.746     5.739     5.722     5.743     5.739     5.739     5.741     5.739     5.750     5.743     5.751     5.746     5.751     5.754     5.756     5.750     5.756     5.763     5.765     5.768     5.751     5.754     5.757     5.776     5.777     5.772     5.776     5.779     5.781     5.781     5.785     5.779     5.790     5.793     5.790     5.795     5.798     5.799     5.802     5.802     5.800     5.804     5.804     5.804     5.804     5.807     5.809     5.812     5.811     5.807     5.820     5.820     5.823     5.824     5.826     5.830     5.829     5.827     5.826     5.827     5.829     5.832     5.832     5.833     5.832     5.837     5.833     5.835     5.838     5.840     5.842     5.843     5.847     5.848     5.852     5.853     5.855     5.859     5.861     5.862     5.864     5.867     5.871     5.873     5.873     5.874     5.877     5.881     5.882     5.882     5.885     5.885     5.888     5.891     5.894     5.897     5.899     5.904     5.906     5.908     5.910     5.911     5.915     5.915     5.918     5.920     5.923     5.925     5.925     5.927     5.930     5.931     5.935     5.937     5.937     5.941     5.942     5.942     5.942     5.946     5.946     5.948     5.950     5.953     5.956     5.960     5.962     5.966     5.970     5.972     5.975     5.979     5.982     5.985     5.991     5.994     5.996     6.000     6.003     6.007     6.012     6.015     6.020     6.027     6.031     6.035     6.039     6.042     6.045     6.046     6.046     6.048     6.048     6.049     6.049     6.052     6.052     6.054     6.055     6.057     6.059     6.061     6.065     6.066     6.068     6.070     6.073     6.074     6.074     6.074     6.076     6.079     6.080     6.082     6.083     6.085     6.085     6.086     6.089     6.091     6.092     6.095     6.097     6.098     6.102     6.104     6.106     6.109     6.111     6.113     6.115     6.118     6.119     6.120     6.121     6.123     6.128     6.129     6.132     6.133     6.135     6.137     6.141     6.144     6.146     6.148     6.152     6.153     6.155     6.157     6.160     6.162     6.164     6.167     6.168     6.170     6.174     6.176     6.178     6.181     6.182     6.185     6.187     6.189     6.193     6.196     6.198     6.201     6.203     6.207     6.208     6.211     6.214     6.215     6.218     6.220     6.223     6.227     6.229     6.230     6.232     6.235     6.238     6.239     6.241     6.244     6.245     6.247     6.252     6.252     6.255     6.257     6.258     6.262     6.263     6.265     6.269     6.271     6.271     6.274     6.277     6.278     6.281     6.283     6.287     6.289     6.290     6.292     6.294     6.297     6.299     6.302     6.303     6.305     6.307     6.310     6.314     6.315     6.317     6.318     6.321     6.324     6.325     6.328     6.329     6.332     6.333     6.337     6.338     6.341     6.343     6.346     6.347     6.350     6.354     6.355     6.358     6.361     6.364     6.366     6.369     6.372     6.374     6.377     6.379     6.382     6.385     6.388     6.390     6.393     6.396     6.398     6.402     6.404     6.406     6.408     6.411     6.413     6.415     6.419     6.420     6.422     6.424     6.425     6.427     6.428     6.430     6.432     6.433     6.435     6.437     6.438     6.440     6.441     6.443     6.445     6.446     6.448     6.448     6.449     6.452     6.453     6.455     6.456     6.459     6.461     6.463     6.463     6.464     6.466     6.469     6.470     6.474     6.475     6.477     6.478     6.480     6.483     6.485     6.487     6.490     6.492     6.493     6.495     6.498     6.500     6.503     6.505     6.508     6.510     6.513     6.515     6.518     6.521     6.522     6.525     6.526     6.529     6.532     6.533     6.537     6.539     6.542     6.546     6.548     6.550     6.553     6.555     6.557     6.560     6.561     6.564     6.566     6.570     6.574     6.578     6.579     6.583     6.586     6.589     6.591     6.594     6.597     6.599     6.604     6.607     6.611     6.615     6.618     6.621     6.623     6.626     6.628     6.631     6.635     6.639     6.643     6.648     6.653     6.657     6.658     6.661     6.663     6.666     6.672     6.676     6.681     6.685     6.687     6.690     6.693     6.696     6.702     6.705     6.708     6.712     6.716     6.720     6.724     6.727     6.732     6.735     6.739     6.742     6.747     6.750     6.755     6.759     6.762     6.767     6.772     6.777     6.780     6.785     6.790     6.795     6.799     6.804     6.809     6.814     6.819     6.824     6.830     6.835     6.839     6.843     6.849     6.854     6.857     6.863     6.868     6.875     6.878     6.882     6.887     6.892     6.896     6.902     6.909     6.912     6.917     6.923     6.927     6.933     6.939     6.944     6.950     6.958     6.961     6.967     6.975     6.982     6.989     6.996     7.003     7.012     7.022     7.031     7.041     7.051     7.063     7.075     7.085     7.098     7.109     7.122     7.133     7.146     7.161     7.173     7.189     7.204     7.218     7.235     7.250     7.267     7.283     7.300     7.318     7.335     7.354     7.372     7.391     7.410     7.430     7.448     7.467     7.487     7.505     7.524     7.541     7.559     7.578     7.597     7.616     7.635     7.653     7.670     7.691     7.708     7.728     7.746     7.765     7.785     7.802     7.822     7.841     7.861     7.881     7.900     7.919     7.939     7.959     7.978     7.996     8.015     8.033     8.052     8.070     8.086     8.104     8.122     8.139     8.157     8.173     8.192     8.209     8.226     8.242     8.261     8.275     8.293     8.311     8.327     8.346     8.362     8.380     8.398     8.416     8.433     8.450     8.468     8.486     8.504     8.522     8.541     8.558     8.576     8.594     8.613     8.631     8.650     8.669     8.687     8.706     8.722     8.741     8.760     8.778     8.797     8.813     8.833     8.852     8.870     8.891     8.910     8.929     8.947     8.965     8.985     9.005     9.022     9.042     9.060     9.079     9.099     9.116     9.135     9.155     9.173     9.191     9.209     9.227     9.244     9.263     9.281     9.298     9.316     9.331     9.348     9.363     9.379     9.394     9.411     9.424     9.437     9.453     9.466     9.480     9.493     9.505     9.520     9.532     9.543     9.558     9.567     9.578     9.593     9.606     9.617     9.629     9.639     9.652     9.662     9.673     9.685     9.698     9.708     9.719     9.730     9.741     9.755     9.766     9.777     9.788     9.800     9.810     9.825     9.837     9.848     9.861     9.872     9.883     9.893     9.905     9.919     9.930     9.941     9.955     9.966     9.976     9.990    10.004    10.016    10.029    10.042    10.054    10.069    10.080    10.093    10.106    10.121    10.135    10.146    10.159    10.172    10.189    10.202    10.215    10.229    10.241    10.255    10.269    10.283    10.298    10.311    10.325    10.340    10.355    10.367    10.383    10.394    10.408    10.424    10.440    10.454    10.469    10.483    10.499    10.515    10.526    10.541    10.553    10.567    10.581    10.596    10.609    10.623    10.637    10.651    10.666    10.682    10.694    10.707    10.721    10.735    10.750    10.762    10.778    10.790    10.805    10.819    10.833    10.848    10.862    10.876    10.890    10.904    10.919    10.932    10.945    10.962    10.977    10.992    11.004    11.020    11.035    11.050    11.064    11.080    11.093    11.109    11.126    11.143    11.158    11.174    11.188    11.207    11.222    11.239    11.256    11.270    11.287    11.306    11.320    11.337    11.355    11.368    11.387    11.403    11.419    11.435    11.452    11.470    11.487    11.502    11.520    11.536    11.555    11.572    11.591    11.608    11.628    11.645    11.663    11.681    11.700    11.722    11.737    11.759    11.780    11.798    11.817    11.837    11.861    11.881    11.900    11.922    11.943    11.965    11.987    12.007    12.028    12.052    12.075    12.097    12.118    12.143    12.165    12.188    12.210    12.230    12.252    12.277    12.302    12.324    12.346    12.368    12.393    12.415    12.438    12.465    12.487    12.516    12.539    12.563    12.583    12.607    12.635    12.656    12.683    12.706    12.728    12.754    12.776    12.796    12.822    12.842    12.866    12.887    12.908    12.931    12.951    12.972    12.993    13.011    13.032    13.053    13.072    13.092    13.111    13.131    13.153    13.172    13.192    13.213    13.232    13.255    13.276    13.299    13.318    13.337    13.360    13.379    13.398    13.416    13.435    13.451    13.472    13.490    13.513    13.532    13.554    13.576    13.598    13.619    13.638    13.659    13.677    13.702    13.720    13.735    13.752    13.769    13.785    13.807    13.822    13.842    13.863    13.879    13.896    13.911    13.933    13.952    13.970    13.987    14.004    14.022    14.043    14.063    14.081    14.101    14.124    14.142    14.161    14.178    14.192    14.207    14.221    14.232    14.247    14.259    14.274    14.289    14.301    14.314    14.329    14.341    14.353    14.366    14.378    14.389    14.398    14.409    14.422    14.428    14.441    14.450    14.464    14.476    14.489    14.496    14.509    14.520    14.525    14.533    14.539    14.546    14.555    14.566    14.577    14.587    14.605    14.619    14.628    14.642    14.655    14.664    14.672    14.681    14.696    14.721    14.735    14.739    14.750    14.773    14.783    14.789    14.800    14.806    14.818    14.827    14.835    14.842    14.850    14.857    14.867    14.876    14.882    14.891    14.904    14.923    14.932    14.944    14.953    14.959    14.970    14.979    14.992    14.999    15.013    15.025    15.032    15.042    15.049    15.058    15.065    15.077    15.090    15.104    15.116    15.135    15.137    15.144    15.153    15.159    15.179    15.187    15.202    15.209    15.215    15.239    15.246    15.248    15.255    15.260    15.280    15.290    15.302    15.311    15.332    15.339    15.343    15.346    15.363    15.376    15.381    15.383    15.402    15.404    15.411    15.415    15.423    15.443    15.447    15.455    15.460    15.475    15.487    15.491    15.506    15.522    15.528    15.533    15.552    15.565    15.570    15.575    15.580    15.591    15.599    15.607    15.621    15.635    15.644    15.649    15.658    15.663    15.668    15.678    15.683    15.694    15.703    15.710    15.716    15.731    15.740    15.752    15.757    15.763    15.771    15.778    15.802    15.816    15.827    15.835    15.842    15.852    15.863    15.870    15.875    15.885    15.892    15.919    15.925    15.928    15.939    15.946    15.957    15.972    15.979    15.983    15.987    15.991    15.991    15.987    15.989    15.989    15.987    15.987    15.985    15.983    15.983    15.982    15.977    15.972    15.965    15.951    15.946    15.939    15.935    15.926    15.919    15.898    15.892    15.885    15.879    15.872    15.865    15.855    15.843    15.837    15.816    15.810    15.803    15.793    15.785    15.778    15.768    15.761    15.752    15.743    15.737    15.723    15.714    15.707    15.702    15.687    15.678    15.670    15.665    15.662    15.647    15.642    15.628    15.612    15.607    15.602    15.594    15.585    15.580    15.572    15.566    15.557    15.548    15.541    15.530    15.524    15.519    15.511    15.506    15.494    15.481    15.465    15.459    15.452    15.440    15.437    15.432    15.421    15.407    15.404    15.395    15.387    15.381    15.370    15.365    15.363
     5.578     5.583     5.563     5.557     5.548     5.539     5.550     5.545     5.583     5.533     5.555     5.557     5.524     5.552     5.547     5.548     5.543     5.400     5.537     5.362     5.368     5.518     5.553     5.547     5.398     5.529     5.521     5.524     5.518     5.517     5.520     5.495     5.519     5.478     5.513     5.510     5.521     5.521     5.477     5.515     5.528     5.530     5.499     5.364     5.355     5.348     5.355     5.348     5.357     5.403     5.396     5.352     5.357     5.348     5.355     5.348     5.472     5.505     5.483     5.478     5.433     5.402     5.355     5.348     5.329     5.322     5.314     5.306     5.298     5.289     5.267     5.260     5.258     5.258     5.258     5.258     5.258     5.258     5.258     5.258     5.260     5.297     5.260     5.258     5.258     5.258     5.258     5.258     5.260     5.260     5.267     5.269     5.289     5.298     5.300     5.313     5.322     5.353     5.362     5.405     5.400     5.433     5.477     5.485     5.507     5.522     5.545     5.552     5.547     5.539     5.518     5.398     5.547     5.552     5.550     5.545     5.553     5.557     5.563     5.364     5.539     5.522     5.535     5.535     5.528     5.523     5.543     5.580     5.548     5.539     5.550     5.555     5.550     5.555     5.550     5.555     5.574     5.550     5.539     5.547     5.571     5.577     5.570     5.578     5.571     5.562     5.581     5.576     5.583     5.587     5.581     5.587     5.576     5.588     5.580     5.587     5.592     5.592     5.550     5.580     5.587     5.593     5.587     5.581     5.590     5.580     5.592     5.585     5.583     5.580     5.585     5.550     5.576     5.590     5.565     5.570     5.563     5.568     5.578     5.563     5.580     5.570     5.577     5.570     5.576     5.568     5.571     5.568     5.568     5.571     5.566     5.576     5.573     5.568     5.568     5.566     5.573     5.568     5.587     5.573     5.576     5.580     5.580     5.577     5.587     5.590     5.587     5.595     5.588     5.593     5.588     5.592     5.588     5.585     5.583     5.578     5.590     5.573     5.570     5.595     5.595     5.568     5.574     5.570     5.578     5.576     5.574     5.576     5.573     5.588     5.583     5.578     5.583     5.581     5.585     5.585     5.578     5.576     5.578     5.573     5.574     5.571     5.574     5.568     5.574     5.577     5.570     5.573     5.578     5.581     5.581     5.581     5.581     5.577     5.583     5.585     5.581     5.581     5.578     5.580     5.576     5.577     5.571     5.577     5.571     5.578     5.588     5.593     5.613     5.612     5.609     5.602     5.604     5.585     5.588     5.581     5.583     5.585     5.587     5.583     5.585     5.587     5.583     5.581     5.580     5.581     5.577     5.573     5.577     5.574     5.570     5.573     5.576     5.571     5.573     5.563     5.573     5.566     5.557     5.550     5.568     5.553     5.545     5.537     5.537     5.568     5.560     5.552     5.555     5.548     5.541     5.577     5.500     5.577     5.574     5.550     5.517     5.552     5.553     5.557     5.470     5.541     5.515     5.539     5.535     5.539     5.515     5.532     5.532     5.529     5.510     5.513     5.507     5.520     5.503     5.502     5.507     5.508     5.505     5.500     5.495     5.503     5.487     5.502     5.502     5.500     5.481     5.480     5.487     5.483     5.507     5.480     5.508     5.500     5.512     5.513     5.510     5.483     5.494     5.495     5.492     5.487     5.494     5.503     5.499     5.505     5.499     5.521     5.513     5.526     5.483     5.529     5.526     5.472     5.528     5.503     5.411     5.507     5.418     5.505     5.515     5.502     5.499     5.505     5.503     5.507     5.508     5.497     5.492     5.494     5.497     5.492     5.499     5.495     5.489     5.492     5.499     5.478     5.495     5.500     5.494     5.500     5.494     5.502     5.455     5.500     5.494     5.502     5.507     5.499     5.430     5.499     5.441     5.494     5.489     5.435     5.441     5.502     5.503     5.443     5.505     5.505     5.505     5.456     5.461     5.497     5.474     5.478     5.483     5.495     5.489     5.490     5.487     5.459     5.478     5.500     5.524     5.455     5.518     5.515     5.462     5.456     5.518     5.513     5.472     5.513     5.478     5.481     5.487     5.512     5.503     5.494     5.492     5.492     5.494     5.497     5.492     5.472     5.495     5.470     5.490     5.487     5.467     5.472     5.475     5.469     5.466     5.470     5.469     5.477     5.464     5.480     5.477     5.474     5.489     5.487     5.481     5.487     5.494     5.497     5.494     5.499     5.503     5.499     5.503     5.510     5.515     5.503     5.510     5.505     5.507     5.513     5.537     5.563     5.560     5.500     5.557     5.560     5.557     5.550     5.557     5.550     5.571     5.552     5.573     5.574     5.547     5.557     5.563     5.560     5.568     5.563     5.568     5.565     5.566     5.576     5.585     5.588     5.592     5.590     5.557     5.593     5.588     5.592     5.597     5.590     5.592     5.562     5.587     5.593     5.588     5.593     5.595     5.595     5.588     5.609     5.588     5.612     5.607     5.613     5.607     5.622     5.617     5.622     5.618     5.620     5.613     5.622     5.609     5.628     5.620     5.628     5.628     5.624     5.628     5.622     5.620     5.628     5.635     5.638     5.593     5.598     5.593     5.626     5.626     5.622     5.628     5.629     5.633     5.629     5.638     5.640     5.640     5.635     5.643     5.643     5.636     5.633     5.642     5.643     5.642     5.646     5.655     5.657     5.661     5.666     5.670     5.667     5.677     5.662     5.687     5.687     5.682     5.683     5.691     5.687     5.694     5.689     5.698     5.694     5.700     5.707     5.685     5.668     5.687     5.727     5.730     5.674     5.670     5.667     5.739     5.743     5.743     5.671     5.727     5.732     5.701     5.750     5.750     5.701     5.750     5.692     5.751     5.706     5.739     5.746     5.735     5.737     5.737     5.756     5.750     5.748     5.757     5.751     5.754     5.759     5.753     5.756     5.758     5.763     5.763     5.763     5.764     5.776     5.763     5.772     5.776     5.772     5.776     5.777     5.783     5.785     5.781     5.783     5.789     5.789     5.796     5.799     5.804     5.804     5.804     5.804     5.804     5.805     5.805     5.805     5.809     5.807     5.809     5.812     5.816     5.821     5.816     5.824     5.827     5.832     5.830     5.833     5.832     5.835     5.830     5.832     5.833     5.833     5.837     5.835     5.837     5.840     5.838     5.842     5.843     5.842     5.845     5.848     5.850     5.853     5.855     5.856     5.859     5.861     5.864     5.867     5.868     5.871     5.874     5.876     5.877     5.879     5.881     5.882     5.885     5.888     5.890     5.891     5.893     5.894     5.897     5.900     5.904     5.906     5.908     5.911     5.915     5.915     5.917     5.920     5.923     5.926     5.927     5.929     5.929     5.932     5.933     5.937     5.939     5.939     5.941     5.944     5.946     5.946     5.948     5.950     5.953     5.953     5.956     5.959     5.962     5.963     5.967     5.970     5.974     5.977     5.981     5.985     5.987     5.991     5.994     5.998     6.002     6.005     6.009     6.014     6.017     6.022     6.028     6.033     6.039     6.043     6.048     6.050     6.052     6.054     6.054     6.055     6.055     6.057     6.057     6.057     6.059     6.059     6.061     6.063     6.065     6.066     6.070     6.071     6.073     6.074     6.076     6.077     6.079     6.079     6.080     6.082     6.085     6.085     6.086     6.088     6.089     6.092     6.094     6.095     6.097     6.098     6.102     6.104     6.106     6.109     6.111     6.113     6.115     6.118     6.119     6.120     6.121     6.125     6.128     6.130     6.131     6.133     6.135     6.139     6.141     6.142     6.146     6.148     6.149     6.153     6.155     6.157     6.160     6.162     6.164     6.165     6.168     6.170     6.173     6.176     6.178     6.179     6.182     6.183     6.187     6.189     6.193     6.194     6.198     6.200     6.202     6.203     6.209     6.210     6.214     6.216     6.218     6.220     6.222     6.225     6.229     6.230     6.232     6.233     6.235     6.238     6.241     6.242     6.245     6.248     6.250     6.253     6.255     6.257     6.258     6.262     6.263     6.265     6.269     6.271     6.272     6.275     6.277     6.278     6.280     6.283     6.287     6.289     6.290     6.292     6.296     6.297     6.299     6.302     6.305     6.307     6.307     6.309     6.312     6.315     6.317     6.318     6.321     6.324     6.325     6.326     6.329     6.332     6.333     6.335     6.338     6.341     6.343     6.346     6.347     6.350     6.354     6.355     6.358     6.361     6.363     6.364     6.369     6.370     6.374     6.377     6.381     6.382     6.383     6.388     6.390     6.393     6.395     6.398     6.402     6.404     6.405     6.408     6.411     6.412     6.415     6.419     6.420     6.424     6.425     6.427     6.428     6.430     6.432     6.433     6.435     6.437     6.438     6.440     6.441     6.443     6.445     6.446     6.448     6.449     6.452     6.453     6.455     6.455     6.456     6.458     6.459     6.461     6.463     6.464     6.466     6.469     6.469     6.472     6.474     6.475     6.477     6.480     6.481     6.483     6.487     6.488     6.490     6.492     6.493     6.496     6.498     6.500     6.503     6.505     6.508     6.510     6.513     6.515     6.518     6.519     6.522     6.523     6.526     6.529     6.530     6.533     6.537     6.539     6.542     6.544     6.548     6.551     6.553     6.555     6.557     6.560     6.561     6.564     6.565     6.568     6.572     6.576     6.579     6.583     6.587     6.589     6.590     6.593     6.595     6.598     6.602     6.605     6.609     6.613     6.616     6.619     6.622     6.624     6.627     6.630     6.632     6.637     6.641     6.645     6.650     6.653     6.655     6.659     6.662     6.665     6.668     6.672     6.678     6.681     6.687     6.689     6.691     6.694     6.698     6.702     6.707     6.710     6.713     6.716     6.722     6.725     6.729     6.732     6.736     6.739     6.742     6.747     6.752     6.755     6.759     6.764     6.767     6.772     6.777     6.782     6.787     6.790     6.795     6.799     6.804     6.809     6.815     6.820     6.824     6.830     6.835     6.839     6.844     6.849     6.854     6.859     6.865     6.869     6.876     6.880     6.882     6.889     6.893     6.898     6.904     6.909     6.914     6.918     6.923     6.929     6.935     6.941     6.946     6.951     6.958     6.963     6.970     6.975     6.982     6.989     6.996     7.003     7.012     7.019     7.029     7.039     7.050     7.060     7.072     7.083     7.096     7.107     7.120     7.133     7.145     7.157     7.170     7.185     7.200     7.215     7.231     7.248     7.265     7.281     7.298     7.315     7.333     7.350     7.369     7.388     7.408     7.428     7.448     7.468     7.487     7.506     7.526     7.543     7.561     7.580     7.598     7.616     7.635     7.654     7.674     7.691     7.710     7.728     7.746     7.765     7.783     7.802     7.822     7.839     7.860     7.878     7.897     7.917     7.937     7.955     7.975     7.994     8.014     8.033     8.052     8.070     8.087     8.106     8.123     8.141     8.158     8.175     8.194     8.210     8.228     8.245     8.263     8.280     8.296     8.313     8.329     8.348     8.365     8.382     8.398     8.416     8.432     8.450     8.468     8.486     8.504     8.521     8.539     8.557     8.576     8.594     8.611     8.629     8.648     8.667     8.685     8.701     8.720     8.739     8.757     8.776     8.794     8.811     8.831     8.849     8.866     8.887     8.907     8.924     8.943     8.962     8.981     8.998     9.018     9.035     9.056     9.076     9.095     9.114     9.129     9.149     9.168     9.187     9.205     9.222     9.242     9.259     9.276     9.293     9.310     9.328     9.345     9.363     9.379     9.394     9.411     9.426     9.441     9.454     9.469     9.483     9.498     9.510     9.525     9.537     9.550     9.563     9.575     9.589     9.598     9.609     9.624     9.637     9.648     9.659     9.672     9.683     9.693     9.706     9.719     9.728     9.739     9.752     9.763     9.774     9.787     9.798     9.810     9.820     9.833     9.846     9.858     9.870     9.882     9.895     9.905     9.917     9.927     9.938     9.952     9.964     9.975     9.987    10.000    10.012    10.024    10.035    10.050    10.063    10.072    10.087    10.100    10.115    10.126    10.139    10.154    10.168    10.179    10.193    10.208    10.220    10.233    10.248    10.262    10.275    10.290    10.305    10.318    10.333    10.345    10.360    10.375    10.387    10.401    10.416    10.428    10.443    10.458    10.474    10.488    10.504    10.519    10.531    10.545    10.558    10.572    10.586    10.599    10.615    10.630    10.641    10.656    10.670    10.685    10.699    10.715    10.728    10.741    10.753    10.770    10.781    10.796    10.810    10.823    10.838    10.852    10.869    10.883    10.897    10.910    10.922    10.938    10.950    10.965    10.977    10.993    11.010    11.022    11.038    11.053    11.068    11.082    11.098    11.113    11.127    11.143    11.160    11.176    11.192    11.208    11.223    11.241    11.256    11.272    11.287    11.306    11.322    11.338    11.357    11.371    11.389    11.405    11.422    11.439    11.453    11.468    11.489    11.505    11.522    11.539    11.555    11.572    11.593    11.609    11.626    11.644    11.663    11.683    11.698    11.719    11.736    11.757    11.775    11.796    11.819    11.835    11.855    11.876    11.897    11.919    11.940    11.962    11.981    12.002    12.023    12.046    12.068    12.090    12.113    12.135    12.158    12.179    12.204    12.225    12.246    12.270    12.292    12.315    12.341    12.362    12.383    12.409    12.430    12.452    12.475    12.504    12.526    12.552    12.576    12.599    12.623    12.648    12.672    12.698    12.721    12.743    12.766    12.791    12.813    12.835    12.856    12.878    12.900    12.922    12.945    12.964    12.987    13.007    13.027    13.048    13.067    13.087    13.107    13.126    13.148    13.167    13.185    13.207    13.227    13.251    13.272    13.291    13.313    13.330    13.354    13.373    13.394    13.411    13.432    13.453    13.472    13.489    13.511    13.535    13.554    13.575    13.597    13.620    13.640    13.661    13.678    13.698    13.722    13.737    13.755    13.775    13.790    13.810    13.827    13.847    13.865    13.883    13.900    13.912    13.935    13.953    13.971    13.992    14.009    14.029    14.045    14.060    14.078    14.098    14.114    14.135    14.152    14.166    14.181    14.194    14.207    14.221    14.233    14.246    14.259    14.273    14.289    14.300    14.314    14.327    14.341    14.352    14.364    14.375    14.383    14.392    14.404    14.418    14.432    14.437    14.448    14.462    14.472    14.485    14.496    14.508    14.516    14.521    14.528    14.535    14.542    14.552    14.562    14.574    14.587    14.601    14.611    14.622    14.630    14.652    14.659    14.667    14.678    14.686    14.702    14.715    14.730    14.744    14.758    14.778    14.785    14.792    14.798    14.812    14.818    14.829    14.839    14.845    14.852    14.862    14.870    14.878    14.885    14.900    14.913    14.930    14.940    14.951    14.959    14.968    14.976    14.989    14.997    15.011    15.021    15.033    15.040    15.048    15.058    15.068    15.077    15.083    15.096    15.111    15.135    15.135    15.146    15.149    15.157    15.170    15.183    15.198    15.206    15.215    15.237    15.244    15.248    15.253    15.269    15.274    15.283    15.299    15.304    15.313    15.332    15.343    15.346    15.361    15.374    15.377    15.386    15.399    15.407    15.411    15.417    15.421    15.437    15.442    15.454    15.462    15.472    15.485    15.498    15.519    15.522    15.528    15.532    15.552    15.565    15.569    15.577    15.583    15.590    15.594    15.605    15.616    15.628    15.642    15.649    15.657    15.663    15.668    15.676    15.683    15.694    15.705    15.710    15.716    15.722    15.740    15.746    15.756    15.763    15.771    15.781    15.793    15.812    15.835    15.837    15.846    15.854    15.863    15.868    15.872    15.877    15.891    15.900    15.923    15.928    15.939    15.948    15.958    15.969    15.975    15.980    15.983    15.987    15.989    15.987    15.989    15.987    15.987    15.987    15.983    15.982    15.982    15.982    15.979    15.975    15.965    15.956    15.948    15.942    15.935    15.928    15.923    15.898    15.892    15.885    15.879    15.874    15.868    15.854    15.848    15.843    15.818    15.810    15.805    15.795    15.787    15.781    15.766    15.761    15.754    15.746    15.735    15.728    15.716    15.710    15.703    15.689    15.681    15.672    15.667    15.660    15.649    15.644    15.635    15.614    15.609    15.603    15.599    15.588    15.585    15.580    15.565    15.560    15.549    15.545    15.532    15.528    15.522    15.519    15.506    15.498    15.494    15.465    15.462    15.454    15.445    15.442    15.435    15.422    15.411    15.407    15.402    15.394    15.383    15.377    15.370    15.363
     5.581     5.585     5.557     5.548     5.555     5.548     5.557     5.563     5.539     5.583     5.580     5.570     5.563     5.558     5.550     5.541     5.537     5.355     5.362     5.355     5.362     5.523     5.519     5.398     5.547     5.552     5.513     5.472     5.515     5.524     5.518     5.522     5.475     5.519     5.513     5.518     5.521     5.517     5.523     5.495     5.502     5.505     5.513     5.532     5.364     5.357     5.362     5.371     5.391     5.396     5.405     5.396     5.364     5.357     5.362     5.355     5.362     5.500     5.492     5.485     5.430     5.422     5.402     5.355     5.348     5.341     5.322     5.314     5.306     5.298     5.289     5.269     5.267     5.260     5.260     5.260     5.260     5.260     5.260     5.262     5.289     5.305     5.271     5.267     5.267     5.267     5.262     5.267     5.267     5.289     5.291     5.291     5.298     5.306     5.313     5.322     5.341     5.348     5.370     5.400     5.433     5.477     5.483     5.505     5.513     5.541     5.518     5.547     5.539     5.547     5.555     5.541     5.543     5.364     5.547     5.541     5.547     5.547     5.558     5.543     5.537     5.537     5.535     5.537     5.531     5.537     5.581     5.548     5.472     5.550     5.557     5.518     5.558     5.550     5.558     5.588     5.587     5.545     5.550     5.558     5.576     5.580     5.576     5.573     5.576     5.580     5.576     5.583     5.576     5.581     5.588     5.593     5.588     5.545     5.588     5.592     5.585     5.587     5.593     5.587     5.597     5.587     5.593     5.588     5.580     5.541     5.595     5.587     5.592     5.583     5.580     5.588     5.583     5.588     5.581     5.597     5.600     5.565     5.587     5.574     5.583     5.578     5.571     5.574     5.578     5.576     5.576     5.573     5.577     5.568     5.581     5.581     5.580     5.573     5.578     5.571     5.593     5.574     5.570     5.590     5.583     5.577     5.581     5.585     5.590     5.588     5.595     5.590     5.595     5.590     5.592     5.588     5.590     5.588     5.581     5.593     5.585     5.580     5.597     5.578     5.598     5.598     5.568     5.597     5.576     5.581     5.578     5.580     5.578     5.585     5.592     5.593     5.595     5.592     5.583     5.585     5.583     5.580     5.581     5.577     5.578     5.576     5.580     5.574     5.577     5.574     5.576     5.581     5.577     5.581     5.585     5.585     5.578     5.585     5.580     5.576     5.580     5.585     5.577     5.583     5.578     5.583     5.577     5.574     5.588     5.576     5.578     5.585     5.616     5.613     5.585     5.593     5.609     5.602     5.595     5.588     5.595     5.588     5.587     5.587     5.587     5.587     5.585     5.587     5.587     5.581     5.581     5.577     5.574     5.578     5.576     5.578     5.574     5.570     5.576     5.570     5.574     5.562     5.557     5.555     5.562     5.585     5.547     5.539     5.585     5.541     5.548     5.513     5.550     5.548     5.545     5.543     5.539     5.541     5.578     5.550     5.573     5.555     5.558     5.553     5.539     5.529     5.539     5.518     5.522     5.537     5.535     5.537     5.537     5.533     5.531     5.529     5.513     5.508     5.512     5.470     5.512     5.512     5.503     5.507     5.500     5.500     5.495     5.503     5.497     5.510     5.492     5.522     5.531     5.489     5.470     5.462     5.480     5.459     5.513     5.472     5.512     5.507     5.485     5.490     5.500     5.494     5.507     5.492     5.510     5.512     5.503     5.529     5.529     5.402     5.532     5.535     5.535     5.503     5.535     5.500     5.519     5.512     5.490     5.508     5.521     5.518     5.510     5.507     5.510     5.503     5.507     5.507     5.499     5.503     5.494     5.500     5.494     5.497     5.492     5.497     5.502     5.497     5.500     5.494     5.500     5.495     5.505     5.502     5.502     5.503     5.497     5.490     5.507     5.489     5.497     5.492     5.437     5.485     5.437     5.441     5.443     5.505     5.438     5.500     5.446     5.500     5.510     5.461     5.478     5.472     5.478     5.475     5.497     5.492     5.492     5.492     5.490     5.505     5.497     5.477     5.526     5.528     5.515     5.462     5.522     5.477     5.470     5.519     5.517     5.518     5.483     5.505     5.508     5.507     5.499     5.503     5.502     5.494     5.492     5.489     5.499     5.490     5.495     5.494     5.490     5.483     5.483     5.480     5.481     5.478     5.472     5.464     5.475     5.474     5.472     5.467     5.489     5.495     5.487     5.495     5.487     5.492     5.494     5.500     5.502     5.505     5.499     5.503     5.513     5.500     5.505     5.502     5.507     5.535     5.537     5.515     5.513     5.545     5.555     5.553     5.562     5.558     5.560     5.557     5.548     5.553     5.573     5.555     5.553     5.577     5.576     5.576     5.574     5.557     5.566     5.570     5.565     5.568     5.574     5.570     5.590     5.553     5.557     5.552     5.588     5.595     5.590     5.597     5.598     5.597     5.565     5.597     5.555     5.587     5.593     5.560     5.600     5.604     5.597     5.606     5.570     5.609     5.568     5.606     5.626     5.620     5.571     5.626     5.620     5.626     5.618     5.628     5.626     5.633     5.620     5.624     5.629     5.628     5.629     5.635     5.631     5.638     5.633     5.639     5.600     5.590     5.598     5.628     5.592     5.587     5.592     5.633     5.629     5.635     5.639     5.643     5.645     5.639     5.648     5.639     5.657     5.659     5.640     5.655     5.646     5.657     5.654     5.654     5.661     5.654     5.673     5.654     5.680     5.666     5.671     5.692     5.692     5.694     5.689     5.694     5.696     5.694     5.694     5.700     5.705     5.706     5.702     5.729     5.679     5.733     5.733     5.671     5.673     5.739     5.744     5.676     5.746     5.748     5.750     5.750     5.751     5.755     5.748     5.751     5.748     5.753     5.748     5.754     5.755     5.746     5.762     5.743     5.761     5.748     5.762     5.761     5.758     5.755     5.764     5.761     5.765     5.770     5.763     5.763     5.770     5.768     5.776     5.770     5.781     5.777     5.779     5.777     5.786     5.788     5.789     5.788     5.786     5.790     5.798     5.795     5.804     5.805     5.804     5.807     5.807     5.805     5.809     5.807     5.811     5.809     5.812     5.814     5.812     5.820     5.820     5.826     5.829     5.829     5.832     5.835     5.835     5.837     5.835     5.838     5.837     5.840     5.842     5.840     5.842     5.842     5.843     5.845     5.842     5.847     5.847     5.850     5.848     5.850     5.855     5.859     5.861     5.858     5.862     5.865     5.865     5.870     5.871     5.874     5.876     5.877     5.879     5.882     5.883     5.885     5.888     5.891     5.893     5.896     5.897     5.899     5.904     5.906     5.910     5.910     5.913     5.915     5.918     5.918     5.920     5.925     5.927     5.929     5.931     5.933     5.935     5.937     5.937     5.941     5.942     5.942     5.946     5.946     5.948     5.950     5.951     5.954     5.956     5.957     5.960     5.962     5.964     5.968     5.972     5.975     5.979     5.982     5.985     5.989     5.992     5.996     6.000     6.003     6.008     6.012     6.016     6.020     6.024     6.030     6.035     6.042     6.048     6.052     6.055     6.057     6.059     6.061     6.061     6.063     6.063     6.065     6.065     6.065     6.065     6.066     6.070     6.070     6.071     6.074     6.074     6.076     6.077     6.080     6.080     6.083     6.085     6.085     6.085     6.086     6.088     6.089     6.092     6.092     6.094     6.097     6.098     6.100     6.102     6.104     6.106     6.109     6.111     6.113     6.115     6.118     6.119     6.120     6.122     6.125     6.127     6.129     6.131     6.133     6.135     6.139     6.141     6.144     6.146     6.149     6.150     6.152     6.155     6.155     6.159     6.162     6.165     6.167     6.168     6.170     6.173     6.174     6.178     6.179     6.182     6.185     6.187     6.189     6.191     6.194     6.196     6.200     6.203     6.203     6.203     6.212     6.213     6.216     6.220     6.222     6.223     6.227     6.229     6.230     6.232     6.233     6.235     6.238     6.239     6.242     6.247     6.248     6.250     6.253     6.255     6.257     6.258     6.262     6.263     6.265     6.269     6.271     6.272     6.274     6.277     6.280     6.281     6.283     6.285     6.289     6.290     6.294     6.294     6.297     6.299     6.302     6.305     6.307     6.309     6.312     6.312     6.315     6.317     6.318     6.321     6.322     6.325     6.328     6.329     6.331     6.333     6.335     6.338     6.340     6.343     6.346     6.347     6.349     6.354     6.355     6.358     6.360     6.363     6.366     6.367     6.370     6.374     6.375     6.379     6.381     6.385     6.388     6.390     6.391     6.393     6.396     6.400     6.402     6.405     6.408     6.411     6.413     6.415     6.416     6.420     6.422     6.425     6.427     6.430     6.432     6.433     6.435     6.437     6.438     6.440     6.441     6.443     6.445     6.446     6.448     6.449     6.452     6.453     6.455     6.456     6.458     6.459     6.459     6.461     6.463     6.464     6.466     6.469     6.470     6.472     6.474     6.477     6.477     6.478     6.480     6.481     6.485     6.487     6.488     6.490     6.493     6.495     6.496     6.498     6.502     6.503     6.505     6.508     6.510     6.513     6.515     6.519     6.519     6.522     6.523     6.526     6.528     6.530     6.533     6.535     6.539     6.542     6.544     6.548     6.551     6.553     6.555     6.557     6.560     6.561     6.564     6.565     6.568     6.572     6.576     6.578     6.581     6.585     6.587     6.590     6.593     6.594     6.597     6.599     6.604     6.607     6.611     6.615     6.618     6.621     6.624     6.627     6.630     6.632     6.635     6.639     6.643     6.646     6.650     6.654     6.658     6.659     6.663     6.666     6.670     6.674     6.678     6.683     6.687     6.690     6.693     6.695     6.699     6.702     6.707     6.712     6.715     6.719     6.722     6.727     6.730     6.733     6.736     6.741     6.744     6.747     6.752     6.756     6.761     6.764     6.769     6.772     6.777     6.780     6.785     6.791     6.795     6.799     6.804     6.809     6.815     6.820     6.824     6.830     6.835     6.840     6.844     6.849     6.854     6.859     6.865     6.869     6.876     6.880     6.885     6.889     6.893     6.900     6.905     6.909     6.914     6.920     6.924     6.930     6.935     6.941     6.946     6.952     6.958     6.965     6.969     6.975     6.983     6.989     6.996     7.003     7.012     7.020     7.028     7.037     7.046     7.057     7.069     7.080     7.093     7.106     7.119     7.130     7.143     7.155     7.168     7.182     7.197     7.212     7.226     7.243     7.261     7.277     7.294     7.312     7.329     7.346     7.366     7.384     7.404     7.425     7.446     7.466     7.489     7.507     7.528     7.544     7.563     7.582     7.600     7.618     7.637     7.655     7.674     7.692     7.711     7.730     7.747     7.765     7.785     7.802     7.820     7.839     7.858     7.878     7.896     7.915     7.935     7.954     7.973     7.993     8.012     8.031     8.049     8.068     8.086     8.106     8.123     8.141     8.158     8.177     8.195     8.212     8.229     8.247     8.264     8.281     8.298     8.314     8.331     8.348     8.366     8.383     8.402     8.418     8.435     8.451     8.470     8.486     8.504     8.521     8.539     8.555     8.574     8.592     8.611     8.627     8.646     8.663     8.681     8.701     8.720     8.738     8.755     8.774     8.791     8.810     8.828     8.846     8.865     8.882     8.902     8.920     8.939     8.958     8.978     8.997     9.015     9.032     9.050     9.072     9.089     9.109     9.128     9.145     9.163     9.183     9.200     9.218     9.237     9.256     9.274     9.289     9.309     9.324     9.342     9.360     9.377     9.392     9.409     9.424     9.441     9.455     9.470     9.485     9.499     9.514     9.527     9.541     9.554     9.567     9.581     9.593     9.606     9.619     9.632     9.643     9.655     9.670     9.678     9.692     9.704     9.715     9.726     9.738     9.749     9.761     9.773     9.781     9.795     9.807     9.818     9.832     9.843     9.854     9.866     9.879     9.892     9.902     9.913     9.927     9.936     9.949     9.961     9.972     9.983     9.996    10.007    10.020    10.032    10.044    10.058    10.070    10.082    10.095    10.111    10.122    10.135    10.148    10.159    10.174    10.186    10.202    10.215    10.229    10.242    10.255    10.269    10.282    10.296    10.309    10.325    10.339    10.353    10.365    10.381    10.396    10.408    10.422    10.436    10.450    10.465    10.479    10.494    10.509    10.523    10.538    10.553    10.564    10.578    10.592    10.604    10.619    10.635    10.648    10.662    10.678    10.690    10.704    10.718    10.733    10.748    10.762    10.774    10.789    10.800    10.815    10.828    10.842    10.857    10.870    10.885    10.900    10.914    10.930    10.941    10.955    10.971    10.983    10.997    11.013    11.025    11.041    11.056    11.072    11.086    11.102    11.116    11.133    11.146    11.162    11.178    11.195    11.211    11.226    11.242    11.258    11.274    11.289    11.309    11.324    11.339    11.357    11.373    11.392    11.407    11.424    11.441    11.455    11.470    11.486    11.505    11.524    11.538    11.555    11.573    11.593    11.610    11.628    11.647    11.661    11.681    11.698    11.717    11.736    11.754    11.776    11.794    11.816    11.833    11.852    11.872    11.892    11.916    11.937    11.959    11.979    11.998    12.020    12.042    12.062    12.083    12.106    12.126    12.149    12.170    12.192    12.219    12.241    12.264    12.287    12.310    12.335    12.353    12.375    12.398    12.423    12.449    12.471    12.493    12.519    12.541    12.565    12.591    12.613    12.639    12.660    12.685    12.709    12.732    12.755    12.781    12.802    12.827    12.849    12.869    12.895    12.913    12.935    12.957    12.979    12.999    13.022    13.043    13.063    13.085    13.102    13.122    13.141    13.163    13.183    13.204    13.223    13.243    13.263    13.285    13.307    13.326    13.348    13.367    13.391    13.408    13.427    13.446    13.470    13.489    13.509    13.530    13.552    13.572    13.595    13.617    13.641    13.659    13.677    13.697    13.722    13.740    13.759    13.776    13.797    13.813    13.833    13.852    13.867    13.885    13.901    13.918    13.938    13.960    13.974    13.996    14.011    14.024    14.045    14.060    14.074    14.093    14.109    14.124    14.139    14.152    14.166    14.180    14.192    14.207    14.219    14.235    14.250    14.259    14.272    14.283    14.300    14.313    14.322    14.333    14.347    14.359    14.370    14.383    14.393    14.400    14.415    14.427    14.437    14.446    14.459    14.470    14.480    14.492    14.502    14.511    14.517    14.525    14.533    14.541    14.550    14.563    14.572    14.583    14.594    14.606    14.616    14.624    14.635    14.648    14.660    14.672    14.681    14.695    14.704    14.724    14.737    14.741    14.775    14.780    14.790    14.795    14.807    14.813    14.825    14.833    14.839    14.848    14.858    14.867    14.873    14.882    14.894    14.907    14.919    14.932    14.941    14.960    14.966    14.976    14.983    14.996    15.005    15.014    15.029    15.039    15.046    15.054    15.068    15.076    15.086    15.096    15.105    15.121    15.137    15.140    15.149    15.161    15.170    15.179    15.199    15.204    15.211    15.235    15.241    15.246    15.253    15.269    15.280    15.282    15.294    15.307    15.311    15.335    15.343    15.346    15.361    15.370    15.376    15.383    15.402    15.407    15.413    15.419    15.421    15.437    15.443    15.452    15.460    15.471    15.491    15.494    15.519    15.522    15.528    15.532    15.545    15.560    15.570    15.577    15.585    15.591    15.596    15.605    15.612    15.628    15.639    15.644    15.660    15.665    15.670    15.675    15.683    15.694    15.703    15.710    15.716    15.726    15.735    15.745    15.752    15.761    15.768    15.775    15.789    15.809    15.833    15.835    15.845    15.852    15.863    15.863    15.874    15.877    15.892    15.900    15.921    15.932    15.939    15.946    15.962    15.966    15.975    15.980    15.983    15.987    15.989    15.987    15.987    15.987    15.987    15.987    15.983    15.982    15.980    15.980    15.979    15.977    15.972    15.965    15.950    15.942    15.935    15.928    15.923    15.900    15.894    15.887    15.879    15.872    15.866    15.852    15.846    15.840    15.826    15.812    15.809    15.795    15.789    15.783    15.771    15.763    15.754    15.748    15.735    15.728    15.716    15.712    15.703    15.693    15.681    15.673    15.668    15.660    15.652    15.646    15.635    15.616    15.612    15.605    15.602    15.593    15.586    15.580    15.569    15.558    15.554    15.546    15.539    15.532    15.526    15.519    15.514    15.498    15.494    15.481    15.465    15.455    15.452    15.445    15.435    15.422    15.413    15.411    15.404    15.398    15.386    15.381    15.377    15.370
     5.578     5.583     5.565     5.583     5.574     5.570     5.547     5.537     5.547     5.577     5.581     5.560     5.555     5.547     5.539     5.545     5.368     5.362     5.355     5.348     5.355     5.519     5.552     5.519     5.541     5.547     5.553     5.548     5.518     5.543     5.522     5.518     5.530     5.512     5.519     5.520     5.517     5.523     5.526     5.527     5.530     5.500     5.518     5.512     5.398     5.405     5.396     5.405     5.396     5.405     5.398     5.405     5.398     5.365     5.357     5.364     5.500     5.495     5.500     5.490     5.472     5.440     5.420     5.364     5.357     5.348     5.341     5.322     5.313     5.300     5.298     5.293     5.291     5.289     5.289     5.269     5.289     5.289     5.289     5.291     5.298     5.322     5.291     5.291     5.291     5.291     5.289     5.291     5.291     5.298     5.300     5.300     5.306     5.314     5.322     5.341     5.348     5.355     5.400     5.433     5.441     5.497     5.433     5.513     5.537     5.550     5.547     5.539     5.523     5.552     5.539     5.545     5.364     5.545     5.364     5.548     5.553     5.557     5.550     5.555     5.573     5.576     5.537     5.535     5.580     5.552     5.581     5.581     5.555     5.563     5.590     5.548     5.592     5.588     5.590     5.585     5.581     5.548     5.541     5.547     5.539     5.550     5.577     5.585     5.588     5.592     5.595     5.576     5.581     5.576     5.583     5.592     5.583     5.588     5.593     5.588     5.590     5.595     5.590     5.593     5.588     5.593     5.595     5.600     5.557     5.597     5.598     5.592     5.588     5.593     5.592     5.588     5.593     5.576     5.552     5.581     5.577     5.600     5.595     5.587     5.587     5.588     5.576     5.580     5.578     5.583     5.577     5.585     5.581     5.577     5.580     5.578     5.585     5.595     5.597     5.580     5.598     5.580     5.590     5.592     5.588     5.581     5.587     5.590     5.595     5.592     5.588     5.593     5.598     5.595     5.598     5.595     5.573     5.600     5.588     5.602     5.600     5.600     5.577     5.598     5.588     5.585     5.595     5.585     5.588     5.585     5.587     5.578     5.585     5.593     5.587     5.592     5.590     5.593     5.588     5.583     5.581     5.587     5.581     5.583     5.585     5.580     5.585     5.581     5.585     5.578     5.581     5.581     5.587     5.585     5.588     5.592     5.590     5.583     5.587     5.581     5.587     5.590     5.588     5.581     5.583     5.581     5.587     5.580     5.585     5.580     5.588     5.618     5.590     5.610     5.593     5.588     5.593     5.598     5.602     5.597     5.593     5.592     5.595     5.590     5.592     5.585     5.590     5.587     5.588     5.585     5.587     5.587     5.580     5.576     5.578     5.574     5.578     5.573     5.576     5.571     5.565     5.557     5.585     5.560     5.555     5.548     5.539     5.550     5.539     5.545     5.593     5.550     5.513     5.588     5.550     5.585     5.547     5.581     5.550     5.545     5.577     5.560     5.535     5.560     5.547     5.557     5.547     5.521     5.543     5.545     5.541     5.527     5.523     5.522     5.519     5.533     5.518     5.513     5.470     5.513     5.515     5.508     5.512     5.505     5.510     5.494     5.513     5.497     5.505     5.517     5.521     5.537     5.490     5.494     5.487     5.513     5.528     5.478     5.474     5.508     5.510     5.485     5.507     5.500     5.507     5.502     5.502     5.495     5.539     5.492     5.495     5.527     5.524     5.500     5.539     5.535     5.539     5.539     5.539     5.537     5.517     5.507     5.500     5.515     5.526     5.519     5.508     5.513     5.507     5.510     5.503     5.508     5.505     5.499     5.505     5.505     5.502     5.505     5.499     5.505     5.497     5.505     5.497     5.499     5.505     5.500     5.505     5.497     5.500     5.497     5.507     5.492     5.512     5.455     5.515     5.495     5.453     5.513     5.502     5.510     5.446     5.441     5.444     5.505     5.499     5.462     5.470     5.466     5.487     5.519     5.521     5.502     5.489     5.497     5.494     5.499     5.495     5.472     5.480     5.500     5.478     5.517     5.521     5.517     5.521     5.521     5.526     5.521     5.519     5.512     5.515     5.520     5.523     5.502     5.505     5.500     5.497     5.503     5.499     5.494     5.497     5.492     5.497     5.487     5.492     5.490     5.480     5.475     5.478     5.475     5.472     5.483     5.467     5.470     5.467     5.505     5.499     5.487     5.492     5.487     5.495     5.490     5.495     5.497     5.500     5.508     5.505     5.513     5.513     5.507     5.513     5.508     5.512     5.508     5.517     5.512     5.518     5.565     5.562     5.566     5.570     5.548     5.555     5.562     5.553     5.552     5.557     5.562     5.560     5.555     5.581     5.558     5.577     5.566     5.571     5.566     5.568     5.580     5.581     5.590     5.593     5.597     5.600     5.600     5.593     5.600     5.598     5.600     5.595     5.598     5.600     5.600     5.607     5.604     5.598     5.604     5.597     5.604     5.604     5.597     5.600     5.618     5.606     5.628     5.622     5.628     5.626     5.629     5.626     5.633     5.629     5.628     5.635     5.629     5.636     5.628     5.628     5.629     5.636     5.633     5.639     5.642     5.642     5.606     5.593     5.593     5.593     5.633     5.652     5.655     5.661     5.662     5.636     5.645     5.640     5.643     5.645     5.646     5.652     5.654     5.659     5.664     5.654     5.662     5.655     5.662     5.662     5.661     5.657     5.661     5.655     5.680     5.687     5.667     5.673     5.694     5.698     5.691     5.694     5.696     5.698     5.694     5.698     5.696     5.701     5.700     5.715     5.720     5.739     5.737     5.733     5.739     5.737     5.744     5.741     5.680     5.744     5.755     5.756     5.758     5.759     5.755     5.751     5.757     5.755     5.751     5.757     5.751     5.756     5.763     5.748     5.766     5.746     5.751     5.760     5.762     5.756     5.768     5.762     5.770     5.770     5.772     5.770     5.776     5.770     5.776     5.777     5.776     5.779     5.785     5.777     5.783     5.789     5.785     5.789     5.793     5.795     5.799     5.796     5.799     5.807     5.805     5.809     5.807     5.809     5.811     5.812     5.812     5.811     5.814     5.818     5.814     5.818     5.823     5.823     5.829     5.832     5.832     5.838     5.835     5.837     5.840     5.838     5.840     5.843     5.843     5.842     5.845     5.847     5.847     5.848     5.845     5.848     5.852     5.850     5.853     5.853     5.856     5.858     5.859     5.862     5.864     5.867     5.868     5.868     5.873     5.876     5.877     5.881     5.882     5.885     5.885     5.888     5.890     5.893     5.894     5.896     5.897     5.900     5.902     5.906     5.910     5.910     5.913     5.915     5.918     5.920     5.921     5.926     5.928     5.931     5.931     5.935     5.939     5.941     5.942     5.942     5.944     5.946     5.948     5.950     5.950     5.953     5.954     5.957     5.959     5.962     5.963     5.964     5.967     5.970     5.974     5.977     5.981     5.983     5.987     5.991     5.994     5.998     6.002     6.003     6.006     6.014     6.017     6.022     6.027     6.031     6.037     6.042     6.048     6.054     6.057     6.061     6.065     6.066     6.066     6.070     6.070     6.070     6.070     6.070     6.071     6.073     6.073     6.074     6.076     6.077     6.077     6.079     6.080     6.082     6.083     6.085     6.086     6.088     6.089     6.091     6.092     6.092     6.094     6.095     6.098     6.100     6.102     6.104     6.106     6.107     6.109     6.111     6.113     6.117     6.120     6.121     6.123     6.125     6.125     6.128     6.129     6.130     6.132     6.135     6.139     6.141     6.142     6.146     6.148     6.150     6.152     6.155     6.157     6.160     6.160     6.164     6.167     6.168     6.170     6.173     6.174     6.178     6.179     6.182     6.183     6.187     6.189     6.193     6.194     6.196     6.200     6.201     6.203     6.206     6.207     6.214     6.215     6.218     6.222     6.223     6.225     6.229     6.230     6.232     6.235     6.235     6.238     6.239     6.241     6.244     6.247     6.250     6.252     6.255     6.257     6.260     6.262     6.263     6.265     6.269     6.271     6.272     6.275     6.277     6.278     6.281     6.283     6.285     6.289     6.290     6.294     6.296     6.297     6.299     6.303     6.303     6.307     6.310     6.312     6.314     6.315     6.317     6.318     6.319     6.324     6.325     6.326     6.329     6.331     6.333     6.335     6.338     6.340     6.343     6.346     6.347     6.350     6.352     6.354     6.357     6.360     6.363     6.366     6.369     6.369     6.372     6.375     6.377     6.381     6.382     6.387     6.388     6.391     6.393     6.395     6.398     6.402     6.406     6.406     6.409     6.412     6.413     6.416     6.419     6.422     6.425     6.427     6.430     6.432     6.435     6.437     6.438     6.440     6.441     6.443     6.445     6.446     6.448     6.449     6.452     6.453     6.455     6.456     6.458     6.459     6.461     6.463     6.463     6.464     6.466     6.469     6.469     6.472     6.474     6.475     6.477     6.478     6.481     6.483     6.483     6.485     6.487     6.490     6.492     6.493     6.495     6.498     6.500     6.502     6.505     6.507     6.508     6.510     6.513     6.515     6.519     6.519     6.523     6.525     6.528     6.529     6.532     6.535     6.535     6.539     6.541     6.544     6.548     6.551     6.553     6.557     6.557     6.560     6.561     6.564     6.565     6.568     6.572     6.574     6.578     6.581     6.585     6.586     6.589     6.591     6.594     6.597     6.599     6.602     6.605     6.609     6.613     6.616     6.619     6.622     6.626     6.628     6.631     6.633     6.639     6.643     6.645     6.648     6.651     6.655     6.658     6.661     6.663     6.668     6.672     6.676     6.679     6.686     6.686     6.690     6.693     6.696     6.699     6.705     6.708     6.712     6.716     6.720     6.724     6.729     6.732     6.735     6.738     6.741     6.744     6.748     6.752     6.756     6.761     6.765     6.769     6.772     6.777     6.782     6.785     6.790     6.795     6.799     6.804     6.809     6.815     6.820     6.824     6.830     6.835     6.839     6.844     6.849     6.854     6.859     6.865     6.869     6.876     6.880     6.885     6.889     6.893     6.900     6.905     6.910     6.915     6.920     6.924     6.929     6.935     6.941     6.946     6.952     6.959     6.962     6.970     6.977     6.983     6.989     6.996     7.003     7.010     7.019     7.027     7.035     7.044     7.056     7.066     7.077     7.091     7.103     7.115     7.128     7.141     7.154     7.166     7.179     7.192     7.207     7.223     7.239     7.256     7.273     7.291     7.307     7.326     7.343     7.361     7.380     7.399     7.421     7.441     7.463     7.485     7.507     7.528     7.546     7.564     7.583     7.600     7.619     7.637     7.655     7.675     7.692     7.711     7.730     7.748     7.767     7.785     7.802     7.820     7.839     7.858     7.876     7.894     7.913     7.932     7.952     7.970     7.990     8.009     8.029     8.047     8.066     8.085     8.104     8.122     8.141     8.158     8.178     8.195     8.213     8.231     8.249     8.266     8.283     8.302     8.316     8.332     8.350     8.366     8.383     8.404     8.419     8.435     8.453     8.472     8.488     8.506     8.522     8.539     8.555     8.572     8.592     8.609     8.627     8.646     8.663     8.681     8.699     8.719     8.736     8.755     8.772     8.790     8.807     8.825     8.842     8.861     8.880     8.899     8.917     8.935     8.955     8.973     8.991     9.010     9.029     9.048     9.065     9.085     9.104     9.123     9.142     9.159     9.178     9.196     9.213     9.232     9.250     9.269     9.286     9.302     9.320     9.338     9.355     9.374     9.391     9.407     9.423     9.439     9.454     9.470     9.487     9.502     9.515     9.530     9.544     9.558     9.570     9.583     9.600     9.609     9.625     9.637     9.650     9.661     9.675     9.687     9.699     9.711     9.724     9.736     9.746     9.761     9.770     9.781     9.795     9.805     9.815     9.830     9.840     9.852     9.865     9.875     9.888     9.900     9.911     9.924     9.935     9.949     9.959     9.972     9.981     9.993    10.004    10.018    10.029    10.039    10.053    10.065    10.080    10.089    10.104    10.117    10.128    10.141    10.154    10.167    10.181    10.194    10.207    10.220    10.235    10.248    10.262    10.275    10.290    10.303    10.317    10.331    10.345    10.360    10.372    10.385    10.400    10.415    10.428    10.442    10.457    10.470    10.483    10.499    10.513    10.529    10.543    10.557    10.570    10.585    10.599    10.611    10.626    10.639    10.655    10.669    10.682    10.696    10.711    10.723    10.737    10.751    10.766    10.779    10.791    10.807    10.820    10.835    10.848    10.861    10.876    10.888    10.904    10.919    10.933    10.947    10.960    10.974    10.988    11.001    11.016    11.031    11.046    11.061    11.075    11.090    11.105    11.121    11.135    11.151    11.166    11.180    11.196    11.213    11.228    11.247    11.261    11.278    11.291    11.309    11.324    11.340    11.357    11.373    11.392    11.411    11.425    11.442    11.456    11.474    11.490    11.505    11.525    11.541    11.557    11.574    11.593    11.612    11.626    11.645    11.661    11.680    11.700    11.719    11.733    11.754    11.772    11.793    11.812    11.832    11.854    11.872    11.893    11.912    11.932    11.952    11.974    11.995    12.013    12.035    12.057    12.078    12.100    12.120    12.141    12.167    12.187    12.210    12.235    12.256    12.280    12.300    12.327    12.348    12.368    12.393    12.415    12.437    12.463    12.483    12.505    12.530    12.552    12.580    12.602    12.626    12.650    12.676    12.702    12.724    12.746    12.770    12.792    12.816    12.838    12.864    12.887    12.907    12.927    12.950    12.972    12.993    13.015    13.033    13.058    13.078    13.099    13.118    13.139    13.159    13.180    13.198    13.221    13.241    13.259    13.280    13.300    13.323    13.343    13.362    13.382    13.401    13.424    13.444    13.463    13.485    13.505    13.524    13.549    13.570    13.592    13.614    13.635    13.656    13.677    13.697    13.715    13.737    13.755    13.777    13.792    13.810    13.831    13.852    13.873    13.889    13.904    13.922    13.942    13.957    13.974    13.994    14.011    14.027    14.037    14.053    14.069    14.080    14.095    14.108    14.125    14.135    14.148    14.165    14.176    14.190    14.204    14.217    14.232    14.247    14.259    14.268    14.282    14.295    14.306    14.319    14.332    14.341    14.353    14.366    14.375    14.387    14.402    14.411    14.422    14.432    14.442    14.453    14.469    14.476    14.489    14.495    14.502    14.512    14.523    14.530    14.537    14.544    14.570    14.574    14.582    14.593    14.601    14.613    14.620    14.633    14.638    14.655    14.667    14.676    14.686    14.699    14.715    14.727    14.737    14.744    14.775    14.783    14.790    14.803    14.812    14.822    14.829    14.835    14.842    14.853    14.862    14.871    14.879    14.891    14.904    14.910    14.926    14.933    14.956    14.966    14.972    14.981    14.990    15.004    15.013    15.029    15.035    15.042    15.057    15.068    15.076    15.083    15.090    15.112    15.119    15.125    15.144    15.149    15.163    15.170    15.178    15.190    15.207    15.209    15.232    15.239    15.244    15.262    15.266    15.276    15.280    15.283    15.304    15.305    15.335    15.343    15.346    15.362    15.368    15.377    15.383    15.398    15.407    15.415    15.421    15.424    15.437    15.445    15.452    15.459    15.471    15.489    15.494    15.510    15.519    15.524    15.530    15.548    15.562    15.569    15.575    15.588    15.594    15.597    15.605    15.610    15.624    15.639    15.644    15.657    15.662    15.670    15.675    15.683    15.694    15.703    15.710    15.719    15.724    15.735    15.745    15.752    15.761    15.766    15.781    15.787    15.795    15.812    15.842    15.850    15.854    15.860    15.868    15.875    15.879    15.889    15.896    15.919    15.932    15.939    15.946    15.963    15.970    15.975    15.980    15.983    15.987    15.989    15.987    15.985    15.985    15.985    15.985    15.983    15.982    15.982    15.980    15.979    15.977    15.974    15.969    15.962    15.944    15.937    15.928    15.925    15.901    15.894    15.887    15.875    15.868    15.866    15.852    15.846    15.842    15.825    15.814    15.810    15.803    15.793    15.781    15.770    15.764    15.757    15.746    15.737    15.727    15.723    15.714    15.703    15.696    15.687    15.675    15.670    15.662    15.657    15.647    15.639    15.629    15.612    15.609    15.605    15.594    15.586    15.581    15.572    15.562    15.557    15.552    15.537    15.535    15.528    15.520    15.514    15.504    15.491    15.485    15.474    15.462    15.452    15.447    15.439    15.421    15.417    15.415    15.406    15.398    15.390    15.385    15.379    15.372
     5.581     5.583     5.583     5.578     5.583     5.548     5.580     5.576     5.577     5.583     5.577     5.550     5.562     5.537     5.547     5.541     5.543     5.368     5.362     5.368     5.364     5.548     5.555     5.520     5.523     5.545     5.541     5.553     5.545     5.550     5.543     5.521     5.545     5.517     5.512     5.517     5.403     5.517     5.520     5.524     5.530     5.535     5.543     5.518     5.512     5.398     5.405     5.398     5.405     5.398     5.430     5.398     5.367     5.518     5.364     5.357     5.519     5.515     5.519     5.499     5.490     5.472     5.440     5.409     5.400     5.368     5.348     5.339     5.322     5.313     5.306     5.300     5.300     5.298     5.298     5.298     5.298     5.298     5.300     5.300     5.306     5.341     5.300     5.300     5.300     5.300     5.298     5.300     5.300     5.300     5.300     5.306     5.314     5.322     5.341     5.348     5.357     5.364     5.398     5.428     5.448     5.444     5.512     5.539     5.548     5.545     5.543     5.550     5.472     5.541     5.550     5.541     5.545     5.550     5.555     5.550     5.550     5.557     5.555     5.548     5.557     5.548     5.583     5.547     5.527     5.578     5.528     5.580     5.483     5.570     5.590     5.570     5.588     5.550     5.590     5.585     5.550     5.543     5.547     5.539     5.547     5.557     5.585     5.588     5.571     5.587     5.581     5.568     5.595     5.600     5.565     5.581     5.604     5.557     5.588     5.598     5.600     5.593     5.597     5.593     5.604     5.595     5.602     5.597     5.606     5.600     5.602     5.598     5.593     5.590     5.597     5.595     5.585     5.600     5.606     5.577     5.604     5.580     5.588     5.595     5.580     5.587     5.590     5.592     5.588     5.588     5.587     5.590     5.587     5.558     5.548     5.555     5.592     5.571     5.600     5.583     5.585     5.587     5.593     5.588     5.597     5.590     5.593     5.592     5.592     5.588     5.593     5.593     5.597     5.602     5.598     5.598     5.602     5.604     5.604     5.597     5.571     5.592     5.602     5.593     5.597     5.587     5.593     5.587     5.592     5.587     5.578     5.600     5.581     5.587     5.592     5.588     5.593     5.590     5.593     5.585     5.587     5.583     5.592     5.587     5.588     5.583     5.587     5.581     5.588     5.583     5.585     5.585     5.588     5.587     5.583     5.587     5.595     5.590     5.595     5.588     5.583     5.593     5.595     5.587     5.583     5.587     5.593     5.588     5.580     5.583     5.593     5.616     5.595     5.600     5.598     5.607     5.610     5.606     5.600     5.602     5.598     5.602     5.593     5.593     5.595     5.587     5.592     5.590     5.588     5.592     5.587     5.588     5.585     5.581     5.585     5.580     5.585     5.570     5.571     5.587     5.588     5.560     5.588     5.555     5.597     5.553     5.545     5.541     5.550     5.571     5.550     5.555     5.593     5.592     5.590     5.587     5.583     5.547     5.555     5.550     5.543     5.550     5.539     5.562     5.557     5.550     5.553     5.541     5.545     5.548     5.539     5.545     5.543     5.527     5.523     5.535     5.522     5.526     5.513     5.518     5.512     5.523     5.507     5.517     5.507     5.512     5.515     5.507     5.500     5.543     5.539     5.495     5.494     5.539     5.490     5.519     5.532     5.507     5.513     5.510     5.505     5.508     5.503     5.499     5.495     5.500     5.497     5.543     5.515     5.500     5.522     5.523     5.524     5.495     5.543     5.519     5.537     5.543     5.541     5.500     5.539     5.535     5.535     5.533     5.515     5.513     5.414     5.507     5.510     5.503     5.512     5.503     5.500     5.505     5.510     5.503     5.503     5.510     5.502     5.500     5.505     5.507     5.502     5.503     5.499     5.505     5.512     5.508     5.500     5.505     5.497     5.505     5.515     5.500     5.520     5.521     5.494     5.500     5.505     5.437     5.513     5.448     5.452     5.458     5.455     5.518     5.515     5.470     5.520     5.470     5.524     5.508     5.483     5.489     5.499     5.495     5.500     5.503     5.411     5.499     5.474     5.512     5.515     5.512     5.535     5.478     5.531     5.531     5.522     5.524     5.518     5.518     5.515     5.518     5.522     5.503     5.503     5.500     5.507     5.497     5.494     5.495     5.492     5.497     5.487     5.472     5.489     5.485     5.475     5.480     5.475     5.481     5.470     5.472     5.470     5.495     5.474     5.494     5.483     5.494     5.508     5.505     5.500     5.500     5.505     5.507     5.513     5.508     5.508     5.513     5.508     5.512     5.539     5.547     5.547     5.518     5.535     5.537     5.541     5.570     5.573     5.553     5.573     5.578     5.553     5.558     5.580     5.560     5.568     5.562     5.558     5.585     5.583     5.573     5.577     5.576     5.583     5.573     5.577     5.595     5.597     5.577     5.574     5.602     5.598     5.593     5.602     5.595     5.598     5.597     5.598     5.606     5.600     5.610     5.604     5.610     5.606     5.610     5.604     5.618     5.612     5.606     5.610     5.622     5.624     5.628     5.631     5.626     5.631     5.631     5.639     5.624     5.640     5.638     5.631     5.636     5.631     5.635     5.631     5.638     5.643     5.606     5.612     5.610     5.600     5.598     5.597     5.639     5.661     5.661     5.664     5.606     5.640     5.654     5.652     5.648     5.648     5.654     5.645     5.661     5.666     5.671     5.673     5.671     5.652     5.668     5.657     5.664     5.668     5.676     5.677     5.673     5.667     5.685     5.691     5.698     5.679     5.692     5.696     5.701     5.696     5.701     5.698     5.704     5.700     5.707     5.716     5.737     5.741     5.735     5.737     5.737     5.743     5.737     5.746     5.748     5.753     5.757     5.760     5.727     5.720     5.763     5.720     5.761     5.763     5.763     5.765     5.768     5.751     5.768     5.770     5.746     5.751     5.754     5.755     5.758     5.770     5.754     5.772     5.770     5.774     5.772     5.774     5.776     5.772     5.772     5.779     5.781     5.785     5.788     5.792     5.783     5.798     5.796     5.795     5.802     5.802     5.796     5.807     5.809     5.805     5.811     5.814     5.816     5.814     5.816     5.814     5.818     5.816     5.820     5.821     5.820     5.823     5.824     5.824     5.827     5.835     5.837     5.838     5.840     5.842     5.840     5.842     5.845     5.845     5.848     5.847     5.848     5.852     5.848     5.852     5.850     5.853     5.852     5.856     5.855     5.858     5.861     5.862     5.862     5.865     5.868     5.871     5.871     5.874     5.876     5.879     5.882     5.883     5.885     5.887     5.890     5.893     5.894     5.896     5.897     5.899     5.900     5.904     5.908     5.908     5.911     5.915     5.917     5.920     5.925     5.927     5.930     5.930     5.932     5.935     5.937     5.939     5.941     5.944     5.944     5.946     5.948     5.950     5.953     5.954     5.956     5.957     5.960     5.962     5.964     5.966     5.968     5.970     5.974     5.975     5.979     5.982     5.985     5.989     5.992     5.994     6.000     6.002     6.006     6.007     6.014     6.019     6.022     6.027     6.031     6.035     6.042     6.046     6.054     6.057     6.063     6.066     6.070     6.071     6.073     6.074     6.074     6.076     6.076     6.076     6.076     6.077     6.079     6.079     6.082     6.083     6.083     6.083     6.085     6.086     6.088     6.089     6.091     6.092     6.094     6.095     6.095     6.098     6.100     6.100     6.102     6.104     6.106     6.109     6.111     6.113     6.117     6.117     6.118     6.121     6.121     6.125     6.126     6.129     6.132     6.131     6.132     6.137     6.139     6.141     6.144     6.146     6.148     6.152     6.153     6.155     6.157     6.159     6.162     6.164     6.165     6.168     6.170     6.171     6.174     6.176     6.179     6.181     6.183     6.185     6.189     6.193     6.194     6.198     6.200     6.201     6.204     6.207     6.211     6.211     6.214     6.218     6.222     6.223     6.227     6.227     6.229     6.230     6.233     6.235     6.238     6.241     6.242     6.245     6.247     6.248     6.252     6.253     6.257     6.258     6.262     6.265     6.269     6.269     6.271     6.272     6.274     6.277     6.278     6.281     6.283     6.285     6.289     6.292     6.294     6.296     6.297     6.299     6.302     6.303     6.307     6.309     6.310     6.314     6.315     6.317     6.318     6.319     6.324     6.325     6.326     6.329     6.331     6.333     6.335     6.338     6.340     6.343     6.344     6.347     6.349     6.352     6.355     6.357     6.358     6.361     6.364     6.367     6.369     6.372     6.374     6.377     6.381     6.382     6.387     6.388     6.390     6.393     6.395     6.396     6.400     6.404     6.405     6.408     6.411     6.413     6.416     6.419     6.422     6.424     6.427     6.430     6.432     6.435     6.437     6.438     6.441     6.443     6.445     6.446     6.448     6.449     6.452     6.453     6.455     6.456     6.458     6.459     6.461     6.463     6.464     6.466     6.469     6.469     6.470     6.472     6.474     6.477     6.477     6.478     6.480     6.481     6.485     6.488     6.488     6.488     6.490     6.492     6.493     6.496     6.498     6.500     6.502     6.505     6.507     6.510     6.512     6.513     6.515     6.518     6.519     6.522     6.525     6.529     6.530     6.532     6.533     6.537     6.539     6.541     6.544     6.546     6.550     6.553     6.555     6.557     6.560     6.561     6.564     6.565     6.568     6.572     6.574     6.578     6.581     6.583     6.586     6.589     6.590     6.593     6.595     6.598     6.602     6.605     6.607     6.611     6.615     6.618     6.622     6.623     6.627     6.630     6.632     6.635     6.639     6.645     6.646     6.650     6.653     6.655     6.658     6.663     6.666     6.670     6.674     6.678     6.681     6.685     6.689     6.691     6.694     6.696     6.699     6.705     6.708     6.713     6.716     6.722     6.725     6.729     6.732     6.736     6.739     6.742     6.745     6.748     6.754     6.758     6.761     6.765     6.769     6.774     6.777     6.782     6.787     6.790     6.795     6.799     6.804     6.809     6.815     6.820     6.826     6.830     6.835     6.839     6.844     6.849     6.854     6.859     6.863     6.869     6.875     6.880     6.885     6.890     6.895     6.900     6.905     6.910     6.917     6.921     6.924     6.930     6.935     6.941     6.946     6.952     6.958     6.962     6.969     6.977     6.983     6.991     6.998     7.003     7.012     7.019     7.026     7.035     7.043     7.053     7.063     7.075     7.087     7.100     7.112     7.125     7.138     7.149     7.164     7.175     7.190     7.204     7.218     7.235     7.250     7.267     7.285     7.301     7.320     7.337     7.355     7.374     7.394     7.415     7.435     7.458     7.480     7.504     7.524     7.544     7.564     7.583     7.602     7.619     7.639     7.657     7.675     7.694     7.713     7.731     7.748     7.767     7.785     7.804     7.820     7.839     7.858     7.876     7.894     7.912     7.931     7.949     7.968     7.988     8.008     8.026     8.045     8.064     8.083     8.102     8.121     8.139     8.158     8.177     8.195     8.213     8.231     8.249     8.267     8.283     8.302     8.318     8.335     8.351     8.369     8.385     8.402     8.419     8.437     8.454     8.472     8.488     8.507     8.523     8.541     8.558     8.576     8.592     8.609     8.626     8.644     8.662     8.681     8.697     8.715     8.733     8.752     8.771     8.790     8.805     8.825     8.844     8.860     8.878     8.897     8.915     8.933     8.952     8.969     8.987     9.005     9.025     9.042     9.062     9.079     9.099     9.117     9.137     9.154     9.173     9.191     9.211     9.228     9.245     9.263     9.281     9.299     9.316     9.335     9.352     9.370     9.386     9.404     9.422     9.439     9.454     9.469     9.485     9.500     9.518     9.532     9.545     9.559     9.573     9.589     9.601     9.613     9.629     9.643     9.655     9.670     9.681     9.693     9.706     9.719     9.732     9.744     9.755     9.766     9.780     9.792     9.803     9.814     9.826     9.839     9.850     9.861     9.874     9.885     9.896     9.908     9.920     9.933     9.944     9.957     9.968     9.979     9.992    10.002    10.016    10.027    10.039    10.050    10.060    10.074    10.086    10.099    10.113    10.123    10.137    10.150    10.165    10.176    10.189    10.200    10.215    10.227    10.239    10.255    10.269    10.282    10.296    10.309    10.323    10.339    10.352    10.365    10.381    10.392    10.405    10.420    10.435    10.449    10.463    10.477    10.491    10.505    10.518    10.532    10.546    10.563    10.578    10.590    10.604    10.617    10.631    10.646    10.658    10.672    10.687    10.702    10.715    10.728    10.743    10.757    10.770    10.783    10.799    10.812    10.825    10.840    10.852    10.867    10.881    10.893    10.908    10.922    10.936    10.952    10.965    10.982    10.995    11.008    11.022    11.035    11.049    11.064    11.080    11.094    11.107    11.123    11.137    11.153    11.170    11.185    11.199    11.215    11.229    11.247    11.264    11.279    11.294    11.311    11.328    11.341    11.357    11.375    11.392    11.409    11.425    11.444    11.458    11.478    11.491    11.508    11.525    11.541    11.559    11.576    11.593    11.609    11.628    11.644    11.663    11.681    11.698    11.719    11.733    11.756    11.771    11.793    11.812    11.828    11.852    11.871    11.890    11.911    11.931    11.952    11.971    11.993    12.013    12.033    12.054    12.076    12.094    12.117    12.138    12.159    12.181    12.205    12.227    12.250    12.271    12.296    12.321    12.342    12.364    12.387    12.410    12.430    12.453    12.476    12.500    12.524    12.545    12.569    12.594    12.616    12.642    12.666    12.690    12.713    12.739    12.762    12.785    12.807    12.831    12.854    12.876    12.900    12.923    12.943    12.964    12.986    13.007    13.027    13.053    13.070    13.095    13.115    13.132    13.154    13.176    13.195    13.213    13.233    13.255    13.276    13.296    13.317    13.337    13.356    13.379    13.400    13.417    13.439    13.458    13.477    13.504    13.524    13.544    13.567    13.588    13.608    13.632    13.654    13.671    13.690    13.713    13.733    13.755    13.771    13.790    13.808    13.829    13.847    13.868    13.885    13.900    13.918    13.935    13.953    13.967    13.987    14.000    14.015    14.029    14.043    14.053    14.065    14.078    14.093    14.105    14.119    14.133    14.147    14.160    14.174    14.188    14.202    14.216    14.226    14.242    14.252    14.262    14.276    14.291    14.301    14.313    14.324    14.333    14.345    14.355    14.372    14.387    14.396    14.409    14.420    14.427    14.439    14.448    14.462    14.469    14.479    14.489    14.495    14.506    14.516    14.526    14.533    14.541    14.550    14.574    14.581    14.589    14.598    14.612    14.619    14.630    14.637    14.644    14.662    14.670    14.683    14.695    14.709    14.719    14.727    14.741    14.751    14.775    14.781    14.798    14.807    14.815    14.825    14.832    14.842    14.848    14.857    14.865    14.878    14.885    14.898    14.905    14.921    14.930    14.943    14.961    14.968    14.977    14.986    15.002    15.011    15.022    15.033    15.042    15.057    15.064    15.074    15.081    15.097    15.104    15.114    15.122    15.142    15.149    15.168    15.174    15.178    15.183    15.204    15.209    15.227    15.239    15.242    15.259    15.272    15.278    15.282    15.289    15.296    15.313    15.328    15.337    15.343    15.355    15.370    15.376    15.383    15.398    15.409    15.415    15.419    15.427    15.439    15.445    15.450    15.455    15.477    15.485    15.492    15.505    15.520    15.524    15.533    15.546    15.557    15.566    15.570    15.588    15.594    15.599    15.605    15.612    15.619    15.635    15.646    15.652    15.663    15.670    15.675    15.681    15.692    15.703    15.712    15.717    15.726    15.731    15.743    15.752    15.759    15.764    15.781    15.789    15.793    15.809    15.835    15.845    15.855    15.863    15.868    15.877    15.881    15.887    15.894    15.901    15.930    15.937    15.944    15.951    15.972    15.975    15.980    15.987    15.989    15.987    15.987    15.985    15.985    15.983    15.983    15.983    15.980    15.982    15.982    15.982    15.979    15.979    15.969    15.965    15.946    15.942    15.928    15.923    15.914    15.894    15.887    15.881    15.866    15.863    15.858    15.848    15.843    15.837    15.816    15.810    15.803    15.793    15.787    15.772    15.766    15.759    15.752    15.739    15.731    15.722    15.714    15.709    15.699    15.689    15.680    15.668    15.665    15.655    15.646    15.637    15.632    15.622    15.612    15.609    15.597    15.588    15.581    15.570    15.565    15.558    15.552    15.544    15.539    15.528    15.522    15.515    15.507    15.496    15.489    15.477    15.464    15.457    15.450    15.443    15.435    15.427    15.415    15.411    15.402    15.393    15.387    15.383    15.374
     5.570     5.587     5.587     5.585     5.576     5.580     5.576     5.578     5.543     5.578     5.568     5.578     5.597     5.588     5.557     5.585     5.565     5.568     5.550     5.543     5.550     5.553     5.548     5.553     5.547     5.541     5.550     5.545     5.550     5.539     5.537     5.508     5.537     5.547     5.513     5.403     5.396     5.521     5.518     5.527     5.526     5.523     5.541     5.522     5.519     5.405     5.398     5.403     5.398     5.405     5.400     5.406     5.412     5.406     5.518     5.521     5.531     5.530     5.529     5.519     5.500     5.492     5.472     5.440     5.408     5.400     5.368     5.348     5.341     5.341     5.339     5.321     5.313     5.306     5.302     5.306     5.313     5.306     5.313     5.322     5.341     5.350     5.357     5.350     5.345     5.313     5.321     5.314     5.322     5.339     5.322     5.339     5.346     5.341     5.348     5.357     5.402     5.398     5.405     5.399     5.443     5.500     5.518     5.547     5.547     5.553     5.548     5.555     5.541     5.537     5.560     5.541     5.548     5.553     5.550     5.553     5.557     5.555     5.563     5.558     5.565     5.550     5.566     5.573     5.585     5.576     5.578     5.588     5.581     5.565     5.593     5.566     5.570     5.592     5.595     5.566     5.595     5.550     5.543     5.548     5.539     5.548     5.581     5.581     5.587     5.593     5.588     5.602     5.600     5.593     5.600     5.606     5.600     5.590     5.555     5.548     5.604     5.600     5.606     5.600     5.562     5.604     5.598     5.602     5.609     5.604     5.597     5.593     5.598     5.593     5.600     5.587     5.597     5.604     5.580     5.606     5.581     5.604     5.583     5.578     5.583     5.578     5.581     5.588     5.593     5.587     5.592     5.592     5.558     5.552     5.557     5.548     5.595     5.592     5.587     5.600     5.602     5.597     5.588     5.598     5.590     5.597     5.592     5.597     5.588     5.592     5.595     5.602     5.602     5.600     5.600     5.604     5.602     5.578     5.597     5.604     5.592     5.588     5.595     5.598     5.593     5.590     5.588     5.578     5.585     5.593     5.587     5.597     5.587     5.597     5.600     5.593     5.595     5.597     5.592     5.588     5.593     5.590     5.595     5.593     5.593     5.587     5.590     5.588     5.587     5.588     5.585     5.587     5.587     5.593     5.588     5.597     5.590     5.595     5.592     5.597     5.600     5.600     5.593     5.593     5.595     5.595     5.590     5.597     5.585     5.606     5.598     5.592     5.597     5.604     5.604     5.609     5.593     5.602     5.607     5.602     5.607     5.602     5.598     5.602     5.600     5.590     5.590     5.593     5.593     5.593     5.593     5.588     5.583     5.587     5.588     5.585     5.588     5.578     5.576     5.590     5.562     5.578     5.593     5.574     5.593     5.590     5.583     5.552     5.600     5.577     5.573     5.600     5.597     5.593     5.568     5.563     5.578     5.581     5.550     5.580     5.577     5.543     5.563     5.545     5.539     5.552     5.519     5.548     5.553     5.537     5.535     5.541     5.535     5.530     5.526     5.537     5.519     5.522     5.518     5.521     5.518     5.522     5.515     5.521     5.513     5.505     5.508     5.517     5.512     5.505     5.541     5.499     5.500     5.537     5.500     5.523     5.519     5.523     5.517     5.470     5.512     5.550     5.541     5.505     5.500     5.552     5.547     5.513     5.543     5.518     5.521     5.548     5.539     5.547     5.541     5.537     5.543     5.541     5.537     5.539     5.547     5.541     5.527     5.535     5.535     5.518     5.520     5.520     5.518     5.508     5.507     5.515     5.505     5.513     5.507     5.505     5.507     5.510     5.499     5.505     5.500     5.507     5.512     5.513     5.517     5.513     5.515     5.513     5.497     5.500     5.475     5.515     5.503     5.467     5.499     5.526     5.499     5.505     5.466     5.505     5.508     5.452     5.456     5.508     5.455     5.458     5.507     5.497     5.515     5.478     5.505     5.478     5.508     5.487     5.492     5.500     5.495     5.499     5.467     5.505     5.512     5.517     5.545     5.541     5.537     5.535     5.531     5.530     5.528     5.492     5.521     5.524     5.497     5.520     5.517     5.519     5.500     5.507     5.512     5.505     5.499     5.499     5.502     5.503     5.508     5.490     5.487     5.495     5.499     5.478     5.508     5.527     5.477     5.495     5.477     5.521     5.494     5.502     5.495     5.500     5.513     5.508     5.508     5.505     5.500     5.513     5.517     5.512     5.522     5.508     5.515     5.520     5.517     5.522     5.553     5.547     5.566     5.558     5.560     5.553     5.570     5.560     5.565     5.565     5.560     5.585     5.587     5.568     5.587     5.588     5.563     5.588     5.587     5.581     5.576     5.576     5.585     5.587     5.581     5.593     5.580     5.600     5.602     5.606     5.593     5.600     5.604     5.598     5.600     5.609     5.592     5.602     5.607     5.613     5.610     5.613     5.610     5.606     5.622     5.618     5.622     5.612     5.636     5.629     5.635     5.631     5.629     5.633     5.628     5.629     5.620     5.642     5.639     5.635     5.640     5.631     5.638     5.631     5.636     5.643     5.610     5.643     5.607     5.602     5.606     5.600     5.600     5.659     5.666     5.668     5.659     5.668     5.671     5.668     5.661     5.666     5.661     5.659     5.664     5.664     5.670     5.673     5.657     5.674     5.671     5.662     5.662     5.671     5.676     5.674     5.670     5.685     5.687     5.679     5.692     5.696     5.702     5.700     5.701     5.700     5.701     5.705     5.702     5.700     5.706     5.701     5.719     5.743     5.739     5.744     5.739     5.689     5.744     5.743     5.750     5.744     5.741     5.763     5.763     5.763     5.763     5.765     5.768     5.770     5.768     5.761     5.768     5.772     5.770     5.774     5.776     5.776     5.777     5.776     5.777     5.781     5.779     5.770     5.770     5.776     5.772     5.777     5.779     5.774     5.777     5.781     5.785     5.789     5.785     5.789     5.786     5.789     5.793     5.798     5.802     5.802     5.804     5.807     5.812     5.816     5.812     5.816     5.818     5.814     5.820     5.821     5.820     5.821     5.820     5.821     5.823     5.827     5.823     5.826     5.832     5.837     5.842     5.842     5.843     5.843     5.845     5.845     5.848     5.847     5.848     5.852     5.850     5.852     5.852     5.855     5.858     5.856     5.855     5.858     5.859     5.864     5.861     5.867     5.864     5.867     5.870     5.873     5.873     5.873     5.877     5.881     5.882     5.885     5.887     5.888     5.890     5.894     5.896     5.899     5.900     5.902     5.902     5.906     5.908     5.910     5.913     5.915     5.918     5.921     5.927     5.929     5.930     5.933     5.935     5.939     5.939     5.941     5.944     5.944     5.948     5.950     5.951     5.953     5.956     5.957     5.959     5.960     5.963     5.964     5.967     5.968     5.970     5.974     5.977     5.979     5.982     5.983     5.987     5.989     5.992     5.996     6.000     6.003     6.005     6.009     6.014     6.019     6.022     6.027     6.031     6.035     6.040     6.045     6.050     6.057     6.063     6.066     6.070     6.073     6.074     6.079     6.080     6.080     6.080     6.080     6.082     6.082     6.083     6.085     6.085     6.086     6.088     6.088     6.091     6.091     6.092     6.094     6.095     6.097     6.098     6.100     6.100     6.102     6.104     6.106     6.106     6.107     6.109     6.111     6.113     6.115     6.117     6.121     6.122     6.126     6.125     6.130     6.130     6.132     6.133     6.135     6.137     6.139     6.141     6.142     6.146     6.148     6.150     6.153     6.155     6.157     6.159     6.162     6.164     6.165     6.167     6.171     6.173     6.174     6.176     6.179     6.181     6.185     6.185     6.189     6.191     6.194     6.196     6.200     6.201     6.202     6.206     6.209     6.209     6.214     6.216     6.222     6.223     6.225     6.229     6.229     6.230     6.233     6.235     6.238     6.239     6.242     6.245     6.248     6.250     6.252     6.253     6.257     6.258     6.262     6.263     6.265     6.269     6.271     6.274     6.275     6.278     6.280     6.281     6.283     6.285     6.289     6.290     6.294     6.296     6.297     6.299     6.302     6.303     6.307     6.309     6.310     6.314     6.315     6.317     6.318     6.321     6.322     6.325     6.326     6.329     6.331     6.333     6.335     6.338     6.340     6.344     6.344     6.347     6.349     6.352     6.355     6.357     6.358     6.361     6.363     6.366     6.369     6.370     6.374     6.377     6.381     6.382     6.385     6.388     6.391     6.391     6.393     6.396     6.400     6.402     6.405     6.406     6.411     6.413     6.415     6.419     6.422     6.424     6.425     6.428     6.432     6.433     6.437     6.438     6.441     6.443     6.445     6.448     6.449     6.452     6.453     6.455     6.456     6.458     6.459     6.461     6.463     6.464     6.466     6.467     6.470     6.472     6.474     6.474     6.475     6.477     6.478     6.481     6.481     6.483     6.485     6.488     6.490     6.492     6.493     6.495     6.495     6.496     6.498     6.502     6.503     6.505     6.507     6.510     6.512     6.515     6.517     6.518     6.519     6.522     6.523     6.526     6.530     6.532     6.535     6.537     6.539     6.542     6.544     6.546     6.550     6.554     6.554     6.557     6.560     6.561     6.564     6.565     6.568     6.572     6.574     6.578     6.579     6.583     6.585     6.587     6.590     6.593     6.595     6.598     6.599     6.604     6.607     6.611     6.615     6.616     6.619     6.622     6.624     6.627     6.631     6.635     6.639     6.641     6.645     6.648     6.651     6.654     6.657     6.659     6.665     6.668     6.670     6.676     6.679     6.683     6.686     6.689     6.691     6.695     6.698     6.702     6.707     6.710     6.715     6.719     6.722     6.727     6.730     6.733     6.736     6.739     6.744     6.747     6.750     6.754     6.758     6.762     6.765     6.769     6.774     6.779     6.782     6.787     6.790     6.795     6.799     6.804     6.809     6.815     6.820     6.824     6.830     6.835     6.839     6.844     6.849     6.854     6.857     6.865     6.869     6.873     6.880     6.885     6.889     6.895     6.900     6.905     6.912     6.917     6.921     6.926     6.930     6.935     6.943     6.948     6.954     6.959     6.966     6.970     6.977     6.985     6.991     6.998     7.005     7.010     7.019     7.026     7.033     7.043     7.051     7.062     7.072     7.083     7.096     7.109     7.122     7.135     7.148     7.161     7.173     7.187     7.200     7.213     7.230     7.245     7.261     7.279     7.296     7.313     7.333     7.350     7.369     7.389     7.408     7.430     7.450     7.474     7.496     7.521     7.541     7.563     7.582     7.602     7.619     7.639     7.657     7.675     7.694     7.713     7.731     7.749     7.769     7.785     7.804     7.822     7.839     7.858     7.875     7.894     7.912     7.931     7.948     7.967     7.985     8.005     8.024     8.042     8.062     8.081     8.099     8.118     8.137     8.157     8.175     8.194     8.212     8.231     8.248     8.266     8.285     8.302     8.318     8.335     8.353     8.371     8.388     8.405     8.421     8.439     8.456     8.472     8.490     8.507     8.525     8.543     8.558     8.576     8.594     8.611     8.627     8.644     8.662     8.678     8.699     8.717     8.733     8.750     8.769     8.787     8.805     8.823     8.841     8.860     8.876     8.894     8.912     8.930     8.947     8.967     8.985     9.003     9.021     9.041     9.057     9.076     9.095     9.113     9.131     9.149     9.168     9.188     9.205     9.221     9.240     9.260     9.280     9.295     9.316     9.331     9.348     9.366     9.385     9.402     9.418     9.437     9.453     9.469     9.485     9.499     9.517     9.532     9.546     9.561     9.575     9.591     9.605     9.619     9.632     9.645     9.659     9.672     9.687     9.700     9.711     9.726     9.738     9.752     9.764     9.776     9.790     9.800     9.812     9.824     9.837     9.846     9.858     9.870     9.883     9.893     9.905     9.917     9.930     9.941     9.954     9.966     9.976     9.989    10.000    10.013    10.024    10.037    10.048    10.059    10.072    10.083    10.095    10.107    10.119    10.135    10.145    10.158    10.172    10.185    10.198    10.212    10.222    10.236    10.249    10.262    10.275    10.289    10.302    10.315    10.330    10.343    10.358    10.373    10.385    10.400    10.414    10.426    10.442    10.455    10.469    10.482    10.498    10.511    10.524    10.538    10.553    10.567    10.581    10.596    10.611    10.625    10.635    10.650    10.664    10.678    10.691    10.706    10.719    10.735    10.750    10.763    10.778    10.791    10.805    10.819    10.831    10.845    10.859    10.872    10.885    10.900    10.912    10.926    10.941    10.954    10.970    10.983    10.998    11.013    11.027    11.041    11.055    11.068    11.083    11.096    11.113    11.126    11.143    11.158    11.172    11.187    11.204    11.219    11.232    11.249    11.266    11.281    11.299    11.312    11.329    11.347    11.361    11.375    11.392    11.408    11.428    11.444    11.461    11.476    11.491    11.508    11.529    11.542    11.559    11.577    11.596    11.612    11.628    11.647    11.664    11.680    11.698    11.717    11.733    11.754    11.772    11.793    11.810    11.830    11.848    11.867    11.890    11.909    11.928    11.949    11.968    11.989    12.009    12.029    12.050    12.070    12.091    12.113    12.135    12.159    12.177    12.199    12.224    12.243    12.264    12.289    12.310    12.333    12.357    12.379    12.401    12.425    12.448    12.472    12.491    12.517    12.539    12.561    12.587    12.607    12.631    12.654    12.678    12.704    12.726    12.751    12.776    12.800    12.823    12.844    12.866    12.893    12.915    12.935    12.959    12.981    13.002    13.023    13.043    13.066    13.087    13.107    13.130    13.150    13.170    13.190    13.211    13.228    13.250    13.270    13.288    13.313    13.329    13.352    13.373    13.392    13.412    13.433    13.455    13.474    13.496    13.518    13.540    13.558    13.581    13.602    13.624    13.644    13.667    13.687    13.709    13.731    13.752    13.766    13.787    13.804    13.824    13.842    13.860    13.876    13.896    13.910    13.926    13.942    13.959    13.971    13.987    14.000    14.011    14.024    14.037    14.051    14.066    14.080    14.091    14.101    14.117    14.125    14.142    14.158    14.172    14.186    14.196    14.213    14.222    14.233    14.244    14.255    14.269    14.283    14.296    14.309    14.319    14.329    14.339    14.350    14.361    14.373    14.390    14.404    14.417    14.425    14.430    14.442    14.458    14.461    14.472    14.483    14.490    14.502    14.509    14.523    14.530    14.537    14.544    14.552    14.581    14.589    14.596    14.604    14.620    14.628    14.636    14.643    14.654    14.660    14.676    14.696    14.702    14.722    14.727    14.735    14.751    14.766    14.777    14.793    14.800    14.810    14.820    14.829    14.839    14.845    14.852    14.862    14.873    14.882    14.894    14.905    14.911    14.928    14.941    14.949    14.964    14.974    14.988    14.999    15.007    15.019    15.028    15.039    15.051    15.063    15.074    15.077    15.090    15.105    15.111    15.114    15.142    15.155    15.159    15.172    15.178    15.181    15.196    15.211    15.217    15.239    15.242    15.258    15.272    15.274    15.280    15.290    15.294    15.311    15.316    15.337    15.339    15.363    15.368    15.376    15.387    15.395    15.406    15.413    15.424    15.431    15.442    15.445    15.450    15.459    15.465    15.487    15.491    15.498    15.511    15.530    15.532    15.545    15.560    15.563    15.569    15.590    15.596    15.602    15.607    15.614    15.618    15.635    15.639    15.652    15.662    15.665    15.676    15.681    15.693    15.703    15.710    15.719    15.727    15.731    15.740    15.752    15.757    15.764    15.774    15.789    15.793    15.809    15.821    15.837    15.855    15.863    15.868    15.875    15.881    15.887    15.892    15.913    15.925    15.937    15.942    15.950    15.969    15.974    15.982    15.985    15.987    15.989    15.985    15.985    15.985    15.982    15.980    15.980    15.980    15.983    15.982    15.980    15.980    15.975    15.972    15.958    15.948    15.942    15.935    15.921    15.919    15.894    15.887    15.881    15.870    15.868    15.855    15.850    15.846    15.840    15.828    15.810    15.805    15.793    15.785    15.777    15.768    15.761    15.749    15.739    15.735    15.722    15.716    15.709    15.703    15.687    15.680    15.670    15.665    15.655    15.647    15.639    15.635    15.625    15.616    15.609    15.602    15.588    15.581    15.574    15.566    15.563    15.552    15.546    15.541    15.530    15.526    15.520    15.506    15.498    15.489    15.482    15.478    15.457    15.452    15.445    15.439    15.431    15.424    15.413    15.407    15.399    15.391    15.387    15.376
     5.568     5.571     5.592     5.590     5.577     5.576     5.583     5.581     5.577     5.583     5.566     5.597     5.553     5.557     5.595     5.558     5.587     5.576     5.548     5.550     5.555     5.548     5.539     5.547     5.539     5.547     5.555     5.550     5.541     5.545     5.539     5.539     5.550     5.398     5.550     5.553     5.364     5.543     5.522     5.530     5.528     5.545     5.522     5.539     5.519     5.400     5.406     5.399     5.405     5.452     5.456     5.450     5.472     5.400     5.522     5.532     5.532     5.528     5.537     5.545     5.519     5.500     5.492     5.448     5.440     5.420     5.400     5.370     5.350     5.355     5.346     5.341     5.346     5.339     5.322     5.339     5.322     5.339     5.322     5.339     5.348     5.396     5.365     5.360     5.353     5.346     5.341     5.346     5.341     5.346     5.339     5.346     5.341     5.348     5.357     5.402     5.398     5.441     5.411     5.490     5.499     5.518     5.547     5.543     5.537     5.550     5.553     5.548     5.548     5.555     5.568     5.548     5.574     5.570     5.552     5.560     5.562     5.565     5.560     5.550     5.557     5.588     5.565     5.570     5.576     5.590     5.571     5.595     5.563     5.570     5.565     5.597     5.574     5.570     5.595     5.600     5.593     5.557     5.548     5.555     5.548     5.543     5.585     5.587     5.580     5.587     5.602     5.600     5.568     5.595     5.606     5.598     5.607     5.606     5.610     5.604     5.602     5.607     5.602     5.609     5.602     5.600     5.604     5.600     5.604     5.598     5.598     5.598     5.592     5.606     5.595     5.604     5.602     5.598     5.614     5.610     5.590     5.612     5.587     5.602     5.577     5.580     5.587     5.598     5.592     5.595     5.547     5.597     5.590     5.597     5.550     5.604     5.598     5.607     5.600     5.606     5.598     5.606     5.595     5.602     5.593     5.598     5.597     5.592     5.602     5.587     5.606     5.595     5.600     5.604     5.606     5.602     5.606     5.598     5.604     5.595     5.602     5.595     5.602     5.595     5.590     5.593     5.587     5.581     5.595     5.585     5.602     5.590     5.598     5.602     5.595     5.598     5.593     5.595     5.600     5.593     5.600     5.597     5.593     5.593     5.590     5.595     5.592     5.588     5.592     5.595     5.595     5.597     5.592     5.598     5.593     5.602     5.595     5.598     5.597     5.602     5.598     5.602     5.597     5.593     5.595     5.597     5.593     5.590     5.592     5.588     5.593     5.598     5.606     5.600     5.604     5.604     5.598     5.606     5.598     5.604     5.609     5.604     5.602     5.598     5.602     5.598     5.593     5.597     5.592     5.598     5.595     5.595     5.597     5.597     5.592     5.587     5.592     5.577     5.571     5.604     5.570     5.563     5.598     5.568     5.558     5.590     5.558     5.583     5.583     5.602     5.592     5.604     5.566     5.570     5.565     5.571     5.576     5.576     5.576     5.581     5.560     5.585     5.562     5.566     5.548     5.562     5.548     5.555     5.548     5.555     5.553     5.537     5.547     5.539     5.500     5.539     5.530     5.518     5.522     5.517     5.526     5.523     5.517     5.521     5.518     5.512     5.490     5.508     5.507     5.510     5.548     5.503     5.495     5.523     5.526     5.522     5.541     5.466     5.470     5.515     5.519     5.547     5.550     5.515     5.552     5.558     5.510     5.558     5.558     5.543     5.519     5.539     5.547     5.537     5.537     5.545     5.541     5.539     5.545     5.548     5.545     5.547     5.541     5.523     5.519     5.521     5.517     5.515     5.523     5.523     5.500     5.519     5.515     5.518     5.512     5.517     5.517     5.510     5.508     5.512     5.517     5.513     5.517     5.513     5.510     5.517     5.510     5.517     5.512     5.517     5.520     5.507     5.472     5.505     5.503     5.510     5.474     5.512     5.521     5.505     5.500     5.448     5.507     5.513     5.458     5.507     5.527     5.502     5.495     5.505     5.512     5.492     5.487     5.492     5.500     5.494     5.497     5.499     5.503     5.513     5.518     5.548     5.513     5.548     5.543     5.500     5.510     5.533     5.537     5.541     5.535     5.499     5.528     5.529     5.512     5.513     5.510     5.515     5.508     5.507     5.503     5.503     5.503     5.497     5.494     5.472     5.492     5.500     5.507     5.489     5.483     5.532     5.483     5.494     5.472     5.490     5.503     5.499     5.522     5.505     5.520     5.503     5.510     5.513     5.507     5.518     5.513     5.523     5.526     5.524     5.519     5.547     5.541     5.552     5.563     5.528     5.562     5.557     5.563     5.570     5.565     5.563     5.560     5.583     5.585     5.587     5.568     5.565     5.592     5.592     5.595     5.570     5.565     5.588     5.578     5.577     5.588     5.585     5.587     5.588     5.597     5.593     5.604     5.597     5.604     5.606     5.600     5.606     5.612     5.607     5.612     5.606     5.613     5.566     5.612     5.576     5.612     5.618     5.620     5.624     5.629     5.638     5.612     5.565     5.633     5.636     5.633     5.636     5.629     5.636     5.639     5.642     5.636     5.640     5.643     5.638     5.640     5.635     5.640     5.645     5.606     5.645     5.652     5.606     5.600     5.607     5.604     5.607     5.670     5.670     5.613     5.671     5.670     5.671     5.670     5.666     5.659     5.666     5.657     5.674     5.664     5.680     5.662     5.677     5.668     5.671     5.668     5.674     5.676     5.674     5.673     5.689     5.698     5.696     5.706     5.689     5.700     5.707     5.706     5.707     5.706     5.701     5.709     5.706     5.702     5.700     5.735     5.701     5.744     5.739     5.744     5.746     5.743     5.746     5.752     5.746     5.763     5.765     5.751     5.765     5.768     5.770     5.751     5.772     5.770     5.774     5.770     5.770     5.772     5.776     5.777     5.779     5.781     5.777     5.758     5.779     5.783     5.770     5.777     5.781     5.779     5.781     5.781     5.779     5.789     5.790     5.788     5.790     5.788     5.788     5.789     5.788     5.805     5.807     5.804     5.809     5.811     5.814     5.818     5.816     5.818     5.823     5.820     5.823     5.826     5.824     5.826     5.821     5.824     5.827     5.829     5.830     5.832     5.830     5.835     5.842     5.847     5.845     5.848     5.847     5.848     5.850     5.852     5.852     5.855     5.853     5.858     5.856     5.856     5.859     5.858     5.862     5.859     5.861     5.865     5.867     5.868     5.871     5.871     5.873     5.873     5.877     5.879     5.881     5.882     5.885     5.885     5.887     5.890     5.891     5.894     5.896     5.899     5.902     5.904     5.906     5.908     5.910     5.911     5.913     5.915     5.918     5.923     5.925     5.929     5.933     5.935     5.937     5.939     5.941     5.942     5.944     5.946     5.948     5.951     5.954     5.956     5.959     5.960     5.962     5.964     5.966     5.967     5.970     5.972     5.974     5.975     5.979     5.982     5.983     5.987     5.989     5.991     5.994     5.998     6.002     6.004     6.005     6.008     6.014     6.019     6.024     6.027     6.030     6.035     6.040     6.045     6.049     6.057     6.063     6.066     6.071     6.074     6.079     6.080     6.082     6.083     6.085     6.085     6.086     6.086     6.088     6.089     6.089     6.091     6.092     6.092     6.094     6.095     6.095     6.098     6.100     6.102     6.102     6.104     6.104     6.106     6.109     6.109     6.111     6.113     6.113     6.115     6.117     6.118     6.119     6.121     6.123     6.126     6.132     6.131     6.133     6.135     6.135     6.139     6.141     6.141     6.144     6.146     6.148     6.150     6.152     6.153     6.157     6.159     6.162     6.164     6.165     6.168     6.170     6.173     6.176     6.178     6.179     6.181     6.182     6.185     6.187     6.189     6.193     6.196     6.198     6.201     6.203     6.205     6.207     6.212     6.218     6.220     6.222     6.223     6.227     6.227     6.230     6.230     6.233     6.235     6.238     6.239     6.242     6.244     6.247     6.250     6.252     6.253     6.257     6.258     6.262     6.263     6.265     6.269     6.271     6.272     6.275     6.277     6.278     6.281     6.283     6.285     6.289     6.290     6.292     6.296     6.297     6.299     6.302     6.303     6.305     6.309     6.310     6.312     6.315     6.318     6.319     6.321     6.322     6.325     6.326     6.329     6.331     6.333     6.335     6.340     6.340     6.343     6.344     6.347     6.349     6.352     6.354     6.358     6.358     6.361     6.364     6.366     6.369     6.370     6.372     6.379     6.379     6.382     6.385     6.387     6.390     6.393     6.395     6.396     6.400     6.402     6.405     6.406     6.409     6.411     6.413     6.416     6.420     6.422     6.425     6.428     6.430     6.433     6.435     6.438     6.440     6.443     6.445     6.448     6.449     6.452     6.455     6.456     6.458     6.459     6.461     6.463     6.464     6.466     6.469     6.470     6.472     6.474     6.475     6.477     6.478     6.478     6.480     6.481     6.483     6.485     6.487     6.488     6.490     6.492     6.495     6.496     6.496     6.500     6.500     6.502     6.503     6.507     6.508     6.510     6.512     6.513     6.517     6.519     6.521     6.522     6.523     6.526     6.528     6.532     6.535     6.537     6.539     6.542     6.544     6.548     6.550     6.554     6.554     6.557     6.560     6.562     6.564     6.565     6.568     6.570     6.574     6.578     6.581     6.583     6.585     6.587     6.590     6.591     6.594     6.597     6.599     6.604     6.605     6.609     6.613     6.616     6.619     6.622     6.623     6.626     6.628     6.632     6.635     6.639     6.643     6.646     6.650     6.653     6.655     6.658     6.661     6.663     6.667     6.672     6.676     6.679     6.685     6.687     6.690     6.693     6.695     6.699     6.704     6.707     6.712     6.715     6.720     6.724     6.725     6.730     6.735     6.738     6.741     6.744     6.747     6.752     6.755     6.758     6.762     6.765     6.770     6.774     6.779     6.782     6.787     6.791     6.795     6.799     6.804     6.809     6.814     6.820     6.824     6.830     6.835     6.840     6.844     6.849     6.854     6.859     6.865     6.869     6.875     6.880     6.885     6.889     6.893     6.900     6.905     6.910     6.917     6.921     6.927     6.930     6.935     6.943     6.948     6.954     6.959     6.965     6.972     6.979     6.985     6.991     6.998     7.005     7.012     7.019     7.026     7.033     7.041     7.050     7.060     7.070     7.082     7.093     7.106     7.119     7.131     7.145     7.157     7.170     7.183     7.197     7.210     7.225     7.240     7.256     7.273     7.291     7.307     7.326     7.344     7.364     7.383     7.402     7.422     7.444     7.466     7.489     7.511     7.535     7.556     7.578     7.598     7.619     7.639     7.658     7.677     7.696     7.713     7.731     7.749     7.769     7.787     7.804     7.822     7.839     7.858     7.876     7.893     7.912     7.929     7.948     7.965     7.985     8.003     8.022     8.040     8.059     8.079     8.097     8.117     8.135     8.153     8.173     8.192     8.212     8.229     8.248     8.266     8.285     8.303     8.320     8.337     8.353     8.373     8.389     8.405     8.423     8.441     8.457     8.474     8.490     8.507     8.525     8.543     8.560     8.578     8.594     8.611     8.627     8.646     8.662     8.680     8.697     8.715     8.733     8.750     8.769     8.787     8.805     8.822     8.839     8.856     8.875     8.893     8.912     8.929     8.946     8.963     8.983     9.000     9.018     9.037     9.054     9.073     9.090     9.109     9.128     9.145     9.165     9.181     9.200     9.218     9.237     9.254     9.274     9.292     9.309     9.329     9.345     9.365     9.382     9.399     9.414     9.432     9.448     9.466     9.485     9.499     9.515     9.532     9.548     9.561     9.578     9.591     9.606     9.619     9.633     9.650     9.661     9.677     9.690     9.702     9.717     9.730     9.744     9.757     9.770     9.783     9.795     9.807     9.820     9.835     9.843     9.857     9.868     9.880     9.893     9.904     9.916     9.927     9.938     9.950     9.964     9.973     9.987     9.998    10.008    10.021    10.035    10.046    10.059    10.069    10.082    10.094    10.104    10.118    10.128    10.141    10.154    10.167    10.179    10.191    10.204    10.216    10.232    10.241    10.255    10.269    10.283    10.299    10.311    10.323    10.335    10.350    10.363    10.379    10.392    10.407    10.420    10.433    10.447    10.462    10.477    10.489    10.504    10.518    10.532    10.545    10.560    10.572    10.585    10.599    10.615    10.630    10.643    10.659    10.670    10.683    10.696    10.713    10.724    10.739    10.751    10.767    10.783    10.798    10.810    10.823    10.837    10.852    10.864    10.877    10.893    10.904    10.919    10.933    10.945    10.960    10.976    10.988    11.003    11.017    11.031    11.047    11.061    11.075    11.086    11.100    11.116    11.130    11.146    11.162    11.178    11.193    11.205    11.222    11.238    11.252    11.268    11.283    11.299    11.316    11.331    11.347    11.364    11.380    11.398    11.412    11.427    11.446    11.461    11.479    11.494    11.512    11.527    11.542    11.561    11.579    11.596    11.613    11.630    11.649    11.664    11.683    11.700    11.717    11.735    11.754    11.773    11.793    11.809    11.828    11.849    11.865    11.887    11.905    11.928    11.949    11.965    11.987    12.007    12.025    12.047    12.067    12.087    12.109    12.130    12.153    12.176    12.196    12.217    12.240    12.261    12.281    12.305    12.329    12.350    12.370    12.395    12.419    12.441    12.465    12.489    12.509    12.533    12.554    12.577    12.602    12.627    12.646    12.672    12.693    12.718    12.743    12.768    12.791    12.816    12.837    12.859    12.881    12.907    12.927    12.951    12.976    12.997    13.017    13.037    13.058    13.082    13.100    13.122    13.144    13.164    13.187    13.206    13.227    13.245    13.264    13.286    13.305    13.325    13.343    13.366    13.383    13.408    13.427    13.450    13.470    13.490    13.509    13.528    13.554    13.572    13.595    13.619    13.641    13.661    13.681    13.702    13.725    13.744    13.759    13.778    13.798    13.819    13.833    13.848    13.867    13.880    13.898    13.914    13.926    13.940    13.957    13.971    13.985    13.996    14.010    14.024    14.037    14.050    14.064    14.077    14.089    14.101    14.113    14.124    14.141    14.152    14.166    14.180    14.195    14.205    14.216    14.225    14.237    14.252    14.264    14.276    14.291    14.305    14.312    14.320    14.330    14.345    14.356    14.369    14.378    14.396    14.406    14.413    14.424    14.441    14.449    14.456    14.464    14.474    14.483    14.493    14.504    14.512    14.523    14.531    14.541    14.550    14.572    14.587    14.593    14.600    14.613    14.626    14.633    14.644    14.654    14.662    14.670    14.685    14.688    14.717    14.718    14.735    14.744    14.758    14.766    14.781    14.795    14.806    14.810    14.824    14.835    14.842    14.850    14.858    14.867    14.878    14.891    14.902    14.910    14.924    14.938    14.946    14.959    14.970    14.983    14.997    15.007    15.016    15.024    15.037    15.046    15.064    15.074    15.077    15.096    15.105    15.109    15.114    15.135    15.144    15.163    15.174    15.178    15.181    15.202    15.206    15.223    15.232    15.241    15.255    15.270    15.274    15.278    15.282    15.299    15.304    15.316    15.330    15.346    15.355    15.368    15.374    15.381    15.398    15.407    15.415    15.421    15.428    15.443    15.447    15.452    15.459    15.465    15.487    15.492    15.500    15.516    15.532    15.533    15.552    15.558    15.565    15.572    15.585    15.591    15.597    15.607    15.614    15.619    15.628    15.640    15.647    15.658    15.667    15.675    15.681    15.694    15.703    15.709    15.717    15.724    15.733    15.740    15.752    15.757    15.764    15.772    15.785    15.795    15.807    15.814    15.822    15.852    15.863    15.870    15.875    15.881    15.887    15.892    15.914    15.923    15.930    15.939    15.946    15.970    15.974    15.979    15.987    15.987    15.985    15.983    15.983    15.982    15.982    15.980    15.980    15.980    15.980    15.982    15.982    15.980    15.975    15.972    15.964    15.948    15.942    15.937    15.921    15.915    15.896    15.887    15.877    15.872    15.866    15.858    15.852    15.848    15.843    15.835    15.812    15.809    15.795    15.785    15.780    15.771    15.764    15.754    15.748    15.740    15.724    15.719    15.710    15.703    15.689    15.680    15.672    15.668    15.655    15.647    15.640    15.635    15.629    15.618    15.610    15.603    15.594    15.581    15.575    15.569    15.563    15.557    15.554    15.542    15.532    15.528    15.520    15.514    15.498    15.492    15.489    15.477    15.470    15.462    15.450    15.445    15.437    15.431    15.418    15.411    15.402    15.397    15.389    15.385
     5.565     5.568     5.587     5.588     5.581     5.578     5.573     5.587     5.587     5.592     5.588     5.592     5.560     5.560     5.590     5.598     5.574     5.583     5.574     5.580     5.562     5.555     5.550     5.555     5.547     5.539     5.548     5.539     5.547     5.539     5.500     5.541     5.539     5.548     5.370     5.364     5.398     5.541     5.537     5.545     5.528     5.550     5.543     5.545     5.524     5.548     5.553     5.512     5.490     5.458     5.537     5.458     5.548     5.541     5.528     5.531     5.528     5.537     5.535     5.539     5.492     5.483     5.512     5.492     5.472     5.440     5.433     5.412     5.396     5.364     5.355     5.350     5.355     5.348     5.355     5.348     5.341     5.348     5.341     5.348     5.370     5.403     5.396     5.355     5.362     5.355     5.348     5.355     5.348     5.355     5.348     5.355     5.362     5.371     5.403     5.433     5.441     5.472     5.490     5.499     5.507     5.480     5.543     5.552     5.543     5.541     5.563     5.565     5.539     5.547     5.574     5.565     5.580     5.550     5.573     5.566     5.563     5.560     5.568     5.558     5.555     5.590     5.585     5.574     5.580     5.574     5.568     5.574     5.568     5.560     5.595     5.593     5.568     5.604     5.581     5.576     5.598     5.595     5.600     5.595     5.557     5.548     5.587     5.595     5.592     5.598     5.593     5.580     5.576     5.570     5.606     5.607     5.606     5.610     5.602     5.612     5.593     5.612     5.606     5.612     5.602     5.606     5.610     5.606     5.610     5.606     5.595     5.592     5.616     5.595     5.606     5.610     5.598     5.606     5.613     5.588     5.612     5.590     5.612     5.590     5.595     5.604     5.595     5.590     5.597     5.592     5.597     5.547     5.597     5.590     5.597     5.602     5.610     5.606     5.604     5.597     5.606     5.595     5.602     5.595     5.588     5.595     5.602     5.598     5.604     5.600     5.609     5.600     5.606     5.609     5.602     5.606     5.604     5.606     5.598     5.602     5.598     5.602     5.597     5.604     5.593     5.588     5.597     5.593     5.598     5.592     5.597     5.595     5.598     5.602     5.598     5.604     5.600     5.604     5.597     5.602     5.598     5.593     5.598     5.598     5.597     5.600     5.593     5.595     5.598     5.593     5.600     5.595     5.600     5.593     5.602     5.607     5.604     5.602     5.607     5.602     5.604     5.598     5.597     5.600     5.595     5.598     5.600     5.595     5.606     5.609     5.602     5.607     5.600     5.604     5.602     5.609     5.606     5.610     5.606     5.612     5.607     5.606     5.610     5.604     5.597     5.593     5.597     5.595     5.600     5.597     5.600     5.602     5.600     5.600     5.597     5.593     5.600     5.607     5.602     5.609     5.606     5.570     5.565     5.562     5.597     5.602     5.600     5.606     5.580     5.595     5.604     5.573     5.568     5.565     5.568     5.578     5.573     5.574     5.583     5.578     5.580     5.557     5.576     5.565     5.568     5.566     5.555     5.548     5.552     5.550     5.557     5.545     5.555     5.547     5.555     5.522     5.543     5.522     5.535     5.535     5.535     5.519     5.532     5.518     5.500     5.519     5.513     5.508     5.513     5.505     5.552     5.541     5.550     5.545     5.529     5.539     5.548     5.547     5.553     5.520     5.545     5.550     5.515     5.555     5.522     5.557     5.562     5.557     5.560     5.550     5.539     5.550     5.541     5.545     5.543     5.539     5.513     5.543     5.537     5.545     5.550     5.541     5.547     5.526     5.523     5.518     5.521     5.518     5.513     5.518     5.520     5.515     5.519     5.515     5.513     5.517     5.513     5.518     5.524     5.523     5.515     5.519     5.513     5.518     5.519     5.512     5.515     5.520     5.515     5.521     5.524     5.512     5.528     5.531     5.507     5.535     5.510     5.515     5.518     5.513     5.518     5.515     5.452     5.518     5.526     5.461     5.499     5.494     5.517     5.499     5.485     5.535     5.539     5.487     5.490     5.497     5.497     5.510     5.512     5.507     5.550     5.547     5.552     5.545     5.500     5.539     5.537     5.507     5.500     5.505     5.543     5.545     5.537     5.533     5.530     5.512     5.517     5.519     5.518     5.510     5.508     5.500     5.467     5.503     5.497     5.497     5.522     5.507     5.515     5.485     5.507     5.485     5.508     5.535     5.508     5.532     5.532     5.497     5.530     5.512     5.524     5.522     5.507     5.507     5.513     5.520     5.518     5.527     5.529     5.537     5.547     5.541     5.522     5.570     5.568     5.527     5.553     5.563     5.570     5.565     5.547     5.573     5.565     5.566     5.571     5.592     5.576     5.568     5.576     5.576     5.570     5.574     5.602     5.602     5.604     5.581     5.598     5.597     5.593     5.597     5.593     5.588     5.606     5.604     5.612     5.612     5.609     5.616     5.587     5.610     5.592     5.613     5.622     5.571     5.568     5.573     5.624     5.614     5.618     5.613     5.626     5.612     5.639     5.571     5.639     5.633     5.640     5.639     5.640     5.640     5.643     5.646     5.642     5.645     5.643     5.645     5.624     5.626     5.635     5.655     5.655     5.655     5.659     5.612     5.606     5.664     5.610     5.604     5.666     5.612     5.657     5.661     5.667     5.661     5.661     5.668     5.664     5.671     5.668     5.680     5.667     5.682     5.680     5.677     5.679     5.667     5.677     5.673     5.670     5.682     5.670     5.700     5.705     5.702     5.707     5.701     5.705     5.700     5.716     5.714     5.719     5.719     5.716     5.720     5.727     5.706     5.737     5.746     5.720     5.744     5.748     5.752     5.748     5.754     5.756     5.758     5.764     5.768     5.764     5.770     5.754     5.772     5.772     5.774     5.776     5.776     5.777     5.774     5.776     5.772     5.777     5.785     5.777     5.783     5.788     5.781     5.783     5.777     5.789     5.786     5.779     5.783     5.786     5.786     5.795     5.793     5.790     5.790     5.793     5.793     5.802     5.805     5.807     5.805     5.809     5.811     5.814     5.820     5.820     5.823     5.824     5.826     5.827     5.827     5.830     5.827     5.829     5.827     5.829     5.833     5.833     5.835     5.833     5.837     5.837     5.847     5.845     5.847     5.847     5.850     5.853     5.855     5.856     5.856     5.855     5.859     5.859     5.861     5.864     5.861     5.864     5.865     5.864     5.867     5.871     5.870     5.871     5.870     5.874     5.879     5.877     5.881     5.882     5.883     5.887     5.890     5.888     5.893     5.894     5.896     5.897     5.900     5.904     5.904     5.908     5.910     5.911     5.913     5.915     5.918     5.920     5.924     5.932     5.935     5.937     5.937     5.941     5.941     5.942     5.944     5.946     5.948     5.950     5.953     5.956     5.957     5.960     5.963     5.964     5.966     5.968     5.970     5.972     5.975     5.975     5.977     5.981     5.982     5.985     5.987     5.991     5.994     5.996     6.000     6.002     6.004     6.007     6.012     6.015     6.019     6.024     6.027     6.031     6.033     6.039     6.046     6.049     6.055     6.061     6.066     6.071     6.076     6.079     6.082     6.085     6.086     6.088     6.089     6.089     6.091     6.092     6.094     6.095     6.097     6.097     6.100     6.098     6.100     6.102     6.104     6.104     6.106     6.106     6.107     6.111     6.111     6.113     6.113     6.115     6.117     6.117     6.118     6.121     6.121     6.122     6.121     6.126     6.135     6.135     6.135     6.137     6.139     6.141     6.141     6.144     6.144     6.148     6.149     6.152     6.153     6.153     6.157     6.159     6.160     6.164     6.165     6.170     6.170     6.171     6.174     6.178     6.179     6.182     6.183     6.185     6.187     6.191     6.194     6.194     6.198     6.200     6.203     6.205     6.208     6.211     6.214     6.216     6.222     6.223     6.223     6.227     6.230     6.232     6.233     6.235     6.238     6.239     6.242     6.244     6.247     6.248     6.252     6.253     6.257     6.258     6.262     6.263     6.265     6.269     6.271     6.272     6.274     6.278     6.280     6.281     6.283     6.285     6.289     6.290     6.292     6.296     6.297     6.299     6.302     6.303     6.307     6.307     6.312     6.314     6.315     6.317     6.319     6.321     6.325     6.325     6.326     6.329     6.331     6.333     6.335     6.338     6.340     6.343     6.344     6.346     6.349     6.352     6.355     6.357     6.360     6.363     6.364     6.366     6.369     6.370     6.374     6.375     6.379     6.382     6.383     6.385     6.388     6.393     6.393     6.396     6.398     6.402     6.404     6.406     6.409     6.411     6.413     6.416     6.419     6.420     6.424     6.427     6.430     6.433     6.435     6.437     6.440     6.443     6.445     6.448     6.449     6.452     6.455     6.456     6.459     6.461     6.463     6.464     6.466     6.467     6.469     6.470     6.472     6.477     6.477     6.478     6.480     6.481     6.483     6.483     6.485     6.487     6.488     6.490     6.492     6.493     6.495     6.496     6.500     6.502     6.502     6.505     6.505     6.507     6.508     6.512     6.513     6.515     6.517     6.519     6.522     6.523     6.525     6.526     6.528     6.530     6.533     6.537     6.539     6.542     6.544     6.548     6.550     6.553     6.554     6.557     6.558     6.561     6.562     6.565     6.568     6.570     6.574     6.578     6.579     6.583     6.586     6.587     6.590     6.591     6.594     6.597     6.599     6.602     6.605     6.609     6.613     6.615     6.618     6.621     6.623     6.626     6.628     6.631     6.633     6.639     6.641     6.645     6.648     6.651     6.654     6.657     6.659     6.663     6.665     6.670     6.674     6.678     6.681     6.685     6.689     6.691     6.694     6.696     6.702     6.705     6.708     6.712     6.716     6.720     6.724     6.727     6.730     6.735     6.739     6.742     6.745     6.748     6.752     6.756     6.759     6.762     6.767     6.770     6.774     6.779     6.783     6.788     6.791     6.795     6.799     6.806     6.809     6.814     6.819     6.824     6.830     6.835     6.839     6.845     6.849     6.854     6.857     6.865     6.869     6.875     6.880     6.885     6.890     6.893     6.900     6.905     6.910     6.915     6.920     6.926     6.930     6.935     6.943     6.948     6.955     6.961     6.967     6.970     6.977     6.983     6.991     6.998     7.005     7.010     7.019     7.026     7.033     7.041     7.050     7.059     7.069     7.079     7.091     7.103     7.115     7.128     7.141     7.154     7.167     7.180     7.194     7.207     7.222     7.235     7.252     7.267     7.285     7.301     7.320     7.338     7.357     7.376     7.395     7.416     7.437     7.458     7.480     7.502     7.526     7.549     7.572     7.594     7.616     7.637     7.657     7.675     7.696     7.714     7.733     7.752     7.769     7.787     7.805     7.822     7.841     7.858     7.875     7.893     7.910     7.928     7.946     7.964     7.983     8.002     8.020     8.038     8.057     8.076     8.094     8.113     8.132     8.151     8.170     8.190     8.209     8.228     8.246     8.264     8.283     8.302     8.320     8.337     8.353     8.373     8.389     8.407     8.423     8.441     8.459     8.476     8.492     8.509     8.526     8.543     8.562     8.580     8.595     8.613     8.629     8.646     8.663     8.680     8.697     8.715     8.733     8.749     8.766     8.785     8.804     8.820     8.837     8.855     8.873     8.893     8.910     8.927     8.944     8.962     8.979     8.997     9.015     9.033     9.051     9.070     9.087     9.106     9.125     9.143     9.159     9.178     9.196     9.215     9.232     9.250     9.269     9.286     9.304     9.322     9.341     9.358     9.377     9.396     9.413     9.429     9.448     9.463     9.481     9.498     9.514     9.530     9.547     9.563     9.578     9.594     9.607     9.622     9.635     9.650     9.664     9.678     9.695     9.706     9.719     9.733     9.748     9.761     9.774     9.788     9.802     9.814     9.827     9.840     9.855     9.865     9.879     9.889     9.900     9.913     9.925     9.935     9.949     9.961     9.973     9.985     9.995    10.007    10.020    10.032    10.044    10.055    10.066    10.080    10.090    10.104    10.117    10.126    10.139    10.150    10.162    10.174    10.187    10.202    10.215    10.225    10.239    10.252    10.264    10.276    10.290    10.303    10.318    10.333    10.345    10.358    10.370    10.385    10.400    10.414    10.429    10.442    10.455    10.470    10.483    10.497    10.509    10.523    10.538    10.553    10.564    10.578    10.592    10.606    10.619    10.633    10.650    10.663    10.678    10.691    10.704    10.718    10.733    10.746    10.761    10.772    10.786    10.800    10.816    10.830    10.842    10.857    10.870    10.885    10.898    10.911    10.924    10.939    10.952    10.967    10.979    10.993    11.008    11.022    11.038    11.052    11.066    11.080    11.093    11.107    11.121    11.133    11.150    11.164    11.178    11.195    11.210    11.226    11.242    11.255    11.270    11.286    11.304    11.318    11.335    11.349    11.366    11.383    11.400    11.415    11.433    11.448    11.465    11.483    11.497    11.512    11.530    11.545    11.563    11.581    11.598    11.616    11.632    11.648    11.664    11.683    11.698    11.719    11.736    11.756    11.772    11.793    11.810    11.830    11.849    11.866    11.885    11.905    11.924    11.946    11.964    11.985    12.004    12.024    12.044    12.063    12.083    12.106    12.124    12.148    12.170    12.192    12.212    12.235    12.257    12.279    12.300    12.323    12.344    12.367    12.388    12.413    12.433    12.457    12.477    12.501    12.524    12.546    12.569    12.592    12.615    12.641    12.663    12.687    12.709    12.735    12.755    12.781    12.802    12.830    12.854    12.875    12.896    12.922    12.945    12.968    12.989    13.009    13.030    13.053    13.074    13.094    13.118    13.137    13.158    13.180    13.200    13.221    13.241    13.260    13.280    13.300    13.319    13.339    13.360    13.382    13.402    13.424    13.444    13.463    13.483    13.505    13.524    13.544    13.565    13.591    13.609    13.629    13.650    13.673    13.690    13.713    13.736    13.755    13.769    13.785    13.802    13.822    13.835    13.850    13.868    13.880    13.896    13.910    13.924    13.938    13.950    13.966    13.978    13.994    14.005    14.019    14.032    14.045    14.058    14.072    14.083    14.097    14.110    14.122    14.135    14.147    14.161    14.174    14.185    14.197    14.209    14.218    14.226    14.240    14.255    14.265    14.285    14.296    14.302    14.316    14.325    14.335    14.347    14.357    14.372    14.390    14.399    14.406    14.415    14.437    14.444    14.453    14.462    14.470    14.482    14.492    14.498    14.509    14.520    14.528    14.537    14.546    14.569    14.577    14.589    14.598    14.612    14.620    14.630    14.644    14.648    14.659    14.667    14.679    14.685    14.704    14.715    14.727    14.741    14.750    14.766    14.773    14.785    14.797    14.807    14.820    14.832    14.838    14.848    14.855    14.863    14.871    14.886    14.897    14.908    14.919    14.932    14.943    14.953    14.964    14.976    14.995    15.005    15.014    15.025    15.032    15.042    15.061    15.068    15.081    15.088    15.104    15.109    15.114    15.135    15.140    15.163    15.168    15.179    15.183    15.189    15.213    15.221    15.225    15.239    15.250    15.270    15.272    15.276    15.283    15.299    15.304    15.319    15.326    15.343    15.358    15.361    15.370    15.377    15.399    15.404    15.413    15.421    15.439    15.442    15.448    15.452    15.460    15.474    15.481    15.491    15.500    15.516    15.528    15.533    15.552    15.562    15.569    15.574    15.585    15.590    15.594    15.605    15.612    15.622    15.629    15.639    15.647    15.653    15.663    15.675    15.681    15.690    15.703    15.709    15.719    15.726    15.733    15.745    15.752    15.757    15.764    15.770    15.787    15.791    15.805    15.814    15.835    15.852    15.861    15.868    15.875    15.881    15.889    15.894    15.900    15.923    15.932    15.937    15.942    15.969    15.974    15.982    15.985    15.985    15.987    15.983    15.985    15.985    15.982    15.980    15.979    15.980    15.980    15.982    15.982    15.982    15.979    15.974    15.970    15.950    15.944    15.937    15.930    15.900    15.891    15.887    15.879    15.874    15.868    15.863    15.854    15.846    15.842    15.837    15.814    15.809    15.795    15.789    15.780    15.771    15.764    15.759    15.748    15.743    15.728    15.719    15.712    15.709    15.692    15.681    15.672    15.667    15.658    15.649    15.642    15.635    15.628    15.625    15.610    15.605    15.597    15.583    15.578    15.570    15.563    15.558    15.554    15.548    15.533    15.528    15.522    15.515    15.498    15.494    15.489    15.481    15.470    15.465    15.454    15.450    15.447    15.439    15.432    15.413    15.409    15.402    15.393    15.387
     5.622     5.568     5.562     5.555     5.588     5.577     5.590     5.597     5.593     5.588     5.593     5.597     5.592     5.557     5.566     5.604     5.580     5.576     5.598     5.574     5.600     5.593     5.558     5.550     5.541     5.588     5.557     5.566     5.571     5.550     5.545     5.550     5.571     5.566     5.364     5.568     5.545     5.578     5.558     5.539     5.545     5.537     5.545     5.555     5.550     5.555     5.550     5.555     5.523     5.565     5.539     5.548     5.530     5.526     5.547     5.527     5.550     5.543     5.545     5.539     5.472     5.478     5.483     5.500     5.492     5.470     5.370     5.364     5.427     5.406     5.400     5.370     5.364     5.370     5.364     5.368     5.362     5.355     5.350     5.370     5.400     5.448     5.405     5.399     5.405     5.399     5.394     5.399     5.370     5.364     5.370     5.364     5.396     5.415     5.422     5.428     5.497     5.492     5.499     5.505     5.512     5.539     5.547     5.553     5.562     5.550     5.557     5.545     5.547     5.539     5.577     5.571     5.577     5.573     5.570     5.563     5.557     5.548     5.553     5.593     5.570     5.574     5.539     5.577     5.574     5.570     5.604     5.568     5.563     5.602     5.566     5.570     5.574     5.550     5.576     5.580     5.576     5.600     5.570     5.573     5.604     5.592     5.595     5.592     5.598     5.604     5.580     5.604     5.600     5.574     5.571     5.613     5.614     5.616     5.570     5.607     5.571     5.606     5.612     5.606     5.610     5.612     5.606     5.612     5.607     5.612     5.612     5.607     5.612     5.606     5.598     5.606     5.620     5.618     5.607     5.612     5.606     5.612     5.607     5.597     5.616     5.612     5.595     5.600     5.595     5.600     5.606     5.598     5.604     5.598     5.604     5.610     5.606     5.610     5.600     5.610     5.595     5.600     5.598     5.604     5.597     5.604     5.595     5.604     5.602     5.606     5.606     5.612     5.607     5.606     5.612     5.610     5.606     5.612     5.604     5.581     5.606     5.610     5.606     5.597     5.604     5.602     5.590     5.598     5.592     5.598     5.593     5.598     5.602     5.604     5.606     5.602     5.604     5.610     5.602     5.600     5.607     5.604     5.607     5.604     5.602     5.597     5.604     5.602     5.595     5.598     5.597     5.602     5.598     5.610     5.604     5.606     5.606     5.606     5.609     5.607     5.604     5.598     5.604     5.610     5.604     5.602     5.597     5.595     5.598     5.602     5.610     5.602     5.606     5.609     5.607     5.610     5.610     5.606     5.612     5.614     5.610     5.607     5.613     5.613     5.609     5.598     5.604     5.602     5.597     5.602     5.604     5.602     5.604     5.602     5.597     5.600     5.604     5.610     5.604     5.610     5.571     5.609     5.612     5.604     5.558     5.604     5.593     5.612     5.616     5.576     5.610     5.606     5.574     5.570     5.602     5.581     5.574     5.571     5.585     5.581     5.568     5.563     5.570     5.573     5.566     5.558     5.563     5.560     5.557     5.557     5.550     5.555     5.552     5.537     5.550     5.543     5.550     5.558     5.526     5.539     5.543     5.545     5.539     5.523     5.520     5.526     5.521     5.558     5.560     5.505     5.541     5.518     5.537     5.537     5.532     5.547     5.552     5.553     5.543     5.524     5.520     5.558     5.518     5.560     5.557     5.565     5.558     5.519     5.565     5.562     5.552     5.545     5.550     5.545     5.541     5.545     5.541     5.547     5.541     5.537     5.543     5.550     5.539     5.530     5.543     5.547     5.518     5.522     5.518     5.512     5.524     5.515     5.523     5.512     5.524     5.513     5.518     5.528     5.517     5.527     5.522     5.518     5.515     5.520     5.515     5.518     5.522     5.518     5.523     5.523     5.520     5.535     5.535     5.535     5.515     5.541     5.474     5.537     5.512     5.508     5.513     5.520     5.523     5.467     5.518     5.535     5.510     5.515     5.492     5.547     5.495     5.528     5.483     5.492     5.472     5.558     5.503     5.515     5.515     5.518     5.513     5.507     5.500     5.553     5.548     5.545     5.543     5.541     5.505     5.539     5.547     5.539     5.539     5.537     5.532     5.522     5.517     5.515     5.521     5.512     5.513     5.507     5.505     5.513     5.518     5.499     5.494     5.526     5.490     5.494     5.505     5.515     5.545     5.512     5.539     5.505     5.535     5.513     5.510     5.513     5.522     5.518     5.508     5.518     5.537     5.517     5.535     5.535     5.539     5.522     5.539     5.548     5.524     5.521     5.550     5.573     5.558     5.573     5.574     5.573     5.568     5.577     5.571     5.568     5.592     5.593     5.595     5.598     5.598     5.600     5.573     5.595     5.590     5.607     5.588     5.587     5.595     5.600     5.600     5.606     5.598     5.606     5.598     5.612     5.609     5.614     5.614     5.588     5.612     5.590     5.624     5.620     5.622     5.606     5.573     5.577     5.631     5.629     5.635     5.620     5.631     5.643     5.613     5.639     5.642     5.640     5.643     5.642     5.638     5.638     5.643     5.642     5.645     5.642     5.639     5.646     5.640     5.635     5.654     5.631     5.662     5.616     5.661     5.664     5.661     5.661     5.606     5.612     5.606     5.673     5.661     5.662     5.682     5.664     5.668     5.666     5.676     5.673     5.671     5.682     5.676     5.671     5.668     5.671     5.670     5.673     5.668     5.682     5.680     5.687     5.667     5.706     5.679     5.680     5.710     5.713     5.719     5.722     5.696     5.713     5.720     5.722     5.720     5.715     5.724     5.727     5.739     5.748     5.719     5.753     5.744     5.748     5.753     5.750     5.754     5.757     5.763     5.770     5.772     5.774     5.774     5.777     5.776     5.777     5.781     5.777     5.781     5.779     5.779     5.777     5.772     5.788     5.774     5.786     5.789     5.788     5.792     5.786     5.790     5.789     5.785     5.792     5.793     5.792     5.790     5.795     5.798     5.793     5.798     5.798     5.805     5.811     5.811     5.812     5.812     5.818     5.820     5.820     5.824     5.823     5.829     5.829     5.830     5.830     5.832     5.829     5.833     5.832     5.837     5.833     5.837     5.838     5.840     5.842     5.842     5.850     5.847     5.850     5.852     5.855     5.856     5.855     5.858     5.861     5.859     5.864     5.864     5.867     5.867     5.868     5.867     5.871     5.870     5.874     5.873     5.877     5.879     5.877     5.885     5.885     5.882     5.885     5.890     5.891     5.891     5.894     5.894     5.897     5.899     5.900     5.904     5.904     5.908     5.908     5.911     5.913     5.915     5.917     5.920     5.921     5.927     5.935     5.937     5.937     5.939     5.941     5.942     5.944     5.944     5.948     5.950     5.953     5.956     5.957     5.959     5.962     5.964     5.967     5.970     5.970     5.972     5.975     5.977     5.979     5.981     5.982     5.985     5.987     5.991     5.992     5.996     5.998     6.002     6.004     6.007     6.009     6.012     6.015     6.019     6.024     6.028     6.031     6.035     6.039     6.045     6.049     6.054     6.059     6.065     6.070     6.074     6.079     6.082     6.085     6.088     6.089     6.091     6.092     6.094     6.095     6.097     6.098     6.100     6.102     6.104     6.104     6.107     6.106     6.107     6.109     6.111     6.111     6.111     6.115     6.113     6.115     6.117     6.121     6.118     6.119     6.121     6.125     6.125     6.126     6.129     6.135     6.135     6.137     6.139     6.139     6.142     6.142     6.144     6.146     6.148     6.149     6.152     6.153     6.153     6.157     6.159     6.160     6.164     6.165     6.167     6.170     6.171     6.173     6.176     6.178     6.181     6.183     6.185     6.189     6.191     6.193     6.194     6.198     6.200     6.203     6.206     6.210     6.211     6.214     6.215     6.218     6.222     6.225     6.227     6.229     6.232     6.233     6.235     6.238     6.239     6.242     6.245     6.247     6.248     6.252     6.253     6.257     6.258     6.262     6.263     6.265     6.269     6.269     6.271     6.274     6.277     6.278     6.281     6.283     6.287     6.290     6.292     6.292     6.297     6.297     6.299     6.302     6.303     6.305     6.307     6.310     6.312     6.315     6.317     6.318     6.321     6.324     6.326     6.328     6.329     6.332     6.335     6.335     6.338     6.340     6.341     6.344     6.346     6.349     6.352     6.355     6.357     6.360     6.361     6.364     6.367     6.369     6.370     6.372     6.375     6.379     6.381     6.383     6.385     6.388     6.391     6.393     6.396     6.398     6.402     6.404     6.406     6.408     6.411     6.413     6.416     6.419     6.420     6.424     6.427     6.428     6.432     6.435     6.437     6.440     6.441     6.445     6.446     6.449     6.452     6.455     6.456     6.459     6.461     6.463     6.464     6.467     6.469     6.470     6.472     6.474     6.475     6.480     6.480     6.481     6.483     6.485     6.487     6.487     6.488     6.490     6.492     6.493     6.495     6.496     6.498     6.500     6.502     6.503     6.505     6.507     6.508     6.510     6.512     6.513     6.515     6.518     6.519     6.521     6.526     6.528     6.528     6.529     6.530     6.533     6.537     6.539     6.542     6.544     6.548     6.550     6.553     6.554     6.557     6.558     6.561     6.562     6.565     6.568     6.570     6.574     6.576     6.579     6.583     6.585     6.587     6.591     6.591     6.594     6.595     6.598     6.602     6.605     6.607     6.611     6.615     6.618     6.621     6.622     6.623     6.628     6.631     6.632     6.637     6.641     6.645     6.646     6.650     6.653     6.655     6.658     6.661     6.665     6.667     6.672     6.676     6.679     6.683     6.686     6.689     6.691     6.695     6.698     6.702     6.707     6.710     6.713     6.716     6.722     6.725     6.729     6.732     6.735     6.739     6.742     6.747     6.750     6.754     6.756     6.761     6.764     6.767     6.772     6.775     6.779     6.783     6.788     6.793     6.796     6.799     6.806     6.811     6.815     6.820     6.824     6.830     6.835     6.839     6.844     6.849     6.854     6.859     6.863     6.869     6.875     6.880     6.883     6.889     6.895     6.900     6.905     6.910     6.915     6.920     6.926     6.930     6.935     6.943     6.948     6.955     6.961     6.966     6.972     6.977     6.982     6.989     6.998     7.005     7.012     7.018     7.026     7.033     7.043     7.050     7.059     7.069     7.077     7.089     7.100     7.112     7.125     7.137     7.150     7.164     7.177     7.190     7.204     7.218     7.231     7.248     7.263     7.279     7.296     7.313     7.331     7.350     7.369     7.389     7.408     7.428     7.450     7.472     7.494     7.519     7.541     7.564     7.586     7.609     7.631     7.653     7.674     7.694     7.714     7.733     7.752     7.771     7.788     7.805     7.822     7.841     7.858     7.876     7.893     7.912     7.929     7.946     7.964     7.981     8.000     8.018     8.036     8.055     8.074     8.092     8.111     8.130     8.148     8.169     8.187     8.206     8.224     8.243     8.263     8.280     8.299     8.318     8.337     8.353     8.371     8.389     8.407     8.423     8.441     8.459     8.476     8.492     8.509     8.526     8.544     8.562     8.580     8.598     8.615     8.630     8.648     8.663     8.681     8.697     8.715     8.732     8.749     8.766     8.785     8.802     8.820     8.837     8.855     8.873     8.890     8.908     8.926     8.943     8.959     8.978     8.995     9.014     9.031     9.050     9.067     9.085     9.104     9.121     9.139     9.155     9.174     9.191     9.209     9.228     9.247     9.264     9.281     9.298     9.317     9.335     9.354     9.372     9.389     9.407     9.427     9.444     9.461     9.478     9.495     9.510     9.528     9.544     9.563     9.578     9.593     9.606     9.624     9.639     9.653     9.666     9.680     9.696     9.708     9.724     9.736     9.752     9.764     9.778     9.792     9.805     9.818     9.833     9.846     9.860     9.872     9.885     9.896     9.910     9.922     9.935     9.946     9.959     9.969     9.981     9.993    10.004    10.016    10.027    10.042    10.051    10.064    10.076    10.089    10.102    10.113    10.124    10.135    10.146    10.161    10.172    10.183    10.195    10.207    10.220    10.235    10.245    10.261    10.272    10.283    10.298    10.311    10.323    10.337    10.353    10.367    10.379    10.392    10.405    10.418    10.433    10.446    10.462    10.477    10.489    10.504    10.517    10.531    10.545    10.557    10.570    10.585    10.598    10.613    10.626    10.639    10.653    10.667    10.682    10.698    10.711    10.726    10.739    10.751    10.764    10.778    10.792    10.805    10.820    10.835    10.850    10.862    10.876    10.890    10.905    10.917    10.930    10.944    10.957    10.971    10.985    11.000    11.013    11.027    11.040    11.055    11.070    11.085    11.098    11.113    11.126    11.141    11.155    11.172    11.183    11.199    11.215    11.229    11.245    11.261    11.276    11.290    11.307    11.320    11.335    11.354    11.368    11.385    11.403    11.420    11.435    11.452    11.467    11.485    11.499    11.516    11.532    11.548    11.566    11.581    11.600    11.616    11.635    11.650    11.666    11.685    11.700    11.720    11.736    11.756    11.772    11.793    11.809    11.828    11.849    11.865    11.887    11.902    11.922    11.943    11.962    11.981    12.002    12.024    12.046    12.062    12.083    12.104    12.124    12.145    12.165    12.187    12.210    12.232    12.252    12.274    12.296    12.320    12.342    12.363    12.383    12.406    12.430    12.453    12.475    12.496    12.519    12.541    12.565    12.589    12.607    12.635    12.656    12.678    12.702    12.724    12.748    12.770    12.798    12.819    12.842    12.866    12.891    12.913    12.935    12.957    12.981    13.006    13.026    13.046    13.067    13.089    13.107    13.133    13.153    13.174    13.194    13.217    13.237    13.257    13.276    13.295    13.315    13.335    13.354    13.373    13.394    13.414    13.437    13.459    13.478    13.496    13.518    13.538    13.556    13.580    13.599    13.620    13.640    13.659    13.681    13.702    13.722    13.741    13.757    13.772    13.789    13.804    13.820    13.833    13.850    13.863    13.879    13.892    13.907    13.922    13.935    13.949    13.962    13.977    13.989    14.002    14.015    14.029    14.039    14.053    14.067    14.078    14.089    14.101    14.119    14.130    14.142    14.153    14.166    14.178    14.189    14.199    14.213    14.225    14.239    14.247    14.260    14.272    14.283    14.293    14.306    14.319    14.329    14.345    14.353    14.370    14.380    14.392    14.399    14.406    14.429    14.441    14.449    14.459    14.469    14.479    14.485    14.495    14.504    14.516    14.523    14.535    14.542    14.551    14.572    14.587    14.594    14.610    14.619    14.628    14.637    14.650    14.655    14.668    14.679    14.691    14.695    14.711    14.726    14.735    14.744    14.760    14.772    14.780    14.792    14.798    14.813    14.824    14.832    14.845    14.855    14.862    14.870    14.882    14.895    14.908    14.914    14.926    14.940    14.949    14.960    14.972    14.990    15.002    15.011    15.024    15.033    15.039    15.054    15.067    15.077    15.088    15.104    15.107    15.116    15.131    15.140    15.144    15.166    15.176    15.179    15.193    15.204    15.219    15.232    15.241    15.248    15.262    15.272    15.278    15.289    15.295    15.309    15.315    15.330    15.335    15.348    15.366    15.370    15.376    15.395    15.402    15.411    15.422    15.439    15.443    15.448    15.454    15.464    15.471    15.478    15.491    15.498    15.512    15.528    15.533    15.545    15.563    15.569    15.574    15.581    15.588    15.593    15.605    15.612    15.628    15.632    15.640    15.646    15.652    15.660    15.670    15.680    15.696    15.703    15.709    15.719    15.726    15.735    15.743    15.748    15.757    15.764    15.771    15.785    15.791    15.803    15.814    15.827    15.850    15.863    15.866    15.872    15.881    15.887    15.892    15.900    15.923    15.928    15.935    15.941    15.950    15.979    15.982    15.985    15.987    15.987    15.983    15.985    15.985    15.980    15.980    15.979    15.980    15.980    15.982    15.982    15.982    15.979    15.974    15.969    15.958    15.946    15.939    15.932    15.909    15.892    15.889    15.881    15.875    15.870    15.866    15.855    15.850    15.843    15.837    15.814    15.809    15.802    15.791    15.785    15.771    15.766    15.761    15.754    15.743    15.735    15.719    15.712    15.709    15.702    15.683    15.676    15.667    15.660    15.652    15.644    15.639    15.631    15.625    15.616    15.605    15.599    15.594    15.583    15.572    15.566    15.562    15.555    15.549    15.539    15.530    15.524    15.519    15.509    15.494    15.491    15.482    15.472    15.464    15.459    15.450    15.448    15.443    15.437    15.430    15.411    15.406    15.395    15.387
     5.606     5.612     5.578     5.560     5.568     5.574     5.610     5.592     5.597     5.590     5.593     5.590     5.597     5.593     5.587     5.598     5.604     5.597     5.574     5.580     5.568     5.573     5.568     5.600     5.587     5.595     5.598     5.574     5.557     5.576     5.495     5.573     5.604     5.600     5.566     5.573     5.578     5.518     5.577     5.518     5.581     5.545     5.539     5.565     5.513     5.519     5.547     5.560     5.566     5.555     5.550     5.543     5.541     5.553     5.547     5.553     5.547     5.550     5.541     5.500     5.492     5.499     5.478     5.518     5.500     5.492     5.364     5.370     5.364     5.427     5.432     5.427     5.408     5.402     5.406     5.400     5.406     5.400     5.406     5.402     5.433     5.455     5.438     5.418     5.412     5.418     5.402     5.420     5.414     5.420     5.427     5.398     5.428     5.448     5.430     5.499     5.505     5.500     5.505     5.513     5.519     5.547     5.553     5.550     5.547     5.553     5.563     5.555     5.555     5.565     5.573     5.570     5.576     5.577     5.568     5.585     5.565     5.557     5.548     5.555     5.597     5.600     5.577     5.573     5.604     5.606     5.570     5.609     5.590     5.565     5.571     5.592     5.612     5.541     5.580     5.574     5.598     5.598     5.606     5.568     5.563     5.602     5.560     5.598     5.592     5.597     5.604     5.598     5.606     5.610     5.607     5.618     5.612     5.612     5.574     5.622     5.614     5.620     5.607     5.612     5.617     5.612     5.618     5.618     5.606     5.620     5.609     5.613     5.622     5.612     5.606     5.622     5.620     5.613     5.612     5.606     5.612     5.606     5.612     5.606     5.602     5.610     5.604     5.610     5.600     5.610     5.606     5.613     5.598     5.604     5.612     5.606     5.612     5.613     5.604     5.604     5.610     5.604     5.609     5.602     5.606     5.602     5.597     5.600     5.610     5.606     5.612     5.607     5.604     5.612     5.616     5.618     5.613     5.606     5.612     5.606     5.583     5.606     5.612     5.598     5.602     5.607     5.604     5.592     5.604     5.590     5.612     5.614     5.604     5.600     5.606     5.610     5.612     5.607     5.612     5.604     5.609     5.610     5.606     5.609     5.604     5.609     5.602     5.597     5.600     5.604     5.604     5.609     5.606     5.606     5.610     5.609     5.612     5.614     5.606     5.610     5.606     5.604     5.609     5.604     5.606     5.610     5.606     5.612     5.606     5.604     5.607     5.606     5.610     5.606     5.604     5.607     5.614     5.612     5.616     5.612     5.620     5.612     5.618     5.607     5.612     5.606     5.602     5.606     5.606     5.609     5.607     5.606     5.602     5.609     5.604     5.610     5.604     5.610     5.609     5.573     5.568     5.604     5.612     5.610     5.606     5.612     5.614     5.612     5.606     5.573     5.570     5.612     5.570     5.574     5.602     5.576     5.597     5.593     5.592     5.568     5.588     5.587     5.574     5.566     5.571     5.565     5.558     5.562     5.562     5.555     5.550     5.553     5.552     5.560     5.563     5.570     5.571     5.550     5.557     5.555     5.548     5.545     5.543     5.563     5.523     5.521     5.557     5.548     5.553     5.547     5.539     5.545     5.537     5.543     5.539     5.548     5.547     5.548     5.539     5.543     5.562     5.563     5.560     5.519     5.565     5.560     5.566     5.562     5.539     5.565     5.562     5.555     5.547     5.541     5.547     5.552     5.548     5.449     5.523     5.555     5.553     5.547     5.537     5.535     5.539     5.547     5.545     5.537     5.533     5.531     5.535     5.535     5.512     5.507     5.530     5.518     5.500     5.530     5.526     5.528     5.527     5.526     5.519     5.517     5.518     5.522     5.526     5.523     5.519     5.531     5.535     5.537     5.541     5.541     5.545     5.515     5.543     5.515     5.518     5.512     5.512     5.518     5.478     5.474     5.543     5.472     5.543     5.545     5.539     5.521     5.480     5.527     5.497     5.500     5.547     5.508     5.517     5.510     5.508     5.513     5.518     5.500     5.557     5.555     5.508     5.507     5.543     5.543     5.547     5.547     5.543     5.537     5.543     5.539     5.522     5.518     5.521     5.518     5.522     5.517     5.512     5.513     5.523     5.507     5.500     5.528     5.499     5.531     5.535     5.543     5.499     5.518     5.499     5.519     5.502     5.548     5.543     5.508     5.513     5.532     5.517     5.529     5.517     5.522     5.517     5.548     5.541     5.541     5.548     5.543     5.550     5.543     5.571     5.566     5.574     5.576     5.563     5.581     5.578     5.560     5.563     5.574     5.592     5.576     5.593     5.580     5.576     5.580     5.602     5.577     5.597     5.606     5.597     5.604     5.610     5.607     5.604     5.595     5.606     5.600     5.607     5.604     5.616     5.612     5.606     5.612     5.620     5.613     5.618     5.583     5.576     5.576     5.622     5.583     5.606     5.573     5.631     5.635     5.638     5.642     5.648     5.635     5.639     5.645     5.646     5.635     5.636     5.639     5.646     5.645     5.640     5.636     5.645     5.640     5.654     5.654     5.659     5.639     5.633     5.666     5.664     5.661     5.618     5.661     5.666     5.667     5.662     5.667     5.664     5.673     5.666     5.682     5.666     5.670     5.689     5.692     5.691     5.670     5.694     5.676     5.689     5.692     5.673     5.691     5.691     5.679     5.685     5.677     5.676     5.705     5.674     5.707     5.701     5.696     5.701     5.720     5.724     5.722     5.719     5.692     5.727     5.727     5.725     5.727     5.720     5.720     5.746     5.753     5.743     5.737     5.750     5.753     5.748     5.763     5.760     5.757     5.762     5.776     5.774     5.772     5.777     5.777     5.779     5.783     5.785     5.783     5.785     5.785     5.789     5.785     5.792     5.793     5.795     5.792     5.792     5.793     5.795     5.795     5.788     5.799     5.796     5.798     5.798     5.798     5.793     5.798     5.802     5.802     5.798     5.802     5.805     5.809     5.816     5.812     5.818     5.816     5.826     5.824     5.823     5.829     5.833     5.832     5.833     5.832     5.837     5.835     5.837     5.838     5.840     5.840     5.840     5.840     5.847     5.847     5.845     5.853     5.856     5.853     5.856     5.859     5.862     5.862     5.864     5.861     5.865     5.865     5.868     5.868     5.871     5.873     5.871     5.874     5.876     5.879     5.876     5.881     5.883     5.885     5.888     5.887     5.888     5.891     5.888     5.891     5.897     5.897     5.899     5.902     5.900     5.904     5.908     5.910     5.910     5.911     5.917     5.917     5.918     5.920     5.925     5.928     5.935     5.939     5.939     5.941     5.942     5.944     5.944     5.948     5.950     5.953     5.956     5.957     5.960     5.962     5.964     5.966     5.968     5.970     5.974     5.975     5.977     5.981     5.981     5.982     5.985     5.987     5.991     5.992     5.996     5.998     6.002     6.003     6.005     6.007     6.011     6.014     6.016     6.020     6.025     6.030     6.031     6.035     6.037     6.043     6.048     6.054     6.057     6.063     6.068     6.073     6.076     6.080     6.085     6.088     6.091     6.094     6.095     6.095     6.097     6.100     6.102     6.104     6.106     6.107     6.109     6.113     6.111     6.113     6.113     6.115     6.115     6.117     6.117     6.115     6.117     6.123     6.122     6.126     6.126     6.130     6.128     6.135     6.135     6.135     6.135     6.137     6.139     6.142     6.144     6.144     6.146     6.148     6.149     6.153     6.152     6.155     6.155     6.157     6.159     6.162     6.165     6.165     6.168     6.171     6.173     6.174     6.176     6.178     6.179     6.182     6.185     6.189     6.191     6.193     6.196     6.198     6.201     6.204     6.205     6.206     6.212     6.214     6.218     6.220     6.222     6.223     6.227     6.229     6.230     6.232     6.235     6.238     6.239     6.242     6.245     6.247     6.248     6.252     6.253     6.257     6.258     6.260     6.263     6.265     6.266     6.271     6.272     6.274     6.278     6.280     6.280     6.283     6.285     6.289     6.290     6.294     6.296     6.297     6.299     6.302     6.303     6.305     6.309     6.310     6.312     6.315     6.317     6.318     6.321     6.322     6.324     6.326     6.329     6.331     6.333     6.335     6.338     6.340     6.341     6.344     6.346     6.349     6.352     6.354     6.357     6.360     6.361     6.363     6.366     6.369     6.372     6.372     6.375     6.377     6.381     6.382     6.387     6.388     6.390     6.391     6.395     6.398     6.400     6.404     6.405     6.408     6.411     6.412     6.415     6.419     6.422     6.424     6.425     6.428     6.430     6.433     6.437     6.438     6.441     6.443     6.446     6.448     6.452     6.453     6.456     6.458     6.461     6.463     6.466     6.467     6.470     6.472     6.474     6.477     6.477     6.480     6.481     6.483     6.485     6.487     6.488     6.490     6.490     6.492     6.493     6.495     6.496     6.498     6.500     6.502     6.503     6.505     6.507     6.508     6.510     6.512     6.513     6.515     6.517     6.518     6.522     6.523     6.525     6.528     6.529     6.532     6.533     6.535     6.537     6.539     6.542     6.544     6.548     6.550     6.551     6.554     6.557     6.558     6.561     6.562     6.565     6.568     6.570     6.574     6.576     6.579     6.583     6.585     6.587     6.589     6.591     6.594     6.595     6.598     6.602     6.604     6.607     6.611     6.613     6.616     6.619     6.623     6.624     6.626     6.630     6.631     6.635     6.637     6.643     6.646     6.650     6.654     6.654     6.657     6.659     6.662     6.665     6.670     6.674     6.678     6.681     6.685     6.687     6.690     6.693     6.695     6.699     6.702     6.707     6.712     6.715     6.719     6.722     6.727     6.730     6.733     6.736     6.739     6.744     6.747     6.750     6.755     6.758     6.761     6.765     6.769     6.772     6.775     6.780     6.785     6.788     6.791     6.796     6.799     6.806     6.811     6.819     6.820     6.824     6.830     6.833     6.839     6.844     6.850     6.855     6.859     6.865     6.869     6.875     6.881     6.885     6.889     6.893     6.900     6.905     6.910     6.915     6.920     6.924     6.930     6.935     6.941     6.948     6.955     6.961     6.967     6.970     6.979     6.983     6.991     6.998     7.005     7.012     7.019     7.026     7.033     7.043     7.050     7.057     7.069     7.077     7.087     7.098     7.109     7.122     7.135     7.148     7.161     7.173     7.187     7.200     7.215     7.228     7.243     7.259     7.274     7.291     7.307     7.326     7.343     7.362     7.381     7.402     7.421     7.442     7.465     7.487     7.509     7.533     7.555     7.578     7.602     7.624     7.646     7.669     7.691     7.711     7.731     7.752     7.771     7.788     7.807     7.824     7.842     7.860     7.876     7.894     7.912     7.929     7.946     7.964     7.981     7.999     8.017     8.035     8.054     8.072     8.089     8.107     8.127     8.146     8.164     8.185     8.203     8.222     8.240     8.259     8.278     8.298     8.316     8.335     8.352     8.371     8.388     8.407     8.422     8.441     8.459     8.476     8.494     8.511     8.527     8.544     8.562     8.578     8.596     8.615     8.631     8.648     8.666     8.681     8.699     8.717     8.733     8.749     8.766     8.783     8.802     8.819     8.835     8.853     8.870     8.890     8.907     8.924     8.941     8.959     8.976     8.995     9.010     9.028     9.046     9.065     9.082     9.099     9.120     9.135     9.154     9.171     9.188     9.205     9.224     9.240     9.260     9.278     9.294     9.314     9.331     9.350     9.367     9.386     9.404     9.421     9.441     9.457     9.473     9.492     9.509     9.527     9.541     9.558     9.575     9.593     9.607     9.622     9.639     9.652     9.669     9.681     9.698     9.711     9.726     9.741     9.755     9.768     9.780     9.797     9.809     9.823     9.837     9.850     9.865     9.877     9.891     9.904     9.916     9.929     9.941     9.955     9.966     9.977     9.990    10.002    10.013    10.026    10.037    10.050    10.061    10.074    10.087    10.097    10.111    10.122    10.135    10.145    10.158    10.170    10.181    10.194    10.205    10.216    10.229    10.242    10.257    10.268    10.279    10.294    10.306    10.317    10.331    10.345    10.358    10.372    10.387    10.400    10.415    10.428    10.438    10.455    10.467    10.482    10.498    10.513    10.523    10.538    10.551    10.564    10.578    10.590    10.604    10.618    10.631    10.646    10.660    10.676    10.689    10.702    10.715    10.728    10.745    10.758    10.772    10.785    10.798    10.813    10.825    10.840    10.855    10.869    10.881    10.895    10.909    10.922    10.936    10.952    10.965    10.976    10.990    11.003    11.018    11.033    11.046    11.059    11.073    11.089    11.104    11.118    11.133    11.146    11.160    11.174    11.191    11.204    11.219    11.233    11.250    11.263    11.281    11.294    11.311    11.326    11.339    11.357    11.372    11.387    11.407    11.422    11.439    11.455    11.472    11.487    11.504    11.520    11.536    11.552    11.566    11.583    11.601    11.619    11.633    11.654    11.668    11.687    11.703    11.720    11.736    11.756    11.773    11.793    11.812    11.828    11.849    11.866    11.887    11.902    11.922    11.941    11.960    11.981    12.000    12.018    12.042    12.063    12.083    12.102    12.123    12.143    12.164    12.185    12.205    12.227    12.248    12.270    12.294    12.314    12.337    12.359    12.381    12.403    12.423    12.446    12.469    12.493    12.512    12.536    12.557    12.582    12.604    12.625    12.648    12.676    12.695    12.718    12.739    12.761    12.787    12.812    12.835    12.859    12.880    12.903    12.927    12.950    12.974    12.995    13.018    13.041    13.063    13.085    13.107    13.124    13.150    13.169    13.191    13.211    13.231    13.251    13.272    13.291    13.311    13.330    13.348    13.370    13.389    13.409    13.428    13.448    13.472    13.490    13.509    13.531    13.552    13.570    13.591    13.611    13.629    13.650    13.667    13.687    13.704    13.722    13.740    13.755    13.773    13.787    13.802    13.819    13.829    13.846    13.861    13.878    13.891    13.905    13.917    13.929    13.943    13.957    13.973    13.983    13.998    14.010    14.024    14.037    14.046    14.060    14.070    14.081    14.097    14.110    14.122    14.135    14.148    14.163    14.174    14.183    14.195    14.205    14.218    14.229    14.242    14.252    14.267    14.271    14.285    14.296    14.307    14.324    14.337    14.348    14.362    14.375    14.383    14.395    14.402    14.413    14.429    14.446    14.453    14.459    14.473    14.480    14.493    14.500    14.508    14.523    14.528    14.539    14.548    14.569    14.579    14.594    14.601    14.616    14.626    14.638    14.648    14.655    14.667    14.676    14.685    14.698    14.713    14.722    14.735    14.739    14.754    14.770    14.778    14.787    14.795    14.807    14.820    14.827    14.841    14.852    14.858    14.867    14.876    14.891    14.908    14.914    14.926    14.936    14.946    14.960    14.966    14.979    14.996    15.009    15.022    15.035    15.037    15.044    15.068    15.074    15.092    15.095    15.105    15.118    15.126    15.137    15.146    15.155    15.170    15.183    15.195    15.204    15.213    15.217    15.239    15.244    15.260    15.270    15.276    15.283    15.302    15.307    15.315    15.325    15.339    15.345    15.358    15.370    15.377    15.389    15.402    15.409    15.415    15.435    15.442    15.454    15.455    15.462    15.468    15.479    15.492    15.496    15.520    15.524    15.528    15.542    15.537    15.569    15.574    15.581    15.586    15.594    15.603    15.612    15.622    15.635    15.640    15.646    15.653    15.658    15.668    15.676    15.694    15.702    15.710    15.716    15.723    15.735    15.745    15.749    15.757    15.764    15.772    15.780    15.791    15.809    15.814    15.829    15.845    15.857    15.863    15.870    15.877    15.885    15.892    15.898    15.923    15.928    15.935    15.941    15.969    15.972    15.985    15.987    15.987    15.987    15.985    15.983    15.982    15.980    15.979    15.977    15.982    15.980    15.982    15.980    15.982    15.979    15.977    15.972    15.966    15.948    15.941    15.932    15.900    15.894    15.889    15.881    15.875    15.872    15.865    15.855    15.850    15.845    15.835    15.818    15.810    15.807    15.793    15.787    15.774    15.766    15.761    15.754    15.745    15.739    15.722    15.714    15.709    15.703    15.686    15.676    15.668    15.662    15.653    15.646    15.642    15.637    15.625    15.618    15.609    15.602    15.594    15.586    15.577    15.569    15.563    15.560    15.552    15.542    15.533    15.524    15.520    15.510    15.496    15.491    15.487    15.478    15.465    15.459    15.454    15.450    15.445    15.440    15.437    15.417    15.415    15.402    15.387
     5.626     5.616     5.612     5.606     5.576     5.612     5.606     5.595     5.590     5.595     5.600     5.593     5.598     5.588     5.597     5.604     5.597     5.600     5.595     5.592     5.563     5.557     5.550     5.606     5.600     5.606     5.578     5.571     5.550     5.555     5.550     5.570     5.597     5.590     5.571     5.604     5.576     5.574     5.539     5.550     5.560     5.590     5.560     5.573     5.507     5.513     5.573     5.552     5.562     5.555     5.548     5.550     5.566     5.547     5.550     5.545     5.553     5.545     5.548     5.507     5.499     5.507     5.500     5.547     5.472     5.500     5.505     5.364     5.478     5.448     5.441     5.446     5.440     5.435     5.440     5.433     5.440     5.435     5.440     5.446     5.478     5.500     5.472     5.452     5.446     5.440     5.433     5.441     5.448     5.466     5.470     5.478     5.474     5.492     5.499     5.505     5.512     5.519     5.548     5.541     5.547     5.555     5.552     5.558     5.553     5.562     5.555     5.548     5.568     5.574     5.578     5.571     5.578     5.573     5.573     5.570     5.574     5.580     5.598     5.578     5.595     5.566     5.600     5.578     5.576     5.612     5.610     5.614     5.562     5.585     5.580     5.606     5.612     5.614     5.613     5.616     5.574     5.566     5.600     5.563     5.604     5.606     5.595     5.616     5.620     5.598     5.628     5.628     5.629     5.607     5.613     5.613     5.581     5.620     5.622     5.626     5.620     5.607     5.548     5.622     5.614     5.613     5.620     5.618     5.613     5.622     5.616     5.622     5.616     5.606     5.626     5.631     5.612     5.628     5.606     5.612     5.606     5.612     5.606     5.612     5.607     5.606     5.607     5.604     5.610     5.604     5.610     5.606     5.606     5.613     5.607     5.612     5.614     5.606     5.618     5.610     5.604     5.612     5.612     5.606     5.612     5.606     5.610     5.618     5.606     5.612     5.616     5.607     5.612     5.606     5.613     5.620     5.620     5.593     5.587     5.620     5.624     5.610     5.604     5.606     5.600     5.595     5.606     5.593     5.604     5.622     5.618     5.606     5.612     5.606     5.612     5.614     5.610     5.614     5.610     5.614     5.606     5.610     5.606     5.612     5.609     5.606     5.610     5.604     5.606     5.600     5.613     5.604     5.612     5.612     5.610     5.614     5.612     5.617     5.612     5.614     5.610     5.609     5.610     5.606     5.612     5.604     5.612     5.606     5.606     5.598     5.606     5.612     5.614     5.606     5.606     5.610     5.607     5.620     5.624     5.617     5.626     5.618     5.618     5.622     5.622     5.612     5.606     5.610     5.606     5.612     5.612     5.610     5.612     5.613     5.597     5.606     5.612     5.609     5.610     5.604     5.573     5.607     5.618     5.614     5.618     5.593     5.612     5.590     5.612     5.571     5.618     5.576     5.574     5.578     5.574     5.578     5.581     5.595     5.592     5.587     5.576     5.590     5.581     5.565     5.568     5.565     5.563     5.562     5.558     5.563     5.553     5.550     5.563     5.562     5.557     5.571     5.552     5.557     5.550     5.548     5.543     5.537     5.548     5.543     5.552     5.557     5.550     5.526     5.545     5.518     5.537     5.552     5.545     5.537     5.543     5.539     5.517     5.543     5.537     5.562     5.565     5.541     5.555     5.573     5.548     5.548     5.573     5.519     5.547     5.541     5.539     5.558     5.555     5.550     5.547     5.550     5.555     5.550     5.557     5.524     5.548     5.539     5.537     5.537     5.547     5.548     5.521     5.518     5.539     5.517     5.541     5.545     5.518     5.522     5.518     5.523     5.519     5.535     5.533     5.535     5.535     5.530     5.523     5.520     5.524     5.526     5.527     5.526     5.535     5.533     5.518     5.520     5.547     5.547     5.543     5.466     5.548     5.547     5.545     5.547     5.543     5.550     5.505     5.550     5.521     5.539     5.507     5.517     5.545     5.499     5.543     5.495     5.492     5.557     5.503     5.558     5.507     5.512     5.508     5.505     5.552     5.558     5.537     5.557     5.535     5.541     5.545     5.510     5.545     5.545     5.541     5.547     5.539     5.545     5.539     5.527     5.526     5.527     5.526     5.521     5.524     5.518     5.510     5.505     5.508     5.532     5.495     5.500     5.503     5.500     5.552     5.500     5.505     5.500     5.552     5.519     5.512     5.543     5.548     5.552     5.520     5.560     5.520     5.555     5.537     5.520     5.550     5.547     5.543     5.550     5.545     5.552     5.541     5.548     5.555     5.548     5.585     5.566     5.587     5.565     5.588     5.580     5.597     5.580     5.600     5.587     5.581     5.604     5.604     5.598     5.602     5.595     5.606     5.593     5.588     5.610     5.604     5.606     5.600     5.602     5.609     5.613     5.595     5.618     5.612     5.617     5.613     5.617     5.620     5.628     5.576     5.628     5.629     5.633     5.629     5.638     5.629     5.638     5.635     5.640     5.633     5.640     5.652     5.645     5.649     5.648     5.640     5.652     5.652     5.654     5.652     5.654     5.654     5.635     5.654     5.659     5.662     5.668     5.662     5.668     5.668     5.664     5.661     5.664     5.668     5.662     5.667     5.664     5.673     5.676     5.671     5.664     5.687     5.671     5.691     5.696     5.696     5.676     5.640     5.683     5.680     5.683     5.667     5.692     5.696     5.692     5.682     5.687     5.698     5.704     5.710     5.713     5.719     5.685     5.725     5.727     5.730     5.729     5.720     5.687     5.729     5.720     5.724     5.720     5.725     5.737     5.741     5.748     5.759     5.762     5.733     5.739     5.768     5.770     5.755     5.774     5.777     5.770     5.772     5.777     5.777     5.783     5.783     5.788     5.788     5.788     5.790     5.789     5.786     5.790     5.792     5.796     5.798     5.802     5.789     5.799     5.798     5.796     5.802     5.802     5.802     5.804     5.802     5.795     5.804     5.802     5.802     5.807     5.811     5.812     5.814     5.816     5.816     5.820     5.821     5.823     5.826     5.827     5.829     5.832     5.835     5.835     5.837     5.835     5.840     5.838     5.842     5.843     5.840     5.845     5.843     5.848     5.850     5.848     5.856     5.856     5.861     5.858     5.861     5.865     5.867     5.865     5.868     5.865     5.868     5.870     5.870     5.873     5.874     5.873     5.876     5.881     5.877     5.881     5.881     5.883     5.888     5.887     5.890     5.891     5.893     5.896     5.894     5.896     5.900     5.902     5.906     5.902     5.904     5.906     5.908     5.913     5.915     5.917     5.920     5.920     5.925     5.924     5.930     5.935     5.937     5.941     5.941     5.944     5.946     5.948     5.948     5.953     5.956     5.957     5.960     5.962     5.963     5.966     5.967     5.968     5.972     5.974     5.977     5.979     5.982     5.985     5.987     5.989     5.991     5.992     5.996     5.998     6.000     6.002     6.004     6.005     6.009     6.012     6.015     6.017     6.022     6.025     6.030     6.033     6.037     6.039     6.042     6.046     6.052     6.057     6.063     6.068     6.071     6.076     6.079     6.083     6.088     6.091     6.094     6.095     6.098     6.100     6.102     6.104     6.107     6.109     6.111     6.113     6.113     6.115     6.118     6.117     6.122     6.117     6.120     6.121     6.122     6.127     6.122     6.131     6.127     6.127     6.129     6.132     6.132     6.137     6.139     6.141     6.139     6.141     6.144     6.146     6.149     6.148     6.150     6.152     6.153     6.155     6.157     6.159     6.162     6.162     6.165     6.167     6.170     6.171     6.171     6.173     6.176     6.179     6.181     6.182     6.185     6.185     6.191     6.193     6.196     6.198     6.200     6.204     6.206     6.208     6.209     6.215     6.220     6.222     6.223     6.225     6.227     6.229     6.230     6.233     6.235     6.238     6.239     6.242     6.244     6.247     6.248     6.250     6.253     6.255     6.258     6.260     6.263     6.265     6.266     6.269     6.272     6.274     6.277     6.278     6.281     6.285     6.287     6.289     6.290     6.294     6.296     6.297     6.299     6.302     6.303     6.305     6.309     6.310     6.312     6.314     6.317     6.318     6.319     6.322     6.325     6.326     6.329     6.332     6.333     6.335     6.337     6.341     6.343     6.344     6.346     6.349     6.350     6.355     6.357     6.360     6.361     6.363     6.366     6.369     6.369     6.374     6.375     6.379     6.381     6.382     6.387     6.388     6.391     6.393     6.395     6.396     6.400     6.402     6.405     6.408     6.411     6.412     6.413     6.416     6.420     6.422     6.425     6.427     6.430     6.433     6.435     6.438     6.440     6.443     6.445     6.448     6.449     6.453     6.456     6.458     6.461     6.463     6.466     6.467     6.470     6.472     6.475     6.477     6.480     6.480     6.481     6.483     6.487     6.488     6.490     6.492     6.493     6.493     6.495     6.496     6.498     6.500     6.502     6.503     6.505     6.507     6.508     6.510     6.512     6.513     6.515     6.517     6.518     6.519     6.521     6.522     6.526     6.528     6.529     6.533     6.537     6.537     6.539     6.541     6.542     6.544     6.548     6.550     6.553     6.554     6.557     6.558     6.561     6.562     6.565     6.568     6.570     6.574     6.576     6.579     6.581     6.585     6.587     6.590     6.593     6.594     6.595     6.598     6.600     6.604     6.607     6.609     6.613     6.616     6.621     6.621     6.624     6.627     6.628     6.631     6.633     6.637     6.643     6.645     6.648     6.651     6.654     6.657     6.659     6.663     6.666     6.668     6.672     6.676     6.679     6.683     6.686     6.687     6.691     6.694     6.696     6.699     6.705     6.708     6.712     6.716     6.720     6.724     6.727     6.730     6.735     6.738     6.741     6.744     6.747     6.752     6.755     6.759     6.762     6.765     6.769     6.774     6.777     6.780     6.785     6.788     6.793     6.796     6.802     6.806     6.811     6.820     6.822     6.826     6.831     6.835     6.841     6.847     6.852     6.855     6.859     6.865     6.869     6.876     6.880     6.885     6.889     6.893     6.898     6.904     6.910     6.915     6.920     6.924     6.929     6.935     6.941     6.948     6.954     6.960     6.967     6.970     6.977     6.983     6.991     6.998     7.005     7.012     7.019     7.026     7.033     7.043     7.051     7.059     7.069     7.077     7.087     7.098     7.107     7.120     7.131     7.145     7.157     7.170     7.183     7.197     7.210     7.225     7.240     7.256     7.270     7.285     7.303     7.320     7.337     7.355     7.374     7.393     7.413     7.435     7.455     7.478     7.500     7.524     7.546     7.570     7.592     7.616     7.639     7.662     7.685     7.707     7.730     7.749     7.771     7.788     7.807     7.826     7.842     7.860     7.876     7.894     7.912     7.929     7.946     7.964     7.981     7.999     8.017     8.033     8.052     8.070     8.088     8.106     8.126     8.144     8.162     8.181     8.200     8.218     8.237     8.256     8.275     8.295     8.313     8.331     8.350     8.369     8.386     8.405     8.422     8.439     8.459     8.476     8.491     8.511     8.527     8.544     8.562     8.580     8.596     8.613     8.630     8.648     8.664     8.683     8.699     8.717     8.733     8.750     8.766     8.783     8.802     8.819     8.835     8.852     8.869     8.887     8.905     8.923     8.939     8.956     8.975     8.993     9.009     9.026     9.044     9.060     9.079     9.098     9.114     9.133     9.150     9.168     9.185     9.204     9.221     9.239     9.257     9.274     9.290     9.310     9.328     9.345     9.363     9.382     9.402     9.416     9.435     9.453     9.470     9.489     9.507     9.523     9.540     9.556     9.575     9.589     9.605     9.622     9.637     9.653     9.666     9.683     9.699     9.713     9.728     9.743     9.755     9.770     9.783     9.797     9.812     9.826     9.840     9.854     9.868     9.883     9.895     9.908     9.922     9.936     9.949     9.961     9.975     9.987     9.998    10.010    10.023    10.033    10.048    10.058    10.069    10.082    10.094    10.107    10.119    10.130    10.143    10.155    10.168    10.178    10.191    10.202    10.215    10.229    10.239    10.250    10.264    10.278    10.289    10.302    10.315    10.328    10.340    10.353    10.367    10.379    10.392    10.407    10.422    10.435    10.449    10.462    10.475    10.489    10.504    10.518    10.531    10.546    10.558    10.572    10.585    10.599    10.613    10.626    10.637    10.651    10.664    10.678    10.694    10.707    10.723    10.739    10.750    10.763    10.778    10.790    10.805    10.819    10.833    10.847    10.859    10.874    10.888    10.902    10.915    10.928    10.941    10.955    10.970    10.982    10.997    11.010    11.025    11.040    11.053    11.068    11.080    11.093    11.109    11.122    11.137    11.153    11.166    11.180    11.194    11.208    11.223    11.238    11.253    11.267    11.283    11.300    11.312    11.329    11.345    11.361    11.375    11.392    11.408    11.422    11.441    11.455    11.474    11.489    11.507    11.524    11.538    11.555    11.569    11.585    11.603    11.620    11.635    11.652    11.668    11.687    11.703    11.722    11.739    11.757    11.773    11.793    11.812    11.830    11.850    11.865    11.887    11.902    11.922    11.940    11.959    11.979    11.999    12.018    12.039    12.059    12.081    12.100    12.121    12.143    12.162    12.183    12.204    12.224    12.246    12.268    12.289    12.312    12.333    12.355    12.379    12.400    12.420    12.443    12.463    12.487    12.509    12.532    12.554    12.576    12.597    12.622    12.642    12.664    12.690    12.711    12.735    12.755    12.779    12.802    12.827    12.850    12.873    12.896    12.919    12.945    12.964    12.990    13.011    13.032    13.055    13.078    13.100    13.122    13.143    13.163    13.185    13.204    13.224    13.245    13.263    13.286    13.305    13.326    13.343    13.363    13.383    13.403    13.424    13.443    13.463    13.485    13.502    13.521    13.540    13.561    13.580    13.595    13.615    13.633    13.654    13.671    13.689    13.705    13.723    13.739    13.757    13.769    13.785    13.804    13.817    13.829    13.843    13.858    13.872    13.885    13.900    13.912    13.926    13.938    13.952    13.964    13.978    13.991    14.002    14.015    14.029    14.037    14.052    14.065    14.077    14.087    14.103    14.114    14.128    14.139    14.155    14.165    14.174    14.186    14.196    14.211    14.221    14.233    14.244    14.255    14.265    14.274    14.291    14.298    14.316    14.329    14.339    14.353    14.372    14.378    14.387    14.395    14.406    14.425    14.439    14.448    14.456    14.469    14.476    14.487    14.498    14.504    14.516    14.525    14.535    14.544    14.569    14.579    14.591    14.600    14.607    14.620    14.633    14.642    14.652    14.664    14.674    14.683    14.702    14.707    14.718    14.728    14.737    14.748    14.766    14.777    14.783    14.795    14.803    14.812    14.822    14.831    14.845    14.855    14.865    14.876    14.882    14.904    14.913    14.923    14.932    14.941    14.947    14.964    14.976    14.993    15.005    15.018    15.024    15.039    15.046    15.068    15.074    15.089    15.093    15.105    15.121    15.125    15.137    15.146    15.154    15.178    15.181    15.202    15.207    15.211    15.215    15.237    15.241    15.259    15.270    15.274    15.282    15.302    15.305    15.316    15.326    15.337    15.341    15.350    15.372    15.379    15.387    15.404    15.407    15.417    15.432    15.443    15.450    15.459    15.464    15.471    15.481    15.491    15.494    15.520    15.526    15.528    15.545    15.552    15.565    15.572    15.581    15.586    15.594    15.603    15.610    15.621    15.635    15.640    15.644    15.657    15.660    15.667    15.675    15.694    15.700    15.710    15.716    15.723    15.737    15.743    15.752    15.759    15.764    15.774    15.778    15.789    15.807    15.812    15.835    15.842    15.852    15.861    15.872    15.877    15.887    15.891    15.900    15.923    15.926    15.937    15.942    15.969    15.974    15.979    15.982    15.987    15.985    15.985    15.985    15.983    15.980    15.980    15.985    15.980    15.980    15.980    15.980    15.980    15.979    15.977    15.972    15.969    15.948    15.939    15.932    15.919    15.896    15.892    15.882    15.877    15.872    15.868    15.860    15.852    15.845    15.840    15.822    15.812    15.803    15.793    15.787    15.775    15.770    15.764    15.756    15.748    15.739    15.731    15.719    15.710    15.703    15.690    15.678    15.668    15.663    15.653    15.649    15.644    15.639    15.631    15.622    15.610    15.602    15.596    15.588    15.583    15.574    15.565    15.562    15.555    15.549    15.533    15.530    15.524    15.514    15.500    15.494    15.487    15.479    15.472    15.462    15.457    15.452    15.447    15.440    15.437    15.428    15.422    15.417    15.386
     5.617     5.638     5.616     5.622     5.570     5.606     5.612     5.606     5.612     5.595     5.600     5.597     5.597     5.602     5.604     5.600     5.604     5.565     5.600     5.563     5.557     5.550     5.541     5.600     5.604     5.580     5.598     5.607     5.568     5.563     5.555     5.609     5.587     5.610     5.590     5.550     5.570     5.597     5.574     5.557     5.563     5.588     5.568     5.565     5.545     5.507     5.550     5.548     5.555     5.548     5.539     5.474     5.543     5.548     5.555     5.548     5.547     5.553     5.547     5.472     5.541     5.548     5.543     5.547     5.539     5.519     5.513     5.505     5.499     5.492     5.485     5.478     5.472     5.477     5.470     5.478     5.472     5.478     5.497     5.492     5.499     5.518     5.478     5.483     5.478     5.472     5.490     5.497     5.490     5.497     5.490     5.497     5.492     5.500     5.508     5.515     5.541     5.548     5.547     5.550     5.541     5.550     5.553     5.562     5.557     5.568     5.552     5.557     5.563     5.568     5.574     5.472     5.574     5.580     5.581     5.548     5.557     5.563     5.595     5.573     5.590     5.573     5.570     5.606     5.580     5.610     5.606     5.597     5.576     5.580     5.606     5.580     5.614     5.618     5.613     5.574     5.613     5.573     5.612     5.570     5.609     5.604     5.600     5.593     5.550     5.607     5.635     5.613     5.633     5.616     5.613     5.620     5.628     5.607     5.624     5.606     5.555     5.633     5.622     5.628     5.633     5.624     5.629     5.624     5.628     5.620     5.628     5.617     5.622     5.626     5.617     5.613     5.606     5.624     5.629     5.606     5.612     5.606     5.612     5.606     5.613     5.610     5.609     5.606     5.606     5.610     5.606     5.610     5.618     5.606     5.612     5.620     5.618     5.612     5.620     5.606     5.612     5.604     5.606     5.600     5.616     5.607     5.622     5.606     5.620     5.618     5.620     5.613     5.617     5.585     5.606     5.613     5.618     5.620     5.622     5.622     5.588     5.624     5.609     5.606     5.612     5.606     5.595     5.592     5.597     5.620     5.604     5.612     5.606     5.612     5.616     5.613     5.616     5.618     5.607     5.612     5.618     5.618     5.613     5.606     5.614     5.612     5.606     5.612     5.616     5.607     5.610     5.620     5.606     5.613     5.616     5.613     5.620     5.614     5.616     5.613     5.612     5.616     5.609     5.612     5.616     5.612     5.606     5.618     5.624     5.606     5.613     5.606     5.612     5.618     5.609     5.607     5.613     5.624     5.622     5.628     5.622     5.626     5.628     5.628     5.628     5.626     5.628     5.609     5.610     5.610     5.613     5.616     5.614     5.612     5.606     5.612     5.618     5.618     5.616     5.613     5.618     5.622     5.612     5.606     5.593     5.624     5.606     5.622     5.583     5.624     5.618     5.620     5.614     5.587     5.580     5.604     5.598     5.578     5.571     5.585     5.570     5.573     5.585     5.573     5.576     5.570     5.573     5.574     5.565     5.558     5.574     5.571     5.555     5.562     5.570     5.573     5.557     5.558     5.562     5.557     5.545     5.543     5.541     5.500     5.539     5.550     5.539     5.543     5.547     5.560     5.555     5.543     5.547     5.541     5.539     5.545     5.541     5.550     5.539     5.566     5.541     5.566     5.562     5.552     5.576     5.526     5.548     5.541     5.578     5.562     5.577     5.553     5.550     5.558     5.553     5.560     5.553     5.558     5.552     5.555     5.555     5.550     5.541     5.543     5.545     5.543     5.524     5.548     5.552     5.557     5.522     5.515     5.530     5.533     5.524     5.537     5.541     5.543     5.537     5.537     5.533     5.517     5.526     5.523     5.524     5.537     5.531     5.531     5.533     5.537     5.543     5.548     5.545     5.552     5.547     5.547     5.552     5.548     5.524     5.548     5.557     5.520     5.558     5.547     5.541     5.550     5.539     5.550     5.494     5.547     5.494     5.547     5.497     5.503     5.500     5.505     5.510     5.557     5.515     5.541     5.523     5.553     5.507     5.547     5.539     5.552     5.513     5.552     5.548     5.547     5.552     5.539     5.550     5.547     5.550     5.539     5.535     5.529     5.532     5.531     5.535     5.535     5.535     5.539     5.517     5.508     5.563     5.507     5.505     5.507     5.558     5.553     5.521     5.555     5.547     5.550     5.541     5.523     5.519     5.522     5.543     5.562     5.563     5.543     5.537     5.537     5.543     5.545     5.550     5.539     5.535     5.541     5.576     5.560     5.566     5.595     5.565     5.585     5.566     5.560     5.592     5.587     5.600     5.598     5.604     5.583     5.606     5.583     5.606     5.598     5.610     5.609     5.614     5.614     5.612     5.600     5.607     5.602     5.602     5.609     5.606     5.612     5.620     5.624     5.620     5.624     5.629     5.624     5.624     5.629     5.631     5.629     5.635     5.633     5.636     5.639     5.635     5.631     5.635     5.654     5.654     5.657     5.655     5.654     5.648     5.655     5.655     5.657     5.657     5.661     5.635     5.661     5.657     5.650     5.654     5.640     5.638     5.635     5.667     5.666     5.671     5.670     5.666     5.671     5.664     5.628     5.670     5.671     5.667     5.673     5.682     5.689     5.692     5.674     5.696     5.691     5.700     5.698     5.691     5.687     5.687     5.705     5.701     5.700     5.700     5.698     5.677     5.696     5.692     5.716     5.719     5.689     5.694     5.727     5.725     5.701     5.733     5.733     5.727     5.733     5.733     5.732     5.727     5.735     5.727     5.720     5.733     5.753     5.750     5.741     5.768     5.744     5.739     5.774     5.768     5.768     5.770     5.776     5.776     5.779     5.779     5.783     5.786     5.790     5.790     5.792     5.793     5.796     5.790     5.798     5.795     5.796     5.804     5.804     5.805     5.799     5.799     5.804     5.805     5.805     5.807     5.804     5.795     5.809     5.812     5.811     5.809     5.812     5.814     5.812     5.811     5.812     5.823     5.821     5.823     5.826     5.827     5.832     5.832     5.832     5.840     5.838     5.840     5.842     5.843     5.842     5.843     5.847     5.848     5.848     5.852     5.850     5.848     5.853     5.855     5.859     5.862     5.864     5.867     5.868     5.867     5.870     5.870     5.871     5.874     5.874     5.873     5.876     5.876     5.881     5.879     5.881     5.881     5.883     5.887     5.887     5.891     5.891     5.894     5.894     5.896     5.896     5.897     5.900     5.906     5.908     5.906     5.908     5.911     5.911     5.915     5.918     5.918     5.920     5.925     5.927     5.929     5.931     5.935     5.937     5.941     5.941     5.944     5.946     5.948     5.951     5.954     5.954     5.959     5.960     5.963     5.964     5.967     5.968     5.972     5.974     5.975     5.979     5.981     5.982     5.985     5.989     5.991     5.994     5.996     5.998     5.998     6.002     6.003     6.005     6.008     6.011     6.014     6.016     6.019     6.024     6.027     6.030     6.033     6.037     6.040     6.043     6.046     6.052     6.055     6.063     6.066     6.071     6.074     6.079     6.082     6.088     6.091     6.094     6.097     6.100     6.102     6.104     6.107     6.109     6.111     6.113     6.115     6.118     6.117     6.122     6.121     6.127     6.128     6.130     6.126     6.127     6.132     6.135     6.135     6.135     6.135     6.137     6.137     6.137     6.137     6.142     6.142     6.146     6.146     6.146     6.148     6.150     6.153     6.153     6.155     6.157     6.157     6.160     6.160     6.162     6.164     6.168     6.168     6.170     6.173     6.174     6.176     6.179     6.181     6.182     6.183     6.187     6.191     6.193     6.194     6.198     6.200     6.203     6.206     6.211     6.212     6.215     6.220     6.222     6.223     6.227     6.227     6.229     6.230     6.233     6.235     6.238     6.238     6.241     6.242     6.247     6.248     6.250     6.253     6.255     6.258     6.260     6.263     6.265     6.266     6.269     6.271     6.274     6.275     6.278     6.280     6.283     6.285     6.287     6.290     6.292     6.296     6.297     6.299     6.303     6.303     6.307     6.309     6.310     6.312     6.314     6.317     6.321     6.324     6.324     6.325     6.326     6.329     6.331     6.333     6.337     6.338     6.341     6.343     6.344     6.346     6.349     6.350     6.354     6.357     6.358     6.360     6.363     6.364     6.367     6.369     6.372     6.375     6.377     6.381     6.382     6.385     6.388     6.390     6.393     6.395     6.398     6.400     6.402     6.406     6.406     6.409     6.411     6.413     6.416     6.419     6.422     6.424     6.427     6.430     6.432     6.435     6.437     6.440     6.441     6.445     6.446     6.449     6.452     6.455     6.458     6.459     6.463     6.464     6.469     6.469     6.474     6.475     6.477     6.480     6.481     6.483     6.485     6.487     6.488     6.490     6.492     6.493     6.495     6.498     6.498     6.500     6.502     6.503     6.505     6.507     6.508     6.510     6.512     6.513     6.515     6.517     6.518     6.519     6.521     6.522     6.523     6.525     6.529     6.530     6.532     6.535     6.539     6.541     6.542     6.544     6.546     6.548     6.553     6.554     6.555     6.557     6.560     6.561     6.562     6.565     6.568     6.570     6.574     6.576     6.579     6.581     6.585     6.589     6.589     6.591     6.593     6.595     6.598     6.599     6.604     6.607     6.609     6.613     6.616     6.619     6.621     6.623     6.624     6.628     6.631     6.633     6.637     6.641     6.643     6.646     6.650     6.653     6.655     6.657     6.659     6.663     6.666     6.670     6.672     6.678     6.681     6.685     6.689     6.691     6.693     6.696     6.699     6.704     6.708     6.710     6.713     6.716     6.720     6.724     6.727     6.730     6.735     6.738     6.742     6.745     6.748     6.752     6.756     6.759     6.762     6.767     6.770     6.774     6.779     6.782     6.787     6.790     6.793     6.798     6.802     6.807     6.811     6.819     6.824     6.828     6.832     6.836     6.841     6.848     6.852     6.857     6.861     6.865     6.869     6.876     6.880     6.885     6.889     6.893     6.898     6.904     6.910     6.915     6.920     6.924     6.929     6.935     6.941     6.946     6.954     6.960     6.966     6.972     6.977     6.985     6.991     6.996     7.003     7.010     7.018     7.025     7.033     7.043     7.050     7.059     7.069     7.076     7.087     7.096     7.107     7.119     7.130     7.143     7.155     7.168     7.180     7.194     7.207     7.222     7.235     7.252     7.267     7.282     7.298     7.315     7.333     7.350     7.369     7.387     7.405     7.427     7.448     7.469     7.491     7.515     7.538     7.561     7.583     7.607     7.631     7.654     7.678     7.700     7.724     7.746     7.767     7.787     7.807     7.826     7.842     7.860     7.878     7.896     7.912     7.929     7.946     7.964     7.981     7.999     8.017     8.033     8.052     8.068     8.086     8.106     8.123     8.143     8.159     8.178     8.197     8.216     8.233     8.254     8.272     8.290     8.308     8.328     8.346     8.365     8.383     8.404     8.421     8.439     8.457     8.476     8.492     8.509     8.526     8.544     8.560     8.578     8.596     8.613     8.630     8.648     8.664     8.681     8.699     8.717     8.733     8.749     8.767     8.783     8.802     8.819     8.835     8.852     8.869     8.885     8.905     8.921     8.939     8.956     8.972     8.991     9.007     9.024     9.042     9.059     9.076     9.093     9.113     9.131     9.148     9.165     9.181     9.200     9.216     9.235     9.252     9.270     9.288     9.305     9.326     9.343     9.360     9.379     9.394     9.414     9.432     9.450     9.466     9.485     9.502     9.520     9.538     9.554     9.571     9.589     9.603     9.619     9.635     9.652     9.666     9.683     9.696     9.711     9.728     9.743     9.757     9.771     9.787     9.800     9.814     9.828     9.842     9.857     9.872     9.885     9.900     9.914     9.927     9.939     9.954     9.966     9.980     9.992    10.004    10.018    10.030    10.044    10.054    10.067    10.080    10.090    10.102    10.117    10.126    10.139    10.151    10.163    10.176    10.189    10.202    10.212    10.224    10.235    10.248    10.262    10.274    10.285    10.298    10.309    10.323    10.337    10.348    10.362    10.376    10.389    10.400    10.414    10.426    10.440    10.455    10.469    10.482    10.495    10.511    10.523    10.538    10.553    10.564    10.578    10.591    10.604    10.618    10.631    10.644    10.658    10.670    10.685    10.700    10.715    10.728    10.743    10.757    10.772    10.783    10.799    10.810    10.825    10.837    10.852    10.867    10.877    10.892    10.908    10.921    10.935    10.948    10.963    10.976    10.990    11.003    11.016    11.031    11.044    11.056    11.072    11.086    11.100    11.113    11.129    11.143    11.155    11.170    11.185    11.199    11.216    11.229    11.244    11.258    11.272    11.287    11.302    11.316    11.333    11.347    11.363    11.380    11.396    11.409    11.427    11.444    11.458    11.476    11.490    11.508    11.525    11.542    11.559    11.573    11.589    11.607    11.622    11.640    11.655    11.673    11.691    11.707    11.724    11.740    11.759    11.775    11.791    11.809    11.830    11.849    11.866    11.887    11.904    11.926    11.944    11.960    11.979    12.002    12.018    12.039    12.057    12.078    12.097    12.120    12.140    12.161    12.183    12.202    12.224    12.245    12.266    12.287    12.309    12.330    12.351    12.374    12.398    12.417    12.437    12.458    12.480    12.504    12.528    12.549    12.571    12.594    12.616    12.639    12.660    12.682    12.706    12.728    12.751    12.774    12.794    12.819    12.840    12.864    12.890    12.912    12.937    12.957    12.981    13.004    13.026    13.050    13.070    13.092    13.115    13.133    13.158    13.180    13.196    13.218    13.241    13.258    13.278    13.299    13.319    13.339    13.360    13.377    13.398    13.419    13.433    13.455    13.474    13.493    13.511    13.530    13.547    13.569    13.587    13.604    13.619    13.636    13.654    13.672    13.690    13.705    13.722    13.736    13.752    13.769    13.785    13.798    13.814    13.829    13.842    13.854    13.865    13.879    13.892    13.905    13.918    13.933    13.946    13.957    13.970    13.980    13.994    14.008    14.020    14.032    14.045    14.057    14.070    14.081    14.093    14.109    14.120    14.130    14.144    14.153    14.166    14.178    14.187    14.202    14.213    14.226    14.239    14.247    14.257    14.273    14.285    14.293    14.314    14.327    14.335    14.348    14.355    14.370    14.380    14.395    14.402    14.413    14.427    14.441    14.455    14.465    14.473    14.482    14.493    14.500    14.514    14.521    14.530    14.539    14.548    14.570    14.585    14.596    14.606    14.622    14.632    14.638    14.652    14.662    14.670    14.679    14.695    14.706    14.717    14.727    14.735    14.748    14.766    14.772    14.780    14.790    14.800    14.809    14.820    14.829    14.838    14.852    14.862    14.876    14.881    14.902    14.911    14.921    14.932    14.940    14.947    14.959    14.974    14.988    15.002    15.016    15.025    15.040    15.046    15.061    15.074    15.083    15.096    15.104    15.112    15.124    15.139    15.142    15.148    15.168    15.174    15.193    15.206    15.209    15.213    15.237    15.241    15.250    15.269    15.274    15.292    15.302    15.304    15.313    15.327    15.337    15.341    15.346    15.374    15.379    15.385    15.402    15.411    15.417    15.435    15.445    15.450    15.454    15.465    15.472    15.487    15.491    15.494    15.520    15.524    15.532    15.549    15.554    15.560    15.575    15.580    15.590    15.596    15.602    15.610    15.618    15.632    15.640    15.644    15.653    15.658    15.665    15.676    15.693    15.702    15.712    15.716    15.723    15.735    15.743    15.752    15.759    15.766    15.774    15.780    15.787    15.803    15.810    15.831    15.843    15.845    15.860    15.868    15.877    15.885    15.889    15.898    15.921    15.926    15.939    15.944    15.958    15.972    15.977    15.982    15.985    15.985    15.985    15.985    15.985    15.985    15.982    15.982    15.979    15.980    15.980    15.980    15.982    15.983    15.977    15.974    15.964    15.944    15.939    15.926    15.921    15.898    15.891    15.885    15.877    15.872    15.868    15.863    15.852    15.848    15.837    15.828    15.812    15.805    15.800    15.789    15.781    15.770    15.764    15.757    15.752    15.743    15.735    15.728    15.716    15.707    15.694    15.680    15.672    15.662    15.658    15.653    15.646    15.640    15.635    15.619    15.614    15.603    15.597    15.591    15.585    15.578    15.570    15.565    15.557    15.552    15.541    15.530    15.526    15.516    15.505    15.496    15.489    15.482    15.474    15.465    15.459    15.455    15.452    15.442    15.437    15.430    15.422    15.417    15.409
     5.628     5.633     5.622     5.612     5.604     5.610     5.604     5.612     5.606     5.612     5.598     5.602     5.600     5.595     5.604     5.598     5.602     5.597     5.612     5.606     5.563     5.557     5.548     5.598     5.595     5.606     5.609     5.602     5.604     5.512     5.606     5.604     5.610     5.587     5.610     5.513     5.548     5.541     5.563     5.583     5.566     5.573     5.573     5.568     5.568     5.545     5.566     5.571     5.552     5.555     5.547     5.539     5.548     5.541     5.548     5.555     5.550     5.557     5.553     5.547     5.552     5.553     5.550     5.558     5.557     5.550     5.555     5.515     5.518     5.512     5.505     5.500     5.494     5.499     5.494     5.499     5.505     5.500     5.505     5.512     5.518     5.508     5.500     5.505     5.500     5.505     5.512     5.505     5.500     5.507     5.513     5.518     5.515     5.541     5.548     5.541     5.550     5.548     5.552     5.570     5.547     5.568     5.541     5.558     5.566     5.563     5.541     5.547     5.541     5.574     5.583     5.583     5.578     5.577     5.548     5.580     5.550     5.557     5.587     5.588     5.592     5.604     5.610     5.583     5.574     5.583     5.580     5.576     5.581     5.606     5.580     5.576     5.606     5.612     5.576     5.570     5.607     5.609     5.570     5.577     5.604     5.610     5.604     5.550     5.541     5.635     5.631     5.635     5.613     5.624     5.635     5.628     5.628     5.626     5.606     5.624     5.631     5.626     5.631     5.638     5.622     5.629     5.635     5.624     5.622     5.629     5.622     5.614     5.624     5.620     5.624     5.606     5.598     5.606     5.624     5.629     5.624     5.612     5.606     5.612     5.607     5.612     5.607     5.612     5.606     5.612     5.617     5.612     5.620     5.622     5.617     5.622     5.620     5.606     5.612     5.626     5.622     5.620     5.624     5.606     5.626     5.620     5.606     5.626     5.614     5.622     5.613     5.620     5.629     5.606     5.628     5.617     5.624     5.628     5.622     5.628     5.622     5.631     5.636     5.631     5.600     5.606     5.606     5.593     5.631     5.595     5.618     5.607     5.613     5.620     5.613     5.617     5.618     5.614     5.613     5.616     5.620     5.622     5.606     5.613     5.620     5.616     5.612     5.616     5.622     5.612     5.626     5.620     5.624     5.618     5.614     5.618     5.624     5.620     5.622     5.618     5.616     5.620     5.614     5.618     5.613     5.607     5.628     5.618     5.620     5.614     5.616     5.613     5.617     5.618     5.631     5.635     5.617     5.626     5.631     5.624     5.631     5.631     5.631     5.628     5.626     5.631     5.612     5.606     5.613     5.616     5.616     5.614     5.620     5.618     5.622     5.617     5.612     5.624     5.618     5.616     5.620     5.578     5.607     5.628     5.631     5.631     5.595     5.622     5.626     5.606     5.578     5.614     5.580     5.576     5.606     5.610     5.585     5.583     5.587     5.593     5.592     5.588     5.578     5.574     5.577     5.574     5.571     5.566     5.574     5.566     5.547     5.576     5.562     5.568     5.563     5.574     5.562     5.568     5.590     5.548     5.541     5.550     5.545     5.541     5.547     5.555     5.548     5.558     5.545     5.555     5.548     5.537     5.500     5.550     5.547     5.555     5.548     5.558     5.550     5.543     5.570     5.562     5.539     5.566     5.573     5.550     5.573     5.552     5.560     5.553     5.550     5.557     5.553     5.565     5.557     5.557     5.560     5.563     5.557     5.562     5.528     5.562     5.557     5.543     5.539     5.552     5.545     5.553     5.547     5.552     5.545     5.550     5.518     5.543     5.548     5.543     5.547     5.541     5.535     5.539     5.537     5.531     5.545     5.521     5.537     5.545     5.539     5.513     5.531     5.539     5.548     5.543     5.552     5.548     5.539     5.553     5.548     5.553     5.530     5.557     5.553     5.535     5.539     5.513     5.550     5.539     5.507     5.512     5.548     5.494     5.500     5.499     5.507     5.500     5.566     5.500     5.553     5.500     5.552     5.522     5.547     5.566     5.573     5.568     5.547     5.543     5.550     5.550     5.552     5.555     5.548     5.550     5.541     5.541     5.547     5.555     5.553     5.527     5.529     5.527     5.539     5.517     5.541     5.515     5.570     5.513     5.568     5.512     5.503     5.562     5.555     5.562     5.524     5.547     5.555     5.519     5.515     5.519     5.521     5.519     5.558     5.563     5.545     5.550     5.539     5.541     5.548     5.547     5.541     5.552     5.541     5.565     5.539     5.604     5.602     5.566     5.562     5.588     5.573     5.592     5.588     5.593     5.595     5.604     5.606     5.587     5.587     5.609     5.604     5.610     5.607     5.614     5.600     5.597     5.606     5.610     5.606     5.609     5.612     5.606     5.610     5.606     5.622     5.616     5.620     5.631     5.626     5.629     5.631     5.633     5.629     5.636     5.631     5.638     5.640     5.646     5.639     5.636     5.640     5.659     5.659     5.657     5.661     5.662     5.661     5.661     5.659     5.654     5.659     5.654     5.655     5.659     5.639     5.654     5.648     5.657     5.666     5.640     5.673     5.670     5.652     5.673     5.668     5.674     5.670     5.666     5.668     5.683     5.680     5.677     5.691     5.696     5.692     5.698     5.691     5.685     5.683     5.687     5.694     5.701     5.692     5.707     5.707     5.705     5.702     5.707     5.683     5.687     5.719     5.720     5.725     5.691     5.701     5.691     5.702     5.720     5.737     5.737     5.720     5.735     5.737     5.729     5.729     5.737     5.722     5.744     5.743     5.763     5.768     5.746     5.739     5.776     5.779     5.776     5.777     5.770     5.774     5.779     5.785     5.783     5.786     5.786     5.790     5.793     5.793     5.796     5.798     5.799     5.795     5.793     5.802     5.799     5.804     5.804     5.804     5.804     5.804     5.805     5.805     5.809     5.805     5.809     5.814     5.804     5.814     5.809     5.816     5.814     5.811     5.814     5.814     5.818     5.823     5.823     5.824     5.829     5.830     5.832     5.837     5.842     5.838     5.842     5.845     5.845     5.848     5.847     5.848     5.853     5.853     5.855     5.856     5.856     5.861     5.862     5.859     5.865     5.870     5.868     5.871     5.871     5.873     5.876     5.874     5.876     5.876     5.879     5.879     5.881     5.881     5.885     5.882     5.887     5.890     5.890     5.890     5.893     5.896     5.893     5.896     5.896     5.897     5.900     5.902     5.904     5.908     5.908     5.910     5.913     5.915     5.915     5.920     5.923     5.925     5.928     5.930     5.932     5.935     5.937     5.941     5.941     5.942     5.944     5.948     5.950     5.951     5.954     5.957     5.960     5.962     5.963     5.966     5.968     5.972     5.974     5.975     5.977     5.981     5.982     5.985     5.987     5.989     5.992     5.994     5.998     6.000     6.002     6.004     6.006     6.007     6.009     6.012     6.015     6.019     6.022     6.025     6.028     6.031     6.035     6.039     6.043     6.045     6.048     6.052     6.055     6.061     6.065     6.070     6.073     6.077     6.082     6.086     6.091     6.094     6.097     6.100     6.104     6.107     6.107     6.109     6.113     6.113     6.118     6.117     6.126     6.128     6.126     6.128     6.130     6.131     6.135     6.132     6.135     6.137     6.137     6.139     6.141     6.141     6.141     6.142     6.142     6.144     6.144     6.146     6.149     6.150     6.152     6.152     6.153     6.155     6.157     6.159     6.162     6.162     6.164     6.165     6.167     6.168     6.171     6.173     6.174     6.178     6.179     6.182     6.183     6.185     6.185     6.191     6.193     6.194     6.198     6.200     6.202     6.202     6.208     6.211     6.214     6.218     6.222     6.223     6.227     6.229     6.230     6.232     6.233     6.235     6.238     6.239     6.241     6.242     6.245     6.250     6.252     6.253     6.255     6.258     6.260     6.263     6.265     6.266     6.269     6.271     6.274     6.275     6.278     6.281     6.285     6.287     6.289     6.290     6.292     6.294     6.297     6.299     6.302     6.303     6.307     6.309     6.312     6.315     6.315     6.317     6.318     6.321     6.324     6.326     6.328     6.329     6.332     6.333     6.337     6.338     6.340     6.343     6.346     6.347     6.347     6.352     6.354     6.357     6.358     6.361     6.363     6.364     6.369     6.370     6.370     6.374     6.377     6.379     6.382     6.383     6.387     6.388     6.391     6.393     6.396     6.400     6.402     6.405     6.406     6.409     6.411     6.413     6.415     6.419     6.420     6.424     6.425     6.428     6.432     6.433     6.437     6.438     6.441     6.443     6.446     6.448     6.452     6.455     6.456     6.459     6.461     6.464     6.469     6.469     6.474     6.477     6.477     6.480     6.481     6.483     6.487     6.488     6.490     6.492     6.493     6.495     6.496     6.498     6.500     6.502     6.503     6.505     6.505     6.508     6.510     6.512     6.513     6.515     6.517     6.518     6.519     6.521     6.523     6.526     6.528     6.529     6.530     6.535     6.537     6.537     6.537     6.541     6.544     6.546     6.548     6.550     6.551     6.554     6.557     6.558     6.560     6.561     6.564     6.565     6.568     6.570     6.574     6.576     6.579     6.581     6.585     6.587     6.589     6.591     6.593     6.595     6.598     6.599     6.604     6.605     6.609     6.613     6.615     6.618     6.621     6.623     6.624     6.627     6.630     6.632     6.635     6.641     6.643     6.646     6.650     6.651     6.654     6.657     6.658     6.662     6.665     6.668     6.672     6.676     6.679     6.683     6.686     6.690     6.693     6.696     6.699     6.702     6.704     6.707     6.713     6.716     6.719     6.722     6.725     6.729     6.732     6.736     6.739     6.742     6.745     6.750     6.754     6.756     6.761     6.764     6.767     6.772     6.775     6.779     6.783     6.787     6.790     6.795     6.798     6.804     6.807     6.811     6.822     6.824     6.830     6.832     6.835     6.841     6.848     6.852     6.857     6.861     6.865     6.871     6.876     6.881     6.885     6.889     6.895     6.900     6.904     6.910     6.915     6.920     6.924     6.929     6.935     6.941     6.946     6.952     6.959     6.966     6.970     6.977     6.982     6.989     6.996     7.002     7.010     7.017     7.024     7.032     7.041     7.050     7.057     7.066     7.077     7.087     7.096     7.106     7.119     7.128     7.141     7.154     7.166     7.178     7.192     7.206     7.218     7.233     7.248     7.263     7.279     7.294     7.310     7.327     7.344     7.362     7.381     7.399     7.419     7.439     7.460     7.483     7.506     7.529     7.552     7.575     7.598     7.622     7.644     7.669     7.692     7.716     7.738     7.762     7.783     7.804     7.824     7.842     7.860     7.878     7.896     7.912     7.931     7.948     7.964     7.981     7.999     8.017     8.033     8.052     8.068     8.086     8.104     8.122     8.139     8.158     8.177     8.195     8.213     8.231     8.252     8.268     8.287     8.305     8.324     8.342     8.361     8.382     8.400     8.418     8.437     8.454     8.472     8.491     8.509     8.526     8.543     8.560     8.578     8.595     8.613     8.630     8.648     8.664     8.681     8.699     8.715     8.733     8.749     8.766     8.783     8.800     8.819     8.835     8.852     8.869     8.887     8.905     8.921     8.938     8.955     8.970     8.989     9.005     9.022     9.041     9.057     9.074     9.090     9.108     9.126     9.145     9.161     9.178     9.198     9.215     9.232     9.250     9.269     9.286     9.302     9.322     9.338     9.357     9.374     9.391     9.409     9.427     9.444     9.463     9.481     9.498     9.515     9.533     9.549     9.568     9.585     9.600     9.619     9.635     9.650     9.664     9.681     9.698     9.711     9.726     9.744     9.757     9.773     9.787     9.802     9.815     9.831     9.843     9.857     9.874     9.888     9.902     9.916     9.930     9.944     9.959     9.969     9.985     9.998    10.012    10.024    10.039    10.050    10.063    10.074    10.087    10.099    10.109    10.124    10.137    10.148    10.161    10.172    10.185    10.198    10.208    10.222    10.235    10.245    10.257    10.269    10.282    10.294    10.306    10.318    10.331    10.345    10.358    10.370    10.383    10.396    10.410    10.424    10.433    10.450    10.460    10.477    10.488    10.505    10.518    10.530    10.545    10.558    10.570    10.585    10.598    10.613    10.626    10.641    10.651    10.664    10.680    10.693    10.706    10.719    10.733    10.746    10.762    10.776    10.790    10.804    10.819    10.833    10.843    10.858    10.870    10.885    10.898    10.913    10.926    10.941    10.955    10.968    10.982    10.993    11.010    11.024    11.038    11.050    11.064    11.077    11.093    11.105    11.118    11.135    11.148    11.160    11.172    11.189    11.207    11.220    11.233    11.250    11.261    11.278    11.291    11.306    11.320    11.338    11.352    11.367    11.383    11.400    11.415    11.432    11.448    11.461    11.479    11.491    11.510    11.527    11.542    11.561    11.577    11.594    11.610    11.626    11.643    11.659    11.675    11.689    11.707    11.726    11.742    11.759    11.778    11.796    11.813    11.830    11.852    11.866    11.885    11.904    11.924    11.944    11.960    11.982    12.000    12.020    12.039    12.057    12.078    12.098    12.118    12.138    12.159    12.181    12.204    12.222    12.245    12.264    12.285    12.307    12.326    12.350    12.370    12.392    12.412    12.435    12.457    12.477    12.498    12.520    12.544    12.567    12.589    12.609    12.633    12.654    12.680    12.700    12.722    12.745    12.766    12.789    12.810    12.833    12.857    12.880    12.902    12.925    12.948    12.972    12.997    13.018    13.041    13.062    13.086    13.109    13.128    13.151    13.172    13.191    13.211    13.232    13.253    13.272    13.292    13.311    13.331    13.348    13.368    13.391    13.409    13.428    13.448    13.464    13.482    13.502    13.518    13.533    13.552    13.570    13.585    13.605    13.624    13.641    13.656    13.672    13.690    13.705    13.723    13.735    13.752    13.766    13.780    13.795    13.810    13.826    13.837    13.850    13.863    13.872    13.885    13.898    13.912    13.926    13.939    13.949    13.962    13.974    13.985    14.002    14.013    14.026    14.041    14.050    14.059    14.075    14.085    14.097    14.114    14.125    14.135    14.148    14.160    14.171    14.183    14.190    14.205    14.221    14.232    14.240    14.252    14.262    14.273    14.289    14.296    14.316    14.333    14.345    14.350    14.366    14.375    14.389    14.398    14.409    14.418    14.437    14.446    14.459    14.469    14.474    14.489    14.498    14.506    14.518    14.528    14.535    14.546    14.570    14.577    14.591    14.600    14.616    14.628    14.636    14.654    14.659    14.670    14.679    14.687    14.702    14.711    14.727    14.732    14.744    14.762    14.769    14.778    14.790    14.798    14.804    14.818    14.827    14.832    14.844    14.857    14.868    14.879    14.895    14.907    14.919    14.928    14.940    14.946    14.954    14.970    14.985    14.990    15.013    15.019    15.037    15.042    15.057    15.063    15.081    15.095    15.104    15.111    15.129    15.135    15.142    15.148    15.172    15.174    15.191    15.206    15.211    15.213    15.232    15.239    15.250    15.259    15.270    15.291    15.298    15.305    15.315    15.330    15.337    15.341    15.354    15.368    15.374    15.381    15.395    15.407    15.417    15.430    15.440    15.445    15.457    15.465    15.478    15.487    15.492    15.496    15.520    15.524    15.533    15.549    15.552    15.563    15.569    15.578    15.591    15.596    15.603    15.610    15.618    15.635    15.639    15.647    15.655    15.660    15.665    15.673    15.685    15.700    15.710    15.716    15.726    15.737    15.743    15.754    15.759    15.766    15.772    15.778    15.791    15.803    15.810    15.825    15.840    15.846    15.860    15.870    15.874    15.882    15.889    15.896    15.923    15.928    15.941    15.946    15.966    15.975    15.980    15.982    15.985    15.985    15.985    15.985    15.985    15.987    15.985    15.980    15.980    15.980    15.980    15.980    15.983    15.983    15.975    15.972    15.969    15.948    15.937    15.930    15.926    15.900    15.894    15.885    15.877    15.874    15.868    15.863    15.857    15.843    15.839    15.830    15.814    15.809    15.802    15.791    15.781    15.772    15.766    15.759    15.752    15.746    15.735    15.731    15.719    15.710    15.702    15.681    15.672    15.665    15.660    15.655    15.647    15.640    15.635    15.621    15.612    15.609    15.599    15.593    15.585    15.580    15.574    15.569    15.558    15.552    15.546    15.530    15.526    15.522    15.510    15.500    15.491    15.487    15.479    15.470    15.464    15.459    15.452    15.447    15.443    15.435    15.422    15.415    15.411
     5.657     5.624     5.639     5.606     5.610     5.606     5.612     5.620     5.618     5.606     5.610     5.598     5.604     5.604     5.595     5.606     5.607     5.613     5.600     5.612     5.606     5.610     5.606     5.612     5.581     5.606     5.604     5.602     5.512     5.518     5.598     5.600     5.604     5.598     5.612     5.563     5.557     5.548     5.555     5.563     5.570     5.565     5.568     5.576     5.574     5.541     5.573     5.573     5.570     5.562     5.555     5.548     5.557     5.548     5.541     5.552     5.568     5.557     5.563     5.558     5.562     5.560     5.557     5.552     5.555     5.560     5.553     5.547     5.550     5.507     5.512     5.508     5.513     5.519     5.513     5.519     5.512     5.507     5.547     5.541     5.548     5.539     5.548     5.548     5.541     5.547     5.539     5.529     5.541     5.547     5.537     5.547     5.541     5.550     5.521     5.552     5.558     5.568     5.562     5.562     5.565     5.562     5.568     5.562     5.588     5.555     5.547     5.539     5.548     5.580     5.585     5.577     5.583     5.578     5.581     5.578     5.588     5.585     5.595     5.598     5.562     5.557     5.606     5.604     5.598     5.607     5.606     5.578     5.606     5.612     5.573     5.587     5.626     5.606     5.612     5.606     5.612     5.568     5.629     5.606     5.580     5.606     5.629     5.638     5.547     5.636     5.606     5.626     5.635     5.631     5.626     5.626     5.631     5.631     5.626     5.631     5.626     5.633     5.636     5.635     5.639     5.606     5.626     5.631     5.613     5.607     5.629     5.636     5.628     5.629     5.620     5.628     5.631     5.612     5.606     5.612     5.609     5.620     5.612     5.606     5.618     5.606     5.622     5.606     5.612     5.604     5.610     5.604     5.612     5.622     5.626     5.617     5.620     5.624     5.617     5.612     5.626     5.628     5.633     5.628     5.612     5.626     5.613     5.607     5.609     5.612     5.617     5.633     5.606     5.612     5.604     5.626     5.631     5.626     5.631     5.624     5.617     5.633     5.635     5.613     5.635     5.622     5.633     5.606     5.597     5.629     5.622     5.616     5.620     5.614     5.617     5.613     5.618     5.620     5.620     5.626     5.624     5.618     5.620     5.620     5.624     5.613     5.607     5.628     5.620     5.607     5.628     5.628     5.628     5.624     5.606     5.624     5.607     5.624     5.620     5.626     5.620     5.626     5.618     5.624     5.628     5.613     5.617     5.628     5.613     5.626     5.620     5.629     5.645     5.642     5.639     5.635     5.629     5.633     5.626     5.631     5.636     5.635     5.629     5.635     5.629     5.628     5.631     5.626     5.617     5.628     5.616     5.624     5.607     5.626     5.618     5.622     5.629     5.628     5.622     5.628     5.629     5.628     5.629     5.626     5.606     5.629     5.629     5.606     5.624     5.606     5.626     5.624     5.576     5.592     5.612     5.618     5.612     5.590     5.593     5.593     5.595     5.593     5.587     5.583     5.580     5.555     5.576     5.573     5.570     5.580     5.580     5.565     5.573     5.563     5.555     5.573     5.558     5.585     5.592     5.555     5.550     5.547     5.539     5.552     5.547     5.550     5.557     5.547     5.587     5.550     5.585     5.555     5.545     5.577     5.557     5.552     5.557     5.553     5.576     5.566     5.571     5.568     5.568     5.573     5.578     5.529     5.568     5.574     5.570     5.518     5.558     5.574     5.576     5.571     5.568     5.563     5.563     5.566     5.562     5.557     5.550     5.552     5.547     5.539     5.547     5.548     5.552     5.547     5.545     5.555     5.539     5.557     5.548     5.541     5.548     5.550     5.543     5.545     5.539     5.550     5.539     5.543     5.537     5.541     5.543     5.539     5.545     5.543     5.537     5.537     5.543     5.550     5.545     5.539     5.550     5.545     5.555     5.547     5.553     5.548     5.543     5.535     5.558     5.552     5.513     5.550     5.500     5.560     5.497     5.500     5.507     5.502     5.550     5.537     5.495     5.558     5.562     5.552     5.527     5.565     5.568     5.547     5.535     5.547     5.568     5.547     5.552     5.557     5.553     5.555     5.552     5.560     5.548     5.547     5.555     5.539     5.557     5.547     5.539     5.543     5.550     5.539     5.552     5.545     5.548     5.571     5.510     5.541     5.547     5.550     5.557     5.566     5.562     5.543     5.547     5.537     5.547     5.552     5.543     5.555     5.548     5.539     5.543     5.539     5.548     5.550     5.545     5.553     5.539     5.553     5.545     5.541     5.545     5.600     5.606     5.560     5.578     5.598     5.581     5.597     5.577     5.597     5.600     5.593     5.606     5.587     5.593     5.595     5.606     5.610     5.604     5.622     5.622     5.620     5.612     5.606     5.604     5.612     5.613     5.622     5.606     5.612     5.617     5.626     5.633     5.622     5.629     5.631     5.635     5.629     5.638     5.639     5.642     5.645     5.640     5.649     5.635     5.650     5.646     5.642     5.662     5.661     5.654     5.666     5.662     5.666     5.664     5.664     5.661     5.666     5.662     5.668     5.655     5.650     5.645     5.677     5.673     5.667     5.671     5.677     5.673     5.680     5.676     5.680     5.676     5.687     5.683     5.689     5.689     5.694     5.696     5.701     5.683     5.701     5.687     5.698     5.689     5.706     5.701     5.694     5.712     5.714     5.713     5.700     5.696     5.716     5.692     5.698     5.692     5.725     5.732     5.727     5.696     5.701     5.729     5.725     5.743     5.720     5.739     5.732     5.741     5.733     5.733     5.741     5.748     5.732     5.763     5.735     5.746     5.739     5.743     5.781     5.777     5.777     5.781     5.786     5.785     5.783     5.779     5.786     5.789     5.790     5.793     5.795     5.798     5.798     5.802     5.798     5.802     5.802     5.807     5.807     5.811     5.807     5.805     5.811     5.809     5.812     5.807     5.809     5.809     5.812     5.816     5.807     5.820     5.814     5.816     5.820     5.814     5.823     5.818     5.827     5.832     5.833     5.835     5.832     5.838     5.842     5.840     5.845     5.843     5.848     5.845     5.847     5.848     5.850     5.853     5.852     5.855     5.858     5.859     5.861     5.862     5.867     5.868     5.871     5.874     5.873     5.874     5.876     5.876     5.879     5.879     5.882     5.881     5.883     5.882     5.887     5.887     5.890     5.891     5.890     5.890     5.894     5.896     5.896     5.899     5.902     5.902     5.902     5.902     5.906     5.906     5.908     5.910     5.911     5.915     5.917     5.917     5.920     5.927     5.925     5.929     5.935     5.935     5.937     5.939     5.941     5.942     5.946     5.946     5.948     5.951     5.954     5.957     5.959     5.962     5.963     5.966     5.968     5.970     5.974     5.975     5.977     5.981     5.982     5.985     5.987     5.989     5.991     5.994     5.998     6.000     6.000     6.003     6.005     6.007     6.011     6.012     6.014     6.016     6.020     6.024     6.027     6.030     6.033     6.035     6.037     6.042     6.045     6.049     6.052     6.055     6.059     6.065     6.068     6.073     6.076     6.080     6.086     6.089     6.094     6.098     6.102     6.106     6.107     6.109     6.111     6.113     6.117     6.117     6.123     6.127     6.126     6.132     6.130     6.131     6.135     6.135     6.137     6.137     6.137     6.141     6.141     6.142     6.142     6.144     6.146     6.146     6.148     6.148     6.149     6.153     6.153     6.153     6.155     6.157     6.159     6.162     6.162     6.164     6.165     6.165     6.167     6.168     6.173     6.173     6.174     6.179     6.179     6.182     6.185     6.187     6.189     6.191     6.193     6.194     6.196     6.200     6.203     6.205     6.208     6.210     6.214     6.218     6.220     6.223     6.225     6.227     6.229     6.230     6.233     6.235     6.238     6.239     6.241     6.242     6.244     6.247     6.250     6.253     6.255     6.258     6.260     6.263     6.265     6.266     6.271     6.272     6.274     6.275     6.278     6.280     6.283     6.287     6.289     6.292     6.292     6.296     6.297     6.299     6.303     6.305     6.307     6.307     6.310     6.312     6.315     6.318     6.318     6.319     6.322     6.325     6.328     6.329     6.332     6.333     6.335     6.338     6.340     6.343     6.344     6.347     6.349     6.352     6.354     6.358     6.360     6.361     6.364     6.366     6.369     6.370     6.374     6.374     6.377     6.379     6.382     6.385     6.387     6.388     6.391     6.393     6.395     6.398     6.402     6.404     6.405     6.406     6.411     6.412     6.415     6.419     6.420     6.422     6.424     6.428     6.430     6.433     6.435     6.438     6.440     6.443     6.446     6.448     6.452     6.453     6.456     6.458     6.461     6.464     6.466     6.470     6.474     6.475     6.477     6.480     6.481     6.483     6.487     6.488     6.490     6.492     6.495     6.496     6.498     6.500     6.502     6.505     6.505     6.507     6.508     6.510     6.512     6.513     6.515     6.517     6.518     6.519     6.521     6.522     6.523     6.526     6.528     6.529     6.532     6.533     6.533     6.537     6.541     6.542     6.546     6.548     6.548     6.553     6.553     6.554     6.555     6.558     6.560     6.561     6.564     6.565     6.568     6.570     6.574     6.576     6.579     6.581     6.585     6.587     6.589     6.591     6.593     6.595     6.597     6.599     6.602     6.605     6.609     6.613     6.615     6.618     6.622     6.622     6.624     6.626     6.628     6.631     6.635     6.637     6.641     6.645     6.648     6.651     6.655     6.657     6.659     6.661     6.666     6.668     6.670     6.674     6.678     6.681     6.686     6.689     6.691     6.694     6.696     6.699     6.705     6.707     6.710     6.715     6.716     6.720     6.724     6.727     6.730     6.733     6.736     6.739     6.744     6.747     6.750     6.755     6.759     6.761     6.765     6.769     6.772     6.775     6.780     6.783     6.788     6.791     6.795     6.799     6.804     6.807     6.815     6.822     6.826     6.830     6.836     6.839     6.841     6.847     6.854     6.857     6.863     6.866     6.872     6.877     6.881     6.885     6.890     6.895     6.902     6.905     6.910     6.915     6.920     6.924     6.929     6.935     6.941     6.946     6.952     6.959     6.966     6.970     6.975     6.982     6.989     6.994     7.003     7.010     7.017     7.024     7.031     7.039     7.048     7.056     7.066     7.075     7.085     7.094     7.106     7.116     7.128     7.140     7.152     7.164     7.177     7.190     7.202     7.217     7.230     7.245     7.259     7.274     7.291     7.306     7.324     7.339     7.357     7.374     7.393     7.412     7.433     7.452     7.474     7.496     7.519     7.543     7.566     7.589     7.613     7.635     7.659     7.683     7.707     7.731     7.754     7.777     7.798     7.819     7.839     7.858     7.876     7.894     7.912     7.929     7.948     7.964     7.981     7.999     8.015     8.033     8.052     8.068     8.085     8.104     8.121     8.139     8.155     8.173     8.192     8.210     8.228     8.248     8.266     8.285     8.302     8.321     8.339     8.358     8.376     8.396     8.415     8.433     8.451     8.470     8.488     8.506     8.523     8.543     8.559     8.578     8.594     8.611     8.629     8.648     8.663     8.681     8.699     8.715     8.732     8.749     8.766     8.783     8.800     8.817     8.833     8.850     8.867     8.885     8.903     8.920     8.938     8.955     8.972     8.989     9.005     9.022     9.039     9.056     9.073     9.090     9.108     9.125     9.142     9.159     9.175     9.193     9.211     9.228     9.245     9.263     9.281     9.299     9.317     9.335     9.354     9.370     9.388     9.405     9.423     9.441     9.458     9.477     9.493     9.512     9.528     9.546     9.564     9.582     9.598     9.614     9.633     9.648     9.663     9.680     9.696     9.711     9.726     9.742     9.757     9.771     9.787     9.802     9.817     9.832     9.846     9.860     9.875     9.889     9.904     9.919     9.933     9.947     9.961     9.973     9.989    10.002    10.016    10.030    10.044    10.058    10.070    10.082    10.095    10.107    10.119    10.132    10.145    10.158    10.170    10.181    10.194    10.205    10.219    10.232    10.244    10.257    10.269    10.278    10.290    10.303    10.315    10.328    10.340    10.353    10.365    10.379    10.391    10.403    10.418    10.429    10.443    10.457    10.470    10.485    10.497    10.511    10.522    10.538    10.551    10.564    10.578    10.592    10.607    10.619    10.632    10.646    10.662    10.676    10.686    10.698    10.713    10.726    10.739    10.753    10.768    10.781    10.796    10.808    10.823    10.837    10.852    10.865    10.877    10.892    10.905    10.917    10.932    10.945    10.960    10.974    10.987    11.001    11.014    11.029    11.046    11.058    11.072    11.083    11.097    11.113    11.125    11.139    11.153    11.167    11.181    11.194    11.208    11.225    11.239    11.253    11.267    11.281    11.297    11.311    11.326    11.342    11.359    11.372    11.389    11.404    11.420    11.435    11.450    11.467    11.483    11.498    11.513    11.530    11.545    11.561    11.577    11.596    11.613    11.628    11.645    11.659    11.676    11.695    11.708    11.726    11.744    11.761    11.780    11.796    11.816    11.832    11.850    11.866    11.887    11.907    11.924    11.944    11.964    11.981    12.000    12.018    12.039    12.059    12.078    12.097    12.117    12.138    12.159    12.179    12.200    12.221    12.243    12.263    12.282    12.305    12.324    12.346    12.368    12.390    12.409    12.430    12.449    12.475    12.496    12.517    12.537    12.561    12.583    12.605    12.628    12.650    12.672    12.695    12.717    12.741    12.759    12.783    12.804    12.825    12.847    12.870    12.895    12.918    12.939    12.962    12.986    13.009    13.031    13.054    13.076    13.096    13.121    13.144    13.167    13.186    13.204    13.224    13.245    13.266    13.285    13.305    13.325    13.343    13.363    13.382    13.400    13.416    13.435    13.451    13.472    13.489    13.507    13.522    13.538    13.558    13.575    13.590    13.609    13.627    13.643    13.657    13.673    13.690    13.705    13.718    13.733    13.749    13.763    13.775    13.790    13.806    13.820    13.831    13.844    13.856    13.871    13.880    13.894    13.905    13.918    13.931    13.942    13.953    13.967    13.978    13.991    14.008    14.016    14.029    14.043    14.056    14.070    14.083    14.093    14.106    14.120    14.130    14.142    14.155    14.165    14.174    14.192    14.202    14.214    14.225    14.232    14.244    14.259    14.265    14.283    14.291    14.301    14.329    14.339    14.347    14.355    14.369    14.387    14.395    14.404    14.413    14.430    14.442    14.452    14.458    14.472    14.483    14.495    14.502    14.516    14.525    14.531    14.541    14.564    14.576    14.582    14.591    14.612    14.624    14.639    14.650    14.657    14.668    14.679    14.686    14.696    14.709    14.718    14.735    14.743    14.750    14.769    14.775    14.787    14.795    14.801    14.815    14.824    14.831    14.841    14.853    14.865    14.874    14.894    14.902    14.914    14.926    14.938    14.946    14.954    14.968    14.981    14.988    15.009    15.016    15.035    15.044    15.054    15.064    15.072    15.083    15.104    15.111    15.122    15.137    15.140    15.154    15.168    15.179    15.190    15.202    15.209    15.213    15.230    15.237    15.250    15.257    15.270    15.289    15.299    15.305    15.313    15.327    15.335    15.345    15.351    15.368    15.372    15.383    15.398    15.406    15.413    15.431    15.439    15.442    15.454    15.470    15.474    15.489    15.491    15.500    15.516    15.522    15.533    15.541    15.552    15.560    15.566    15.577    15.590    15.596    15.603    15.612    15.621    15.635    15.640    15.646    15.657    15.663    15.667    15.675    15.686    15.697    15.710    15.716    15.728    15.739    15.743    15.752    15.759    15.768    15.774    15.781    15.789    15.802    15.812    15.818    15.839    15.845    15.861    15.868    15.874    15.879    15.889    15.896    15.907    15.925    15.944    15.948    15.969    15.972    15.975    15.980    15.985    15.985    15.987    15.985    15.985    15.983    15.982    15.982    15.980    15.982    15.982    15.982    15.985    15.985    15.980    15.974    15.970    15.950    15.941    15.930    15.926    15.900    15.894    15.889    15.881    15.874    15.868    15.861    15.855    15.848    15.840    15.831    15.814    15.809    15.803    15.793    15.787    15.774    15.770    15.763    15.754    15.746    15.742    15.733    15.720    15.714    15.710    15.683    15.672    15.667    15.662    15.660    15.649    15.642    15.637    15.626    15.614    15.609    15.602    15.594    15.588    15.583    15.577    15.569    15.560    15.558    15.548    15.533    15.528    15.524    15.511    15.506    15.496    15.489    15.479    15.475    15.468    15.462    15.454    15.450    15.447    15.442    15.423    15.417    15.413
     5.626     5.626     5.606     5.612     5.604     5.610     5.606     5.612     5.618     5.613     5.604     5.610     5.598     5.614     5.602     5.613     5.570     5.563     5.570     5.607     5.612     5.587     5.610     5.606     5.606     5.595     5.600     5.606     5.597     5.513     5.600     5.609     5.602     5.612     5.593     5.558     5.550     5.555     5.548     5.555     5.548     5.557     5.548     5.568     5.568     5.562     5.568     5.576     5.563     5.566     5.563     5.558     5.553     5.558     5.565     5.570     5.571     5.573     5.558     5.565     5.560     5.565     5.548     5.555     5.562     5.557     5.550     5.565     5.548     5.563     5.557     5.550     5.543     5.548     5.543     5.539     5.541     5.547     5.555     5.550     5.545     5.550     5.555     5.557     5.547     5.541     5.548     5.545     5.537     5.557     5.539     5.543     5.563     5.570     5.566     5.573     5.568     5.562     5.565     5.560     5.563     5.568     5.562     5.568     5.593     5.550     5.539     5.547     5.543     5.587     5.578     5.585     5.578     5.587     5.578     5.585     5.587     5.595     5.590     5.598     5.602     5.604     5.562     5.557     5.563     5.612     5.622     5.606     5.613     5.592     5.622     5.626     5.620     5.550     5.580     5.585     5.580     5.629     5.635     5.612     5.606     5.595     5.635     5.624     5.631     5.606     5.548     5.555     5.626     5.640     5.626     5.638     5.629     5.628     5.633     5.638     5.631     5.636     5.640     5.638     5.633     5.640     5.635     5.629     5.606     5.629     5.635     5.626     5.606     5.624     5.622     5.635     5.622     5.606     5.624     5.606     5.628     5.613     5.622     5.613     5.620     5.612     5.606     5.612     5.606     5.612     5.606     5.612     5.635     5.631     5.624     5.631     5.628     5.635     5.629     5.635     5.628     5.635     5.629     5.636     5.607     5.613     5.616     5.613     5.614     5.626     5.614     5.606     5.631     5.626     5.633     5.628     5.626     5.606     5.612     5.606     5.612     5.606     5.613     5.606     5.612     5.606     5.612     5.614     5.606     5.610     5.635     5.620     5.613     5.624     5.612     5.617     5.622     5.620     5.626     5.622     5.622     5.622     5.626     5.620     5.622     5.622     5.626     5.629     5.626     5.631     5.626     5.631     5.626     5.607     5.612     5.607     5.624     5.631     5.626     5.624     5.631     5.622     5.626     5.636     5.633     5.636     5.613     5.631     5.628     5.631     5.648     5.624     5.628     5.646     5.635     5.629     5.636     5.631     5.633     5.636     5.631     5.633     5.638     5.631     5.635     5.633     5.638     5.635     5.636     5.633     5.629     5.629     5.612     5.617     5.628     5.631     5.626     5.628     5.626     5.631     5.636     5.635     5.629     5.633     5.636     5.633     5.628     5.629     5.631     5.628     5.633     5.629     5.629     5.628     5.624     5.597     5.590     5.613     5.592     5.587     5.598     5.578     5.595     5.590     5.587     5.576     5.581     5.585     5.587     5.588     5.565     5.570     5.566     5.557     5.574     5.566     5.573     5.552     5.573     5.547     5.597     5.539     5.545     5.548     5.598     5.550     5.553     5.606     5.552     5.590     5.598     5.597     5.555     5.560     5.562     5.553     5.552     5.557     5.588     5.560     5.565     5.592     5.587     5.581     5.576     5.580     5.562     5.568     5.563     5.570     5.585     5.570     5.577     5.568     5.571     5.570     5.565     5.570     5.562     5.560     5.555     5.562     5.555     5.550     5.555     5.548     5.547     5.550     5.558     5.553     5.560     5.553     5.558     5.547     5.550     5.557     5.548     5.553     5.547     5.555     5.547     5.548     5.547     5.550     5.545     5.547     5.545     5.541     5.545     5.543     5.550     5.543     5.545     5.539     5.543     5.543     5.560     5.539     5.562     5.541     5.563     5.539     5.537     5.557     5.553     5.560     5.550     5.512     5.503     5.558     5.500     5.505     5.557     5.541     5.573     5.565     5.545     5.472     5.568     5.573     5.571     5.539     5.539     5.550     5.565     5.547     5.562     5.562     5.557     5.553     5.558     5.565     5.563     5.543     5.566     5.545     5.539     5.581     5.537     5.537     5.537     5.588     5.547     5.552     5.557     5.550     5.513     5.577     5.574     5.563     5.531     5.558     5.563     5.539     5.541     5.547     5.550     5.543     5.557     5.552     5.558     5.555     5.557     5.550     5.555     5.552     5.547     5.550     5.557     5.547     5.555     5.548     5.570     5.571     5.600     5.606     5.602     5.581     5.587     5.604     5.607     5.604     5.593     5.604     5.598     5.604     5.612     5.618     5.598     5.604     5.610     5.607     5.609     5.624     5.620     5.624     5.610     5.616     5.620     5.607     5.610     5.633     5.613     5.640     5.622     5.631     5.638     5.633     5.629     5.635     5.640     5.636     5.640     5.648     5.643     5.645     5.649     5.648     5.654     5.662     5.654     5.655     5.659     5.646     5.666     5.662     5.670     5.662     5.671     5.670     5.670     5.671     5.664     5.674     5.661     5.645     5.666     5.673     5.679     5.680     5.667     5.683     5.679     5.680     5.685     5.687     5.689     5.692     5.691     5.687     5.700     5.704     5.689     5.704     5.698     5.692     5.694     5.691     5.719     5.719     5.719     5.719     5.719     5.706     5.701     5.722     5.719     5.720     5.724     5.733     5.729     5.733     5.700     5.743     5.701     5.744     5.748     5.746     5.748     5.743     5.737     5.735     5.739     5.746     5.741     5.743     5.750     5.774     5.752     5.744     5.768     5.746     5.751     5.754     5.786     5.789     5.776     5.776     5.795     5.788     5.798     5.799     5.798     5.799     5.804     5.804     5.807     5.809     5.807     5.804     5.809     5.811     5.812     5.814     5.811     5.812     5.814     5.816     5.812     5.814     5.812     5.816     5.818     5.812     5.820     5.812     5.821     5.824     5.821     5.824     5.823     5.826     5.835     5.838     5.838     5.837     5.843     5.845     5.848     5.847     5.850     5.853     5.852     5.855     5.855     5.855     5.859     5.858     5.862     5.862     5.862     5.867     5.865     5.871     5.874     5.876     5.877     5.877     5.879     5.881     5.879     5.882     5.882     5.885     5.888     5.887     5.890     5.891     5.891     5.893     5.893     5.893     5.897     5.899     5.902     5.902     5.902     5.902     5.904     5.906     5.906     5.908     5.911     5.911     5.915     5.915     5.918     5.920     5.926     5.927     5.930     5.935     5.935     5.937     5.941     5.939     5.942     5.944     5.946     5.950     5.953     5.953     5.957     5.959     5.960     5.963     5.964     5.967     5.970     5.974     5.975     5.977     5.979     5.982     5.985     5.987     5.989     5.991     5.992     5.996     5.998     6.000     6.003     6.005     6.007     6.008     6.011     6.014     6.016     6.019     6.024     6.025     6.030     6.031     6.035     6.037     6.040     6.042     6.045     6.049     6.054     6.057     6.061     6.065     6.068     6.074     6.076     6.080     6.085     6.089     6.094     6.097     6.100     6.106     6.107     6.109     6.113     6.113     6.119     6.118     6.122     6.126     6.128     6.131     6.135     6.131     6.135     6.137     6.137     6.141     6.141     6.142     6.144     6.146     6.146     6.148     6.149     6.149     6.149     6.152     6.153     6.155     6.157     6.157     6.159     6.159     6.160     6.164     6.165     6.167     6.167     6.170     6.171     6.173     6.174     6.176     6.178     6.179     6.182     6.185     6.187     6.187     6.189     6.194     6.194     6.198     6.200     6.203     6.202     6.212     6.215     6.216     6.220     6.222     6.223     6.225     6.229     6.229     6.230     6.233     6.235     6.235     6.239     6.242     6.244     6.245     6.247     6.248     6.252     6.255     6.257     6.260     6.262     6.265     6.266     6.269     6.271     6.272     6.275     6.278     6.280     6.281     6.285     6.287     6.290     6.294     6.296     6.297     6.299     6.302     6.305     6.307     6.310     6.312     6.314     6.315     6.317     6.319     6.321     6.322     6.324     6.328     6.329     6.332     6.333     6.337     6.338     6.340     6.343     6.344     6.347     6.349     6.352     6.354     6.355     6.358     6.361     6.366     6.366     6.367     6.370     6.372     6.374     6.377     6.381     6.381     6.383     6.387     6.390     6.393     6.393     6.395     6.398     6.400     6.404     6.405     6.409     6.409     6.411     6.413     6.416     6.420     6.424     6.425     6.427     6.430     6.432     6.435     6.437     6.440     6.443     6.445     6.448     6.449     6.453     6.455     6.458     6.461     6.463     6.464     6.469     6.472     6.475     6.478     6.480     6.481     6.485     6.487     6.488     6.490     6.492     6.495     6.496     6.498     6.502     6.503     6.505     6.507     6.508     6.510     6.512     6.513     6.515     6.517     6.518     6.519     6.521     6.522     6.523     6.525     6.526     6.529     6.530     6.532     6.535     6.537     6.539     6.541     6.544     6.544     6.546     6.550     6.554     6.555     6.557     6.557     6.558     6.561     6.564     6.564     6.565     6.568     6.572     6.574     6.576     6.579     6.581     6.585     6.587     6.589     6.591     6.594     6.595     6.597     6.599     6.604     6.605     6.609     6.611     6.615     6.618     6.621     6.622     6.624     6.626     6.628     6.631     6.635     6.637     6.641     6.645     6.648     6.650     6.653     6.655     6.658     6.661     6.663     6.666     6.668     6.672     6.676     6.679     6.683     6.689     6.690     6.691     6.695     6.698     6.702     6.705     6.710     6.712     6.715     6.719     6.720     6.725     6.729     6.732     6.735     6.738     6.741     6.744     6.748     6.752     6.755     6.758     6.762     6.765     6.770     6.774     6.777     6.780     6.785     6.788     6.793     6.796     6.799     6.802     6.809     6.812     6.822     6.824     6.830     6.833     6.840     6.843     6.847     6.852     6.857     6.861     6.866     6.872     6.877     6.882     6.887     6.890     6.896     6.902     6.905     6.910     6.915     6.920     6.924     6.929     6.935     6.941     6.946     6.954     6.960     6.965     6.970     6.977     6.980     6.988     6.994     7.000     7.007     7.015     7.022     7.029     7.037     7.044     7.054     7.063     7.073     7.083     7.094     7.104     7.115     7.127     7.138     7.149     7.162     7.174     7.187     7.200     7.215     7.228     7.242     7.257     7.271     7.287     7.303     7.318     7.336     7.352     7.371     7.388     7.407     7.425     7.446     7.466     7.489     7.510     7.533     7.556     7.580     7.604     7.627     7.650     7.674     7.697     7.722     7.744     7.769     7.791     7.813     7.833     7.855     7.873     7.893     7.910     7.929     7.946     7.964     7.981     7.999     8.015     8.033     8.050     8.068     8.085     8.102     8.119     8.137     8.154     8.172     8.190     8.209     8.226     8.243     8.263     8.281     8.299     8.318     8.337     8.355     8.373     8.392     8.411     8.430     8.448     8.467     8.485     8.504     8.521     8.539     8.558     8.576     8.592     8.609     8.626     8.644     8.662     8.680     8.697     8.715     8.732     8.749     8.766     8.782     8.799     8.816     8.833     8.850     8.866     8.885     8.902     8.920     8.936     8.954     8.972     8.989     9.005     9.021     9.039     9.054     9.072     9.087     9.106     9.123     9.140     9.157     9.175     9.191     9.209     9.226     9.244     9.260     9.278     9.295     9.314     9.331     9.349     9.366     9.385     9.402     9.419     9.437     9.454     9.472     9.490     9.507     9.525     9.543     9.561     9.578     9.594     9.611     9.629     9.646     9.662     9.677     9.693     9.710     9.726     9.740     9.755     9.771     9.787     9.802     9.818     9.833     9.846     9.861     9.875     9.891     9.905     9.920     9.935     9.949     9.962     9.979     9.992    10.005    10.018    10.033    10.048    10.061    10.074    10.087    10.102    10.115    10.127    10.139    10.151    10.165    10.178    10.193    10.204    10.215    10.227    10.238    10.252    10.266    10.276    10.290    10.302    10.312    10.323    10.337    10.350    10.360    10.375    10.387    10.400    10.414    10.424    10.437    10.452    10.465    10.477    10.491    10.505    10.517    10.530    10.545    10.558    10.570    10.586    10.599    10.613    10.627    10.639    10.653    10.669    10.682    10.695    10.709    10.719    10.732    10.745    10.759    10.772    10.787    10.802    10.816    10.830    10.842    10.857    10.870    10.883    10.897    10.912    10.924    10.938    10.952    10.967    10.979    10.992    11.008    11.020    11.033    11.047    11.063    11.078    11.090    11.104    11.117    11.133    11.145    11.160    11.172    11.187    11.202    11.215    11.228    11.244    11.256    11.274    11.286    11.302    11.316    11.331    11.346    11.363    11.378    11.391    11.407    11.424    11.441    11.454    11.470    11.486    11.502    11.516    11.533    11.548    11.566    11.582    11.600    11.613    11.632    11.648    11.664    11.681    11.695    11.713    11.728    11.745    11.765    11.782    11.800    11.819    11.833    11.854    11.868    11.887    11.905    11.925    11.944    11.964    11.982    12.002    12.020    12.040    12.060    12.080    12.098    12.120    12.140    12.161    12.177    12.200    12.221    12.243    12.261    12.282    12.300    12.323    12.344    12.366    12.383    12.406    12.428    12.448    12.471    12.491    12.512    12.533    12.554    12.577    12.600    12.622    12.644    12.667    12.690    12.711    12.733    12.754    12.774    12.798    12.819    12.840    12.864    12.887    12.910    12.931    12.954    12.976    13.000    13.022    13.046    13.069    13.091    13.113    13.132    13.153    13.176    13.196    13.217    13.235    13.255    13.276    13.296    13.315    13.335    13.352    13.370    13.389    13.405    13.425    13.441    13.460    13.477    13.495    13.513    13.530    13.545    13.562    13.581    13.595    13.611    13.627    13.641    13.657    13.672    13.687    13.702    13.716    13.730    13.744    13.759    13.775    13.785    13.798    13.816    13.826    13.839    13.850    13.863    13.875    13.889    13.901    13.912    13.924    13.940    13.949    13.962    13.975    13.989    13.998    14.009    14.022    14.032    14.050    14.063    14.074    14.087    14.099    14.115    14.122    14.137    14.148    14.158    14.166    14.180    14.193    14.209    14.222    14.231    14.242    14.253    14.260    14.273    14.281    14.295    14.324    14.329    14.343    14.352    14.361    14.375    14.395    14.399    14.409    14.428    14.439    14.448    14.455    14.469    14.479    14.489    14.498    14.506    14.521    14.531    14.539    14.548    14.569    14.579    14.591    14.600    14.628    14.635    14.648    14.657    14.664    14.679    14.685    14.702    14.709    14.719    14.728    14.741    14.750    14.763    14.775    14.781    14.793    14.800    14.813    14.820    14.827    14.838    14.850    14.863    14.873    14.888    14.900    14.910    14.924    14.932    14.944    14.954    14.961    14.976    14.990    15.004    15.009    15.035    15.039    15.049    15.070    15.072    15.079    15.102    15.109    15.116    15.132    15.140    15.149    15.168    15.178    15.181    15.202    15.209    15.213    15.235    15.239    15.246    15.254    15.276    15.282    15.298    15.305    15.313    15.319    15.337    15.345    15.354    15.359    15.372    15.386    15.397    15.406    15.415    15.431    15.435    15.445    15.450    15.465    15.478    15.489    15.492    15.498    15.519    15.528    15.533    15.542    15.552    15.563    15.566    15.574    15.588    15.596    15.605    15.612    15.619    15.628    15.642    15.647    15.653    15.662    15.667    15.676    15.683    15.699    15.709    15.716    15.727    15.739    15.743    15.752    15.759    15.766    15.774    15.783    15.789    15.802    15.812    15.818    15.837    15.850    15.861    15.868    15.872    15.877    15.885    15.896    15.919    15.923    15.935    15.950    15.965    15.974    15.977    15.982    15.987    15.987    15.987    15.985    15.985    15.983    15.983    15.982    15.980    15.985    15.982    15.982    15.982    15.980    15.977    15.974    15.969    15.950    15.944    15.935    15.925    15.919    15.896    15.889    15.881    15.875    15.870    15.861    15.857    15.852    15.840    15.835    15.816    15.810    15.805    15.793    15.787    15.777    15.770    15.763    15.757    15.746    15.745    15.733    15.730    15.716    15.710    15.687    15.676    15.668    15.663    15.660    15.652    15.644    15.639    15.629    15.616    15.610    15.603    15.596    15.590    15.585    15.578    15.574    15.563    15.560    15.555    15.548    15.533    15.524    15.514    15.510    15.498    15.489    15.485    15.478    15.474    15.465    15.460    15.452    15.448    15.443    15.431    15.422    15.411
     5.639     5.633     5.624     5.606     5.610     5.606     5.612     5.616     5.613     5.612     5.610     5.631     5.633     5.600     5.606     5.571     5.590     5.571     5.606     5.612     5.606     5.610     5.583     5.610     5.598     5.626     5.628     5.604     5.606     5.600     5.607     5.600     5.606     5.600     5.612     5.606     5.557     5.548     5.557     5.548     5.555     5.550     5.571     5.578     5.573     5.557     5.552     5.570     5.568     5.562     5.557     5.562     5.558     5.566     5.571     5.573     5.566     5.541     5.565     5.562     5.568     5.563     5.539     5.548     5.555     5.560     5.568     5.562     5.557     5.570     5.553     5.573     5.552     5.545     5.563     5.558     5.550     5.555     5.563     5.568     5.553     5.562     5.555     5.578     5.593     5.565     5.543     5.537     5.545     5.537     5.547     5.566     5.548     5.557     5.550     5.571     5.565     5.560     5.566     5.563     5.558     5.563     5.570     5.585     5.563     5.555     5.548     5.541     5.547     5.557     5.581     5.585     5.585     5.587     5.592     5.585     5.597     5.588     5.593     5.590     5.598     5.563     5.555     5.548     5.541     5.548     5.628     5.612     5.588     5.602     5.607     5.597     5.633     5.635     5.612     5.583     5.629     5.636     5.576     5.606     5.577     5.606     5.635     5.639     5.622     5.626     5.555     5.548     5.606     5.628     5.606     5.631     5.633     5.635     5.639     5.629     5.638     5.629     5.638     5.635     5.640     5.643     5.640     5.606     5.639     5.606     5.640     5.635     5.639     5.606     5.631     5.622     5.617     5.626     5.620     5.622     5.606     5.629     5.616     5.616     5.614     5.617     5.624     5.606     5.612     5.606     5.613     5.633     5.629     5.638     5.610     5.624     5.635     5.626     5.631     5.628     5.636     5.622     5.639     5.635     5.613     5.606     5.612     5.638     5.639     5.633     5.626     5.635     5.629     5.635     5.633     5.624     5.629     5.636     5.606     5.624     5.606     5.612     5.606     5.612     5.606     5.613     5.617     5.643     5.612     5.606     5.610     5.636     5.609     5.635     5.620     5.628     5.622     5.628     5.622     5.626     5.629     5.624     5.628     5.626     5.629     5.626     5.628     5.633     5.635     5.628     5.631     5.626     5.631     5.626     5.606     5.612     5.631     5.628     5.631     5.631     5.626     5.629     5.622     5.633     5.640     5.638     5.635     5.639     5.633     5.639     5.648     5.631     5.636     5.629     5.636     5.633     5.640     5.636     5.639     5.633     5.639     5.636     5.639     5.638     5.635     5.633     5.639     5.633     5.639     5.639     5.635     5.612     5.607     5.628     5.635     5.628     5.628     5.631     5.635     5.629     5.636     5.636     5.633     5.635     5.631     5.635     5.635     5.633     5.629     5.631     5.624     5.631     5.626     5.620     5.613     5.614     5.622     5.593     5.600     5.602     5.606     5.595     5.606     5.588     5.595     5.598     5.578     5.574     5.593     5.592     5.573     5.595     5.571     5.576     5.573     5.578     5.566     5.557     5.597     5.600     5.578     5.539     5.592     5.600     5.580     5.606     5.562     5.581     5.560     5.595     5.557     5.604     5.557     5.593     5.557     5.593     5.557     5.558     5.597     5.595     5.565     5.592     5.568     5.574     5.578     5.585     5.590     5.592     5.558     5.563     5.570     5.580     5.576     5.574     5.570     5.565     5.568     5.566     5.571     5.563     5.558     5.576     5.550     5.558     5.550     5.555     5.557     5.560     5.560     5.555     5.557     5.562     5.553     5.550     5.553     5.558     5.553     5.550     5.548     5.555     5.548     5.553     5.553     5.548     5.548     5.552     5.548     5.550     5.555     5.550     5.557     5.548     5.558     5.494     5.563     5.560     5.563     5.565     5.555     5.563     5.557     5.565     5.558     5.565     5.555     5.548     5.552     5.557     5.560     5.555     5.508     5.500     5.543     5.560     5.580     5.581     5.565     5.583     5.524     5.581     5.532     5.576     5.539     5.545     5.566     5.552     5.555     5.558     5.562     5.558     5.565     5.560     5.557     5.565     5.558     5.563     5.581     5.541     5.545     5.541     5.592     5.541     5.550     5.592     5.552     5.515     5.578     5.515     5.521     5.573     5.568     5.562     5.566     5.568     5.573     5.548     5.543     5.552     5.547     5.557     5.550     5.552     5.550     5.555     5.562     5.557     5.562     5.555     5.558     5.550     5.550     5.553     5.552     5.570     5.606     5.610     5.618     5.606     5.583     5.606     5.588     5.597     5.604     5.598     5.606     5.610     5.604     5.604     5.622     5.618     5.606     5.612     5.626     5.616     5.610     5.622     5.613     5.614     5.612     5.628     5.613     5.617     5.631     5.645     5.643     5.642     5.635     5.642     5.636     5.639     5.636     5.639     5.643     5.649     5.652     5.648     5.654     5.654     5.659     5.664     5.668     5.661     5.670     5.666     5.664     5.670     5.673     5.673     5.674     5.673     5.667     5.666     5.671     5.655     5.673     5.667     5.682     5.667     5.673     5.667     5.673     5.685     5.689     5.691     5.691     5.682     5.687     5.691     5.696     5.696     5.694     5.704     5.694     5.696     5.691     5.696     5.698     5.720     5.724     5.722     5.709     5.720     5.724     5.724     5.725     5.725     5.729     5.701     5.733     5.727     5.706     5.737     5.705     5.707     5.743     5.746     5.753     5.753     5.748     5.739     5.743     5.743     5.748     5.744     5.750     5.746     5.772     5.777     5.763     5.751     5.744     5.776     5.754     5.790     5.788     5.793     5.792     5.798     5.799     5.802     5.804     5.805     5.802     5.804     5.805     5.805     5.807     5.811     5.805     5.811     5.814     5.811     5.816     5.814     5.818     5.820     5.818     5.820     5.818     5.821     5.816     5.820     5.814     5.823     5.814     5.818     5.824     5.830     5.827     5.832     5.827     5.832     5.837     5.842     5.838     5.842     5.847     5.850     5.850     5.850     5.855     5.856     5.856     5.861     5.859     5.861     5.859     5.862     5.865     5.865     5.867     5.870     5.870     5.876     5.876     5.879     5.879     5.882     5.881     5.882     5.882     5.883     5.887     5.890     5.891     5.891     5.890     5.893     5.894     5.896     5.897     5.900     5.902     5.904     5.904     5.904     5.904     5.908     5.910     5.910     5.910     5.913     5.917     5.915     5.920     5.918     5.924     5.929     5.932     5.935     5.937     5.937     5.941     5.941     5.942     5.944     5.946     5.950     5.948     5.951     5.954     5.959     5.960     5.963     5.963     5.964     5.968     5.972     5.974     5.977     5.979     5.982     5.982     5.987     5.989     5.991     5.992     5.994     5.998     6.000     6.003     6.006     6.007     6.009     6.011     6.014     6.016     6.020     6.022     6.025     6.027     6.030     6.033     6.035     6.039     6.040     6.043     6.046     6.049     6.054     6.057     6.061     6.065     6.068     6.073     6.076     6.080     6.085     6.089     6.094     6.097     6.100     6.107     6.111     6.111     6.115     6.117     6.120     6.125     6.127     6.129     6.127     6.129     6.135     6.135     6.135     6.139     6.141     6.142     6.144     6.146     6.148     6.148     6.149     6.150     6.152     6.153     6.155     6.155     6.157     6.157     6.160     6.160     6.162     6.162     6.165     6.168     6.168     6.171     6.171     6.173     6.174     6.174     6.176     6.178     6.179     6.181     6.185     6.187     6.191     6.191     6.193     6.194     6.198     6.200     6.201     6.203     6.207     6.215     6.216     6.218     6.222     6.223     6.227     6.229     6.230     6.232     6.233     6.235     6.238     6.239     6.241     6.244     6.245     6.247     6.250     6.252     6.253     6.257     6.258     6.262     6.263     6.265     6.269     6.271     6.274     6.275     6.277     6.280     6.281     6.283     6.287     6.290     6.290     6.294     6.297     6.300     6.302     6.305     6.307     6.309     6.310     6.314     6.315     6.317     6.318     6.321     6.324     6.325     6.326     6.331     6.331     6.333     6.335     6.338     6.340     6.343     6.346     6.347     6.349     6.350     6.354     6.355     6.358     6.360     6.363     6.364     6.367     6.370     6.372     6.374     6.377     6.379     6.381     6.383     6.385     6.388     6.391     6.393     6.396     6.398     6.400     6.402     6.405     6.406     6.409     6.412     6.413     6.416     6.419     6.422     6.424     6.427     6.430     6.432     6.435     6.437     6.440     6.441     6.445     6.446     6.449     6.452     6.455     6.456     6.459     6.463     6.464     6.469     6.469     6.472     6.475     6.478     6.481     6.483     6.487     6.488     6.490     6.492     6.495     6.496     6.498     6.502     6.503     6.507     6.508     6.510     6.512     6.513     6.515     6.518     6.518     6.519     6.521     6.522     6.523     6.525     6.526     6.528     6.529     6.532     6.533     6.535     6.539     6.541     6.542     6.544     6.546     6.550     6.553     6.554     6.557     6.557     6.558     6.561     6.561     6.565     6.565     6.568     6.568     6.572     6.574     6.578     6.579     6.583     6.585     6.589     6.589     6.591     6.594     6.595     6.597     6.599     6.602     6.605     6.609     6.611     6.615     6.619     6.619     6.622     6.624     6.626     6.628     6.630     6.632     6.637     6.641     6.643     6.646     6.650     6.653     6.654     6.657     6.659     6.662     6.665     6.668     6.672     6.674     6.678     6.681     6.685     6.689     6.691     6.694     6.696     6.698     6.704     6.705     6.710     6.713     6.716     6.720     6.724     6.725     6.729     6.732     6.735     6.738     6.742     6.745     6.748     6.754     6.756     6.759     6.762     6.767     6.770     6.775     6.779     6.782     6.785     6.790     6.793     6.796     6.802     6.806     6.809     6.813     6.819     6.824     6.831     6.833     6.836     6.843     6.847     6.852     6.855     6.861     6.865     6.872     6.877     6.881     6.887     6.890     6.896     6.902     6.905     6.910     6.915     6.920     6.924     6.929     6.935     6.941     6.946     6.952     6.959     6.962     6.970     6.977     6.982     6.988     6.993     6.999     7.007     7.012     7.020     7.027     7.035     7.044     7.053     7.060     7.070     7.080     7.091     7.101     7.112     7.124     7.137     7.148     7.161     7.173     7.185     7.199     7.212     7.226     7.240     7.254     7.269     7.283     7.300     7.315     7.333     7.349     7.366     7.383     7.402     7.421     7.441     7.460     7.480     7.502     7.526     7.548     7.570     7.594     7.618     7.641     7.664     7.689     7.711     7.736     7.759     7.782     7.805     7.827     7.849     7.868     7.890     7.907     7.926     7.945     7.962     7.980     7.997     8.015     8.033     8.049     8.067     8.085     8.102     8.118     8.137     8.153     8.170     8.189     8.206     8.224     8.242     8.259     8.276     8.296     8.314     8.332     8.351     8.371     8.389     8.407     8.426     8.445     8.463     8.483     8.500     8.519     8.537     8.554     8.572     8.590     8.607     8.625     8.642     8.659     8.678     8.696     8.712     8.730     8.748     8.765     8.782     8.799     8.816     8.832     8.850     8.866     8.883     8.902     8.918     8.936     8.952     8.969     8.987     9.003     9.021     9.037     9.053     9.070     9.087     9.104     9.121     9.137     9.155     9.173     9.191     9.209     9.224     9.242     9.259     9.274     9.292     9.309     9.328     9.344     9.363     9.380     9.399     9.414     9.433     9.451     9.469     9.487     9.503     9.522     9.538     9.554     9.573     9.591     9.608     9.625     9.643     9.659     9.675     9.693     9.708     9.724     9.740     9.755     9.771     9.785     9.802     9.815     9.832     9.848     9.861     9.877     9.891     9.907     9.920     9.936     9.950     9.966     9.980     9.993    10.008    10.023    10.035    10.051    10.066    10.080    10.094    10.107    10.119    10.133    10.146    10.159    10.174    10.186    10.202    10.213    10.224    10.238    10.248    10.261    10.272    10.285    10.298    10.309    10.323    10.335    10.345    10.357    10.370    10.383    10.396    10.407    10.422    10.433    10.446    10.460    10.472    10.485    10.499    10.513    10.524    10.538    10.550    10.565    10.578    10.592    10.606    10.619    10.633    10.646    10.660    10.674    10.687    10.700    10.715    10.728    10.743    10.753    10.767    10.779    10.791    10.804    10.820    10.835    10.850    10.864    10.877    10.890    10.904    10.916    10.930    10.942    10.960    10.971    10.985    10.998    11.013    11.027    11.041    11.055    11.068    11.080    11.096    11.111    11.123    11.137    11.151    11.166    11.180    11.193    11.208    11.222    11.235    11.249    11.264    11.278    11.291    11.309    11.324    11.337    11.352    11.366    11.382    11.400    11.411    11.427    11.444    11.458    11.474    11.487    11.505    11.520    11.538    11.552    11.568    11.585    11.598    11.616    11.633    11.652    11.664    11.683    11.700    11.714    11.733    11.750    11.765    11.783    11.800    11.819    11.835    11.855    11.872    11.889    11.907    11.928    11.946    11.964    11.982    12.002    12.020    12.039    12.060    12.080    12.098    12.118    12.140    12.159    12.177    12.198    12.219    12.240    12.259    12.280    12.300    12.321    12.342    12.363    12.383    12.401    12.423    12.445    12.467    12.489    12.509    12.530    12.550    12.572    12.596    12.618    12.641    12.663    12.686    12.706    12.728    12.750    12.770    12.791    12.812    12.831    12.859    12.880    12.903    12.925    12.946    12.967    12.991    13.013    13.037    13.058    13.080    13.106    13.126    13.144    13.163    13.186    13.206    13.228    13.248    13.266    13.285    13.304    13.323    13.343    13.360    13.377    13.394    13.414    13.432    13.450    13.469    13.482    13.500    13.520    13.537    13.550    13.569    13.583    13.598    13.612    13.625    13.640    13.657    13.671    13.685    13.700    13.715    13.729    13.739    13.752    13.766    13.785    13.798    13.811    13.822    13.833    13.844    13.858    13.871    13.882    13.894    13.910    13.920    13.933    13.947    13.957    13.973    13.983    13.991    14.004    14.019    14.031    14.045    14.056    14.070    14.080    14.093    14.106    14.115    14.132    14.144    14.152    14.163    14.174    14.183    14.205    14.216    14.229    14.239    14.249    14.259    14.267    14.277    14.289    14.312    14.325    14.337    14.347    14.355    14.373    14.387    14.395    14.404    14.413    14.435    14.446    14.453    14.459    14.474    14.485    14.493    14.504    14.516    14.526    14.535    14.546    14.552    14.579    14.587    14.598    14.609    14.637    14.643    14.654    14.660    14.674    14.688    14.698    14.707    14.719    14.728    14.735    14.746    14.762    14.773    14.780    14.787    14.800    14.810    14.816    14.825    14.832    14.848    14.858    14.867    14.885    14.897    14.907    14.919    14.930    14.943    14.949    14.959    14.972    14.985    14.999    15.013    15.024    15.044    15.051    15.065    15.072    15.077    15.096    15.104    15.116    15.129    15.140    15.153    15.168    15.174    15.181    15.202    15.206    15.211    15.232    15.239    15.244    15.255    15.269    15.280    15.291    15.304    15.311    15.325    15.337    15.343    15.350    15.365    15.374    15.381    15.393    15.404    15.411    15.427    15.435    15.442    15.457    15.462    15.477    15.489    15.492    15.500    15.519    15.526    15.532    15.541    15.554    15.565    15.569    15.575    15.585    15.596    15.605    15.612    15.621    15.625    15.639    15.647    15.653    15.660    15.668    15.676    15.685    15.699    15.707    15.719    15.726    15.737    15.745    15.754    15.759    15.766    15.775    15.785    15.791    15.805    15.812    15.820    15.842    15.854    15.860    15.865    15.872    15.877    15.887    15.894    15.909    15.925    15.939    15.955    15.969    15.974    15.980    15.983    15.989    15.991    15.989    15.985    15.985    15.983    15.983    15.982    15.982    15.983    15.983    15.982    15.982    15.980    15.979    15.972    15.970    15.950    15.944    15.937    15.928    15.923    15.896    15.891    15.882    15.877    15.872    15.865    15.860    15.855    15.843    15.835    15.816    15.810    15.805    15.795    15.787    15.780    15.772    15.764    15.763    15.752    15.745    15.737    15.726    15.720    15.714    15.697    15.678    15.673    15.665    15.662    15.657    15.646    15.640    15.635    15.619    15.610    15.605    15.597    15.591    15.586    15.580    15.575    15.569    15.563    15.558    15.546    15.533    15.530    15.528    15.512    15.500    15.494    15.487    15.485    15.474    15.467    15.464    15.457    15.452    15.442    15.435    15.424    15.417
[truncated: 22,285,239 more chars]
