# Supplementary material for: The near-field tsunami generated by the 15 January 2022 eruption of the Hunga Tonga-Hunga Ha’apai volcano and its impact on Tongatapu, Tonga
Source: Sci Rep. 2022 Sep 7;12:15187. doi: 10.1038/s41598-022-19486-w (PMC9452557; doi:10.1038/s41598-022-19486-w)
Supplement: Supplementary file 3 — Supplementary Information 3. [file 41598_2022_19486_MOESM3_ESM.zip › T075R3arr.asc]

ncols                      1800
nrows                      1260
xllcorner              -175.500
yllcorner               -21.300
cellsize      0.000277777784504
NODATA_value  -9999
     5.204     5.165     5.157     5.152     5.157     5.167     5.200     5.168     5.206     5.216     5.208     5.216     5.208     5.208     5.212     5.200     5.168     5.200     5.165     5.157     5.163     5.156     5.163     5.156     5.165     5.196     5.204     5.196     5.198     5.167     5.198     5.168     5.202     5.192     5.190     5.200     5.169     5.202     5.206     5.212     5.202     5.149     5.144     5.150     5.172     5.168     5.200     5.168     5.200     5.194     5.165     5.198     5.165     5.204     5.198     5.204     5.159     5.204     5.198     5.202     5.165     5.157     5.165     5.200     5.170     5.163     5.116     5.149     5.156     5.163     5.216     5.157     5.163     5.169     5.202     5.165     5.159     5.165     5.159     5.165     5.159     5.168     5.200     5.168     5.163     5.167     5.161     5.167     5.159     5.167     5.208     5.157     5.149     5.156     5.148     5.156     5.208     5.167     5.159     5.165     5.214     5.208     5.165     5.157     5.165     5.157     5.198     5.190     5.157     5.167     5.200     5.169     5.148     5.194     5.202     5.194     5.200     5.167     5.161     5.168     5.163     5.192     5.212     5.200     5.169     5.173     5.169     5.163     5.210     5.200     5.210     5.202     5.210     5.202     5.210     5.218     5.210     5.222     5.246     5.224     5.231     5.210     5.217     5.224     5.229     5.233     5.210     5.233     5.214     5.206     5.212     5.206     5.212     5.220     5.214     5.220     5.214     5.233     5.229     5.233     5.237     5.216     5.222     5.214     5.248     5.212     5.248     5.280     5.251     5.281     5.251     5.281     5.252     5.246     5.239     5.246     5.302     5.306     5.306     5.308     5.310     5.306     5.308     5.308     5.310     5.306     5.308     5.308     5.308     5.289     5.289     5.290     5.290     5.294     5.294     5.300     5.305     5.303     5.305     5.299     5.302     5.297     5.305     5.296     5.299     5.297     5.305     5.300     5.315     5.289     5.294     5.313     5.305     5.305     5.302     5.299     5.296     5.296     5.294     5.305     5.303     5.318     5.311     5.313     5.313     5.310     5.325     5.308     5.310     5.311     5.313     5.311     5.313     5.310     5.310     5.300     5.308     5.303     5.306     5.315     5.315     5.311     5.315     5.297     5.299     5.297     5.306     5.302     5.306     5.300     5.283     5.320     5.311     5.296     5.300     5.296     5.306     5.310     5.306     5.306     5.310     5.302     5.296     5.299     5.299     5.302     5.294     5.287     5.287     5.289     5.292     5.327     5.311     5.299     5.302     5.303     5.303     5.300     5.302     5.297     5.296     5.289     5.280     5.283     5.280     5.279     5.280     5.277     5.277     5.231     5.273     5.277     5.275     5.279     5.275     5.218     5.273     5.273     5.256     5.271     5.251     5.243     5.246     5.246     5.246     5.248     5.246     5.250     5.246     5.248     5.248     5.244     5.250     5.252     5.217     5.224     5.224     5.227     5.224     5.235     5.237     5.208     5.233     5.206     5.212     5.206     5.216     5.190     5.218     5.216     5.218     5.214     5.208     5.196     5.200     5.198     5.202     5.204     5.208     5.216     5.192     5.198     5.220     5.217     5.214     5.210     5.192     5.196     5.165     5.087     5.121     5.087     5.121     5.169     5.212     5.121     5.087     5.082     5.071     5.062     5.060     5.052     5.048     5.037     5.025     5.025     5.025     5.025     5.025     5.025     5.025     5.025     5.025     5.025     5.030     5.042     5.050     5.050     5.030     5.025     5.025     5.025     5.025     5.025     5.025     5.025     5.030     5.050     5.050     5.062     5.058     5.048     5.040     5.028     5.025     5.025     5.025     5.025     5.040     5.040     5.025     5.025     5.025     5.025     5.028     5.042     5.048     5.050     5.030     5.025     5.025     5.025     5.025     5.025     5.025     5.025     5.025     5.025     5.025     5.025     5.025     5.025     5.025     5.025     5.025     5.025     5.025     5.025     5.025     5.025     5.025     5.025     5.025     5.025     5.046     5.046     5.025     5.025     5.025     5.025     5.025     5.025     5.025     5.025     5.025     5.025     5.025     5.025     5.025     5.025     5.025     5.025     5.037     5.048     5.058     5.069     5.071     5.073     5.196     5.165     5.087     5.148     5.156     5.078     5.071     5.165     5.206     5.202     5.194     5.194     5.198     5.202     5.172     5.198     5.194     5.196     5.192     5.198     5.148     5.202     5.206     5.202     5.204     5.192     5.200     5.192     5.202     5.206     5.202     5.208     5.206     5.210     5.202     5.194     5.217     5.212     5.220     5.216     5.222     5.217     5.224     5.227     5.212     5.217     5.216     5.216     5.217     5.210     5.202     5.210     5.220     5.216     5.243     5.224     5.217     5.224     5.250     5.224     5.253     5.222     5.217     5.246     5.214     5.206     5.210     5.229     5.229     5.226     5.218     5.224     5.231     5.224     5.229     5.222     5.229     5.237     5.244     5.217     5.222     5.218     5.237     5.244     5.239     5.277     5.280     5.244     5.277     5.277     5.275     5.297     5.299     5.296     5.297     5.300     5.322     5.320     5.324     5.322     5.292     5.216     5.294     5.296     5.331     5.329     5.332     5.281     5.316     5.335     5.316     5.322     5.302     5.310     5.305     5.302     5.303     5.313     5.315     5.316     5.315     5.316     5.316     5.310     5.313     5.320     5.313     5.320     5.311     5.320     5.329     5.325     5.300     5.331     5.327     5.336     5.338     5.333     5.332     5.359     5.389     5.387     5.387     5.327     5.389     5.403     5.404     5.404     5.404     5.404     5.401     5.392     5.394     5.396     5.401     5.403     5.404     5.408     5.408     5.401     5.419     5.419     5.407     5.404     5.401     5.405     5.404     5.404     5.412     5.412     5.414     5.426     5.436     5.435     5.439     5.426     5.432     5.430     5.449     5.432     5.455     5.435     5.454     5.459     5.430     5.485     5.463     5.481     5.459     5.489     5.492     5.465     5.487     5.489     5.492     5.495     5.476     5.480     5.500     5.500     5.495     5.512     5.510     5.507     5.517     5.523     5.535     5.535     5.496     5.496     5.554     5.554     5.510     5.557     5.523     5.557     5.554     5.547     5.550     5.578     5.578     5.580     5.580     5.583     5.583     5.585     5.581     5.587     5.591     5.595     5.594     5.594     5.588     5.591     5.588     5.591     5.605     5.605     5.607     5.607     5.604     5.620     5.621     5.618     5.625     5.628     5.629     5.633     5.638     5.637     5.645     5.616     5.649     5.652     5.654     5.654     5.649     5.652     5.652     5.654     5.654     5.655     5.658     5.660     5.661     5.664     5.666     5.667     5.669     5.669     5.669     5.670     5.672     5.674     5.676     5.676     5.677     5.682     5.682     5.686     5.689     5.691     5.692     5.694     5.697     5.699     5.700     5.702     5.702     5.704     5.705     5.705     5.707     5.707     5.708     5.713     5.715     5.716     5.719     5.723     5.724     5.728     5.731     5.732     5.738     5.740     5.744     5.749     5.751     5.754     5.757     5.760     5.761     5.765     5.767     5.768     5.770     5.776     5.777     5.781     5.779     5.785     5.790     5.788     5.790     5.796     5.798     5.798     5.798     5.799     5.805     5.806     5.806     5.808     5.811     5.814     5.814     5.815     5.819     5.817     5.820     5.822     5.826     5.829     5.831     5.832     5.835     5.836     5.838     5.840     5.842     5.845     5.848     5.849     5.850     5.854     5.856     5.857     5.861     5.863     5.865     5.869     5.870     5.871     5.873     5.874     5.875     5.878     5.879     5.880     5.883     5.885     5.889     5.892     5.894     5.895     5.900     5.902     5.904     5.905     5.907     5.911     5.914     5.916     5.918     5.921     5.922     5.923     5.925     5.928     5.930     5.933     5.937     5.937     5.940     5.942     5.944     5.949     5.952     5.954     5.956     5.957     5.957     5.959     5.961     5.964     5.968     5.970     5.971     5.976     5.978     5.979     5.983     5.983     5.985     5.988     5.989     5.990     5.993     5.995     5.996     5.999     6.000     6.002     6.004     6.006     6.007     6.011     6.011     6.013     6.016     6.018     6.020     6.022     6.024     6.026     6.029     6.031     6.033     6.036     6.038     6.039     6.044     6.046     6.046     6.050     6.054     6.055     6.055     6.055     6.057     6.062     6.064     6.066     6.068     6.072     6.072     6.077     6.078     6.080     6.083     6.086     6.088     6.091     6.092     6.094     6.097     6.099     6.100     6.103     6.107     6.109     6.112     6.114     6.117     6.119     6.122     6.123     6.126     6.127     6.130     6.131     6.132     6.133     6.140     6.142     6.143     6.145     6.146     6.148     6.152     6.154     6.154     6.157     6.159     6.161     6.161     6.163     6.164     6.171     6.174     6.174     6.178     6.179     6.178     6.189     6.189     6.189     6.190     6.190     6.192     6.193     6.195     6.196     6.199     6.202     6.204     6.207     6.208     6.211     6.213     6.214     6.214     6.216     6.219     6.223     6.226     6.228     6.230     6.232     6.241     6.238     6.241     6.247     6.252     6.254     6.254     6.254     6.256     6.259     6.261     6.261     6.263     6.266     6.269     6.272     6.276     6.278     6.281     6.283     6.291     6.294     6.294     6.294     6.296     6.298     6.302     6.308     6.311     6.313     6.314     6.316     6.317     6.320     6.323     6.328     6.330     6.333     6.337     6.339     6.343     6.347     6.349     6.352     6.359     6.359     6.362     6.367     6.370     6.372     6.374     6.376     6.379     6.399     6.402     6.402     6.407     6.409     6.410     6.414     6.415     6.421     6.426     6.429     6.430     6.433     6.435     6.440     6.445     6.445     6.448     6.454     6.457     6.461     6.465     6.466     6.488     6.489     6.493     6.496     6.502     6.502     6.503     6.505     6.508     6.512     6.527     6.530     6.532     6.537     6.540     6.544     6.547     6.553     6.558     6.564     6.566     6.569     6.576     6.580     6.582     6.591     6.593     6.596     6.603     6.607     6.610     6.617     6.619     6.622     6.633     6.637     6.642     6.645     6.649     6.655     6.661     6.664     6.668     6.675     6.679     6.683     6.689     6.695     6.702     6.710     6.715     6.720     6.730     6.737     6.743     6.753     6.759     6.764     6.779     6.787     6.794     6.809     6.816     6.824     6.840     6.849     6.857     6.875     6.887     6.895     6.915     6.927     6.937     6.958     6.972     6.981     7.003     7.016     7.027     7.049     7.062     7.072     7.096     7.109     7.121     7.146     7.160     7.173     7.200     7.214     7.228     7.255     7.270     7.283     7.311     7.327     7.340     7.369     7.387     7.399     7.431     7.448     7.463     7.493     7.513     7.525     7.555     7.570     7.585     7.611     7.625     7.638     7.664     7.678     7.691     7.715     7.729     7.740     7.769     7.780     7.793     7.818     7.833     7.845     7.872     7.887     7.900     7.924     7.941     7.954     7.980     7.993     8.007     8.035     8.050     8.062     8.091     8.105     8.119     8.145     8.163     8.173     8.203     8.217     8.231     8.257     8.273     8.289     8.313     8.328     8.342     8.372     8.386     8.402     8.429     8.445     8.457     8.487     8.504     8.518     8.545     8.561     8.575     8.602     8.617     8.632     8.663     8.679     8.692     8.720     8.735     8.750     8.779     8.794     8.809     8.837     8.853     8.865     8.891     8.904     8.918     8.940     8.954     8.964     8.988     9.001     9.012     9.033     9.044     9.056     9.074     9.085     9.096     9.113     9.123     9.133     9.150     9.160     9.170     9.185     9.192     9.202     9.218     9.224     9.235     9.249     9.257     9.265     9.282     9.290     9.297     9.313     9.322     9.328     9.346     9.356     9.364     9.381     9.387     9.396     9.413     9.422     9.433     9.450     9.459     9.467     9.482     9.492     9.502     9.520     9.530     9.537     9.555     9.565     9.574     9.590     9.602     9.611     9.630     9.642     9.652     9.668     9.678     9.690     9.708     9.718     9.729     9.747     9.758     9.769     9.787     9.798     9.809     9.828     9.841     9.851     9.872     9.883     9.893     9.912     9.924     9.935     9.954     9.967     9.977     9.998    10.011    10.018    10.040    10.053    10.062    10.083    10.097    10.107    10.127    10.139    10.150    10.169    10.182    10.192    10.212    10.225    10.237    10.257    10.269    10.276    10.300    10.311    10.322    10.344    10.355    10.368    10.387    10.397    10.410    10.429    10.438    10.450    10.473    10.483    10.494    10.514    10.526    10.537    10.558    10.567    10.580    10.600    10.612    10.626    10.642    10.652    10.665    10.687    10.698    10.711    10.733    10.742    10.755    10.779    10.792    10.804    10.826    10.839    10.851    10.874    10.889    10.899    10.925    10.937    10.950    10.974    10.989    11.002    11.022    11.033    11.049    11.070    11.083    11.095    11.122    11.135    11.146    11.172    11.185    11.200    11.227    11.240    11.254    11.280    11.297    11.310    11.337    11.354    11.369    11.399    11.414    11.428    11.451    11.468    11.487    11.516    11.536    11.550    11.578    11.593    11.611    11.646    11.663    11.681    11.713    11.731    11.752    11.782    11.801    11.822    11.851    11.872    11.887    11.918    11.939    11.954    11.989    12.011    12.033    12.065    12.085    12.105    12.138    12.163    12.181    12.215    12.237    12.253    12.281    12.304    12.322    12.359    12.379    12.395    12.425    12.445    12.464    12.490    12.509    12.525    12.555    12.572    12.587    12.614    12.628    12.642    12.670    12.689    12.704    12.730    12.744    12.757    12.789    12.804    12.815    12.846    12.864    12.875    12.905    12.922    12.939    12.969    12.983    12.995    13.022    13.038    13.054    13.079    13.095    13.105    13.131    13.145    13.157    13.180    13.194    13.207    13.231    13.244    13.258    13.283    13.297    13.310    13.338    13.352    13.365    13.392    13.404    13.423    13.450    13.464    13.477    13.503    13.515    13.532    13.559    13.573    13.591    13.617    13.635    13.648    13.680    13.698    13.711    13.742    13.759    13.774    13.807    13.825    13.843    13.877    13.896    13.905    13.933    13.949    13.971    13.998    14.016    14.030    14.063    14.073    14.091    14.112    14.126    14.141    14.165    14.177    14.182    14.205    14.213    14.227    14.245    14.253    14.268    14.296    14.307    14.320    14.342    14.352    14.358    14.375    14.383    14.391    14.410    14.420    14.429    14.443    14.450    14.459    14.475    14.483    14.494    14.504    14.511    14.517    14.529    14.537    14.544    14.554    14.560    14.569    14.589    14.589    14.602    14.615    14.618    14.626    14.656    14.659    14.663    14.674    14.689    14.695    14.714    14.721    14.728    14.736    14.741    14.746    14.759    14.762    14.764    14.785    14.794    14.798    14.801    14.822    14.827    14.835    14.837    14.860    14.876    14.879    14.883    14.907    14.912    14.915    14.927    14.932    14.937    14.976    14.981    14.987    14.991    14.991    14.995    15.038    15.038    15.045    15.054    15.074    15.077    15.079    15.086    15.086    15.105    15.121    15.128    15.139    15.144    15.149    15.157    15.161    15.166    15.179    15.185    15.208    15.220    15.228    15.231    15.252    15.257    15.263    15.272    15.274    15.280    15.287    15.292    15.296    15.307    15.320    15.345    15.363    15.366    15.368    15.387    15.396    15.403    15.405    15.426    15.429    15.440    15.442    15.446    15.466    15.472    15.475    15.485    15.492    15.497    15.509    15.518    15.523    15.528    15.555    15.558    15.578    15.583    15.590    15.599    15.607    15.618    15.618    15.648    15.652    15.660    15.668    15.673    15.680    15.683    15.703    15.712    15.718    15.722    15.726    15.728    15.728    15.729    15.729    15.729    15.731    15.731    15.731    15.728    15.726    15.726    15.724    15.720    15.712    15.696    15.691    15.688    15.681    15.668    15.665    15.640    15.634    15.629    15.614    15.611    15.596    15.589    15.583    15.578    15.572    15.557    15.553    15.535    15.522    15.520    15.509    15.507    15.492    15.489    15.483    15.478    15.465    15.445    15.431    15.427    15.422    15.415    15.404    15.400    15.373    15.372    15.368    15.363    15.354    15.344    15.337    15.332    15.326    15.322    15.292    15.277    15.276    15.272    15.257    15.249    15.240    15.236    15.229    15.220    15.207    15.204    15.194    15.190    15.187    15.172    15.153    15.149    15.149    15.125    15.122    15.118    15.113    15.105    15.097    15.096    15.085
     5.165     5.157     5.167     5.159     5.167     5.159     5.165     5.200     5.214     5.206     5.210     5.206     5.212     5.202     5.206     5.169     5.172     5.167     5.200     5.163     5.157     5.163     5.156     5.150     5.156     5.165     5.196     5.157     5.150     5.157     5.150     5.159     5.169     5.204     5.196     5.168     5.198     5.208     5.200     5.202     5.167     5.157     5.149     5.157     5.165     5.159     5.167     5.161     5.167     5.200     5.194     5.165     5.204     5.214     5.204     5.196     5.167     5.194     5.200     5.167     5.157     5.150     5.159     5.168     5.163     5.116     5.121     5.156     5.163     5.192     5.220     5.163     5.156     5.163     5.150     5.157     5.165     5.159     5.165     5.157     5.165     5.172     5.168     5.172     5.167     5.159     5.167     5.159     5.150     5.159     5.214     5.150     5.116     5.148     5.156     5.163     5.210     5.157     5.165     5.208     5.208     5.150     5.156     5.150     5.156     5.150     5.192     5.157     5.149     5.159     5.168     5.148     5.156     5.202     5.194     5.200     5.168     5.159     5.168     5.163     5.157     5.163     5.171     5.167     5.172     5.167     5.200     5.169     5.200     5.210     5.200     5.210     5.200     5.210     5.202     5.212     5.206     5.168     5.241     5.248     5.241     5.217     5.208     5.214     5.220     5.210     5.217     5.212     5.206     5.212     5.206     5.212     5.206     5.214     5.206     5.214     5.220     5.212     5.233     5.237     5.216     5.208     5.212     5.220     5.214     5.248     5.280     5.250     5.256     5.250     5.243     5.251     5.246     5.252     5.246     5.239     5.246     5.313     5.310     5.310     5.313     5.311     5.311     5.311     5.280     5.313     5.306     5.297     5.311     5.296     5.292     5.292     5.297     5.302     5.299     5.305     5.303     5.305     5.303     5.302     5.308     5.303     5.297     5.303     5.299     5.302     5.308     5.303     5.315     5.308     5.311     5.306     5.310     5.303     5.306     5.303     5.302     5.299     5.297     5.303     5.322     5.320     5.316     5.316     5.315     5.316     5.311     5.315     5.320     5.316     5.311     5.316     5.315     5.316     5.316     5.305     5.310     5.306     5.316     5.318     5.311     5.318     5.318     5.316     5.313     5.318     5.311     5.318     5.325     5.306     5.325     5.324     5.322     5.318     5.316     5.300     5.308     5.302     5.313     5.310     5.308     5.318     5.299     5.331     5.300     5.297     5.300     5.292     5.257     5.292     5.299     5.331     5.303     5.308     5.305     5.308     5.302     5.306     5.302     5.305     5.302     5.297     5.287     5.292     5.287     5.283     5.277     5.283     5.279     5.235     5.283     5.279     5.280     5.277     5.248     5.277     5.250     5.277     5.255     5.252     5.246     5.246     5.241     5.250     5.251     5.250     5.251     5.248     5.252     5.248     5.250     5.248     5.244     5.233     5.255     5.227     5.229     5.224     5.218     5.212     5.244     5.210     5.214     5.214     5.220     5.229     5.226     5.217     5.224     5.218     5.217     5.222     5.216     5.206     5.216     5.206     5.216     5.208     5.202     5.208     5.198     5.206     5.217     5.222     5.204     5.224     5.212     5.202     5.156     5.121     5.075     5.082     5.087     5.122     5.204     5.116     5.083     5.075     5.073     5.069     5.058     5.050     5.042     5.032     5.025     5.025     5.025     5.025     5.025     5.025     5.025     5.025     5.025     5.025     5.037     5.048     5.050     5.048     5.037     5.025     5.025     5.025     5.025     5.025     5.025     5.025     5.037     5.048     5.052     5.054     5.067     5.050     5.048     5.030     5.025     5.025     5.025     5.025     5.046     5.046     5.025     5.025     5.025     5.025     5.030     5.048     5.050     5.048     5.037     5.025     5.025     5.025     5.025     5.025     5.025     5.025     5.025     5.025     5.025     5.025     5.025     5.025     5.025     5.025     5.025     5.025     5.025     5.025     5.025     5.025     5.025     5.025     5.025     5.025     5.040     5.040     5.025     5.025     5.025     5.025     5.025     5.025     5.025     5.025     5.025     5.025     5.025     5.025     5.025     5.025     5.025     5.025     5.032     5.048     5.050     5.060     5.069     5.078     5.165     5.075     5.080     5.071     5.078     5.071     5.078     5.156     5.188     5.210     5.190     5.196     5.192     5.200     5.196     5.196     5.198     5.196     5.200     5.202     5.156     5.208     5.202     5.208     5.210     5.214     5.192     5.200     5.190     5.214     5.174     5.214     5.210     5.214     5.208     5.200     5.194     5.202     5.224     5.224     5.227     5.222     5.224     5.217     5.227     5.220     5.216     5.220     5.212     5.200     5.208     5.204     5.216     5.208     5.233     5.216     5.250     5.218     5.239     5.231     5.224     5.217     5.243     5.250     5.243     5.248     5.275     5.248     5.241     5.217     5.222     5.217     5.224     5.229     5.224     5.229     5.222     5.229     5.224     5.250     5.253     5.296     5.244     5.224     5.248     5.248     5.279     5.277     5.283     5.280     5.310     5.306     5.300     5.303     5.302     5.325     5.306     5.313     5.306     5.329     5.331     5.224     5.218     5.332     5.331     5.226     5.233     5.340     5.324     5.316     5.335     5.315     5.324     5.320     5.316     5.306     5.313     5.318     5.315     5.318     5.320     5.315     5.324     5.322     5.318     5.316     5.318     5.316     5.322     5.322     5.329     5.332     5.338     5.331     5.333     5.338     5.336     5.338     5.336     5.332     5.391     5.331     5.387     5.391     5.392     5.401     5.405     5.405     5.405     5.407     5.405     5.403     5.408     5.405     5.404     5.407     5.409     5.411     5.411     5.416     5.403     5.419     5.409     5.411     5.411     5.407     5.405     5.408     5.414     5.414     5.426     5.424     5.432     5.437     5.432     5.436     5.433     5.439     5.433     5.437     5.465     5.439     5.465     5.461     5.476     5.432     5.481     5.482     5.489     5.492     5.493     5.487     5.468     5.487     5.487     5.504     5.504     5.480     5.477     5.502     5.512     5.498     5.517     5.521     5.532     5.538     5.544     5.502     5.504     5.552     5.559     5.559     5.554     5.561     5.564     5.563     5.559     5.570     5.578     5.585     5.537     5.581     5.585     5.585     5.585     5.587     5.587     5.593     5.588     5.593     5.594     5.597     5.595     5.597     5.595     5.604     5.605     5.609     5.611     5.616     5.621     5.623     5.623     5.625     5.629     5.631     5.631     5.635     5.637     5.640     5.644     5.647     5.652     5.657     5.658     5.658     5.654     5.655     5.655     5.655     5.658     5.661     5.663     5.663     5.666     5.669     5.670     5.672     5.672     5.672     5.674     5.674     5.676     5.676     5.677     5.679     5.682     5.686     5.688     5.689     5.692     5.694     5.696     5.697     5.702     5.704     5.705     5.707     5.707     5.708     5.710     5.710     5.711     5.713     5.716     5.719     5.721     5.723     5.726     5.728     5.732     5.735     5.737     5.740     5.744     5.747     5.750     5.753     5.757     5.760     5.764     5.767     5.770     5.772     5.774     5.776     5.779     5.781     5.783     5.787     5.788     5.788     5.790     5.791     5.796     5.799     5.802     5.803     5.805     5.806     5.808     5.811     5.812     5.814     5.815     5.819     5.819     5.820     5.824     5.826     5.826     5.829     5.832     5.833     5.833     5.836     5.839     5.840     5.842     5.843     5.846     5.848     5.850     5.854     5.856     5.859     5.861     5.863     5.867     5.868     5.871     5.871     5.873     5.874     5.877     5.878     5.880     5.881     5.882     5.885     5.889     5.890     5.894     5.897     5.898     5.902     5.905     5.905     5.909     5.911     5.913     5.916     5.918     5.920     5.922     5.924     5.925     5.928     5.930     5.932     5.935     5.937     5.940     5.942     5.944     5.947     5.949     5.952     5.956     5.956     5.959     5.961     5.962     5.964     5.967     5.968     5.971     5.975     5.978     5.979     5.981     5.983     5.988     5.989     5.990     5.992     5.993     5.995     5.997     5.999     6.000     6.002     6.006     6.007     6.009     6.011     6.013     6.014     6.018     6.020     6.020     6.024     6.026     6.028     6.029     6.031     6.033     6.036     6.037     6.038     6.042     6.044     6.047     6.050     6.052     6.054     6.057     6.059     6.062     6.062     6.064     6.066     6.068     6.072     6.073     6.075     6.078     6.082     6.083     6.085     6.088     6.091     6.092     6.095     6.097     6.099     6.102     6.103     6.105     6.109     6.112     6.114     6.117     6.118     6.120     6.124     6.126     6.127     6.130     6.132     6.133     6.135     6.139     6.140     6.143     6.146     6.148     6.150     6.152     6.154     6.156     6.159     6.161     6.163     6.166     6.166     6.168     6.169     6.171     6.173     6.174     6.177     6.182     6.183     6.185     6.190     6.193     6.195     6.196     6.195     6.196     6.198     6.199     6.202     6.207     6.207     6.208     6.210     6.213     6.216     6.219     6.219     6.221     6.224     6.224     6.230     6.232     6.233     6.235     6.240     6.243     6.246     6.248     6.250     6.257     6.259     6.257     6.257     6.259     6.265     6.266     6.268     6.269     6.272     6.275     6.282     6.283     6.285     6.285     6.292     6.292     6.296     6.298     6.299     6.302     6.305     6.310     6.314     6.316     6.318     6.320     6.322     6.322     6.325     6.330     6.332     6.339     6.341     6.341     6.344     6.347     6.352     6.355     6.359     6.362     6.364     6.368     6.372     6.374     6.377     6.379     6.383     6.393     6.400     6.405     6.407     6.410     6.412     6.414     6.417     6.419     6.424     6.429     6.432     6.435     6.438     6.440     6.443     6.446     6.450     6.457     6.459     6.461     6.469     6.471     6.488     6.489     6.491     6.499     6.502     6.503     6.506     6.508     6.511     6.515     6.522     6.532     6.535     6.539     6.540     6.545     6.550     6.555     6.560     6.564     6.567     6.570     6.576     6.581     6.585     6.589     6.595     6.598     6.603     6.609     6.613     6.616     6.622     6.625     6.630     6.637     6.643     6.646     6.650     6.655     6.661     6.666     6.670     6.675     6.680     6.685     6.691     6.695     6.702     6.707     6.715     6.720     6.728     6.736     6.743     6.749     6.759     6.767     6.774     6.783     6.794     6.805     6.816     6.826     6.837     6.849     6.860     6.870     6.885     6.899     6.910     6.925     6.940     6.953     6.970     6.985     7.000     7.016     7.032     7.046     7.064     7.079     7.095     7.113     7.130     7.145     7.164     7.180     7.198     7.217     7.235     7.252     7.272     7.290     7.307     7.329     7.347     7.365     7.387     7.406     7.424     7.446     7.467     7.488     7.509     7.530     7.549     7.570     7.591     7.607     7.629     7.645     7.662     7.682     7.699     7.715     7.733     7.750     7.767     7.785     7.800     7.815     7.836     7.854     7.869     7.889     7.907     7.922     7.941     7.959     7.976     7.997     8.012     8.029     8.050     8.068     8.085     8.104     8.123     8.139     8.161     8.178     8.196     8.216     8.235     8.252     8.272     8.291     8.308     8.328     8.345     8.362     8.385     8.404     8.419     8.439     8.458     8.478     8.499     8.518     8.535     8.557     8.574     8.594     8.615     8.631     8.650     8.673     8.692     8.709     8.732     8.750     8.768     8.789     8.807     8.823     8.846     8.865     8.883     8.902     8.918     8.935     8.952     8.968     8.983     9.001     9.019     9.031     9.048     9.061     9.074     9.091     9.104     9.115     9.131     9.142     9.153     9.170     9.178     9.190     9.204     9.213     9.223     9.237     9.246     9.256     9.268     9.279     9.288     9.299     9.310     9.322     9.333     9.343     9.354     9.366     9.378     9.389     9.400     9.409     9.420     9.433     9.444     9.456     9.468     9.480     9.492     9.504     9.514     9.526     9.537     9.550     9.559     9.574     9.586     9.598     9.609     9.622     9.631     9.648     9.662     9.674     9.689     9.701     9.713     9.726     9.739     9.750     9.765     9.779     9.792     9.806     9.821     9.831     9.848     9.859     9.875     9.891     9.904     9.916     9.931     9.944     9.958     9.973     9.985    10.002    10.017    10.030    10.040    10.057    10.073    10.085    10.102    10.117    10.133    10.148    10.159    10.174    10.187    10.200    10.215    10.229    10.243    10.259    10.273    10.285    10.300    10.314    10.327    10.344    10.360    10.376    10.389    10.403    10.418    10.433    10.445    10.460    10.472    10.488    10.500    10.514    10.529    10.542    10.557    10.571    10.586    10.601    10.616    10.631    10.644    10.657    10.669    10.683    10.701    10.715    10.729    10.747    10.760    10.774    10.793    10.811    10.826    10.843    10.855    10.872    10.890    10.905    10.921    10.939    10.954    10.968    10.989    11.006    11.022    11.040    11.052    11.069    11.087    11.102    11.119    11.137    11.151    11.168    11.187    11.203    11.220    11.239    11.255    11.275    11.293    11.311    11.328    11.351    11.369    11.386    11.411    11.430    11.448    11.470    11.486    11.505    11.531    11.550    11.570    11.593    11.612    11.632    11.657    11.678    11.700    11.726    11.745    11.767    11.792    11.816    11.835    11.861    11.885    11.904    11.929    11.954    11.974    12.000    12.020    12.050    12.076    12.099    12.123    12.149    12.174    12.194    12.224    12.249    12.270    12.294    12.314    12.338    12.365    12.385    12.412    12.436    12.457    12.480    12.500    12.522    12.544    12.569    12.587    12.608    12.628    12.646    12.665    12.682    12.704    12.723    12.744    12.760    12.777    12.800    12.818    12.835    12.861    12.878    12.894    12.915    12.937    12.959    12.983    13.002    13.014    13.038    13.059    13.078    13.096    13.113    13.128    13.149    13.166    13.185    13.203    13.217    13.231    13.250    13.268    13.285    13.307    13.324    13.341    13.362    13.379    13.395    13.416    13.433    13.452    13.472    13.490    13.503    13.527    13.542    13.560    13.578    13.599    13.617    13.637    13.658    13.677    13.699    13.721    13.742    13.762    13.782    13.802    13.825    13.850    13.867    13.890    13.913    13.930    13.956    13.973    13.996    14.019    14.036    14.054    14.077    14.095    14.112    14.124    14.137    14.152    14.169    14.182    14.191    14.204    14.214    14.227    14.237    14.248    14.262    14.279    14.296    14.313    14.333    14.345    14.353    14.363    14.375    14.391    14.402    14.416    14.424    14.430    14.441    14.452    14.461    14.477    14.490    14.500    14.509    14.514    14.520    14.526    14.535    14.547    14.556    14.560    14.578    14.586    14.598    14.607    14.613    14.620    14.629    14.653    14.659    14.667    14.678    14.688    14.707    14.719    14.728    14.738    14.741    14.749    14.759    14.762    14.766    14.773    14.789    14.794    14.816    14.822    14.831    14.835    14.850    14.856    14.872    14.878    14.883    14.902    14.912    14.915    14.921    14.927    14.933    14.941    14.985    14.987    14.995    14.996    14.996    15.030    15.038    15.043    15.049    15.066    15.079    15.082    15.086    15.086    15.096    15.121    15.131    15.137    15.144    15.153    15.158    15.163    15.168    15.185    15.189    15.205    15.218    15.229    15.233    15.245    15.254    15.263    15.271    15.280    15.282    15.289    15.296    15.300    15.308    15.319    15.328    15.347    15.364    15.369    15.385    15.396    15.404    15.408    15.412    15.429    15.441    15.445    15.449    15.465    15.474    15.478    15.483    15.489    15.497    15.504    15.518    15.524    15.533    15.543    15.548    15.569    15.589    15.593    15.599    15.607    15.612    15.618    15.624    15.652    15.661    15.672    15.675    15.681    15.685    15.690    15.715    15.720    15.722    15.726    15.728    15.728    15.729    15.728    15.726    15.728    15.728    15.729    15.729    15.728    15.726    15.724    15.720    15.713    15.701    15.691    15.686    15.678    15.668    15.660    15.652    15.639    15.624    15.616    15.607    15.598    15.592    15.585    15.581    15.570    15.563    15.554    15.528    15.526    15.522    15.509    15.504    15.495    15.494    15.489    15.474    15.457    15.452    15.433    15.427    15.420    15.415    15.408    15.395    15.385    15.372    15.369    15.363    15.354    15.348    15.343    15.336    15.326    15.320    15.292    15.287    15.282    15.273    15.259    15.254    15.246    15.237    15.231    15.224    15.212    15.208    15.198    15.190    15.187    15.177    15.158    15.155    15.146    15.128    15.125    15.122    15.113    15.105    15.099    15.096    15.079
     5.204     5.167     5.172     5.167     5.172     5.167     5.200     5.167     5.204     5.208     5.204     5.212     5.202     5.167     5.216     5.165     5.168     5.172     5.165     5.156     5.163     5.170     5.163     5.156     5.149     5.156     5.202     5.165     5.157     5.150     5.159     5.168     5.163     5.198     5.194     5.200     5.167     5.157     5.163     5.157     5.159     5.152     5.157     5.150     5.157     5.165     5.157     5.165     5.157     5.168     5.200     5.210     5.212     5.202     5.192     5.165     5.194     5.202     5.168     5.159     5.150     5.157     5.167     5.165     5.157     5.149     5.156     5.149     5.156     5.200     5.165     5.157     5.165     5.192     5.157     5.150     5.157     5.165     5.208     5.165     5.172     5.168     5.173     5.168     5.159     5.167     5.161     5.167     5.157     5.165     5.204     5.200     5.150     5.156     5.150     5.157     5.204     5.167     5.157     5.217     5.165     5.156     5.163     5.157     5.165     5.192     5.157     5.150     5.156     5.167     5.161     5.156     5.163     5.194     5.167     5.194     5.163     5.168     5.161     5.168     5.163     5.157     5.163     5.172     5.167     5.172     5.168     5.200     5.204     5.200     5.210     5.200     5.210     5.202     5.214     5.206     5.169     5.224     5.169     5.214     5.208     5.212     5.217     5.222     5.212     5.202     5.210     5.204     5.212     5.204     5.212     5.204     5.212     5.206     5.212     5.217     5.212     5.217     5.212     5.217     5.222     5.214     5.220     5.214     5.250     5.280     5.275     5.281     5.252     5.244     5.250     5.281     5.252     5.246     5.253     5.246     5.315     5.313     5.310     5.315     5.313     5.316     5.311     5.315     5.311     5.315     5.310     5.302     5.306     5.297     5.294     5.299     5.296     5.299     5.302     5.305     5.306     5.306     5.306     5.303     5.306     5.311     5.302     5.305     5.303     5.303     5.305     5.315     5.310     5.313     5.316     5.310     5.310     5.311     5.306     5.308     5.305     5.302     5.302     5.308     5.305     5.300     5.322     5.316     5.320     5.315     5.325     5.320     5.316     5.324     5.320     5.315     5.320     5.315     5.310     5.311     5.308     5.311     5.318     5.313     5.316     5.313     5.316     5.320     5.316     5.318     5.322     5.324     5.324     5.327     5.320     5.327     5.318     5.325     5.299     5.303     5.324     5.320     5.305     5.315     5.313     5.318     5.318     5.335     5.335     5.332     5.296     5.297     5.292     5.296     5.297     5.333     5.308     5.310     5.308     5.311     5.308     5.305     5.310     5.303     5.308     5.302     5.308     5.306     5.302     5.289     5.296     5.279     5.239     5.281     5.279     5.283     5.241     5.246     5.252     5.246     5.252     5.277     5.251     5.271     5.248     5.254     5.250     5.256     5.254     5.253     5.248     5.226     5.233     5.253     5.250     5.255     5.248     5.239     5.260     5.231     5.226     5.231     5.226     5.218     5.210     5.216     5.210     5.218     5.214     5.233     5.229     5.243     5.220     5.229     5.222     5.237     5.210     5.217     5.206     5.202     5.208     5.216     5.210     5.202     5.208     5.202     5.163     5.217     5.210     5.217     5.202     5.196     5.163     5.116     5.083     5.087     5.121     5.142     5.196     5.121     5.076     5.076     5.073     5.062     5.060     5.052     5.048     5.040     5.030     5.025     5.025     5.025     5.025     5.025     5.025     5.025     5.025     5.032     5.042     5.044     5.050     5.044     5.040     5.032     5.025     5.025     5.025     5.025     5.025     5.032     5.040     5.050     5.052     5.062     5.058     5.050     5.050     5.042     5.030     5.025     5.025     5.030     5.040     5.048     5.030     5.025     5.025     5.030     5.042     5.050     5.050     5.050     5.042     5.032     5.025     5.025     5.025     5.025     5.025     5.025     5.025     5.025     5.025     5.025     5.025     5.025     5.025     5.025     5.025     5.025     5.025     5.025     5.025     5.025     5.025     5.025     5.025     5.032     5.048     5.048     5.032     5.025     5.025     5.025     5.025     5.025     5.025     5.025     5.025     5.025     5.025     5.025     5.025     5.025     5.025     5.030     5.040     5.050     5.052     5.060     5.071     5.071     5.200     5.082     5.073     5.080     5.071     5.078     5.086     5.149     5.204     5.218     5.208     5.190     5.202     5.194     5.190     5.206     5.200     5.204     5.208     5.204     5.210     5.214     5.208     5.214     5.210     5.216     5.216     5.210     5.216     5.210     5.216     5.210     5.216     5.208     5.202     5.210     5.202     5.196     5.204     5.227     5.226     5.222     5.227     5.212     5.220     5.224     5.220     5.226     5.217     5.210     5.202     5.210     5.206     5.202     5.210     5.233     5.244     5.237     5.250     5.239     5.217     5.241     5.251     5.244     5.251     5.243     5.251     5.243     5.250     5.222     5.229     5.224     5.229     5.224     5.229     5.235     5.227     5.222     5.227     5.226     5.231     5.299     5.224     5.244     5.222     5.214     5.251     5.290     5.280     5.287     5.280     5.303     5.311     5.303     5.308     5.327     5.335     5.333     5.315     5.332     5.297     5.303     5.300     5.297     5.336     5.233     5.224     5.217     5.224     5.313     5.333     5.329     5.329     5.325     5.320     5.315     5.320     5.315     5.316     5.320     5.318     5.325     5.320     5.327     5.322     5.324     5.320     5.322     5.327     5.320     5.332     5.338     5.341     5.337     5.346     5.335     5.341     5.335     5.332     5.337     5.342     5.398     5.396     5.404     5.335     5.398     5.411     5.411     5.412     5.408     5.411     5.408     5.405     5.408     5.405     5.408     5.409     5.416     5.413     5.422     5.419     5.404     5.419     5.413     5.408     5.412     5.412     5.414     5.419     5.426     5.433     5.428     5.445     5.445     5.435     5.447     5.436     5.440     5.439     5.471     5.465     5.468     5.463     5.466     5.469     5.437     5.473     5.485     5.490     5.495     5.492     5.490     5.463     5.493     5.502     5.509     5.507     5.507     5.509     5.507     5.515     5.520     5.524     5.520     5.532     5.535     5.527     5.541     5.552     5.556     5.544     5.554     5.561     5.564     5.561     5.554     5.559     5.537     5.570     5.533     5.588     5.588     5.590     5.591     5.591     5.590     5.590     5.595     5.598     5.597     5.598     5.600     5.604     5.602     5.600     5.609     5.612     5.607     5.611     5.614     5.621     5.623     5.626     5.628     5.631     5.635     5.633     5.637     5.641     5.644     5.648     5.649     5.657     5.657     5.661     5.655     5.658     5.660     5.658     5.658     5.661     5.664     5.666     5.669     5.670     5.672     5.676     5.676     5.677     5.679     5.677     5.679     5.679     5.681     5.682     5.686     5.689     5.692     5.691     5.694     5.696     5.697     5.699     5.700     5.704     5.707     5.710     5.711     5.711     5.713     5.713     5.715     5.716     5.721     5.724     5.724     5.726     5.728     5.731     5.735     5.737     5.738     5.742     5.745     5.749     5.753     5.757     5.760     5.764     5.767     5.770     5.776     5.777     5.779     5.781     5.783     5.787     5.788     5.790     5.791     5.793     5.796     5.796     5.803     5.803     5.805     5.806     5.809     5.812     5.812     5.814     5.815     5.815     5.819     5.820     5.822     5.822     5.826     5.827     5.829     5.832     5.835     5.835     5.838     5.839     5.840     5.842     5.843     5.846     5.848     5.850     5.854     5.856     5.859     5.861     5.863     5.867     5.868     5.870     5.871     5.872     5.875     5.877     5.879     5.880     5.882     5.883     5.885     5.889     5.892     5.894     5.897     5.898     5.902     5.904     5.907     5.909     5.911     5.914     5.916     5.918     5.919     5.921     5.923     5.926     5.928     5.930     5.932     5.935     5.937     5.940     5.942     5.944     5.947     5.949     5.952     5.954     5.956     5.959     5.961     5.964     5.966     5.968     5.970     5.971     5.973     5.976     5.979     5.983     5.985     5.985     5.989     5.990     5.992     5.995     5.996     5.997     5.999     6.002     6.002     6.004     6.007     6.009     6.013     6.014     6.016     6.018     6.020     6.022     6.024     6.026     6.028     6.029     6.033     6.035     6.037     6.037     6.039     6.041     6.042     6.046     6.049     6.052     6.054     6.057     6.059     6.061     6.064     6.066     6.068     6.068     6.072     6.073     6.077     6.078     6.080     6.083     6.085     6.088     6.089     6.094     6.095     6.097     6.100     6.102     6.103     6.107     6.109     6.112     6.114     6.117     6.118     6.120     6.122     6.126     6.129     6.130     6.132     6.133     6.135     6.139     6.142     6.143     6.146     6.150     6.152     6.154     6.156     6.157     6.159     6.161     6.164     6.166     6.168     6.171     6.172     6.173     6.174     6.175     6.178     6.180     6.185     6.185     6.189     6.189     6.193     6.196     6.198     6.199     6.199     6.202     6.204     6.205     6.207     6.210     6.210     6.213     6.214     6.217     6.221     6.223     6.224     6.226     6.230     6.232     6.235     6.237     6.238     6.241     6.243     6.246     6.248     6.254     6.256     6.259     6.261     6.261     6.263     6.266     6.271     6.269     6.273     6.273     6.277     6.285     6.285     6.289     6.291     6.292     6.296     6.299     6.302     6.303     6.306     6.306     6.310     6.316     6.318     6.320     6.322     6.323     6.325     6.328     6.332     6.336     6.339     6.344     6.344     6.348     6.352     6.357     6.357     6.360     6.364     6.367     6.368     6.374     6.376     6.377     6.381     6.385     6.389     6.407     6.405     6.409     6.410     6.414     6.417     6.419     6.422     6.424     6.429     6.433     6.438     6.440     6.443     6.445     6.448     6.454     6.457     6.461     6.470     6.473     6.480     6.485     6.491     6.494     6.496     6.503     6.506     6.508     6.509     6.512     6.515     6.520     6.529     6.535     6.540     6.544     6.547     6.552     6.556     6.560     6.564     6.570     6.572     6.578     6.581     6.587     6.591     6.595     6.600     6.605     6.610     6.614     6.619     6.622     6.628     6.632     6.637     6.642     6.648     6.652     6.657     6.661     6.666     6.672     6.677     6.680     6.685     6.693     6.698     6.702     6.707     6.713     6.722     6.726     6.733     6.741     6.749     6.757     6.766     6.776     6.783     6.793     6.804     6.816     6.826     6.837     6.847     6.860     6.870     6.883     6.897     6.910     6.924     6.939     6.953     6.969     6.983     7.000     7.016     7.032     7.048     7.062     7.080     7.097     7.113     7.131     7.148     7.165     7.183     7.201     7.219     7.238     7.255     7.274     7.292     7.311     7.329     7.349     7.369     7.385     7.406     7.426     7.446     7.466     7.488     7.506     7.527     7.549     7.567     7.589     7.608     7.627     7.647     7.666     7.683     7.702     7.720     7.737     7.754     7.770     7.787     7.805     7.822     7.837     7.856     7.872     7.891     7.909     7.926     7.943     7.961     7.979     7.997     8.014     8.030     8.048     8.070     8.087     8.104     8.123     8.140     8.158     8.176     8.196     8.212     8.233     8.250     8.269     8.289     8.307     8.326     8.344     8.363     8.381     8.400     8.419     8.438     8.454     8.474     8.492     8.515     8.533     8.552     8.570     8.590     8.610     8.629     8.647     8.666     8.687     8.707     8.724     8.742     8.763     8.780     8.802     8.821     8.837     8.858     8.878     8.897     8.917     8.932     8.950     8.968     8.985     9.000     9.015     9.033     9.049     9.063     9.078     9.092     9.107     9.120     9.135     9.148     9.160     9.173     9.185     9.198     9.211     9.221     9.233     9.243     9.256     9.266     9.277     9.288     9.299     9.311     9.324     9.331     9.342     9.354     9.364     9.376     9.387     9.399     9.409     9.420     9.431     9.442     9.454     9.465     9.479     9.490     9.500     9.514     9.523     9.535     9.546     9.557     9.571     9.583     9.593     9.607     9.618     9.630     9.643     9.655     9.670     9.683     9.694     9.707     9.720     9.733     9.746     9.760     9.772     9.786     9.799     9.813     9.826     9.839     9.854     9.864     9.880     9.897     9.909     9.924     9.938     9.950     9.965     9.978     9.992    10.007    10.020    10.035    10.048    10.061    10.077    10.091    10.105    10.120    10.133    10.150    10.167    10.179    10.193    10.208    10.220    10.233    10.249    10.262    10.275    10.290    10.305    10.318    10.335    10.345    10.363    10.380    10.392    10.407    10.418    10.436    10.452    10.465    10.480    10.494    10.507    10.519    10.533    10.548    10.560    10.576    10.589    10.603    10.618    10.635    10.649    10.661    10.676    10.691    10.705    10.720    10.733    10.749    10.764    10.779    10.792    10.809    10.825    10.843    10.859    10.872    10.889    10.907    10.923    10.941    10.955    10.972    10.986    11.005    11.022    11.039    11.057    11.070    11.086    11.105    11.118    11.137    11.153    11.168    11.187    11.203    11.220    11.237    11.257    11.271    11.290    11.310    11.328    11.346    11.365    11.385    11.405    11.428    11.445    11.466    11.483    11.502    11.522    11.544    11.566    11.585    11.609    11.628    11.649    11.671    11.695    11.714    11.737    11.759    11.781    11.807    11.827    11.855    11.877    11.896    11.918    11.942    11.965    11.987    12.014    12.037    12.062    12.087    12.111    12.137    12.163    12.186    12.211    12.237    12.260    12.280    12.307    12.329    12.353    12.379    12.399    12.425    12.449    12.473    12.497    12.517    12.537    12.557    12.582    12.599    12.622    12.644    12.659    12.680    12.697    12.717    12.742    12.758    12.778    12.798    12.814    12.835    12.852    12.875    12.897    12.915    12.931    12.951    12.976    13.000    13.018    13.036    13.055    13.074    13.095    13.116    13.133    13.150    13.169    13.188    13.207    13.224    13.242    13.258    13.275    13.293    13.312    13.333    13.350    13.370    13.390    13.409    13.423    13.440    13.459    13.477    13.496    13.513    13.532    13.552    13.568    13.585    13.603    13.624    13.645    13.661    13.685    13.706    13.722    13.744    13.762    13.785    13.802    13.831    13.850    13.870    13.890    13.913    13.933    13.952    13.971    13.994    14.014    14.035    14.056    14.074    14.093    14.109    14.124    14.133    14.146    14.157    14.172    14.182    14.196    14.203    14.216    14.227    14.239    14.248    14.262    14.279    14.290    14.305    14.323    14.330    14.345    14.355    14.365    14.377    14.390    14.402    14.411    14.420    14.432    14.440    14.447    14.466    14.479    14.489    14.499    14.506    14.514    14.521    14.526    14.535    14.549    14.554    14.561    14.580    14.596    14.602    14.610    14.615    14.622    14.628    14.638    14.656    14.669    14.672    14.683    14.705    14.726    14.733    14.740    14.748    14.756    14.760    14.772    14.777    14.780    14.790    14.813    14.820    14.831    14.839    14.847    14.856    14.863    14.876    14.881    14.904    14.910    14.915    14.921    14.926    14.930    14.930    14.948    14.993    14.996    15.004    15.010    15.025    15.033    15.039    15.048    15.059    15.076    15.085    15.088    15.089    15.093    15.112    15.128    15.137    15.144    15.153    15.160    15.165    15.172    15.182    15.194    15.199    15.211    15.220    15.231    15.243    15.252    15.267    15.269    15.276    15.287    15.294    15.298    15.303    15.307    15.319    15.324    15.344    15.355    15.364    15.387    15.391    15.396    15.413    15.416    15.422    15.439    15.449    15.455    15.460    15.475    15.480    15.483    15.489    15.495    15.502    15.513    15.526    15.535    15.543    15.548    15.559    15.569    15.595    15.602    15.607    15.612    15.618    15.624    15.647    15.658    15.667    15.676    15.683    15.686    15.691    15.710    15.722    15.724    15.726    15.726    15.728    15.728    15.728    15.724    15.728    15.726    15.729    15.728    15.726    15.724    15.724    15.722    15.715    15.707    15.693    15.686    15.678    15.670    15.660    15.652    15.640    15.620    15.614    15.609    15.599    15.595    15.587    15.580    15.570    15.564    15.548    15.535    15.528    15.516    15.513    15.504    15.497    15.492    15.488    15.469    15.460    15.455    15.442    15.429    15.422    15.413    15.408    15.393    15.385    15.377    15.373    15.361    15.355    15.352    15.341    15.336    15.330    15.320    15.294    15.291    15.289    15.271    15.263    15.257    15.252    15.241    15.231    15.224    15.216    15.210    15.201    15.196    15.190    15.172    15.161    15.158    15.149    15.137    15.131    15.127    15.115    15.107    15.102    15.093    15.081
     5.165     5.204     5.167     5.202     5.167     5.202     5.206     5.204     5.198     5.204     5.206     5.200     5.167     5.172     5.165     5.171     5.200     5.167     5.157     5.165     5.171     5.163     5.171     5.163     5.157     5.152     5.204     5.198     5.167     5.157     5.167     5.161     5.169     5.163     5.200     5.210     5.157     5.149     5.156     5.163     5.167     5.157     5.150     5.157     5.165     5.157     5.150     5.157     5.165     5.200     5.165     5.170     5.202     5.169     5.165     5.169     5.165     5.192     5.200     5.150     5.159     5.167     5.172     5.168     5.163     5.156     5.163     5.156     5.161     5.167     5.157     5.165     5.208     5.200     5.150     5.157     5.165     5.196     5.181     5.168     5.202     5.165     5.171     5.200     5.192     5.200     5.168     5.172     5.165     5.157     5.163     5.204     5.157     5.163     5.157     5.165     5.206     5.204     5.214     5.206     5.157     5.149     5.156     5.163     5.157     5.198     5.149     5.156     5.163     5.172     5.169     5.163     5.156     5.163     5.192     5.163     5.157     5.163     5.167     5.200     5.170     5.165     5.157     5.165     5.168     5.167     5.172     5.204     5.200     5.204     5.200     5.168     5.202     5.212     5.206     5.214     5.165     5.220     5.214     5.204     5.212     5.206     5.214     5.239     5.220     5.212     5.204     5.210     5.204     5.212     5.206     5.212     5.220     5.227     5.233     5.222     5.216     5.210     5.217     5.222     5.214     5.222     5.214     5.222     5.244     5.252     5.248     5.302     5.280     5.251     5.244     5.251     5.281     5.300     5.248     5.315     5.250     5.315     5.315     5.280     5.313     5.316     5.316     5.313     5.318     5.311     5.316     5.310     5.302     5.306     5.305     5.299     5.306     5.302     5.306     5.306     5.310     5.310     5.313     5.310     5.313     5.310     5.306     5.308     5.305     5.311     5.313     5.306     5.311     5.320     5.313     5.316     5.310     5.316     5.310     5.305     5.310     5.305     5.310     5.305     5.325     5.322     5.318     5.325     5.320     5.327     5.329     5.327     5.327     5.322     5.327     5.322     5.318     5.313     5.316     5.320     5.313     5.318     5.315     5.316     5.315     5.318     5.316     5.318     5.320     5.324     5.315     5.327     5.320     5.324     5.322     5.329     5.331     5.329     5.306     5.325     5.324     5.318     5.322     5.313     5.322     5.316     5.324     5.316     5.333     5.337     5.333     5.292     5.333     5.299     5.332     5.306     5.315     5.311     5.315     5.311     5.313     5.297     5.315     5.313     5.302     5.305     5.305     5.280     5.287     5.294     5.294     5.296     5.292     5.292     5.287     5.292     5.287     5.289     5.248     5.287     5.256     5.280     5.255     5.257     5.251     5.246     5.251     5.256     5.254     5.257     5.239     5.257     5.255     5.251     5.260     5.246     5.263     5.246     5.262     5.226     5.217     5.208     5.231     5.241     5.248     5.241     5.217     5.243     5.218     5.212     5.255     5.231     5.212     5.235     5.244     5.212     5.204     5.212     5.246     5.210     5.217     5.214     5.216     5.210     5.204     5.165     5.217     5.206     5.212     5.239     5.212     5.200     5.204     5.148     5.116     5.121     5.142     5.148     5.165     5.117     5.083     5.075     5.067     5.067     5.060     5.054     5.050     5.050     5.040     5.040     5.032     5.032     5.030     5.030     5.030     5.030     5.037     5.040     5.044     5.050     5.052     5.050     5.044     5.042     5.040     5.030     5.030     5.030     5.040     5.042     5.042     5.050     5.060     5.065     5.069     5.058     5.050     5.044     5.042     5.040     5.040     5.040     5.050     5.050     5.042     5.040     5.040     5.042     5.050     5.050     5.052     5.050     5.050     5.042     5.037     5.030     5.030     5.030     5.030     5.032     5.030     5.030     5.030     5.030     5.030     5.032     5.030     5.030     5.030     5.030     5.030     5.032     5.030     5.030     5.030     5.030     5.040     5.042     5.050     5.050     5.042     5.040     5.030     5.030     5.030     5.030     5.032     5.030     5.030     5.030     5.030     5.030     5.032     5.032     5.040     5.042     5.050     5.052     5.060     5.062     5.071     5.080     5.168     5.087     5.082     5.073     5.080     5.086     5.122     5.156     5.208     5.216     5.216     5.206     5.196     5.204     5.202     5.208     5.202     5.208     5.202     5.210     5.206     5.212     5.208     5.214     5.217     5.210     5.202     5.212     5.218     5.216     5.210     5.206     5.212     5.204     5.224     5.233     5.235     5.233     5.200     5.233     5.231     5.231     5.227     5.233     5.226     5.229     5.224     5.231     5.224     5.218     5.226     5.233     5.217     5.210     5.204     5.241     5.248     5.246     5.264     5.235     5.269     5.251     5.241     5.251     5.243     5.237     5.241     5.250     5.280     5.250     5.237     5.229     5.237     5.231     5.237     5.239     5.280     5.246     5.255     5.231     5.255     5.303     5.280     5.303     5.256     5.222     5.254     5.287     5.289     5.316     5.316     5.251     5.324     5.315     5.325     5.332     5.337     5.315     5.280     5.308     5.338     5.337     5.300     5.337     5.340     5.337     5.231     5.337     5.340     5.333     5.327     5.331     5.324     5.329     5.324     5.311     5.318     5.320     5.324     5.318     5.322     5.327     5.325     5.331     5.327     5.329     5.325     5.327     5.324     5.331     5.327     5.331     5.345     5.349     5.349     5.346     5.340     5.337     5.335     5.341     5.340     5.405     5.337     5.398     5.404     5.413     5.413     5.412     5.413     5.411     5.407     5.412     5.408     5.404     5.407     5.416     5.416     5.413     5.416     5.419     5.422     5.413     5.428     5.413     5.420     5.419     5.412     5.417     5.426     5.432     5.436     5.435     5.452     5.449     5.441     5.455     5.459     5.465     5.472     5.473     5.469     5.466     5.466     5.471     5.472     5.477     5.480     5.482     5.475     5.498     5.495     5.500     5.502     5.465     5.507     5.514     5.514     5.510     5.512     5.510     5.520     5.524     5.524     5.527     5.530     5.530     5.544     5.549     5.556     5.544     5.559     5.561     5.556     5.564     5.566     5.552     5.577     5.580     5.585     5.538     5.541     5.591     5.593     5.593     5.595     5.598     5.600     5.600     5.602     5.600     5.604     5.604     5.604     5.604     5.605     5.604     5.611     5.614     5.620     5.621     5.626     5.629     5.629     5.631     5.633     5.635     5.641     5.638     5.644     5.647     5.652     5.654     5.658     5.663     5.663     5.664     5.663     5.661     5.661     5.664     5.661     5.666     5.670     5.674     5.674     5.677     5.679     5.679     5.681     5.681     5.685     5.682     5.685     5.685     5.688     5.689     5.694     5.696     5.699     5.697     5.700     5.702     5.702     5.705     5.707     5.710     5.713     5.715     5.716     5.719     5.719     5.721     5.723     5.724     5.726     5.729     5.731     5.732     5.737     5.740     5.742     5.745     5.747     5.753     5.756     5.758     5.763     5.767     5.770     5.776     5.779     5.783     5.785     5.787     5.787     5.790     5.793     5.795     5.796     5.796     5.799     5.799     5.805     5.806     5.809     5.811     5.811     5.814     5.815     5.819     5.819     5.819     5.822     5.824     5.826     5.827     5.829     5.831     5.832     5.835     5.835     5.839     5.840     5.842     5.843     5.845     5.846     5.848     5.850     5.854     5.856     5.857     5.861     5.863     5.865     5.868     5.870     5.871     5.872     5.875     5.878     5.879     5.881     5.882     5.885     5.887     5.889     5.890     5.894     5.895     5.898     5.902     5.904     5.905     5.909     5.911     5.914     5.916     5.918     5.920     5.921     5.923     5.926     5.928     5.930     5.932     5.935     5.937     5.939     5.942     5.945     5.949     5.950     5.952     5.954     5.956     5.957     5.961     5.962     5.966     5.968     5.970     5.973     5.975     5.976     5.978     5.981     5.983     5.985     5.988     5.990     5.993     5.995     5.997     5.999     6.000     6.002     6.006     6.007     6.007     6.011     6.013     6.014     6.016     6.020     6.022     6.024     6.028     6.028     6.029     6.031     6.033     6.035     6.037     6.039     6.041     6.043     6.044     6.047     6.049     6.052     6.054     6.057     6.059     6.062     6.064     6.066     6.068     6.070     6.072     6.073     6.077     6.078     6.080     6.082     6.085     6.086     6.089     6.091     6.094     6.097     6.099     6.102     6.103     6.107     6.109     6.112     6.114     6.117     6.118     6.120     6.122     6.124     6.126     6.129     6.131     6.133     6.137     6.139     6.142     6.145     6.146     6.150     6.152     6.156     6.157     6.159     6.161     6.163     6.164     6.166     6.169     6.171     6.173     6.174     6.175     6.177     6.178     6.179     6.182     6.183     6.189     6.190     6.195     6.196     6.198     6.202     6.204     6.205     6.205     6.208     6.208     6.211     6.214     6.214     6.219     6.219     6.221     6.223     6.224     6.228     6.230     6.232     6.233     6.237     6.240     6.241     6.241     6.243     6.244     6.250     6.252     6.256     6.259     6.263     6.265     6.266     6.271     6.275     6.275     6.278     6.282     6.285     6.287     6.292     6.292     6.294     6.296     6.296     6.299     6.302     6.305     6.306     6.308     6.311     6.316     6.322     6.322     6.323     6.327     6.328     6.330     6.332     6.339     6.344     6.345     6.348     6.352     6.352     6.355     6.360     6.364     6.365     6.368     6.370     6.374     6.377     6.379     6.383     6.386     6.399     6.407     6.410     6.414     6.412     6.414     6.419     6.421     6.424     6.426     6.430     6.433     6.437     6.440     6.443     6.446     6.450     6.454     6.457     6.461     6.473     6.473     6.482     6.488     6.489     6.493     6.496     6.503     6.506     6.508     6.512     6.514     6.517     6.522     6.526     6.533     6.539     6.544     6.547     6.553     6.556     6.560     6.564     6.570     6.574     6.578     6.582     6.587     6.591     6.596     6.600     6.606     6.611     6.615     6.619     6.622     6.628     6.633     6.637     6.642     6.648     6.652     6.657     6.663     6.666     6.672     6.677     6.682     6.688     6.693     6.699     6.704     6.709     6.715     6.722     6.730     6.734     6.741     6.748     6.755     6.766     6.774     6.783     6.792     6.802     6.814     6.824     6.835     6.847     6.858     6.870     6.883     6.895     6.908     6.922     6.937     6.951     6.966     6.981     6.998     7.014     7.030     7.046     7.062     7.079     7.096     7.115     7.131     7.150     7.168     7.185     7.202     7.222     7.240     7.258     7.276     7.294     7.314     7.332     7.350     7.369     7.389     7.407     7.426     7.446     7.466     7.485     7.506     7.525     7.547     7.566     7.587     7.606     7.627     7.647     7.666     7.685     7.703     7.721     7.739     7.757     7.774     7.791     7.807     7.826     7.842     7.857     7.875     7.893     7.910     7.928     7.945     7.961     7.980     7.998     8.014     8.033     8.050     8.068     8.085     8.105     8.123     8.140     8.159     8.176     8.194     8.213     8.231     8.249     8.267     8.287     8.305     8.322     8.341     8.362     8.379     8.398     8.416     8.435     8.453     8.472     8.490     8.509     8.527     8.547     8.568     8.587     8.605     8.624     8.644     8.663     8.683     8.701     8.724     8.741     8.758     8.777     8.796     8.816     8.835     8.853     8.872     8.891     8.911     8.930     8.949     8.964     8.983     8.999     9.015     9.031     9.049     9.065     9.080     9.096     9.109     9.123     9.139     9.152     9.166     9.178     9.190     9.206     9.216     9.229     9.241     9.254     9.263     9.276     9.288     9.299     9.310     9.320     9.331     9.343     9.354     9.364     9.375     9.386     9.397     9.407     9.419     9.431     9.440     9.452     9.463     9.476     9.489     9.500     9.512     9.523     9.533     9.544     9.556     9.567     9.580     9.590     9.604     9.616     9.628     9.640     9.652     9.663     9.677     9.690     9.701     9.715     9.727     9.739     9.755     9.766     9.781     9.793     9.806     9.819     9.832     9.848     9.859     9.874     9.885     9.900     9.916     9.930     9.944     9.961     9.972     9.983    10.002    10.012    10.028    10.042    10.055    10.069    10.082    10.097    10.111    10.123    10.139    10.155    10.172    10.185    10.200    10.214    10.228    10.240    10.255    10.270    10.283    10.297    10.309    10.327    10.340    10.352    10.368    10.382    10.397    10.411    10.427    10.439    10.453    10.467    10.481    10.496    10.511    10.526    10.537    10.552    10.565    10.580    10.594    10.607    10.622    10.636    10.652    10.667    10.682    10.695    10.708    10.724    10.738    10.753    10.766    10.781    10.797    10.811    10.827    10.843    10.859    10.878    10.893    10.907    10.923    10.942    10.957    10.974    10.991    11.005    11.022    11.040    11.057    11.074    11.089    11.104    11.119    11.135    11.154    11.172    11.187    11.205    11.220    11.239    11.255    11.273    11.288    11.308    11.327    11.346    11.363    11.383    11.402    11.423    11.445    11.463    11.483    11.500    11.520    11.541    11.563    11.583    11.604    11.624    11.646    11.665    11.687    11.710    11.731    11.752    11.775    11.798    11.824    11.844    11.867    11.891    11.912    11.933    11.956    11.980    12.004    12.028    12.052    12.077    12.102    12.125    12.149    12.174    12.200    12.224    12.249    12.273    12.298    12.319    12.345    12.366    12.391    12.416    12.438    12.462    12.485    12.511    12.532    12.551    12.574    12.594    12.617    12.635    12.656    12.677    12.695    12.712    12.735    12.755    12.775    12.793    12.814    12.833    12.852    12.870    12.889    12.910    12.928    12.950    12.969    12.993    13.017    13.035    13.055    13.072    13.091    13.111    13.129    13.150    13.170    13.188    13.209    13.227    13.247    13.265    13.282    13.300    13.321    13.341    13.360    13.379    13.400    13.417    13.436    13.455    13.472    13.485    13.502    13.521    13.539    13.557    13.576    13.592    13.609    13.627    13.645    13.667    13.690    13.709    13.730    13.748    13.764    13.785    13.807    13.825    13.852    13.868    13.890    13.905    13.928    13.949    13.967    13.991    14.012    14.035    14.052    14.067    14.081    14.098    14.112    14.124    14.136    14.148    14.159    14.172    14.182    14.194    14.205    14.216    14.227    14.240    14.248    14.262    14.275    14.286    14.294    14.311    14.320    14.333    14.348    14.357    14.368    14.381    14.392    14.404    14.413    14.420    14.427    14.438    14.449    14.468    14.475    14.489    14.499    14.504    14.512    14.523    14.529    14.540    14.549    14.560    14.564    14.580    14.604    14.609    14.613    14.618    14.626    14.635    14.644    14.663    14.664    14.674    14.698    14.704    14.721    14.738    14.743    14.756    14.760    14.770    14.777    14.782    14.789    14.804    14.822    14.832    14.839    14.849    14.855    14.861    14.870    14.878    14.891    14.912    14.914    14.917    14.921    14.932    14.935    14.940    14.971    14.996    15.006    15.011    15.020    15.028    15.033    15.052    15.059    15.073    15.081    15.091    15.094    15.096    15.099    15.127    15.137    15.144    15.155    15.163    15.166    15.174    15.189    15.192    15.198    15.210    15.218    15.231    15.233    15.252    15.257    15.267    15.278    15.287    15.296    15.301    15.304    15.310    15.320    15.326    15.330    15.354    15.359    15.387    15.391    15.396    15.416    15.420    15.424    15.427    15.448    15.458    15.460    15.470    15.478    15.485    15.489    15.497    15.500    15.511    15.528    15.537    15.543    15.550    15.557    15.569    15.585    15.602    15.607    15.612    15.620    15.625    15.632    15.656    15.665    15.678    15.685    15.686    15.691    15.699    15.716    15.722    15.724    15.724    15.726    15.726    15.726    15.726    15.728    15.728    15.728    15.728    15.726    15.724    15.722    15.720    15.715    15.709    15.697    15.686    15.676    15.670    15.663    15.656    15.632    15.620    15.614    15.609    15.604    15.598    15.592    15.578    15.572    15.567    15.555    15.539    15.537    15.519    15.513    15.505    15.500    15.497    15.482    15.469    15.458    15.454    15.448    15.433    15.427    15.409    15.403    15.395    15.387    15.379    15.376    15.366    15.357    15.354    15.347    15.332    15.328    15.322    15.294    15.291    15.287    15.274    15.271    15.261    15.257    15.245    15.231    15.226    15.220    15.214    15.205    15.199    15.187    15.178    15.166    15.160    15.152    15.140    15.135    15.131    15.124    15.108    15.103    15.094    15.085
     5.208     5.165     5.204     5.165     5.204     5.165     5.206     5.200     5.204     5.196     5.200     5.168     5.159     5.165     5.172     5.165     5.208     5.198     5.167     5.159     5.165     5.204     5.165     5.157     5.165     5.159     5.167     5.208     5.200     5.169     5.163     5.157     5.163     5.170     5.210     5.202     5.163     5.156     5.163     5.169     5.161     5.167     5.159     5.165     5.157     5.149     5.156     5.150     5.157     5.165     5.204     5.200     5.169     5.200     5.168     5.163     5.170     5.202     5.190     5.200     5.168     5.172     5.168     5.172     5.168     5.200     5.168     5.161     5.168     5.172     5.190     5.202     5.194     5.165     5.157     5.165     5.168     5.159     5.167     5.159     5.165     5.157     5.150     5.157     5.204     5.194     5.163     5.168     5.172     5.165     5.157     5.192     5.200     5.192     5.202     5.194     5.202     5.194     5.204     5.198     5.163     5.156     5.149     5.156     5.165     5.200     5.156     5.150     5.157     5.167     5.200     5.171     5.163     5.171     5.163     5.169     5.163     5.167     5.172     5.167     5.202     5.202     5.165     5.159     5.167     5.168     5.168     5.200     5.204     5.200     5.210     5.202     5.212     5.204     5.214     5.206     5.216     5.214     5.204     5.212     5.202     5.212     5.206     5.217     5.239     5.220     5.212     5.202     5.210     5.204     5.212     5.206     5.214     5.222     5.243     5.216     5.208     5.216     5.222     5.216     5.222     5.217     5.222     5.229     5.239     5.246     5.241     5.246     5.252     5.231     5.251     5.280     5.300     5.306     5.311     5.318     5.315     5.320     5.320     5.322     5.280     5.318     5.322     5.315     5.308     5.318     5.315     5.305     5.308     5.303     5.300     5.303     5.311     5.306     5.305     5.313     5.313     5.313     5.311     5.316     5.311     5.316     5.310     5.313     5.310     5.306     5.308     5.313     5.322     5.324     5.320     5.322     5.315     5.313     5.316     5.311     5.306     5.310     5.308     5.313     5.325     5.316     5.325     5.320     5.324     5.318     5.327     5.333     5.331     5.327     5.331     5.327     5.322     5.316     5.318     5.315     5.320     5.322     5.320     5.316     5.320     5.318     5.324     5.316     5.320     5.331     5.332     5.331     5.327     5.320     5.325     5.324     5.329     5.324     5.325     5.324     5.320     5.325     5.318     5.324     5.320     5.325     5.320     5.338     5.338     5.335     5.336     5.340     5.338     5.329     5.311     5.308     5.331     5.320     5.318     5.318     5.313     5.315     5.308     5.315     5.306     5.310     5.306     5.303     5.280     5.305     5.297     5.302     5.299     5.294     5.292     5.294     5.289     5.290     5.289     5.289     5.280     5.283     5.285     5.255     5.275     5.251     5.246     5.263     5.258     5.256     5.260     5.244     5.260     5.262     5.262     5.255     5.250     5.244     5.239     5.217     5.208     5.217     5.239     5.244     5.216     5.222     5.241     5.233     5.241     5.251     5.233     5.226     5.202     5.239     5.248     5.204     5.210     5.204     5.214     5.239     5.231     5.210     5.214     5.204     5.210     5.204     5.210     5.216     5.206     5.212     5.220     5.208     5.210     5.156     5.148     5.144     5.149     5.222     5.212     5.148     5.089     5.082     5.075     5.065     5.065     5.062     5.052     5.052     5.050     5.044     5.042     5.042     5.042     5.040     5.042     5.040     5.048     5.050     5.052     5.054     5.054     5.054     5.050     5.050     5.048     5.042     5.042     5.042     5.048     5.050     5.050     5.054     5.056     5.065     5.071     5.062     5.060     5.050     5.050     5.048     5.050     5.050     5.058     5.058     5.050     5.050     5.050     5.050     5.050     5.060     5.054     5.054     5.052     5.050     5.048     5.042     5.040     5.040     5.042     5.042     5.042     5.040     5.042     5.042     5.042     5.042     5.042     5.040     5.042     5.040     5.042     5.042     5.042     5.040     5.042     5.042     5.048     5.050     5.060     5.052     5.050     5.048     5.042     5.042     5.042     5.042     5.042     5.042     5.042     5.042     5.042     5.048     5.042     5.048     5.050     5.050     5.052     5.060     5.062     5.071     5.073     5.075     5.163     5.165     5.087     5.082     5.087     5.148     5.156     5.163     5.200     5.212     5.208     5.202     5.220     5.190     5.208     5.200     5.208     5.202     5.208     5.204     5.212     5.206     5.214     5.208     5.212     5.202     5.196     5.202     5.194     5.208     5.200     5.210     5.208     5.216     5.235     5.239     5.235     5.235     5.231     5.235     5.231     5.235     5.235     5.229     5.233     5.214     5.233     5.226     5.231     5.237     5.243     5.237     5.239     5.216     5.212     5.246     5.239     5.214     5.264     5.244     5.273     5.243     5.235     5.229     5.222     5.216     5.222     5.244     5.250     5.280     5.243     5.235     5.239     5.237     5.243     5.251     5.241     5.308     5.250     5.255     5.251     5.255     5.313     5.311     5.254     5.311     5.320     5.315     5.316     5.315     5.310     5.305     5.254     5.337     5.316     5.340     5.315     5.280     5.313     5.338     5.335     5.300     5.342     5.344     5.337     5.342     5.344     5.344     5.335     5.329     5.329     5.327     5.331     5.322     5.318     5.325     5.322     5.320     5.325     5.324     5.331     5.325     5.324     5.329     5.331     5.327     5.327     5.332     5.329     5.352     5.331     5.346     5.350     5.352     5.346     5.345     5.342     5.346     5.344     5.348     5.333     5.340     5.409     5.398     5.414     5.414     5.416     5.411     5.416     5.413     5.412     5.408     5.411     5.412     5.408     5.419     5.416     5.420     5.424     5.424     5.430     5.409     5.426     5.419     5.422     5.424     5.422     5.428     5.424     5.424     5.428     5.452     5.454     5.455     5.459     5.461     5.461     5.454     5.454     5.476     5.463     5.473     5.468     5.475     5.469     5.479     5.482     5.485     5.473     5.502     5.498     5.504     5.502     5.509     5.514     5.515     5.510     5.505     5.510     5.523     5.515     5.520     5.521     5.526     5.532     5.530     5.541     5.537     5.541     5.561     5.564     5.566     5.566     5.543     5.563     5.556     5.583     5.581     5.543     5.546     5.543     5.593     5.597     5.598     5.602     5.598     5.605     5.604     5.607     5.604     5.607     5.605     5.607     5.611     5.614     5.605     5.616     5.618     5.621     5.626     5.623     5.631     5.633     5.635     5.637     5.640     5.642     5.647     5.648     5.652     5.654     5.658     5.660     5.664     5.667     5.666     5.666     5.669     5.660     5.669     5.669     5.670     5.674     5.674     5.679     5.681     5.685     5.683     5.685     5.685     5.686     5.689     5.689     5.689     5.691     5.696     5.697     5.699     5.702     5.702     5.704     5.707     5.708     5.708     5.711     5.713     5.715     5.719     5.721     5.723     5.724     5.728     5.729     5.731     5.732     5.735     5.737     5.740     5.742     5.744     5.747     5.750     5.756     5.758     5.761     5.764     5.768     5.774     5.777     5.783     5.788     5.791     5.791     5.793     5.795     5.796     5.799     5.802     5.802     5.803     5.805     5.805     5.809     5.811     5.812     5.815     5.817     5.820     5.820     5.824     5.824     5.827     5.827     5.829     5.832     5.832     5.835     5.836     5.836     5.838     5.839     5.843     5.845     5.845     5.848     5.849     5.850     5.852     5.856     5.857     5.861     5.863     5.865     5.868     5.870     5.870     5.872     5.875     5.877     5.879     5.881     5.883     5.885     5.887     5.890     5.892     5.894     5.897     5.898     5.902     5.904     5.905     5.907     5.911     5.913     5.916     5.918     5.921     5.922     5.923     5.926     5.927     5.930     5.932     5.935     5.937     5.940     5.942     5.945     5.947     5.950     5.952     5.954     5.954     5.959     5.959     5.962     5.966     5.968     5.970     5.971     5.976     5.976     5.978     5.981     5.983     5.985     5.988     5.990     5.993     5.996     5.997     5.999     6.002     6.004     6.006     6.007     6.011     6.013     6.014     6.016     6.018     6.020     6.022     6.026     6.028     6.028     6.029     6.031     6.033     6.036     6.037     6.041     6.042     6.043     6.046     6.048     6.052     6.054     6.055     6.057     6.061     6.062     6.064     6.066     6.068     6.072     6.073     6.075     6.077     6.078     6.082     6.083     6.085     6.088     6.089     6.092     6.094     6.095     6.099     6.102     6.103     6.107     6.109     6.112     6.114     6.117     6.118     6.120     6.122     6.124     6.125     6.127     6.130     6.133     6.135     6.139     6.142     6.143     6.146     6.150     6.152     6.154     6.157     6.161     6.163     6.164     6.166     6.168     6.169     6.171     6.173     6.174     6.177     6.178     6.179     6.182     6.183     6.185     6.187     6.192     6.193     6.195     6.196     6.202     6.205     6.205     6.207     6.208     6.208     6.211     6.214     6.216     6.219     6.219     6.224     6.223     6.226     6.228     6.230     6.233     6.235     6.237     6.238     6.240     6.241     6.244     6.247     6.248     6.252     6.254     6.259     6.261     6.263     6.268     6.269     6.273     6.276     6.278     6.282     6.283     6.285     6.289     6.292     6.296     6.298     6.299     6.299     6.303     6.306     6.308     6.310     6.310     6.313     6.314     6.318     6.325     6.327     6.328     6.330     6.332     6.337     6.343     6.344     6.348     6.352     6.354     6.355     6.359     6.362     6.364     6.368     6.370     6.372     6.376     6.379     6.381     6.385     6.402     6.405     6.405     6.410     6.414     6.417     6.417     6.419     6.424     6.426     6.429     6.432     6.435     6.438     6.441     6.446     6.448     6.452     6.456     6.457     6.463     6.473     6.476     6.485     6.488     6.491     6.494     6.496     6.502     6.506     6.509     6.511     6.514     6.519     6.522     6.527     6.535     6.539     6.542     6.549     6.553     6.558     6.561     6.566     6.569     6.574     6.579     6.582     6.587     6.593     6.596     6.603     6.608     6.612     6.616     6.620     6.625     6.630     6.633     6.639     6.643     6.649     6.654     6.659     6.663     6.668     6.673     6.679     6.682     6.688     6.695     6.700     6.705     6.710     6.715     6.720     6.728     6.733     6.740     6.747     6.755     6.764     6.772     6.781     6.790     6.802     6.812     6.822     6.835     6.846     6.857     6.869     6.881     6.893     6.907     6.920     6.935     6.949     6.964     6.980     6.995     7.011     7.027     7.043     7.061     7.077     7.095     7.113     7.130     7.148     7.167     7.185     7.203     7.222     7.241     7.259     7.277     7.297     7.315     7.333     7.352     7.370     7.391     7.409     7.428     7.446     7.466     7.485     7.506     7.525     7.544     7.565     7.585     7.604     7.625     7.644     7.664     7.683     7.703     7.723     7.740     7.759     7.777     7.794     7.812     7.828     7.846     7.863     7.879     7.896     7.913     7.932     7.948     7.966     7.981     7.998     8.016     8.033     8.052     8.070     8.085     8.104     8.123     8.142     8.159     8.177     8.196     8.213     8.231     8.249     8.267     8.287     8.304     8.322     8.340     8.357     8.377     8.396     8.415     8.432     8.451     8.470     8.488     8.507     8.525     8.543     8.561     8.582     8.602     8.620     8.639     8.660     8.678     8.696     8.716     8.735     8.755     8.773     8.793     8.811     8.828     8.848     8.868     8.887     8.906     8.924     8.942     8.962     8.979     8.997     9.014     9.031     9.048     9.065     9.080     9.096     9.111     9.127     9.142     9.155     9.170     9.182     9.198     9.209     9.223     9.235     9.249     9.259     9.271     9.283     9.294     9.307     9.319     9.330     9.342     9.354     9.364     9.376     9.385     9.397     9.406     9.417     9.427     9.440     9.450     9.461     9.474     9.485     9.495     9.509     9.521     9.533     9.542     9.554     9.566     9.578     9.589     9.602     9.614     9.626     9.637     9.648     9.660     9.673     9.687     9.699     9.710     9.724     9.735     9.747     9.760     9.776     9.786     9.800     9.815     9.826     9.839     9.853     9.869     9.878     9.895     9.907     9.922     9.935     9.948     9.965     9.977     9.989    10.004    10.018    10.031    10.046    10.060    10.075    10.090    10.102    10.119    10.130    10.147    10.159    10.175    10.192    10.205    10.218    10.233    10.248    10.261    10.274    10.289    10.302    10.318    10.330    10.344    10.357    10.374    10.387    10.401    10.415    10.429    10.445    10.458    10.472    10.486    10.500    10.518    10.529    10.544    10.557    10.571    10.583    10.598    10.612    10.626    10.640    10.654    10.669    10.685    10.698    10.714    10.727    10.741    10.756    10.772    10.785    10.798    10.813    10.830    10.844    10.862    10.878    10.894    10.909    10.923    10.941    10.960    10.974    10.992    11.008    11.022    11.040    11.056    11.074    11.090    11.105    11.122    11.140    11.157    11.172    11.189    11.205    11.222    11.237    11.255    11.273    11.290    11.308    11.325    11.346    11.364    11.382    11.402    11.420    11.441    11.461    11.479    11.502    11.519    11.537    11.559    11.579    11.600    11.622    11.642    11.661    11.681    11.704    11.724    11.746    11.769    11.791    11.812    11.835    11.859    11.883    11.905    11.926    11.952    11.972    11.996    12.019    12.041    12.065    12.090    12.113    12.138    12.161    12.186    12.211    12.237    12.262    12.285    12.309    12.331    12.361    12.377    12.405    12.429    12.449    12.476    12.497    12.519    12.546    12.567    12.587    12.609    12.630    12.650    12.671    12.690    12.712    12.731    12.750    12.772    12.791    12.810    12.827    12.849    12.872    12.886    12.903    12.925    12.946    12.965    12.983    13.009    13.032    13.054    13.072    13.091    13.109    13.129    13.149    13.166    13.186    13.207    13.224    13.246    13.268    13.287    13.305    13.328    13.347    13.367    13.385    13.406    13.425    13.446    13.465    13.482    13.499    13.513    13.529    13.547    13.567    13.581    13.598    13.617    13.630    13.651    13.670    13.691    13.713    13.730    13.748    13.769    13.785    13.805    13.826    13.850    13.873    13.890    13.909    13.926    13.946    13.968    13.985    14.005    14.024    14.042    14.059    14.071    14.085    14.098    14.112    14.122    14.133    14.146    14.159    14.171    14.182    14.194    14.205    14.216    14.225    14.237    14.247    14.262    14.274    14.281    14.294    14.304    14.316    14.326    14.337    14.347    14.355    14.367    14.380    14.392    14.404    14.411    14.420    14.427    14.440    14.452    14.462    14.477    14.487    14.495    14.504    14.512    14.523    14.529    14.544    14.554    14.563    14.570    14.590    14.602    14.613    14.618    14.624    14.631    14.640    14.659    14.665    14.674    14.682    14.695    14.719    14.724    14.736    14.748    14.754    14.763    14.773    14.779    14.790    14.798    14.819    14.832    14.841    14.849    14.855    14.860    14.866    14.878    14.885    14.914    14.914    14.919    14.929    14.937    14.938    14.943    14.948    14.998    15.007    15.014    15.020    15.025    15.028    15.049    15.061    15.066    15.081    15.089    15.094    15.099    15.103    15.125    15.140    15.147    15.155    15.161    15.166    15.174    15.189    15.192    15.198    15.204    15.218    15.229    15.233    15.243    15.254    15.261    15.277    15.287    15.296    15.300    15.305    15.313    15.322    15.328    15.332    15.345    15.357    15.385    15.389    15.395    15.412    15.418    15.424    15.429    15.433    15.458    15.463    15.469    15.480    15.483    15.491    15.497    15.504    15.507    15.528    15.537    15.543    15.550    15.558    15.566    15.585    15.602    15.605    15.612    15.620    15.625    15.632    15.656    15.663    15.675    15.683    15.686    15.693    15.697    15.712    15.716    15.720    15.722    15.724    15.726    15.726    15.724    15.726    15.726    15.728    15.728    15.726    15.724    15.720    15.718    15.715    15.710    15.694    15.688    15.676    15.670    15.663    15.658    15.631    15.622    15.616    15.611    15.605    15.599    15.593    15.581    15.577    15.564    15.550    15.541    15.539    15.528    15.514    15.507    15.500    15.497    15.482    15.469    15.460    15.457    15.452    15.439    15.433    15.411    15.403    15.396    15.389    15.380    15.376    15.369    15.363    15.355    15.349    15.339    15.328    15.322    15.296    15.294    15.287    15.285    15.273    15.265    15.257    15.252    15.235    15.228    15.222    15.216    15.207    15.194    15.189    15.185    15.171    15.158    15.149    15.144    15.139    15.135    15.129    15.113    15.102    15.096    15.091
     5.214     5.208     5.210     5.206     5.163     5.208     5.208     5.206     5.206     5.202     5.194     5.200     5.167     5.159     5.165     5.172     5.165     5.208     5.200     5.167     5.208     5.163     5.202     5.165     5.157     5.165     5.200     5.168     5.212     5.204     5.157     5.163     5.156     5.163     5.200     5.212     5.202     5.163     5.170     5.202     5.167     5.159     5.165     5.157     5.165     5.156     5.149     5.156     5.165     5.202     5.198     5.167     5.157     5.165     5.161     5.168     5.202     5.194     5.202     5.192     5.202     5.196     5.202     5.165     5.156     5.150     5.157     5.167     5.161     5.168     5.165     5.171     5.163     5.156     5.163     5.169     5.159     5.150     5.159     5.165     5.157     5.150     5.156     5.165     5.200     5.202     5.194     5.202     5.168     5.157     5.165     5.200     5.167     5.200     5.190     5.202     5.194     5.202     5.196     5.208     5.157     5.163     5.156     5.149     5.157     5.168     5.163     5.157     5.165     5.200     5.212     5.165     5.200     5.165     5.169     5.163     5.168     5.161     5.167     5.200     5.212     5.210     5.172     5.167     5.168     5.168     5.200     5.204     5.202     5.212     5.206     5.216     5.206     5.210     5.165     5.216     5.210     5.220     5.212     5.204     5.212     5.202     5.212     5.222     5.217     5.250     5.252     5.229     5.220     5.212     5.218     5.212     5.206     5.214     5.222     5.241     5.218     5.222     5.217     5.222     5.216     5.222     5.231     5.224     5.231     5.237     5.231     5.239     5.246     5.239     5.244     5.252     5.310     5.315     5.310     5.313     5.316     5.322     5.320     5.322     5.324     5.320     5.325     5.322     5.324     5.324     5.310     5.310     5.305     5.310     5.306     5.313     5.315     5.311     5.311     5.316     5.313     5.318     5.318     5.315     5.316     5.320     5.322     5.313     5.310     5.313     5.320     5.324     5.327     5.320     5.325     5.318     5.320     5.320     5.315     5.318     5.313     5.316     5.315     5.320     5.318     5.315     5.320     5.315     5.318     5.324     5.331     5.329     5.332     5.329     5.327     5.332     5.329     5.335     5.331     5.332     5.327     5.327     5.320     5.325     5.322     5.325     5.329     5.324     5.332     5.325     5.329     5.325     5.332     5.325     5.331     5.327     5.324     5.327     5.329     5.325     5.325     5.325     5.324     5.325     5.325     5.329     5.322     5.331     5.336     5.340     5.344     5.341     5.341     5.344     5.320     5.345     5.327     5.324     5.320     5.318     5.316     5.318     5.315     5.320     5.313     5.306     5.311     5.310     5.303     5.299     5.306     5.297     5.296     5.251     5.296     5.299     5.296     5.251     5.271     5.290     5.264     5.289     5.256     5.273     5.254     5.280     5.273     5.250     5.254     5.269     5.269     5.269     5.269     5.252     5.255     5.252     5.273     5.252     5.233     5.224     5.217     5.239     5.243     5.246     5.250     5.214     5.248     5.243     5.248     5.257     5.239     5.233     5.210     5.250     5.237     5.248     5.235     5.212     5.239     5.246     5.222     5.217     5.220     5.212     5.218     5.212     5.206     5.241     5.212     5.218     5.246     5.239     5.204     5.165     5.156     5.165     5.212     5.216     5.150     5.156     5.121     5.087     5.082     5.075     5.067     5.065     5.062     5.054     5.054     5.052     5.052     5.050     5.050     5.050     5.050     5.050     5.052     5.052     5.056     5.056     5.062     5.056     5.056     5.052     5.052     5.052     5.052     5.050     5.052     5.052     5.056     5.056     5.062     5.073     5.071     5.062     5.062     5.060     5.052     5.052     5.052     5.060     5.062     5.067     5.058     5.052     5.058     5.052     5.060     5.062     5.062     5.062     5.060     5.052     5.052     5.050     5.050     5.050     5.050     5.050     5.050     5.050     5.050     5.050     5.050     5.050     5.050     5.050     5.050     5.050     5.050     5.050     5.050     5.050     5.050     5.050     5.052     5.052     5.060     5.062     5.054     5.052     5.052     5.052     5.050     5.050     5.050     5.050     5.050     5.050     5.050     5.052     5.052     5.052     5.052     5.060     5.062     5.062     5.071     5.073     5.075     5.082     5.156     5.206     5.165     5.157     5.163     5.157     5.165     5.216     5.208     5.217     5.224     5.192     5.214     5.217     5.220     5.212     5.216     5.210     5.217     5.212     5.206     5.214     5.208     5.214     5.202     5.210     5.204     5.198     5.202     5.216     5.194     5.202     5.214     5.237     5.243     5.217     5.206     5.233     5.239     5.233     5.239     5.235     5.235     5.233     5.227     5.220     5.227     5.231     5.233     5.241     5.233     5.241     5.243     5.210     5.217     5.239     5.246     5.259     5.246     5.265     5.244     5.273     5.241     5.237     5.229     5.206     5.229     5.250     5.280     5.241     5.250     5.287     5.248     5.243     5.251     5.246     5.250     5.246     5.239     5.308     5.311     5.316     5.311     5.257     5.320     5.255     5.258     5.262     5.329     5.311     5.306     5.310     5.257     5.344     5.320     5.341     5.345     5.315     5.345     5.342     5.349     5.349     5.350     5.348     5.344     5.345     5.348     5.333     5.337     5.335     5.325     5.325     5.322     5.332     5.325     5.320     5.320     5.327     5.324     5.331     5.336     5.332     5.336     5.335     5.336     5.332     5.341     5.338     5.337     5.356     5.352     5.350     5.356     5.354     5.349     5.350     5.349     5.345     5.342     5.345     5.404     5.354     5.337     5.333     5.416     5.419     5.412     5.419     5.413     5.420     5.420     5.422     5.422     5.424     5.424     5.426     5.426     5.428     5.430     5.432     5.426     5.428     5.433     5.424     5.430     5.426     5.426     5.430     5.428     5.428     5.463     5.436     5.461     5.465     5.463     5.455     5.457     5.461     5.459     5.459     5.473     5.466     5.471     5.472     5.480     5.480     5.479     5.485     5.495     5.473     5.498     5.507     5.504     5.507     5.515     5.510     5.517     5.521     5.517     5.524     5.526     5.521     5.530     5.533     5.538     5.535     5.538     5.541     5.559     5.561     5.564     5.563     5.556     5.561     5.557     5.552     5.557     5.588     5.549     5.594     5.597     5.600     5.600     5.604     5.605     5.604     5.609     5.611     5.605     5.611     5.611     5.614     5.612     5.617     5.618     5.614     5.620     5.620     5.628     5.633     5.635     5.635     5.638     5.640     5.640     5.638     5.644     5.652     5.649     5.654     5.657     5.661     5.663     5.669     5.672     5.670     5.672     5.676     5.677     5.677     5.677     5.677     5.681     5.677     5.681     5.685     5.685     5.688     5.689     5.689     5.691     5.692     5.694     5.694     5.697     5.700     5.702     5.704     5.704     5.707     5.708     5.711     5.711     5.713     5.715     5.719     5.721     5.723     5.726     5.728     5.729     5.731     5.733     5.737     5.738     5.740     5.742     5.745     5.747     5.751     5.754     5.758     5.761     5.764     5.768     5.772     5.777     5.781     5.785     5.791     5.795     5.798     5.799     5.802     5.802     5.805     5.806     5.808     5.809     5.809     5.811     5.814     5.815     5.819     5.819     5.822     5.824     5.826     5.827     5.829     5.829     5.831     5.832     5.835     5.835     5.838     5.839     5.840     5.842     5.843     5.846     5.848     5.849     5.849     5.852     5.854     5.856     5.859     5.861     5.863     5.867     5.868     5.870     5.871     5.873     5.875     5.877     5.879     5.880     5.882     5.885     5.887     5.890     5.892     5.895     5.897     5.900     5.902     5.904     5.904     5.909     5.911     5.913     5.916     5.918     5.920     5.921     5.924     5.926     5.927     5.930     5.932     5.935     5.937     5.939     5.942     5.944     5.947     5.950     5.952     5.954     5.956     5.959     5.961     5.962     5.964     5.968     5.970     5.971     5.976     5.978     5.979     5.983     5.985     5.985     5.988     5.990     5.993     5.996     5.997     6.000     6.002     6.004     6.007     6.007     6.011     6.013     6.016     6.017     6.018     6.022     6.024     6.026     6.028     6.029     6.033     6.033     6.035     6.036     6.039     6.042     6.044     6.045     6.047     6.052     6.052     6.054     6.057     6.059     6.061     6.062     6.066     6.068     6.068     6.070     6.073     6.075     6.078     6.080     6.083     6.083     6.086     6.088     6.089     6.092     6.094     6.095     6.099     6.100     6.103     6.107     6.109     6.112     6.114     6.118     6.118     6.120     6.123     6.125     6.126     6.129     6.130     6.132     6.135     6.137     6.140     6.143     6.146     6.150     6.152     6.154     6.157     6.159     6.163     6.164     6.168     6.169     6.171     6.173     6.174     6.175     6.177     6.179     6.182     6.183     6.185     6.187     6.189     6.190     6.193     6.195     6.198     6.199     6.202     6.207     6.208     6.208     6.211     6.213     6.214     6.216     6.219     6.221     6.223     6.224     6.228     6.230     6.232     6.233     6.237     6.238     6.240     6.241     6.243     6.244     6.246     6.247     6.252     6.254     6.256     6.257     6.263     6.266     6.269     6.272     6.276     6.277     6.281     6.282     6.287     6.289     6.291     6.292     6.296     6.298     6.302     6.303     6.305     6.308     6.310     6.311     6.313     6.316     6.318     6.322     6.327     6.328     6.332     6.333     6.336     6.340     6.343     6.347     6.352     6.354     6.355     6.357     6.360     6.364     6.367     6.368     6.372     6.374     6.377     6.381     6.385     6.389     6.402     6.405     6.407     6.409     6.410     6.419     6.419     6.421     6.422     6.427     6.430     6.433     6.435     6.438     6.443     6.446     6.450     6.454     6.457     6.461     6.463     6.480     6.481     6.488     6.489     6.493     6.494     6.498     6.502     6.506     6.509     6.512     6.515     6.520     6.525     6.529     6.533     6.537     6.545     6.549     6.553     6.558     6.563     6.567     6.570     6.574     6.578     6.582     6.589     6.593     6.598     6.604     6.609     6.613     6.619     6.620     6.625     6.630     6.635     6.640     6.645     6.649     6.654     6.659     6.664     6.668     6.673     6.680     6.683     6.691     6.696     6.702     6.705     6.710     6.717     6.724     6.728     6.734     6.741     6.747     6.755     6.762     6.772     6.779     6.788     6.798     6.811     6.820     6.831     6.843     6.855     6.867     6.880     6.893     6.904     6.919     6.932     6.946     6.962     6.977     6.992     7.009     7.025     7.042     7.059     7.075     7.092     7.111     7.128     7.146     7.165     7.185     7.203     7.222     7.241     7.261     7.279     7.299     7.317     7.335     7.353     7.372     7.391     7.410     7.429     7.448     7.467     7.485     7.504     7.524     7.544     7.563     7.583     7.602     7.623     7.642     7.662     7.682     7.702     7.721     7.740     7.759     7.777     7.794     7.813     7.831     7.848     7.865     7.882     7.900     7.917     7.933     7.950     7.968     7.983     8.002     8.018     8.035     8.052     8.070     8.087     8.104     8.123     8.142     8.159     8.177     8.196     8.213     8.231     8.248     8.267     8.285     8.303     8.320     8.339     8.357     8.376     8.393     8.413     8.430     8.448     8.467     8.487     8.504     8.522     8.540     8.559     8.578     8.597     8.616     8.635     8.655     8.673     8.692     8.711     8.730     8.748     8.770     8.787     8.807     8.824     8.843     8.862     8.881     8.900     8.919     8.937     8.957     8.976     8.994     9.009     9.028     9.043     9.061     9.078     9.096     9.111     9.127     9.142     9.157     9.172     9.185     9.200     9.213     9.227     9.240     9.254     9.266     9.279     9.290     9.303     9.314     9.327     9.337     9.350     9.361     9.373     9.385     9.396     9.406     9.417     9.428     9.439     9.449     9.461     9.471     9.482     9.495     9.506     9.518     9.530     9.540     9.552     9.564     9.576     9.588     9.599     9.609     9.622     9.632     9.646     9.659     9.671     9.681     9.696     9.708     9.720     9.733     9.744     9.756     9.769     9.783     9.793     9.807     9.822     9.832     9.848     9.858     9.874     9.887     9.902     9.916     9.928     9.941     9.958     9.972     9.983     9.997    10.011    10.025    10.037    10.052    10.066    10.080    10.095    10.108    10.122    10.139    10.150    10.165    10.180    10.195    10.212    10.226    10.240    10.252    10.266    10.279    10.295    10.305    10.322    10.337    10.350    10.365    10.379    10.392    10.406    10.422    10.435    10.448    10.462    10.477    10.491    10.505    10.519    10.533    10.549    10.562    10.576    10.591    10.603    10.615    10.631    10.645    10.657    10.672    10.687    10.704    10.719    10.732    10.746    10.760    10.774    10.788    10.804    10.818    10.831    10.848    10.863    10.880    10.894    10.911    10.926    10.942    10.960    10.976    10.994    11.009    11.026    11.042    11.057    11.074    11.090    11.109    11.124    11.140    11.156    11.173    11.192    11.206    11.225    11.240    11.257    11.274    11.292    11.310    11.327    11.344    11.361    11.382    11.400    11.418    11.439    11.457    11.478    11.498    11.516    11.535    11.555    11.576    11.596    11.617    11.636    11.659    11.680    11.698    11.720    11.739    11.761    11.785    11.807    11.828    11.849    11.873    11.897    11.918    11.940    11.961    11.987    12.011    12.031    12.055    12.080    12.104    12.128    12.151    12.174    12.200    12.224    12.250    12.273    12.299    12.324    12.345    12.368    12.395    12.419    12.442    12.466    12.489    12.511    12.535    12.558    12.582    12.600    12.625    12.642    12.665    12.685    12.706    12.728    12.748    12.766    12.787    12.807    12.826    12.844    12.866    12.885    12.902    12.922    12.941    12.960    12.981    13.002    13.025    13.047    13.068    13.091    13.109    13.126    13.149    13.166    13.183    13.203    13.222    13.244    13.263    13.287    13.307    13.328    13.350    13.370    13.392    13.412    13.432    13.455    13.477    13.494    13.508    13.525    13.540    13.559    13.571    13.589    13.605    13.620    13.642    13.657    13.673    13.696    13.713    13.733    13.753    13.772    13.788    13.807    13.822    13.845    13.871    13.892    13.913    13.926    13.942    13.965    13.978    13.998    14.012    14.028    14.045    14.057    14.071    14.082    14.096    14.108    14.124    14.133    14.145    14.157    14.169    14.180    14.191    14.201    14.214    14.227    14.233    14.245    14.259    14.268    14.277    14.287    14.298    14.309    14.321    14.330    14.340    14.348    14.357    14.368    14.383    14.391    14.400    14.408    14.419    14.427    14.438    14.454    14.462    14.470    14.490    14.502    14.507    14.520    14.526    14.531    14.549    14.558    14.564    14.574    14.590    14.610    14.617    14.620    14.628    14.637    14.644    14.655    14.672    14.682    14.694    14.704    14.719    14.731    14.741    14.749    14.760    14.770    14.775    14.790    14.798    14.820    14.827    14.835    14.852    14.855    14.861    14.868    14.876    14.881    14.909    14.919    14.921    14.929    14.929    14.948    14.948    14.957    14.973    14.996    15.013    15.020    15.025    15.033    15.038    15.062    15.066    15.077    15.091    15.096    15.102    15.105    15.119    15.144    15.149    15.155    15.163    15.169    15.179    15.189    15.192    15.198    15.205    15.222    15.226    15.231    15.241    15.252    15.261    15.277    15.287    15.294    15.300    15.307    15.314    15.324    15.328    15.333    15.344    15.357    15.366    15.385    15.396    15.400    15.418    15.422    15.431    15.439    15.454    15.462    15.466    15.478    15.482    15.492    15.497    15.504    15.509    15.520    15.532    15.541    15.553    15.559    15.569    15.578    15.590    15.602    15.612    15.618    15.625    15.631    15.652    15.661    15.673    15.681    15.686    15.691    15.699    15.707    15.715    15.718    15.720    15.724    15.724    15.726    15.726    15.726    15.726    15.726    15.726    15.726    15.722    15.720    15.718    15.715    15.706    15.694    15.688    15.681    15.673    15.660    15.654    15.629    15.624    15.618    15.614    15.607    15.599    15.592    15.583    15.577    15.570    15.554    15.544    15.537    15.531    15.520    15.505    15.502    15.494    15.478    15.472    15.465    15.460    15.454    15.435    15.431    15.422    15.411    15.396    15.391    15.385    15.379    15.371    15.363    15.357    15.352    15.340    15.330    15.322    15.300    15.294    15.291    15.287    15.273    15.265    15.259    15.252    15.241    15.229    15.224    15.220    15.215    15.198    15.190    15.187    15.174    15.160    15.152    15.147    15.142    15.139    15.129    15.118    15.112    15.099    15.089
     5.206     5.214     5.206     5.210     5.208     5.202     5.208     5.214     5.202     5.192     5.200     5.190     5.200     5.165     5.159     5.165     5.218     5.217     5.210     5.231     5.217     5.210     5.165     5.202     5.165     5.159     5.167     5.216     5.206     5.200     5.165     5.157     5.150     5.156     5.167     5.202     5.168     5.217     5.206     5.167     5.172     5.165     5.159     5.165     5.159     5.165     5.202     5.194     5.202     5.198     5.167     5.157     5.149     5.156     5.167     5.200     5.194     5.202     5.194     5.150     5.157     5.167     5.198     5.157     5.149     5.156     5.150     5.161     5.168     5.163     5.157     5.163     5.156     5.163     5.156     5.163     5.150     5.157     5.152     5.157     5.150     5.157     5.150     5.200     5.210     5.210     5.200     5.169     5.200     5.165     5.157     5.165     5.157     5.165     5.172     5.168     5.165     5.170     5.202     5.200     5.167     5.157     5.150     5.157     5.167     5.172     5.169     5.165     5.214     5.210     5.206     5.200     5.167     5.208     5.200     5.168     5.172     5.167     5.200     5.168     5.202     5.204     5.168     5.200     5.168     5.200     5.192     5.202     5.206     5.206     5.200     5.208     5.198     5.165     5.198     5.208     5.217     5.214     5.206     5.212     5.202     5.212     5.204     5.212     5.220     5.214     5.231     5.222     5.217     5.222     5.216     5.206     5.214     5.220     5.214     5.222     5.214     5.233     5.226     5.231     5.224     5.231     5.224     5.231     5.224     5.231     5.239     5.246     5.239     5.246     5.239     5.246     5.316     5.316     5.313     5.316     5.324     5.320     5.325     5.324     5.327     5.325     5.329     5.329     5.320     5.329     5.306     5.311     5.308     5.310     5.313     5.316     5.315     5.311     5.315     5.322     5.320     5.322     5.318     5.320     5.324     5.320     5.325     5.318     5.315     5.325     5.313     5.324     5.327     5.325     5.322     5.327     5.324     5.327     5.318     5.332     5.318     5.316     5.324     5.320     5.327     5.318     5.329     5.318     5.329     5.333     5.327     5.335     5.331     5.331     5.335     5.329     5.336     5.329     5.329     5.332     5.327     5.332     5.324     5.322     5.327     5.332     5.329     5.331     5.325     5.331     5.335     5.329     5.329     5.333     5.325     5.336     5.332     5.322     5.327     5.320     5.324     5.320     5.327     5.320     5.331     5.322     5.335     5.342     5.331     5.327     5.335     5.345     5.342     5.346     5.315     5.325     5.320     5.322     5.327     5.324     5.325     5.313     5.322     5.313     5.310     5.313     5.308     5.313     5.310     5.303     5.305     5.303     5.299     5.296     5.299     5.296     5.299     5.296     5.299     5.266     5.266     5.287     5.269     5.279     5.280     5.285     5.279     5.283     5.273     5.279     5.250     5.265     5.275     5.248     5.252     5.246     5.252     5.233     5.226     5.233     5.239     5.246     5.241     5.248     5.214     5.222     5.241     5.233     5.227     5.246     5.251     5.243     5.248     5.251     5.243     5.251     5.243     5.241     5.233     5.239     5.246     5.231     5.214     5.218     5.212     5.220     5.214     5.222     5.217     5.210     5.239     5.202     5.208     5.198     5.206     5.216     5.157     5.165     5.157     5.149     5.117     5.116     5.087     5.082     5.075     5.075     5.067     5.062     5.062     5.056     5.054     5.056     5.054     5.054     5.052     5.054     5.054     5.062     5.065     5.065     5.067     5.065     5.065     5.062     5.056     5.060     5.054     5.060     5.054     5.062     5.065     5.065     5.073     5.076     5.080     5.071     5.062     5.062     5.062     5.062     5.060     5.062     5.065     5.076     5.069     5.062     5.062     5.062     5.065     5.065     5.067     5.065     5.065     5.062     5.062     5.060     5.054     5.054     5.054     5.054     5.054     5.054     5.054     5.054     5.054     5.054     5.054     5.054     5.054     5.054     5.054     5.054     5.052     5.054     5.054     5.060     5.062     5.062     5.071     5.071     5.062     5.062     5.060     5.054     5.060     5.054     5.054     5.054     5.054     5.054     5.060     5.062     5.060     5.062     5.062     5.065     5.065     5.073     5.075     5.075     5.082     5.087     5.149     5.212     5.208     5.210     5.214     5.206     5.216     5.208     5.202     5.210     5.200     5.210     5.218     5.210     5.216     5.208     5.222     5.218     5.216     5.220     5.216     5.222     5.227     5.222     5.212     5.204     5.214     5.206     5.227     5.235     5.231     5.231     5.237     5.244     5.246     5.208     5.216     5.208     5.216     5.237     5.243     5.239     5.241     5.243     5.235     5.241     5.233     5.231     5.239     5.248     5.241     5.250     5.244     5.248     5.251     5.246     5.248     5.252     5.246     5.226     5.231     5.239     5.285     5.229     5.224     5.229     5.224     5.231     5.252     5.259     5.255     5.313     5.287     5.251     5.246     5.322     5.248     5.254     5.251     5.271     5.315     5.316     5.316     5.324     5.318     5.320     5.257     5.332     5.327     5.306     5.310     5.329     5.280     5.327     5.349     5.324     5.344     5.349     5.346     5.352     5.239     5.352     5.349     5.348     5.352     5.348     5.350     5.352     5.332     5.329     5.327     5.333     5.329     5.335     5.329     5.324     5.327     5.325     5.332     5.336     5.333     5.337     5.338     5.338     5.333     5.338     5.333     5.337     5.335     5.338     5.356     5.356     5.359     5.354     5.359     5.352     5.346     5.354     5.341     5.356     5.401     5.405     5.333     5.408     5.405     5.409     5.422     5.426     5.420     5.422     5.420     5.403     5.428     5.430     5.422     5.422     5.428     5.433     5.428     5.435     5.433     5.432     5.433     5.430     5.426     5.432     5.430     5.432     5.432     5.436     5.433     5.457     5.463     5.459     5.466     5.468     5.465     5.459     5.459     5.466     5.472     5.469     5.472     5.476     5.476     5.479     5.485     5.481     5.504     5.498     5.509     5.510     5.507     5.512     5.518     5.515     5.521     5.517     5.520     5.523     5.527     5.527     5.526     5.540     5.543     5.538     5.541     5.544     5.554     5.557     5.564     5.568     5.564     5.557     5.574     5.557     5.552     5.556     5.591     5.597     5.598     5.602     5.604     5.609     5.609     5.611     5.611     5.614     5.614     5.616     5.618     5.617     5.617     5.621     5.621     5.618     5.616     5.621     5.633     5.635     5.640     5.640     5.645     5.644     5.645     5.642     5.645     5.652     5.658     5.661     5.660     5.664     5.670     5.670     5.674     5.674     5.676     5.679     5.681     5.679     5.679     5.685     5.685     5.686     5.688     5.689     5.689     5.691     5.692     5.696     5.697     5.697     5.699     5.702     5.702     5.707     5.704     5.708     5.710     5.711     5.711     5.713     5.715     5.716     5.719     5.721     5.723     5.726     5.729     5.732     5.735     5.737     5.738     5.740     5.744     5.745     5.747     5.750     5.751     5.756     5.760     5.764     5.767     5.770     5.776     5.779     5.783     5.788     5.793     5.799     5.803     5.806     5.808     5.809     5.811     5.811     5.812     5.814     5.814     5.815     5.819     5.820     5.822     5.824     5.827     5.827     5.827     5.829     5.832     5.835     5.836     5.836     5.838     5.839     5.839     5.842     5.845     5.845     5.846     5.848     5.849     5.852     5.854     5.856     5.857     5.859     5.861     5.863     5.867     5.868     5.871     5.871     5.873     5.874     5.877     5.879     5.881     5.882     5.885     5.889     5.890     5.892     5.895     5.898     5.900     5.902     5.904     5.905     5.907     5.909     5.913     5.916     5.918     5.920     5.921     5.924     5.927     5.928     5.930     5.932     5.935     5.937     5.940     5.942     5.944     5.947     5.949     5.950     5.954     5.957     5.957     5.961     5.964     5.964     5.968     5.970     5.973     5.975     5.978     5.979     5.983     5.985     5.988     5.989     5.992     5.993     5.996     5.997     5.999     6.002     6.004     6.006     6.009     6.011     6.013     6.016     6.018     6.020     6.022     6.024     6.024     6.028     6.031     6.033     6.035     6.036     6.037     6.037     6.044     6.044     6.048     6.049     6.054     6.055     6.055     6.057     6.059     6.062     6.064     6.064     6.068     6.070     6.070     6.073     6.077     6.078     6.080     6.082     6.085     6.086     6.088     6.089     6.092     6.094     6.097     6.099     6.100     6.103     6.105     6.109     6.110     6.114     6.116     6.118     6.122     6.122     6.124     6.126     6.129     6.130     6.132     6.135     6.137     6.140     6.143     6.146     6.148     6.152     6.156     6.157     6.159     6.163     6.166     6.168     6.169     6.172     6.174     6.174     6.177     6.178     6.180     6.182     6.185     6.187     6.189     6.190     6.192     6.195     6.196     6.198     6.202     6.204     6.205     6.207     6.208     6.211     6.213     6.216     6.217     6.221     6.224     6.224     6.226     6.228     6.230     6.235     6.235     6.237     6.241     6.241     6.243     6.244     6.246     6.247     6.248     6.252     6.254     6.256     6.257     6.263     6.266     6.268     6.271     6.276     6.278     6.280     6.285     6.287     6.289     6.292     6.294     6.294     6.296     6.302     6.305     6.305     6.306     6.310     6.311     6.314     6.316     6.320     6.322     6.325     6.328     6.332     6.335     6.336     6.340     6.345     6.347     6.348     6.352     6.355     6.359     6.360     6.362     6.365     6.368     6.372     6.374     6.377     6.379     6.383     6.388     6.387     6.404     6.405     6.407     6.410     6.414     6.415     6.421     6.422     6.426     6.429     6.432     6.437     6.438     6.441     6.443     6.448     6.452     6.456     6.457     6.461     6.471     6.485     6.488     6.488     6.491     6.494     6.496     6.498     6.503     6.506     6.508     6.515     6.519     6.523     6.527     6.530     6.535     6.539     6.544     6.547     6.553     6.558     6.563     6.569     6.570     6.574     6.580     6.582     6.589     6.595     6.600     6.605     6.609     6.614     6.619     6.622     6.627     6.633     6.637     6.642     6.645     6.649     6.654     6.661     6.664     6.670     6.673     6.679     6.685     6.691     6.696     6.702     6.707     6.712     6.719     6.724     6.730     6.736     6.742     6.748     6.755     6.762     6.770     6.779     6.787     6.796     6.807     6.818     6.829     6.842     6.854     6.866     6.878     6.889     6.902     6.915     6.929     6.942     6.957     6.973     6.989     7.005     7.022     7.038     7.055     7.072     7.090     7.107     7.126     7.145     7.164     7.183     7.202     7.222     7.243     7.261     7.281     7.299     7.317     7.336     7.355     7.373     7.392     7.412     7.430     7.448     7.469     7.485     7.506     7.524     7.544     7.562     7.581     7.600     7.621     7.638     7.659     7.678     7.699     7.718     7.739     7.758     7.777     7.796     7.813     7.831     7.849     7.867     7.885     7.901     7.920     7.937     7.954     7.969     7.987     8.004     8.021     8.037     8.055     8.071     8.089     8.105     8.125     8.142     8.159     8.178     8.196     8.213     8.231     8.248     8.267     8.283     8.301     8.318     8.337     8.355     8.374     8.392     8.411     8.428     8.446     8.465     8.485     8.502     8.519     8.539     8.557     8.575     8.594     8.613     8.630     8.650     8.669     8.689     8.706     8.725     8.745     8.765     8.783     8.804     8.821     8.841     8.858     8.878     8.894     8.915     8.932     8.950     8.970     8.990     9.007     9.026     9.041     9.059     9.076     9.094     9.109     9.127     9.143     9.157     9.172     9.187     9.202     9.216     9.230     9.244     9.257     9.271     9.285     9.295     9.308     9.320     9.333     9.346     9.357     9.370     9.381     9.393     9.406     9.417     9.427     9.437     9.449     9.459     9.471     9.482     9.493     9.504     9.515     9.526     9.539     9.549     9.563     9.574     9.586     9.596     9.607     9.619     9.632     9.643     9.657     9.668     9.680     9.694     9.704     9.715     9.729     9.739     9.753     9.765     9.778     9.791     9.802     9.817     9.827     9.841     9.855     9.869     9.880     9.893     9.905     9.920     9.933     9.947     9.963     9.977     9.989    10.006    10.018    10.030    10.044    10.058    10.073    10.087    10.102    10.116    10.128    10.143    10.158    10.170    10.185    10.198    10.215    10.231    10.245    10.261    10.274    10.287    10.300    10.314    10.326    10.342    10.354    10.370    10.385    10.397    10.411    10.426    10.439    10.455    10.469    10.481    10.494    10.509    10.523    10.537    10.552    10.565    10.581    10.594    10.607    10.622    10.635    10.649    10.663    10.677    10.693    10.706    10.720    10.735    10.749    10.763    10.779    10.790    10.806    10.821    10.835    10.850    10.864    10.883    10.899    10.914    10.929    10.946    10.960    10.977    10.994    11.009    11.026    11.042    11.057    11.076    11.093    11.109    11.125    11.142    11.157    11.175    11.193    11.209    11.225    11.242    11.259    11.275    11.293    11.311    11.328    11.348    11.362    11.380    11.399    11.416    11.437    11.454    11.474    11.494    11.513    11.535    11.552    11.572    11.593    11.614    11.632    11.654    11.676    11.698    11.719    11.737    11.757    11.780    11.801    11.822    11.844    11.867    11.889    11.911    11.935    11.958    11.979    12.003    12.024    12.048    12.071    12.095    12.119    12.141    12.166    12.189    12.213    12.237    12.262    12.287    12.311    12.335    12.361    12.383    12.402    12.429    12.452    12.480    12.502    12.522    12.548    12.574    12.596    12.617    12.639    12.659    12.681    12.700    12.723    12.742    12.765    12.782    12.804    12.822    12.844    12.862    12.878    12.898    12.921    12.939    12.960    12.978    12.995    13.018    13.041    13.064    13.089    13.105    13.128    13.144    13.163    13.183    13.203    13.221    13.242    13.261    13.285    13.306    13.326    13.350    13.371    13.392    13.416    13.435    13.456    13.475    13.497    13.517    13.532    13.544    13.564    13.578    13.598    13.612    13.630    13.648    13.664    13.680    13.698    13.718    13.733    13.755    13.774    13.792    13.811    13.825    13.846    13.870    13.887    13.909    13.926    13.944    13.957    13.969    13.982    14.001    14.013    14.028    14.040    14.054    14.068    14.080    14.093    14.104    14.117    14.130    14.142    14.154    14.165    14.175    14.185    14.198    14.210    14.220    14.230    14.244    14.254    14.266    14.275    14.283    14.293    14.304    14.318    14.324    14.330    14.337    14.348    14.357    14.368    14.380    14.394    14.402    14.411    14.419    14.432    14.443    14.455    14.462    14.478    14.490    14.502    14.516    14.525    14.529    14.542    14.557    14.561    14.570    14.580    14.602    14.609    14.617    14.626    14.635    14.642    14.654    14.669    14.674    14.694    14.704    14.714    14.729    14.740    14.746    14.752    14.768    14.775    14.780    14.798    14.808    14.826    14.832    14.847    14.856    14.863    14.868    14.872    14.878    14.907    14.914    14.921    14.924    14.938    14.949    14.953    14.955    14.958    14.987    14.993    15.024    15.027    15.035    15.038    15.054    15.068    15.074    15.082    15.100    15.105    15.107    15.117    15.139    15.144    15.152    15.157    15.172    15.181    15.185    15.192    15.198    15.211    15.218    15.228    15.233    15.240    15.246    15.261    15.267    15.285    15.289    15.298    15.307    15.319    15.324    15.328    15.333    15.344    15.354    15.364    15.385    15.393    15.398    15.411    15.422    15.431    15.435    15.452    15.457    15.462    15.480    15.483    15.492    15.500    15.507    15.511    15.516    15.533    15.543    15.550    15.560    15.569    15.580    15.585    15.599    15.605    15.618    15.625    15.632    15.658    15.663    15.670    15.680    15.688    15.691    15.701    15.706    15.713    15.716    15.720    15.722    15.724    15.724    15.722    15.724    15.726    15.726    15.724    15.724    15.720    15.718    15.716    15.715    15.709    15.696    15.693    15.681    15.675    15.670    15.652    15.631    15.625    15.620    15.614    15.607    15.602    15.596    15.583    15.570    15.569    15.558    15.544    15.541    15.531    15.523    15.507    15.502    15.491    15.478    15.474    15.469    15.460    15.454    15.442    15.429    15.424    15.415    15.398    15.393    15.387    15.380    15.376    15.364    15.359    15.352    15.340    15.332    15.322    15.305    15.296    15.292    15.287    15.281    15.267    15.259    15.254    15.246    15.233    15.228    15.222    15.218    15.199    15.194    15.189    15.182    15.165    15.155    15.152    15.147    15.140    15.135    15.122    15.115    15.107    15.102
     5.212     5.202     5.214     5.208     5.202     5.208     5.216     5.202     5.169     5.198     5.202     5.200     5.194     5.200     5.167     5.200     5.210     5.202     5.210     5.202     5.210     5.200     5.212     5.165     5.171     5.163     5.214     5.204     5.212     5.206     5.198     5.165     5.157     5.165     5.202     5.204     5.202     5.212     5.208     5.172     5.165     5.157     5.165     5.159     5.167     5.163     5.157     5.165     5.192     5.200     5.196     5.163     5.156     5.149     5.204     5.196     5.202     5.194     5.165     5.157     5.165     5.198     5.204     5.165     5.157     5.150     5.157     5.167     5.163     5.156     5.149     5.156     5.163     5.156     5.148     5.168     5.161     5.150     5.157     5.150     5.157     5.167     5.161     5.157     5.165     5.198     5.168     5.200     5.167     5.200     5.165     5.157     5.165     5.159     5.168     5.148     5.156     5.163     5.196     5.206     5.173     5.167     5.159     5.167     5.161     5.167     5.172     5.204     5.206     5.204     5.214     5.206     5.200     5.206     5.212     5.200     5.168     5.200     5.169     5.200     5.210     5.212     5.202     5.194     5.200     5.194     5.202     5.206     5.204     5.210     5.208     5.200     5.167     5.200     5.210     5.204     5.214     5.208     5.214     5.204     5.212     5.204     5.210     5.204     5.212     5.206     5.212     5.217     5.208     5.216     5.210     5.216     5.206     5.214     5.217     5.214     5.222     5.214     5.233     5.239     5.231     5.239     5.233     5.239     5.231     5.239     5.246     5.241     5.246     5.241     5.246     5.253     5.320     5.315     5.318     5.318     5.315     5.322     5.324     5.329     5.327     5.324     5.329     5.325     5.331     5.329     5.300     5.320     5.315     5.332     5.322     5.315     5.313     5.317     5.318     5.316     5.322     5.324     5.327     5.320     5.325     5.322     5.322     5.329     5.318     5.333     5.324     5.332     5.324     5.322     5.327     5.324     5.327     5.325     5.331     5.322     5.316     5.325     5.332     5.325     5.322     5.324     5.333     5.331     5.335     5.331     5.332     5.337     5.336     5.336     5.331     5.333     5.331     5.337     5.337     5.329     5.335     5.331     5.336     5.331     5.337     5.329     5.332     5.337     5.333     5.336     5.329     5.337     5.333     5.325     5.320     5.342     5.338     5.318     5.324     5.331     5.320     5.325     5.318     5.332     5.325     5.329     5.337     5.331     5.329     5.332     5.329     5.349     5.335     5.316     5.346     5.329     5.348     5.329     5.322     5.331     5.331     5.320     5.325     5.318     5.316     5.320     5.313     5.310     5.315     5.306     5.310     5.306     5.303     5.306     5.302     5.260     5.297     5.303     5.297     5.279     5.299     5.275     5.271     5.271     5.261     5.292     5.264     5.275     5.269     5.258     5.279     5.275     5.279     5.254     5.257     5.252     5.275     5.283     5.277     5.255     5.250     5.243     5.248     5.243     5.220     5.214     5.233     5.241     5.248     5.261     5.264     5.243     5.259     5.243     5.246     5.243     5.251     5.233     5.224     5.231     5.239     5.239     5.218     5.212     5.217     5.212     5.222     5.217     5.222     5.212     5.202     5.210     5.200     5.206     5.202     5.157     5.165     5.157     5.150     5.157     5.149     5.117     5.117     5.087     5.083     5.075     5.069     5.069     5.067     5.065     5.065     5.065     5.062     5.062     5.062     5.065     5.065     5.067     5.067     5.069     5.069     5.069     5.067     5.067     5.065     5.065     5.065     5.065     5.065     5.067     5.067     5.075     5.075     5.076     5.086     5.075     5.073     5.067     5.073     5.065     5.065     5.065     5.073     5.083     5.073     5.071     5.065     5.073     5.073     5.073     5.075     5.075     5.067     5.067     5.065     5.065     5.062     5.065     5.062     5.062     5.062     5.065     5.062     5.065     5.062     5.065     5.062     5.065     5.062     5.065     5.062     5.065     5.062     5.062     5.062     5.065     5.065     5.073     5.080     5.075     5.073     5.065     5.065     5.065     5.065     5.062     5.065     5.062     5.065     5.062     5.065     5.065     5.065     5.065     5.073     5.067     5.073     5.075     5.075     5.083     5.114     5.148     5.212     5.206     5.214     5.216     5.210     5.216     5.208     5.216     5.210     5.198     5.208     5.229     5.226     5.233     5.224     5.227     5.229     5.222     5.227     5.222     5.217     5.206     5.214     5.227     5.208     5.214     5.206     5.216     5.206     5.231     5.198     5.239     5.237     5.246     5.241     5.246     5.248     5.246     5.243     5.244     5.243     5.246     5.241     5.243     5.231     5.239     5.244     5.239     5.233     5.239     5.233     5.243     5.248     5.253     5.246     5.248     5.252     5.233     5.224     5.217     5.224     5.231     5.279     5.281     5.277     5.281     5.248     5.287     5.294     5.255     5.251     5.280     5.305     5.248     5.252     5.327     5.294     5.250     5.281     5.275     5.322     5.318     5.271     5.325     5.322     5.255     5.335     5.329     5.332     5.333     5.331     5.333     5.332     5.349     5.333     5.329     5.354     5.333     5.352     5.354     5.354     5.354     5.352     5.356     5.357     5.354     5.354     5.354     5.350     5.342     5.332     5.329     5.338     5.331     5.325     5.329     5.335     5.332     5.345     5.342     5.341     5.338     5.342     5.336     5.341     5.342     5.345     5.344     5.352     5.354     5.357     5.359     5.357     5.354     5.357     5.365     5.349     5.365     5.389     5.396     5.356     5.408     5.408     5.404     5.426     5.403     5.400     5.420     5.426     5.432     5.424     5.428     5.432     5.426     5.428     5.430     5.436     5.436     5.432     5.437     5.436     5.432     5.435     5.435     5.439     5.435     5.432     5.428     5.430     5.461     5.455     5.465     5.457     5.466     5.461     5.465     5.466     5.463     5.466     5.461     5.468     5.466     5.471     5.472     5.485     5.480     5.487     5.482     5.512     5.507     5.510     5.512     5.514     5.518     5.515     5.520     5.521     5.520     5.518     5.529     5.529     5.532     5.532     5.537     5.546     5.547     5.546     5.547     5.550     5.556     5.559     5.563     5.570     5.566     5.564     5.590     5.561     5.556     5.594     5.597     5.549     5.609     5.609     5.612     5.612     5.616     5.616     5.612     5.616     5.620     5.620     5.623     5.621     5.623     5.625     5.628     5.629     5.629     5.637     5.641     5.637     5.642     5.647     5.645     5.649     5.647     5.648     5.654     5.661     5.664     5.663     5.666     5.670     5.674     5.677     5.677     5.677     5.679     5.681     5.685     5.685     5.688     5.691     5.689     5.692     5.692     5.692     5.694     5.697     5.699     5.700     5.702     5.702     5.707     5.705     5.705     5.710     5.711     5.715     5.715     5.719     5.719     5.719     5.721     5.723     5.726     5.729     5.731     5.732     5.735     5.740     5.742     5.744     5.745     5.747     5.750     5.753     5.756     5.758     5.761     5.765     5.768     5.774     5.777     5.781     5.787     5.791     5.796     5.802     5.808     5.811     5.814     5.815     5.817     5.819     5.819     5.820     5.820     5.822     5.822     5.824     5.826     5.829     5.831     5.832     5.835     5.833     5.836     5.838     5.839     5.840     5.842     5.842     5.843     5.846     5.846     5.848     5.849     5.849     5.852     5.854     5.856     5.859     5.861     5.863     5.865     5.867     5.868     5.871     5.871     5.873     5.874     5.877     5.879     5.881     5.883     5.885     5.889     5.890     5.894     5.895     5.898     5.900     5.902     5.904     5.905     5.909     5.909     5.913     5.916     5.918     5.920     5.920     5.922     5.927     5.929     5.932     5.933     5.935     5.939     5.940     5.944     5.945     5.947     5.949     5.950     5.954     5.954     5.957     5.961     5.964     5.967     5.968     5.970     5.973     5.975     5.978     5.981     5.983     5.985     5.985     5.989     5.990     5.993     5.996     5.997     6.002     6.002     6.006     6.007     6.009     6.011     6.014     6.016     6.018     6.022     6.024     6.026     6.028     6.029     6.031     6.033     6.035     6.037     6.041     6.041     6.045     6.048     6.049     6.050     6.054     6.055     6.057     6.061     6.061     6.062     6.064     6.066     6.068     6.072     6.073     6.075     6.077     6.078     6.080     6.082     6.085     6.086     6.088     6.091     6.092     6.094     6.095     6.099     6.100     6.103     6.105     6.107     6.110     6.114     6.116     6.118     6.120     6.123     6.125     6.127     6.129     6.131     6.133     6.135     6.137     6.142     6.143     6.145     6.148     6.152     6.154     6.156     6.161     6.163     6.166     6.168     6.169     6.172     6.173     6.175     6.177     6.179     6.180     6.183     6.185     6.187     6.190     6.192     6.193     6.196     6.198     6.199     6.202     6.202     6.205     6.207     6.208     6.211     6.213     6.214     6.219     6.221     6.224     6.226     6.228     6.230     6.233     6.233     6.235     6.238     6.238     6.241     6.243     6.244     6.247     6.248     6.250     6.252     6.254     6.256     6.257     6.261     6.263     6.266     6.268     6.271     6.276     6.280     6.282     6.287     6.291     6.292     6.294     6.296     6.298     6.299     6.303     6.305     6.308     6.308     6.311     6.314     6.318     6.320     6.322     6.323     6.327     6.330     6.332     6.336     6.340     6.341     6.345     6.348     6.349     6.354     6.357     6.360     6.362     6.365     6.367     6.368     6.372     6.376     6.377     6.381     6.383     6.397     6.402     6.407     6.409     6.409     6.410     6.414     6.417     6.421     6.422     6.426     6.430     6.433     6.438     6.441     6.445     6.446     6.450     6.456     6.456     6.459     6.463     6.485     6.489     6.489     6.491     6.494     6.496     6.498     6.499     6.505     6.506     6.509     6.512     6.519     6.522     6.525     6.530     6.535     6.540     6.545     6.549     6.553     6.558     6.564     6.569     6.572     6.576     6.581     6.585     6.589     6.595     6.600     6.605     6.610     6.614     6.619     6.625     6.628     6.633     6.639     6.642     6.648     6.652     6.657     6.661     6.666     6.670     6.675     6.680     6.685     6.692     6.698     6.702     6.707     6.712     6.719     6.724     6.730     6.735     6.741     6.748     6.755     6.760     6.770     6.777     6.787     6.795     6.805     6.816     6.828     6.839     6.852     6.863     6.875     6.887     6.900     6.912     6.925     6.940     6.954     6.969     6.985     7.002     7.018     7.035     7.052     7.068     7.086     7.104     7.122     7.140     7.160     7.180     7.200     7.221     7.241     7.262     7.281     7.300     7.319     7.336     7.355     7.373     7.392     7.412     7.431     7.450     7.469     7.488     7.506     7.524     7.542     7.562     7.580     7.600     7.619     7.638     7.657     7.675     7.696     7.715     7.735     7.755     7.774     7.794     7.813     7.831     7.849     7.867     7.885     7.904     7.922     7.939     7.955     7.973     7.989     8.007     8.023     8.040     8.057     8.074     8.093     8.109     8.127     8.144     8.161     8.177     8.196     8.213     8.231     8.248     8.267     8.285     8.301     8.318     8.337     8.355     8.372     8.392     8.409     8.427     8.445     8.464     8.483     8.502     8.518     8.537     8.556     8.573     8.592     8.610     8.628     8.645     8.664     8.683     8.701     8.720     8.741     8.760     8.779     8.797     8.816     8.833     8.855     8.872     8.891     8.909     8.926     8.946     8.964     8.983     9.001     9.022     9.039     9.056     9.072     9.091     9.107     9.123     9.142     9.157     9.173     9.186     9.202     9.216     9.233     9.247     9.259     9.276     9.288     9.300     9.314     9.327     9.339     9.352     9.364     9.378     9.390     9.402     9.413     9.425     9.437     9.449     9.459     9.468     9.481     9.492     9.504     9.517     9.525     9.535     9.549     9.561     9.572     9.585     9.593     9.605     9.618     9.628     9.640     9.652     9.667     9.677     9.689     9.701     9.713     9.727     9.738     9.749     9.761     9.774     9.786     9.798     9.811     9.824     9.835     9.850     9.860     9.874     9.889     9.902     9.914     9.926     9.940     9.956     9.970     9.982     9.995    10.011    10.023    10.039    10.051    10.064    10.079    10.094    10.107    10.120    10.135    10.150    10.163    10.177    10.192    10.205    10.221    10.235    10.248    10.266    10.279    10.292    10.305    10.320    10.335    10.347    10.362    10.377    10.390    10.404    10.418    10.431    10.445    10.458    10.472    10.488    10.502    10.514    10.528    10.541    10.555    10.570    10.585    10.598    10.612    10.626    10.640    10.654    10.668    10.681    10.695    10.711    10.724    10.738    10.755    10.767    10.783    10.794    10.809    10.825    10.837    10.854    10.870    10.883    10.899    10.916    10.932    10.948    10.964    10.981    10.995    11.012    11.028    11.044    11.062    11.078    11.093    11.111    11.126    11.142    11.160    11.176    11.192    11.209    11.225    11.243    11.261    11.277    11.293    11.311    11.328    11.346    11.364    11.383    11.398    11.418    11.435    11.454    11.474    11.492    11.512    11.531    11.550    11.569    11.591    11.611    11.630    11.652    11.673    11.695    11.714    11.735    11.756    11.775    11.796    11.817    11.837    11.859    11.881    11.903    11.928    11.952    11.972    11.996    12.016    12.040    12.062    12.085    12.111    12.132    12.156    12.181    12.202    12.228    12.253    12.275    12.299    12.324    12.345    12.374    12.394    12.419    12.444    12.467    12.492    12.516    12.541    12.564    12.587    12.611    12.631    12.654    12.674    12.694    12.714    12.739    12.756    12.778    12.798    12.820    12.838    12.857    12.877    12.894    12.915    12.937    12.954    12.976    12.996    13.016    13.036    13.059    13.078    13.098    13.120    13.141    13.160    13.180    13.198    13.218    13.239    13.258    13.281    13.303    13.324    13.347    13.370    13.390    13.412    13.436    13.456    13.477    13.494    13.515    13.533    13.552    13.566    13.580    13.599    13.618    13.635    13.648    13.665    13.685    13.702    13.724    13.741    13.755    13.774    13.793    13.813    13.827    13.846    13.871    13.885    13.900    13.919    13.935    13.946    13.961    13.972    13.983    13.998    14.012    14.024    14.037    14.049    14.063    14.078    14.091    14.100    14.113    14.126    14.137    14.146    14.163    14.173    14.182    14.194    14.207    14.217    14.228    14.240    14.250    14.262    14.274    14.279    14.287    14.297    14.305    14.317    14.323    14.333    14.345    14.352    14.360    14.367    14.378    14.390    14.404    14.411    14.422    14.438    14.446    14.455    14.464    14.485    14.494    14.504    14.520    14.526    14.535    14.546    14.556    14.564    14.574    14.583    14.604    14.615    14.624    14.631    14.640    14.655    14.660    14.672    14.680    14.702    14.712    14.721    14.729    14.743    14.749    14.762    14.772    14.780    14.792    14.814    14.824    14.835    14.842    14.853    14.863    14.870    14.872    14.881    14.904    14.912    14.921    14.930    14.941    14.946    14.953    14.957    14.962    14.981    14.991    15.027    15.030    15.035    15.046    15.054    15.059    15.074    15.081    15.102    15.105    15.110    15.115    15.135    15.140    15.147    15.157    15.171    15.182    15.187    15.192    15.198    15.210    15.220    15.224    15.231    15.241    15.249    15.259    15.267    15.278    15.289    15.294    15.309    15.316    15.324    15.328    15.343    15.345    15.359    15.361    15.383    15.391    15.395    15.413    15.420    15.429    15.439    15.449    15.455    15.460    15.477    15.486    15.491    15.498    15.505    15.511    15.522    15.528    15.539    15.548    15.563    15.566    15.578    15.585    15.596    15.604    15.612    15.624    15.629    15.654    15.663    15.670    15.680    15.686    15.690    15.699    15.707    15.712    15.715    15.718    15.720    15.722    15.724    15.722    15.722    15.724    15.724    15.724    15.722    15.720    15.718    15.716    15.713    15.707    15.699    15.690    15.688    15.675    15.668    15.661    15.632    15.627    15.622    15.616    15.607    15.602    15.598    15.585    15.573    15.564    15.559    15.548    15.543    15.539    15.523    15.511    15.500    15.491    15.483    15.477    15.469    15.463    15.455    15.446    15.433    15.426    15.418    15.409    15.396    15.389    15.383    15.377    15.363    15.359    15.352    15.343    15.330    15.322    15.314    15.298    15.294    15.291    15.285    15.267    15.263    15.256    15.248    15.243    15.231    15.228    15.218    15.207    15.196    15.187    15.185    15.166    15.158    15.155    15.149    15.147    15.137    15.127    15.121    15.110    15.102
     5.204     5.212     5.204     5.210     5.208     5.210     5.204     5.204     5.200     5.167     5.202     5.206     5.204     5.212     5.218     5.208     5.216     5.210     5.204     5.210     5.202     5.170     5.163     5.169     5.163     5.169     5.202     5.169     5.200     5.208     5.210     5.200     5.165     5.157     5.165     5.202     5.206     5.218     5.204     5.168     5.172     5.165     5.157     5.167     5.200     5.157     5.150     5.157     5.200     5.192     5.200     5.194     5.200     5.168     5.198     5.165     5.210     5.202     5.194     5.167     5.198     5.204     5.206     5.200     5.165     5.157     5.150     5.157     5.168     5.163     5.156     5.163     5.156     5.163     5.156     5.163     5.168     5.172     5.167     5.157     5.167     5.161     5.156     5.149     5.156     5.165     5.172     5.167     5.200     5.165     5.157     5.165     5.157     5.167     5.173     5.156     5.161     5.167     5.159     5.165     5.168     5.161     5.167     5.161     5.167     5.163     5.168     5.200     5.216     5.208     5.200     5.212     5.206     5.210     5.167     5.171     5.165     5.210     5.165     5.204     5.210     5.200     5.212     5.202     5.206     5.202     5.196     5.202     5.212     5.208     5.212     5.210     5.200     5.210     5.204     5.212     5.206     5.216     5.222     5.212     5.220     5.212     5.202     5.210     5.217     5.212     5.217     5.210     5.210     5.208     5.216     5.208     5.210     5.206     5.214     5.217     5.229     5.237     5.246     5.248     5.239     5.246     5.254     5.246     5.239     5.246     5.241     5.248     5.322     5.316     5.320     5.311     5.318     5.320     5.316     5.324     5.280     5.327     5.280     5.325     5.332     5.331     5.327     5.332     5.329     5.324     5.322     5.316     5.335     5.336     5.331     5.327     5.322     5.329     5.329     5.324     5.329     5.327     5.331     5.325     5.322     5.329     5.325     5.325     5.337     5.331     5.340     5.322     5.337     5.327     5.324     5.331     5.324     5.329     5.335     5.327     5.324     5.333     5.325     5.322     5.327     5.327     5.345     5.331     5.338     5.331     5.337     5.333     5.342     5.340     5.336     5.338     5.336     5.340     5.340     5.333     5.331     5.333     5.331     5.335     5.338     5.336     5.332     5.338     5.341     5.342     5.346     5.333     5.338     5.333     5.327     5.348     5.341     5.337     5.338     5.324     5.327     5.335     5.331     5.337     5.329     5.336     5.331     5.336     5.333     5.337     5.352     5.352     5.354     5.352     5.350     5.332     5.348     5.337     5.329     5.333     5.329     5.335     5.318     5.325     5.320     5.318     5.322     5.316     5.318     5.315     5.320     5.300     5.315     5.311     5.296     5.300     5.303     5.280     5.303     5.280     5.273     5.277     5.277     5.299     5.280     5.246     5.239     5.246     5.241     5.248     5.264     5.275     5.277     5.277     5.281     5.277     5.285     5.279     5.285     5.273     5.264     5.251     5.263     5.250     5.212     5.233     5.239     5.248     5.261     5.250     5.269     5.251     5.256     5.255     5.250     5.252     5.246     5.224     5.217     5.210     5.231     5.250     5.212     5.217     5.210     5.217     5.229     5.224     5.214     5.202     5.210     5.202     5.208     5.200     5.208     5.165     5.157     5.165     5.200     5.165     5.157     5.149     5.156     5.148     5.116     5.083     5.076     5.076     5.075     5.069     5.075     5.067     5.069     5.067     5.069     5.067     5.075     5.069     5.075     5.076     5.076     5.078     5.075     5.075     5.075     5.075     5.073     5.067     5.075     5.075     5.075     5.076     5.076     5.121     5.157     5.086     5.076     5.075     5.075     5.073     5.075     5.073     5.082     5.116     5.086     5.080     5.075     5.076     5.075     5.082     5.083     5.082     5.076     5.075     5.075     5.075     5.073     5.067     5.073     5.067     5.067     5.067     5.069     5.067     5.069     5.067     5.067     5.067     5.067     5.067     5.069     5.067     5.073     5.067     5.073     5.075     5.075     5.082     5.087     5.076     5.075     5.073     5.075     5.073     5.073     5.073     5.073     5.073     5.069     5.073     5.069     5.073     5.075     5.075     5.075     5.075     5.082     5.083     5.116     5.116     5.149     5.157     5.204     5.214     5.222     5.226     5.216     5.208     5.216     5.210     5.216     5.210     5.200     5.224     5.233     5.229     5.229     5.235     5.222     5.216     5.210     5.216     5.210     5.217     5.229     5.222     5.214     5.206     5.214     5.224     5.231     5.239     5.206     5.244     5.241     5.246     5.252     5.246     5.252     5.246     5.248     5.248     5.246     5.252     5.244     5.246     5.237     5.241     5.237     5.244     5.237     5.250     5.254     5.250     5.253     5.246     5.252     5.212     5.218     5.224     5.217     5.208     5.217     5.239     5.263     5.287     5.281     5.292     5.265     5.275     5.310     5.266     5.280     5.285     5.280     5.260     5.280     5.256     5.281     5.332     5.315     5.269     5.273     5.281     5.329     5.280     5.329     5.332     5.332     5.277     5.280     5.338     5.279     5.341     5.327     5.332     5.356     5.354     5.352     5.356     5.333     5.357     5.357     5.356     5.359     5.356     5.354     5.359     5.359     5.357     5.357     5.340     5.335     5.336     5.333     5.341     5.342     5.338     5.333     5.337     5.349     5.341     5.344     5.341     5.349     5.349     5.346     5.352     5.349     5.352     5.354     5.352     5.357     5.359     5.357     5.357     5.365     5.357     5.377     5.381     5.398     5.391     5.359     5.361     5.368     5.403     5.405     5.435     5.428     5.433     5.435     5.433     5.430     5.432     5.428     5.430     5.437     5.439     5.428     5.433     5.439     5.441     5.444     5.439     5.435     5.437     5.433     5.444     5.437     5.435     5.433     5.466     5.466     5.476     5.477     5.465     5.459     5.465     5.471     5.468     5.469     5.465     5.466     5.481     5.487     5.492     5.492     5.487     5.490     5.514     5.515     5.510     5.502     5.504     5.515     5.520     5.523     5.520     5.524     5.521     5.530     5.533     5.526     5.535     5.538     5.546     5.549     5.552     5.552     5.557     5.556     5.570     5.563     5.570     5.566     5.563     5.568     5.593     5.591     5.595     5.598     5.605     5.607     5.612     5.611     5.612     5.614     5.617     5.620     5.618     5.621     5.623     5.625     5.626     5.625     5.628     5.631     5.629     5.628     5.637     5.642     5.644     5.647     5.645     5.648     5.652     5.652     5.658     5.660     5.658     5.669     5.669     5.672     5.676     5.677     5.676     5.679     5.679     5.682     5.686     5.686     5.682     5.686     5.688     5.691     5.692     5.697     5.697     5.696     5.697     5.700     5.702     5.704     5.705     5.707     5.708     5.710     5.711     5.715     5.716     5.719     5.721     5.721     5.721     5.723     5.726     5.728     5.731     5.732     5.735     5.738     5.740     5.744     5.745     5.747     5.751     5.751     5.756     5.757     5.760     5.764     5.767     5.772     5.774     5.777     5.783     5.788     5.793     5.798     5.803     5.808     5.814     5.819     5.822     5.822     5.824     5.826     5.826     5.826     5.827     5.829     5.831     5.831     5.835     5.835     5.836     5.838     5.839     5.839     5.839     5.840     5.843     5.843     5.845     5.846     5.849     5.850     5.852     5.854     5.856     5.856     5.857     5.861     5.863     5.863     5.865     5.867     5.868     5.871     5.872     5.874     5.875     5.878     5.879     5.882     5.883     5.887     5.889     5.892     5.894     5.897     5.898     5.900     5.902     5.905     5.907     5.909     5.911     5.913     5.916     5.918     5.920     5.921     5.924     5.925     5.927     5.930     5.932     5.935     5.937     5.940     5.942     5.945     5.949     5.950     5.952     5.954     5.956     5.956     5.961     5.962     5.964     5.968     5.971     5.973     5.975     5.978     5.981     5.983     5.985     5.985     5.989     5.992     5.995     5.996     5.997     6.000     6.002     6.006     6.007     6.011     6.013     6.014     6.016     6.020     6.022     6.024     6.026     6.028     6.029     6.031     6.033     6.036     6.037     6.039     6.042     6.044     6.046     6.048     6.052     6.055     6.057     6.059     6.061     6.062     6.064     6.066     6.067     6.068     6.070     6.073     6.077     6.078     6.080     6.082     6.083     6.085     6.088     6.089     6.091     6.092     6.094     6.097     6.099     6.100     6.102     6.105     6.107     6.110     6.112     6.116     6.119     6.120     6.123     6.125     6.127     6.129     6.132     6.133     6.135     6.139     6.140     6.143     6.146     6.148     6.150     6.154     6.157     6.159     6.163     6.164     6.168     6.171     6.172     6.174     6.175     6.177     6.179     6.182     6.183     6.185     6.189     6.190     6.193     6.195     6.196     6.198     6.202     6.204     6.205     6.207     6.208     6.210     6.211     6.213     6.216     6.219     6.221     6.224     6.226     6.228     6.232     6.233     6.235     6.238     6.238     6.240     6.241     6.243     6.246     6.250     6.250     6.252     6.254     6.256     6.257     6.261     6.265     6.265     6.269     6.272     6.269     6.276     6.275     6.281     6.285     6.289     6.291     6.294     6.296     6.298     6.299     6.302     6.303     6.306     6.308     6.311     6.314     6.316     6.318     6.322     6.323     6.325     6.328     6.330     6.333     6.336     6.343     6.345     6.347     6.352     6.354     6.359     6.359     6.362     6.364     6.367     6.370     6.372     6.374     6.376     6.379     6.383     6.386     6.390     6.404     6.407     6.407     6.412     6.412     6.414     6.417     6.421     6.424     6.429     6.430     6.437     6.438     6.441     6.445     6.448     6.452     6.456     6.457     6.463     6.469     6.485     6.488     6.493     6.493     6.496     6.496     6.498     6.502     6.505     6.508     6.511     6.514     6.519     6.522     6.527     6.535     6.539     6.542     6.545     6.549     6.555     6.561     6.564     6.569     6.572     6.578     6.582     6.585     6.589     6.595     6.602     6.606     6.610     6.614     6.619     6.624     6.630     6.633     6.639     6.643     6.646     6.652     6.657     6.663     6.666     6.672     6.675     6.680     6.686     6.692     6.698     6.702     6.707     6.713     6.720     6.726     6.732     6.735     6.741     6.747     6.753     6.760     6.768     6.776     6.785     6.794     6.804     6.814     6.824     6.835     6.848     6.860     6.872     6.885     6.897     6.910     6.924     6.937     6.950     6.965     6.980     6.997     7.013     7.030     7.048     7.064     7.082     7.099     7.118     7.137     7.155     7.176     7.196     7.219     7.240     7.261     7.281     7.302     7.319     7.338     7.356     7.375     7.394     7.413     7.431     7.450     7.469     7.488     7.506     7.524     7.544     7.562     7.580     7.600     7.617     7.637     7.655     7.674     7.694     7.714     7.732     7.752     7.770     7.791     7.810     7.829     7.848     7.865     7.885     7.903     7.920     7.939     7.957     7.973     7.992     8.009     8.025     8.042     8.059     8.077     8.093     8.111     8.127     8.145     8.163     8.179     8.198     8.214     8.233     8.249     8.267     8.285     8.303     8.320     8.337     8.355     8.374     8.390     8.407     8.427     8.445     8.461     8.481     8.499     8.516     8.533     8.554     8.570     8.590     8.608     8.626     8.642     8.663     8.681     8.698     8.719     8.738     8.755     8.773     8.793     8.811     8.831     8.850     8.868     8.887     8.906     8.924     8.940     8.959     8.978     8.995     9.014     9.033     9.054     9.071     9.089     9.105     9.122     9.139     9.155     9.172     9.186     9.202     9.218     9.233     9.249     9.263     9.277     9.290     9.305     9.320     9.331     9.345     9.357     9.370     9.383     9.397     9.409     9.420     9.433     9.444     9.456     9.467     9.479     9.490     9.502     9.512     9.526     9.535     9.546     9.556     9.569     9.580     9.593     9.605     9.616     9.626     9.637     9.652     9.662     9.673     9.687     9.699     9.710     9.722     9.735     9.746     9.758     9.771     9.783     9.795     9.807     9.818     9.832     9.846     9.858     9.872     9.882     9.897     9.907     9.922     9.935     9.946     9.963     9.975     9.987    10.004    10.016    10.028    10.044    10.058    10.071    10.085    10.099    10.113    10.125    10.139    10.154    10.169    10.183    10.197    10.212    10.228    10.240    10.254    10.269    10.283    10.298    10.311    10.326    10.340    10.352    10.368    10.382    10.394    10.410    10.424    10.438    10.450    10.463    10.478    10.491    10.507    10.518    10.532    10.546    10.562    10.573    10.588    10.601    10.617    10.631    10.646    10.659    10.673    10.685    10.701    10.714    10.729    10.744    10.756    10.772    10.785    10.804    10.815    10.829    10.843    10.855    10.872    10.887    10.902    10.917    10.933    10.950    10.965    10.983    10.998    11.016    11.031    11.046    11.063    11.080    11.094    11.112    11.129    11.144    11.162    11.180    11.195    11.209    11.227    11.243    11.261    11.275    11.293    11.311    11.330    11.350    11.364    11.382    11.398    11.416    11.435    11.454    11.470    11.490    11.510    11.527    11.547    11.568    11.587    11.609    11.626    11.649    11.667    11.691    11.710    11.733    11.752    11.773    11.792    11.813    11.835    11.854    11.875    11.899    11.920    11.943    11.963    11.987    12.011    12.033    12.055    12.080    12.099    12.126    12.149    12.172    12.195    12.215    12.242    12.266    12.289    12.310    12.337    12.362    12.386    12.410    12.433    12.457    12.481    12.505    12.529    12.555    12.577    12.599    12.624    12.644    12.666    12.687    12.709    12.731    12.751    12.772    12.795    12.813    12.831    12.854    12.873    12.894    12.913    12.930    12.951    12.972    12.992    13.014    13.035    13.050    13.072    13.093    13.111    13.137    13.157    13.178    13.198    13.217    13.235    13.258    13.276    13.298    13.323    13.345    13.367    13.389    13.410    13.430    13.450    13.474    13.494    13.513    13.535    13.555    13.572    13.587    13.605    13.620    13.638    13.658    13.673    13.690    13.706    13.727    13.742    13.762    13.778    13.796    13.811    13.830    13.850    13.862    13.879    13.892    13.905    13.916    13.933    13.944    13.959    13.971    13.983    13.998    14.009    14.020    14.035    14.046    14.061    14.072    14.085    14.098    14.108    14.122    14.135    14.141    14.157    14.169    14.181    14.194    14.203    14.214    14.228    14.235    14.245    14.254    14.266    14.275    14.285    14.293    14.302    14.307    14.321    14.331    14.338    14.348    14.355    14.362    14.372    14.381    14.394    14.405    14.416    14.430    14.440    14.449    14.457    14.468    14.489    14.502    14.511    14.523    14.531    14.544    14.549    14.558    14.569    14.578    14.597    14.612    14.620    14.628    14.638    14.644    14.659    14.667    14.680    14.692    14.704    14.724    14.731    14.740    14.746    14.754    14.768    14.775    14.787    14.796    14.822    14.831    14.844    14.849    14.860    14.868    14.874    14.879    14.898    14.910    14.924    14.927    14.940    14.948    14.953    14.957    14.963    14.975    14.987    14.998    15.027    15.038    15.045    15.048    15.055    15.070    15.079    15.089    15.105    15.112    15.119    15.135    15.140    15.146    15.152    15.165    15.182    15.189    15.196    15.199    15.211    15.218    15.226    15.229    15.245    15.249    15.256    15.263    15.277    15.285    15.294    15.303    15.319    15.324    15.328    15.345    15.352    15.359    15.364    15.380    15.389    15.393    15.405    15.420    15.426    15.439    15.449    15.455    15.460    15.470    15.483    15.494    15.500    15.507    15.513    15.520    15.531    15.539    15.546    15.562    15.569    15.580    15.583    15.590    15.604    15.609    15.620    15.629    15.654    15.660    15.667    15.680    15.686    15.691    15.696    15.707    15.712    15.715    15.718    15.720    15.722    15.724    15.724    15.722    15.724    15.722    15.722    15.722    15.720    15.718    15.715    15.712    15.706    15.699    15.691    15.686    15.683    15.668    15.656    15.639    15.629    15.624    15.616    15.611    15.602    15.598    15.590    15.572    15.569    15.559    15.554    15.544    15.539    15.516    15.513    15.505    15.491    15.485    15.478    15.470    15.466    15.458    15.446    15.433    15.426    15.422    15.409    15.400    15.396    15.385    15.379    15.363    15.359    15.354    15.348    15.330    15.322    15.319    15.300    15.294    15.291    15.285    15.276    15.263    15.259    15.252    15.244    15.233    15.228    15.220    15.211    15.199    15.194    15.185    15.169    15.161    15.157    15.153    15.147    15.142    15.131    15.122    15.113    15.105
     5.212     5.204     5.214     5.206     5.210     5.210     5.212     5.200     5.168     5.200     5.206     5.204     5.198     5.208     5.202     5.212     5.204     5.212     5.214     5.202     5.204     5.163     5.170     5.163     5.169     5.163     5.169     5.198     5.168     5.198     5.206     5.206     5.200     5.165     5.200     5.192     5.202     5.210     5.214     5.202     5.168     5.172     5.167     5.172     5.169     5.165     5.192     5.202     5.167     5.159     5.165     5.157     5.165     5.157     5.150     5.156     5.165     5.214     5.202     5.212     5.202     5.214     5.202     5.194     5.157     5.150     5.156     5.149     5.157     5.206     5.163     5.156     5.163     5.156     5.149     5.156     5.163     5.194     5.200     5.168     5.172     5.168     5.163     5.157     5.165     5.159     5.165     5.172     5.167     5.200     5.167     5.202     5.196     5.202     5.168     5.161     5.167     5.157     5.165     5.200     5.165     5.168     5.172     5.167     5.163     5.168     5.200     5.210     5.208     5.200     5.168     5.200     5.217     5.210     5.200     5.165     5.200     5.165     5.202     5.167     5.200     5.168     5.200     5.206     5.204     5.206     5.204     5.206     5.202     5.210     5.222     5.217     5.210     5.206     5.212     5.206     5.216     5.210     5.231     5.224     5.229     5.233     5.210     5.217     5.210     5.217     5.212     5.217     5.208     5.216     5.208     5.216     5.208     5.210     5.208     5.216     5.222     5.231     5.239     5.248     5.322     5.325     5.329     5.322     5.246     5.254     5.248     5.324     5.329     5.325     5.331     5.325     5.329     5.322     5.327     5.322     5.329     5.325     5.300     5.335     5.329     5.325     5.331     5.331     5.336     5.331     5.325     5.337     5.331     5.332     5.327     5.306     5.327     5.336     5.335     5.331     5.327     5.333     5.331     5.332     5.335     5.329     5.335     5.331     5.337     5.336     5.332     5.336     5.331     5.337     5.329     5.336     5.331     5.331     5.336     5.342     5.345     5.348     5.350     5.333     5.352     5.333     5.348     5.337     5.341     5.337     5.332     5.340     5.342     5.344     5.344     5.337     5.341     5.345     5.344     5.342     5.333     5.338     5.333     5.338     5.338     5.335     5.338     5.338     5.344     5.340     5.346     5.348     5.349     5.345     5.344     5.338     5.352     5.352     5.335     5.331     5.324     5.341     5.345     5.332     5.346     5.331     5.335     5.333     5.337     5.344     5.350     5.352     5.354     5.354     5.345     5.354     5.333     5.331     5.333     5.336     5.332     5.336     5.336     5.322     5.325     5.322     5.318     5.324     5.320     5.318     5.316     5.318     5.311     5.294     5.311     5.306     5.306     5.305     5.308     5.275     5.280     5.273     5.310     5.275     5.246     5.241     5.217     5.239     5.246     5.253     5.287     5.271     5.271     5.273     5.279     5.283     5.277     5.280     5.277     5.269     5.266     5.269     5.258     5.269     5.250     5.254     5.231     5.239     5.271     5.271     5.277     5.271     5.251     5.248     5.252     5.233     5.226     5.217     5.208     5.217     5.212     5.244     5.157     5.210     5.217     5.226     5.235     5.231     5.222     5.212     5.202     5.210     5.204     5.210     5.217     5.246     5.210     5.216     5.168     5.200     5.167     5.157     5.150     5.156     5.149     5.116     5.116     5.083     5.083     5.076     5.076     5.075     5.076     5.075     5.076     5.076     5.082     5.076     5.083     5.114     5.110     5.116     5.083     5.083     5.082     5.076     5.076     5.075     5.082     5.083     5.083     5.114     5.117     5.156     5.206     5.121     5.087     5.083     5.076     5.082     5.076     5.082     5.087     5.149     5.163     5.087     5.083     5.087     5.116     5.116     5.117     5.114     5.108     5.087     5.083     5.076     5.076     5.075     5.076     5.075     5.075     5.075     5.075     5.075     5.075     5.075     5.075     5.075     5.075     5.075     5.075     5.075     5.075     5.075     5.082     5.076     5.082     5.087     5.163     5.083     5.087     5.082     5.076     5.082     5.076     5.082     5.076     5.076     5.075     5.076     5.075     5.076     5.076     5.083     5.083     5.083     5.116     5.121     5.156     5.149     5.171     5.204     5.214     5.208     5.216     5.224     5.224     5.229     5.224     5.231     5.226     5.233     5.235     5.237     5.217     5.237     5.231     5.224     5.214     5.206     5.216     5.208     5.217     5.212     5.208     5.216     5.208     5.214     5.206     5.217     5.239     5.206     5.229     5.235     5.243     5.212     5.248     5.254     5.248     5.254     5.246     5.253     5.248     5.250     5.246     5.251     5.231     5.250     5.241     5.233     5.243     5.256     5.257     5.253     5.248     5.224     5.217     5.252     5.256     5.217     5.224     5.231     5.253     5.248     5.269     5.290     5.287     5.299     5.303     5.269     5.269     5.269     5.290     5.280     5.329     5.264     5.255     5.299     5.333     5.329     5.280     5.277     5.338     5.322     5.280     5.329     5.333     5.338     5.337     5.280     5.342     5.340     5.341     5.337     5.332     5.337     5.333     5.354     5.357     5.356     5.356     5.357     5.357     5.349     5.363     5.357     5.363     5.363     5.363     5.365     5.367     5.363     5.338     5.344     5.337     5.349     5.348     5.356     5.340     5.357     5.346     5.350     5.352     5.356     5.356     5.350     5.352     5.356     5.359     5.363     5.367     5.349     5.354     5.365     5.363     5.363     5.368     5.363     5.359     5.385     5.394     5.387     5.401     5.365     5.401     5.424     5.412     5.433     5.433     5.413     5.437     5.432     5.433     5.432     5.436     5.440     5.441     5.433     5.437     5.444     5.445     5.444     5.443     5.444     5.441     5.440     5.445     5.441     5.465     5.440     5.468     5.473     5.471     5.477     5.480     5.482     5.481     5.479     5.459     5.479     5.465     5.507     5.465     5.507     5.509     5.504     5.487     5.493     5.498     5.493     5.515     5.509     5.502     5.505     5.515     5.510     5.526     5.529     5.521     5.524     5.535     5.535     5.535     5.532     5.533     5.552     5.554     5.556     5.557     5.556     5.563     5.564     5.561     5.568     5.571     5.568     5.577     5.597     5.597     5.593     5.609     5.612     5.609     5.614     5.616     5.618     5.617     5.621     5.620     5.623     5.626     5.626     5.628     5.628     5.633     5.631     5.635     5.628     5.635     5.641     5.647     5.648     5.649     5.652     5.652     5.657     5.658     5.661     5.661     5.669     5.669     5.674     5.676     5.677     5.676     5.682     5.681     5.685     5.689     5.688     5.689     5.691     5.694     5.696     5.699     5.702     5.700     5.702     5.702     5.704     5.707     5.707     5.708     5.708     5.711     5.713     5.715     5.717     5.719     5.721     5.723     5.724     5.726     5.728     5.729     5.731     5.732     5.733     5.735     5.738     5.742     5.745     5.747     5.749     5.753     5.756     5.757     5.760     5.763     5.765     5.768     5.772     5.776     5.779     5.783     5.788     5.793     5.798     5.803     5.809     5.815     5.820     5.826     5.827     5.829     5.831     5.832     5.832     5.832     5.836     5.835     5.836     5.839     5.840     5.840     5.842     5.842     5.843     5.845     5.846     5.848     5.852     5.849     5.852     5.852     5.856     5.856     5.857     5.859     5.859     5.861     5.863     5.865     5.868     5.868     5.869     5.870     5.871     5.877     5.878     5.880     5.881     5.882     5.885     5.887     5.889     5.890     5.894     5.895     5.898     5.902     5.902     5.904     5.907     5.909     5.913     5.913     5.916     5.918     5.920     5.921     5.922     5.925     5.928     5.930     5.932     5.935     5.939     5.940     5.942     5.945     5.947     5.950     5.952     5.954     5.956     5.957     5.961     5.962     5.966     5.967     5.970     5.973     5.975     5.978     5.979     5.981     5.983     5.985     5.989     5.992     5.993     5.996     5.999     6.000     6.002     6.006     6.007     6.009     6.013     6.014     6.018     6.020     6.022     6.024     6.026     6.028     6.031     6.031     6.035     6.036     6.037     6.039     6.040     6.043     6.048     6.049     6.050     6.054     6.055     6.057     6.059     6.062     6.066     6.066     6.067     6.070     6.072     6.073     6.075     6.078     6.080     6.083     6.085     6.086     6.088     6.089     6.091     6.094     6.095     6.097     6.099     6.102     6.103     6.105     6.107     6.110     6.112     6.116     6.117     6.119     6.122     6.125     6.127     6.130     6.131     6.133     6.135     6.139     6.142     6.143     6.145     6.148     6.152     6.154     6.156     6.159     6.163     6.164     6.168     6.171     6.172     6.174     6.175     6.179     6.180     6.182     6.185     6.187     6.189     6.192     6.193     6.195     6.198     6.199     6.202     6.205     6.207     6.208     6.210     6.211     6.213     6.214     6.216     6.219     6.223     6.224     6.226     6.228     6.230     6.233     6.235     6.237     6.238     6.240     6.244     6.244     6.246     6.248     6.250     6.254     6.256     6.257     6.261     6.261     6.263     6.266     6.269     6.272     6.273     6.277     6.282     6.285     6.287     6.292     6.291     6.294     6.294     6.298     6.299     6.302     6.303     6.306     6.308     6.311     6.314     6.318     6.318     6.320     6.323     6.325     6.327     6.330     6.332     6.337     6.341     6.344     6.348     6.349     6.352     6.355     6.357     6.362     6.362     6.365     6.368     6.372     6.374     6.377     6.379     6.381     6.390     6.394     6.402     6.405     6.409     6.409     6.410     6.415     6.419     6.419     6.421     6.427     6.430     6.432     6.437     6.441     6.443     6.446     6.448     6.452     6.456     6.459     6.463     6.474     6.485     6.488     6.491     6.494     6.498     6.498     6.499     6.503     6.506     6.511     6.514     6.519     6.523     6.530     6.533     6.535     6.539     6.542     6.545     6.552     6.555     6.560     6.564     6.569     6.572     6.578     6.582     6.587     6.593     6.596     6.602     6.606     6.610     6.614     6.620     6.625     6.630     6.637     6.640     6.645     6.648     6.654     6.657     6.663     6.666     6.672     6.677     6.682     6.687     6.692     6.699     6.704     6.709     6.713     6.720     6.726     6.733     6.737     6.742     6.746     6.755     6.762     6.768     6.776     6.783     6.793     6.802     6.812     6.822     6.833     6.845     6.857     6.869     6.883     6.895     6.908     6.920     6.933     6.947     6.960     6.977     6.992     7.008     7.025     7.042     7.059     7.077     7.095     7.113     7.131     7.152     7.171     7.193     7.213     7.235     7.258     7.279     7.300     7.320     7.338     7.358     7.375     7.394     7.413     7.432     7.450     7.469     7.488     7.507     7.525     7.544     7.562     7.580     7.598     7.617     7.635     7.653     7.673     7.692     7.710     7.731     7.749     7.769     7.789     7.807     7.826     7.845     7.863     7.883     7.903     7.920     7.939     7.957     7.975     7.992     8.009     8.028     8.045     8.062     8.078     8.095     8.113     8.129     8.147     8.163     8.180     8.198     8.214     8.233     8.249     8.267     8.285     8.303     8.320     8.339     8.355     8.374     8.390     8.407     8.426     8.443     8.460     8.479     8.497     8.515     8.533     8.552     8.569     8.587     8.605     8.622     8.641     8.660     8.678     8.696     8.715     8.733     8.752     8.772     8.789     8.809     8.827     8.846     8.865     8.883     8.902     8.920     8.937     8.956     8.973     8.992     9.009     9.030     9.045     9.065     9.083     9.100     9.119     9.135     9.152     9.168     9.185     9.202     9.216     9.233     9.250     9.265     9.279     9.294     9.307     9.322     9.337     9.349     9.363     9.376     9.389     9.402     9.415     9.428     9.440     9.452     9.465     9.477     9.489     9.500     9.509     9.523     9.533     9.546     9.557     9.567     9.578     9.589     9.602     9.614     9.623     9.635     9.650     9.660     9.671     9.683     9.696     9.706     9.718     9.729     9.744     9.755     9.769     9.779     9.792     9.802     9.817     9.827     9.839     9.854     9.864     9.877     9.891     9.904     9.917     9.928     9.943     9.956     9.970     9.983     9.997    10.011    10.022    10.035    10.049    10.062    10.079    10.092    10.105    10.119    10.133    10.147    10.162    10.175    10.188    10.203    10.217    10.233    10.245    10.261    10.274    10.289    10.304    10.318    10.331    10.345    10.358    10.373    10.387    10.399    10.415    10.431    10.442    10.457    10.470    10.483    10.497    10.511    10.524    10.537    10.552    10.563    10.578    10.592    10.606    10.622    10.636    10.650    10.663    10.677    10.693    10.707    10.720    10.733    10.749    10.761    10.777    10.792    10.804    10.819    10.833    10.848    10.860    10.878    10.893    10.909    10.922    10.937    10.953    10.967    10.985    11.002    11.019    11.035    11.049    11.065    11.083    11.095    11.112    11.128    11.148    11.163    11.180    11.198    11.212    11.230    11.243    11.263    11.278    11.295    11.311    11.328    11.346    11.364    11.382    11.398    11.418    11.437    11.454    11.470    11.491    11.510    11.529    11.547    11.566    11.585    11.607    11.626    11.646    11.665    11.687    11.708    11.728    11.749    11.769    11.791    11.808    11.830    11.851    11.870    11.894    11.915    11.938    11.959    11.980    12.003    12.024    12.052    12.072    12.095    12.116    12.140    12.161    12.186    12.209    12.233    12.256    12.280    12.305    12.329    12.354    12.376    12.398    12.424    12.448    12.472    12.495    12.519    12.546    12.569    12.591    12.614    12.635    12.659    12.679    12.702    12.723    12.744    12.767    12.785    12.809    12.829    12.844    12.870    12.888    12.908    12.930    12.946    12.964    12.985    13.005    13.030    13.049    13.068    13.087    13.107    13.128    13.152    13.170    13.192    13.214    13.235    13.253    13.273    13.293    13.314    13.338    13.362    13.385    13.407    13.429    13.449    13.469    13.490    13.510    13.528    13.549    13.569    13.587    13.605    13.623    13.638    13.656    13.673    13.688    13.709    13.724    13.742    13.758    13.776    13.790    13.804    13.822    13.835    13.852    13.865    13.877    13.889    13.904    13.915    13.932    13.946    13.956    13.968    13.981    13.994    14.006    14.020    14.032    14.045    14.059    14.069    14.083    14.093    14.108    14.116    14.126    14.139    14.154    14.165    14.177    14.191    14.198    14.212    14.222    14.231    14.242    14.253    14.262    14.270    14.281    14.287    14.296    14.302    14.309    14.328    14.333    14.343    14.350    14.357    14.367    14.378    14.387    14.397    14.416    14.424    14.432    14.443    14.449    14.459    14.480    14.489    14.504    14.514    14.528    14.537    14.546    14.553    14.564    14.574    14.581    14.607    14.615    14.624    14.633    14.638    14.659    14.669    14.678    14.686    14.709    14.721    14.729    14.738    14.744    14.754    14.770    14.775    14.785    14.792    14.819    14.829    14.844    14.850    14.855    14.866    14.876    14.883    14.902    14.915    14.921    14.929    14.940    14.948    14.953    14.958    14.963    14.973    14.985    14.993    15.020    15.040    15.048    15.052    15.057    15.061    15.074    15.088    15.108    15.115    15.124    15.135    15.139    15.144    15.149    15.163    15.182    15.189    15.194    15.199    15.211    15.215    15.224    15.229    15.244    15.249    15.257    15.263    15.273    15.287    15.292    15.300    15.309    15.320    15.326    15.343    15.354    15.359    15.363    15.377    15.383    15.391    15.398    15.420    15.424    15.433    15.448    15.455    15.462    15.469    15.483    15.489    15.500    15.507    15.513    15.526    15.531    15.539    15.548    15.559    15.570    15.578    15.583    15.593    15.602    15.609    15.618    15.625    15.652    15.658    15.670    15.680    15.688    15.691    15.696    15.706    15.712    15.715    15.718    15.720    15.722    15.724    15.724    15.720    15.720    15.720    15.718    15.720    15.718    15.716    15.715    15.712    15.704    15.697    15.693    15.685    15.683    15.667    15.658    15.652    15.629    15.624    15.616    15.611    15.605    15.599    15.587    15.573    15.570    15.560    15.555    15.543    15.537    15.520    15.513    15.504    15.494    15.485    15.480    15.475    15.463    15.457    15.452    15.436    15.431    15.424    15.415    15.401    15.396    15.389    15.387    15.364    15.359    15.355    15.352    15.332    15.324    15.320    15.314    15.298    15.291    15.287    15.274    15.265    15.259    15.254    15.249    15.236    15.226    15.220    15.214    15.207    15.198    15.185    15.175    15.165    15.158    15.153    15.147    15.142    15.135    15.124    15.117    15.112
     5.206     5.214     5.204     5.210     5.206     5.214     5.204     5.212     5.200     5.210     5.202     5.208     5.206     5.200     5.204     5.202     5.204     5.202     5.165     5.212     5.165     5.194     5.165     5.194     5.165     5.170     5.163     5.169     5.200     5.168     5.200     5.202     5.194     5.200     5.167     5.200     5.194     5.212     5.204     5.196     5.202     5.169     5.200     5.167     5.200     5.192     5.202     5.167     5.157     5.165     5.157     5.165     5.157     5.165     5.157     5.165     5.200     5.208     5.210     5.200     5.212     5.202     5.206     5.202     5.167     5.157     5.149     5.156     5.149     5.200     5.212     5.165     5.157     5.150     5.156     5.150     5.156     5.163     5.208     5.202     5.194     5.163     5.169     5.163     5.194     5.165     5.200     5.168     5.200     5.196     5.204     5.198     5.204     5.198     5.200     5.168     5.159     5.165     5.157     5.165     5.214     5.202     5.168     5.172     5.168     5.200     5.168     5.202     5.210     5.190     5.200     5.210     5.212     5.202     5.204     5.200     5.210     5.202     5.194     5.202     5.168     5.200     5.210     5.202     5.208     5.206     5.214     5.204     5.210     5.202     5.210     5.218     5.214     5.239     5.248     5.217     5.210     5.206     5.212     5.233     5.210     5.243     5.218     5.210     5.217     5.210     5.217     5.224     5.217     5.208     5.216     5.208     5.216     5.208     5.216     5.217     5.217     5.224     5.233     5.254     5.315     5.333     5.333     5.327     5.277     5.327     5.289     5.296     5.325     5.332     5.329     5.331     5.335     5.331     5.324     5.331     5.318     5.333     5.337     5.329     5.338     5.333     5.337     5.335     5.332     5.335     5.340     5.331     5.338     5.332     5.338     5.331     5.345     5.331     5.336     5.337     5.333     5.336     5.333     5.337     5.329     5.337     5.332     5.348     5.345     5.344     5.341     5.342     5.337     5.332     5.337     5.341     5.338     5.344     5.335     5.340     5.344     5.342     5.336     5.338     5.335     5.338     5.333     5.357     5.337     5.349     5.349     5.352     5.352     5.354     5.341     5.356     5.352     5.352     5.342     5.340     5.337     5.340     5.337     5.341     5.344     5.348     5.342     5.349     5.344     5.348     5.344     5.352     5.352     5.354     5.356     5.354     5.354     5.348     5.356     5.357     5.356     5.354     5.333     5.338     5.332     5.338     5.333     5.337     5.361     5.357     5.346     5.349     5.356     5.356     5.350     5.333     5.331     5.335     5.331     5.335     5.338     5.336     5.332     5.329     5.332     5.331     5.332     5.327     5.324     5.327     5.322     5.322     5.320     5.313     5.280     5.283     5.305     5.300     5.308     5.280     5.273     5.280     5.289     5.280     5.252     5.248     5.252     5.246     5.239     5.231     5.280     5.287     5.271     5.279     5.283     5.280     5.283     5.283     5.277     5.271     5.239     5.246     5.239     5.248     5.262     5.248     5.226     5.231     5.277     5.271     5.275     5.273     5.275     5.260     5.257     5.252     5.246     5.224     5.217     5.210     5.233     5.239     5.237     5.217     5.208     5.217     5.237     5.250     5.262     5.233     5.239     5.233     5.214     5.256     5.246     5.239     5.217     5.210     5.216     5.208     5.216     5.168     5.202     5.165     5.157     5.149     5.156     5.148     5.116     5.116     5.087     5.083     5.087     5.083     5.087     5.108     5.087     5.116     5.116     5.149     5.118     5.149     5.117     5.117     5.087     5.083     5.087     5.116     5.114     5.117     5.116     5.148     5.156     5.163     5.200     5.156     5.122     5.116     5.117     5.087     5.083     5.089     5.122     5.156     5.206     5.149     5.156     5.148     5.156     5.149     5.156     5.149     5.117     5.121     5.116     5.117     5.114     5.083     5.083     5.083     5.076     5.083     5.083     5.083     5.083     5.083     5.087     5.083     5.087     5.083     5.087     5.083     5.087     5.083     5.087     5.116     5.114     5.121     5.157     5.170     5.122     5.089     5.117     5.116     5.117     5.087     5.116     5.087     5.114     5.087     5.116     5.087     5.117     5.116     5.148     5.117     5.149     5.156     5.165     5.212     5.206     5.214     5.222     5.217     5.212     5.231     5.235     5.235     5.229     5.235     5.239     5.202     5.210     5.217     5.206     5.229     5.233     5.231     5.208     5.214     5.208     5.216     5.210     5.206     5.214     5.210     5.216     5.206     5.200     5.239     5.233     5.214     5.206     5.212     5.246     5.253     5.252     5.248     5.253     5.257     5.256     5.250     5.253     5.248     5.250     5.244     5.251     5.243     5.246     5.239     5.233     5.241     5.248     5.248     5.226     5.217     5.210     5.248     5.269     5.254     5.250     5.271     5.289     5.275     5.277     5.283     5.251     5.214     5.273     5.277     5.280     5.305     5.280     5.305     5.271     5.333     5.280     5.289     5.329     5.306     5.337     5.338     5.344     5.344     5.280     5.336     5.332     5.337     5.338     5.283     5.348     5.348     5.280     5.340     5.350     5.352     5.359     5.367     5.359     5.365     5.361     5.368     5.367     5.367     5.349     5.363     5.361     5.357     5.367     5.365     5.345     5.350     5.345     5.346     5.352     5.354     5.344     5.381     5.365     5.367     5.357     5.359     5.357     5.361     5.357     5.356     5.354     5.363     5.367     5.367     5.346     5.373     5.367     5.372     5.369     5.371     5.375     5.381     5.385     5.389     5.401     5.368     5.407     5.401     5.396     5.361     5.441     5.413     5.445     5.435     5.428     5.440     5.439     5.435     5.430     5.444     5.426     5.437     5.444     5.449     5.448     5.445     5.448     5.445     5.449     5.452     5.454     5.457     5.461     5.471     5.468     5.472     5.476     5.485     5.487     5.489     5.487     5.482     5.468     5.510     5.510     5.487     5.481     5.509     5.487     5.515     5.505     5.502     5.523     5.520     5.514     5.504     5.505     5.505     5.498     5.535     5.540     5.538     5.540     5.541     5.533     5.538     5.535     5.543     5.554     5.557     5.559     5.554     5.556     5.561     5.568     5.564     5.573     5.574     5.568     5.573     5.580     5.600     5.563     5.587     5.612     5.616     5.618     5.616     5.620     5.621     5.621     5.621     5.626     5.629     5.629     5.631     5.633     5.635     5.638     5.637     5.640     5.642     5.640     5.648     5.652     5.654     5.655     5.654     5.657     5.661     5.664     5.666     5.666     5.672     5.677     5.676     5.679     5.682     5.682     5.689     5.689     5.691     5.691     5.691     5.694     5.694     5.697     5.699     5.702     5.702     5.704     5.707     5.708     5.708     5.711     5.713     5.713     5.713     5.716     5.719     5.721     5.723     5.724     5.726     5.728     5.729     5.731     5.732     5.733     5.735     5.737     5.740     5.742     5.744     5.747     5.749     5.751     5.754     5.757     5.760     5.761     5.764     5.767     5.770     5.774     5.777     5.781     5.785     5.790     5.795     5.798     5.805     5.809     5.815     5.820     5.826     5.829     5.832     5.833     5.833     5.835     5.838     5.839     5.842     5.840     5.845     5.845     5.846     5.848     5.849     5.852     5.852     5.850     5.854     5.854     5.856     5.856     5.856     5.857     5.861     5.861     5.863     5.865     5.867     5.867     5.869     5.868     5.872     5.872     5.874     5.879     5.879     5.881     5.882     5.885     5.885     5.887     5.890     5.892     5.895     5.895     5.898     5.900     5.902     5.905     5.907     5.909     5.911     5.913     5.916     5.919     5.920     5.921     5.923     5.925     5.927     5.931     5.932     5.935     5.937     5.940     5.944     5.945     5.947     5.950     5.952     5.954     5.957     5.959     5.961     5.962     5.966     5.967     5.970     5.971     5.975     5.976     5.979     5.983     5.985     5.988     5.989     5.990     5.993     5.996     5.997     6.000     6.004     6.006     6.007     6.009     6.013     6.014     6.018     6.020     6.022     6.024     6.026     6.028     6.029     6.031     6.035     6.036     6.038     6.040     6.042     6.045     6.047     6.049     6.052     6.055     6.057     6.059     6.062     6.062     6.064     6.066     6.067     6.070     6.072     6.073     6.075     6.078     6.082     6.083     6.085     6.088     6.089     6.091     6.092     6.094     6.095     6.099     6.100     6.102     6.103     6.105     6.109     6.110     6.112     6.114     6.117     6.120     6.122     6.123     6.127     6.129     6.131     6.133     6.137     6.139     6.140     6.143     6.146     6.148     6.152     6.154     6.156     6.157     6.161     6.164     6.168     6.169     6.172     6.173     6.175     6.178     6.180     6.182     6.185     6.187     6.190     6.192     6.193     6.196     6.198     6.199     6.204     6.205     6.207     6.208     6.211     6.213     6.214     6.216     6.219     6.221     6.223     6.224     6.228     6.230     6.232     6.233     6.235     6.237     6.240     6.241     6.243     6.246     6.247     6.250     6.252     6.254     6.256     6.257     6.261     6.263     6.265     6.266     6.271     6.271     6.276     6.276     6.281     6.283     6.287     6.289     6.292     6.294     6.294     6.298     6.302     6.303     6.303     6.306     6.308     6.313     6.313     6.316     6.318     6.322     6.325     6.325     6.327     6.330     6.332     6.336     6.339     6.341     6.345     6.352     6.354     6.355     6.357     6.359     6.362     6.364     6.367     6.370     6.372     6.376     6.377     6.383     6.385     6.389     6.405     6.404     6.409     6.410     6.410     6.414     6.419     6.421     6.421     6.426     6.426     6.430     6.437     6.440     6.441     6.445     6.448     6.452     6.454     6.457     6.461     6.463     6.474     6.488     6.491     6.491     6.494     6.496     6.499     6.503     6.506     6.509     6.512     6.515     6.520     6.523     6.529     6.532     6.535     6.539     6.542     6.547     6.552     6.555     6.561     6.564     6.569     6.572     6.576     6.581     6.585     6.591     6.596     6.602     6.605     6.610     6.614     6.619     6.627     6.633     6.637     6.642     6.646     6.649     6.654     6.659     6.663     6.668     6.673     6.677     6.683     6.687     6.693     6.698     6.704     6.709     6.713     6.719     6.726     6.732     6.738     6.744     6.749     6.755     6.762     6.770     6.776     6.783     6.792     6.800     6.811     6.820     6.831     6.842     6.854     6.867     6.880     6.891     6.904     6.917     6.930     6.944     6.957     6.972     6.987     7.003     7.018     7.036     7.054     7.072     7.090     7.107     7.126     7.145     7.165     7.185     7.207     7.229     7.253     7.276     7.297     7.319     7.338     7.356     7.375     7.394     7.413     7.432     7.450     7.469     7.488     7.507     7.525     7.544     7.562     7.580     7.598     7.616     7.635     7.653     7.671     7.691     7.709     7.728     7.747     7.766     7.785     7.804     7.824     7.842     7.861     7.881     7.900     7.920     7.937     7.955     7.975     7.993     8.011     8.028     8.045     8.064     8.080     8.096     8.114     8.131     8.147     8.167     8.181     8.200     8.216     8.233     8.252     8.269     8.287     8.303     8.318     8.337     8.355     8.374     8.390     8.407     8.426     8.443     8.460     8.479     8.496     8.515     8.530     8.550     8.568     8.585     8.603     8.622     8.639     8.656     8.676     8.692     8.712     8.732     8.748     8.768     8.786     8.804     8.822     8.841     8.861     8.879     8.898     8.917     8.933     8.952     8.968     8.988     9.004     9.024     9.040     9.059     9.078     9.098     9.115     9.133     9.150     9.167     9.183     9.200     9.216     9.233     9.249     9.265     9.280     9.294     9.310     9.324     9.337     9.352     9.366     9.381     9.394     9.406     9.420     9.433     9.447     9.459     9.471     9.485     9.496     9.509     9.521     9.530     9.540     9.553     9.565     9.578     9.588     9.599     9.613     9.623     9.633     9.645     9.657     9.670     9.683     9.692     9.704     9.715     9.729     9.741     9.753     9.765     9.776     9.791     9.800     9.815     9.826     9.837     9.850     9.859     9.872     9.883     9.900     9.912     9.924     9.937     9.948     9.965     9.978     9.987    10.002    10.016    10.030    10.042    10.055    10.071    10.083    10.098    10.114    10.125    10.139    10.154    10.167    10.182    10.197    10.212    10.226    10.238    10.252    10.267    10.279    10.295    10.307    10.324    10.338    10.350    10.366    10.379    10.392    10.406    10.420    10.433    10.450    10.462    10.477    10.490    10.504    10.517    10.529    10.544    10.557    10.571    10.585    10.598    10.612    10.627    10.641    10.652    10.671    10.681    10.696    10.712    10.724    10.739    10.753    10.767    10.781    10.794    10.807    10.822    10.837    10.851    10.869    10.882    10.898    10.911    10.928    10.939    10.954    10.972    10.986    11.003    11.020    11.037    11.051    11.069    11.083    11.098    11.116    11.132    11.149    11.165    11.181    11.197    11.214    11.230    11.244    11.263    11.278    11.295    11.313    11.328    11.350    11.364    11.383    11.399    11.418    11.437    11.453    11.472    11.490    11.508    11.529    11.546    11.566    11.583    11.604    11.624    11.645    11.665    11.685    11.705    11.726    11.745    11.765    11.787    11.807    11.827    11.848    11.869    11.889    11.910    11.933    11.954    11.975    12.000    12.020    12.044    12.065    12.091    12.113    12.133    12.157    12.179    12.202    12.225    12.248    12.270    12.298    12.320    12.344    12.366    12.387    12.413    12.438    12.464    12.489    12.511    12.535    12.558    12.580    12.605    12.628    12.649    12.673    12.695    12.717    12.739    12.757    12.780    12.802    12.824    12.843    12.862    12.886    12.905    12.922    12.946    12.966    12.983    13.003    13.022    13.044    13.061    13.082    13.104    13.120    13.144    13.165    13.186    13.209    13.230    13.250    13.273    13.293    13.312    13.333    13.355    13.379    13.403    13.423    13.444    13.465    13.483    13.505    13.524    13.545    13.560    13.585    13.602    13.618    13.637    13.656    13.674    13.690    13.707    13.722    13.741    13.755    13.769    13.782    13.796    13.811    13.821    13.835    13.848    13.862    13.876    13.889    13.901    13.912    13.928    13.945    13.952    13.967    13.978    13.991    14.003    14.013    14.028    14.039    14.050    14.061    14.076    14.089    14.098    14.110    14.119    14.131    14.144    14.157    14.171    14.181    14.194    14.205    14.214    14.225    14.237    14.247    14.257    14.265    14.274    14.283    14.290    14.296    14.305    14.318    14.328    14.338    14.345    14.353    14.362    14.371    14.380    14.392    14.402    14.419    14.425    14.435    14.444    14.454    14.462    14.485    14.495    14.509    14.523    14.535    14.542    14.549    14.560    14.570    14.578    14.590    14.605    14.622    14.629    14.637    14.644    14.667    14.676    14.685    14.693    14.712    14.723    14.738    14.744    14.752    14.766    14.773    14.782    14.792    14.810    14.833    14.841    14.852    14.855    14.868    14.874    14.876    14.902    14.914    14.922    14.930    14.941    14.946    14.955    14.958    14.963    14.979    14.985    14.991    15.028    15.033    15.045    15.049    15.055    15.059    15.070    15.073    15.102    15.118    15.122    15.132    15.140    15.144    15.153    15.161    15.175    15.190    15.196    15.203    15.211    15.216    15.224    15.229    15.241    15.252    15.259    15.263    15.272    15.278    15.294    15.298    15.307    15.319    15.328    15.343    15.354    15.357    15.361    15.375    15.381    15.391    15.398    15.420    15.424    15.433    15.442    15.457    15.463    15.469    15.480    15.491    15.495    15.507    15.513    15.520    15.531    15.541    15.546    15.557    15.569    15.577    15.585    15.595    15.599    15.607    15.614    15.625    15.652    15.661    15.670    15.678    15.685    15.691    15.696    15.707    15.710    15.716    15.718    15.720    15.722    15.724    15.724    15.724    15.722    15.720    15.722    15.720    15.718    15.716    15.715    15.712    15.707    15.699    15.693    15.685    15.681    15.665    15.660    15.652    15.631    15.624    15.618    15.611    15.605    15.599    15.590    15.577    15.573    15.566    15.562    15.544    15.539    15.527    15.511    15.505    15.498    15.488    15.482    15.475    15.466    15.460    15.454    15.439    15.431    15.424    15.418    15.409    15.398    15.391    15.387    15.366    15.363    15.357    15.355    15.330    15.326    15.324    15.316    15.300    15.292    15.289    15.285    15.265    15.259    15.256    15.252    15.233    15.228    15.222    15.216    15.212    15.196    15.190    15.177    15.169    15.161    15.155    15.149    15.142    15.135    15.128    15.118    15.113
     5.214     5.204     5.214     5.206     5.208     5.206     5.208     5.206     5.214     5.204     5.212     5.206     5.202     5.208     5.200     5.204     5.202     5.204     5.202     5.210     5.214     5.204     5.196     5.204     5.196     5.202     5.204     5.200     5.202     5.200     5.208     5.212     5.200     5.168     5.200     5.204     5.202     5.210     5.208     5.202     5.194     5.200     5.168     5.200     5.168     5.202     5.167     5.157     5.165     5.156     5.150     5.157     5.167     5.172     5.167     5.172     5.168     5.216     5.202     5.210     5.202     5.212     5.202     5.206     5.200     5.165     5.157     5.163     5.157     5.165     5.200     5.206     5.165     5.157     5.150     5.156     5.165     5.157     5.167     5.200     5.204     5.212     5.200     5.192     5.200     5.212     5.210     5.204     5.212     5.202     5.208     5.168     5.198     5.204     5.204     5.200     5.167     5.157     5.165     5.200     5.208     5.210     5.200     5.168     5.200     5.168     5.202     5.212     5.210     5.200     5.210     5.202     5.204     5.210     5.200     5.204     5.200     5.210     5.202     5.196     5.202     5.210     5.202     5.214     5.206     5.210     5.208     5.216     5.204     5.210     5.202     5.210     5.202     5.212     5.206     5.214     5.220     5.214     5.233     5.214     5.217     5.224     5.239     5.218     5.210     5.217     5.212     5.217     5.222     5.217     5.222     5.217     5.222     5.217     5.217     5.217     5.224     5.231     5.239     5.246     5.297     5.331     5.337     5.333     5.336     5.333     5.297     5.324     5.331     5.336     5.332     5.337     5.331     5.333     5.341     5.338     5.333     5.337     5.333     5.337     5.335     5.341     5.337     5.340     5.337     5.341     5.333     5.336     5.341     5.331     5.331     5.336     5.342     5.335     5.338     5.335     5.338     5.332     5.340     5.341     5.342     5.344     5.348     5.333     5.332     5.338     5.348     5.338     5.341     5.337     5.342     5.346     5.349     5.350     5.350     5.345     5.340     5.337     5.340     5.333     5.361     5.344     5.340     5.356     5.342     5.345     5.346     5.352     5.352     5.361     5.356     5.359     5.352     5.350     5.348     5.345     5.357     5.341     5.354     5.344     5.350     5.352     5.350     5.350     5.348     5.344     5.346     5.342     5.356     5.356     5.350     5.352     5.357     5.359     5.363     5.359     5.342     5.359     5.338     5.341     5.340     5.344     5.365     5.367     5.365     5.363     5.361     5.352     5.354     5.359     5.357     5.350     5.359     5.331     5.335     5.341     5.333     5.338     5.336     5.333     5.337     5.332     5.331     5.325     5.331     5.325     5.324     5.327     5.318     5.324     5.300     5.316     5.300     5.306     5.322     5.318     5.299     5.318     5.285     5.290     5.308     5.252     5.305     5.252     5.231     5.208     5.216     5.262     5.294     5.290     5.287     5.287     5.280     5.275     5.275     5.280     5.218     5.281     5.248     5.253     5.246     5.269     5.248     5.239     5.271     5.269     5.277     5.279     5.281     5.271     5.263     5.262     5.258     5.257     5.251     5.248     5.241     5.244     5.243     5.239     5.217     5.224     5.231     5.252     5.256     5.269     5.210     5.265     5.264     5.217     5.224     5.217     5.222     5.217     5.210     5.217     5.210     5.217     5.210     5.216     5.167     5.157     5.163     5.156     5.150     5.156     5.149     5.117     5.122     5.117     5.148     5.117     5.148     5.150     5.150     5.157     5.165     5.157     5.163     5.156     5.149     5.156     5.149     5.156     5.149     5.156     5.150     5.156     5.150     5.198     5.206     5.165     5.157     5.149     5.156     5.148     5.156     5.149     5.156     5.163     5.198     5.208     5.163     5.157     5.150     5.157     5.165     5.157     5.150     5.156     5.149     5.156     5.149     5.117     5.121     5.116     5.121     5.116     5.121     5.116     5.121     5.116     5.121     5.116     5.121     5.116     5.122     5.116     5.121     5.116     5.122     5.117     5.149     5.156     5.218     5.218     5.212     5.163     5.156     5.150     5.156     5.149     5.117     5.122     5.117     5.148     5.156     5.149     5.156     5.163     5.157     5.163     5.212     5.167     5.214     5.222     5.217     5.224     5.231     5.226     5.231     5.239     5.237     5.229     5.239     5.239     5.231     5.210     5.217     5.208     5.244     5.244     5.210     5.217     5.212     5.206     5.216     5.208     5.217     5.212     5.206     5.214     5.237     5.217     5.224     5.246     5.214     5.218     5.210     5.217     5.210     5.248     5.254     5.250     5.263     5.262     5.259     5.218     5.224     5.244     5.259     5.252     5.243     5.246     5.239     5.233     5.239     5.246     5.252     5.259     5.246     5.224     5.217     5.253     5.255     5.269     5.279     5.273     5.275     5.280     5.217     5.280     5.287     5.251     5.315     5.313     5.305     5.279     5.285     5.280     5.273     5.277     5.332     5.263     5.289     5.281     5.294     5.299     5.333     5.342     5.345     5.350     5.336     5.356     5.359     5.352     5.352     5.281     5.346     5.354     5.354     5.341     5.369     5.371     5.368     5.363     5.368     5.368     5.372     5.369     5.369     5.363     5.371     5.365     5.368     5.363     5.367     5.369     5.375     5.379     5.383     5.387     5.385     5.361     5.376     5.354     5.369     5.365     5.359     5.357     5.359     5.359     5.354     5.359     5.368     5.365     5.372     5.368     5.373     5.379     5.380     5.380     5.383     5.383     5.389     5.373     5.394     5.387     5.405     5.432     5.452     5.452     5.448     5.447     5.445     5.440     5.443     5.439     5.441     5.433     5.437     5.443     5.447     5.448     5.449     5.452     5.452     5.452     5.447     5.452     5.455     5.457     5.454     5.454     5.461     5.455     5.477     5.465     5.482     5.469     5.473     5.495     5.502     5.480     5.509     5.487     5.490     5.509     5.507     5.496     5.510     5.515     5.521     5.520     5.524     5.523     5.520     5.496     5.529     5.500     5.538     5.538     5.537     5.543     5.543     5.544     5.544     5.540     5.537     5.557     5.559     5.561     5.554     5.557     5.563     5.568     5.564     5.571     5.575     5.573     5.577     5.583     5.587     5.605     5.611     5.587     5.618     5.617     5.620     5.621     5.623     5.625     5.621     5.628     5.633     5.635     5.633     5.637     5.637     5.638     5.640     5.640     5.644     5.644     5.649     5.654     5.654     5.657     5.661     5.660     5.658     5.663     5.664     5.674     5.670     5.677     5.681     5.681     5.679     5.686     5.689     5.692     5.696     5.696     5.694     5.697     5.697     5.697     5.702     5.702     5.705     5.707     5.710     5.710     5.711     5.713     5.715     5.715     5.716     5.719     5.721     5.723     5.724     5.726     5.729     5.731     5.731     5.733     5.737     5.738     5.740     5.742     5.744     5.744     5.745     5.749     5.751     5.753     5.756     5.758     5.761     5.763     5.765     5.768     5.772     5.776     5.779     5.783     5.787     5.790     5.795     5.799     5.805     5.809     5.814     5.820     5.826     5.831     5.833     5.836     5.839     5.840     5.842     5.843     5.845     5.848     5.849     5.849     5.852     5.854     5.854     5.854     5.856     5.857     5.859     5.857     5.859     5.859     5.861     5.861     5.865     5.865     5.867     5.867     5.869     5.871     5.870     5.873     5.877     5.879     5.880     5.881     5.883     5.883     5.885     5.889     5.889     5.890     5.892     5.895     5.897     5.898     5.900     5.902     5.905     5.907     5.909     5.913     5.914     5.916     5.920     5.920     5.921     5.924     5.926     5.929     5.930     5.932     5.935     5.939     5.940     5.942     5.945     5.947     5.950     5.952     5.954     5.956     5.959     5.961     5.964     5.966     5.968     5.968     5.973     5.975     5.976     5.979     5.981     5.983     5.985     5.989     5.992     5.993     5.996     5.997     6.000     6.002     6.006     6.007     6.011     6.013     6.014     6.018     6.020     6.022     6.024     6.028     6.029     6.029     6.031     6.035     6.036     6.039     6.042     6.044     6.045     6.049     6.050     6.052     6.055     6.059     6.061     6.062     6.064     6.066     6.067     6.070     6.072     6.073     6.075     6.078     6.080     6.082     6.085     6.086     6.088     6.089     6.091     6.092     6.095     6.097     6.099     6.102     6.103     6.105     6.107     6.109     6.110     6.114     6.116     6.118     6.120     6.122     6.125     6.127     6.130     6.132     6.133     6.137     6.139     6.142     6.143     6.146     6.148     6.152     6.154     6.156     6.157     6.161     6.164     6.166     6.169     6.172     6.173     6.175     6.177     6.179     6.182     6.185     6.189     6.190     6.193     6.195     6.196     6.199     6.202     6.204     6.207     6.207     6.210     6.211     6.214     6.216     6.217     6.221     6.223     6.224     6.226     6.228     6.232     6.233     6.235     6.237     6.238     6.240     6.241     6.243     6.244     6.248     6.250     6.252     6.256     6.257     6.259     6.261     6.265     6.266     6.269     6.271     6.275     6.275     6.278     6.280     6.285     6.285     6.289     6.291     6.294     6.296     6.299     6.302     6.303     6.306     6.306     6.310     6.311     6.313     6.316     6.318     6.320     6.323     6.325     6.327     6.330     6.332     6.335     6.337     6.343     6.344     6.348     6.352     6.355     6.357     6.360     6.360     6.364     6.367     6.370     6.370     6.374     6.377     6.379     6.383     6.391     6.397     6.402     6.407     6.409     6.414     6.412     6.415     6.417     6.419     6.426     6.427     6.430     6.432     6.437     6.437     6.443     6.445     6.450     6.452     6.456     6.459     6.461     6.475     6.480     6.489     6.493     6.496     6.494     6.498     6.502     6.503     6.506     6.509     6.512     6.517     6.520     6.525     6.526     6.530     6.535     6.539     6.542     6.547     6.552     6.556     6.561     6.564     6.569     6.574     6.578     6.581     6.585     6.591     6.596     6.603     6.607     6.611     6.614     6.619     6.624     6.632     6.637     6.642     6.646     6.649     6.654     6.659     6.663     6.668     6.673     6.679     6.682     6.688     6.694     6.698     6.704     6.709     6.715     6.720     6.726     6.733     6.737     6.744     6.750     6.757     6.762     6.770     6.777     6.785     6.792     6.799     6.809     6.817     6.829     6.840     6.852     6.863     6.876     6.889     6.902     6.915     6.927     6.940     6.954     6.969     6.981     6.997     7.013     7.030     7.048     7.066     7.083     7.102     7.121     7.139     7.159     7.179     7.200     7.222     7.245     7.269     7.292     7.314     7.335     7.355     7.375     7.394     7.413     7.432     7.450     7.470     7.488     7.507     7.525     7.544     7.562     7.580     7.598     7.616     7.633     7.652     7.670     7.689     7.707     7.726     7.745     7.764     7.782     7.802     7.820     7.841     7.859     7.879     7.898     7.917     7.935     7.954     7.973     7.992     8.009     8.028     8.046     8.064     8.081     8.098     8.115     8.132     8.149     8.167     8.185     8.201     8.217     8.235     8.252     8.269     8.289     8.305     8.322     8.339     8.355     8.372     8.390     8.407     8.426     8.443     8.460     8.479     8.496     8.513     8.531     8.550     8.566     8.585     8.602     8.620     8.637     8.656     8.675     8.691     8.709     8.728     8.745     8.765     8.782     8.802     8.819     8.837     8.857     8.876     8.894     8.911     8.930     8.947     8.967     8.983     9.001     9.019     9.037     9.054     9.073     9.092     9.111     9.128     9.146     9.166     9.182     9.199     9.216     9.232     9.247     9.263     9.280     9.295     9.311     9.325     9.339     9.356     9.370     9.383     9.397     9.411     9.425     9.439     9.452     9.465     9.477     9.490     9.502     9.517     9.526     9.539     9.549     9.562     9.574     9.586     9.596     9.607     9.621     9.631     9.643     9.655     9.667     9.680     9.692     9.703     9.714     9.726     9.739     9.749     9.761     9.776     9.786     9.799     9.809     9.822     9.832     9.848     9.858     9.870     9.882     9.895     9.907     9.920     9.933     9.946     9.959     9.972     9.983     9.998    10.011    10.023    10.037    10.050    10.063    10.077    10.090    10.104    10.119    10.133    10.147    10.160    10.174    10.188    10.203    10.218    10.229    10.245    10.259    10.273    10.287    10.302    10.314    10.330    10.344    10.357    10.371    10.385    10.399    10.412    10.426    10.441    10.455    10.469    10.483    10.496    10.511    10.521    10.535    10.549    10.562    10.578    10.591    10.603    10.617    10.633    10.645    10.659    10.675    10.689    10.701    10.716    10.729    10.744    10.756    10.770    10.785    10.799    10.813    10.827    10.839    10.856    10.870    10.885    10.898    10.916    10.929    10.946    10.960    10.974    10.992    11.008    11.020    11.039    11.054    11.070    11.086    11.102    11.118    11.133    11.151    11.166    11.183    11.200    11.214    11.232    11.249    11.266    11.280    11.297    11.313    11.330    11.350    11.366    11.385    11.400    11.420    11.437    11.455    11.472    11.489    11.508    11.526    11.543    11.564    11.581    11.603    11.622    11.642    11.661    11.683    11.703    11.724    11.742    11.763    11.783    11.801    11.824    11.846    11.866    11.887    11.905    11.926    11.947    11.972    11.996    12.015    12.037    12.059    12.085    12.105    12.128    12.151    12.174    12.196    12.218    12.240    12.263    12.289    12.312    12.335    12.361    12.381    12.405    12.432    12.454    12.478    12.502    12.525    12.548    12.572    12.594    12.621    12.642    12.663    12.687    12.711    12.733    12.755    12.775    12.798    12.818    12.839    12.859    12.880    12.902    12.922    12.941    12.960    12.980    12.999    13.018    13.036    13.059    13.079    13.096    13.118    13.136    13.158    13.177    13.202    13.224    13.246    13.263    13.283    13.305    13.328    13.347    13.370    13.395    13.415    13.440    13.459    13.482    13.502    13.520    13.539    13.559    13.578    13.598    13.617    13.632    13.650    13.665    13.683    13.699    13.714    13.730    13.744    13.756    13.767    13.782    13.792    13.807    13.817    13.831    13.846    13.862    13.874    13.885    13.898    13.909    13.924    13.937    13.948    13.961    13.973    13.985    13.996    14.006    14.019    14.032    14.045    14.057    14.071    14.078    14.091    14.100    14.112    14.128    14.137    14.152    14.167    14.176    14.189    14.196    14.207    14.219    14.231    14.239    14.250    14.257    14.268    14.277    14.285    14.292    14.302    14.314    14.324    14.330    14.342    14.350    14.358    14.365    14.375    14.385    14.395    14.411    14.422    14.432    14.440    14.447    14.457    14.466    14.487    14.502    14.511    14.528    14.537    14.544    14.556    14.569    14.576    14.583    14.599    14.617    14.624    14.631    14.637    14.661    14.672    14.682    14.694    14.709    14.719    14.733    14.744    14.752    14.762    14.773    14.782    14.790    14.811    14.827    14.839    14.842    14.855    14.861    14.874    14.878    14.902    14.909    14.915    14.921    14.940    14.943    14.955    14.958    14.963    14.979    14.987    14.995    15.024    15.035    15.038    15.045    15.059    15.064    15.066    15.076    15.105    15.112    15.124    15.135    15.137    15.147    15.153    15.158    15.166    15.189    15.194    15.199    15.210    15.218    15.226    15.231    15.236    15.246    15.257    15.263    15.274    15.278    15.291    15.296    15.309    15.320    15.330    15.347    15.355    15.357    15.363    15.376    15.385    15.393    15.396    15.411    15.424    15.431    15.442    15.454    15.463    15.469    15.482    15.485    15.498    15.509    15.516    15.522    15.535    15.543    15.548    15.554    15.569    15.575    15.589    15.595    15.602    15.607    15.614    15.624    15.631    15.663    15.668    15.678    15.686    15.691    15.696    15.706    15.710    15.716    15.718    15.720    15.722    15.724    15.724    15.724    15.722    15.718    15.722    15.720    15.718    15.716    15.716    15.710    15.707    15.701    15.690    15.685    15.683    15.670    15.665    15.660    15.632    15.625    15.618    15.611    15.605    15.598    15.593    15.580    15.573    15.569    15.559    15.546    15.541    15.531    15.513    15.507    15.502    15.489    15.482    15.475    15.466    15.460    15.454    15.441    15.431    15.426    15.418    15.416    15.398    15.393    15.389    15.375    15.364    15.359    15.355    15.333    15.330    15.324    15.320    15.308    15.294    15.289    15.280    15.267    15.261    15.256    15.252    15.241    15.229    15.224    15.218    15.212    15.198    15.189    15.182    15.172    15.165    15.158    15.149    15.144    15.137    15.131    15.122    15.117
     5.204     5.206     5.206     5.208     5.206     5.208     5.206     5.208     5.206     5.214     5.204     5.214     5.210     5.204     5.210     5.202     5.206     5.202     5.210     5.202     5.208     5.208     5.204     5.206     5.204     5.206     5.202     5.206     5.202     5.210     5.217     5.202     5.194     5.200     5.194     5.202     5.212     5.216     5.202     5.194     5.200     5.192     5.200     5.165     5.202     5.204     5.202     5.165     5.159     5.165     5.172     5.167     5.200     5.169     5.202     5.210     5.202     5.208     5.212     5.204     5.214     5.206     5.214     5.202     5.210     5.200     5.167     5.200     5.165     5.200     5.210     5.214     5.200     5.165     5.172     5.165     5.172     5.167     5.200     5.168     5.200     5.208     5.212     5.200     5.208     5.202     5.210     5.214     5.202     5.212     5.204     5.208     5.206     5.198     5.202     5.169     5.200     5.165     5.172     5.167     5.217     5.218     5.210     5.200     5.204     5.200     5.165     5.202     5.217     5.210     5.200     5.210     5.216     5.204     5.212     5.202     5.212     5.202     5.214     5.204     5.206     5.204     5.214     5.206     5.210     5.208     5.202     5.210     5.214     5.204     5.210     5.202     5.210     5.204     5.214     5.222     5.216     5.224     5.243     5.233     5.212     5.217     5.250     5.227     5.217     5.212     5.218     5.226     5.231     5.237     5.233     5.239     5.233     5.226     5.231     5.224     5.231     5.239     5.246     5.254     5.302     5.336     5.333     5.337     5.335     5.331     5.335     5.338     5.337     5.333     5.337     5.333     5.335     5.337     5.338     5.345     5.300     5.346     5.332     5.335     5.340     5.344     5.333     5.338     5.333     5.342     5.338     5.332     5.335     5.336     5.350     5.337     5.338     5.340     5.333     5.337     5.341     5.342     5.342     5.345     5.346     5.349     5.349     5.342     5.350     5.352     5.354     5.352     5.344     5.340     5.345     5.349     5.349     5.337     5.352     5.342     5.346     5.340     5.335     5.338     5.359     5.348     5.354     5.346     5.345     5.349     5.354     5.361     5.363     5.359     5.354     5.354     5.352     5.356     5.354     5.350     5.359     5.359     5.359     5.356     5.348     5.350     5.354     5.352     5.356     5.352     5.354     5.346     5.356     5.359     5.361     5.359     5.365     5.357     5.361     5.365     5.363     5.367     5.359     5.363     5.359     5.346     5.369     5.365     5.344     5.357     5.356     5.357     5.359     5.363     5.365     5.335     5.361     5.359     5.354     5.338     5.337     5.335     5.340     5.338     5.340     5.331     5.333     5.336     5.329     5.333     5.327     5.331     5.332     5.335     5.332     5.325     5.315     5.325     5.325     5.318     5.316     5.313     5.311     5.318     5.285     5.303     5.294     5.299     5.252     5.216     5.222     5.216     5.224     5.287     5.290     5.280     5.285     5.277     5.283     5.279     5.279     5.287     5.241     5.217     5.239     5.217     5.239     5.233     5.283     5.275     5.261     5.285     5.277     5.275     5.269     5.269     5.262     5.218     5.239     5.246     5.269     5.252     5.246     5.266     5.252     5.231     5.237     5.229     5.233     5.261     5.261     5.263     5.248     5.224     5.217     5.210     5.217     5.224     5.217     5.224     5.231     5.224     5.217     5.210     5.216     5.168     5.200     5.165     5.172     5.165     5.159     5.165     5.157     5.163     5.156     5.150     5.157     5.165     5.198     5.167     5.198     5.168     5.198     5.165     5.198     5.165     5.157     5.165     5.198     5.165     5.198     5.165     5.198     5.204     5.214     5.216     5.206     5.200     5.165     5.157     5.163     5.157     5.165     5.214     5.208     5.217     5.217     5.208     5.200     5.208     5.198     5.167     5.198     5.165     5.198     5.165     5.157     5.165     5.157     5.150     5.156     5.149     5.156     5.150     5.156     5.150     5.157     5.163     5.157     5.150     5.156     5.150     5.156     5.163     5.157     5.165     5.157     5.206     5.216     5.208     5.217     5.212     5.165     5.212     5.165     5.212     5.163     5.157     5.165     5.171     5.165     5.210     5.165     5.210     5.204     5.214     5.208     5.216     5.212     5.231     5.226     5.233     5.239     5.244     5.237     5.243     5.244     5.243     5.237     5.244     5.224     5.217     5.210     5.217     5.241     5.210     5.216     5.208     5.204     5.212     5.222     5.217     5.210     5.217     5.212     5.220     5.214     5.251     5.231     5.241     5.233     5.208     5.217     5.222     5.217     5.253     5.250     5.254     5.264     5.269     5.269     5.224     5.261     5.269     5.266     5.255     5.258     5.252     5.246     5.253     5.233     5.224     5.256     5.264     5.226     5.218     5.239     5.275     5.273     5.271     5.273     5.279     5.281     5.285     5.297     5.289     5.294     5.316     5.280     5.303     5.280     5.329     5.277     5.285     5.327     5.333     5.338     5.285     5.340     5.342     5.296     5.341     5.297     5.344     5.342     5.354     5.357     5.361     5.333     5.349     5.356     5.350     5.352     5.289     5.349     5.359     5.372     5.368     5.371     5.373     5.372     5.373     5.371     5.373     5.373     5.372     5.373     5.371     5.367     5.368     5.368     5.363     5.369     5.385     5.387     5.391     5.389     5.368     5.375     5.372     5.367     5.363     5.369     5.363     5.365     5.371     5.376     5.365     5.369     5.371     5.368     5.381     5.368     5.385     5.389     5.389     5.391     5.380     5.392     5.400     5.405     5.389     5.394     5.389     5.392     5.400     5.435     5.439     5.452     5.449     5.448     5.443     5.439     5.445     5.435     5.445     5.447     5.441     5.437     5.455     5.445     5.455     5.452     5.435     5.457     5.461     5.457     5.465     5.457     5.475     5.482     5.487     5.490     5.481     5.479     5.492     5.504     5.509     5.509     5.504     5.498     5.502     5.496     5.498     5.504     5.512     5.521     5.515     5.510     5.509     5.514     5.512     5.530     5.535     5.535     5.505     5.543     5.538     5.510     5.544     5.544     5.547     5.554     5.537     5.556     5.563     5.554     5.557     5.563     5.564     5.566     5.573     5.578     5.577     5.583     5.570     5.593     5.574     5.616     5.621     5.621     5.623     5.620     5.626     5.623     5.628     5.631     5.631     5.635     5.637     5.640     5.637     5.637     5.641     5.641     5.642     5.648     5.648     5.654     5.658     5.660     5.663     5.664     5.663     5.669     5.669     5.674     5.672     5.677     5.681     5.679     5.681     5.686     5.686     5.692     5.692     5.699     5.699     5.699     5.702     5.704     5.705     5.704     5.705     5.708     5.711     5.710     5.713     5.715     5.716     5.719     5.721     5.721     5.723     5.723     5.728     5.729     5.731     5.733     5.735     5.737     5.738     5.740     5.742     5.745     5.747     5.749     5.750     5.751     5.753     5.756     5.757     5.760     5.763     5.764     5.767     5.770     5.774     5.777     5.781     5.783     5.787     5.791     5.795     5.799     5.805     5.809     5.814     5.819     5.826     5.831     5.833     5.838     5.840     5.843     5.845     5.846     5.848     5.849     5.852     5.854     5.854     5.856     5.857     5.861     5.859     5.861     5.863     5.865     5.865     5.865     5.868     5.867     5.871     5.872     5.871     5.874     5.877     5.878     5.879     5.880     5.881     5.885     5.885     5.887     5.887     5.889     5.890     5.892     5.892     5.894     5.895     5.897     5.900     5.902     5.904     5.905     5.907     5.911     5.913     5.914     5.916     5.918     5.920     5.923     5.924     5.927     5.929     5.931     5.933     5.935     5.939     5.940     5.944     5.945     5.947     5.950     5.952     5.954     5.956     5.957     5.961     5.964     5.966     5.968     5.970     5.973     5.975     5.976     5.979     5.981     5.983     5.985     5.989     5.992     5.993     5.996     5.997     6.000     6.002     6.004     6.007     6.011     6.013     6.014     6.018     6.020     6.022     6.024     6.026     6.029     6.031     6.033     6.035     6.036     6.040     6.043     6.045     6.046     6.048     6.052     6.054     6.055     6.059     6.061     6.062     6.064     6.066     6.067     6.068     6.070     6.075     6.077     6.078     6.080     6.083     6.085     6.086     6.089     6.089     6.092     6.094     6.095     6.097     6.100     6.102     6.103     6.105     6.109     6.110     6.112     6.114     6.116     6.118     6.120     6.123     6.125     6.127     6.131     6.133     6.137     6.137     6.140     6.142     6.143     6.146     6.148     6.152     6.154     6.156     6.159     6.161     6.163     6.166     6.169     6.171     6.173     6.174     6.178     6.179     6.180     6.183     6.187     6.190     6.193     6.196     6.198     6.199     6.202     6.204     6.207     6.208     6.211     6.213     6.214     6.219     6.219     6.221     6.223     6.226     6.228     6.230     6.232     6.233     6.235     6.237     6.240     6.241     6.243     6.244     6.246     6.248     6.252     6.254     6.256     6.257     6.259     6.261     6.263     6.265     6.269     6.269     6.273     6.276     6.277     6.281     6.283     6.285     6.287     6.291     6.292     6.294     6.298     6.302     6.303     6.305     6.308     6.311     6.311     6.313     6.316     6.318     6.320     6.323     6.325     6.327     6.330     6.332     6.335     6.339     6.341     6.345     6.348     6.352     6.352     6.357     6.359     6.360     6.364     6.365     6.368     6.370     6.372     6.376     6.379     6.381     6.387     6.398     6.404     6.407     6.409     6.410     6.412     6.414     6.417     6.421     6.422     6.427     6.429     6.432     6.435     6.438     6.440     6.443     6.446     6.450     6.454     6.457     6.459     6.463     6.472     6.485     6.489     6.494     6.493     6.496     6.498     6.499     6.503     6.506     6.509     6.514     6.515     6.520     6.526     6.529     6.533     6.535     6.539     6.542     6.549     6.553     6.555     6.563     6.569     6.570     6.574     6.578     6.582     6.587     6.591     6.596     6.602     6.607     6.610     6.615     6.620     6.624     6.630     6.635     6.642     6.648     6.652     6.655     6.661     6.663     6.670     6.673     6.679     6.683     6.689     6.694     6.699     6.702     6.709     6.715     6.720     6.728     6.733     6.739     6.744     6.750     6.757     6.762     6.770     6.777     6.785     6.792     6.799     6.809     6.817     6.828     6.837     6.848     6.860     6.873     6.885     6.899     6.910     6.924     6.937     6.950     6.964     6.978     6.993     7.008     7.023     7.040     7.059     7.077     7.095     7.113     7.132     7.152     7.171     7.193     7.213     7.237     7.259     7.283     7.307     7.329     7.350     7.372     7.392     7.412     7.431     7.450     7.469     7.488     7.507     7.525     7.544     7.562     7.580     7.598     7.616     7.633     7.652     7.669     7.687     7.705     7.725     7.744     7.762     7.780     7.800     7.818     7.837     7.856     7.876     7.896     7.914     7.933     7.954     7.972     7.990     8.007     8.027     8.045     8.064     8.081     8.100     8.116     8.133     8.150     8.168     8.185     8.201     8.219     8.236     8.254     8.269     8.287     8.305     8.322     8.339     8.357     8.376     8.392     8.407     8.426     8.443     8.460     8.478     8.495     8.515     8.530     8.548     8.565     8.583     8.602     8.619     8.637     8.653     8.670     8.689     8.706     8.727     8.744     8.760     8.780     8.798     8.816     8.833     8.853     8.872     8.890     8.907     8.926     8.944     8.960     8.979     8.997     9.016     9.033     9.052     9.069     9.087     9.105     9.123     9.140     9.159     9.177     9.196     9.213     9.229     9.246     9.261     9.277     9.295     9.310     9.327     9.342     9.356     9.370     9.386     9.400     9.413     9.428     9.442     9.454     9.468     9.481     9.495     9.507     9.521     9.533     9.546     9.557     9.572     9.583     9.595     9.605     9.618     9.628     9.640     9.654     9.665     9.675     9.689     9.701     9.713     9.722     9.738     9.747     9.760     9.772     9.783     9.794     9.807     9.821     9.830     9.844     9.855     9.867     9.878     9.893     9.904     9.918     9.928     9.940     9.952     9.968     9.978     9.990    10.007    10.020    10.033    10.046    10.056    10.071    10.085    10.098    10.113    10.125    10.139    10.153    10.167    10.180    10.195    10.209    10.223    10.238    10.250    10.264    10.281    10.293    10.307    10.321    10.333    10.349    10.365    10.379    10.392    10.406    10.420    10.433    10.447    10.460    10.473    10.488    10.502    10.516    10.528    10.544    10.558    10.568    10.583    10.597    10.609    10.624    10.637    10.650    10.665    10.677    10.693    10.708    10.722    10.735    10.749    10.761    10.777    10.788    10.804    10.817    10.831    10.846    10.863    10.874    10.893    10.905    10.918    10.935    10.950    10.962    10.979    10.994    11.009    11.026    11.042    11.056    11.074    11.089    11.107    11.119    11.137    11.153    11.168    11.187    11.202    11.218    11.233    11.249    11.264    11.283    11.298    11.316    11.333    11.350    11.366    11.385    11.404    11.419    11.439    11.454    11.474    11.490    11.508    11.527    11.543    11.564    11.582    11.603    11.620    11.640    11.659    11.681    11.701    11.720    11.741    11.761    11.781    11.801    11.822    11.841    11.861    11.883    11.901    11.926    11.943    11.967    11.989    12.009    12.031    12.054    12.077    12.098    12.121    12.143    12.167    12.191    12.211    12.235    12.259    12.280    12.303    12.326    12.349    12.372    12.395    12.420    12.442    12.469    12.490    12.514    12.539    12.562    12.587    12.609    12.632    12.656    12.676    12.700    12.726    12.746    12.769    12.791    12.813    12.833    12.855    12.875    12.897    12.917    12.937    12.958    12.978    12.993    13.014    13.035    13.054    13.072    13.093    13.111    13.133    13.154    13.172    13.189    13.210    13.235    13.257    13.276    13.300    13.319    13.342    13.365    13.385    13.407    13.429    13.449    13.472    13.494    13.513    13.531    13.549    13.571    13.589    13.607    13.623    13.637    13.653    13.669    13.683    13.698    13.711    13.724    13.739    13.751    13.766    13.778    13.792    13.804    13.814    13.828    13.843    13.857    13.867    13.880    13.896    13.905    13.916    13.930    13.941    13.954    13.967    13.980    13.989    14.001    14.012    14.024    14.040    14.049    14.059    14.071    14.082    14.098    14.112    14.122    14.130    14.146    14.157    14.165    14.182    14.191    14.198    14.214    14.227    14.235    14.245    14.253    14.263    14.270    14.279    14.292    14.300    14.311    14.320    14.328    14.337    14.345    14.355    14.362    14.371    14.380    14.390    14.405    14.416    14.429    14.436    14.444    14.454    14.462    14.479    14.490    14.507    14.516    14.529    14.542    14.547    14.558    14.569    14.580    14.604    14.613    14.620    14.628    14.637    14.656    14.669    14.682    14.692    14.705    14.715    14.726    14.744    14.749    14.757    14.770    14.782    14.790    14.798    14.826    14.833    14.845    14.853    14.863    14.870    14.881    14.892    14.905    14.915    14.921    14.930    14.946    14.952    14.958    14.963    14.979    14.989    14.993    15.019    15.032    15.038    15.046    15.055    15.062    15.068    15.077    15.086    15.110    15.124    15.135    15.142    15.147    15.155    15.158    15.163    15.187    15.194    15.199    15.210    15.218    15.226    15.231    15.237    15.244    15.254    15.265    15.272    15.277    15.291    15.294    15.309    15.322    15.328    15.341    15.349    15.355    15.361    15.375    15.380    15.391    15.396    15.415    15.422    15.429    15.437    15.454    15.460    15.470    15.480    15.488    15.494    15.505    15.514    15.520    15.532    15.543    15.548    15.557    15.566    15.573    15.585    15.595    15.602    15.607    15.612    15.622    15.631    15.661    15.672    15.676    15.685    15.691    15.694    15.706    15.712    15.715    15.718    15.720    15.722    15.724    15.724    15.724    15.722    15.718    15.722    15.720    15.718    15.716    15.715    15.713    15.706    15.701    15.688    15.685    15.680    15.672    15.665    15.656    15.632    15.627    15.618    15.611    15.605    15.598    15.593    15.585    15.577    15.569    15.563    15.550    15.543    15.535    15.514    15.507    15.504    15.492    15.483    15.475    15.470    15.462    15.454    15.448    15.435    15.426    15.420    15.415    15.400    15.395    15.389    15.381    15.366    15.361    15.355    15.347    15.332    15.326    15.322    15.305    15.296    15.291    15.287    15.271    15.263    15.259    15.252    15.237    15.233    15.226    15.222    15.215    15.207    15.198    15.190    15.175    15.171    15.163    15.160    15.144    15.139    15.132    15.125    15.119
     5.214     5.204     5.208     5.206     5.210     5.206     5.208     5.208     5.210     5.217     5.212     5.224     5.218     5.212     5.206     5.212     5.206     5.212     5.204     5.210     5.217     5.206     5.210     5.206     5.210     5.206     5.214     5.204     5.210     5.202     5.208     5.212     5.165     5.196     5.202     5.206     5.206     5.204     5.206     5.200     5.192     5.200     5.165     5.202     5.165     5.202     5.165     5.202     5.165     5.202     5.204     5.202     5.206     5.204     5.208     5.206     5.216     5.212     5.202     5.210     5.212     5.204     5.212     5.204     5.214     5.206     5.216     5.210     5.217     5.210     5.202     5.210     5.210     5.200     5.167     5.200     5.167     5.200     5.168     5.200     5.168     5.200     5.210     5.210     5.216     5.212     5.217     5.220     5.212     5.202     5.214     5.204     5.206     5.202     5.204     5.202     5.204     5.202     5.165     5.202     5.210     5.204     5.218     5.165     5.202     5.204     5.200     5.210     5.214     5.200     5.210     5.200     5.210     5.216     5.204     5.208     5.204     5.208     5.204     5.208     5.206     5.208     5.208     5.216     5.208     5.217     5.210     5.216     5.222     5.214     5.204     5.212     5.202     5.212     5.206     5.216     5.212     5.217     5.239     5.241     5.233     5.224     5.231     5.235     5.212     5.218     5.212     5.233     5.239     5.248     5.231     5.224     5.243     5.246     5.239     5.233     5.239     5.246     5.243     5.250     5.297     5.331     5.338     5.333     5.338     5.335     5.340     5.337     5.333     5.338     5.333     5.345     5.348     5.346     5.340     5.349     5.344     5.350     5.335     5.329     5.333     5.331     5.337     5.342     5.346     5.345     5.333     5.337     5.354     5.354     5.335     5.352     5.338     5.346     5.337     5.344     5.338     5.340     5.345     5.340     5.352     5.337     5.341     5.357     5.356     5.348     5.356     5.356     5.357     5.352     5.349     5.348     5.348     5.350     5.354     5.344     5.354     5.357     5.350     5.361     5.367     5.363     5.352     5.367     5.369     5.367     5.363     5.356     5.359     5.357     5.359     5.357     5.361     5.354     5.365     5.354     5.354     5.357     5.354     5.363     5.357     5.356     5.357     5.356     5.361     5.359     5.346     5.349     5.368     5.354     5.356     5.359     5.357     5.365     5.369     5.354     5.350     5.363     5.354     5.354     5.363     5.371     5.365     5.369     5.363     5.359     5.359     5.361     5.363     5.367     5.363     5.361     5.354     5.365     5.357     5.344     5.346     5.337     5.340     5.345     5.345     5.335     5.338     5.336     5.333     5.329     5.332     5.325     5.320     5.337     5.306     5.337     5.305     5.329     5.320     5.327     5.320     5.313     5.280     5.287     5.320     5.324     5.299     5.294     5.299     5.252     5.300     5.281     5.217     5.280     5.287     5.287     5.294     5.283     5.279     5.218     5.226     5.308     5.281     5.237     5.217     5.224     5.233     5.285     5.275     5.271     5.279     5.229     5.222     5.214     5.251     5.273     5.257     5.226     5.233     5.241     5.248     5.280     5.224     5.231     5.239     5.281     5.255     5.235     5.229     5.265     5.265     5.261     5.265     5.248     5.224     5.217     5.224     5.231     5.226     5.246     5.239     5.246     5.239     5.218     5.210     5.216     5.210     5.216     5.208     5.202     5.208     5.200     5.168     5.200     5.165     5.198     5.206     5.200     5.208     5.202     5.208     5.202     5.208     5.202     5.208     5.202     5.208     5.202     5.206     5.214     5.204     5.212     5.204     5.198     5.206     5.216     5.241     5.222     5.216     5.208     5.212     5.220     5.214     5.165     5.216     5.210     5.224     5.217     5.208     5.202     5.208     5.200     5.206     5.198     5.206     5.200     5.208     5.200     5.167     5.200     5.165     5.198     5.165     5.200     5.206     5.214     5.208     5.214     5.208     5.216     5.165     5.216     5.165     5.216     5.167     5.200     5.206     5.202     5.208     5.200     5.210     5.217     5.212     5.206     5.214     5.210     5.216     5.208     5.214     5.220     5.212     5.204     5.210     5.202     5.214     5.222     5.217     5.212     5.218     5.237     5.246     5.241     5.246     5.239     5.244     5.246     5.243     5.233     5.243     5.250     5.246     5.222     5.216     5.224     5.244     5.217     5.210     5.217     5.210     5.218     5.244     5.224     5.218     5.226     5.233     5.253     5.251     5.248     5.241     5.231     5.208     5.216     5.210     5.217     5.239     5.231     5.224     5.217     5.260     5.271     5.273     5.269     5.266     5.251     5.263     5.277     5.254     5.277     5.252     5.248     5.253     5.231     5.253     5.280     5.279     5.269     5.233     5.241     5.273     5.287     5.277     5.283     5.277     5.283     5.289     5.289     5.294     5.318     5.316     5.281     5.305     5.308     5.329     5.287     5.279     5.287     5.341     5.280     5.289     5.299     5.335     5.294     5.338     5.352     5.352     5.357     5.365     5.361     5.363     5.354     5.356     5.354     5.357     5.361     5.361     5.376     5.365     5.361     5.368     5.373     5.376     5.377     5.373     5.376     5.372     5.373     5.367     5.369     5.367     5.372     5.363     5.372     5.367     5.391     5.394     5.394     5.367     5.372     5.368     5.367     5.372     5.367     5.371     5.365     5.365     5.373     5.379     5.379     5.375     5.383     5.376     5.385     5.387     5.391     5.387     5.391     5.394     5.391     5.400     5.404     5.408     5.413     5.449     5.432     5.396     5.436     5.459     5.439     5.433     5.432     5.430     5.441     5.445     5.441     5.448     5.452     5.455     5.435     5.461     5.463     5.459     5.461     5.455     5.455     5.457     5.465     5.463     5.473     5.477     5.482     5.469     5.489     5.472     5.496     5.498     5.502     5.507     5.504     5.505     5.495     5.496     5.498     5.498     5.502     5.509     5.504     5.509     5.518     5.517     5.515     5.512     5.517     5.523     5.541     5.514     5.544     5.505     5.510     5.543     5.547     5.550     5.549     5.546     5.561     5.566     5.568     5.571     5.575     5.581     5.581     5.577     5.580     5.575     5.580     5.587     5.585     5.575     5.595     5.621     5.618     5.620     5.625     5.628     5.625     5.626     5.633     5.635     5.635     5.637     5.640     5.641     5.638     5.642     5.647     5.645     5.647     5.649     5.652     5.657     5.661     5.660     5.664     5.667     5.669     5.670     5.674     5.677     5.677     5.676     5.679     5.685     5.686     5.691     5.689     5.696     5.700     5.700     5.702     5.705     5.705     5.707     5.708     5.710     5.707     5.716     5.715     5.716     5.716     5.719     5.721     5.721     5.723     5.724     5.724     5.729     5.732     5.733     5.735     5.738     5.740     5.742     5.744     5.745     5.747     5.749     5.751     5.753     5.754     5.756     5.758     5.760     5.761     5.764     5.767     5.770     5.772     5.776     5.779     5.781     5.785     5.788     5.791     5.796     5.799     5.806     5.809     5.814     5.820     5.826     5.829     5.835     5.838     5.840     5.843     5.846     5.848     5.849     5.852     5.852     5.856     5.857     5.859     5.861     5.863     5.865     5.865     5.867     5.868     5.871     5.872     5.870     5.872     5.870     5.875     5.877     5.878     5.880     5.881     5.883     5.885     5.885     5.887     5.889     5.890     5.892     5.892     5.894     5.895     5.895     5.897     5.898     5.900     5.902     5.904     5.905     5.909     5.909     5.913     5.914     5.916     5.919     5.920     5.922     5.923     5.925     5.929     5.931     5.933     5.935     5.939     5.940     5.944     5.945     5.947     5.950     5.952     5.954     5.956     5.957     5.961     5.962     5.966     5.967     5.970     5.971     5.975     5.978     5.979     5.981     5.985     5.988     5.989     5.990     5.992     5.995     5.997     6.000     6.002     6.004     6.007     6.009     6.013     6.014     6.018     6.020     6.020     6.024     6.026     6.028     6.031     6.033     6.035     6.037     6.039     6.042     6.044     6.046     6.049     6.054     6.054     6.057     6.059     6.061     6.062     6.064     6.066     6.068     6.070     6.072     6.073     6.077     6.078     6.082     6.083     6.085     6.086     6.089     6.091     6.092     6.094     6.097     6.099     6.100     6.102     6.105     6.107     6.109     6.110     6.112     6.116     6.117     6.118     6.122     6.123     6.125     6.129     6.131     6.135     6.135     6.139     6.140     6.142     6.143     6.146     6.148     6.152     6.154     6.157     6.159     6.163     6.164     6.166     6.171     6.171     6.172     6.174     6.177     6.178     6.180     6.183     6.187     6.189     6.192     6.195     6.196     6.199     6.204     6.204     6.207     6.208     6.210     6.213     6.216     6.217     6.221     6.223     6.224     6.226     6.228     6.232     6.233     6.235     6.237     6.238     6.240     6.241     6.243     6.244     6.247     6.248     6.252     6.254     6.256     6.257     6.261     6.263     6.265     6.266     6.268     6.269     6.277     6.277     6.280     6.281     6.285     6.285     6.289     6.291     6.294     6.296     6.298     6.299     6.303     6.306     6.308     6.311     6.313     6.316     6.318     6.320     6.322     6.323     6.325     6.327     6.330     6.332     6.336     6.337     6.340     6.343     6.345     6.348     6.352     6.355     6.357     6.362     6.362     6.364     6.368     6.372     6.374     6.376     6.377     6.381     6.383     6.388     6.402     6.404     6.407     6.409     6.414     6.414     6.415     6.419     6.421     6.426     6.427     6.432     6.435     6.437     6.438     6.441     6.445     6.448     6.452     6.454     6.457     6.461     6.471     6.481     6.488     6.489     6.494     6.498     6.502     6.499     6.505     6.503     6.508     6.511     6.514     6.519     6.525     6.526     6.532     6.533     6.537     6.542     6.545     6.552     6.555     6.558     6.561     6.566     6.572     6.574     6.578     6.582     6.587     6.591     6.596     6.603     6.607     6.611     6.615     6.619     6.627     6.630     6.637     6.640     6.646     6.652     6.657     6.661     6.664     6.668     6.673     6.679     6.683     6.689     6.694     6.700     6.704     6.710     6.715     6.720     6.728     6.734     6.739     6.745     6.752     6.757     6.764     6.770     6.777     6.785     6.792     6.799     6.809     6.816     6.828     6.835     6.847     6.858     6.869     6.883     6.895     6.908     6.920     6.933     6.947     6.959     6.975     6.989     7.003     7.018     7.035     7.052     7.070     7.088     7.107     7.126     7.145     7.165     7.185     7.206     7.228     7.250     7.274     7.297     7.320     7.343     7.365     7.387     7.409     7.428     7.448     7.469     7.488     7.507     7.527     7.544     7.562     7.580     7.598     7.616     7.633     7.652     7.669     7.687     7.705     7.723     7.742     7.759     7.779     7.798     7.815     7.835     7.854     7.872     7.893     7.912     7.932     7.949     7.968     7.987     8.007     8.025     8.043     8.062     8.080     8.098     8.116     8.133     8.152     8.169     8.185     8.203     8.220     8.236     8.254     8.271     8.289     8.305     8.322     8.341     8.357     8.374     8.392     8.409     8.426     8.443     8.460     8.479     8.495     8.513     8.529     8.547     8.565     8.583     8.600     8.617     8.633     8.652     8.670     8.687     8.705     8.724     8.741     8.758     8.777     8.794     8.813     8.831     8.850     8.868     8.886     8.904     8.923     8.940     8.959     8.975     8.994     9.011     9.030     9.048     9.065     9.082     9.100     9.120     9.139     9.155     9.173     9.191     9.209     9.226     9.243     9.259     9.276     9.294     9.308     9.325     9.340     9.356     9.371     9.385     9.402     9.415     9.428     9.442     9.458     9.472     9.485     9.498     9.514     9.526     9.539     9.551     9.566     9.576     9.589     9.602     9.614     9.627     9.639     9.652     9.662     9.675     9.687     9.699     9.710     9.722     9.735     9.744     9.756     9.769     9.779     9.791     9.804     9.815     9.826     9.839     9.855     9.862     9.875     9.887     9.900     9.912     9.925     9.937     9.948     9.965     9.975     9.984     9.998    10.011    10.025    10.040    10.051    10.065    10.080    10.092    10.105    10.119    10.131    10.145    10.160    10.174    10.188    10.202    10.217    10.231    10.243    10.259    10.272    10.285    10.300    10.314    10.328    10.340    10.352    10.368    10.383    10.396    10.410    10.426    10.439    10.452    10.465    10.481    10.494    10.509    10.520    10.535    10.548    10.562    10.576    10.588    10.601    10.616    10.629    10.644    10.656    10.669    10.683    10.696    10.712    10.725    10.741    10.753    10.766    10.781    10.794    10.807    10.823    10.839    10.850    10.866    10.882    10.895    10.909    10.926    10.939    10.955    10.968    10.983    10.997    11.012    11.028    11.046    11.061    11.076    11.091    11.105    11.124    11.137    11.154    11.172    11.187    11.203    11.220    11.237    11.252    11.268    11.285    11.303    11.318    11.333    11.351    11.369    11.385    11.402    11.422    11.439    11.457    11.474    11.492    11.508    11.529    11.546    11.564    11.581    11.601    11.620    11.639    11.656    11.680    11.698    11.720    11.739    11.759    11.779    11.798    11.820    11.841    11.859    11.881    11.901    11.922    11.942    11.963    11.985    12.005    12.028    12.049    12.071    12.095    12.116    12.138    12.159    12.181    12.206    12.231    12.253    12.275    12.296    12.320    12.342    12.363    12.385    12.413    12.433    12.461    12.481    12.504    12.529    12.550    12.577    12.602    12.622    12.649    12.672    12.695    12.715    12.741    12.760    12.783    12.806    12.827    12.849    12.870    12.892    12.912    12.931    12.950    12.974    12.990    13.012    13.030    13.050    13.069    13.087    13.105    13.126    13.148    13.167    13.188    13.212    13.231    13.253    13.275    13.295    13.316    13.335    13.357    13.376    13.397    13.420    13.441    13.464    13.482    13.500    13.521    13.539    13.557    13.575    13.592    13.607    13.623    13.635    13.651    13.667    13.679    13.691    13.707    13.718    13.731    13.746    13.761    13.776    13.788    13.799    13.814    13.826    13.839    13.852    13.862    13.876    13.890    13.899    13.911    13.922    13.935    13.944    13.959    13.971    13.978    13.994    14.005    14.020    14.028    14.042    14.056    14.067    14.074    14.087    14.103    14.119    14.124    14.139    14.146    14.159    14.167    14.185    14.192    14.201    14.220    14.227    14.240    14.245    14.257    14.265    14.272    14.286    14.298    14.307    14.316    14.324    14.333    14.343    14.350    14.358    14.367    14.375    14.385    14.402    14.413    14.424    14.432    14.440    14.452    14.457    14.466    14.487    14.502    14.511    14.523    14.535    14.546    14.553    14.564    14.578    14.602    14.610    14.617    14.626    14.635    14.642    14.656    14.672    14.685    14.704    14.719    14.723    14.740    14.746    14.752    14.772    14.779    14.789    14.796    14.822    14.827    14.841    14.849    14.855    14.866    14.879    14.887    14.904    14.910    14.921    14.935    14.943    14.948    14.960    14.969    14.985    14.991    14.995    15.008    15.024    15.038    15.045    15.052    15.064    15.071    15.076    15.089    15.103    15.108    15.137    15.140    15.147    15.153    15.158    15.169    15.185    15.190    15.196    15.207    15.218    15.226    15.233    15.237    15.245    15.252    15.263    15.268    15.276    15.289    15.294    15.310    15.320    15.328    15.337    15.343    15.355    15.359    15.373    15.380    15.391    15.396    15.412    15.420    15.426    15.433    15.454    15.458    15.470    15.480    15.485    15.492    15.505    15.513    15.526    15.535    15.541    15.548    15.559    15.564    15.572    15.587    15.595    15.602    15.609    15.614    15.620    15.631    15.654    15.661    15.678    15.685    15.691    15.694    15.707    15.712    15.716    15.720    15.722    15.724    15.724    15.724    15.724    15.724    15.720    15.722    15.722    15.720    15.720    15.718    15.716    15.709    15.697    15.688    15.683    15.678    15.675    15.663    15.658    15.652    15.629    15.620    15.611    15.605    15.599    15.593    15.589    15.581    15.570    15.564    15.546    15.541    15.535    15.516    15.509    15.504    15.491    15.486    15.478    15.470    15.463    15.455    15.448    15.437    15.429    15.422    15.418    15.404    15.396    15.391    15.385    15.377    15.363    15.357    15.345    15.337    15.330    15.326    15.322    15.300    15.294    15.287    15.285    15.265    15.261    15.256    15.241    15.236    15.228    15.222    15.218    15.207    15.199    15.190    15.185    15.175    15.166    15.163    15.153    15.142    15.135    15.129    15.121
     5.222     5.208     5.208     5.208     5.206     5.208     5.206     5.210     5.210     5.217     5.224     5.220     5.212     5.214     5.212     5.208     5.214     5.206     5.214     5.220     5.233     5.216     5.208     5.216     5.208     5.212     5.210     5.214     5.202     5.210     5.216     5.204     5.212     5.202     5.208     5.204     5.212     5.214     5.202     5.204     5.200     5.192     5.200     5.165     5.171     5.165     5.200     5.165     5.204     5.206     5.204     5.208     5.206     5.210     5.208     5.216     5.210     5.218     5.210     5.212     5.202     5.204     5.165     5.170     5.165     5.204     5.202     5.210     5.222     5.212     5.210     5.217     5.202     5.167     5.200     5.168     5.200     5.169     5.200     5.204     5.200     5.210     5.202     5.212     5.206     5.217     5.220     5.212     5.204     5.206     5.204     5.206     5.202     5.206     5.204     5.198     5.204     5.165     5.202     5.206     5.202     5.210     5.217     5.214     5.210     5.200     5.208     5.200     5.206     5.210     5.200     5.210     5.204     5.210     5.216     5.206     5.198     5.206     5.208     5.206     5.200     5.208     5.210     5.210     5.217     5.222     5.217     5.210     5.217     5.222     5.214     5.204     5.214     5.206     5.216     5.210     5.217     5.212     5.246     5.248     5.239     5.233     5.224     5.231     5.233     5.212     5.233     5.227     5.248     5.231     5.224     5.217     5.239     5.255     5.246     5.241     5.248     5.280     5.250     5.281     5.329     5.345     5.342     5.346     5.344     5.349     5.338     5.352     5.356     5.354     5.344     5.344     5.350     5.345     5.357     5.354     5.356     5.359     5.331     5.308     5.329     5.345     5.300     5.352     5.342     5.354     5.352     5.356     5.357     5.338     5.345     5.349     5.344     5.354     5.352     5.350     5.346     5.352     5.354     5.352     5.340     5.356     5.357     5.361     5.357     5.350     5.359     5.357     5.356     5.357     5.344     5.363     5.357     5.359     5.363     5.359     5.361     5.365     5.357     5.367     5.354     5.373     5.375     5.359     5.367     5.357     5.365     5.359     5.363     5.359     5.356     5.361     5.356     5.363     5.367     5.359     5.365     5.368     5.359     5.357     5.361     5.359     5.357     5.363     5.365     5.359     5.363     5.368     5.365     5.357     5.363     5.371     5.363     5.361     5.367     5.367     5.372     5.369     5.359     5.357     5.354     5.367     5.373     5.361     5.359     5.356     5.359     5.361     5.359     5.363     5.371     5.368     5.354     5.359     5.367     5.356     5.352     5.344     5.341     5.348     5.344     5.340     5.342     5.341     5.341     5.345     5.338     5.333     5.329     5.341     5.341     5.333     5.320     5.335     5.327     5.322     5.327     5.316     5.327     5.324     5.313     5.324     5.303     5.297     5.305     5.296     5.299     5.305     5.285     5.287     5.289     5.287     5.296     5.277     5.231     5.224     5.217     5.287     5.306     5.217     5.210     5.218     5.241     5.250     5.287     5.277     5.283     5.233     5.227     5.233     5.214     5.250     5.241     5.233     5.224     5.233     5.253     5.273     5.244     5.224     5.217     5.224     5.218     5.241     5.222     5.217     5.224     5.231     5.252     5.271     5.246     5.239     5.231     5.224     5.217     5.224     5.246     5.252     5.246     5.239     5.218     5.224     5.217     5.212     5.217     5.212     5.217     5.210     5.216     5.208     5.202     5.208     5.200     5.208     5.202     5.210     5.217     5.212     5.206     5.210     5.202     5.210     5.204     5.210     5.217     5.202     5.210     5.204     5.212     5.208     5.216     5.224     5.229     5.231     5.224     5.229     5.235     5.229     5.224     5.217     5.224     5.217     5.250     5.224     5.217     5.210     5.204     5.210     5.217     5.210     5.217     5.212     5.217     5.210     5.216     5.208     5.216     5.208     5.216     5.208     5.216     5.212     5.217     5.210     5.217     5.212     5.217     5.222     5.217     5.212     5.217     5.210     5.216     5.210     5.202     5.208     5.217     5.210     5.218     5.214     5.235     5.229     5.212     5.217     5.212     5.241     5.233     5.212     5.217     5.212     5.233     5.231     5.239     5.246     5.241     5.246     5.252     5.217     5.224     5.244     5.250     5.239     5.250     5.239     5.218     5.210     5.250     5.243     5.224     5.217     5.253     5.241     5.233     5.241     5.246     5.241     5.252     5.246     5.241     5.233     5.254     5.257     5.258     5.253     5.246     5.222     5.216     5.208     5.217     5.224     5.231     5.224     5.217     5.222     5.273     5.269     5.273     5.271     5.277     5.271     5.252     5.277     5.273     5.257     5.277     5.283     5.279     5.283     5.279     5.277     5.271     5.273     5.283     5.277     5.287     5.280     5.287     5.290     5.283     5.315     5.313     5.296     5.316     5.313     5.310     5.306     5.281     5.303     5.299     5.296     5.344     5.322     5.315     5.289     5.340     5.335     5.338     5.306     5.356     5.337     5.356     5.363     5.359     5.365     5.359     5.359     5.357     5.333     5.363     5.354     5.381     5.383     5.357     5.361     5.381     5.380     5.373     5.379     5.376     5.379     5.376     5.380     5.372     5.376     5.373     5.368     5.373     5.368     5.372     5.368     5.373     5.368     5.396     5.391     5.389     5.381     5.376     5.371     5.375     5.372     5.379     5.372     5.381     5.379     5.385     5.389     5.387     5.391     5.387     5.389     5.392     5.394     5.392     5.401     5.404     5.381     5.398     5.419     5.435     5.426     5.403     5.396     5.424     5.433     5.435     5.430     5.436     5.449     5.443     5.452     5.445     5.457     5.463     5.463     5.466     5.468     5.466     5.469     5.466     5.461     5.468     5.466     5.468     5.463     5.463     5.490     5.487     5.490     5.492     5.498     5.496     5.505     5.502     5.495     5.509     5.505     5.502     5.498     5.496     5.496     5.529     5.527     5.524     5.521     5.520     5.512     5.515     5.518     5.517     5.526     5.547     5.549     5.543     5.547     5.541     5.547     5.552     5.559     5.564     5.570     5.566     5.571     5.577     5.583     5.563     5.585     5.587     5.588     5.590     5.585     5.587     5.597     5.616     5.611     5.625     5.620     5.616     5.628     5.631     5.635     5.633     5.638     5.637     5.641     5.637     5.638     5.644     5.647     5.648     5.649     5.652     5.649     5.657     5.654     5.658     5.664     5.666     5.670     5.672     5.672     5.674     5.677     5.681     5.681     5.682     5.682     5.686     5.688     5.694     5.694     5.697     5.702     5.704     5.705     5.708     5.708     5.710     5.713     5.713     5.719     5.721     5.719     5.719     5.723     5.721     5.723     5.726     5.726     5.729     5.731     5.733     5.735     5.738     5.740     5.742     5.744     5.745     5.747     5.750     5.751     5.753     5.754     5.757     5.758     5.761     5.763     5.764     5.765     5.768     5.772     5.776     5.777     5.781     5.783     5.787     5.790     5.793     5.798     5.802     5.805     5.811     5.814     5.819     5.824     5.827     5.832     5.838     5.842     5.845     5.848     5.849     5.852     5.854     5.856     5.859     5.861     5.865     5.865     5.868     5.868     5.869     5.870     5.873     5.874     5.873     5.874     5.879     5.882     5.885     5.885     5.887     5.889     5.889     5.890     5.889     5.889     5.890     5.892     5.892     5.894     5.895     5.898     5.897     5.898     5.900     5.902     5.904     5.905     5.905     5.909     5.911     5.913     5.914     5.916     5.920     5.922     5.923     5.924     5.926     5.928     5.931     5.933     5.935     5.939     5.942     5.944     5.945     5.947     5.950     5.952     5.954     5.956     5.959     5.962     5.964     5.966     5.968     5.970     5.971     5.975     5.976     5.979     5.981     5.983     5.988     5.989     5.990     5.993     5.995     5.996     5.999     6.002     6.004     6.007     6.009     6.011     6.014     6.016     6.020     6.022     6.024     6.026     6.028     6.031     6.033     6.035     6.036     6.039     6.041     6.044     6.047     6.049     6.052     6.055     6.057     6.059     6.062     6.064     6.066     6.067     6.068     6.070     6.073     6.075     6.077     6.078     6.082     6.083     6.085     6.088     6.089     6.091     6.092     6.095     6.097     6.099     6.100     6.102     6.105     6.107     6.109     6.112     6.114     6.116     6.118     6.120     6.122     6.123     6.125     6.127     6.130     6.132     6.135     6.139     6.140     6.142     6.143     6.146     6.148     6.152     6.154     6.157     6.161     6.163     6.164     6.166     6.169     6.171     6.174     6.175     6.177     6.179     6.180     6.183     6.185     6.189     6.192     6.193     6.196     6.199     6.202     6.205     6.207     6.208     6.211     6.214     6.216     6.217     6.221     6.223     6.226     6.228     6.230     6.232     6.233     6.235     6.237     6.240     6.241     6.243     6.244     6.247     6.248     6.250     6.252     6.254     6.256     6.259     6.261     6.263     6.265     6.268     6.269     6.271     6.272     6.278     6.280     6.281     6.283     6.287     6.289     6.291     6.294     6.294     6.298     6.299     6.302     6.303     6.306     6.310     6.311     6.314     6.316     6.320     6.323     6.325     6.327     6.328     6.330     6.332     6.335     6.337     6.340     6.345     6.347     6.349     6.352     6.354     6.357     6.359     6.364     6.365     6.367     6.368     6.372     6.376     6.377     6.381     6.388     6.393     6.396     6.402     6.405     6.409     6.410     6.412     6.415     6.419     6.421     6.424     6.426     6.427     6.432     6.435     6.438     6.440     6.441     6.445     6.448     6.452     6.456     6.459     6.463     6.479     6.485     6.488     6.493     6.493     6.496     6.499     6.505     6.508     6.508     6.512     6.515     6.519     6.522     6.525     6.530     6.533     6.537     6.540     6.544     6.545     6.550     6.553     6.560     6.563     6.569     6.572     6.576     6.585     6.589     6.591     6.595     6.598     6.603     6.607     6.611     6.616     6.619     6.624     6.630     6.637     6.642     6.646     6.652     6.657     6.661     6.666     6.672     6.675     6.680     6.686     6.691     6.696     6.700     6.704     6.710     6.717     6.722     6.728     6.733     6.739     6.745     6.752     6.759     6.764     6.770     6.777     6.785     6.792     6.799     6.809     6.816     6.826     6.835     6.845     6.857     6.869     6.880     6.891     6.904     6.917     6.930     6.944     6.957     6.970     6.985     7.000     7.014     7.030     7.046     7.064     7.082     7.099     7.118     7.137     7.157     7.177     7.198     7.221     7.241     7.265     7.288     7.311     7.335     7.358     7.381     7.403     7.424     7.446     7.467     7.488     7.506     7.525     7.545     7.563     7.581     7.598     7.616     7.633     7.652     7.669     7.687     7.705     7.723     7.740     7.758     7.777     7.796     7.813     7.831     7.850     7.869     7.889     7.908     7.928     7.947     7.966     7.983     8.004     8.022     8.040     8.060     8.078     8.096     8.115     8.133     8.152     8.168     8.185     8.203     8.220     8.237     8.256     8.272     8.291     8.307     8.324     8.341     8.358     8.376     8.393     8.409     8.427     8.443     8.461     8.478     8.495     8.513     8.530     8.548     8.563     8.583     8.600     8.617     8.635     8.652     8.669     8.687     8.703     8.720     8.739     8.756     8.775     8.793     8.811     8.828     8.846     8.863     8.883     8.899     8.917     8.935     8.954     8.971     8.990     9.008     9.026     9.043     9.063     9.080     9.098     9.115     9.133     9.152     9.170     9.186     9.206     9.223     9.240     9.259     9.274     9.290     9.307     9.324     9.339     9.356     9.371     9.386     9.402     9.415     9.431     9.445     9.459     9.473     9.489     9.502     9.517     9.530     9.542     9.555     9.571     9.583     9.596     9.609     9.622     9.633     9.646     9.659     9.671     9.683     9.696     9.707     9.720     9.731     9.742     9.755     9.766     9.779     9.789     9.799     9.813     9.824     9.837     9.851     9.862     9.874     9.885     9.898     9.911     9.921     9.933     9.944     9.961     9.972     9.982     9.996    10.009    10.022    10.033    10.046    10.059    10.073    10.085    10.099    10.114    10.127    10.141    10.153    10.165    10.180    10.193    10.208    10.225    10.238    10.249    10.264    10.277    10.293    10.307    10.321    10.335    10.347    10.360    10.376    10.389    10.403    10.417    10.431    10.445    10.458    10.472    10.486    10.500    10.512    10.527    10.541    10.555    10.570    10.581    10.595    10.609    10.622    10.636    10.649    10.661    10.677    10.689    10.702    10.716    10.730    10.746    10.758    10.772    10.786    10.804    10.813    10.829    10.843    10.856    10.870    10.885    10.898    10.914    10.929    10.942    10.957    10.974    10.989    11.003    11.017    11.033    11.047    11.063    11.080    11.094    11.111    11.128    11.144    11.157    11.175    11.190    11.208    11.224    11.240    11.255    11.273    11.288    11.303    11.320    11.335    11.354    11.371    11.388    11.405    11.422    11.441    11.458    11.474    11.494    11.510    11.529    11.547    11.564    11.579    11.601    11.620    11.639    11.656    11.678    11.696    11.716    11.735    11.757    11.777    11.796    11.817    11.837    11.857    11.878    11.899    11.920    11.939    11.961    11.982    12.003    12.024    12.047    12.069    12.091    12.113    12.133    12.157    12.178    12.200    12.221    12.246    12.270    12.292    12.313    12.337    12.361    12.379    12.404    12.427    12.448    12.476    12.495    12.519    12.546    12.566    12.591    12.616    12.637    12.663    12.685    12.709    12.733    12.754    12.775    12.800    12.820    12.840    12.861    12.885    12.908    12.930    12.950    12.969    12.988    13.007    13.028    13.046    13.064    13.085    13.104    13.120    13.142    13.162    13.183    13.203    13.227    13.246    13.266    13.287    13.306    13.326    13.347    13.370    13.389    13.407    13.430    13.449    13.469    13.490    13.508    13.525    13.542    13.559    13.575    13.591    13.605    13.620    13.633    13.647    13.660    13.676    13.688    13.702    13.714    13.730    13.744    13.758    13.771    13.783    13.795    13.807    13.821    13.833    13.843    13.855    13.868    13.882    13.892    13.901    13.917    13.928    13.940    13.946    13.961    13.971    13.987    13.996    14.010    14.019    14.032    14.046    14.054    14.068    14.081    14.095    14.104    14.119    14.130    14.139    14.154    14.161    14.169    14.189    14.196    14.209    14.220    14.235    14.240    14.250    14.260    14.268    14.279    14.293    14.304    14.311    14.320    14.328    14.338    14.347    14.357    14.363    14.371    14.378    14.392    14.408    14.419    14.427    14.435    14.447    14.454    14.462    14.479    14.497    14.506    14.514    14.523    14.539    14.547    14.561    14.572    14.583    14.607    14.615    14.624    14.631    14.642    14.656    14.669    14.680    14.702    14.709    14.723    14.733    14.743    14.749    14.768    14.777    14.789    14.798    14.820    14.824    14.835    14.845    14.858    14.870    14.874    14.881    14.902    14.907    14.922    14.932    14.938    14.952    14.958    14.967    14.985    14.991    14.998    15.017    15.024    15.035    15.038    15.054    15.059    15.071    15.076    15.093    15.102    15.108    15.124    15.142    15.147    15.157    15.160    15.169    15.181    15.187    15.198    15.208    15.218    15.224    15.231    15.240    15.248    15.254    15.261    15.268    15.280    15.287    15.292    15.305    15.322    15.328    15.333    15.340    15.357    15.359    15.373    15.381    15.393    15.398    15.412    15.418    15.426    15.433    15.446    15.462    15.469    15.477    15.483    15.494    15.504    15.513    15.526    15.535    15.543    15.548    15.559    15.569    15.577    15.583    15.593    15.599    15.607    15.614    15.620    15.629    15.654    15.661    15.675    15.688    15.691    15.694    15.709    15.712    15.716    15.720    15.722    15.724    15.724    15.724    15.724    15.724    15.724    15.724    15.722    15.720    15.718    15.716    15.715    15.712    15.703    15.690    15.683    15.678    15.672    15.663    15.660    15.652    15.631    15.622    15.612    15.605    15.599    15.595    15.590    15.580    15.577    15.569    15.550    15.541    15.535    15.516    15.511    15.505    15.492    15.486    15.480    15.477    15.463    15.458    15.449    15.445    15.431    15.426    15.422    15.408    15.398    15.393    15.389    15.376    15.366    15.357    15.352    15.340    15.333    15.326    15.324    15.307    15.296    15.291    15.285    15.271    15.263    15.254    15.240    15.236    15.231    15.226    15.218    15.210    15.199    15.196    15.189    15.179    15.172    15.166    15.155    15.147    15.139    15.135    15.122
     5.216     5.208     5.208     5.208     5.208     5.206     5.208     5.208     5.212     5.212     5.218     5.210     5.202     5.210     5.202     5.214     5.206     5.214     5.217     5.216     5.210     5.202     5.210     5.222     5.217     5.210     5.217     5.222     5.210     5.202     5.210     5.216     5.204     5.214     5.204     5.214     5.217     5.206     5.208     5.202     5.194     5.200     5.167     5.200     5.165     5.200     5.165     5.202     5.206     5.204     5.206     5.204     5.210     5.208     5.217     5.214     5.208     5.216     5.212     5.202     5.204     5.200     5.194     5.163     5.169     5.200     5.169     5.202     5.212     5.208     5.202     5.208     5.165     5.204     5.167     5.202     5.204     5.202     5.210     5.212     5.210     5.204     5.212     5.204     5.214     5.206     5.212     5.204     5.208     5.204     5.206     5.165     5.208     5.204     5.208     5.206     5.208     5.206     5.214     5.202     5.204     5.202     5.210     5.210     5.202     5.210     5.200     5.208     5.216     5.202     5.210     5.202     5.210     5.217     5.208     5.208     5.206     5.208     5.206     5.210     5.208     5.212     5.210     5.217     5.212     5.217     5.222     5.229     5.224     5.229     5.222     5.216     5.208     5.216     5.208     5.217     5.224     5.246     5.248     5.239     5.233     5.239     5.246     5.251     5.241     5.233     5.239     5.233     5.243     5.239     5.231     5.239     5.246     5.252     5.296     5.300     5.296     5.289     5.281     5.289     5.322     5.329     5.344     5.346     5.344     5.340     5.352     5.356     5.354     5.350     5.346     5.354     5.359     5.350     5.357     5.350     5.361     5.356     5.359     5.363     5.357     5.329     5.322     5.354     5.345     5.356     5.357     5.361     5.359     5.344     5.363     5.344     5.361     5.357     5.354     5.349     5.359     5.359     5.344     5.348     5.357     5.354     5.361     5.356     5.356     5.361     5.359     5.354     5.361     5.367     5.348     5.344     5.365     5.354     5.357     5.363     5.354     5.367     5.368     5.372     5.365     5.371     5.373     5.363     5.368     5.363     5.371     5.361     5.367     5.365     5.361     5.367     5.371     5.368     5.372     5.367     5.372     5.363     5.371     5.367     5.363     5.369     5.365     5.361     5.359     5.367     5.367     5.361     5.368     5.372     5.373     5.367     5.363     5.368     5.371     5.375     5.365     5.377     5.380     5.377     5.383     5.372     5.377     5.380     5.357     5.367     5.281     5.367     5.365     5.371     5.367     5.373     5.375     5.376     5.373     5.365     5.367     5.356     5.348     5.348     5.350     5.349     5.342     5.354     5.338     5.335     5.350     5.346     5.340     5.344     5.316     5.340     5.331     5.327     5.332     5.327     5.333     5.313     5.305     5.327     5.320     5.320     5.325     5.306     5.311     5.303     5.302     5.299     5.280     5.306     5.313     5.294     5.320     5.299     5.224     5.217     5.226     5.280     5.248     5.224     5.217     5.239     5.248     5.302     5.277     5.300     5.248     5.227     5.233     5.212     5.235     5.231     5.251     5.239     5.231     5.239     5.246     5.280     5.239     5.217     5.224     5.217     5.241     5.250     5.214     5.224     5.231     5.224     5.231     5.251     5.265     5.246     5.239     5.231     5.224     5.231     5.252     5.246     5.204     5.246     5.239     5.246     5.239     5.233     5.239     5.231     5.224     5.217     5.210     5.217     5.210     5.216     5.208     5.204     5.210     5.217     5.216     5.208     5.214     5.206     5.210     5.202     5.210     5.217     5.239     5.210     5.202     5.210     5.218     5.229     5.212     5.231     5.226     5.233     5.235     5.229     5.233     5.239     5.244     5.168     5.233     5.222     5.214     5.233     5.214     5.217     5.210     5.202     5.212     5.233     5.214     5.208     5.214     5.217     5.210     5.200     5.208     5.217     5.210     5.217     5.210     5.204     5.210     5.202     5.210     5.217     5.224     5.233     5.239     5.222     5.212     5.217     5.212     5.217     5.210     5.217     5.210     5.217     5.227     5.248     5.244     5.239     5.231     5.212     5.246     5.231     5.224     5.217     5.210     5.233     5.243     5.250     5.244     5.241     5.246     5.252     5.248     5.251     5.217     5.251     5.246     5.250     5.243     5.248     5.212     5.218     5.212     5.248     5.254     5.251     5.254     5.246     5.244     5.250     5.231     5.251     5.256     5.251     5.258     5.260     5.261     5.256     5.261     5.248     5.253     5.217     5.224     5.217     5.212     5.231     5.239     5.231     5.224     5.229     5.271     5.275     5.277     5.275     5.273     5.280     5.279     5.285     5.277     5.275     5.256     5.280     5.285     5.279     5.273     5.287     5.280     5.287     5.275     5.283     5.287     5.294     5.308     5.289     5.313     5.294     5.311     5.303     5.297     5.303     5.308     5.331     5.303     5.310     5.302     5.297     5.332     5.281     5.320     5.346     5.352     5.338     5.305     5.349     5.333     5.357     5.365     5.356     5.361     5.363     5.361     5.369     5.363     5.367     5.359     5.377     5.367     5.359     5.363     5.392     5.389     5.372     5.377     5.379     5.381     5.380     5.380     5.385     5.387     5.385     5.383     5.380     5.368     5.371     5.368     5.373     5.398     5.396     5.398     5.391     5.387     5.379     5.380     5.375     5.369     5.383     5.368     5.385     5.385     5.375     5.392     5.392     5.391     5.394     5.389     5.394     5.392     5.396     5.387     5.404     5.400     5.394     5.419     5.398     5.391     5.466     5.469     5.437     5.468     5.430     5.466     5.465     5.465     5.463     5.461     5.463     5.459     5.449     5.461     5.471     5.466     5.472     5.468     5.472     5.472     5.468     5.463     5.479     5.473     5.485     5.485     5.495     5.493     5.500     5.500     5.502     5.500     5.504     5.502     5.498     5.507     5.505     5.500     5.505     5.512     5.493     5.521     5.515     5.521     5.515     5.518     5.523     5.515     5.521     5.520     5.523     5.552     5.557     5.559     5.557     5.561     5.563     5.563     5.556     5.559     5.563     5.573     5.575     5.564     5.585     5.585     5.580     5.590     5.593     5.587     5.590     5.591     5.598     5.614     5.607     5.631     5.616     5.623     5.631     5.635     5.631     5.640     5.642     5.640     5.642     5.641     5.647     5.644     5.647     5.648     5.652     5.654     5.658     5.660     5.663     5.664     5.666     5.670     5.672     5.674     5.674     5.679     5.681     5.681     5.686     5.686     5.686     5.689     5.692     5.696     5.699     5.702     5.707     5.705     5.708     5.710     5.713     5.715     5.716     5.719     5.721     5.721     5.723     5.724     5.728     5.724     5.729     5.729     5.731     5.732     5.735     5.737     5.740     5.742     5.745     5.745     5.749     5.750     5.751     5.754     5.756     5.757     5.758     5.761     5.764     5.765     5.767     5.768     5.772     5.774     5.777     5.779     5.783     5.785     5.788     5.791     5.793     5.796     5.802     5.805     5.808     5.814     5.819     5.822     5.827     5.831     5.839     5.843     5.846     5.849     5.852     5.854     5.857     5.861     5.861     5.863     5.865     5.868     5.869     5.873     5.871     5.871     5.878     5.879     5.881     5.881     5.883     5.889     5.889     5.887     5.890     5.889     5.894     5.890     5.894     5.894     5.897     5.897     5.895     5.897     5.898     5.898     5.902     5.902     5.904     5.905     5.905     5.907     5.909     5.911     5.914     5.916     5.917     5.919     5.923     5.924     5.925     5.927     5.929     5.930     5.935     5.935     5.939     5.940     5.944     5.945     5.947     5.950     5.952     5.952     5.954     5.957     5.961     5.964     5.966     5.968     5.970     5.973     5.975     5.976     5.979     5.981     5.985     5.988     5.989     5.992     5.995     5.995     5.997     5.999     6.002     6.002     6.007     6.009     6.013     6.014     6.016     6.020     6.022     6.024     6.026     6.028     6.031     6.033     6.035     6.038     6.040     6.041     6.045     6.047     6.049     6.052     6.055     6.057     6.059     6.061     6.062     6.064     6.066     6.068     6.072     6.073     6.075     6.078     6.080     6.082     6.085     6.086     6.088     6.089     6.091     6.094     6.095     6.097     6.099     6.102     6.103     6.105     6.107     6.110     6.112     6.114     6.118     6.118     6.118     6.120     6.123     6.125     6.127     6.129     6.132     6.135     6.137     6.140     6.142     6.145     6.146     6.148     6.152     6.154     6.156     6.159     6.161     6.164     6.166     6.169     6.171     6.173     6.175     6.178     6.179     6.180     6.183     6.185     6.189     6.190     6.195     6.196     6.198     6.202     6.205     6.207     6.210     6.211     6.213     6.216     6.219     6.221     6.223     6.226     6.228     6.232     6.233     6.235     6.237     6.238     6.240     6.243     6.244     6.246     6.247     6.248     6.252     6.252     6.256     6.257     6.259     6.261     6.263     6.266     6.268     6.269     6.272     6.273     6.275     6.278     6.283     6.285     6.289     6.291     6.292     6.296     6.298     6.299     6.302     6.303     6.303     6.306     6.310     6.314     6.313     6.318     6.320     6.322     6.323     6.327     6.328     6.330     6.332     6.336     6.339     6.341     6.344     6.347     6.348     6.352     6.355     6.357     6.359     6.360     6.364     6.368     6.368     6.372     6.376     6.379     6.379     6.383     6.386     6.392     6.402     6.404     6.407     6.409     6.410     6.414     6.419     6.419     6.422     6.424     6.427     6.430     6.435     6.438     6.440     6.441     6.445     6.448     6.450     6.454     6.457     6.461     6.463     6.478     6.482     6.488     6.493     6.493     6.496     6.502     6.503     6.506     6.509     6.514     6.519     6.520     6.523     6.526     6.530     6.535     6.539     6.540     6.545     6.549     6.550     6.553     6.560     6.563     6.566     6.572     6.576     6.585     6.589     6.593     6.596     6.602     6.605     6.608     6.611     6.615     6.622     6.627     6.632     6.637     6.640     6.646     6.654     6.657     6.661     6.666     6.672     6.675     6.680     6.686     6.692     6.696     6.702     6.705     6.710     6.717     6.724     6.728     6.733     6.738     6.745     6.750     6.757     6.762     6.770     6.777     6.785     6.793     6.799     6.809     6.817     6.826     6.835     6.845     6.855     6.866     6.878     6.889     6.902     6.913     6.927     6.940     6.954     6.969     6.981     6.997     7.011     7.027     7.042     7.059     7.075     7.093     7.111     7.130     7.150     7.170     7.191     7.211     7.233     7.256     7.279     7.302     7.326     7.349     7.372     7.396     7.419     7.441     7.463     7.483     7.504     7.525     7.544     7.563     7.581     7.600     7.617     7.635     7.652     7.669     7.687     7.705     7.723     7.740     7.758     7.777     7.794     7.812     7.829     7.848     7.867     7.885     7.905     7.924     7.943     7.963     7.981     8.000     8.019     8.039     8.055     8.075     8.095     8.112     8.131     8.149     8.168     8.185     8.203     8.220     8.237     8.254     8.272     8.291     8.307     8.326     8.341     8.358     8.377     8.393     8.409     8.427     8.443     8.461     8.478     8.495     8.513     8.529     8.547     8.565     8.581     8.599     8.616     8.633     8.652     8.669     8.685     8.703     8.720     8.738     8.755     8.772     8.790     8.809     8.824     8.843     8.859     8.879     8.895     8.913     8.931     8.950     8.968     8.985     9.003     9.022     9.040     9.057     9.073     9.094     9.112     9.130     9.148     9.166     9.183     9.202     9.220     9.237     9.254     9.270     9.287     9.306     9.322     9.339     9.354     9.370     9.386     9.402     9.417     9.431     9.447     9.461     9.476     9.489     9.504     9.518     9.531     9.546     9.558     9.574     9.586     9.602     9.614     9.626     9.640     9.654     9.665     9.677     9.692     9.704     9.715     9.727     9.741     9.752     9.763     9.776     9.787     9.799     9.811     9.822     9.835     9.848     9.858     9.869     9.882     9.893     9.907     9.920     9.933     9.941     9.958     9.968     9.978     9.992    10.004    10.017    10.031    10.042    10.054    10.069    10.080    10.094    10.107    10.122    10.133    10.148    10.162    10.175    10.188    10.202    10.217    10.229    10.241    10.257    10.270    10.285    10.300    10.314    10.326    10.342    10.354    10.370    10.382    10.394    10.407    10.422    10.435    10.450    10.465    10.478    10.493    10.505    10.519    10.532    10.548    10.558    10.575    10.588    10.601    10.613    10.629    10.641    10.656    10.669    10.682    10.696    10.709    10.722    10.735    10.750    10.763    10.779    10.791    10.804    10.818    10.833    10.850    10.862    10.876    10.890    10.904    10.916    10.933    10.950    10.964    10.976    10.992    11.009    11.024    11.039    11.052    11.069    11.083    11.098    11.114    11.130    11.146    11.160    11.176    11.193    11.209    11.225    11.242    11.257    11.274    11.290    11.306    11.324    11.341    11.355    11.372    11.389    11.405    11.423    11.441    11.459    11.474    11.494    11.510    11.529    11.548    11.566    11.581    11.600    11.620    11.637    11.659    11.677    11.695    11.716    11.733    11.756    11.775    11.794    11.816    11.835    11.856    11.875    11.896    11.918    11.937    11.959    11.979    12.001    12.022    12.045    12.065    12.087    12.108    12.130    12.153    12.176    12.196    12.218    12.239    12.263    12.287    12.309    12.333    12.354    12.376    12.396    12.420    12.442    12.464    12.489    12.512    12.535    12.558    12.582    12.605    12.631    12.654    12.676    12.699    12.725    12.746    12.769    12.793    12.815    12.835    12.857    12.878    12.902    12.922    12.944    12.965    12.983    13.005    13.023    13.044    13.062    13.082    13.100    13.122    13.140    13.157    13.175    13.198    13.218    13.237    13.258    13.279    13.301    13.319    13.338    13.360    13.379    13.399    13.416    13.436    13.456    13.474    13.493    13.508    13.524    13.542    13.557    13.572    13.587    13.602    13.617    13.632    13.643    13.657    13.669    13.683    13.699    13.711    13.727    13.739    13.750    13.763    13.774    13.786    13.802    13.813    13.825    13.839    13.846    13.863    13.873    13.882    13.894    13.905    13.920    13.930    13.942    13.950    13.965    13.977    13.987    14.003    14.014    14.024    14.036    14.045    14.059    14.074    14.083    14.095    14.109    14.122    14.131    14.144    14.154    14.163    14.181    14.192    14.200    14.212    14.223    14.237    14.245    14.253    14.260    14.275    14.283    14.297    14.305    14.314    14.327    14.335    14.343    14.353    14.360    14.368    14.374    14.388    14.404    14.414    14.424    14.435    14.443    14.452    14.459    14.473    14.490    14.502    14.511    14.520    14.535    14.542    14.549    14.569    14.576    14.597    14.609    14.624    14.628    14.638    14.659    14.669    14.680    14.686    14.710    14.721    14.731    14.744    14.749    14.766    14.775    14.789    14.796    14.819    14.826    14.835    14.847    14.855    14.868    14.872    14.879    14.907    14.912    14.921    14.932    14.937    14.943    14.962    14.971    14.987    14.991    15.004    15.012    15.022    15.028    15.038    15.049    15.054    15.066    15.081    15.091    15.096    15.112    15.131    15.137    15.149    15.157    15.161    15.168    15.182    15.189    15.196    15.203    15.215    15.222    15.231    15.240    15.246    15.254    15.261    15.268    15.277    15.289    15.292    15.307    15.320    15.326    15.332    15.344    15.355    15.359    15.364    15.387    15.395    15.396    15.411    15.420    15.424    15.433    15.452    15.462    15.469    15.474    15.485    15.497    15.502    15.513    15.523    15.535    15.543    15.550    15.557    15.570    15.577    15.583    15.595    15.602    15.609    15.612    15.622    15.627    15.652    15.658    15.672    15.688    15.690    15.693    15.704    15.712    15.716    15.720    15.724    15.724    15.724    15.724    15.724    15.724    15.720    15.724    15.722    15.720    15.720    15.716    15.716    15.710    15.704    15.691    15.690    15.678    15.673    15.665    15.660    15.654    15.629    15.622    15.616    15.607    15.602    15.596    15.590    15.583    15.577    15.570    15.550    15.544    15.537    15.522    15.513    15.505    15.494    15.488    15.482    15.477    15.463    15.458    15.452    15.445    15.435    15.427    15.422    15.411    15.398    15.395    15.389    15.376    15.368    15.361    15.354    15.352    15.333    15.326    15.320    15.313    15.300    15.291    15.285    15.278    15.263    15.257    15.246    15.237    15.231    15.226    15.220    15.212    15.204    15.198    15.192    15.187    15.178    15.169    15.158    15.147    15.147    15.144    15.140
     5.224     5.217     5.210     5.208     5.206     5.208     5.206     5.217     5.210     5.217     5.212     5.212     5.210     5.202     5.210     5.220     5.214     5.217     5.216     5.208     5.212     5.208     5.202     5.231     5.210     5.217     5.210     5.217     5.218     5.210     5.217     5.208     5.216     5.206     5.216     5.206     5.212     5.202     5.206     5.206     5.202     5.204     5.200     5.204     5.202     5.194     5.200     5.168     5.202     5.206     5.204     5.208     5.206     5.216     5.212     5.208     5.216     5.210     5.202     5.210     5.202     5.204     5.202     5.202     5.200     5.202     5.200     5.204     5.204     5.208     5.206     5.210     5.206     5.165     5.200     5.168     5.202     5.210     5.218     5.206     5.212     5.217     5.208     5.214     5.206     5.214     5.204     5.214     5.204     5.208     5.206     5.208     5.206     5.210     5.208     5.210     5.208     5.208     5.206     5.206     5.202     5.204     5.204     5.210     5.208     5.202     5.208     5.212     5.210     5.210     5.217     5.210     5.206     5.214     5.216     5.206     5.210     5.206     5.216     5.210     5.217     5.212     5.214     5.212     5.217     5.220     5.212     5.218     5.212     5.217     5.226     5.224     5.216     5.222     5.216     5.224     5.244     5.233     5.226     5.233     5.214     5.233     5.241     5.283     5.248     5.239     5.233     5.243     5.250     5.244     5.239     5.246     5.241     5.287     5.280     5.327     5.280     5.336     5.329     5.322     5.300     5.280     5.350     5.352     5.349     5.354     5.348     5.354     5.349     5.356     5.349     5.359     5.352     5.356     5.365     5.357     5.357     5.363     5.359     5.357     5.356     5.348     5.350     5.357     5.357     5.359     5.352     5.356     5.350     5.348     5.350     5.349     5.354     5.357     5.361     5.354     5.363     5.356     5.361     5.354     5.354     5.359     5.357     5.357     5.359     5.367     5.359     5.357     5.365     5.365     5.359     5.365     5.357     5.359     5.365     5.369     5.365     5.373     5.365     5.377     5.371     5.368     5.379     5.369     5.361     5.372     5.369     5.367     5.369     5.367     5.363     5.373     5.367     5.372     5.367     5.371     5.372     5.369     5.373     5.371     5.368     5.365     5.365     5.372     5.363     5.363     5.377     5.375     5.372     5.371     5.367     5.372     5.368     5.373     5.371     5.368     5.381     5.373     5.368     5.383     5.385     5.376     5.387     5.385     5.363     5.379     5.372     5.373     5.376     5.367     5.372     5.379     5.377     5.379     5.376     5.359     5.372     5.365     5.365     5.357     5.357     5.352     5.356     5.354     5.354     5.356     5.354     5.350     5.335     5.336     5.344     5.341     5.333     5.335     5.329     5.335     5.331     5.329     5.324     5.324     5.329     5.320     5.329     5.324     5.316     5.306     5.308     5.305     5.283     5.308     5.303     5.297     5.303     5.322     5.300     5.239     5.313     5.313     5.239     5.217     5.224     5.246     5.311     5.297     5.299     5.277     5.275     5.248     5.227     5.233     5.214     5.222     5.231     5.273     5.279     5.285     5.250     5.273     5.246     5.239     5.231     5.226     5.246     5.289     5.251     5.244     5.239     5.231     5.224     5.217     5.251     5.243     5.246     5.239     5.231     5.224     5.231     5.239     5.246     5.252     5.248     5.243     5.248     5.217     5.246     5.239     5.231     5.222     5.217     5.222     5.231     5.224     5.231     5.226     5.231     5.239     5.246     5.217     5.208     5.210     5.202     5.210     5.217     5.239     5.224     5.217     5.210     5.202     5.210     5.241     5.231     5.212     5.233     5.227     5.239     5.233     5.226     5.233     5.239     5.246     5.239     5.216     5.206     5.214     5.233     5.210     5.204     5.212     5.248     5.217     5.210     5.216     5.246     5.210     5.202     5.208     5.202     5.210     5.217     5.210     5.217     5.210     5.202     5.210     5.200     5.210     5.231     5.229     5.222     5.216     5.222     5.227     5.233     5.214     5.220     5.212     5.233     5.239     5.250     5.255     5.239     5.246     5.210     5.233     5.244     5.210     5.217     5.239     5.233     5.241     5.250     5.246     5.241     5.246     5.241     5.248     5.254     5.255     5.254     5.250     5.250     5.244     5.250     5.241     5.248     5.241     5.233     5.227     5.233     5.254     5.256     5.259     5.250     5.255     5.252     5.253     5.250     5.254     5.250     5.255     5.250     5.264     5.250     5.264     5.231     5.239     5.231     5.224     5.233     5.239     5.271     5.239     5.231     5.241     5.275     5.277     5.280     5.280     5.279     5.285     5.289     5.287     5.290     5.273     5.273     5.290     5.271     5.277     5.280     5.290     5.287     5.277     5.281     5.285     5.294     5.281     5.289     5.305     5.302     5.299     5.305     5.300     5.306     5.311     5.303     5.306     5.336     5.340     5.296     5.341     5.296     5.346     5.349     5.340     5.336     5.333     5.338     5.344     5.365     5.363     5.369     5.300     5.368     5.365     5.367     5.371     5.368     5.373     5.377     5.385     5.391     5.389     5.367     5.398     5.373     5.398     5.392     5.385     5.385     5.383     5.383     5.389     5.392     5.387     5.396     5.389     5.398     5.389     5.392     5.377     5.398     5.401     5.392     5.385     5.391     5.392     5.396     5.380     5.403     5.400     5.391     5.396     5.392     5.400     5.403     5.404     5.387     5.403     5.398     5.401     5.398     5.392     5.407     5.401     5.405     5.400     5.403     5.454     5.433     5.454     5.473     5.404     5.475     5.473     5.436     5.461     5.461     5.466     5.466     5.459     5.465     5.454     5.475     5.476     5.472     5.475     5.473     5.471     5.468     5.466     5.477     5.480     5.485     5.471     5.493     5.500     5.493     5.496     5.504     5.507     5.505     5.504     5.500     5.510     5.504     5.509     5.504     5.505     5.532     5.505     5.515     5.520     5.515     5.532     5.530     5.521     5.518     5.518     5.526     5.559     5.561     5.564     5.564     5.568     5.568     5.566     5.568     5.571     5.574     5.577     5.574     5.571     5.583     5.588     5.587     5.585     5.593     5.587     5.590     5.593     5.600     5.597     5.628     5.631     5.612     5.628     5.635     5.633     5.637     5.641     5.642     5.645     5.644     5.648     5.652     5.649     5.654     5.654     5.654     5.657     5.660     5.661     5.666     5.664     5.669     5.670     5.674     5.674     5.676     5.681     5.682     5.685     5.689     5.688     5.691     5.692     5.697     5.697     5.700     5.704     5.707     5.710     5.708     5.715     5.715     5.719     5.721     5.721     5.721     5.724     5.724     5.726     5.732     5.728     5.729     5.731     5.732     5.735     5.737     5.738     5.742     5.744     5.745     5.749     5.750     5.751     5.754     5.757     5.758     5.761     5.763     5.764     5.765     5.768     5.770     5.772     5.774     5.777     5.779     5.783     5.785     5.787     5.790     5.793     5.796     5.799     5.803     5.808     5.809     5.815     5.819     5.824     5.827     5.831     5.839     5.843     5.846     5.850     5.852     5.856     5.859     5.863     5.863     5.867     5.868     5.872     5.873     5.875     5.878     5.879     5.880     5.885     5.889     5.887     5.889     5.892     5.892     5.894     5.890     5.894     5.894     5.895     5.895     5.897     5.898     5.898     5.898     5.900     5.900     5.902     5.904     5.905     5.907     5.909     5.911     5.911     5.913     5.914     5.916     5.918     5.919     5.922     5.924     5.925     5.929     5.930     5.932     5.933     5.937     5.940     5.942     5.944     5.945     5.949     5.950     5.952     5.954     5.956     5.957     5.961     5.962     5.966     5.968     5.970     5.973     5.975     5.978     5.979     5.981     5.983     5.985     5.988     5.990     5.993     5.995     5.997     5.999     6.002     6.004     6.006     6.007     6.011     6.014     6.016     6.020     6.022     6.024     6.026     6.028     6.031     6.033     6.035     6.039     6.040     6.044     6.044     6.049     6.052     6.054     6.055     6.057     6.059     6.062     6.064     6.066     6.067     6.068     6.072     6.073     6.077     6.078     6.080     6.082     6.085     6.086     6.088     6.089     6.092     6.094     6.097     6.099     6.100     6.103     6.105     6.107     6.109     6.110     6.112     6.114     6.118     6.118     6.122     6.123     6.124     6.125     6.127     6.131     6.131     6.135     6.137     6.140     6.143     6.145     6.146     6.148     6.152     6.154     6.156     6.159     6.161     6.163     6.166     6.171     6.171     6.173     6.174     6.177     6.179     6.182     6.183     6.185     6.189     6.192     6.193     6.196     6.198     6.202     6.205     6.207     6.208     6.211     6.214     6.216     6.219     6.221     6.223     6.226     6.230     6.232     6.233     6.235     6.237     6.238     6.241     6.243     6.246     6.247     6.248     6.250     6.252     6.254     6.256     6.257     6.261     6.263     6.265     6.266     6.268     6.269     6.273     6.275     6.276     6.280     6.282     6.287     6.289     6.291     6.292     6.294     6.296     6.298     6.299     6.305     6.305     6.308     6.311     6.311     6.314     6.318     6.322     6.323     6.323     6.325     6.328     6.330     6.333     6.335     6.339     6.341     6.344     6.347     6.352     6.352     6.354     6.357     6.359     6.362     6.365     6.367     6.370     6.372     6.374     6.377     6.379     6.381     6.390     6.396     6.402     6.402     6.407     6.410     6.410     6.412     6.414     6.419     6.421     6.424     6.426     6.427     6.432     6.435     6.438     6.440     6.443     6.446     6.450     6.452     6.456     6.459     6.461     6.474     6.476     6.488     6.489     6.491     6.496     6.498     6.502     6.503     6.505     6.509     6.512     6.517     6.523     6.523     6.527     6.530     6.535     6.539     6.542     6.547     6.549     6.552     6.555     6.561     6.564     6.566     6.572     6.578     6.585     6.589     6.593     6.596     6.602     6.606     6.609     6.612     6.616     6.619     6.628     6.632     6.637     6.642     6.646     6.652     6.655     6.663     6.666     6.672     6.677     6.680     6.686     6.692     6.698     6.702     6.705     6.712     6.717     6.724     6.730     6.733     6.739     6.745     6.748     6.757     6.764     6.770     6.779     6.785     6.793     6.802     6.809     6.817     6.826     6.835     6.845     6.855     6.866     6.876     6.887     6.899     6.911     6.925     6.937     6.951     6.964     6.978     6.992     7.008     7.022     7.038     7.054     7.070     7.088     7.106     7.123     7.143     7.162     7.182     7.202     7.224     7.246     7.270     7.293     7.317     7.340     7.363     7.387     7.410     7.433     7.456     7.480     7.500     7.522     7.542     7.562     7.581     7.600     7.617     7.635     7.652     7.669     7.687     7.705     7.723     7.740     7.757     7.775     7.793     7.810     7.829     7.846     7.865     7.883     7.903     7.922     7.940     7.959     7.977     7.997     8.016     8.035     8.054     8.073     8.091     8.110     8.129     8.147     8.167     8.183     8.201     8.219     8.236     8.254     8.272     8.289     8.307     8.324     8.341     8.360     8.376     8.393     8.411     8.428     8.445     8.460     8.479     8.495     8.511     8.529     8.545     8.563     8.581     8.599     8.616     8.632     8.650     8.669     8.685     8.701     8.719     8.738     8.753     8.772     8.789     8.807     8.822     8.841     8.858     8.876     8.894     8.911     8.926     8.946     8.964     8.983     8.999     9.019     9.036     9.054     9.071     9.089     9.107     9.125     9.143     9.160     9.178     9.197     9.215     9.232     9.249     9.268     9.285     9.303     9.319     9.335     9.352     9.368     9.385     9.400     9.417     9.430     9.445     9.461     9.476     9.490     9.506     9.520     9.535     9.548     9.563     9.576     9.590     9.604     9.618     9.631     9.645     9.659     9.671     9.685     9.697     9.711     9.724     9.735     9.747     9.760     9.772     9.783     9.795     9.807     9.821     9.831     9.844     9.857     9.867     9.877     9.893     9.904     9.916     9.928     9.940     9.952     9.965     9.977     9.986     9.999    10.014    10.026    10.039    10.050    10.061    10.077    10.088    10.102    10.116    10.127    10.143    10.157    10.170    10.182    10.197    10.211    10.223    10.238    10.249    10.262    10.276    10.290    10.305    10.320    10.332    10.347    10.360    10.376    10.389    10.401    10.414    10.429    10.442    10.457    10.470    10.483    10.497    10.512    10.524    10.539    10.550    10.567    10.581    10.592    10.607    10.620    10.633    10.649    10.661    10.676    10.689    10.702    10.716    10.729    10.742    10.756    10.772    10.783    10.797    10.809    10.825    10.839    10.853    10.867    10.882    10.895    10.911    10.925    10.937    10.951    10.965    10.981    10.997    11.011    11.028    11.042    11.056    11.072    11.087    11.099    11.118    11.135    11.150    11.166    11.181    11.197    11.212    11.229    11.246    11.261    11.275    11.293    11.310    11.327    11.342    11.357    11.374    11.391    11.407    11.424    11.443    11.458    11.478    11.496    11.512    11.532    11.548    11.568    11.582    11.603    11.620    11.639    11.657    11.677    11.693    11.714    11.733    11.754    11.773    11.792    11.812    11.831    11.854    11.875    11.894    11.915    11.937    11.958    11.979    12.000    12.020    12.043    12.062    12.085    12.105    12.128    12.149    12.170    12.193    12.215    12.237    12.257    12.281    12.304    12.327    12.347    12.372    12.392    12.416    12.436    12.459    12.483    12.505    12.527    12.550    12.575    12.599    12.621    12.644    12.667    12.690    12.715    12.739    12.761    12.785    12.809    12.829    12.850    12.873    12.895    12.915    12.937    12.959    12.980    12.996    13.018    13.038    13.055    13.079    13.096    13.114    13.135    13.154    13.172    13.192    13.212    13.232    13.250    13.270    13.293    13.310    13.331    13.347    13.367    13.389    13.406    13.422    13.440    13.456    13.475    13.493    13.510    13.525    13.542    13.559    13.571    13.587    13.600    13.615    13.629    13.638    13.651    13.664    13.676    13.693    13.706    13.718    13.731    13.742    13.754    13.769    13.780    13.793    13.809    13.816    13.828    13.840    13.852    13.862    13.874    13.887    13.899    13.913    13.922    13.933    13.942    13.957    13.969    13.985    13.993    14.003    14.017    14.030    14.041    14.052    14.065    14.076    14.091    14.098    14.116    14.124    14.133    14.149    14.159    14.177    14.187    14.196    14.203    14.219    14.231    14.242    14.250    14.256    14.272    14.279    14.292    14.297    14.309    14.323    14.330    14.340    14.348    14.357    14.365    14.372    14.383    14.399    14.411    14.422    14.429    14.440    14.447    14.457    14.464    14.483    14.494    14.506    14.516    14.528    14.537    14.546    14.553    14.578    14.594    14.607    14.617    14.626    14.635    14.644    14.663    14.680    14.685    14.702    14.719    14.728    14.743    14.748    14.752    14.772    14.787    14.792    14.808    14.820    14.832    14.844    14.852    14.866    14.872    14.876    14.890    14.919    14.922    14.929    14.937    14.940    14.963    14.968    14.979    14.991    15.006    15.010    15.027    15.027    15.043    15.049    15.054    15.064    15.082    15.089    15.097    15.105    15.124    15.139    15.144    15.155    15.163    15.169    15.178    15.189    15.194    15.201    15.214    15.220    15.229    15.239    15.248    15.256    15.263    15.268    15.276    15.287    15.298    15.309    15.317    15.322    15.330    15.341    15.355    15.359    15.366    15.385    15.393    15.396    15.405    15.418    15.426    15.433    15.452    15.460    15.466    15.477    15.483    15.494    15.502    15.513    15.522    15.535    15.541    15.550    15.555    15.570    15.577    15.581    15.595    15.599    15.609    15.616    15.624    15.629    15.654    15.661    15.667    15.685    15.688    15.696    15.703    15.713    15.720    15.722    15.724    15.724    15.724    15.724    15.724    15.722    15.720    15.724    15.722    15.722    15.720    15.718    15.715    15.710    15.703    15.693    15.690    15.681    15.672    15.668    15.661    15.654    15.631    15.624    15.618    15.611    15.602    15.598    15.590    15.585    15.575    15.572    15.558    15.546    15.541    15.533    15.513    15.505    15.495    15.488    15.483    15.478    15.469    15.462    15.457    15.448    15.440    15.427    15.422    15.416    15.400    15.395    15.391    15.385    15.368    15.364    15.359    15.352    15.343    15.328    15.324    15.320    15.300    15.292    15.289    15.283    15.265    15.259    15.254    15.246    15.233    15.228    15.222    15.215    15.204    15.199    15.194    15.189    15.179    15.172    15.166    15.155    15.152    15.147    15.139
     5.233     5.224     5.217     5.210     5.210     5.208     5.216     5.210     5.212     5.212     5.212     5.210     5.210     5.210     5.212     5.212     5.208     5.216     5.222     5.216     5.208     5.216     5.210     5.224     5.217     5.210     5.216     5.222     5.212     5.217     5.208     5.216     5.206     5.210     5.208     5.216     5.218     5.208     5.210     5.204     5.204     5.202     5.206     5.202     5.204     5.202     5.204     5.202     5.196     5.204     5.206     5.204     5.216     5.210     5.217     5.216     5.222     5.217     5.212     5.204     5.212     5.202     5.204     5.202     5.204     5.202     5.204     5.202     5.206     5.204     5.214     5.204     5.214     5.202     5.212     5.202     5.210     5.202     5.206     5.212     5.202     5.210     5.217     5.208     5.216     5.206     5.214     5.204     5.208     5.206     5.210     5.208     5.210     5.208     5.210     5.208     5.210     5.206     5.208     5.204     5.206     5.204     5.208     5.206     5.210     5.208     5.217     5.212     5.204     5.212     5.206     5.217     5.212     5.217     5.210     5.216     5.206     5.216     5.210     5.218     5.212     5.206     5.212     5.218     5.222     5.212     5.204     5.212     5.217     5.210     5.217     5.210     5.220     5.214     5.222     5.227     5.218     5.212     5.218     5.226     5.233     5.241     5.250     5.248     5.241     5.246     5.241     5.248     5.281     5.252     5.248     5.277     5.248     5.279     5.287     5.280     5.300     5.280     5.357     5.329     5.296     5.300     5.306     5.350     5.345     5.361     5.350     5.356     5.352     5.365     5.361     5.348     5.361     5.367     5.356     5.361     5.357     5.361     5.357     5.363     5.361     5.367     5.361     5.348     5.365     5.357     5.354     5.356     5.363     5.356     5.363     5.356     5.359     5.363     5.356     5.363     5.357     5.359     5.356     5.350     5.354     5.357     5.361     5.363     5.359     5.361     5.361     5.368     5.361     5.375     5.368     5.359     5.367     5.379     5.363     5.367     5.357     5.365     5.372     5.377     5.375     5.372     5.385     5.373     5.379     5.368     5.373     5.372     5.368     5.365     5.369     5.375     5.372     5.368     5.372     5.376     5.368     5.373     5.372     5.369     5.373     5.376     5.368     5.373     5.371     5.375     5.376     5.372     5.375     5.375     5.379     5.380     5.372     5.377     5.379     5.365     5.385     5.389     5.387     5.379     5.385     5.371     5.373     5.368     5.371     5.368     5.379     5.377     5.379     5.372     5.376     5.375     5.379     5.375     5.371     5.365     5.368     5.372     5.363     5.361     5.354     5.361     5.356     5.359     5.354     5.356     5.356     5.354     5.346     5.352     5.346     5.340     5.345     5.332     5.340     5.332     5.329     5.333     5.327     5.333     5.331     5.331     5.322     5.327     5.320     5.311     5.315     5.318     5.306     5.322     5.320     5.325     5.299     5.327     5.303     5.311     5.306     5.310     5.248     5.224     5.246     5.241     5.303     5.294     5.280     5.273     5.296     5.243     5.248     5.241     5.250     5.229     5.224     5.280     5.287     5.273     5.279     5.246     5.239     5.244     5.239     5.246     5.289     5.296     5.287     5.252     5.246     5.239     5.244     5.239     5.246     5.250     5.241     5.233     5.226     5.217     5.210     5.231     5.239     5.246     5.254     5.248     5.243     5.248     5.241     5.246     5.241     5.246     5.239     5.246     5.239     5.233     5.239     5.233     5.239     5.246     5.243     5.248     5.241     5.217     5.210     5.204     5.212     5.246     5.254     5.222     5.217     5.210     5.218     5.266     5.239     5.233     5.227     5.237     5.231     5.210     5.217     5.226     5.233     5.241     5.246     5.222     5.214     5.204     5.241     5.233     5.214     5.248     5.217     5.212     5.217     5.210     5.231     5.218     5.208     5.216     5.210     5.217     5.210     5.202     5.208     5.217     5.210     5.217     5.210     5.217     5.239     5.250     5.217     5.222     5.214     5.222     5.229     5.235     5.229     5.248     5.241     5.265     5.261     5.262     5.256     5.239     5.217     5.241     5.250     5.217     5.239     5.246     5.254     5.252     5.246     5.239     5.233     5.239     5.244     5.250     5.260     5.259     5.254     5.250     5.254     5.250     5.255     5.250     5.241     5.248     5.227     5.233     5.227     5.233     5.239     5.246     5.263     5.260     5.264     5.248     5.239     5.248     5.241     5.233     5.241     5.266     5.262     5.252     5.255     5.248     5.239     5.246     5.241     5.250     5.277     5.250     5.279     5.271     5.280     5.283     5.279     5.279     5.285     5.281     5.275     5.283     5.277     5.287     5.280     5.302     5.287     5.281     5.277     5.287     5.296     5.296     5.279     5.287     5.329     5.331     5.297     5.300     5.303     5.302     5.305     5.303     5.299     5.341     5.320     5.311     5.335     5.340     5.340     5.336     5.331     5.348     5.331     5.324     5.331     5.361     5.367     5.369     5.344     5.367     5.372     5.320     5.367     5.371     5.368     5.371     5.377     5.369     5.381     5.385     5.392     5.396     5.365     5.400     5.361     5.396     5.377     5.392     5.392     5.389     5.394     5.392     5.389     5.396     5.401     5.400     5.404     5.387     5.400     5.396     5.403     5.398     5.401     5.387     5.389     5.387     5.394     5.387     5.401     5.404     5.401     5.392     5.396     5.405     5.405     5.404     5.405     5.401     5.404     5.398     5.400     5.408     5.409     5.405     5.411     5.405     5.400     5.457     5.433     5.459     5.480     5.481     5.480     5.479     5.455     5.465     5.465     5.461     5.468     5.461     5.469     5.476     5.477     5.459     5.468     5.479     5.469     5.473     5.473     5.480     5.479     5.477     5.489     5.495     5.500     5.502     5.507     5.505     5.502     5.504     5.507     5.509     5.504     5.514     5.500     5.515     5.507     5.514     5.540     5.512     5.520     5.526     5.543     5.540     5.515     5.537     5.532     5.530     5.526     5.537     5.566     5.568     5.571     5.573     5.573     5.574     5.563     5.575     5.570     5.573     5.577     5.575     5.577     5.587     5.571     5.587     5.593     5.595     5.594     5.602     5.597     5.609     5.626     5.629     5.631     5.628     5.633     5.635     5.640     5.637     5.641     5.645     5.647     5.647     5.655     5.654     5.655     5.658     5.660     5.660     5.661     5.664     5.669     5.669     5.674     5.672     5.676     5.677     5.681     5.685     5.686     5.689     5.692     5.696     5.692     5.697     5.702     5.705     5.704     5.707     5.710     5.713     5.713     5.719     5.719     5.721     5.723     5.723     5.728     5.729     5.729     5.732     5.735     5.735     5.738     5.737     5.737     5.738     5.742     5.744     5.745     5.747     5.750     5.751     5.754     5.756     5.760     5.761     5.763     5.764     5.765     5.768     5.770     5.772     5.774     5.777     5.779     5.783     5.785     5.787     5.788     5.791     5.795     5.798     5.802     5.805     5.808     5.811     5.814     5.820     5.824     5.827     5.831     5.839     5.842     5.848     5.854     5.854     5.857     5.861     5.863     5.867     5.868     5.870     5.872     5.875     5.878     5.882     5.882     5.885     5.889     5.890     5.890     5.890     5.892     5.895     5.895     5.895     5.897     5.898     5.897     5.897     5.898     5.900     5.902     5.902     5.904     5.904     5.905     5.907     5.909     5.911     5.911     5.914     5.914     5.916     5.918     5.919     5.921     5.922     5.924     5.928     5.930     5.931     5.933     5.935     5.937     5.940     5.942     5.945     5.947     5.949     5.952     5.952     5.954     5.956     5.959     5.961     5.962     5.966     5.968     5.971     5.973     5.973     5.976     5.979     5.981     5.983     5.985     5.989     5.990     5.992     5.995     5.996     5.999     6.002     6.004     6.007     6.011     6.011     6.013     6.016     6.018     6.022     6.024     6.026     6.028     6.029     6.033     6.035     6.036     6.039     6.042     6.044     6.047     6.052     6.055     6.057     6.057     6.061     6.061     6.064     6.067     6.068     6.070     6.072     6.075     6.077     6.078     6.080     6.082     6.085     6.086     6.089     6.091     6.092     6.094     6.097     6.099     6.100     6.102     6.105     6.107     6.110     6.110     6.114     6.116     6.117     6.120     6.122     6.123     6.125     6.126     6.129     6.130     6.132     6.133     6.137     6.140     6.142     6.145     6.146     6.150     6.152     6.154     6.157     6.161     6.161     6.163     6.166     6.168     6.172     6.175     6.175     6.177     6.179     6.182     6.183     6.187     6.189     6.192     6.193     6.196     6.198     6.202     6.204     6.207     6.208     6.211     6.214     6.216     6.219     6.221     6.223     6.226     6.230     6.232     6.235     6.237     6.237     6.241     6.241     6.244     6.246     6.247     6.248     6.252     6.254     6.256     6.257     6.259     6.261     6.263     6.265     6.268     6.269     6.271     6.272     6.275     6.278     6.280     6.281     6.285     6.287     6.291     6.292     6.294     6.296     6.298     6.299     6.303     6.306     6.308     6.310     6.311     6.314     6.316     6.320     6.322     6.325     6.327     6.327     6.332     6.337     6.339     6.339     6.340     6.343     6.345     6.352     6.352     6.355     6.359     6.360     6.360     6.364     6.367     6.368     6.372     6.374     6.376     6.379     6.383     6.388     6.395     6.402     6.404     6.405     6.407     6.410     6.412     6.414     6.419     6.419     6.419     6.426     6.427     6.432     6.435     6.435     6.438     6.443     6.445     6.448     6.452     6.456     6.457     6.461     6.463     6.474     6.477     6.491     6.491     6.493     6.494     6.499     6.502     6.506     6.505     6.506     6.512     6.519     6.525     6.526     6.529     6.533     6.537     6.540     6.544     6.545     6.552     6.553     6.556     6.561     6.564     6.569     6.572     6.576     6.585     6.589     6.593     6.596     6.602     6.605     6.610     6.613     6.616     6.620     6.628     6.633     6.639     6.643     6.649     6.654     6.657     6.661     6.666     6.672     6.677     6.682     6.687     6.692     6.698     6.702     6.707     6.712     6.719     6.722     6.728     6.733     6.739     6.745     6.749     6.757     6.764     6.770     6.777     6.785     6.792     6.799     6.811     6.818     6.826     6.835     6.845     6.854     6.864     6.875     6.885     6.897     6.910     6.922     6.935     6.949     6.962     6.975     6.989     7.003     7.018     7.033     7.049     7.066     7.082     7.099     7.118     7.135     7.155     7.174     7.194     7.215     7.238     7.261     7.283     7.307     7.331     7.353     7.378     7.401     7.424     7.448     7.472     7.495     7.516     7.538     7.560     7.580     7.598     7.616     7.635     7.653     7.669     7.687     7.705     7.723     7.740     7.757     7.775     7.793     7.810     7.828     7.845     7.863     7.882     7.900     7.919     7.937     7.957     7.975     7.993     8.012     8.032     8.050     8.070     8.089     8.105     8.125     8.144     8.165     8.182     8.200     8.219     8.235     8.254     8.272     8.289     8.307     8.322     8.340     8.357     8.376     8.393     8.409     8.428     8.445     8.461     8.479     8.495     8.513     8.529     8.545     8.565     8.581     8.599     8.615     8.632     8.650     8.666     8.685     8.701     8.720     8.735     8.752     8.770     8.787     8.804     8.822     8.839     8.857     8.874     8.891     8.909     8.927     8.944     8.960     8.978     8.995     9.014     9.033     9.050     9.068     9.085     9.103     9.122     9.140     9.155     9.175     9.193     9.211     9.227     9.246     9.261     9.280     9.297     9.316     9.333     9.350     9.366     9.383     9.399     9.415     9.431     9.445     9.461     9.477     9.492     9.506     9.521     9.537     9.549     9.564     9.578     9.593     9.607     9.621     9.635     9.648     9.662     9.675     9.689     9.703     9.717     9.729     9.741     9.755     9.766     9.779     9.792     9.804     9.817     9.828     9.842     9.853     9.863     9.877     9.887     9.898     9.914     9.926     9.935     9.947     9.963     9.975     9.983     9.999    10.011    10.023    10.033    10.048    10.057    10.071    10.083    10.095    10.110    10.123    10.137    10.150    10.164    10.175    10.190    10.203    10.217    10.229    10.243    10.259    10.270    10.285    10.298    10.313    10.326    10.340    10.352    10.367    10.382    10.396    10.410    10.420    10.436    10.448    10.462    10.477    10.490    10.504    10.518    10.531    10.544    10.558    10.573    10.586    10.600    10.612    10.626    10.641    10.654    10.667    10.682    10.696    10.707    10.722    10.733    10.749    10.763    10.777    10.791    10.804    10.817    10.830    10.844    10.858    10.874    10.886    10.902    10.914    10.930    10.944    10.958    10.970    10.985    11.002    11.016    11.031    11.047    11.061    11.076    11.093    11.107    11.124    11.137    11.151    11.168    11.185    11.202    11.215    11.230    11.247    11.263    11.277    11.295    11.311    11.328    11.344    11.359    11.376    11.393    11.409    11.424    11.443    11.461    11.478    11.495    11.513    11.532    11.548    11.567    11.585    11.604    11.620    11.640    11.657    11.677    11.695    11.716    11.733    11.754    11.772    11.792    11.812    11.831    11.851    11.872    11.894    11.915    11.935    11.956    11.978    11.998    12.019    12.040    12.062    12.083    12.104    12.126    12.146    12.168    12.190    12.211    12.233    12.253    12.275    12.298    12.319    12.344    12.365    12.389    12.412    12.433    12.455    12.477    12.500    12.521    12.543    12.567    12.587    12.614    12.633    12.657    12.681    12.706    12.728    12.751    12.775    12.798    12.820    12.844    12.867    12.888    12.907    12.930    12.952    12.972    12.993    13.012    13.032    13.052    13.074    13.091    13.111    13.129    13.148    13.170    13.186    13.207    13.227    13.244    13.263    13.279    13.300    13.319    13.336    13.355    13.374    13.390    13.406    13.423    13.440    13.459    13.475    13.491    13.508    13.524    13.540    13.555    13.569    13.585    13.598    13.610    13.623    13.637    13.648    13.658    13.672    13.687    13.698    13.709    13.721    13.733    13.746    13.763    13.774    13.788    13.796    13.809    13.818    13.835    13.845    13.855    13.867    13.879    13.890    13.904    13.911    13.926    13.940    13.952    13.961    13.978    13.989    13.998    14.010    14.024    14.039    14.046    14.059    14.069    14.085    14.091    14.100    14.116    14.128    14.137    14.156    14.163    14.182    14.194    14.201    14.212    14.225    14.233    14.242    14.253    14.265    14.275    14.285    14.293    14.307    14.314    14.327    14.335    14.343    14.352    14.362    14.370    14.380    14.391    14.408    14.416    14.425    14.438    14.446    14.455    14.462    14.479    14.490    14.500    14.511    14.520    14.531    14.542    14.549    14.574    14.583    14.602    14.612    14.620    14.633    14.642    14.663    14.674    14.683    14.704    14.710    14.726    14.736    14.748    14.754    14.770    14.782    14.787    14.812    14.826    14.827    14.842    14.847    14.861    14.870    14.878    14.883    14.902    14.921    14.933    14.937    14.943    14.953    14.969    14.985    14.991    15.000    15.014    15.028    15.030    15.042    15.042    15.059    15.062    15.081    15.086    15.093    15.105    15.122    15.135    15.146    15.153    15.163    15.171    15.179    15.187    15.192    15.201    15.207    15.220    15.229    15.235    15.252    15.257    15.265    15.273    15.277    15.289    15.296    15.308    15.319    15.322    15.328    15.347    15.354    15.357    15.375    15.383    15.389    15.395    15.411    15.420    15.426    15.433    15.449    15.455    15.465    15.475    15.480    15.495    15.500    15.509    15.519    15.537    15.543    15.550    15.560    15.570    15.578    15.585    15.595    15.599    15.609    15.614    15.622    15.629    15.652    15.660    15.667    15.678    15.685    15.694    15.706    15.715    15.718    15.722    15.722    15.724    15.724    15.724    15.724    15.722    15.724    15.724    15.724    15.722    15.720    15.718    15.715    15.710    15.706    15.696    15.691    15.683    15.675    15.670    15.665    15.660    15.632    15.625    15.620    15.612    15.607    15.602    15.596    15.583    15.577    15.570    15.559    15.548    15.537    15.529    15.514    15.509    15.494    15.489    15.483    15.480    15.469    15.462    15.457    15.452    15.440    15.429    15.424    15.416    15.404    15.396    15.391    15.385    15.380    15.364    15.359    15.357    15.352    15.332    15.326    15.322    15.319    15.296    15.291    15.289    15.267    15.261    15.256    15.249    15.235    15.229    15.224    15.216    15.208    15.203    15.196    15.192    15.182    15.178    15.169    15.160    15.157    15.152    15.146
     5.239     5.233     5.224     5.217     5.210     5.217     5.210     5.210     5.210     5.214     5.210     5.210     5.210     5.212     5.210     5.222     5.216     5.208     5.214     5.204     5.214     5.222     5.255     5.216     5.208     5.216     5.208     5.214     5.220     5.210     5.216     5.206     5.216     5.208     5.210     5.208     5.233     5.216     5.206     5.214     5.204     5.206     5.204     5.208     5.204     5.208     5.204     5.206     5.204     5.208     5.206     5.216     5.208     5.217     5.210     5.231     5.229     5.235     5.224     5.216     5.206     5.208     5.204     5.206     5.204     5.206     5.204     5.206     5.204     5.214     5.204     5.214     5.204     5.206     5.202     5.212     5.202     5.210     5.214     5.204     5.212     5.204     5.212     5.217     5.210     5.212     5.208     5.216     5.208     5.212     5.210     5.217     5.212     5.217     5.210     5.217     5.210     5.216     5.204     5.212     5.204     5.214     5.206     5.208     5.206     5.214     5.204     5.210     5.214     5.204     5.214     5.206     5.216     5.222     5.216     5.210     5.217     5.222     5.233     5.214     5.208     5.214     5.220     5.212     5.217     5.206     5.212     5.218     5.210     5.216     5.210     5.217     5.227     5.222     5.214     5.233     5.212     5.218     5.224     5.233     5.239     5.248     5.256     5.252     5.246     5.241     5.248     5.281     5.275     5.297     5.279     5.287     5.279     5.287     5.280     5.289     5.306     5.338     5.344     5.354     5.300     5.333     5.363     5.357     5.361     5.357     5.306     5.300     5.308     5.315     5.308     5.368     5.363     5.359     5.365     5.368     5.363     5.367     5.361     5.367     5.363     5.356     5.363     5.368     5.361     5.363     5.359     5.359     5.356     5.363     5.356     5.356     5.367     5.354     5.359     5.368     5.361     5.368     5.359     5.354     5.363     5.367     5.368     5.365     5.361     5.372     5.367     5.376     5.379     5.369     5.373     5.367     5.372     5.365     5.369     5.361     5.365     5.371     5.380     5.381     5.381     5.379     5.385     5.377     5.371     5.373     5.369     5.373     5.368     5.373     5.379     5.373     5.371     5.375     5.380     5.379     5.380     5.379     5.375     5.377     5.372     5.368     5.372     5.377     5.379     5.372     5.369     5.375     5.377     5.376     5.380     5.377     5.379     5.376     5.389     5.391     5.394     5.373     5.377     5.391     5.392     5.387     5.380     5.389     5.392     5.373     5.383     5.379     5.383     5.381     5.380     5.385     5.375     5.371     5.385     5.383     5.369     5.368     5.372     5.361     5.363     5.356     5.359     5.356     5.363     5.333     5.354     5.357     5.354     5.356     5.352     5.322     5.352     5.338     5.344     5.338     5.333     5.329     5.320     5.337     5.324     5.329     5.325     5.320     5.329     5.315     5.311     5.318     5.313     5.327     5.318     5.327     5.320     5.305     5.327     5.306     5.313     5.303     5.300     5.305     5.311     5.303     5.311     5.305     5.299     5.322     5.300     5.279     5.281     5.287     5.287     5.251     5.244     5.277     5.287     5.253     5.231     5.222     5.216     5.222     5.229     5.251     5.281     5.285     5.280     5.285     5.277     5.296     5.239     5.246     5.273     5.280     5.233     5.239     5.231     5.210     5.217     5.224     5.231     5.239     5.248     5.214     5.233     5.212     5.248     5.254     5.248     5.255     5.248     5.253     5.246     5.239     5.218     5.212     5.217     5.224     5.250     5.263     5.248     5.239     5.233     5.226     5.222     5.239     5.231     5.239     5.231     5.224     5.231     5.239     5.246     5.253     5.250     5.246     5.226     5.217     5.212     5.231     5.241     5.248     5.257     5.244     5.250     5.214     5.248     5.243     5.250     5.217     5.224     5.217     5.210     5.217     5.224     5.260     5.217     5.224     5.217     5.210     5.217     5.210     5.217     5.226     5.233     5.239     5.246     5.239     5.248     5.233     5.239     5.231     5.222     5.229     5.235     5.231     5.251     5.263     5.269     5.271     5.275     5.271     5.269     5.246     5.212     5.248     5.256     5.224     5.246     5.261     5.259     5.246     5.239     5.231     5.239     5.244     5.233     5.239     5.233     5.239     5.248     5.244     5.248     5.243     5.250     5.256     5.248     5.243     5.233     5.227     5.233     5.239     5.246     5.253     5.269     5.261     5.246     5.239     5.233     5.241     5.233     5.239     5.248     5.264     5.260     5.277     5.273     5.277     5.271     5.280     5.275     5.280     5.285     5.285     5.279     5.280     5.285     5.279     5.285     5.281     5.287     5.280     5.287     5.292     5.297     5.296     5.302     5.296     5.302     5.294     5.299     5.296     5.299     5.290     5.327     5.335     5.289     5.325     5.318     5.297     5.300     5.297     5.305     5.310     5.305     5.311     5.313     5.316     5.311     5.332     5.338     5.327     5.348     5.327     5.325     5.367     5.361     5.329     5.369     5.367     5.324     5.373     5.368     5.315     5.372     5.377     5.379     5.377     5.381     5.381     5.379     5.380     5.401     5.404     5.387     5.401     5.398     5.400     5.394     5.398     5.404     5.400     5.394     5.398     5.396     5.400     5.405     5.404     5.396     5.389     5.391     5.392     5.396     5.392     5.400     5.392     5.400     5.391     5.394     5.398     5.391     5.394     5.387     5.400     5.409     5.398     5.404     5.409     5.407     5.398     5.408     5.401     5.396     5.403     5.413     5.416     5.420     5.424     5.422     5.412     5.455     5.468     5.485     5.485     5.485     5.481     5.475     5.471     5.466     5.481     5.480     5.477     5.466     5.481     5.482     5.466     5.485     5.468     5.485     5.472     5.480     5.485     5.485     5.485     5.490     5.498     5.498     5.504     5.505     5.509     5.504     5.509     5.505     5.515     5.520     5.524     5.527     5.533     5.535     5.541     5.517     5.520     5.549     5.549     5.546     5.535     5.533     5.543     5.540     5.535     5.568     5.571     5.574     5.575     5.546     5.568     5.575     5.577     5.580     5.568     5.573     5.574     5.575     5.574     5.577     5.591     5.588     5.591     5.595     5.598     5.602     5.602     5.605     5.616     5.620     5.623     5.629     5.621     5.629     5.633     5.637     5.640     5.645     5.648     5.652     5.657     5.654     5.657     5.658     5.663     5.663     5.663     5.666     5.669     5.672     5.670     5.674     5.677     5.681     5.685     5.688     5.689     5.692     5.694     5.697     5.699     5.702     5.702     5.704     5.708     5.711     5.710     5.713     5.715     5.719     5.721     5.723     5.723     5.726     5.726     5.724     5.731     5.732     5.737     5.738     5.740     5.742     5.742     5.742     5.744     5.745     5.747     5.749     5.750     5.753     5.754     5.757     5.760     5.763     5.764     5.767     5.768     5.770     5.774     5.776     5.777     5.779     5.783     5.783     5.787     5.787     5.790     5.793     5.795     5.799     5.802     5.805     5.808     5.811     5.815     5.819     5.826     5.829     5.831     5.838     5.842     5.848     5.850     5.856     5.857     5.861     5.865     5.867     5.870     5.871     5.874     5.877     5.879     5.885     5.885     5.887     5.890     5.890     5.890     5.890     5.895     5.894     5.897     5.898     5.900     5.902     5.900     5.900     5.902     5.904     5.904     5.905     5.907     5.909     5.909     5.911     5.913     5.913     5.914     5.916     5.918     5.919     5.922     5.924     5.927     5.926     5.930     5.931     5.932     5.935     5.939     5.940     5.942     5.942     5.945     5.947     5.949     5.950     5.952     5.954     5.957     5.959     5.961     5.962     5.966     5.968     5.968     5.971     5.975     5.978     5.979     5.981     5.983     5.985     5.988     5.990     5.993     5.995     5.997     5.999     6.002     6.002     6.007     6.009     6.011     6.014     6.016     6.018     6.020     6.024     6.026     6.028     6.029     6.031     6.035     6.036     6.039     6.043     6.046     6.049     6.052     6.055     6.057     6.059     6.061     6.064     6.064     6.066     6.068     6.072     6.073     6.075     6.077     6.078     6.082     6.083     6.085     6.086     6.089     6.091     6.092     6.095     6.097     6.099     6.100     6.102     6.105     6.107     6.110     6.112     6.114     6.116     6.118     6.120     6.122     6.123     6.126     6.129     6.129     6.130     6.132     6.135     6.137     6.139     6.142     6.146     6.146     6.150     6.152     6.154     6.156     6.159     6.161     6.164     6.166     6.168     6.173     6.174     6.177     6.179     6.180     6.182     6.183     6.187     6.189     6.192     6.193     6.196     6.198     6.202     6.204     6.207     6.208     6.211     6.213     6.216     6.219     6.223     6.224     6.228     6.230     6.232     6.235     6.235     6.238     6.241     6.241     6.244     6.246     6.247     6.250     6.252     6.254     6.257     6.257     6.261     6.263     6.265     6.266     6.268     6.271     6.273     6.275     6.276     6.278     6.280     6.283     6.285     6.289     6.291     6.292     6.296     6.298     6.299     6.302     6.303     6.305     6.306     6.310     6.313     6.314     6.318     6.320     6.323     6.323     6.328     6.330     6.332     6.333     6.337     6.343     6.343     6.345     6.348     6.352     6.355     6.357     6.357     6.359     6.362     6.365     6.367     6.370     6.370     6.372     6.376     6.379     6.381     6.385     6.390     6.400     6.402     6.407     6.409     6.410     6.412     6.414     6.417     6.419     6.421     6.422     6.427     6.432     6.435     6.435     6.440     6.441     6.443     6.446     6.448     6.454     6.456     6.459     6.463     6.471     6.481     6.488     6.489     6.491     6.494     6.496     6.498     6.502     6.505     6.508     6.511     6.519     6.520     6.522     6.530     6.533     6.535     6.539     6.542     6.544     6.547     6.552     6.556     6.558     6.561     6.566     6.569     6.572     6.576     6.585     6.589     6.595     6.598     6.602     6.608     6.614     6.615     6.617     6.624     6.628     6.635     6.639     6.643     6.649     6.652     6.659     6.663     6.666     6.673     6.679     6.683     6.687     6.693     6.696     6.702     6.707     6.712     6.720     6.724     6.730     6.733     6.739     6.745     6.748     6.757     6.764     6.770     6.777     6.785     6.791     6.799     6.809     6.816     6.826     6.835     6.844     6.854     6.863     6.873     6.885     6.897     6.908     6.920     6.933     6.946     6.959     6.973     6.987     7.000     7.016     7.030     7.046     7.062     7.079     7.095     7.113     7.130     7.148     7.167     7.187     7.208     7.229     7.252     7.274     7.297     7.320     7.344     7.369     7.392     7.416     7.439     7.463     7.488     7.511     7.532     7.554     7.575     7.596     7.614     7.633     7.652     7.669     7.687     7.705     7.721     7.740     7.756     7.775     7.793     7.810     7.828     7.844     7.863     7.880     7.898     7.917     7.935     7.954     7.972     7.992     8.009     8.028     8.046     8.065     8.085     8.103     8.123     8.140     8.159     8.179     8.196     8.214     8.233     8.252     8.271     8.287     8.304     8.322     8.340     8.357     8.374     8.392     8.409     8.426     8.445     8.461     8.479     8.495     8.513     8.529     8.547     8.563     8.581     8.597     8.615     8.631     8.650     8.666     8.683     8.700     8.719     8.735     8.753     8.770     8.785     8.804     8.821     8.837     8.857     8.872     8.890     8.907     8.924     8.942     8.960     8.975     8.994     9.011     9.030     9.048     9.065     9.082     9.100     9.116     9.135     9.153     9.172     9.187     9.206     9.223     9.243     9.259     9.276     9.295     9.311     9.330     9.345     9.364     9.381     9.396     9.413     9.429     9.444     9.459     9.474     9.490     9.506     9.521     9.535     9.549     9.565     9.578     9.593     9.611     9.622     9.637     9.652     9.665     9.680     9.694     9.707     9.720     9.733     9.747     9.761     9.776     9.787     9.798     9.809     9.824     9.835     9.848     9.860     9.874     9.885     9.898     9.909     9.920     9.933     9.946     9.961     9.972     9.982     9.994    10.009    10.020    10.033    10.044    10.055    10.067    10.080    10.092    10.107    10.119    10.130    10.145    10.157    10.169    10.185    10.198    10.211    10.225    10.237    10.250    10.264    10.277    10.292    10.305    10.320    10.335    10.347    10.360    10.376    10.389    10.401    10.417    10.429    10.442    10.457    10.469    10.483    10.497    10.511    10.524    10.537    10.549    10.563    10.578    10.592    10.604    10.617    10.631    10.646    10.661    10.675    10.689    10.700    10.715    10.729    10.742    10.753    10.768    10.781    10.796    10.809    10.825    10.837    10.851    10.866    10.878    10.891    10.905    10.922    10.933    10.950    10.964    10.979    10.992    11.006    11.022    11.035    11.051    11.065    11.082    11.094    11.112    11.128    11.142    11.156    11.172    11.189    11.206    11.222    11.236    11.252    11.266    11.283    11.297    11.316    11.330    11.346    11.364    11.382    11.395    11.411    11.429    11.446    11.461    11.481    11.496    11.512    11.531    11.550    11.568    11.585    11.603    11.620    11.641    11.659    11.678    11.695    11.716    11.733    11.754    11.773    11.791    11.812    11.831    11.851    11.870    11.892    11.914    11.933    11.954    11.976    11.996    12.019    12.039    12.059    12.080    12.102    12.123    12.143    12.166    12.186    12.209    12.228    12.250    12.272    12.294    12.313    12.338    12.359    12.381    12.404    12.429    12.450    12.473    12.493    12.516    12.539    12.560    12.582    12.605    12.631    12.654    12.675    12.697    12.721    12.744    12.769    12.791    12.814    12.836    12.861    12.878    12.902    12.922    12.946    12.965    12.985    13.005    13.027    13.044    13.066    13.085    13.104    13.124    13.144    13.160    13.178    13.197    13.216    13.235    13.253    13.271    13.289    13.304    13.324    13.341    13.357    13.374    13.390    13.407    13.423    13.441    13.459    13.475    13.494    13.508    13.522    13.539    13.553    13.566    13.579    13.591    13.605    13.617    13.629    13.640    13.651    13.664    13.677    13.693    13.704    13.716    13.725    13.739    13.752    13.767    13.776    13.788    13.799    13.811    13.823    13.839    13.848    13.862    13.871    13.885    13.898    13.908    13.919    13.930    13.944    13.956    13.967    13.981    13.991    13.998    14.019    14.030    14.041    14.057    14.065    14.077    14.085    14.095    14.110    14.122    14.131    14.152    14.157    14.173    14.187    14.194    14.210    14.220    14.230    14.239    14.250    14.257    14.274    14.283    14.289    14.297    14.309    14.323    14.331    14.340    14.348    14.358    14.367    14.378    14.388    14.404    14.408    14.424    14.436    14.444    14.452    14.461    14.474    14.487    14.497    14.509    14.516    14.528    14.539    14.546    14.558    14.578    14.602    14.607    14.617    14.629    14.640    14.659    14.670    14.682    14.698    14.705    14.721    14.733    14.746    14.754    14.770    14.780    14.785    14.796    14.820    14.824    14.839    14.845    14.860    14.868    14.878    14.881    14.910    14.914    14.935    14.938    14.948    14.952    14.962    14.985    14.995    15.004    15.017    15.022    15.033    15.039    15.046    15.057    15.062    15.068    15.091    15.099    15.108    15.125    15.137    15.147    15.153    15.160    15.172    15.178    15.187    15.194    15.199    15.205    15.222    15.228    15.233    15.246    15.257    15.263    15.274    15.277    15.291    15.296    15.303    15.319    15.322    15.328    15.345    15.355    15.359    15.373    15.383    15.389    15.395    15.400    15.420    15.427    15.433    15.449    15.458    15.466    15.474    15.483    15.491    15.502    15.507    15.516    15.531    15.541    15.548    15.563    15.569    15.580    15.585    15.595    15.599    15.609    15.616    15.622    15.631    15.652    15.658    15.667    15.680    15.683    15.690    15.703    15.712    15.716    15.720    15.722    15.724    15.724    15.724    15.724    15.724    15.726    15.724    15.724    15.722    15.720    15.718    15.715    15.713    15.709    15.697    15.691    15.686    15.676    15.672    15.665    15.652    15.632    15.625    15.620    15.612    15.609    15.602    15.598    15.583    15.577    15.572    15.560    15.548    15.541    15.533    15.520    15.514    15.495    15.489    15.486    15.480    15.472    15.463    15.458    15.454    15.445    15.431    15.424    15.420    15.407    15.400    15.395    15.389    15.379    15.371    15.359    15.357    15.352    15.337    15.330    15.322    15.319    15.300    15.294    15.291    15.274    15.261    15.257    15.254    15.241    15.231    15.226    15.220    15.212    15.204    15.199    15.194    15.187    15.179    15.172    15.163    15.160    15.155    15.152
     5.243     5.239     5.231     5.217     5.212     5.210     5.210     5.210     5.212     5.212     5.217     5.210     5.217     5.226     5.222     5.216     5.208     5.216     5.206     5.212     5.222     5.229     5.231     5.222     5.214     5.206     5.214     5.204     5.214     5.231     5.206     5.214     5.206     5.210     5.208     5.212     5.212     5.222     5.216     5.206     5.216     5.206     5.214     5.210     5.216     5.210     5.216     5.210     5.216     5.208     5.210     5.208     5.216     5.210     5.217     5.224     5.233     5.212     5.220     5.212     5.217     5.208     5.210     5.206     5.206     5.204     5.206     5.204     5.208     5.204     5.214     5.204     5.206     5.202     5.206     5.202     5.212     5.217     5.206     5.214     5.208     5.231     5.217     5.208     5.216     5.208     5.210     5.210     5.212     5.210     5.204     5.212     5.220     5.214     5.220     5.212     5.218     5.224     5.212     5.220     5.214     5.206     5.214     5.206     5.214     5.204     5.210     5.217     5.208     5.214     5.206     5.216     5.210     5.216     5.222     5.217     5.226     5.233     5.216     5.208     5.214     5.206     5.212     5.220     5.224     5.214     5.220     5.226     5.217     5.222     5.217     5.226     5.233     5.229     5.235     5.241     5.233     5.226     5.233     5.239     5.233     5.251     5.251     5.248     5.332     5.248     5.324     5.306     5.313     5.306     5.300     5.280     5.300     5.320     5.302     5.308     5.329     5.359     5.361     5.359     5.361     5.365     5.357     5.363     5.357     5.359     5.302     5.306     5.302     5.308     5.315     5.308     5.329     5.365     5.369     5.363     5.369     5.365     5.363     5.372     5.369     5.365     5.368     5.361     5.365     5.357     5.365     5.361     5.365     5.375     5.365     5.372     5.356     5.363     5.371     5.365     5.369     5.361     5.371     5.363     5.363     5.371     5.365     5.369     5.372     5.375     5.371     5.381     5.380     5.375     5.379     5.373     5.367     5.372     5.365     5.379     5.377     5.373     5.375     5.379     5.379     5.383     5.389     5.392     5.375     5.387     5.381     5.376     5.381     5.375     5.379     5.377     5.375     5.379     5.379     5.383     5.379     5.385     5.380     5.381     5.385     5.372     5.385     5.375     5.373     5.380     5.383     5.385     5.373     5.385     5.379     5.385     5.377     5.372     5.387     5.398     5.392     5.398     5.394     5.380     5.394     5.394     5.391     5.394     5.394     5.392     5.371     5.372     5.377     5.383     5.379     5.385     5.380     5.385     5.383     5.383     5.367     5.371     5.365     5.371     5.361     5.365     5.359     5.363     5.367     5.363     5.359     5.354     5.352     5.356     5.346     5.325     5.322     5.345     5.325     5.352     5.329     5.344     5.332     5.336     5.329     5.335     5.331     5.336     5.337     5.324     5.320     5.335     5.335     5.332     5.332     5.320     5.324     5.313     5.308     5.324     5.305     5.308     5.306     5.311     5.306     5.300     5.303     5.322     5.306     5.329     5.292     5.299     5.336     5.335     5.289     5.280     5.250     5.280     5.252     5.231     5.208     5.214     5.206     5.214     5.204     5.241     5.248     5.280     5.287     5.280     5.283     5.250     5.296     5.292     5.281     5.246     5.237     5.231     5.224     5.217     5.224     5.246     5.239     5.248     5.241     5.248     5.212     5.202     5.241     5.250     5.256     5.251     5.281     5.248     5.239     5.233     5.210     5.217     5.226     5.233     5.241     5.265     5.251     5.231     5.239     5.231     5.237     5.231     5.222     5.217     5.210     5.216     5.224     5.244     5.239     5.246     5.224     5.244     5.246     5.237     5.217     5.224     5.246     5.243     5.250     5.250     5.244     5.239     5.231     5.239     5.217     5.251     5.246     5.224     5.216     5.208     5.217     5.260     5.277     5.248     5.253     5.246     5.239     5.233     5.239     5.233     5.241     5.210     5.269     5.248     5.251     5.241     5.246     5.239     5.214     5.237     5.231     5.237     5.246     5.271     5.277     5.271     5.273     5.273     5.269     5.271     5.269     5.263     5.251     5.246     5.252     5.263     5.264     5.252     5.248     5.241     5.244     5.248     5.212     5.217     5.210     5.218     5.239     5.248     5.269     5.248     5.263     5.248     5.256     5.248     5.241     5.233     5.241     5.246     5.275     5.275     5.269     5.266     5.239     5.233     5.239     5.246     5.241     5.248     5.241     5.271     5.273     5.271     5.256     5.275     5.280     5.283     5.287     5.287     5.280     5.290     5.287     5.287     5.280     5.275     5.294     5.289     5.297     5.279     5.283     5.292     5.297     5.292     5.296     5.303     5.296     5.290     5.294     5.325     5.279     5.297     5.315     5.335     5.294     5.313     5.294     5.302     5.297     5.302     5.306     5.305     5.327     5.305     5.345     5.346     5.332     5.348     5.335     5.331     5.332     5.368     5.324     5.327     5.332     5.367     5.333     5.369     5.376     5.324     5.373     5.367     5.313     5.385     5.385     5.387     5.380     5.385     5.391     5.394     5.385     5.391     5.408     5.396     5.407     5.401     5.400     5.405     5.403     5.408     5.407     5.405     5.400     5.405     5.408     5.409     5.403     5.394     5.409     5.403     5.407     5.396     5.396     5.398     5.404     5.396     5.392     5.409     5.407     5.411     5.398     5.414     5.396     5.414     5.412     5.411     5.413     5.412     5.413     5.419     5.422     5.409     5.420     5.422     5.424     5.426     5.482     5.414     5.448     5.487     5.454     5.457     5.490     5.455     5.454     5.476     5.480     5.485     5.468     5.487     5.489     5.485     5.487     5.490     5.490     5.487     5.477     5.479     5.472     5.492     5.493     5.487     5.492     5.498     5.504     5.496     5.500     5.515     5.509     5.524     5.523     5.517     5.520     5.524     5.523     5.517     5.535     5.543     5.546     5.550     5.552     5.554     5.552     5.535     5.540     5.563     5.571     5.526     5.561     5.533     5.537     5.578     5.544     5.549     5.568     5.574     5.585     5.588     5.588     5.583     5.577     5.602     5.602     5.604     5.604     5.602     5.604     5.605     5.607     5.609     5.605     5.616     5.616     5.617     5.621     5.625     5.635     5.638     5.637     5.641     5.645     5.652     5.655     5.657     5.660     5.660     5.666     5.669     5.666     5.666     5.670     5.674     5.677     5.679     5.677     5.682     5.685     5.689     5.691     5.694     5.696     5.699     5.700     5.702     5.705     5.707     5.710     5.711     5.711     5.716     5.719     5.719     5.721     5.723     5.726     5.728     5.731     5.732     5.735     5.737     5.742     5.742     5.742     5.745     5.745     5.749     5.749     5.750     5.751     5.750     5.753     5.754     5.758     5.761     5.763     5.764     5.765     5.770     5.772     5.774     5.776     5.779     5.781     5.783     5.785     5.787     5.788     5.790     5.791     5.793     5.798     5.799     5.803     5.805     5.808     5.811     5.815     5.819     5.824     5.827     5.831     5.836     5.840     5.846     5.849     5.854     5.857     5.861     5.865     5.867     5.870     5.871     5.874     5.878     5.882     5.885     5.887     5.890     5.890     5.895     5.895     5.895     5.898     5.898     5.900     5.902     5.904     5.905     5.904     5.905     5.907     5.907     5.907     5.909     5.911     5.911     5.913     5.914     5.916     5.916     5.918     5.921     5.922     5.926     5.925     5.928     5.931     5.932     5.935     5.937     5.939     5.939     5.940     5.942     5.945     5.947     5.949     5.950     5.952     5.952     5.956     5.957     5.959     5.961     5.964     5.966     5.967     5.970     5.973     5.975     5.976     5.979     5.981     5.983     5.985     5.988     5.990     5.992     5.995     5.996     5.999     6.002     6.006     6.007     6.009     6.013     6.014     6.016     6.018     6.020     6.022     6.026     6.028     6.029     6.031     6.033     6.036     6.039     6.041     6.044     6.047     6.050     6.054     6.055     6.059     6.062     6.062     6.064     6.067     6.067     6.070     6.073     6.075     6.077     6.078     6.082     6.083     6.085     6.088     6.089     6.092     6.094     6.095     6.097     6.099     6.102     6.103     6.105     6.107     6.110     6.112     6.114     6.117     6.119     6.119     6.123     6.125     6.126     6.127     6.131     6.132     6.133     6.137     6.139     6.140     6.142     6.145     6.148     6.150     6.154     6.156     6.157     6.159     6.161     6.164     6.166     6.168     6.172     6.174     6.177     6.179     6.180     6.183     6.185     6.187     6.190     6.193     6.195     6.196     6.198     6.202     6.204     6.205     6.207     6.210     6.213     6.214     6.217     6.221     6.224     6.226     6.230     6.232     6.235     6.237     6.238     6.241     6.243     6.244     6.246     6.248     6.250     6.252     6.256     6.257     6.259     6.261     6.263     6.266     6.268     6.269     6.271     6.273     6.275     6.276     6.278     6.281     6.285     6.287     6.289     6.291     6.292     6.296     6.298     6.299     6.302     6.303     6.305     6.306     6.308     6.313     6.314     6.316     6.320     6.322     6.323     6.327     6.332     6.333     6.336     6.337     6.341     6.345     6.347     6.348     6.349     6.354     6.355     6.359     6.362     6.362     6.365     6.367     6.370     6.372     6.374     6.376     6.377     6.381     6.383     6.393     6.396     6.400     6.405     6.409     6.409     6.410     6.414     6.415     6.419     6.419     6.422     6.426     6.427     6.432     6.435     6.437     6.440     6.443     6.445     6.448     6.452     6.454     6.457     6.461     6.463     6.474     6.479     6.485     6.489     6.493     6.496     6.498     6.499     6.502     6.506     6.509     6.512     6.514     6.520     6.526     6.527     6.533     6.537     6.539     6.542     6.545     6.549     6.553     6.555     6.560     6.563     6.566     6.570     6.574     6.578     6.587     6.593     6.596     6.600     6.602     6.604     6.616     6.620     6.622     6.627     6.632     6.635     6.640     6.643     6.649     6.654     6.659     6.663     6.666     6.675     6.679     6.683     6.688     6.693     6.699     6.702     6.707     6.712     6.720     6.726     6.730     6.736     6.739     6.745     6.748     6.757     6.764     6.770     6.777     6.785     6.790     6.797     6.807     6.814     6.824     6.833     6.843     6.852     6.863     6.872     6.883     6.895     6.907     6.919     6.932     6.944     6.957     6.970     6.983     6.998     7.013     7.027     7.042     7.059     7.074     7.091     7.107     7.125     7.143     7.162     7.180     7.200     7.221     7.243     7.265     7.289     7.312     7.335     7.359     7.382     7.406     7.429     7.453     7.478     7.502     7.525     7.547     7.570     7.591     7.611     7.630     7.649     7.668     7.685     7.703     7.721     7.739     7.756     7.774     7.791     7.809     7.828     7.844     7.861     7.879     7.898     7.914     7.933     7.952     7.969     7.989     8.006     8.025     8.043     8.062     8.081     8.100     8.119     8.137     8.156     8.174     8.194     8.212     8.231     8.249     8.268     8.285     8.304     8.320     8.339     8.357     8.372     8.390     8.407     8.425     8.443     8.460     8.478     8.494     8.513     8.527     8.545     8.563     8.579     8.597     8.615     8.630     8.648     8.664     8.683     8.700     8.716     8.733     8.752     8.768     8.785     8.802     8.819     8.837     8.854     8.870     8.889     8.904     8.921     8.937     8.957     8.973     8.992     9.008     9.026     9.044     9.061     9.078     9.096     9.115     9.131     9.148     9.168     9.185     9.202     9.221     9.237     9.254     9.271     9.290     9.306     9.325     9.343     9.359     9.376     9.394     9.411     9.426     9.442     9.458     9.474     9.490     9.506     9.521     9.537     9.549     9.567     9.580     9.595     9.611     9.623     9.639     9.654     9.667     9.681     9.696     9.711     9.724     9.738     9.753     9.766     9.778     9.792     9.804     9.817     9.830     9.844     9.855     9.869     9.882     9.895     9.907     9.918     9.931     9.943     9.956     9.968     9.978     9.992    10.004    10.016    10.028    10.040    10.052    10.065    10.079    10.090    10.102    10.116    10.127    10.141    10.153    10.167    10.179    10.190    10.203    10.220    10.231    10.245    10.259    10.272    10.283    10.298    10.313    10.328    10.342    10.354    10.368    10.382    10.396    10.410    10.424    10.438    10.450    10.463    10.477    10.488    10.502    10.516    10.529    10.542    10.557    10.568    10.585    10.598    10.612    10.626    10.638    10.650    10.663    10.678    10.695    10.707    10.722    10.733    10.749    10.761    10.776    10.788    10.802    10.817    10.829    10.843    10.856    10.872    10.887    10.900    10.913    10.928    10.939    10.954    10.968    10.983    11.000    11.011    11.026    11.039    11.054    11.070    11.085    11.100    11.116    11.129    11.146    11.160    11.176    11.193    11.208    11.225    11.240    11.257    11.271    11.287    11.302    11.320    11.333    11.350    11.364    11.382    11.399    11.414    11.433    11.450    11.467    11.481    11.499    11.515    11.531    11.552    11.569    11.587    11.605    11.620    11.640    11.659    11.678    11.698    11.716    11.735    11.754    11.771    11.792    11.810    11.830    11.851    11.870    11.892    11.912    11.933    11.952    11.975    11.994    12.016    12.036    12.059    12.079    12.099    12.121    12.141    12.164    12.185    12.208    12.225    12.248    12.266    12.289    12.310    12.333    12.354    12.377    12.399    12.424    12.445    12.469    12.490    12.511    12.532    12.556    12.574    12.599    12.622    12.644    12.666    12.690    12.712    12.737    12.759    12.783    12.807    12.827    12.849    12.873    12.894    12.918    12.935    12.957    12.980    12.996    13.018    13.040    13.059    13.079    13.100    13.117    13.135    13.154    13.169    13.186    13.209    13.224    13.242    13.261    13.276    13.295    13.313    13.330    13.344    13.363    13.377    13.394    13.413    13.430    13.446    13.459    13.475    13.491    13.505    13.521    13.532    13.545    13.559    13.572    13.585    13.599    13.612    13.623    13.635    13.647    13.660    13.674    13.687    13.698    13.709    13.721    13.731    13.746    13.760    13.772    13.780    13.792    13.802    13.818    13.827    13.837    13.857    13.867    13.877    13.892    13.899    13.911    13.926    13.935    13.948    13.957    13.974    13.985    13.994    14.016    14.024    14.039    14.046    14.061    14.072    14.080    14.093    14.107    14.114    14.128    14.141    14.152    14.159    14.169    14.191    14.200    14.217    14.227    14.235    14.245    14.254    14.268    14.277    14.287    14.296    14.304    14.318    14.327    14.337    14.345    14.355    14.363    14.375    14.385    14.398    14.407    14.424    14.429    14.441    14.449    14.459    14.466    14.487    14.494    14.504    14.514    14.525    14.532    14.542    14.553    14.572    14.581    14.605    14.613    14.626    14.638    14.654    14.667    14.674    14.696    14.704    14.719    14.731    14.744    14.752    14.766    14.777    14.782    14.798    14.827    14.831    14.841    14.842    14.856    14.868    14.878    14.883    14.907    14.914    14.926    14.943    14.948    14.952    14.958    14.985    14.987    15.006    15.019    15.024    15.033    15.038    15.045    15.055    15.062    15.066    15.088    15.099    15.103    15.119    15.128    15.142    15.152    15.158    15.166    15.179    15.187    15.192    15.199    15.210    15.220    15.228    15.233    15.244    15.256    15.263    15.273    15.281    15.291    15.298    15.307    15.312    15.322    15.332    15.340    15.354    15.364    15.371    15.383    15.389    15.395    15.400    15.424    15.426    15.429    15.452    15.460    15.465    15.474    15.482    15.488    15.500    15.505    15.516    15.529    15.539    15.548    15.564    15.573    15.580    15.587    15.596    15.602    15.609    15.614    15.622    15.629    15.652    15.658    15.668    15.680    15.685    15.691    15.703    15.709    15.715    15.718    15.722    15.724    15.724    15.724    15.726    15.726    15.726    15.722    15.722    15.722    15.722    15.718    15.716    15.713    15.709    15.697    15.693    15.686    15.681    15.673    15.665    15.656    15.632    15.627    15.620    15.614    15.609    15.604    15.599    15.587    15.578    15.573    15.564    15.550    15.544    15.529    15.523    15.511    15.502    15.492    15.486    15.483    15.477    15.465    15.462    15.458    15.452    15.433    15.427    15.420    15.409    15.404    15.396    15.389    15.383    15.376    15.364    15.359    15.354    15.340    15.332    15.326    15.319    15.308    15.300    15.289    15.282    15.267    15.261    15.254    15.246    15.233    15.228    15.224    15.215    15.207    15.199    15.194    15.189    15.179    15.174    15.168    15.161    15.158    15.153
     5.243     5.241     5.233     5.217     5.210     5.212     5.210     5.217     5.212     5.233     5.214     5.233     5.214     5.222     5.216     5.206     5.210     5.208     5.216     5.222     5.217     5.239     5.224     5.216     5.206     5.216     5.206     5.214     5.206     5.239     5.216     5.206     5.216     5.208     5.210     5.208     5.217     5.210     5.237     5.218     5.212     5.217     5.239     5.222     5.214     5.206     5.212     5.204     5.210     5.217     5.210     5.217     5.210     5.217     5.208     5.217     5.214     5.206     5.212     5.206     5.210     5.212     5.208     5.208     5.206     5.206     5.206     5.200     5.206     5.208     5.204     5.214     5.204     5.206     5.204     5.214     5.206     5.227     5.216     5.208     5.212     5.210     5.206     5.214     5.206     5.210     5.208     5.212     5.210     5.204     5.212     5.204     5.214     5.206     5.214     5.204     5.216     5.212     5.217     5.212     5.231     5.231     5.210     5.214     5.204     5.212     5.217     5.210     5.216     5.208     5.216     5.208     5.216     5.210     5.217     5.224     5.233     5.229     5.222     5.216     5.220     5.212     5.214     5.214     5.248     5.233     5.214     5.233     5.224     5.231     5.237     5.233     5.241     5.250     5.243     5.250     5.241     5.233     5.239     5.246     5.241     5.250     5.297     5.305     5.324     5.331     5.281     5.302     5.297     5.315     5.308     5.315     5.333     5.340     5.359     5.363     5.372     5.367     5.371     5.368     5.363     5.363     5.361     5.368     5.363     5.329     5.308     5.300     5.306     5.313     5.308     5.315     5.322     5.331     5.365     5.371     5.367     5.372     5.373     5.376     5.373     5.369     5.373     5.365     5.371     5.365     5.373     5.367     5.367     5.377     5.380     5.367     5.368     5.372     5.368     5.372     5.365     5.368     5.375     5.372     5.371     5.365     5.372     5.375     5.376     5.375     5.379     5.379     5.376     5.381     5.376     5.380     5.372     5.376     5.381     5.376     5.389     5.387     5.380     5.385     5.381     5.389     5.391     5.377     5.381     5.391     5.379     5.385     5.379     5.383     5.376     5.383     5.377     5.381     5.387     5.387     5.385     5.387     5.383     5.385     5.387     5.391     5.391     5.380     5.383     5.377     5.387     5.385     5.377     5.383     5.389     5.381     5.394     5.400     5.398     5.391     5.398     5.401     5.401     5.392     5.400     5.387     5.396     5.389     5.396     5.398     5.376     5.394     5.373     5.379     5.375     5.385     5.389     5.385     5.380     5.379     5.383     5.377     5.379     5.373     5.367     5.369     5.365     5.365     5.363     5.365     5.365     5.361     5.354     5.367     5.369     5.348     5.359     5.327     5.357     5.338     5.332     5.350     5.336     5.331     5.332     5.329     5.331     5.327     5.335     5.329     5.340     5.325     5.331     5.329     5.335     5.318     5.325     5.320     5.318     5.315     5.320     5.318     5.313     5.308     5.311     5.316     5.310     5.306     5.332     5.336     5.331     5.337     5.297     5.332     5.296     5.292     5.294     5.251     5.214     5.222     5.214     5.222     5.214     5.206     5.212     5.217     5.239     5.303     5.305     5.297     5.217     5.239     5.246     5.239     5.231     5.224     5.217     5.224     5.217     5.224     5.246     5.253     5.281     5.289     5.250     5.255     5.248     5.241     5.248     5.263     5.283     5.271     5.251     5.285     5.246     5.226     5.218     5.226     5.233     5.269     5.263     5.233     5.214     5.222     5.217     5.222     5.217     5.222     5.216     5.208     5.216     5.208     5.217     5.237     5.246     5.239     5.231     5.251     5.253     5.233     5.239     5.231     5.239     5.248     5.254     5.246     5.239     5.244     5.237     5.231     5.239     5.262     5.271     5.248     5.224     5.217     5.271     5.275     5.269     5.269     5.269     5.265     5.246     5.239     5.246     5.252     5.248     5.244     5.266     5.252     5.256     5.248     5.241     5.244     5.237     5.231     5.239     5.246     5.273     5.277     5.271     5.275     5.271     5.277     5.271     5.269     5.271     5.269     5.266     5.251     5.265     5.252     5.248     5.273     5.279     5.271     5.279     5.254     5.233     5.210     5.217     5.210     5.218     5.239     5.233     5.239     5.233     5.264     5.250     5.264     5.248     5.241     5.233     5.241     5.273     5.271     5.271     5.277     5.246     5.241     5.248     5.241     5.248     5.281     5.277     5.273     5.271     5.283     5.275     5.281     5.252     5.287     5.289     5.290     5.290     5.294     5.287     5.296     5.287     5.281     5.289     5.294     5.294     5.299     5.279     5.305     5.296     5.305     5.303     5.294     5.310     5.313     5.320     5.303     5.335     5.302     5.320     5.316     5.315     5.322     5.289     5.320     5.316     5.322     5.332     5.327     5.316     5.322     5.327     5.333     5.327     5.346     5.331     5.336     5.363     5.373     5.322     5.320     5.327     5.372     5.369     5.375     5.379     5.381     5.385     5.389     5.322     5.391     5.383     5.385     5.385     5.392     5.400     5.412     5.412     5.396     5.412     5.411     5.401     5.409     5.404     5.409     5.412     5.409     5.408     5.411     5.412     5.401     5.414     5.414     5.416     5.419     5.403     5.398     5.412     5.403     5.400     5.408     5.398     5.412     5.411     5.408     5.401     5.407     5.407     5.394     5.401     5.416     5.414     5.413     5.416     5.416     5.420     5.424     5.424     5.422     5.426     5.424     5.426     5.430     5.407     5.493     5.430     5.463     5.495     5.493     5.492     5.492     5.487     5.475     5.476     5.490     5.493     5.492     5.473     5.492     5.492     5.487     5.468     5.492     5.487     5.496     5.498     5.492     5.502     5.504     5.489     5.504     5.507     5.500     5.521     5.505     5.514     5.527     5.520     5.526     5.527     5.524     5.533     5.535     5.537     5.529     5.543     5.549     5.554     5.556     5.557     5.561     5.544     5.570     5.573     5.575     5.578     5.578     5.556     5.588     5.550     5.585     5.585     5.588     5.591     5.594     5.587     5.566     5.588     5.604     5.605     5.609     5.611     5.611     5.609     5.611     5.607     5.611     5.609     5.611     5.618     5.616     5.620     5.626     5.637     5.629     5.644     5.649     5.652     5.652     5.655     5.660     5.663     5.664     5.669     5.670     5.670     5.674     5.676     5.672     5.679     5.681     5.681     5.685     5.688     5.694     5.696     5.697     5.700     5.704     5.704     5.705     5.710     5.710     5.713     5.713     5.716     5.721     5.724     5.723     5.728     5.726     5.729     5.735     5.733     5.737     5.737     5.738     5.744     5.745     5.747     5.750     5.749     5.750     5.751     5.754     5.754     5.757     5.758     5.760     5.761     5.765     5.767     5.768     5.770     5.774     5.777     5.777     5.781     5.783     5.785     5.785     5.788     5.791     5.793     5.795     5.798     5.799     5.803     5.805     5.808     5.811     5.812     5.815     5.819     5.822     5.827     5.832     5.836     5.839     5.843     5.848     5.852     5.857     5.861     5.865     5.867     5.869     5.870     5.875     5.882     5.885     5.887     5.889     5.889     5.890     5.892     5.895     5.897     5.897     5.898     5.902     5.902     5.904     5.905     5.907     5.909     5.911     5.911     5.913     5.913     5.914     5.914     5.916     5.918     5.918     5.921     5.923     5.921     5.925     5.928     5.929     5.932     5.935     5.937     5.939     5.940     5.942     5.942     5.944     5.945     5.947     5.949     5.950     5.952     5.954     5.956     5.957     5.961     5.962     5.964     5.966     5.968     5.970     5.973     5.975     5.976     5.979     5.981     5.985     5.985     5.988     5.990     5.993     5.995     5.996     5.999     6.002     6.004     6.007     6.009     6.013     6.014     6.016     6.020     6.020     6.024     6.028     6.028     6.029     6.031     6.033     6.035     6.042     6.042     6.045     6.048     6.050     6.054     6.057     6.057     6.061     6.062     6.066     6.066     6.068     6.070     6.073     6.075     6.077     6.080     6.082     6.085     6.086     6.088     6.089     6.092     6.094     6.095     6.099     6.100     6.102     6.103     6.107     6.109     6.110     6.112     6.114     6.118     6.118     6.120     6.122     6.125     6.126     6.130     6.131     6.133     6.135     6.139     6.139     6.140     6.143     6.145     6.146     6.150     6.152     6.154     6.159     6.159     6.161     6.163     6.166     6.168     6.171     6.173     6.177     6.178     6.180     6.183     6.185     6.189     6.190     6.192     6.195     6.198     6.198     6.202     6.204     6.205     6.208     6.210     6.214     6.214     6.217     6.221     6.223     6.224     6.228     6.232     6.235     6.237     6.238     6.241     6.243     6.244     6.246     6.248     6.250     6.254     6.256     6.257     6.261     6.263     6.265     6.266     6.268     6.269     6.272     6.273     6.275     6.277     6.278     6.281     6.283     6.287     6.289     6.292     6.294     6.296     6.298     6.302     6.303     6.303     6.306     6.308     6.310     6.311     6.314     6.316     6.318     6.322     6.323     6.325     6.328     6.330     6.337     6.337     6.340     6.344     6.347     6.352     6.352     6.354     6.355     6.357     6.360     6.362     6.365     6.367     6.370     6.372     6.374     6.376     6.377     6.381     6.383     6.392     6.393     6.402     6.405     6.409     6.410     6.412     6.412     6.415     6.419     6.421     6.421     6.422     6.426     6.429     6.432     6.437     6.438     6.441     6.443     6.446     6.452     6.454     6.456     6.459     6.463     6.472     6.479     6.485     6.488     6.491     6.494     6.494     6.499     6.502     6.503     6.506     6.511     6.512     6.515     6.525     6.527     6.529     6.533     6.537     6.540     6.542     6.545     6.552     6.553     6.555     6.561     6.564     6.569     6.572     6.574     6.578     6.587     6.591     6.595     6.598     6.606     6.609     6.616     6.620     6.622     6.628     6.633     6.637     6.640     6.646     6.649     6.655     6.661     6.664     6.670     6.675     6.679     6.685     6.689     6.694     6.699     6.704     6.709     6.713     6.720     6.726     6.732     6.736     6.740     6.745     6.750     6.755     6.762     6.770     6.776     6.783     6.789     6.797     6.805     6.814     6.822     6.831     6.842     6.852     6.861     6.872     6.883     6.893     6.904     6.917     6.930     6.942     6.955     6.969     6.983     6.997     7.009     7.025     7.039     7.055     7.070     7.086     7.104     7.121     7.139     7.155     7.174     7.194     7.213     7.235     7.256     7.279     7.302     7.326     7.349     7.373     7.396     7.420     7.445     7.469     7.492     7.516     7.538     7.562     7.585     7.605     7.627     7.645     7.666     7.683     7.702     7.720     7.739     7.756     7.774     7.791     7.808     7.826     7.844     7.861     7.879     7.896     7.913     7.932     7.949     7.967     7.985     8.004     8.022     8.040     8.059     8.077     8.096     8.115     8.132     8.152     8.171     8.191     8.208     8.228     8.245     8.263     8.283     8.301     8.318     8.336     8.354     8.372     8.389     8.407     8.422     8.441     8.457     8.476     8.492     8.511     8.527     8.545     8.563     8.579     8.595     8.613     8.630     8.647     8.664     8.681     8.698     8.716     8.732     8.748     8.768     8.783     8.800     8.818     8.835     8.851     8.868     8.886     8.904     8.920     8.937     8.954     8.971     8.988     9.005     9.022     9.039     9.057     9.074     9.094     9.109     9.128     9.146     9.162     9.182     9.198     9.216     9.233     9.252     9.268     9.287     9.304     9.322     9.337     9.356     9.373     9.390     9.407     9.425     9.440     9.456     9.471     9.487     9.504     9.520     9.537     9.549     9.566     9.582     9.595     9.611     9.624     9.639     9.654     9.668     9.683     9.696     9.713     9.726     9.739     9.755     9.769     9.783     9.795     9.809     9.823     9.835     9.848     9.862     9.875     9.889     9.902     9.914     9.927     9.940     9.952     9.965     9.977     9.986    10.002    10.014    10.025    10.037    10.049    10.062    10.075    10.087    10.099    10.111    10.123    10.137    10.150    10.163    10.174    10.188    10.198    10.214    10.226    10.238    10.254    10.266    10.279    10.290    10.305    10.321    10.335    10.347    10.363    10.376    10.389    10.400    10.414    10.429    10.445    10.458    10.470    10.485    10.497    10.509    10.521    10.535    10.549    10.562    10.578    10.591    10.603    10.616    10.631    10.644    10.657    10.672    10.683    10.700    10.714    10.725    10.739    10.753    10.767    10.779    10.793    10.807    10.821    10.835    10.850    10.866    10.876    10.893    10.905    10.921    10.933    10.946    10.961    10.976    10.988    11.003    11.017    11.032    11.047    11.061    11.074    11.089    11.104    11.118    11.132    11.149    11.166    11.183    11.197    11.209    11.227    11.244    11.257    11.274    11.290    11.305    11.321    11.337    11.354    11.371    11.385    11.402    11.416    11.433    11.453    11.467    11.483    11.499    11.516    11.536    11.550    11.570    11.589    11.607    11.624    11.641    11.659    11.678    11.698    11.717    11.735    11.756    11.773    11.789    11.810    11.830    11.851    11.870    11.891    11.912    11.933    11.956    11.975    11.994    12.014    12.035    12.055    12.079    12.096    12.117    12.138    12.160    12.179    12.204    12.224    12.246    12.265    12.285    12.309    12.327    12.350    12.372    12.394    12.419    12.439    12.462    12.483    12.507    12.528    12.550    12.572    12.591    12.613    12.635    12.659    12.681    12.707    12.730    12.751    12.774    12.796    12.820    12.840    12.861    12.883    12.905    12.931    12.950    12.969    12.992    13.009    13.030    13.049    13.068    13.089    13.107    13.126    13.142    13.160    13.177    13.197    13.214    13.232    13.247    13.267    13.283    13.301    13.319    13.336    13.352    13.365    13.380    13.397    13.415    13.430    13.446    13.459    13.475    13.490    13.503    13.517    13.528    13.540    13.555    13.568    13.581    13.592    13.607    13.617    13.626    13.638    13.651    13.667    13.680    13.691    13.704    13.714    13.730    13.742    13.752    13.769    13.776    13.788    13.799    13.809    13.819    13.835    13.852    13.859    13.868    13.882    13.890    13.905    13.916    13.928    13.945    13.954    13.965    13.982    13.991    14.004    14.020    14.032    14.042    14.052    14.065    14.072    14.091    14.096    14.109    14.124    14.135    14.146    14.156    14.167    14.189    14.194    14.208    14.222    14.233    14.242    14.253    14.259    14.274    14.283    14.294    14.302    14.313    14.324    14.333    14.342    14.353    14.362    14.371    14.381    14.392    14.402    14.419    14.427    14.441    14.447    14.455    14.464    14.480    14.492    14.502    14.511    14.523    14.529    14.539    14.549    14.569    14.578    14.599    14.615    14.624    14.633    14.654    14.660    14.674    14.693    14.700    14.710    14.723    14.743    14.752    14.759    14.772    14.782    14.789    14.822    14.831    14.835    14.842    14.855    14.861    14.879    14.881    14.905    14.914    14.930    14.940    14.948    14.952    14.960    14.967    14.987    15.007    15.020    15.027    15.032    15.038    15.048    15.055    15.062    15.070    15.079    15.102    15.107    15.117    15.129    15.142    15.149    15.155    15.166    15.181    15.187    15.192    15.199    15.211    15.218    15.228    15.233    15.248    15.254    15.263    15.273    15.287    15.294    15.298    15.308    15.313    15.320    15.330    15.341    15.345    15.363    15.368    15.379    15.387    15.396    15.408    15.422    15.426    15.429    15.452    15.458    15.466    15.474    15.480    15.489    15.494    15.507    15.520    15.527    15.541    15.546    15.563    15.575    15.580    15.590    15.596    15.602    15.609    15.616    15.622    15.629    15.652    15.658    15.667    15.680    15.685    15.690    15.701    15.707    15.715    15.718    15.724    15.724    15.726    15.726    15.726    15.726    15.726    15.724    15.724    15.724    15.722    15.720    15.716    15.715    15.712    15.701    15.691    15.688    15.683    15.676    15.663    15.658    15.652    15.627    15.622    15.616    15.611    15.604    15.598    15.590    15.580    15.573    15.570    15.550    15.546    15.537    15.520    15.513    15.505    15.498    15.488    15.483    15.475    15.470    15.462    15.457    15.454    15.433    15.427    15.420    15.413    15.405    15.396    15.391    15.383    15.376    15.366    15.361    15.355    15.347    15.336    15.328    15.324    15.310    15.300    15.289    15.285    15.276    15.263    15.254    15.252    15.240    15.229    15.226    15.218    15.214    15.204    15.196    15.190    15.185    15.175    15.171    15.165    15.160    15.153
     5.250     5.243     5.233     5.226     5.218     5.212     5.218     5.214     5.220     5.227     5.233     5.241     5.224     5.217     5.208     5.210     5.208     5.212     5.210     5.217     5.224     5.217     5.233     5.222     5.216     5.210     5.216     5.222     5.214     5.231     5.222     5.217     5.210     5.212     5.208     5.217     5.210     5.217     5.210     5.216     5.220     5.214     5.208     5.216     5.206     5.206     5.204     5.212     5.218     5.212     5.217     5.217     5.216     5.206     5.216     5.224     5.220     5.212     5.204     5.210     5.204     5.210     5.210     5.208     5.208     5.206     5.208     5.206     5.208     5.208     5.210     5.206     5.214     5.204     5.208     5.206     5.216     5.250     5.208     5.210     5.210     5.202     5.212     5.206     5.210     5.208     5.217     5.210     5.202     5.210     5.202     5.212     5.204     5.212     5.204     5.214     5.208     5.210     5.208     5.216     5.206     5.214     5.222     5.235     5.212     5.218     5.212     5.216     5.208     5.216     5.210     5.216     5.210     5.217     5.222     5.231     5.239     5.248     5.229     5.222     5.212     5.214     5.212     5.233     5.256     5.239     5.233     5.239     5.233     5.239     5.246     5.255     5.250     5.244     5.239     5.257     5.251     5.255     5.248     5.255     5.250     5.297     5.317     5.311     5.317     5.367     5.289     5.296     5.315     5.322     5.365     5.357     5.363     5.356     5.363     5.372     5.368     5.372     5.367     5.371     5.365     5.359     5.365     5.372     5.368     5.369     5.327     5.306     5.313     5.335     5.329     5.335     5.329     5.375     5.372     5.365     5.372     5.377     5.380     5.357     5.376     5.373     5.368     5.372     5.367     5.371     5.376     5.369     5.372     5.381     5.365     5.368     5.373     5.368     5.372     5.376     5.377     5.372     5.365     5.357     5.363     5.372     5.368     5.371     5.375     5.377     5.375     5.379     5.385     5.385     5.380     5.389     5.385     5.389     5.392     5.391     5.375     5.394     5.365     5.383     5.391     5.387     5.387     5.383     5.377     5.394     5.387     5.394     5.389     5.394     5.387     5.392     5.387     5.379     5.396     5.394     5.389     5.391     5.389     5.391     5.396     5.387     5.394     5.389     5.379     5.396     5.380     5.394     5.400     5.392     5.398     5.398     5.403     5.398     5.404     5.398     5.404     5.392     5.398     5.401     5.392     5.398     5.394     5.387     5.396     5.400     5.381     5.404     5.398     5.391     5.387     5.383     5.392     5.394     5.387     5.385     5.379     5.389     5.387     5.381     5.373     5.373     5.371     5.376     5.369     5.371     5.372     5.372     5.369     5.372     5.367     5.369     5.365     5.357     5.354     5.356     5.354     5.333     5.356     5.331     5.338     5.331     5.336     5.350     5.329     5.345     5.324     5.331     5.327     5.333     5.331     5.324     5.331     5.327     5.329     5.318     5.313     5.248     5.327     5.311     5.331     5.311     5.332     5.325     5.300     5.325     5.320     5.300     5.294     5.300     5.294     5.332     5.336     5.257     5.251     5.229     5.222     5.216     5.222     5.214     5.233     5.226     5.217     5.241     5.277     5.246     5.224     5.217     5.212     5.218     5.210     5.217     5.224     5.217     5.224     5.246     5.253     5.283     5.280     5.287     5.285     5.251     5.281     5.248     5.281     5.248     5.280     5.269     5.289     5.248     5.239     5.218     5.212     5.231     5.239     5.265     5.233     5.212     5.220     5.214     5.222     5.214     5.222     5.217     5.210     5.216     5.210     5.217     5.224     5.231     5.239     5.246     5.251     5.259     5.246     5.239     5.233     5.239     5.233     5.241     5.269     5.252     5.246     5.237     5.231     5.235     5.273     5.269     5.252     5.277     5.273     5.280     5.275     5.271     5.279     5.275     5.266     5.264     5.239     5.233     5.252     5.246     5.241     5.250     5.252     5.244     5.237     5.214     5.246     5.239     5.246     5.251     5.246     5.252     5.279     5.275     5.275     5.281     5.275     5.275     5.275     5.271     5.273     5.275     5.251     5.277     5.251     5.231     5.224     5.273     5.273     5.277     5.253     5.248     5.239     5.217     5.210     5.217     5.224     5.218     5.226     5.233     5.239     5.273     5.273     5.277     5.271     5.248     5.241     5.248     5.283     5.273     5.280     5.273     5.285     5.277     5.283     5.277     5.280     5.279     5.275     5.273     5.287     5.280     5.283     5.292     5.281     5.289     5.292     5.297     5.296     5.294     5.299     5.303     5.299     5.303     5.297     5.294     5.299     5.303     5.303     5.297     5.302     5.306     5.308     5.311     5.303     5.320     5.308     5.311     5.331     5.320     5.327     5.325     5.320     5.329     5.331     5.336     5.320     5.331     5.320     5.315     5.324     5.327     5.322     5.325     5.324     5.332     5.346     5.361     5.315     5.368     5.365     5.313     5.320     5.373     5.322     5.379     5.383     5.385     5.329     5.385     5.391     5.363     5.396     5.389     5.401     5.412     5.416     5.419     5.416     5.407     5.416     5.416     5.414     5.407     5.408     5.412     5.416     5.419     5.416     5.413     5.408     5.413     5.419     5.420     5.420     5.414     5.419     5.419     5.408     5.401     5.405     5.398     5.404     5.409     5.409     5.404     5.407     5.401     5.404     5.409     5.407     5.401     5.419     5.408     5.412     5.414     5.419     5.422     5.419     5.424     5.424     5.428     5.433     5.495     5.411     5.408     5.447     5.457     5.500     5.461     5.465     5.471     5.500     5.487     5.480     5.487     5.492     5.496     5.495     5.498     5.496     5.487     5.490     5.489     5.498     5.495     5.502     5.504     5.509     5.510     5.512     5.509     5.504     5.521     5.505     5.510     5.526     5.526     5.523     5.529     5.523     5.532     5.535     5.517     5.532     5.533     5.535     5.535     5.537     5.544     5.538     5.563     5.540     5.538     5.574     5.566     5.580     5.585     5.588     5.554     5.554     5.583     5.559     5.577     5.598     5.591     5.587     5.571     5.566     5.609     5.611     5.614     5.607     5.612     5.612     5.614     5.612     5.609     5.614     5.616     5.614     5.633     5.631     5.647     5.648     5.637     5.642     5.637     5.655     5.658     5.663     5.660     5.666     5.663     5.670     5.674     5.674     5.677     5.679     5.681     5.679     5.685     5.686     5.689     5.692     5.694     5.697     5.700     5.704     5.707     5.710     5.711     5.715     5.716     5.716     5.716     5.721     5.724     5.728     5.726     5.732     5.732     5.735     5.738     5.738     5.738     5.740     5.744     5.745     5.747     5.751     5.753     5.754     5.757     5.756     5.758     5.760     5.763     5.763     5.763     5.767     5.770     5.772     5.774     5.776     5.779     5.781     5.783     5.785     5.785     5.788     5.790     5.793     5.795     5.798     5.799     5.802     5.805     5.806     5.809     5.811     5.815     5.817     5.819     5.827     5.831     5.832     5.838     5.839     5.843     5.849     5.857     5.857     5.861     5.865     5.871     5.874     5.877     5.878     5.880     5.885     5.887     5.889     5.889     5.890     5.894     5.895     5.898     5.900     5.900     5.904     5.905     5.907     5.909     5.911     5.913     5.914     5.914     5.916     5.917     5.918     5.921     5.921     5.920     5.925     5.926     5.929     5.929     5.932     5.933     5.935     5.937     5.939     5.940     5.942     5.945     5.944     5.945     5.947     5.949     5.950     5.952     5.954     5.956     5.957     5.959     5.961     5.962     5.966     5.966     5.968     5.970     5.973     5.975     5.976     5.979     5.981     5.983     5.988     5.989     5.990     5.993     5.995     5.996     5.999     6.000     6.002     6.006     6.009     6.011     6.014     6.016     6.018     6.022     6.022     6.026     6.028     6.029     6.033     6.035     6.038     6.044     6.046     6.048     6.049     6.052     6.054     6.055     6.059     6.061     6.062     6.066     6.066     6.068     6.070     6.073     6.075     6.077     6.080     6.082     6.085     6.086     6.088     6.091     6.092     6.094     6.095     6.099     6.100     6.103     6.105     6.107     6.109     6.110     6.114     6.116     6.117     6.118     6.122     6.123     6.123     6.126     6.127     6.131     6.132     6.137     6.139     6.140     6.142     6.143     6.146     6.148     6.150     6.152     6.154     6.157     6.159     6.163     6.164     6.166     6.168     6.172     6.172     6.173     6.178     6.179     6.183     6.185     6.189     6.190     6.192     6.195     6.196     6.199     6.202     6.204     6.207     6.208     6.210     6.213     6.216     6.219     6.221     6.224     6.224     6.228     6.230     6.233     6.237     6.238     6.241     6.243     6.244     6.246     6.248     6.252     6.254     6.256     6.257     6.261     6.263     6.265     6.268     6.269     6.271     6.272     6.273     6.275     6.278     6.280     6.281     6.283     6.287     6.289     6.292     6.294     6.296     6.298     6.299     6.303     6.306     6.308     6.308     6.311     6.313     6.316     6.318     6.320     6.320     6.323     6.327     6.328     6.332     6.333     6.340     6.341     6.344     6.347     6.349     6.352     6.355     6.357     6.359     6.360     6.362     6.364     6.367     6.368     6.372     6.374     6.376     6.377     6.381     6.383     6.390     6.387     6.402     6.404     6.405     6.407     6.412     6.412     6.415     6.419     6.421     6.424     6.424     6.426     6.429     6.432     6.433     6.435     6.440     6.443     6.445     6.448     6.452     6.456     6.457     6.461     6.471     6.470     6.483     6.485     6.489     6.493     6.496     6.496     6.498     6.505     6.506     6.508     6.511     6.515     6.519     6.526     6.527     6.532     6.535     6.539     6.542     6.545     6.547     6.550     6.553     6.556     6.560     6.564     6.570     6.574     6.576     6.585     6.589     6.593     6.595     6.600     6.608     6.612     6.616     6.622     6.628     6.630     6.635     6.639     6.643     6.646     6.652     6.657     6.661     6.666     6.672     6.675     6.680     6.685     6.689     6.694     6.698     6.704     6.710     6.715     6.720     6.728     6.732     6.737     6.741     6.745     6.749     6.757     6.762     6.768     6.774     6.781     6.788     6.796     6.804     6.811     6.820     6.829     6.838     6.849     6.860     6.870     6.881     6.891     6.903     6.915     6.927     6.940     6.953     6.965     6.980     6.993     7.008     7.022     7.036     7.052     7.068     7.083     7.100     7.117     7.133     7.152     7.170     7.189     7.208     7.228     7.249     7.270     7.293     7.317     7.340     7.363     7.387     7.410     7.435     7.457     7.481     7.506     7.530     7.554     7.576     7.600     7.621     7.640     7.660     7.681     7.699     7.718     7.735     7.754     7.772     7.789     7.807     7.826     7.841     7.859     7.877     7.894     7.912     7.930     7.948     7.965     7.982     8.002     8.019     8.037     8.055     8.074     8.093     8.111     8.129     8.149     8.168     8.187     8.205     8.224     8.242     8.261     8.280     8.298     8.316     8.333     8.352     8.369     8.386     8.405     8.421     8.439     8.457     8.474     8.491     8.509     8.525     8.543     8.559     8.577     8.594     8.613     8.629     8.645     8.663     8.679     8.696     8.715     8.732     8.748     8.766     8.782     8.800     8.816     8.835     8.850     8.867     8.885     8.902     8.917     8.935     8.952     8.968     8.985     9.003     9.019     9.036     9.054     9.072     9.089     9.108     9.125     9.142     9.160     9.178     9.195     9.213     9.229     9.247     9.265     9.283     9.300     9.317     9.335     9.352     9.368     9.385     9.404     9.421     9.437     9.454     9.470     9.485     9.502     9.518     9.535     9.549     9.564     9.580     9.595     9.611     9.624     9.642     9.655     9.670     9.685     9.699     9.713     9.727     9.744     9.756     9.771     9.785     9.800     9.813     9.827     9.841     9.854     9.867     9.882     9.893     9.907     9.921     9.932     9.947     9.963     9.972     9.984     9.996    10.011    10.023    10.033    10.048    10.054    10.071    10.083    10.095    10.108    10.120    10.131    10.145    10.160    10.172    10.183    10.195    10.209    10.223    10.235    10.246    10.261    10.273    10.287    10.302    10.313    10.327    10.342    10.354    10.368    10.383    10.396    10.410    10.424    10.435    10.450    10.463    10.478    10.491    10.505    10.516    10.529    10.542    10.555    10.570    10.583    10.595    10.610    10.624    10.637    10.649    10.665    10.677    10.691    10.705    10.719    10.732    10.746    10.760    10.774    10.786    10.799    10.815    10.827    10.841    10.855    10.869    10.883    10.897    10.913    10.928    10.939    10.951    10.965    10.981    10.994    11.008    11.022    11.037    11.051    11.069    11.082    11.095    11.111    11.125    11.140    11.154    11.168    11.185    11.200    11.218    11.232    11.246    11.263    11.280    11.297    11.311    11.327    11.342    11.355    11.374    11.391    11.405    11.420    11.437    11.454    11.472    11.487    11.502    11.519    11.537    11.555    11.574    11.591    11.608    11.624    11.642    11.661    11.681    11.698    11.719    11.736    11.757    11.775    11.792    11.813    11.830    11.850    11.870    11.891    11.911    11.931    11.950    11.974    11.992    12.012    12.035    12.054    12.074    12.095    12.114    12.133    12.156    12.178    12.194    12.218    12.240    12.262    12.281    12.303    12.324    12.345    12.366    12.390    12.412    12.435    12.457    12.480    12.502    12.522    12.544    12.567    12.589    12.609    12.631    12.652    12.674    12.695    12.720    12.744    12.763    12.789    12.810    12.829    12.857    12.873    12.897    12.917    12.939    12.960    12.981    13.002    13.020    13.038    13.059    13.078    13.096    13.114    13.131    13.150    13.167    13.185    13.203    13.220    13.239    13.258    13.275    13.289    13.307    13.321    13.338    13.354    13.370    13.383    13.399    13.413    13.429    13.443    13.458    13.472    13.483    13.502    13.512    13.524    13.533    13.549    13.560    13.575    13.585    13.598    13.610    13.620    13.635    13.648    13.660    13.673    13.690    13.696    13.709    13.724    13.735    13.746    13.759    13.769    13.782    13.793    13.804    13.813    13.831    13.842    13.850    13.862    13.876    13.885    13.896    13.912    13.922    13.933    13.946    13.959    13.973    13.989    14.000    14.012    14.028    14.039    14.048    14.059    14.072    14.085    14.093    14.110    14.119    14.128    14.137    14.152    14.163    14.179    14.191    14.200    14.219    14.230    14.239    14.250    14.259    14.268    14.275    14.292    14.300    14.309    14.320    14.330    14.340    14.350    14.358    14.367    14.375    14.388    14.398    14.414    14.427    14.440    14.446    14.454    14.461    14.480    14.490    14.497    14.507    14.520    14.528    14.537    14.544    14.564    14.574    14.581    14.605    14.628    14.637    14.642    14.660    14.674    14.682    14.698    14.710    14.721    14.729    14.752    14.760    14.770    14.780    14.794    14.819    14.824    14.827    14.845    14.858    14.863    14.878    14.881    14.902    14.919    14.927    14.940    14.948    14.953    14.957    14.969    14.987    15.010    15.017    15.025    15.033    15.038    15.045    15.055    15.061    15.066    15.077    15.102    15.110    15.115    15.132    15.140    15.147    15.153    15.160    15.177    15.187    15.190    15.199    15.212    15.218    15.226    15.233    15.244    15.254    15.265    15.267    15.289    15.294    15.298    15.305    15.316    15.324    15.330    15.339    15.352    15.357    15.364    15.383    15.385    15.396    15.405    15.420    15.424    15.440    15.454    15.458    15.469    15.474    15.480    15.489    15.494    15.505    15.514    15.518    15.544    15.550    15.559    15.572    15.581    15.589    15.596    15.604    15.609    15.616    15.624    15.631    15.645    15.661    15.670    15.675    15.683    15.693    15.697    15.709    15.718    15.720    15.722    15.724    15.726    15.728    15.728    15.728    15.728    15.728    15.728    15.726    15.724    15.722    15.720    15.718    15.715    15.709    15.693    15.686    15.685    15.675    15.665    15.658    15.652    15.631    15.622    15.616    15.611    15.604    15.598    15.593    15.583    15.575    15.570    15.566    15.546    15.537    15.533    15.513    15.507    15.502    15.491    15.488    15.477    15.474    15.462    15.457    15.454    15.436    15.429    15.422    15.416    15.411    15.398    15.395    15.389    15.377    15.372    15.361    15.357    15.352    15.341    15.330    15.326    15.324    15.296    15.292    15.287    15.278    15.268    15.263    15.256    15.243    15.233    15.228    15.220    15.216    15.204    15.199    15.192    15.187    15.178    15.174    15.166    15.161    15.153
[truncated: 22,285,239 more chars]
