# Supplementary material for: The near-field tsunami generated by the 15 January 2022 eruption of the Hunga Tonga-Hunga Ha’apai volcano and its impact on Tongatapu, Tonga
Source: Sci Rep. 2022 Sep 7;12:15187. doi: 10.1038/s41598-022-19486-w (PMC9452557; doi:10.1038/s41598-022-19486-w)
Supplement: Supplementary file 3 — Supplementary Information 3. [file 41598_2022_19486_MOESM3_ESM.zip › T100R3arr.asc]

ncols                      1800
nrows                      1260
xllcorner              -175.500
yllcorner               -21.300
cellsize      0.000277777784504
NODATA_value  -9999
     5.114     5.108     5.116     5.137     5.129     5.081     5.127     5.124     5.131     5.057     5.091     5.059     5.080     5.139     5.146     5.148     5.115     5.133     5.110     5.115     5.081     5.074     5.080     5.086     5.080     5.086     5.081     5.114     5.106     5.087     5.108     5.113     5.114     5.108     5.115     5.055     5.049     5.046     5.050     5.085     5.080     5.080     5.049     5.080     5.073     5.080     5.060     5.106     5.117     5.113     5.049     5.044     5.050     5.057     5.117     5.057     5.050     5.055     5.021     5.016     5.060     5.064     5.062     5.064     5.064     5.062     5.055     5.048     5.055     5.050     5.046     5.094     5.049     5.055     5.049     5.044     5.048     5.042     5.080     5.049     5.055     5.050     5.046     5.048     5.017     5.022     5.017     5.048     5.054     5.050     5.049     5.042     5.048     5.044     5.049     5.046     5.117     5.114     5.104     5.113     5.118     5.098     5.127     5.106     5.115     5.081     5.089     5.080     5.061     5.080     5.073     5.080     5.073     5.080     5.061     5.080     5.113     5.117     5.108     5.114     5.055     5.049     5.057     5.114     5.106     5.098     5.122     5.129     5.137     5.144     5.135     5.146     5.086     5.081     5.155     5.114     5.159     5.114     5.132     5.137     5.129     5.120     5.114     5.108     5.115     5.081     5.114     5.106     5.074     5.081     5.115     5.120     5.129     5.122     5.129     5.152     5.148     5.154     5.150     5.155     5.150     5.154     5.146     5.141     5.172     5.157     5.166     5.168     5.163     5.146     5.141     5.148     5.154     5.154     5.146     5.148     5.141     5.155     5.161     5.146     5.148     5.154     5.166     5.155     5.159     5.161     5.161     5.165     5.115     5.168     5.166     5.170     5.196     5.190     5.194     5.196     5.196     5.166     5.155     5.200     5.154     5.196     5.196     5.194     5.198     5.200     5.196     5.200     5.196     5.202     5.198     5.204     5.206     5.200     5.172     5.204     5.172     5.175     5.179     5.178     5.202     5.194     5.194     5.141     5.192     5.166     5.163     5.176     5.163     5.166     5.165     5.185     5.188     5.194     5.177     5.196     5.192     5.192     5.188     5.188     5.194     5.196     5.171     5.190     5.194     5.192     5.194     5.192     5.163     5.185     5.173     5.168     5.181     5.196     5.190     5.196     5.185     5.173     5.169     5.172     5.168     5.163     5.202     5.144     5.148     5.146     5.150     5.152     5.163     5.154     5.163     5.161     5.161     5.155     5.157     5.161     5.155     5.144     5.150     5.146     5.143     5.137     5.144     5.139     5.137     5.141     5.139     5.139     5.137     5.133     5.139     5.131     5.132     5.129     5.141     5.146     5.143     5.141     5.141     5.115     5.141     5.143     5.143     5.137     5.139     5.050     5.048     5.125     5.122     5.114     5.108     5.113     5.110     5.106     5.113     5.113     5.099     5.097     5.106     5.106     5.110     5.097     5.094     5.097     5.102     5.080     5.078     5.104     5.095     5.098     5.071     5.108     5.073     5.080     5.078     5.076     5.078     5.081     5.080     5.078     5.080     5.081     5.087     5.085     5.086     5.020     5.021     5.018     5.063     5.061     5.081     5.078     5.022     5.026     4.944     5.016     5.022     5.040     5.062     5.071     5.076     5.076     5.076     5.073     4.987     4.943     4.933     4.925     4.917     4.925     4.933     4.943     4.942     4.927     4.925     4.927     4.927     4.933     4.925     4.929     4.917     4.910     4.906     4.906     4.906     4.900     4.893     4.893     4.900     4.893     4.893     4.900     4.906     4.906     4.906     4.906     4.910     4.900     4.893     4.893     4.900     4.893     4.893     4.900     4.912     4.910     4.910     4.925     4.912     4.906     4.908     4.906     4.900     4.893     4.893     4.900     4.893     4.893     4.900     4.906     4.906     4.906     4.910     4.927     4.938     4.942     5.010     5.014     5.010     5.014     4.944     4.935     4.927     4.933     4.927     4.933     4.935     4.935     4.925     4.927     4.925     4.935     4.935     4.933     4.927     4.933     4.943     4.943     4.933     4.925     4.933     4.935     4.935     4.927     4.927     4.925     4.927     4.925     4.935     4.943     5.017     5.089     5.048     5.085     5.044     5.048     5.054     5.048     5.052     5.083     5.054     5.059     5.057     5.060     5.060     5.059     5.062     5.060     5.042     5.042     5.044     5.044     5.040     5.046     5.044     5.081     5.061     5.059     5.060     5.060     5.059     5.059     5.065     5.078     5.073     5.098     5.057     5.061     5.063     5.106     5.113     5.106     5.110     5.116     5.085     5.087     5.122     5.122     5.120     5.108     5.110     5.113     5.080     5.118     5.120     5.124     5.083     5.083     5.087     5.129     5.133     5.135     5.143     5.113     5.152     5.108     5.108     5.108     5.114     5.165     5.113     5.163     5.157     5.157     5.161     5.159     5.159     5.154     5.148     5.152     5.146     5.157     5.152     5.176     5.146     5.183     5.166     5.188     5.132     5.157     5.163     5.157     5.176     5.143     5.172     5.146     5.183     5.114     5.171     5.173     5.177     5.168     5.172     5.148     5.148     5.150     5.198     5.165     5.159     5.157     5.214     5.172     5.173     5.212     5.217     5.146     5.218     5.214     5.204     5.198     5.200     5.196     5.198     5.198     5.196     5.198     5.194     5.221     5.221     5.223     5.207     5.212     5.235     5.241     5.244     5.244     5.228     5.231     5.228     5.226     5.223     5.226     5.225     5.230     5.220     5.237     5.266     5.241     5.310     5.237     5.237     5.296     5.285     5.283     5.285     5.246     5.294     5.291     5.298     5.299     5.296     5.294     5.291     5.291     5.296     5.296     5.309     5.325     5.320     5.320     5.327     5.292     5.350     5.345     5.347     5.348     5.348     5.348     5.347     5.340     5.337     5.339     5.337     5.337     5.339     5.342     5.348     5.353     5.350     5.392     5.392     5.340     5.358     5.362     5.359     5.362     5.364     5.372     5.377     5.382     5.386     5.379     5.396     5.418     5.414     5.405     5.422     5.423     5.410     5.427     5.427     5.430     5.433     5.427     5.438     5.441     5.443     5.445     5.443     5.443     5.446     5.448     5.452     5.449     5.452     5.452     5.452     5.452     5.453     5.459     5.461     5.461     5.462     5.464     5.464     5.462     5.464     5.465     5.464     5.467     5.468     5.467     5.471     5.476     5.480     5.483     5.485     5.487     5.491     5.490     5.491     5.496     5.496     5.504     5.504     5.506     5.506     5.509     5.511     5.511     5.513     5.515     5.516     5.520     5.520     5.520     5.523     5.523     5.524     5.525     5.527     5.528     5.530     5.530     5.531     5.535     5.538     5.543     5.546     5.547     5.549     5.552     5.556     5.558     5.561     5.563     5.566     5.568     5.568     5.570     5.573     5.575     5.576     5.579     5.581     5.583     5.585     5.587     5.589     5.594     5.596     5.599     5.604     5.607     5.610     5.614     5.619     5.620     5.626     5.629     5.630     5.633     5.635     5.637     5.641     5.641     5.644     5.647     5.649     5.649     5.652     5.653     5.653     5.656     5.658     5.659     5.666     5.666     5.669     5.670     5.672     5.673     5.676     5.677     5.677     5.680     5.680     5.682     5.685     5.685     5.689     5.693     5.693     5.696     5.700     5.702     5.702     5.703     5.703     5.705     5.707     5.708     5.710     5.715     5.717     5.719     5.722     5.723     5.726     5.728     5.730     5.732     5.733     5.735     5.738     5.743     5.746     5.748     5.752     5.752     5.753     5.756     5.758     5.758     5.761     5.761     5.764     5.767     5.769     5.772     5.776     5.777     5.780     5.783     5.783     5.785     5.789     5.790     5.793     5.796     5.799     5.802     5.806     5.808     5.810     5.811     5.813     5.815     5.819     5.820     5.822     5.825     5.827     5.828     5.832     5.833     5.835     5.836     5.838     5.839     5.842     5.843     5.843     5.846     5.847     5.849     5.850     5.852     5.854     5.855     5.857     5.859     5.863     5.863     5.865     5.868     5.869     5.871     5.873     5.874     5.876     5.877     5.877     5.878     5.882     5.885     5.885     5.889     5.890     5.893     5.896     5.898     5.900     5.904     5.905     5.907     5.910     5.912     5.913     5.916     5.918     5.920     5.923     5.925     5.926     5.930     5.933     5.935     5.938     5.939     5.941     5.944     5.946     5.948     5.952     5.955     5.957     5.961     5.963     5.966     5.972     5.972     5.975     5.980     5.982     5.985     5.988     5.991     5.993     5.996     5.996     5.997     6.000     6.002     6.005     6.007     6.008     6.010     6.012     6.012     6.013     6.015     6.017     6.018     6.020     6.020     6.021     6.022     6.024     6.025     6.028     6.029     6.031     6.032     6.032     6.033     6.035     6.039     6.039     6.040     6.042     6.044     6.049     6.049     6.050     6.054     6.054     6.056     6.059     6.060     6.062     6.065     6.065     6.066     6.072     6.075     6.076     6.080     6.081     6.081     6.085     6.087     6.089     6.093     6.095     6.096     6.101     6.103     6.104     6.105     6.107     6.108     6.111     6.113     6.119     6.123     6.124     6.128     6.138     6.141     6.143     6.144     6.146     6.150     6.149     6.152     6.154     6.157     6.160     6.161     6.166     6.167     6.169     6.176     6.179     6.182     6.185     6.188     6.190     6.195     6.198     6.202     6.206     6.207     6.211     6.214     6.220     6.224     6.229     6.232     6.233     6.237     6.239     6.242     6.246     6.249     6.252     6.257     6.262     6.265     6.270     6.274     6.275     6.282     6.285     6.288     6.294     6.297     6.300     6.305     6.308     6.311     6.315     6.319     6.324     6.329     6.332     6.336     6.341     6.344     6.347     6.355     6.358     6.360     6.365     6.368     6.371     6.376     6.380     6.383     6.392     6.396     6.399     6.405     6.410     6.413     6.418     6.422     6.428     6.435     6.438     6.441     6.447     6.451     6.454     6.461     6.464     6.468     6.476     6.479     6.485     6.490     6.494     6.498     6.505     6.508     6.513     6.521     6.525     6.531     6.537     6.541     6.546     6.556     6.561     6.564     6.574     6.582     6.588     6.600     6.605     6.612     6.624     6.632     6.638     6.653     6.661     6.668     6.683     6.693     6.702     6.720     6.730     6.738     6.759     6.770     6.779     6.802     6.814     6.825     6.847     6.859     6.869     6.892     6.903     6.914     6.938     6.951     6.962     6.989     7.002     7.013     7.042     7.056     7.068     7.096     7.110     7.123     7.151     7.167     7.181     7.210     7.228     7.241     7.271     7.289     7.304     7.333     7.352     7.366     7.396     7.411     7.425     7.451     7.467     7.480     7.506     7.520     7.533     7.557     7.572     7.583     7.609     7.623     7.635     7.662     7.676     7.687     7.715     7.729     7.742     7.769     7.783     7.796     7.822     7.837     7.852     7.877     7.892     7.907     7.935     7.950     7.963     7.990     8.006     8.020     8.047     8.061     8.075     8.104     8.118     8.132     8.159     8.176     8.190     8.216     8.232     8.246     8.272     8.289     8.303     8.331     8.347     8.363     8.388     8.404     8.420     8.448     8.463     8.478     8.507     8.525     8.539     8.566     8.582     8.597     8.625     8.641     8.657     8.683     8.699     8.713     8.738     8.755     8.765     8.791     8.805     8.817     8.840     8.854     8.866     8.885     8.899     8.907     8.927     8.939     8.950     8.968     8.981     8.989     9.006     9.015     9.025     9.041     9.050     9.059     9.074     9.083     9.091     9.107     9.118     9.127     9.142     9.152     9.160     9.175     9.185     9.194     9.208     9.218     9.226     9.243     9.252     9.260     9.278     9.287     9.293     9.310     9.318     9.326     9.346     9.355     9.365     9.382     9.391     9.402     9.416     9.429     9.438     9.455     9.465     9.475     9.495     9.504     9.513     9.532     9.541     9.549     9.569     9.580     9.591     9.609     9.618     9.629     9.650     9.661     9.672     9.693     9.703     9.714     9.732     9.743     9.754     9.773     9.785     9.795     9.816     9.826     9.837     9.858     9.870     9.881     9.902     9.913     9.922     9.945     9.957     9.970     9.987     9.998    10.012    10.031    10.041    10.053    10.076    10.087    10.099    10.119    10.131    10.142    10.161    10.176    10.186    10.205    10.217    10.230    10.248    10.260    10.271    10.292    10.304    10.317    10.335    10.348    10.357    10.379    10.390    10.402    10.423    10.435    10.446    10.467    10.478    10.487    10.507    10.523    10.532    10.551    10.563    10.575    10.596    10.608    10.622    10.640    10.655    10.665    10.687    10.701    10.712    10.737    10.752    10.764    10.787    10.802    10.815    10.839    10.850    10.861    10.885    10.899    10.913    10.937    10.950    10.963    10.987    11.002    11.014    11.040    11.054    11.069    11.093    11.109    11.123    11.150    11.166    11.180    11.204    11.219    11.235    11.263    11.281    11.296    11.324    11.340    11.355    11.385    11.400    11.415    11.445    11.464    11.479    11.512    11.531    11.546    11.580    11.598    11.612    11.644    11.661    11.683    11.712    11.732    11.748    11.781    11.797    11.819    11.852    11.875    11.891    11.925    11.944    11.967    12.003    12.020    12.037    12.068    12.094    12.113    12.149    12.170    12.183    12.220    12.239    12.254    12.290    12.308    12.329    12.358    12.374    12.387    12.417    12.435    12.450    12.476    12.494    12.508    12.536    12.552    12.567    12.598    12.612    12.628    12.654    12.673    12.688    12.716    12.731    12.747    12.774    12.789    12.805    12.833    12.850    12.863    12.887    12.903    12.917    12.942    12.955    12.969    12.989    13.002    13.015    13.037    13.051    13.063    13.085    13.095    13.110    13.137    13.152    13.166    13.192    13.207    13.224    13.254    13.268    13.280    13.309    13.322    13.336    13.362    13.377    13.393    13.420    13.437    13.452    13.481    13.495    13.511    13.538    13.555    13.574    13.602    13.622    13.639    13.666    13.687    13.702    13.735    13.746    13.764    13.796    13.810    13.823    13.856    13.872    13.888    13.917    13.933    13.950    13.975    13.988    14.002    14.026    14.040    14.051    14.069    14.080    14.090    14.106    14.119    14.130    14.148    14.159    14.176    14.196    14.211    14.220    14.237    14.248    14.255    14.272    14.279    14.287    14.304    14.314    14.320    14.335    14.342    14.354    14.369    14.381    14.392    14.406    14.417    14.422    14.430    14.437    14.440    14.468    14.477    14.483    14.490    14.493    14.500    14.517    14.525    14.530    14.544    14.552    14.553    14.574    14.581    14.585    14.591    14.592    14.604    14.626    14.630    14.635    14.641    14.662    14.672    14.685    14.689    14.692    14.702    14.722    14.725    14.736    14.747    14.757    14.763    14.775    14.787    14.800    14.804    14.810    14.841    14.843    14.844    14.860    14.868    14.874    14.881    14.883    14.888    14.929    14.933    14.935    14.946    14.950    14.957    14.965    14.969    14.978    15.022    15.028    15.032    15.035    15.047    15.055    15.063    15.066    15.073    15.081    15.085    15.090    15.112    15.117    15.119    15.137    15.146    15.150    15.172    15.180    15.185    15.194    15.198    15.202    15.210    15.220    15.235    15.248    15.247    15.252    15.262    15.266    15.271    15.305    15.311    15.315    15.326    15.332    15.340    15.349    15.354    15.361    15.374    15.383    15.390    15.420    15.422    15.428    15.435    15.448    15.460    15.468    15.477    15.483    15.489    15.496    15.499    15.510    15.518    15.536    15.544    15.553    15.557    15.565    15.569    15.578    15.582    15.585    15.585    15.583    15.583    15.581    15.581    15.579    15.578    15.576    15.574    15.572    15.564    15.559    15.552    15.545    15.545    15.536    15.514    15.505    15.502    15.493    15.489    15.481    15.470    15.455    15.448    15.442    15.437    15.432    15.425    15.421    15.413    15.377    15.376    15.370    15.358    15.349    15.335    15.329    15.326    15.318    15.309    15.305    15.280    15.274    15.271    15.264    15.247    15.241    15.236    15.228    15.228    15.225    15.202    15.195    15.191    15.180    15.157    15.155    15.150    15.142    15.133    15.128    15.122    15.119    15.111    15.107    15.072    15.063    15.061    15.054    15.041    15.036    15.032    15.022    15.019    15.015    15.000    14.989    14.977    14.965    14.961    14.952    14.937    14.935    14.928
     5.106     5.074     5.081     5.115     5.057     5.074     5.081     5.129     5.110     5.050     5.055     5.050     5.057     5.133     5.114     5.141     5.081     5.086     5.131     5.081     5.073     5.080     5.044     5.050     5.057     5.080     5.073     5.081     5.074     5.081     5.114     5.114     5.110     5.115     5.057     5.049     5.055     5.049     5.055     5.080     5.083     5.049     5.055     5.073     5.080     5.060     5.065     5.087     5.060     5.049     5.055     5.049     5.057     5.050     5.057     5.049     5.055     5.048     5.054     5.021     5.052     5.017     5.065     5.062     5.081     5.059     5.049     5.040     5.048     5.044     5.048     5.057     5.057     5.048     5.017     5.048     5.073     5.054     5.048     5.054     5.048     5.055     5.049     5.016     5.017     5.016     5.017     5.016     5.049     5.055     5.054     5.048     5.042     5.048     5.081     5.055     5.049     5.118     5.081     5.087     5.106     5.116     5.106     5.115     5.080     5.087     5.080     5.059     5.080     5.048     5.080     5.046     5.054     5.061     5.080     5.061     5.081     5.115     5.114     5.081     5.049     5.055     5.061     5.106     5.114     5.108     5.099     5.137     5.129     5.122     5.144     5.139     5.081     5.114     5.057     5.091     5.086     5.146     5.137     5.129     5.106     5.114     5.081     5.087     5.081     5.087     5.080     5.074     5.080     5.115     5.081     5.087     5.081     5.131     5.139     5.146     5.139     5.148     5.141     5.148     5.114     5.148     5.139     5.146     5.154     5.148     5.155     5.150     5.171     5.168     5.161     5.155     5.154     5.148     5.139     5.144     5.146     5.146     5.155     5.150     5.165     5.166     5.183     5.159     5.172     5.165     5.166     5.171     5.169     5.172     5.171     5.182     5.194     5.200     5.196     5.198     5.200     5.196     5.161     5.155     5.157     5.200     5.194     5.198     5.202     5.207     5.200     5.174     5.202     5.204     5.207     5.202     5.204     5.202     5.177     5.209     5.206     5.204     5.174     5.176     5.204     5.200     5.194     5.196     5.190     5.196     5.166     5.172     5.170     5.166     5.171     5.194     5.196     5.190     5.196     5.192     5.196     5.190     5.194     5.194     5.200     5.198     5.200     5.196     5.198     5.194     5.198     5.192     5.198     5.196     5.175     5.207     5.178     5.204     5.172     5.188     5.182     5.178     5.173     5.139     5.173     5.202     5.165     5.155     5.159     5.152     5.154     5.150     5.155     5.174     5.171     5.166     5.166     5.161     5.159     5.163     5.161     5.152     5.154     5.148     5.152     5.144     5.141     5.144     5.148     5.144     5.141     5.146     5.139     5.141     5.137     5.155     5.132     5.139     5.148     5.152     5.146     5.141     5.144     5.150     5.146     5.148     5.146     5.144     5.137     5.133     5.129     5.132     5.127     5.120     5.115     5.113     5.113     5.113     5.110     5.120     5.118     5.116     5.108     5.114     5.106     5.097     5.099     5.099     5.083     5.086     5.083     5.116     5.106     5.104     5.073     5.110     5.071     5.071     5.080     5.085     5.081     5.080     5.083     5.081     5.081     5.080     5.085     5.087     5.091     5.098     5.066     5.071     5.071     5.065     5.093     5.081     5.017     4.943     5.042     5.048     5.016     5.049     5.055     5.050     5.073     5.078     5.050     5.055     4.981     4.944     4.935     4.927     4.912     4.917     4.925     5.014     4.933     4.925     4.917     4.925     4.927     4.925     4.931     4.931     4.912     4.906     4.906     4.906     4.906     4.900     4.900     4.900     4.900     4.900     4.900     4.900     4.906     4.906     4.906     4.906     4.906     4.900     4.900     4.900     4.900     4.900     4.900     4.900     4.906     4.906     4.906     4.917     4.912     4.906     4.906     4.906     4.900     4.900     4.900     4.900     4.900     4.900     4.900     4.906     4.906     4.906     4.910     4.925     4.935     4.942     4.943     5.021     5.016     4.983     4.944     4.935     4.927     4.925     4.917     4.925     4.933     4.925     4.917     4.910     4.917     4.927     4.933     4.925     4.925     4.925     4.935     4.943     4.925     4.925     4.925     4.927     4.925     4.917     4.910     4.917     4.925     4.927     4.935     4.938     4.983     5.055     5.074     5.080     5.046     5.054     5.054     5.048     5.052     5.078     5.062     5.063     5.061     5.063     5.061     5.062     5.065     5.069     5.102     5.048     5.046     5.052     5.046     5.089     5.089     5.083     5.089     5.062     5.061     5.062     5.061     5.062     5.064     5.073     5.080     5.071     5.073     5.102     5.110     5.113     5.108     5.113     5.089     5.108     5.089     5.124     5.085     5.087     5.120     5.116     5.113     5.116     5.085     5.083     5.125     5.129     5.087     5.090     5.090     5.133     5.139     5.137     5.115     5.152     5.114     5.118     5.114     5.120     5.139     5.161     5.166     5.157     5.161     5.163     5.159     5.165     5.154     5.159     5.154     5.150     5.152     5.148     5.157     5.168     5.172     5.144     5.137     5.166     5.139     5.168     5.157     5.168     5.166     5.154     5.148     5.196     5.165     5.175     5.114     5.182     5.168     5.172     5.168     5.115     5.202     5.196     5.183     5.163     5.188     5.165     5.218     5.177     5.175     5.217     5.221     5.141     5.226     5.211     5.214     5.206     5.196     5.202     5.204     5.202     5.198     5.223     5.225     5.198     5.226     5.228     5.214     5.209     5.235     5.241     5.246     5.242     5.235     5.231     5.233     5.230     5.230     5.233     5.233     5.237     5.246     5.221     5.263     5.247     5.315     5.316     5.316     5.287     5.255     5.287     5.292     5.250     5.292     5.255     5.298     5.298     5.301     5.303     5.299     5.301     5.298     5.301     5.304     5.331     5.331     5.323     5.328     5.353     5.352     5.345     5.350     5.352     5.304     5.352     5.353     5.350     5.340     5.337     5.339     5.340     5.343     5.348     5.345     5.348     5.356     5.395     5.398     5.395     5.391     5.372     5.366     5.367     5.368     5.379     5.379     5.383     5.386     5.386     5.380     5.396     5.418     5.423     5.410     5.409     5.416     5.430     5.435     5.435     5.435     5.432     5.443     5.445     5.445     5.446     5.448     5.446     5.452     5.453     5.455     5.455     5.455     5.455     5.455     5.456     5.458     5.462     5.461     5.465     5.465     5.468     5.467     5.467     5.468     5.468     5.470     5.470     5.470     5.473     5.474     5.479     5.482     5.485     5.488     5.490     5.491     5.494     5.499     5.500     5.507     5.506     5.507     5.509     5.513     5.513     5.515     5.516     5.516     5.518     5.520     5.521     5.523     5.523     5.525     5.527     5.528     5.530     5.533     5.535     5.535     5.537     5.540     5.544     5.544     5.547     5.549     5.550     5.552     5.556     5.558     5.561     5.563     5.566     5.568     5.571     5.575     5.576     5.579     5.579     5.581     5.585     5.587     5.589     5.592     5.594     5.596     5.599     5.603     5.606     5.608     5.611     5.616     5.620     5.623     5.627     5.632     5.635     5.637     5.639     5.642     5.644     5.647     5.649     5.652     5.652     5.653     5.655     5.658     5.659     5.661     5.662     5.664     5.666     5.670     5.673     5.673     5.676     5.676     5.677     5.679     5.680     5.682     5.683     5.685     5.687     5.689     5.693     5.695     5.696     5.700     5.702     5.703     5.705     5.705     5.707     5.708     5.708     5.710     5.712     5.717     5.719     5.720     5.722     5.725     5.727     5.729     5.731     5.733     5.738     5.739     5.741     5.744     5.746     5.749     5.752     5.755     5.756     5.758     5.759     5.761     5.763     5.766     5.767     5.769     5.772     5.774     5.777     5.780     5.782     5.785     5.787     5.789     5.792     5.793     5.796     5.798     5.802     5.804     5.806     5.810     5.813     5.815     5.817     5.817     5.819     5.820     5.824     5.825     5.830     5.832     5.833     5.835     5.836     5.839     5.840     5.842     5.843     5.845     5.846     5.847     5.850     5.852     5.854     5.854     5.857     5.859     5.861     5.863     5.865     5.866     5.869     5.869     5.871     5.873     5.874     5.877     5.878     5.880     5.882     5.882     5.885     5.887     5.890     5.892     5.895     5.896     5.898     5.902     5.904     5.905     5.908     5.910     5.912     5.915     5.916     5.918     5.922     5.923     5.925     5.928     5.930     5.931     5.935     5.938     5.939     5.942     5.945     5.946     5.948     5.950     5.954     5.957     5.960     5.963     5.966     5.967     5.969     5.974     5.977     5.980     5.983     5.986     5.990     5.993     5.994     5.997     6.000     6.002     6.002     6.005     6.007     6.008     6.012     6.013     6.013     6.015     6.017     6.020     6.021     6.022     6.024     6.024     6.025     6.025     6.027     6.028     6.031     6.032     6.033     6.035     6.037     6.039     6.040     6.042     6.044     6.047     6.047     6.052     6.054     6.056     6.056     6.056     6.059     6.060     6.062     6.063     6.065     6.068     6.070     6.070     6.073     6.076     6.080     6.081     6.083     6.085     6.087     6.091     6.093     6.095     6.100     6.103     6.103     6.104     6.108     6.109     6.110     6.112     6.115     6.119     6.124     6.124     6.128     6.129     6.131     6.143     6.146     6.146     6.149     6.150     6.154     6.155     6.157     6.158     6.161     6.164     6.169     6.171     6.174     6.177     6.180     6.183     6.187     6.190     6.193     6.196     6.199     6.204     6.207     6.211     6.213     6.218     6.222     6.225     6.231     6.232     6.236     6.237     6.242     6.245     6.247     6.252     6.255     6.258     6.262     6.266     6.270     6.275     6.279     6.282     6.286     6.289     6.292     6.297     6.302     6.305     6.309     6.314     6.317     6.320     6.324     6.329     6.333     6.336     6.341     6.346     6.349     6.353     6.358     6.363     6.367     6.369     6.374     6.376     6.380     6.385     6.390     6.396     6.402     6.407     6.410     6.414     6.418     6.424     6.429     6.433     6.440     6.443     6.447     6.451     6.457     6.461     6.465     6.470     6.476     6.481     6.487     6.493     6.495     6.499     6.505     6.510     6.516     6.521     6.525     6.532     6.537     6.543     6.548     6.552     6.559     6.569     6.572     6.581     6.588     6.595     6.604     6.612     6.621     6.631     6.642     6.650     6.661     6.671     6.682     6.693     6.704     6.715     6.728     6.742     6.754     6.770     6.783     6.797     6.813     6.829     6.842     6.859     6.875     6.888     6.905     6.921     6.937     6.955     6.971     6.987     7.006     7.023     7.038     7.059     7.076     7.093     7.114     7.132     7.148     7.169     7.189     7.205     7.228     7.245     7.265     7.287     7.307     7.326     7.349     7.370     7.389     7.410     7.430     7.449     7.469     7.487     7.504     7.523     7.541     7.557     7.576     7.593     7.609     7.628     7.643     7.659     7.678     7.696     7.711     7.731     7.748     7.765     7.785     7.801     7.817     7.837     7.856     7.873     7.892     7.910     7.928     7.950     7.968     7.985     8.003     8.023     8.040     8.061     8.078     8.095     8.116     8.135     8.152     8.172     8.191     8.208     8.230     8.249     8.266     8.287     8.306     8.324     8.344     8.363     8.380     8.399     8.420     8.437     8.460     8.480     8.496     8.519     8.539     8.556     8.577     8.597     8.614     8.637     8.654     8.672     8.694     8.713     8.730     8.749     8.767     8.783     8.804     8.820     8.837     8.853     8.870     8.883     8.900     8.915     8.927     8.945     8.957     8.968     8.985     8.998     9.009     9.023     9.035     9.046     9.059     9.069     9.080     9.091     9.104     9.115     9.126     9.137     9.148     9.162     9.173     9.183     9.196     9.205     9.216     9.228     9.239     9.249     9.262     9.274     9.283     9.296     9.308     9.317     9.328     9.341     9.349     9.365     9.377     9.390     9.402     9.412     9.424     9.438     9.449     9.461     9.476     9.487     9.500     9.513     9.526     9.535     9.549     9.561     9.574     9.587     9.600     9.612     9.626     9.640     9.652     9.668     9.681     9.694     9.710     9.722     9.735     9.750     9.763     9.777     9.791     9.805     9.816     9.833     9.847     9.862     9.877     9.889     9.904     9.918     9.932     9.945     9.960     9.978     9.990    10.004    10.019    10.031    10.046    10.060    10.074    10.092    10.106    10.121    10.137    10.149    10.163    10.177    10.193    10.206    10.222    10.237    10.250    10.265    10.277    10.292    10.308    10.321    10.335    10.350    10.363    10.379    10.394    10.407    10.423    10.437    10.453    10.466    10.483    10.494    10.509    10.525    10.539    10.554    10.569    10.581    10.594    10.610    10.626    10.640    10.657    10.671    10.687    10.703    10.719    10.735    10.752    10.768    10.785    10.802    10.820    10.835    10.853    10.866    10.885    10.899    10.917    10.935    10.950    10.968    10.983    11.000    11.019    11.035    11.055    11.070    11.087    11.106    11.126    11.143    11.164    11.181    11.198    11.220    11.238    11.256    11.275    11.296    11.315    11.336    11.355    11.375    11.396    11.417    11.435    11.457    11.477    11.500    11.524    11.546    11.564    11.589    11.612    11.631    11.655    11.678    11.702    11.724    11.746    11.769    11.790    11.813    11.839    11.864    11.887    11.908    11.935    11.959    11.983    12.012    12.033    12.054    12.079    12.104    12.129    12.158    12.178    12.202    12.229    12.252    12.270    12.299    12.320    12.344    12.369    12.387    12.406    12.429    12.450    12.468    12.489    12.508    12.528    12.548    12.569    12.590    12.607    12.625    12.644    12.669    12.686    12.705    12.726    12.748    12.765    12.789    12.806    12.826    12.849    12.866    12.885    12.903    12.923    12.939    12.958    12.974    12.990    13.006    13.024    13.041    13.055    13.072    13.087    13.105    13.121    13.138    13.159    13.177    13.195    13.216    13.233    13.252    13.277    13.294    13.309    13.330    13.346    13.363    13.383    13.405    13.425    13.440    13.460    13.480    13.500    13.522    13.542    13.561    13.583    13.599    13.625    13.645    13.664    13.687    13.709    13.731    13.751    13.768    13.788    13.816    13.831    13.848    13.872    13.889    13.911    13.933    13.950    13.970    13.988    14.002    14.015    14.033    14.045    14.057    14.069    14.080    14.092    14.104    14.115    14.128    14.144    14.154    14.169    14.185    14.198    14.216    14.227    14.240    14.252    14.263    14.274    14.279    14.290    14.300    14.312    14.328    14.335    14.349    14.363    14.376    14.383    14.402    14.411    14.421    14.427    14.431    14.435    14.454    14.472    14.480    14.485    14.488    14.494    14.502    14.523    14.530    14.539    14.549    14.550    14.568    14.581    14.585    14.594    14.595    14.606    14.624    14.631    14.633    14.637    14.665    14.676    14.681    14.690    14.693    14.698    14.711    14.723    14.730    14.746    14.757    14.763    14.777    14.785    14.800    14.803    14.808    14.827    14.841    14.846    14.864    14.876    14.881    14.883    14.887    14.890    14.935    14.937    14.939    14.946    14.952    14.961    14.967    14.972    14.981    14.989    14.996    15.033    15.037    15.041    15.054    15.061    15.066    15.075    15.085    15.089    15.093    15.109    15.114    15.122    15.135    15.142    15.150    15.170    15.180    15.187    15.194    15.198    15.205    15.213    15.219    15.227    15.230    15.245    15.248    15.264    15.268    15.273    15.285    15.314    15.315    15.327    15.332    15.342    15.349    15.356    15.361    15.372    15.381    15.393    15.416    15.421    15.428    15.435    15.444    15.455    15.457    15.483    15.485    15.490    15.498    15.502    15.510    15.518    15.526    15.533    15.557    15.559    15.565    15.571    15.576    15.581    15.583    15.585    15.583    15.582    15.582    15.581    15.579    15.578    15.575    15.574    15.569    15.565    15.559    15.552    15.548    15.531    15.528    15.518    15.509    15.503    15.496    15.489    15.479    15.466    15.460    15.448    15.444    15.440    15.437    15.428    15.422    15.406    15.379    15.376    15.374    15.352    15.345    15.337    15.332    15.329    15.320    15.311    15.306    15.281    15.277    15.270    15.257    15.249    15.245    15.239    15.232    15.230    15.210    15.202    15.199    15.191    15.187    15.162    15.159    15.154    15.146    15.135    15.133    15.128    15.122    15.116    15.092    15.080    15.068    15.063    15.055    15.047    15.035    15.032    15.026    15.020    15.015    15.007    14.991    14.976    14.969    14.959    14.952    14.942    14.939    14.920
     5.115     5.057     5.116     5.108     5.115     5.081     5.057     5.050     5.118     5.057     5.050     5.055     5.050     5.055     5.133     5.148     5.086     5.080     5.059     5.117     5.080     5.073     5.052     5.057     5.050     5.073     5.080     5.073     5.081     5.074     5.113     5.080     5.074     5.106     5.114     5.055     5.049     5.042     5.050     5.057     5.087     5.080     5.074     5.080     5.060     5.065     5.060     5.081     5.118     5.074     5.052     5.048     5.080     5.055     5.117     5.055     5.061     5.055     5.048     5.050     5.042     5.050     5.071     5.066     5.071     5.080     5.057     5.049     5.055     5.048     5.055     5.049     5.102     5.055     5.048     5.115     5.055     5.022     5.016     5.021     5.017     5.050     5.017     5.022     5.016     5.017     5.016     5.049     5.044     5.050     5.060     5.055     5.048     5.055     5.055     5.049     5.055     5.081     5.061     5.055     5.086     5.083     5.089     5.081     5.073     5.080     5.059     5.052     5.046     5.080     5.073     5.080     5.073     5.080     5.061     5.080     5.087     5.108     5.118     5.114     5.055     5.049     5.055     5.115     5.133     5.129     5.139     5.144     5.137     5.129     5.137     5.132     5.086     5.120     5.166     5.087     5.091     5.086     5.131     5.108     5.127     5.080     5.074     5.080     5.087     5.081     5.073     5.080     5.073     5.081     5.089     5.083     5.129     5.139     5.146     5.139     5.146     5.141     5.148     5.155     5.150     5.155     5.161     5.154     5.161     5.141     5.146     5.155     5.166     5.166     5.159     5.154     5.148     5.141     5.148     5.154     5.150     5.159     5.168     5.161     5.185     5.172     5.166     5.177     5.176     5.168     5.171     5.168     5.173     5.172     5.168     5.185     5.185     5.196     5.155     5.163     5.155     5.163     5.155     5.161     5.155     5.204     5.198     5.204     5.200     5.204     5.206     5.200     5.206     5.200     5.204     5.202     5.206     5.177     5.180     5.204     5.209     5.177     5.202     5.207     5.198     5.175     5.198     5.190     5.196     5.204     5.194     5.174     5.169     5.172     5.168     5.206     5.204     5.194     5.194     5.198     5.192     5.196     5.192     5.200     5.194     5.200     5.204     5.200     5.196     5.200     5.198     5.198     5.202     5.206     5.198     5.175     5.172     5.171     5.174     5.176     5.180     5.177     5.176     5.173     5.155     5.204     5.207     5.155     5.154     5.157     5.190     5.185     5.163     5.141     5.166     5.173     5.165     5.139     5.166     5.161     5.155     5.157     5.159     5.154     5.159     5.150     5.115     5.148     5.115     5.150     5.148     5.154     5.144     5.146     5.155     5.148     5.154     5.152     5.152     5.148     5.154     5.148     5.139     5.146     5.152     5.148     5.152     5.150     5.139     5.144     5.133     5.135     5.131     5.127     5.122     5.115     5.117     5.118     5.114     5.120     5.115     5.120     5.115     5.118     5.120     5.114     5.099     5.097     5.108     5.114     5.118     5.110     5.104     5.094     5.097     5.073     5.076     5.090     5.086     5.081     5.086     5.086     5.087     5.086     5.087     5.086     5.091     5.089     5.095     5.099     5.074     5.102     5.080     5.061     5.081     5.089     5.049     5.042     5.049     5.054     5.048     5.055     5.048     5.055     5.073     5.073     5.080     5.050     4.988     4.981     4.938     4.935     4.933     4.927     4.935     4.944     4.943     4.933     4.925     4.933     4.927     4.933     4.925     4.929     4.917     4.906     4.906     4.906     4.906     4.906     4.900     4.900     4.903     4.900     4.900     4.906     4.906     4.906     4.906     4.906     4.906     4.906     4.900     4.900     4.903     4.900     4.900     4.906     4.906     4.906     4.906     4.912     4.912     4.906     4.906     4.906     4.906     4.900     4.900     4.903     4.900     4.900     4.906     4.906     4.906     4.906     4.910     4.927     4.929     4.940     5.012     5.055     5.021     5.014     4.944     4.935     4.927     4.933     4.927     4.935     4.935     4.935     4.927     4.927     4.927     4.935     4.935     4.935     4.927     4.933     4.943     4.943     4.933     4.925     4.933     4.927     4.933     4.925     4.927     4.925     4.927     4.935     4.938     4.981     5.017     5.050     5.065     5.060     5.054     5.115     5.059     5.052     5.055     5.059     5.076     5.060     5.064     5.066     5.063     5.065     5.069     5.073     5.050     5.054     5.059     5.048     5.055     5.049     5.091     5.089     5.071     5.073     5.064     5.064     5.065     5.069     5.073     5.071     5.076     5.106     5.063     5.113     5.106     5.106     5.114     5.113     5.117     5.090     5.085     5.124     5.120     5.120     5.124     5.091     5.116     5.086     5.114     5.108     5.115     5.137     5.131     5.093     5.137     5.141     5.139     5.143     5.150     5.148     5.116     5.154     5.120     5.161     5.132     5.139     5.139     5.163     5.166     5.161     5.165     5.139     5.159     5.154     5.161     5.155     5.163     5.154     5.166     5.154     5.168     5.155     5.144     5.139     5.137     5.141     5.163     5.161     5.154     5.148     5.170     5.165     5.202     5.115     5.177     5.161     5.165     5.168     5.172     5.198     5.200     5.202     5.192     5.198     5.165     5.168     5.221     5.220     5.182     5.177     5.226     5.194     5.228     5.235     5.207     5.202     5.207     5.207     5.204     5.211     5.204     5.237     5.228     5.233     5.231     5.233     5.231     5.230     5.233     5.226     5.246     5.226     5.233     5.228     5.235     5.241     5.237     5.231     5.235     5.241     5.249     5.251     5.246     5.249     5.246     5.319     5.320     5.289     5.285     5.291     5.299     5.255     5.272     5.301     5.253     5.301     5.304     5.305     5.306     5.304     5.316     5.304     5.309     5.327     5.350     5.355     5.355     5.356     5.350     5.353     5.355     5.355     5.353     5.353     5.355     5.347     5.353     5.350     5.340     5.343     5.343     5.352     5.350     5.353     5.355     5.399     5.350     5.402     5.370     5.386     5.370     5.377     5.370     5.374     5.374     5.379     5.382     5.385     5.386     5.386     5.420     5.382     5.379     5.385     5.420     5.437     5.438     5.438     5.430     5.433     5.438     5.448     5.449     5.452     5.453     5.452     5.455     5.459     5.461     5.459     5.459     5.459     5.461     5.461     5.465     5.467     5.465     5.468     5.470     5.470     5.471     5.473     5.474     5.473     5.471     5.473     5.476     5.479     5.479     5.483     5.485     5.487     5.491     5.493     5.496     5.499     5.504     5.507     5.507     5.511     5.511     5.515     5.515     5.516     5.520     5.520     5.520     5.523     5.524     5.525     5.527     5.528     5.530     5.531     5.533     5.533     5.537     5.538     5.538     5.540     5.543     5.547     5.549     5.552     5.554     5.556     5.558     5.559     5.563     5.564     5.567     5.570     5.573     5.576     5.578     5.581     5.583     5.585     5.587     5.591     5.592     5.594     5.597     5.600     5.603     5.606     5.608     5.611     5.616     5.619     5.622     5.626     5.630     5.635     5.639     5.642     5.644     5.646     5.649     5.652     5.655     5.655     5.656     5.658     5.659     5.661     5.664     5.664     5.666     5.667     5.669     5.670     5.675     5.677     5.679     5.680     5.680     5.683     5.685     5.685     5.687     5.689     5.691     5.693     5.695     5.698     5.698     5.702     5.703     5.707     5.707     5.708     5.710     5.712     5.714     5.714     5.717     5.719     5.721     5.723     5.724     5.726     5.729     5.731     5.733     5.735     5.739     5.741     5.744     5.746     5.748     5.752     5.753     5.756     5.759     5.761     5.763     5.764     5.766     5.767     5.769     5.772     5.774     5.776     5.779     5.782     5.785     5.787     5.789     5.792     5.795     5.796     5.798     5.802     5.804     5.806     5.808     5.811     5.815     5.817     5.819     5.820     5.822     5.824     5.827     5.828     5.832     5.833     5.836     5.838     5.839     5.842     5.843     5.845     5.846     5.849     5.849     5.852     5.854     5.855     5.857     5.859     5.861     5.863     5.865     5.866     5.868     5.869     5.871     5.872     5.873     5.874     5.877     5.878     5.881     5.882     5.885     5.887     5.889     5.892     5.895     5.895     5.898     5.900     5.902     5.904     5.905     5.908     5.912     5.913     5.915     5.916     5.920     5.922     5.923     5.926     5.928     5.930     5.933     5.935     5.938     5.938     5.941     5.944     5.946     5.948     5.950     5.954     5.957     5.958     5.961     5.964     5.967     5.972     5.974     5.975     5.978     5.982     5.985     5.988     5.991     5.993     5.996     5.999     6.002     6.005     6.005     6.008     6.010     6.012     6.013     6.017     6.018     6.020     6.021     6.022     6.024     6.025     6.028     6.028     6.028     6.029     6.031     6.032     6.035     6.035     6.037     6.039     6.040     6.042     6.044     6.047     6.047     6.049     6.052     6.052     6.054     6.059     6.060     6.059     6.062     6.063     6.065     6.066     6.068     6.072     6.073     6.075     6.076     6.078     6.081     6.085     6.087     6.089     6.091     6.093     6.096     6.101     6.104     6.106     6.108     6.109     6.112     6.112     6.113     6.115     6.119     6.123     6.124     6.129     6.133     6.135     6.136     6.138     6.144     6.146     6.149     6.152     6.155     6.157     6.160     6.161     6.163     6.166     6.169     6.172     6.176     6.179     6.182     6.183     6.188     6.191     6.195     6.198     6.202     6.206     6.209     6.212     6.214     6.218     6.224     6.227     6.232     6.232     6.236     6.239     6.243     6.246     6.249     6.254     6.257     6.260     6.263     6.269     6.272     6.275     6.280     6.285     6.288     6.291     6.294     6.297     6.302     6.306     6.309     6.314     6.317     6.322     6.325     6.329     6.333     6.338     6.341     6.346     6.349     6.353     6.358     6.363     6.368     6.371     6.375     6.378     6.382     6.387     6.392     6.397     6.402     6.407     6.411     6.414     6.420     6.424     6.429     6.435     6.440     6.444     6.447     6.453     6.456     6.461     6.467     6.470     6.476     6.481     6.487     6.491     6.497     6.500     6.505     6.510     6.516     6.522     6.527     6.532     6.537     6.543     6.550     6.555     6.562     6.566     6.574     6.579     6.587     6.595     6.602     6.611     6.621     6.629     6.640     6.650     6.659     6.671     6.682     6.693     6.704     6.717     6.728     6.741     6.754     6.768     6.783     6.797     6.811     6.827     6.843     6.858     6.875     6.890     6.906     6.923     6.938     6.955     6.973     6.990     7.008     7.025     7.043     7.061     7.079     7.097     7.115     7.133     7.152     7.170     7.190     7.207     7.228     7.247     7.266     7.285     7.306     7.328     7.347     7.366     7.389     7.408     7.428     7.449     7.467     7.487     7.506     7.525     7.544     7.561     7.579     7.597     7.614     7.629     7.647     7.664     7.679     7.697     7.715     7.732     7.750     7.769     7.785     7.803     7.820     7.837     7.856     7.874     7.892     7.910     7.929     7.945     7.967     7.985     8.003     8.021     8.039     8.058     8.077     8.095     8.113     8.132     8.152     8.168     8.190     8.207     8.225     8.245     8.265     8.282     8.301     8.318     8.339     8.359     8.377     8.398     8.415     8.433     8.453     8.474     8.494     8.512     8.530     8.550     8.570     8.590     8.610     8.629     8.650     8.669     8.685     8.708     8.727     8.744     8.764     8.781     8.800     8.817     8.835     8.851     8.870     8.885     8.902     8.917     8.930     8.945     8.959     8.974     8.987     9.000     9.017     9.029     9.041     9.054     9.064     9.078     9.090     9.102     9.113     9.122     9.133     9.146     9.159     9.170     9.180     9.194     9.203     9.215     9.228     9.237     9.248     9.260     9.270     9.281     9.292     9.304     9.318     9.328     9.339     9.348     9.360     9.373     9.385     9.397     9.410     9.422     9.432     9.446     9.457     9.469     9.482     9.496     9.508     9.519     9.532     9.545     9.557     9.569     9.582     9.595     9.608     9.620     9.633     9.648     9.659     9.672     9.689     9.701     9.716     9.732     9.743     9.756     9.771     9.783     9.796     9.813     9.826     9.839     9.854     9.865     9.881     9.897     9.911     9.923     9.938     9.952     9.966     9.981     9.995    10.010    10.026    10.039    10.053    10.066    10.081    10.096    10.109    10.126    10.142    10.157    10.170    10.183    10.197    10.211    10.225    10.240    10.253    10.268    10.282    10.297    10.311    10.326    10.341    10.354    10.368    10.381    10.396    10.411    10.426    10.441    10.454    10.467    10.483    10.499    10.515    10.529    10.542    10.557    10.570    10.585    10.600    10.613    10.628    10.644    10.660    10.674    10.688    10.705    10.721    10.737    10.753    10.769    10.785    10.802    10.820    10.837    10.853    10.870    10.883    10.899    10.917    10.935    10.950    10.968    10.986    11.000    11.019    11.035    11.053    11.070    11.087    11.106    11.125    11.141    11.163    11.181    11.198    11.215    11.238    11.255    11.272    11.290    11.312    11.333    11.352    11.373    11.391    11.413    11.433    11.452    11.473    11.493    11.518    11.540    11.561    11.581    11.606    11.627    11.647    11.670    11.693    11.714    11.739    11.760    11.785    11.805    11.829    11.852    11.878    11.899    11.922    11.948    11.971    11.996    12.020    12.045    12.068    12.094    12.114    12.139    12.170    12.194    12.214    12.242    12.267    12.287    12.310    12.335    12.359    12.381    12.403    12.424    12.445    12.465    12.483    12.504    12.526    12.544    12.562    12.583    12.604    12.625    12.644    12.663    12.681    12.702    12.721    12.740    12.760    12.783    12.803    12.824    12.844    12.865    12.885    12.903    12.922    12.941    12.959    12.978    12.995    13.011    13.028    13.043    13.062    13.079    13.095    13.112    13.130    13.145    13.166    13.185    13.204    13.224    13.242    13.264    13.280    13.300    13.316    13.333    13.354    13.369    13.390    13.413    13.432    13.449    13.466    13.485    13.508    13.527    13.547    13.565    13.585    13.608    13.626    13.647    13.667    13.685    13.713    13.731    13.749    13.770    13.793    13.810    13.833    13.853    13.870    13.888    13.909    13.930    13.950    13.966    13.982    13.996    14.009    14.022    14.033    14.045    14.057    14.069    14.080    14.092    14.104    14.115    14.128    14.140    14.150    14.163    14.173    14.189    14.198    14.216    14.233    14.242    14.252    14.263    14.271    14.278    14.292    14.304    14.314    14.327    14.339    14.354    14.369    14.375    14.395    14.406    14.417    14.427    14.431    14.437    14.446    14.454    14.473    14.480    14.487    14.493    14.496    14.506    14.530    14.539    14.545    14.552    14.558    14.572    14.581    14.593    14.598    14.606    14.617    14.626    14.629    14.639    14.646    14.671    14.680    14.687    14.693    14.700    14.707    14.722    14.730    14.743    14.754    14.761    14.768    14.791    14.798    14.806    14.815    14.820    14.843    14.844    14.850    14.870    14.877    14.881    14.891    14.893    14.900    14.935    14.939    14.946    14.952    14.959    14.967    14.979    14.983    14.991    14.996    15.019    15.033    15.047    15.055    15.059    15.071    15.077    15.085    15.090    15.095    15.104    15.112    15.116    15.133    15.139    15.144    15.169    15.178    15.190    15.195    15.202    15.208    15.215    15.220    15.227    15.232    15.242    15.247    15.264    15.268    15.276    15.283    15.290    15.309    15.323    15.330    15.343    15.348    15.356    15.361    15.372    15.381    15.399    15.408    15.415    15.431    15.437    15.446    15.450    15.455    15.479    15.483    15.498    15.502    15.505    15.512    15.522    15.528    15.531    15.548    15.560    15.565    15.569    15.576    15.579    15.582    15.582    15.582    15.581    15.581    15.581    15.579    15.578    15.576    15.574    15.572    15.569    15.562    15.552    15.550    15.536    15.528    15.520    15.510    15.505    15.498    15.490    15.479    15.470    15.462    15.454    15.448    15.444    15.440    15.432    15.413    15.404    15.384    15.379    15.365    15.352    15.343    15.339    15.333    15.329    15.318    15.312    15.303    15.287    15.280    15.264    15.257    15.252    15.247    15.239    15.235    15.230    15.213    15.205    15.200    15.196    15.178    15.170    15.166    15.159    15.148    15.139    15.135    15.129    15.125    15.114    15.090    15.087    15.076    15.065    15.059    15.052    15.036    15.032    15.028    15.024    15.015    14.998    14.987    14.978    14.975    14.963    14.948    14.943    14.942    14.923
     5.057     5.116     5.108     5.116     5.108     5.057     5.050     5.055     5.080     5.073     5.057     5.050     5.055     5.050     5.057     5.110     5.080     5.059     5.050     5.057     5.073     5.080     5.060     5.080     5.073     5.080     5.061     5.055     5.050     5.081     5.080     5.073     5.080     5.114     5.118     5.050     5.055     5.050     5.057     5.090     5.081     5.073     5.080     5.073     5.080     5.060     5.080     5.060     5.106     5.081     5.060     5.054     5.060     5.118     5.081     5.073     5.080     5.060     5.078     5.046     5.050     5.059     5.080     5.048     5.055     5.073     5.106     5.055     5.049     5.055     5.049     5.114     5.057     5.048     5.055     5.057     5.049     5.017     5.048     5.017     5.050     5.055     5.050     5.017     5.021     5.016     5.049     5.042     5.049     5.057     5.055     5.050     5.057     5.055     5.049     5.044     5.049     5.057     5.081     5.060     5.080     5.087     5.081     5.073     5.080     5.073     5.080     5.060     5.080     5.073     5.080     5.073     5.080     5.073     5.080     5.117     5.110     5.115     5.081     5.057     5.050     5.055     5.062     5.148     5.144     5.150     5.146     5.139     5.131     5.110     5.131     5.113     5.131     5.137     5.141     5.133     5.139     5.132     5.110     5.116     5.080     5.073     5.080     5.087     5.108     5.115     5.080     5.074     5.080     5.087     5.081     5.115     5.124     5.132     5.139     5.146     5.139     5.146     5.154     5.161     5.169     5.165     5.185     5.165     5.169     5.163     5.155     5.174     5.172     5.166     5.157     5.161     5.154     5.146     5.154     5.148     5.154     5.166     5.155     5.181     5.166     5.188     5.185     5.171     5.175     5.172     5.169     5.172     5.177     5.174     5.179     5.183     5.180     5.204     5.163     5.155     5.161     5.155     5.161     5.155     5.161     5.168     5.163     5.211     5.204     5.211     5.212     5.206     5.211     5.204     5.196     5.204     5.209     5.211     5.179     5.211     5.206     5.212     5.178     5.198     5.190     5.198     5.204     5.198     5.202     5.202     5.200     5.196     5.202     5.211     5.204     5.185     5.207     5.204     5.198     5.204     5.198     5.192     5.198     5.194     5.202     5.196     5.198     5.198     5.202     5.198     5.204     5.204     5.207     5.211     5.207     5.211     5.212     5.211     5.177     5.178     5.185     5.185     5.181     5.192     5.204     5.188     5.168     5.163     5.159     5.196     5.202     5.165     5.182     5.175     5.171     5.176     5.170     5.170     5.173     5.165     5.171     5.166     5.154     5.155     5.161     5.155     5.163     5.157     5.165     5.154     5.152     5.148     5.152     5.159     5.150     5.154     5.155     5.157     5.155     5.086     5.081     5.154     5.155     5.152     5.152     5.150     5.152     5.146     5.063     5.150     5.129     5.133     5.131     5.139     5.129     5.124     5.127     5.125     5.116     5.124     5.118     5.114     5.122     5.116     5.114     5.122     5.114     5.106     5.114     5.090     5.086     5.090     5.095     5.122     5.078     5.081     5.116     5.104     5.087     5.094     5.089     5.090     5.085     5.050     5.087     5.093     5.093     5.095     5.093     5.097     5.098     5.078     5.073     5.080     5.085     5.083     5.085     5.081     5.081     5.048     5.054     5.048     5.055     5.048     5.080     5.080     5.089     5.080     5.049     5.014     4.983     4.944     4.943     4.938     4.943     5.016     4.943     4.943     4.935     4.938     4.935     4.938     4.940     4.938     4.927     4.912     4.906     4.906     4.906     4.906     4.906     4.903     4.903     4.903     4.906     4.906     4.906     4.906     4.906     4.906     4.906     4.906     4.906     4.903     4.903     4.903     4.906     4.906     4.906     4.906     4.910     4.927     4.925     4.910     4.906     4.906     4.906     4.906     4.903     4.903     4.903     4.906     4.906     4.906     4.906     4.910     4.919     4.927     4.938     4.942     4.944     5.050     5.059     5.029     5.014     4.944     4.938     4.938     4.938     4.943     4.938     4.943     4.938     4.940     4.938     4.940     4.938     4.943     4.938     4.943     4.987     5.014     4.943     4.935     4.938     4.935     4.938     4.935     4.935     4.935     4.938     4.944     4.981     5.016     5.049     5.065     5.089     5.106     5.060     5.057     5.063     5.055     5.048     5.054     5.073     5.071     5.066     5.064     5.057     5.050     5.057     5.080     5.060     5.049     5.054     5.095     5.097     5.097     5.095     5.098     5.073     5.080     5.066     5.071     5.069     5.074     5.071     5.078     5.115     5.081     5.122     5.114     5.104     5.114     5.106     5.116     5.110     5.120     5.113     5.132     5.115     5.131     5.097     5.115     5.049     5.118     5.125     5.148     5.108     5.144     5.106     5.115     5.139     5.137     5.141     5.143     5.150     5.154     5.148     5.154     5.159     5.170     5.166     5.129     5.133     5.139     5.161     5.163     5.169     5.163     5.155     5.161     5.157     5.165     5.157     5.166     5.157     5.166     5.178     5.178     5.150     5.169     5.143     5.168     5.159     5.196     5.146     5.154     5.161     5.155     5.196     5.202     5.207     5.204     5.209     5.202     5.211     5.202     5.194     5.200     5.188     5.190     5.196     5.221     5.217     5.223     5.180     5.226     5.225     5.221     5.226     5.231     5.226     5.207     5.246     5.212     5.211     5.206     5.211     5.206     5.235     5.233     5.235     5.231     5.228     5.235     5.241     5.237     5.223     5.247     5.242     5.239     5.241     5.237     5.233     5.235     5.233     5.233     5.239     5.246     5.254     5.255     5.323     5.325     5.322     5.283     5.289     5.283     5.305     5.306     5.304     5.303     5.308     5.306     5.310     5.310     5.264     5.315     5.316     5.314     5.342     5.348     5.356     5.359     5.359     5.337     5.355     5.350     5.350     5.353     5.358     5.358     5.353     5.361     5.361     5.358     5.353     5.350     5.347     5.356     5.352     5.356     5.358     5.403     5.405     5.403     5.377     5.389     5.379     5.375     5.375     5.377     5.377     5.403     5.382     5.386     5.388     5.391     5.429     5.430     5.383     5.433     5.435     5.441     5.443     5.441     5.437     5.433     5.448     5.453     5.453     5.456     5.455     5.458     5.461     5.459     5.462     5.461     5.462     5.462     5.464     5.465     5.465     5.470     5.471     5.470     5.474     5.474     5.474     5.476     5.476     5.476     5.477     5.477     5.480     5.482     5.483     5.485     5.490     5.493     5.496     5.500     5.504     5.504     5.507     5.511     5.513     5.516     5.516     5.520     5.520     5.521     5.521     5.523     5.527     5.528     5.528     5.528     5.530     5.531     5.533     5.535     5.537     5.538     5.541     5.544     5.544     5.546     5.547     5.550     5.552     5.554     5.559     5.559     5.561     5.563     5.564     5.567     5.570     5.573     5.578     5.581     5.583     5.585     5.587     5.591     5.592     5.594     5.597     5.599     5.601     5.606     5.608     5.613     5.616     5.619     5.622     5.625     5.629     5.633     5.637     5.641     5.646     5.649     5.652     5.653     5.658     5.659     5.661     5.661     5.662     5.664     5.666     5.667     5.669     5.670     5.672     5.673     5.673     5.676     5.679     5.680     5.682     5.685     5.687     5.689     5.689     5.691     5.693     5.695     5.696     5.698     5.700     5.702     5.703     5.707     5.708     5.710     5.712     5.714     5.715     5.717     5.718     5.720     5.721     5.723     5.724     5.727     5.728     5.730     5.732     5.735     5.738     5.739     5.743     5.746     5.748     5.749     5.752     5.755     5.756     5.759     5.763     5.764     5.766     5.769     5.770     5.772     5.773     5.776     5.779     5.780     5.783     5.785     5.789     5.792     5.793     5.796     5.799     5.802     5.804     5.804     5.810     5.811     5.815     5.817     5.819     5.820     5.822     5.825     5.827     5.828     5.830     5.833     5.836     5.838     5.839     5.842     5.843     5.845     5.847     5.849     5.850     5.852     5.854     5.855     5.859     5.863     5.863     5.865     5.866     5.868     5.869     5.871     5.872     5.873     5.874     5.876     5.877     5.880     5.881     5.882     5.885     5.887     5.890     5.892     5.895     5.896     5.898     5.902     5.902     5.905     5.907     5.908     5.910     5.913     5.916     5.918     5.920     5.922     5.925     5.926     5.928     5.931     5.933     5.935     5.938     5.939     5.941     5.944     5.945     5.948     5.950     5.954     5.957     5.958     5.961     5.963     5.966     5.970     5.974     5.975     5.978     5.980     5.983     5.986     5.990     5.993     5.996     5.997     6.000     6.003     6.007     6.008     6.010     6.012     6.015     6.017     6.020     6.021     6.022     6.024     6.025     6.027     6.028     6.029     6.031     6.032     6.033     6.037     6.037     6.039     6.040     6.044     6.044     6.046     6.047     6.049     6.050     6.054     6.054     6.056     6.057     6.059     6.060     6.062     6.065     6.066     6.068     6.068     6.070     6.072     6.073     6.076     6.078     6.080     6.081     6.085     6.087     6.091     6.093     6.095     6.096     6.104     6.105     6.107     6.108     6.111     6.112     6.114     6.115     6.119     6.121     6.123     6.124     6.129     6.129     6.133     6.138     6.138     6.139     6.143     6.149     6.152     6.154     6.157     6.160     6.163     6.164     6.166     6.169     6.172     6.176     6.177     6.180     6.183     6.187     6.190     6.193     6.196     6.198     6.204     6.207     6.211     6.216     6.217     6.220     6.225     6.229     6.232     6.235     6.237     6.240     6.244     6.246     6.250     6.254     6.258     6.263     6.266     6.270     6.272     6.277     6.280     6.285     6.288     6.292     6.295     6.298     6.302     6.306     6.311     6.314     6.319     6.322     6.327     6.330     6.333     6.338     6.341     6.346     6.350     6.355     6.360     6.363     6.368     6.371     6.376     6.379     6.383     6.389     6.392     6.397     6.402     6.407     6.411     6.416     6.420     6.426     6.429     6.435     6.440     6.444     6.449     6.454     6.457     6.462     6.467     6.472     6.478     6.483     6.487     6.491     6.497     6.502     6.505     6.512     6.516     6.524     6.528     6.532     6.539     6.545     6.550     6.556     6.560     6.566     6.572     6.579     6.587     6.595     6.602     6.609     6.619     6.628     6.638     6.648     6.658     6.670     6.680     6.692     6.704     6.715     6.728     6.740     6.754     6.767     6.781     6.795     6.810     6.825     6.842     6.857     6.873     6.890     6.906     6.923     6.938     6.956     6.975     6.992     7.009     7.027     7.045     7.064     7.082     7.100     7.118     7.135     7.154     7.174     7.192     7.210     7.229     7.248     7.268     7.287     7.306     7.326     7.345     7.366     7.387     7.407     7.427     7.447     7.466     7.486     7.506     7.525     7.544     7.561     7.581     7.599     7.616     7.633     7.650     7.667     7.683     7.701     7.719     7.735     7.752     7.770     7.789     7.804     7.822     7.840     7.857     7.875     7.894     7.910     7.929     7.947     7.965     7.982     8.002     8.021     8.039     8.056     8.077     8.094     8.111     8.129     8.148     8.167     8.186     8.205     8.224     8.242     8.261     8.280     8.298     8.317     8.336     8.354     8.374     8.393     8.412     8.431     8.450     8.469     8.489     8.509     8.528     8.548     8.567     8.585     8.605     8.625     8.643     8.662     8.681     8.700     8.719     8.740     8.757     8.776     8.796     8.813     8.831     8.849     8.866     8.883     8.902     8.917     8.932     8.948     8.962     8.977     8.993     9.006     9.018     9.033     9.048     9.059     9.072     9.085     9.095     9.109     9.121     9.131     9.143     9.155     9.165     9.178     9.192     9.200     9.214     9.224     9.236     9.247     9.259     9.270     9.281     9.291     9.304     9.316     9.326     9.338     9.349     9.360     9.371     9.382     9.394     9.407     9.420     9.432     9.444     9.455     9.465     9.478     9.493     9.504     9.515     9.528     9.540     9.554     9.567     9.580     9.591     9.604     9.615     9.628     9.641     9.656     9.667     9.680     9.694     9.708     9.722     9.736     9.752     9.767     9.777     9.789     9.803     9.817     9.831     9.845     9.860     9.873     9.887     9.904     9.916     9.930     9.946     9.958     9.972     9.986    10.002    10.017    10.030    10.045    10.060    10.074    10.089    10.102    10.115    10.130    10.146    10.161    10.176    10.189    10.203    10.216    10.230    10.245    10.258    10.272    10.287    10.302    10.315    10.331    10.346    10.359    10.376    10.387    10.399    10.415    10.430    10.445    10.458    10.472    10.487    10.502    10.517    10.531    10.546    10.560    10.577    10.590    10.601    10.619    10.633    10.648    10.662    10.678    10.692    10.706    10.723    10.740    10.755    10.769    10.785    10.804    10.821    10.837    10.854    10.870    10.885    10.899    10.919    10.935    10.950    10.968    10.985    11.002    11.019    11.035    11.054    11.074    11.087    11.107    11.126    11.141    11.159    11.180    11.198    11.215    11.235    11.253    11.272    11.290    11.308    11.327    11.350    11.369    11.389    11.410    11.429    11.449    11.471    11.490    11.512    11.533    11.554    11.577    11.598    11.620    11.643    11.664    11.685    11.709    11.728    11.750    11.774    11.797    11.821    11.842    11.864    11.890    11.914    11.936    11.962    11.985    12.008    12.033    12.057    12.081    12.104    12.129    12.153    12.177    12.200    12.228    12.254    12.276    12.301    12.322    12.348    12.370    12.390    12.416    12.438    12.458    12.479    12.501    12.520    12.540    12.557    12.579    12.598    12.618    12.639    12.657    12.680    12.696    12.717    12.740    12.757    12.778    12.799    12.822    12.840    12.863    12.883    12.903    12.921    12.939    12.958    12.978    12.997    13.013    13.031    13.046    13.065    13.085    13.104    13.121    13.135    13.154    13.174    13.192    13.214    13.233    13.254    13.273    13.291    13.311    13.328    13.345    13.360    13.377    13.396    13.413    13.437    13.452    13.469    13.488    13.507    13.529    13.550    13.570    13.591    13.611    13.631    13.652    13.670    13.690    13.715    13.735    13.753    13.774    13.791    13.814    13.831    13.848    13.870    13.892    13.907    13.924    13.944    13.959    13.973    13.988    13.999    14.009    14.024    14.033    14.043    14.055    14.067    14.080    14.094    14.106    14.113    14.128    14.137    14.146    14.157    14.171    14.181    14.193    14.203    14.216    14.229    14.246    14.254    14.263    14.274    14.285    14.296    14.304    14.316    14.328    14.345    14.356    14.367    14.387    14.394    14.406    14.418    14.431    14.440    14.446    14.452    14.466    14.477    14.480    14.490    14.494    14.497    14.509    14.531    14.542    14.550    14.557    14.565    14.575    14.582    14.599    14.608    14.615    14.623    14.629    14.639    14.644    14.661    14.674    14.683    14.693    14.700    14.709    14.720    14.728    14.738    14.752    14.759    14.766    14.785    14.796    14.803    14.806    14.822    14.839    14.841    14.846    14.874    14.876    14.885    14.893    14.896    14.913    14.932    14.937    14.940    14.954    14.959    14.967    14.981    14.989    14.994    14.998    15.008    15.028    15.049    15.055    15.057    15.071    15.075    15.085    15.092    15.095    15.104    15.112    15.116    15.128    15.141    15.142    15.164    15.172    15.183    15.194    15.204    15.210    15.216    15.224    15.228    15.233    15.241    15.247    15.262    15.266    15.276    15.283    15.290    15.298    15.314    15.330    15.340    15.346    15.354    15.359    15.365    15.379    15.402    15.406    15.415    15.420    15.437    15.446    15.451    15.457    15.461    15.479    15.496    15.503    15.509    15.512    15.522    15.528    15.535    15.539    15.553    15.564    15.568    15.575    15.576    15.578    15.579    15.579    15.579    15.579    15.579    15.579    15.578    15.574    15.574    15.572    15.571    15.562    15.550    15.542    15.536    15.530    15.522    15.512    15.509    15.502    15.483    15.477    15.474    15.461    15.454    15.449    15.446    15.444    15.435    15.420    15.409    15.395    15.383    15.359    15.354    15.348    15.340    15.335    15.330    15.321    15.314    15.305    15.288    15.273    15.270    15.259    15.252    15.247    15.241    15.238    15.225    15.216    15.208    15.205    15.202    15.182    15.174    15.169    15.164    15.159    15.144    15.141    15.137    15.132    15.102    15.095    15.092    15.080    15.069    15.063    15.057    15.049    15.033    15.030    15.026    15.022    14.996    14.992    14.987    14.975    14.963    14.950    14.946    14.942    14.935
     5.115     5.081     5.116     5.108     5.116     5.080     5.057     5.080     5.059     5.080     5.061     5.055     5.115     5.057     5.146     5.146     5.057     5.050     5.044     5.049     5.057     5.074     5.081     5.074     5.080     5.073     5.055     5.049     5.055     5.073     5.081     5.055     5.048     5.118     5.080     5.060     5.052     5.046     5.052     5.086     5.095     5.050     5.057     5.021     5.057     5.080     5.073     5.080     5.115     5.114     5.080     5.059     5.050     5.057     5.074     5.080     5.049     5.080     5.059     5.052     5.057     5.052     5.071     5.080     5.073     5.080     5.086     5.118     5.057     5.118     5.113     5.122     5.099     5.099     5.073     5.049     5.055     5.049     5.057     5.080     5.059     5.063     5.057     5.052     5.055     5.050     5.055     5.050     5.057     5.016     5.061     5.057     5.115     5.062     5.055     5.049     5.044     5.050     5.057     5.080     5.115     5.106     5.116     5.057     5.050     5.081     5.073     5.080     5.060     5.080     5.061     5.080     5.074     5.080     5.117     5.110     5.057     5.081     5.059     5.080     5.057     5.063     5.148     5.141     5.148     5.157     5.141     5.146     5.110     5.129     5.122     5.129     5.110     5.115     5.081     5.129     5.146     5.124     5.115     5.080     5.073     5.080     5.073     5.081     5.115     5.108     5.115     5.081     5.087     5.081     5.115     5.137     5.132     5.114     5.146     5.139     5.146     5.141     5.148     5.157     5.165     5.172     5.168     5.170     5.173     5.169     5.166     5.178     5.177     5.179     5.161     5.168     5.161     5.154     5.148     5.154     5.163     5.157     5.168     5.185     5.185     5.179     5.185     5.183     5.174     5.172     5.173     5.166     5.179     5.176     5.181     5.185     5.185     5.207     5.168     5.161     5.155     5.161     5.155     5.163     5.155     5.163     5.168     5.206     5.212     5.212     5.207     5.212     5.206     5.196     5.200     5.196     5.206     5.206     5.214     5.216     5.212     5.168     5.214     5.206     5.198     5.192     5.200     5.207     5.209     5.200     5.194     5.202     5.211     5.217     5.211     5.214     5.211     5.209     5.204     5.198     5.204     5.200     5.206     5.192     5.200     5.194     5.192     5.202     5.198     5.204     5.204     5.207     5.212     5.207     5.211     5.185     5.216     5.217     5.212     5.173     5.212     5.190     5.196     5.200     5.188     5.204     5.209     5.183     5.166     5.155     5.175     5.171     5.168     5.172     5.178     5.177     5.174     5.172     5.171     5.166     5.165     5.173     5.161     5.168     5.157     5.165     5.157     5.161     5.170     5.172     5.159     5.154     5.161     5.152     5.157     5.155     5.161     5.163     5.155     5.161     5.157     5.161     5.157     5.159     5.159     5.154     5.157     5.150     5.155     5.146     5.137     5.144     5.137     5.135     5.139     5.127     5.124     5.131     5.125     5.122     5.132     5.122     5.114     5.132     5.118     5.114     5.124     5.113     5.137     5.115     5.089     5.090     5.120     5.089     5.083     5.083     5.097     5.099     5.098     5.097     5.091     5.095     5.090     5.094     5.090     5.090     5.089     5.091     5.098     5.102     5.078     5.074     5.080     5.074     5.106     5.086     5.080     5.086     5.094     5.081     5.048     5.055     5.048     5.055     5.048     5.102     5.074     5.087     5.057     5.049     5.014     4.983     4.987     4.983     4.988     5.081     5.022     4.987     4.981     4.983     4.943     4.943     4.942     4.938     4.929     4.927     4.912     4.906     4.906     4.906     4.906     4.906     4.906     4.906     4.906     4.906     4.906     4.906     4.912     4.906     4.906     4.906     4.906     4.906     4.906     4.906     4.906     4.906     4.906     4.906     4.914     4.927     4.927     4.914     4.906     4.906     4.906     4.906     4.906     4.906     4.906     4.906     4.906     4.906     4.906     4.914     4.927     4.938     4.940     4.942     5.012     5.057     5.087     5.081     5.022     5.016     4.981     4.987     4.983     4.988     4.983     4.987     4.983     4.987     4.983     4.987     4.983     4.987     4.981     4.987     5.064     5.021     4.987     4.954     4.983     4.954     4.975     4.954     4.983     4.981     4.987     4.983     5.016     5.048     5.055     5.114     5.110     5.061     5.054     5.117     5.055     5.048     5.054     5.048     5.069     5.071     5.071     5.071     5.073     5.057     5.063     5.074     5.099     5.102     5.097     5.057     5.098     5.061     5.055     5.049     5.080     5.073     5.073     5.071     5.076     5.073     5.081     5.076     5.080     5.115     5.108     5.124     5.113     5.106     5.114     5.108     5.116     5.137     5.132     5.135     5.132     5.137     5.131     5.137     5.148     5.110     5.148     5.106     5.115     5.108     5.114     5.106     5.144     5.146     5.150     5.148     5.155     5.131     5.139     5.159     5.139     5.129     5.129     5.133     5.115     5.133     5.165     5.170     5.165     5.166     5.166     5.166     5.163     5.159     5.161     5.163     5.163     5.155     5.163     5.166     5.171     5.175     5.148     5.171     5.200     5.166     5.188     5.190     5.190     5.163     5.157     5.188     5.196     5.168     5.171     5.209     5.206     5.198     5.206     5.188     5.200     5.190     5.206     5.225     5.221     5.228     5.228     5.226     5.231     5.228     5.230     5.228     5.233     5.244     5.244     5.247     5.214     5.212     5.206     5.211     5.239     5.237     5.239     5.237     5.241     5.237     5.237     5.226     5.230     5.225     5.231     5.244     5.242     5.241     5.237     5.233     5.242     5.239     5.242     5.254     5.249     5.247     5.246     5.327     5.244     5.323     5.319     5.278     5.303     5.281     5.308     5.311     5.310     5.313     5.308     5.315     5.311     5.319     5.314     5.320     5.319     5.343     5.361     5.343     5.364     5.366     5.350     5.356     5.362     5.358     5.362     5.362     5.364     5.366     5.362     5.356     5.361     5.359     5.358     5.355     5.358     5.366     5.362     5.364     5.407     5.405     5.403     5.395     5.388     5.398     5.379     5.383     5.383     5.405     5.407     5.393     5.396     5.423     5.435     5.437     5.438     5.441     5.440     5.445     5.445     5.427     5.449     5.455     5.456     5.455     5.458     5.461     5.461     5.461     5.461     5.464     5.467     5.465     5.467     5.468     5.467     5.471     5.471     5.474     5.474     5.476     5.479     5.477     5.480     5.480     5.480     5.480     5.482     5.482     5.485     5.487     5.487     5.491     5.497     5.497     5.499     5.500     5.504     5.507     5.511     5.511     5.515     5.518     5.520     5.524     5.525     5.525     5.527     5.528     5.528     5.531     5.531     5.533     5.537     5.537     5.540     5.541     5.540     5.543     5.546     5.549     5.547     5.549     5.552     5.554     5.556     5.559     5.563     5.564     5.564     5.566     5.570     5.571     5.575     5.578     5.579     5.583     5.587     5.589     5.592     5.596     5.597     5.599     5.603     5.604     5.607     5.610     5.614     5.619     5.622     5.625     5.627     5.630     5.635     5.641     5.646     5.649     5.655     5.658     5.658     5.662     5.664     5.666     5.667     5.669     5.669     5.670     5.672     5.673     5.675     5.676     5.677     5.679     5.682     5.682     5.683     5.685     5.689     5.691     5.691     5.693     5.695     5.696     5.698     5.702     5.702     5.703     5.705     5.707     5.708     5.710     5.712     5.714     5.717     5.718     5.719     5.721     5.722     5.723     5.725     5.727     5.729     5.731     5.732     5.735     5.739     5.741     5.743     5.746     5.748     5.749     5.750     5.753     5.755     5.759     5.761     5.764     5.767     5.769     5.770     5.773     5.774     5.776     5.779     5.780     5.783     5.785     5.789     5.792     5.793     5.795     5.798     5.800     5.802     5.804     5.808     5.811     5.813     5.817     5.819     5.820     5.822     5.824     5.827     5.828     5.832     5.833     5.836     5.838     5.839     5.842     5.843     5.846     5.847     5.849     5.854     5.854     5.855     5.857     5.859     5.861     5.865     5.866     5.868     5.869     5.871     5.872     5.873     5.874     5.876     5.877     5.878     5.880     5.882     5.885     5.887     5.889     5.890     5.892     5.895     5.898     5.900     5.902     5.902     5.905     5.908     5.910     5.913     5.915     5.916     5.918     5.922     5.923     5.925     5.926     5.930     5.931     5.933     5.937     5.938     5.939     5.942     5.944     5.945     5.948     5.949     5.952     5.955     5.958     5.961     5.963     5.966     5.969     5.972     5.975     5.978     5.980     5.983     5.985     5.988     5.991     5.994     5.997     6.002     6.002     6.005     6.008     6.012     6.013     6.015     6.018     6.020     6.021     6.024     6.025     6.027     6.028     6.029     6.031     6.032     6.033     6.035     6.037     6.040     6.042     6.042     6.044     6.046     6.047     6.049     6.050     6.052     6.054     6.056     6.057     6.059     6.060     6.062     6.063     6.065     6.066     6.068     6.070     6.072     6.073     6.075     6.076     6.080     6.081     6.083     6.087     6.087     6.091     6.093     6.096     6.098     6.100     6.103     6.108     6.108     6.110     6.113     6.115     6.116     6.119     6.123     6.124     6.128     6.129     6.131     6.133     6.136     6.138     6.141     6.143     6.146     6.147     6.150     6.155     6.160     6.161     6.164     6.169     6.171     6.172     6.176     6.177     6.180     6.182     6.185     6.188     6.191     6.195     6.198     6.199     6.204     6.207     6.211     6.217     6.222     6.224     6.229     6.231     6.233     6.235     6.237     6.242     6.245     6.247     6.252     6.255     6.260     6.263     6.269     6.270     6.275     6.279     6.282     6.285     6.289     6.292     6.297     6.300     6.304     6.306     6.311     6.315     6.319     6.322     6.327     6.330     6.335     6.338     6.343     6.346     6.352     6.355     6.360     6.363     6.368     6.371     6.376     6.380     6.385     6.389     6.394     6.397     6.402     6.407     6.411     6.416     6.420     6.426     6.431     6.435     6.440     6.444     6.449     6.453     6.458     6.462     6.468     6.472     6.478     6.483     6.490     6.494     6.498     6.502     6.508     6.512     6.519     6.524     6.529     6.533     6.539     6.545     6.550     6.557     6.564     6.569     6.574     6.579     6.587     6.593     6.602     6.609     6.619     6.626     6.637     6.646     6.658     6.668     6.679     6.690     6.702     6.715     6.727     6.738     6.752     6.766     6.779     6.794     6.808     6.823     6.838     6.854     6.871     6.888     6.903     6.921     6.938     6.955     6.973     6.992     7.009     7.029     7.046     7.065     7.083     7.102     7.120     7.139     7.157     7.176     7.194     7.211     7.231     7.250     7.268     7.287     7.307     7.326     7.344     7.365     7.385     7.405     7.425     7.445     7.463     7.483     7.504     7.523     7.544     7.562     7.581     7.600     7.618     7.635     7.654     7.670     7.687     7.704     7.720     7.739     7.756     7.772     7.789     7.807     7.824     7.842     7.859     7.877     7.894     7.912     7.930     7.947     7.965     7.981     7.999     8.020     8.039     8.056     8.075     8.094     8.111     8.129     8.147     8.164     8.183     8.202     8.220     8.239     8.257     8.277     8.295     8.314     8.333     8.352     8.370     8.390     8.409     8.427     8.446     8.465     8.485     8.504     8.522     8.542     8.560     8.580     8.601     8.619     8.639     8.658     8.677     8.697     8.716     8.735     8.753     8.772     8.789     8.809     8.827     8.845     8.863     8.881     8.899     8.915     8.932     8.948     8.963     8.977     8.993     9.007     9.022     9.035     9.050     9.063     9.078     9.090     9.104     9.115     9.127     9.140     9.152     9.162     9.175     9.187     9.197     9.211     9.220     9.233     9.244     9.257     9.269     9.280     9.290     9.302     9.314     9.324     9.336     9.346     9.358     9.370     9.382     9.393     9.404     9.416     9.429     9.443     9.453     9.465     9.476     9.489     9.500     9.511     9.526     9.537     9.549     9.561     9.572     9.585     9.598     9.611     9.624     9.637     9.649     9.661     9.675     9.689     9.700     9.716     9.730     9.741     9.757     9.771     9.783     9.798     9.813     9.824     9.837     9.852     9.865     9.881     9.894     9.909     9.921     9.935     9.950     9.966     9.980     9.992    10.007    10.022    10.036    10.049    10.066    10.078    10.095    10.109    10.122    10.135    10.151    10.165    10.179    10.194    10.208    10.222    10.237    10.248    10.264    10.278    10.290    10.306    10.321    10.335    10.350    10.362    10.378    10.391    10.404    10.418    10.432    10.446    10.462    10.476    10.491    10.504    10.519    10.535    10.550    10.563    10.577    10.594    10.608    10.622    10.636    10.652    10.667    10.680    10.695    10.712    10.725    10.740    10.758    10.772    10.787    10.806    10.821    10.839    10.853    10.874    10.889    10.905    10.919    10.935    10.950    10.968    10.986    11.002    11.020    11.035    11.054    11.070    11.087    11.106    11.123    11.141    11.159    11.175    11.194    11.213    11.232    11.252    11.270    11.289    11.308    11.327    11.347    11.366    11.385    11.406    11.426    11.448    11.465    11.487    11.508    11.527    11.549    11.573    11.592    11.615    11.636    11.658    11.683    11.702    11.724    11.745    11.769    11.791    11.813    11.837    11.860    11.881    11.905    11.926    11.952    11.976    11.998    12.020    12.045    12.071    12.095    12.117    12.144    12.166    12.190    12.214    12.240    12.265    12.289    12.311    12.335    12.361    12.383    12.407    12.429    12.452    12.474    12.492    12.512    12.535    12.554    12.576    12.596    12.614    12.637    12.657    12.673    12.692    12.713    12.733    12.752    12.774    12.796    12.813    12.833    12.855    12.876    12.900    12.921    12.942    12.959    12.980    12.997    13.015    13.032    13.051    13.068    13.086    13.104    13.124    13.144    13.161    13.180    13.200    13.220    13.242    13.264    13.281    13.300    13.317    13.337    13.355    13.372    13.391    13.405    13.422    13.438    13.461    13.481    13.494    13.513    13.532    13.551    13.570    13.589    13.608    13.632    13.649    13.672    13.690    13.713    13.733    13.754    13.770    13.796    13.817    13.831    13.848    13.866    13.883    13.904    13.918    13.931    13.948    13.962    13.975    13.988    14.000    14.011    14.022    14.030    14.041    14.055    14.066    14.079    14.092    14.101    14.114    14.126    14.133    14.146    14.154    14.165    14.177    14.185    14.196    14.208    14.222    14.231    14.247    14.257    14.269    14.278    14.287    14.292    14.305    14.318    14.335    14.347    14.356    14.365    14.387    14.399    14.408    14.424    14.432    14.439    14.446    14.454    14.466    14.475    14.487    14.493    14.496    14.504    14.511    14.535    14.547    14.553    14.563    14.572    14.577    14.600    14.609    14.615    14.621    14.629    14.641    14.648    14.655    14.665    14.678    14.696    14.702    14.711    14.718    14.727    14.736    14.749    14.755    14.763    14.785    14.792    14.801    14.807    14.818    14.829    14.843    14.843    14.848    14.877    14.893    14.898    14.901    14.915    14.928    14.937    14.939    14.948    14.961    14.965    14.987    14.992    14.994    14.998    15.005    15.020    15.033    15.052    15.061    15.071    15.072    15.089    15.092    15.095    15.104    15.111    15.118    15.125    15.137    15.144    15.150    15.170    15.180    15.198    15.207    15.210    15.216    15.224    15.230    15.236    15.242    15.247    15.253    15.262    15.273    15.285    15.290    15.295    15.305    15.329    15.337    15.345    15.352    15.359    15.365    15.379    15.383    15.404    15.411    15.424    15.437    15.446    15.454    15.458    15.462    15.474    15.490    15.503    15.509    15.512    15.523    15.530    15.535    15.539    15.552    15.559    15.564    15.571    15.574    15.574    15.575    15.578    15.578    15.578    15.579    15.579    15.576    15.575    15.572    15.571    15.572    15.564    15.552    15.544    15.538    15.530    15.523    15.512    15.507    15.502    15.483    15.477    15.472    15.464    15.457    15.451    15.446    15.442    15.432    15.413    15.406    15.402    15.376    15.361    15.356    15.349    15.346    15.335    15.329    15.323    15.314    15.306    15.290    15.285    15.276    15.260    15.255    15.252    15.238    15.233    15.222    15.215    15.212    15.208    15.202    15.183    15.178    15.172    15.164    15.159    15.150    15.144    15.139    15.121    15.116    15.097    15.092    15.085    15.069    15.065    15.059    15.054    15.043    15.032    15.026    15.013    15.000    14.994    14.989    14.978    14.963    14.954    14.948    14.943    14.935
     5.122     5.115     5.108     5.116     5.081     5.057     5.080     5.057     5.080     5.060     5.080     5.073     5.081     5.129     5.074     5.057     5.049     5.055     5.049     5.057     5.116     5.081     5.087     5.080     5.073     5.080     5.061     5.055     5.049     5.080     5.057     5.049     5.057     5.080     5.073     5.080     5.048     5.054     5.060     5.080     5.100     5.117     5.050     5.057     5.050     5.057     5.080     5.073     5.081     5.132     5.057     5.050     5.057     5.078     5.081     5.062     5.055     5.061     5.078     5.048     5.078     5.057     5.080     5.073     5.080     5.074     5.080     5.086     5.117     5.114     5.116     5.106     5.102     5.106     5.139     5.055     5.050     5.073     5.055     5.048     5.080     5.071     5.064     5.059     5.063     5.057     5.050     5.055     5.063     5.073     5.080     5.073     5.080     5.059     5.063     5.057     5.064     5.059     5.081     5.115     5.108     5.118     5.057     5.118     5.083     5.118     5.080     5.073     5.080     5.048     5.080     5.073     5.080     5.117     5.108     5.118     5.108     5.057     5.080     5.059     5.080     5.129     5.114     5.120     5.114     5.120     5.146     5.139     5.131     5.120     5.114     5.106     5.114     5.081     5.114     5.133     5.139     5.115     5.081     5.074     5.080     5.073     5.081     5.115     5.108     5.116     5.110     5.116     5.108     5.115     5.108     5.131     5.139     5.146     5.139     5.148     5.155     5.148     5.154     5.148     5.155     5.178     5.173     5.188     5.190     5.185     5.181     5.169     5.173     5.182     5.169     5.161     5.155     5.148     5.154     5.148     5.155     5.166     5.172     5.190     5.181     5.180     5.185     5.188     5.188     5.170     5.190     5.185     5.183     5.190     5.185     5.190     5.188     5.194     5.163     5.155     5.163     5.157     5.165     5.216     5.214     5.211     5.207     5.212     5.218     5.218     5.200     5.206     5.196     5.204     5.196     5.200     5.220     5.200     5.212     5.204     5.220     5.214     5.169     5.220     5.206     5.214     5.207     5.211     5.200     5.209     5.204     5.212     5.220     5.214     5.217     5.212     5.207     5.212     5.200     5.204     5.196     5.202     5.190     5.194     5.206     5.198     5.207     5.211     5.206     5.211     5.209     5.204     5.209     5.212     5.218     5.214     5.216     5.216     5.190     5.212     5.190     5.196     5.204     5.196     5.190     5.188     5.202     5.196     5.171     5.175     5.173     5.168     5.172     5.185     5.176     5.181     5.173     5.180     5.181     5.185     5.170     5.165     5.168     5.172     5.161     5.171     5.166     5.157     5.165     5.177     5.159     5.165     5.165     5.157     5.166     5.161     5.165     5.161     5.166     5.159     5.165     5.159     5.159     5.155     5.159     5.155     5.161     5.155     5.154     5.155     5.141     5.135     5.139     5.137     5.132     5.137     5.129     5.135     5.135     5.132     5.114     5.129     5.137     5.124     5.131     5.137     5.129     5.139     5.131     5.120     5.091     5.124     5.129     5.127     5.087     5.085     5.091     5.094     5.095     5.093     5.102     5.090     5.091     5.049     5.093     5.094     5.094     5.087     5.080     5.098     5.080     5.099     5.098     5.093     5.115     5.046     5.087     5.081     5.093     5.089     5.055     5.049     5.057     5.087     5.102     5.106     5.104     5.104     5.098     5.059     5.061     5.055     5.048     5.016     5.048     5.094     5.055     5.021     5.014     5.008     4.987     4.943     4.943     4.940     4.931     4.929     4.927     4.912     4.910     4.906     4.906     4.906     4.906     4.906     4.906     4.906     4.910     4.912     4.914     4.912     4.910     4.906     4.906     4.906     4.906     4.906     4.906     4.906     4.910     4.914     4.927     4.938     4.935     4.927     4.912     4.910     4.906     4.906     4.906     4.906     4.906     4.906     4.906     4.910     4.912     4.927     4.931     4.940     4.942     4.987     5.020     5.076     5.083     5.089     5.055     5.048     5.037     5.021     5.016     5.021     5.016     5.021     5.016     5.022     5.016     5.021     5.017     5.022     5.017     5.073     5.074     5.014     5.008     4.988     4.983     5.014     4.983     5.014     5.008     5.014     5.021     5.016     5.049     5.055     5.074     5.106     5.108     5.114     5.071     5.057     5.098     5.057     5.071     5.085     5.071     5.078     5.073     5.078     5.073     5.081     5.073     5.113     5.106     5.097     5.104     5.095     5.099     5.094     5.062     5.057     5.074     5.074     5.076     5.074     5.078     5.078     5.073     5.125     5.115     5.108     5.115     5.125     5.129     5.114     5.131     5.124     5.139     5.122     5.135     5.131     5.137     5.131     5.106     5.114     5.150     5.117     5.110     5.150     5.113     5.116     5.106     5.115     5.150     5.144     5.148     5.155     5.150     5.129     5.159     5.139     5.165     5.139     5.133     5.172     5.178     5.174     5.180     5.166     5.171     5.166     5.172     5.166     5.169     5.166     5.161     5.166     5.169     5.165     5.185     5.172     5.166     5.170     5.150     5.152     5.206     5.204     5.161     5.204     5.157     5.206     5.194     5.192     5.190     5.200     5.206     5.196     5.209     5.188     5.212     5.192     5.221     5.226     5.212     5.180     5.220     5.235     5.230     5.233     5.228     5.233     5.235     5.230     5.239     5.244     5.249     5.247     5.220     5.246     5.242     5.246     5.237     5.242     5.237     5.239     5.220     5.242     5.246     5.225     5.228     5.254     5.254     5.237     5.241     5.242     5.246     5.242     5.237     5.247     5.249     5.253     5.251     5.251     5.242     5.242     5.330     5.275     5.325     5.289     5.280     5.310     5.315     5.316     5.309     5.314     5.311     5.314     5.320     5.320     5.323     5.323     5.330     5.337     5.366     5.364     5.368     5.370     5.370     5.352     5.366     5.359     5.362     5.362     5.367     5.362     5.368     5.374     5.372     5.370     5.355     5.389     5.361     5.364     5.367     5.368     5.410     5.412     5.402     5.382     5.385     5.391     5.386     5.416     5.409     5.402     5.402     5.398     5.402     5.438     5.420     5.440     5.443     5.446     5.446     5.443     5.445     5.449     5.455     5.458     5.459     5.461     5.462     5.464     5.464     5.462     5.464     5.467     5.468     5.468     5.470     5.470     5.471     5.474     5.474     5.477     5.477     5.480     5.479     5.482     5.483     5.483     5.485     5.483     5.487     5.487     5.488     5.490     5.494     5.494     5.502     5.500     5.502     5.507     5.506     5.511     5.516     5.516     5.520     5.521     5.523     5.527     5.528     5.530     5.530     5.531     5.535     5.537     5.537     5.538     5.541     5.543     5.544     5.543     5.544     5.547     5.549     5.550     5.552     5.554     5.556     5.558     5.559     5.563     5.566     5.566     5.570     5.571     5.573     5.575     5.578     5.581     5.583     5.587     5.591     5.594     5.597     5.599     5.603     5.606     5.607     5.610     5.613     5.616     5.620     5.623     5.627     5.630     5.635     5.639     5.644     5.647     5.653     5.658     5.662     5.666     5.669     5.670     5.670     5.672     5.675     5.675     5.676     5.677     5.677     5.679     5.680     5.682     5.683     5.685     5.685     5.687     5.689     5.691     5.693     5.695     5.696     5.698     5.700     5.702     5.702     5.703     5.705     5.707     5.708     5.710     5.712     5.714     5.715     5.718     5.719     5.722     5.723     5.726     5.727     5.728     5.729     5.731     5.733     5.735     5.739     5.741     5.743     5.746     5.748     5.750     5.753     5.755     5.755     5.758     5.759     5.763     5.766     5.769     5.769     5.773     5.774     5.777     5.779     5.782     5.783     5.785     5.787     5.790     5.793     5.796     5.798     5.799     5.804     5.804     5.806     5.810     5.813     5.815     5.819     5.820     5.824     5.824     5.827     5.828     5.832     5.833     5.835     5.838     5.839     5.842     5.843     5.846     5.847     5.850     5.852     5.855     5.857     5.859     5.861     5.863     5.865     5.866     5.869     5.871     5.872     5.873     5.874     5.876     5.877     5.878     5.880     5.881     5.882     5.885     5.887     5.890     5.892     5.893     5.895     5.898     5.900     5.902     5.905     5.905     5.908     5.910     5.913     5.915     5.916     5.920     5.922     5.923     5.926     5.928     5.930     5.931     5.935     5.937     5.938     5.939     5.942     5.945     5.946     5.948     5.952     5.954     5.957     5.958     5.960     5.963     5.966     5.969     5.970     5.972     5.977     5.980     5.982     5.985     5.988     5.990     5.993     5.996     5.997     6.002     6.003     6.007     6.010     6.013     6.017     6.018     6.020     6.022     6.024     6.025     6.028     6.029     6.031     6.032     6.035     6.037     6.037     6.039     6.040     6.044     6.046     6.047     6.049     6.052     6.052     6.054     6.056     6.056     6.059     6.060     6.062     6.062     6.063     6.065     6.068     6.068     6.070     6.072     6.073     6.075     6.076     6.078     6.080     6.081     6.085     6.087     6.089     6.093     6.095     6.096     6.101     6.102     6.103     6.104     6.109     6.112     6.113     6.114     6.119     6.121     6.123     6.126     6.128     6.131     6.133     6.135     6.136     6.139     6.141     6.143     6.146     6.147     6.150     6.152     6.155     6.161     6.164     6.169     6.171     6.172     6.176     6.177     6.179     6.182     6.185     6.187     6.191     6.193     6.196     6.199     6.202     6.206     6.209     6.215     6.220     6.224     6.225     6.229     6.232     6.235     6.236     6.239     6.243     6.246     6.249     6.254     6.257     6.260     6.265     6.269     6.270     6.275     6.280     6.283     6.288     6.291     6.294     6.298     6.302     6.305     6.308     6.311     6.315     6.320     6.324     6.327     6.332     6.335     6.338     6.343     6.347     6.352     6.355     6.360     6.363     6.369     6.372     6.375     6.379     6.385     6.389     6.394     6.399     6.404     6.407     6.411     6.416     6.422     6.426     6.431     6.436     6.440     6.444     6.449     6.456     6.458     6.464     6.468     6.474     6.478     6.485     6.489     6.493     6.498     6.504     6.507     6.513     6.519     6.525     6.528     6.533     6.539     6.545     6.550     6.557     6.562     6.567     6.574     6.581     6.587     6.595     6.600     6.608     6.617     6.624     6.635     6.645     6.655     6.667     6.677     6.688     6.702     6.713     6.725     6.737     6.749     6.762     6.778     6.790     6.805     6.821     6.837     6.852     6.869     6.885     6.901     6.919     6.937     6.954     6.971     6.990     7.008     7.027     7.046     7.065     7.083     7.102     7.122     7.141     7.158     7.177     7.196     7.214     7.233     7.252     7.270     7.289     7.307     7.326     7.344     7.365     7.385     7.403     7.423     7.444     7.462     7.483     7.502     7.521     7.543     7.561     7.579     7.599     7.618     7.637     7.655     7.671     7.689     7.706     7.724     7.741     7.758     7.775     7.793     7.809     7.827     7.844     7.861     7.878     7.895     7.914     7.931     7.949     7.967     7.983     7.999     8.020     8.037     8.056     8.073     8.093     8.109     8.128     8.148     8.164     8.183     8.202     8.219     8.238     8.255     8.275     8.293     8.311     8.331     8.349     8.367     8.387     8.404     8.423     8.442     8.462     8.480     8.499     8.518     8.537     8.556     8.575     8.594     8.614     8.633     8.653     8.672     8.691     8.710     8.730     8.748     8.767     8.785     8.804     8.822     8.840     8.857     8.877     8.895     8.911     8.928     8.946     8.963     8.979     8.994     9.011     9.023     9.039     9.053     9.067     9.082     9.093     9.107     9.121     9.132     9.146     9.159     9.171     9.183     9.194     9.205     9.218     9.231     9.241     9.254     9.267     9.278     9.287     9.299     9.312     9.320     9.333     9.345     9.356     9.369     9.382     9.391     9.404     9.415     9.425     9.438     9.450     9.463     9.475     9.487     9.498     9.510     9.520     9.533     9.546     9.559     9.571     9.582     9.595     9.607     9.620     9.631     9.645     9.659     9.671     9.682     9.694     9.708     9.722     9.736     9.748     9.761     9.776     9.789     9.804     9.820     9.833     9.845     9.857     9.872     9.885     9.900     9.914     9.927     9.943     9.955     9.970     9.985     9.998    10.012    10.026    10.041    10.053    10.070    10.083    10.098    10.113    10.128    10.144    10.154    10.170    10.183    10.200    10.214    10.228    10.241    10.255    10.268    10.282    10.295    10.311    10.324    10.339    10.354    10.368    10.383    10.396    10.409    10.424    10.439    10.451    10.466    10.481    10.495    10.509    10.522    10.537    10.551    10.566    10.580    10.596    10.610    10.626    10.639    10.655    10.669    10.683    10.699    10.712    10.729    10.743    10.760    10.776    10.790    10.809    10.821    10.839    10.853    10.872    10.887    10.907    10.922    10.937    10.952    10.970    10.986    11.002    11.019    11.035    11.053    11.072    11.085    11.103    11.122    11.141    11.161    11.178    11.194    11.213    11.232    11.252    11.267    11.285    11.304    11.324    11.344    11.364    11.380    11.401    11.422    11.441    11.464    11.485    11.505    11.524    11.546    11.564    11.587    11.611    11.629    11.649    11.675    11.697    11.717    11.740    11.760    11.783    11.804    11.829    11.852    11.875    11.896    11.920    11.944    11.966    11.989    12.013    12.037    12.060    12.085    12.108    12.130    12.155    12.181    12.205    12.228    12.254    12.278    12.303    12.325    12.350    12.374    12.395    12.422    12.447    12.465    12.487    12.507    12.530    12.549    12.571    12.590    12.610    12.630    12.650    12.671    12.689    12.709    12.730    12.750    12.770    12.790    12.809    12.830    12.849    12.872    12.894    12.918    12.935    12.957    12.976    12.994    13.015    13.033    13.050    13.068    13.087    13.107    13.124    13.146    13.167    13.185    13.206    13.227    13.245    13.268    13.292    13.309    13.326    13.344    13.363    13.382    13.396    13.413    13.432    13.447    13.465    13.483    13.505    13.517    13.540    13.555    13.576    13.596    13.616    13.635    13.655    13.674    13.690    13.716    13.731    13.753    13.777    13.794    13.811    13.833    13.850    13.863    13.877    13.893    13.909    13.922    13.933    13.946    13.960    13.972    13.987    13.999    14.009    14.020    14.029    14.040    14.053    14.064    14.074    14.085    14.098    14.107    14.119    14.132    14.140    14.148    14.159    14.171    14.178    14.191    14.201    14.216    14.220    14.233    14.244    14.255    14.263    14.279    14.285    14.290    14.305    14.329    14.342    14.350    14.359    14.369    14.395    14.404    14.410    14.428    14.432    14.442    14.452    14.460    14.463    14.479    14.490    14.493    14.500    14.507    14.517    14.540    14.552    14.558    14.568    14.574    14.582    14.608    14.615    14.621    14.629    14.639    14.648    14.653    14.658    14.669    14.689    14.709    14.714    14.722    14.727    14.733    14.749    14.755    14.766    14.787    14.791    14.798    14.811    14.817    14.822    14.827    14.844    14.846    14.883    14.895    14.903    14.904    14.910    14.922    14.933    14.940    14.945    14.957    14.971    14.991    14.991    14.994    15.007    15.011    15.019    15.028    15.032    15.059    15.063    15.073    15.085    15.092    15.098    15.102    15.112    15.119    15.126    15.139    15.142    15.150    15.170    15.174    15.182    15.207    15.212    15.216    15.224    15.232    15.238    15.242    15.248    15.255    15.260    15.270    15.280    15.290    15.297    15.302    15.314    15.333    15.343    15.349    15.358    15.363    15.376    15.381    15.404    15.409    15.420    15.440    15.446    15.455    15.458    15.465    15.470    15.481    15.502    15.509    15.516    15.523    15.528    15.533    15.541    15.548    15.557    15.562    15.567    15.572    15.572    15.575    15.576    15.578    15.578    15.578    15.578    15.576    15.575    15.572    15.569    15.571    15.562    15.553    15.545    15.539    15.533    15.522    15.514    15.507    15.502    15.485    15.479    15.472    15.466    15.455    15.449    15.448    15.442    15.432    15.422    15.409    15.402    15.372    15.365    15.359    15.354    15.352    15.339    15.330    15.323    15.315    15.302    15.295    15.285    15.279    15.266    15.257    15.253    15.236    15.232    15.225    15.219    15.213    15.212    15.202    15.185    15.180    15.174    15.169    15.159    15.154    15.146    15.135    15.126    15.112    15.107    15.102    15.098    15.075    15.066    15.061    15.057    15.052    15.043    15.026    15.019    15.007    14.996    14.987    14.981    14.963    14.957    14.952    14.945    14.937
     5.127     5.110     5.116     5.108     5.116     5.080     5.059     5.064     5.059     5.074     5.060     5.080     5.115     5.150     5.057     5.050     5.055     5.050     5.057     5.117     5.108     5.117     5.081     5.074     5.080     5.061     5.080     5.060     5.065     5.060     5.050     5.055     5.050     5.059     5.080     5.061     5.055     5.048     5.080     5.073     5.106     5.106     5.059     5.080     5.046     5.080     5.073     5.080     5.074     5.055     5.049     5.057     5.080     5.113     5.074     5.080     5.062     5.080     5.060     5.080     5.057     5.050     5.055     5.050     5.057     5.127     5.113     5.114     5.110     5.127     5.081     5.073     5.080     5.099     5.098     5.080     5.073     5.057     5.049     5.055     5.073     5.080     5.074     5.078     5.071     5.062     5.055     5.049     5.057     5.078     5.071     5.080     5.073     5.080     5.073     5.080     5.060     5.080     5.087     5.108     5.118     5.086     5.118     5.085     5.118     5.108     5.117     5.081     5.087     5.080     5.073     5.080     5.073     5.081     5.117     5.108     5.087     5.080     5.060     5.080     5.073     5.113     5.120     5.114     5.108     5.114     5.139     5.146     5.122     5.057     5.106     5.087     5.080     5.087     5.081     5.129     5.129     5.081     5.074     5.081     5.114     5.081     5.115     5.113     5.131     5.113     5.132     5.110     5.129     5.108     5.129     5.139     5.146     5.139     5.148     5.168     5.165     5.185     5.163     5.169     5.173     5.190     5.190     5.188     5.192     5.174     5.190     5.174     5.169     5.180     5.165     5.155     5.161     5.167     5.163     5.171     5.166     5.185     5.190     5.198     5.188     5.190     5.188     5.200     5.190     5.200     5.194     5.204     5.194     5.188     5.194     5.190     5.192     5.206     5.212     5.212     5.206     5.212     5.206     5.212     5.220     5.218     5.212     5.207     5.217     5.214     5.206     5.198     5.206     5.214     5.200     5.196     5.200     5.194     5.204     5.212     5.217     5.206     5.206     5.200     5.217     5.211     5.211     5.206     5.209     5.200     5.212     5.225     5.223     5.206     5.212     5.207     5.212     5.206     5.211     5.207     5.202     5.206     5.196     5.204     5.192     5.204     5.196     5.206     5.212     5.211     5.206     5.211     5.214     5.220     5.214     5.220     5.214     5.220     5.221     5.196     5.200     5.206     5.196     5.206     5.200     5.194     5.200     5.202     5.196     5.198     5.165     5.192     5.194     5.185     5.180     5.181     5.190     5.188     5.188     5.185     5.190     5.198     5.173     5.168     5.190     5.168     5.171     5.168     5.163     5.175     5.166     5.170     5.163     5.157     5.163     5.170     5.163     5.161     5.155     5.171     5.161     5.166     5.165     5.161     5.157     5.161     5.159     5.157     5.163     5.154     5.148     5.143     5.152     5.146     5.139     5.131     5.133     5.137     5.131     5.129     5.132     5.132     5.141     5.133     5.139     5.144     5.139     5.146     5.137     5.144     5.124     5.127     5.098     5.125     5.131     5.113     5.129     5.113     5.114     5.115     5.102     5.113     5.104     5.098     5.094     5.097     5.106     5.104     5.048     5.054     5.048     5.102     5.110     5.048     5.090     5.118     5.091     5.098     5.095     5.100     5.073     5.055     5.073     5.102     5.102     5.104     5.108     5.110     5.104     5.113     5.081     5.061     5.055     5.073     5.055     5.093     5.074     5.055     5.021     5.014     5.021     4.987     4.943     4.942     4.940     4.931     4.929     4.927     4.927     4.912     4.912     4.910     4.910     4.910     4.912     4.912     4.927     4.927     4.929     4.927     4.927     4.912     4.912     4.910     4.906     4.910     4.912     4.912     4.925     4.927     4.931     4.940     4.940     4.931     4.927     4.927     4.912     4.910     4.910     4.910     4.910     4.912     4.912     4.925     4.927     4.931     4.940     4.940     4.943     4.981     5.073     5.083     5.089     5.081     5.074     5.080     5.048     5.057     5.073     5.080     5.073     5.055     5.073     5.080     5.087     5.081     5.074     5.057     5.099     5.104     5.081     5.050     5.016     5.049     5.016     5.022     5.016     5.022     5.016     5.021     5.017     5.048     5.017     5.048     5.055     5.113     5.106     5.110     5.059     5.050     5.065     5.104     5.073     5.073     5.083     5.074     5.080     5.086     5.080     5.089     5.081     5.089     5.094     5.106     5.102     5.099     5.095     5.104     5.093     5.074     5.081     5.114     5.137     5.080     5.086     5.081     5.090     5.087     5.091     5.135     5.108     5.120     5.139     5.129     5.124     5.143     5.137     5.139     5.133     5.137     5.132     5.137     5.133     5.146     5.144     5.141     5.161     5.114     5.152     5.154     5.154     5.150     5.157     5.152     5.139     5.165     5.161     5.159     5.166     5.161     5.139     5.148     5.141     5.182     5.182     5.185     5.182     5.141     5.148     5.171     5.181     5.174     5.175     5.161     5.168     5.161     5.161     5.179     5.163     5.168     5.185     5.177     5.176     5.173     5.200     5.206     5.165     5.190     5.198     5.202     5.204     5.168     5.202     5.209     5.200     5.207     5.202     5.211     5.202     5.221     5.192     5.212     5.206     5.198     5.237     5.239     5.233     5.235     5.233     5.237     5.233     5.231     5.235     5.249     5.246     5.249     5.253     5.250     5.247     5.249     5.246     5.247     5.237     5.235     5.237     5.246     5.226     5.228     5.233     5.258     5.233     5.256     5.239     5.246     5.251     5.246     5.244     5.251     5.246     5.249     5.253     5.339     5.270     5.335     5.339     5.335     5.337     5.335     5.287     5.305     5.322     5.319     5.320     5.323     5.323     5.319     5.325     5.327     5.325     5.325     5.333     5.340     5.370     5.372     5.372     5.374     5.352     5.356     5.352     5.366     5.361     5.370     5.370     5.367     5.372     5.375     5.377     5.380     5.375     5.359     5.377     5.372     5.370     5.372     5.370     5.416     5.418     5.420     5.422     5.385     5.391     5.391     5.417     5.396     5.405     5.405     5.403     5.443     5.396     5.446     5.449     5.448     5.446     5.452     5.446     5.455     5.458     5.461     5.462     5.461     5.464     5.467     5.465     5.468     5.468     5.470     5.471     5.473     5.474     5.473     5.476     5.474     5.477     5.479     5.482     5.483     5.487     5.485     5.487     5.487     5.491     5.488     5.491     5.494     5.493     5.497     5.499     5.504     5.507     5.504     5.507     5.506     5.511     5.516     5.520     5.523     5.524     5.524     5.527     5.530     5.531     5.533     5.535     5.537     5.538     5.540     5.541     5.543     5.544     5.546     5.547     5.547     5.550     5.552     5.554     5.554     5.556     5.559     5.561     5.563     5.566     5.566     5.570     5.570     5.573     5.575     5.576     5.578     5.581     5.583     5.587     5.591     5.596     5.596     5.599     5.604     5.607     5.610     5.613     5.614     5.617     5.622     5.625     5.627     5.632     5.637     5.641     5.646     5.652     5.656     5.659     5.666     5.670     5.673     5.676     5.677     5.677     5.679     5.680     5.682     5.683     5.683     5.685     5.685     5.685     5.687     5.689     5.691     5.691     5.693     5.695     5.696     5.698     5.700     5.702     5.703     5.703     5.705     5.707     5.708     5.712     5.714     5.714     5.715     5.717     5.719     5.722     5.722     5.725     5.726     5.728     5.729     5.731     5.732     5.733     5.735     5.739     5.741     5.743     5.746     5.749     5.752     5.752     5.755     5.758     5.759     5.761     5.763     5.766     5.767     5.769     5.772     5.774     5.777     5.780     5.782     5.783     5.785     5.789     5.790     5.793     5.795     5.798     5.799     5.804     5.806     5.808     5.810     5.813     5.815     5.817     5.820     5.822     5.825     5.827     5.828     5.830     5.833     5.835     5.838     5.840     5.842     5.843     5.845     5.847     5.849     5.852     5.854     5.857     5.859     5.861     5.863     5.865     5.868     5.869     5.871     5.872     5.873     5.874     5.877     5.878     5.881     5.882     5.882     5.885     5.885     5.889     5.892     5.893     5.895     5.898     5.898     5.902     5.904     5.905     5.907     5.908     5.912     5.913     5.916     5.918     5.920     5.922     5.925     5.926     5.928     5.930     5.933     5.935     5.937     5.938     5.942     5.942     5.944     5.946     5.949     5.950     5.954     5.957     5.958     5.961     5.963     5.964     5.969     5.970     5.974     5.975     5.977     5.980     5.983     5.986     5.990     5.991     5.994     5.997     5.999     6.002     6.007     6.008     6.012     6.015     6.017     6.020     6.022     6.024     6.027     6.028     6.029     6.032     6.033     6.035     6.039     6.040     6.042     6.044     6.046     6.047     6.049     6.050     6.052     6.054     6.056     6.057     6.059     6.060     6.062     6.063     6.065     6.066     6.068     6.070     6.070     6.072     6.073     6.075     6.076     6.078     6.080     6.081     6.083     6.085     6.087     6.091     6.093     6.095     6.098     6.100     6.101     6.103     6.106     6.108     6.111     6.113     6.115     6.119     6.123     6.124     6.128     6.129     6.131     6.133     6.135     6.138     6.139     6.141     6.144     6.146     6.147     6.150     6.152     6.155     6.161     6.161     6.166     6.171     6.172     6.174     6.179     6.180     6.182     6.185     6.187     6.190     6.191     6.195     6.198     6.202     6.206     6.207     6.211     6.220     6.222     6.225     6.227     6.231     6.235     6.236     6.238     6.242     6.244     6.249     6.250     6.254     6.258     6.262     6.266     6.270     6.274     6.277     6.280     6.285     6.288     6.291     6.295     6.298     6.302     6.305     6.309     6.312     6.317     6.320     6.325     6.329     6.332     6.335     6.340     6.343     6.347     6.352     6.357     6.360     6.365     6.371     6.374     6.376     6.379     6.383     6.389     6.394     6.399     6.404     6.407     6.411     6.416     6.422     6.426     6.431     6.436     6.441     6.446     6.449     6.454     6.460     6.464     6.468     6.474     6.478     6.485     6.490     6.494     6.499     6.504     6.508     6.515     6.519     6.525     6.529     6.533     6.539     6.546     6.551     6.557     6.562     6.567     6.574     6.581     6.587     6.593     6.602     6.608     6.615     6.624     6.632     6.643     6.653     6.664     6.676     6.687     6.699     6.711     6.723     6.735     6.747     6.760     6.774     6.788     6.802     6.819     6.833     6.849     6.866     6.882     6.898     6.916     6.933     6.950     6.969     6.989     7.007     7.025     7.045     7.065     7.085     7.104     7.123     7.141     7.159     7.179     7.196     7.215     7.233     7.254     7.271     7.290     7.309     7.328     7.345     7.365     7.383     7.402     7.422     7.442     7.460     7.480     7.499     7.520     7.539     7.559     7.578     7.597     7.617     7.635     7.654     7.671     7.690     7.709     7.725     7.742     7.761     7.778     7.796     7.812     7.829     7.847     7.863     7.879     7.897     7.916     7.932     7.949     7.967     7.985     8.002     8.020     8.037     8.056     8.075     8.093     8.109     8.128     8.147     8.164     8.183     8.200     8.217     8.235     8.255     8.272     8.291     8.310     8.329     8.346     8.364     8.382     8.402     8.420     8.439     8.456     8.476     8.496     8.514     8.532     8.551     8.572     8.590     8.608     8.629     8.648     8.665     8.688     8.705     8.723     8.743     8.762     8.780     8.798     8.816     8.835     8.853     8.870     8.890     8.907     8.925     8.943     8.961     8.977     8.994     9.009     9.025     9.041     9.054     9.069     9.085     9.096     9.111     9.123     9.137     9.150     9.164     9.175     9.189     9.200     9.215     9.226     9.237     9.252     9.263     9.274     9.284     9.296     9.308     9.318     9.331     9.344     9.353     9.366     9.378     9.388     9.402     9.413     9.424     9.436     9.446     9.458     9.472     9.485     9.496     9.506     9.520     9.532     9.544     9.556     9.568     9.580     9.593     9.604     9.616     9.628     9.640     9.652     9.665     9.677     9.693     9.704     9.719     9.730     9.741     9.756     9.769     9.783     9.796     9.811     9.826     9.837     9.852     9.865     9.880     9.892     9.907     9.919     9.932     9.948     9.963     9.978     9.990    10.004    10.020    10.034    10.047    10.062    10.074    10.092    10.104    10.119    10.132    10.148    10.161    10.174    10.188    10.203    10.220    10.233    10.246    10.262    10.272    10.285    10.302    10.315    10.329    10.345    10.357    10.372    10.387    10.399    10.415    10.430    10.445    10.457    10.469    10.483    10.496    10.511    10.527    10.541    10.555    10.570    10.585    10.597    10.613    10.628    10.641    10.657    10.673    10.687    10.702    10.715    10.730    10.746    10.762    10.777    10.793    10.809    10.826    10.841    10.856    10.874    10.889    10.907    10.925    10.940    10.955    10.972    10.986    11.004    11.020    11.039    11.053    11.069    11.087    11.103    11.122    11.140    11.157    11.175    11.194    11.212    11.231    11.249    11.269    11.287    11.304    11.324    11.343    11.363    11.381    11.400    11.420    11.438    11.457    11.479    11.502    11.526    11.544    11.562    11.582    11.604    11.626    11.647    11.667    11.689    11.712    11.735    11.755    11.776    11.797    11.819    11.841    11.866    11.890    11.912    11.933    11.959    11.981    12.007    12.028    12.052    12.071    12.099    12.122    12.148    12.171    12.194    12.219    12.242    12.265    12.290    12.313    12.339    12.362    12.385    12.411    12.433    12.456    12.479    12.501    12.524    12.544    12.564    12.587    12.604    12.622    12.644    12.667    12.685    12.705    12.725    12.745    12.764    12.783    12.806    12.824    12.845    12.865    12.887    12.908    12.932    12.953    12.972    12.995    13.013    13.032    13.051    13.070    13.087    13.105    13.128    13.144    13.166    13.188    13.209    13.229    13.254    13.269    13.292    13.312    13.333    13.352    13.369    13.387    13.405    13.416    13.437    13.451    13.469    13.486    13.505    13.525    13.542    13.562    13.580    13.595    13.616    13.635    13.658    13.676    13.695    13.713    13.735    13.754    13.775    13.794    13.808    13.822    13.841    13.854    13.864    13.880    13.893    13.909    13.921    13.932    13.946    13.959    13.970    13.982    13.993    14.004    14.017    14.026    14.037    14.048    14.055    14.066    14.082    14.090    14.102    14.116    14.128    14.133    14.141    14.156    14.167    14.176    14.187    14.196    14.205    14.214    14.222    14.231    14.243    14.252    14.263    14.275    14.285    14.292    14.309    14.335    14.342    14.349    14.367    14.377    14.392    14.404    14.413    14.421    14.435    14.446    14.462    14.466    14.472    14.482    14.488    14.504    14.506    14.511    14.526    14.547    14.557    14.563    14.572    14.581    14.585    14.611    14.617    14.631    14.641    14.648    14.653    14.659    14.667    14.686    14.704    14.712    14.720    14.727    14.732    14.752    14.754    14.763    14.785    14.791    14.798    14.810    14.817    14.822    14.837    14.841    14.844    14.879    14.890    14.893    14.903    14.912    14.920    14.932    14.939    14.945    14.954    14.961    14.985    14.989    14.998    15.008    15.012    15.019    15.026    15.039    15.045    15.065    15.072    15.087    15.092    15.097    15.106    15.111    15.121    15.129    15.135    15.142    15.150    15.169    15.174    15.180    15.208    15.213    15.219    15.222    15.233    15.239    15.244    15.248    15.255    15.260    15.268    15.279    15.287    15.297    15.303    15.312    15.329    15.340    15.352    15.358    15.361    15.372    15.377    15.402    15.409    15.416    15.439    15.446    15.453    15.458    15.466    15.474    15.481    15.486    15.503    15.514    15.522    15.526    15.533    15.542    15.548    15.555    15.562    15.568    15.569    15.572    15.575    15.576    15.578    15.576    15.576    15.578    15.576    15.575    15.572    15.569    15.569    15.564    15.555    15.548    15.542    15.535    15.523    15.516    15.505    15.502    15.490    15.481    15.472    15.468    15.458    15.453    15.444    15.439    15.431    15.421    15.413    15.402    15.374    15.366    15.361    15.358    15.352    15.345    15.333    15.321    15.312    15.303    15.295    15.287    15.276    15.270    15.264    15.244    15.241    15.233    15.228    15.222    15.213    15.210    15.205    15.189    15.182    15.176    15.172    15.160    15.156    15.148    15.139    15.130    15.114    15.109    15.102    15.097    15.092    15.066    15.061    15.059    15.052    15.045    15.028    15.020    15.012    14.998    14.989    14.975    14.967    14.961    14.956    14.948    14.942
     5.135     5.129     5.108     5.115     5.081     5.074     5.080     5.060     5.080     5.060     5.080     5.073     5.122     5.108     5.115     5.057     5.090     5.057     5.118     5.113     5.118     5.113     5.117     5.081     5.073     5.080     5.060     5.065     5.060     5.080     5.057     5.050     5.059     5.080     5.060     5.080     5.061     5.080     5.073     5.080     5.113     5.116     5.080     5.060     5.080     5.060     5.080     5.073     5.113     5.050     5.055     5.050     5.086     5.118     5.081     5.074     5.080     5.074     5.080     5.059     5.063     5.055     5.050     5.055     5.049     5.055     5.087     5.106     5.114     5.108     5.086     5.080     5.073     5.106     5.081     5.073     5.057     5.048     5.055     5.073     5.110     5.078     5.073     5.078     5.081     5.076     5.050     5.055     5.078     5.071     5.080     5.116     5.083     5.116     5.080     5.073     5.080     5.073     5.080     5.117     5.110     5.080     5.085     5.117     5.083     5.118     5.108     5.118     5.108     5.057     5.050     5.059     5.080     5.074     5.080     5.073     5.080     5.060     5.080     5.073     5.080     5.131     5.059     5.080     5.114     5.122     5.146     5.139     5.131     5.106     5.114     5.081     5.087     5.081     5.115     5.161     5.106     5.114     5.081     5.087     5.081     5.115     5.108     5.131     5.113     5.132     5.114     5.132     5.110     5.131     5.110     5.146     5.139     5.146     5.141     5.163     5.183     5.185     5.177     5.174     5.194     5.178     5.182     5.185     5.169     5.173     5.169     5.194     5.190     5.170     5.168     5.163     5.168     5.171     5.172     5.168     5.172     5.194     5.168     5.163     5.188     5.190     5.194     5.192     5.181     5.190     5.188     5.188     5.188     5.192     5.190     5.196     5.204     5.196     5.207     5.218     5.211     5.204     5.211     5.220     5.223     5.225     5.226     5.223     5.223     5.206     5.196     5.204     5.196     5.204     5.223     5.204     5.211     5.206     5.198     5.206     5.221     5.226     5.223     5.206     5.214     5.221     5.216     5.221     5.204     5.221     5.200     5.221     5.225     5.221     5.206     5.211     5.204     5.211     5.206     5.211     5.206     5.211     5.204     5.196     5.204     5.212     5.206     5.211     5.216     5.217     5.212     5.216     5.220     5.216     5.221     5.225     5.220     5.226     5.225     5.202     5.211     5.198     5.200     5.206     5.198     5.204     5.202     5.196     5.202     5.207     5.165     5.169     5.185     5.185     5.190     5.188     5.188     5.190     5.188     5.188     5.183     5.190     5.200     5.194     5.165     5.171     5.168     5.172     5.169     5.173     5.181     5.166     5.161     5.166     5.157     5.165     5.180     5.168     5.163     5.171     5.166     5.171     5.163     5.168     5.161     5.161     5.155     5.163     5.159     5.148     5.154     5.161     5.141     5.159     5.146     5.139     5.139     5.133     5.135     5.146     5.132     5.139     5.148     5.143     5.146     5.139     5.144     5.139     5.146     5.139     5.127     5.137     5.124     5.129     5.108     5.114     5.108     5.122     5.106     5.104     5.114     5.104     5.104     5.114     5.049     5.102     5.110     5.049     5.081     5.048     5.055     5.110     5.117     5.110     5.046     5.093     5.110     5.106     5.102     5.104     5.080     5.061     5.066     5.104     5.106     5.104     5.104     5.108     5.102     5.106     5.113     5.081     5.086     5.080     5.114     5.097     5.081     5.050     5.055     5.048     5.017     5.021     4.987     4.943     4.942     4.940     4.933     4.931     4.929     4.929     4.927     4.927     4.927     4.927     4.927     4.929     4.929     4.931     4.931     4.931     4.929     4.927     4.927     4.927     4.927     4.927     4.927     4.927     4.929     4.931     4.940     4.942     4.942     4.940     4.931     4.929     4.927     4.927     4.927     4.927     4.927     4.927     4.927     4.929     4.931     4.940     4.942     4.943     4.944     5.073     5.081     5.089     5.108     5.089     5.093     5.098     5.081     5.098     5.083     5.089     5.081     5.087     5.081     5.087     5.085     5.089     5.083     5.085     5.108     5.104     5.073     5.081     5.074     5.080     5.050     5.057     5.050     5.057     5.050     5.055     5.048     5.054     5.048     5.054     5.048     5.081     5.114     5.106     5.063     5.113     5.135     5.114     5.080     5.074     5.078     5.080     5.086     5.081     5.085     5.090     5.086     5.125     5.108     5.098     5.110     5.104     5.098     5.102     5.090     5.120     5.133     5.137     5.131     5.090     5.131     5.089     5.086     5.114     5.132     5.137     5.116     5.110     5.144     5.120     5.144     5.131     5.114     5.120     5.114     5.135     5.143     5.137     5.144     5.139     5.106     5.150     5.159     5.155     5.159     5.159     5.161     5.155     5.165     5.161     5.163     5.159     5.165     5.169     5.163     5.172     5.165     5.141     5.165     5.139     5.185     5.188     5.185     5.185     5.155     5.188     5.185     5.183     5.181     5.166     5.172     5.166     5.168     5.163     5.168     5.190     5.185     5.179     5.181     5.185     5.185     5.168     5.192     5.198     5.169     5.200     5.198     5.198     5.209     5.202     5.209     5.204     5.196     5.206     5.214     5.198     5.200     5.206     5.211     5.204     5.237     5.244     5.239     5.242     5.237     5.244     5.237     5.246     5.251     5.254     5.251     5.254     5.255     5.254     5.253     5.255     5.251     5.233     5.255     5.242     5.233     5.228     5.231     5.237     5.260     5.237     5.244     5.239     5.246     5.254     5.247     5.250     5.254     5.247     5.255     5.253     5.260     5.342     5.294     5.343     5.342     5.280     5.342     5.333     5.294     5.291     5.333     5.337     5.340     5.335     5.335     5.333     5.325     5.331     5.333     5.337     5.339     5.345     5.337     5.343     5.350     5.379     5.377     5.359     5.356     5.372     5.375     5.375     5.370     5.377     5.379     5.379     5.375     5.370     5.372     5.377     5.380     5.370     5.374     5.375     5.418     5.420     5.422     5.423     5.388     5.429     5.427     5.423     5.418     5.416     5.409     5.403     5.410     5.449     5.445     5.425     5.449     5.452     5.445     5.448     5.456     5.452     5.453     5.458     5.465     5.470     5.468     5.468     5.471     5.465     5.471     5.474     5.476     5.477     5.479     5.479     5.482     5.482     5.482     5.483     5.485     5.488     5.488     5.490     5.491     5.493     5.494     5.496     5.499     5.499     5.500     5.504     5.504     5.509     5.504     5.507     5.513     5.513     5.516     5.521     5.523     5.525     5.528     5.528     5.530     5.533     5.535     5.535     5.538     5.540     5.543     5.543     5.546     5.546     5.547     5.549     5.550     5.552     5.554     5.558     5.556     5.558     5.561     5.563     5.566     5.566     5.570     5.571     5.573     5.575     5.576     5.579     5.583     5.585     5.585     5.589     5.592     5.594     5.597     5.600     5.604     5.607     5.611     5.614     5.616     5.619     5.623     5.626     5.629     5.633     5.637     5.642     5.647     5.653     5.658     5.664     5.669     5.675     5.677     5.682     5.683     5.685     5.685     5.687     5.687     5.689     5.689     5.691     5.691     5.693     5.693     5.693     5.695     5.696     5.698     5.698     5.700     5.702     5.703     5.703     5.705     5.707     5.708     5.710     5.712     5.714     5.715     5.717     5.720     5.722     5.723     5.725     5.725     5.729     5.730     5.731     5.732     5.733     5.735     5.738     5.741     5.743     5.744     5.746     5.749     5.750     5.753     5.755     5.756     5.758     5.761     5.763     5.766     5.767     5.769     5.772     5.773     5.777     5.779     5.782     5.783     5.785     5.789     5.790     5.793     5.795     5.798     5.799     5.802     5.806     5.808     5.811     5.813     5.815     5.817     5.819     5.822     5.824     5.827     5.828     5.830     5.833     5.835     5.838     5.839     5.840     5.843     5.846     5.847     5.849     5.852     5.854     5.855     5.859     5.861     5.865     5.866     5.868     5.869     5.871     5.873     5.874     5.876     5.877     5.880     5.881     5.882     5.885     5.887     5.889     5.890     5.892     5.893     5.896     5.898     5.900     5.902     5.904     5.905     5.907     5.910     5.912     5.915     5.916     5.918     5.922     5.923     5.925     5.926     5.928     5.931     5.933     5.935     5.937     5.941     5.941     5.944     5.945     5.946     5.948     5.952     5.954     5.957     5.958     5.961     5.963     5.964     5.969     5.970     5.974     5.975     5.978     5.980     5.983     5.985     5.988     5.991     5.993     5.996     5.997     6.002     6.003     6.007     6.010     6.013     6.017     6.020     6.021     6.024     6.025     6.028     6.029     6.032     6.033     6.037     6.039     6.042     6.044     6.046     6.047     6.049     6.050     6.052     6.056     6.056     6.057     6.060     6.060     6.063     6.065     6.065     6.066     6.068     6.070     6.072     6.073     6.073     6.075     6.076     6.078     6.080     6.081     6.083     6.085     6.087     6.089     6.091     6.093     6.096     6.097     6.102     6.103     6.104     6.108     6.109     6.110     6.112     6.119     6.119     6.123     6.124     6.128     6.129     6.131     6.135     6.136     6.138     6.139     6.141     6.144     6.146     6.149     6.150     6.154     6.155     6.157     6.160     6.164     6.166     6.171     6.174     6.177     6.180     6.182     6.185     6.187     6.188     6.191     6.193     6.196     6.199     6.204     6.207     6.211     6.218     6.222     6.224     6.227     6.229     6.232     6.236     6.237     6.240     6.244     6.246     6.252     6.254     6.255     6.262     6.265     6.266     6.272     6.274     6.277     6.282     6.285     6.289     6.292     6.295     6.300     6.304     6.306     6.309     6.314     6.317     6.320     6.325     6.329     6.333     6.336     6.340     6.344     6.347     6.352     6.357     6.362     6.365     6.369     6.372     6.376     6.379     6.383     6.389     6.394     6.399     6.404     6.407     6.411     6.416     6.422     6.426     6.431     6.436     6.441     6.446     6.450     6.456     6.460     6.464     6.470     6.474     6.479     6.485     6.490     6.494     6.499     6.504     6.508     6.515     6.521     6.525     6.531     6.535     6.541     6.546     6.551     6.559     6.562     6.569     6.574     6.581     6.588     6.595     6.602     6.608     6.615     6.623     6.632     6.642     6.652     6.662     6.673     6.685     6.696     6.709     6.722     6.733     6.746     6.759     6.772     6.785     6.799     6.814     6.830     6.845     6.862     6.878     6.895     6.913     6.930     6.947     6.966     6.985     7.003     7.023     7.043     7.064     7.085     7.104     7.123     7.143     7.160     7.179     7.198     7.217     7.235     7.254     7.272     7.290     7.310     7.328     7.345     7.365     7.383     7.402     7.420     7.440     7.459     7.478     7.498     7.516     7.536     7.556     7.575     7.594     7.614     7.633     7.654     7.671     7.690     7.707     7.727     7.744     7.761     7.779     7.798     7.813     7.831     7.848     7.867     7.882     7.898     7.917     7.935     7.952     7.969     7.985     8.002     8.021     8.039     8.056     8.075     8.093     8.109     8.128     8.145     8.164     8.181     8.199     8.216     8.233     8.252     8.271     8.291     8.308     8.326     8.344     8.363     8.380     8.399     8.418     8.435     8.455     8.473     8.492     8.511     8.529     8.549     8.566     8.585     8.605     8.624     8.643     8.661     8.678     8.700     8.719     8.738     8.757     8.777     8.794     8.812     8.830     8.847     8.866     8.885     8.904     8.919     8.939     8.957     8.974     8.991     9.007     9.023     9.041     9.055     9.070     9.085     9.099     9.115     9.127     9.142     9.155     9.168     9.181     9.194     9.207     9.218     9.233     9.245     9.257     9.270     9.281     9.293     9.306     9.317     9.328     9.341     9.352     9.365     9.377     9.387     9.397     9.410     9.422     9.432     9.444     9.457     9.468     9.481     9.491     9.504     9.516     9.528     9.541     9.552     9.565     9.576     9.591     9.603     9.613     9.624     9.636     9.649     9.661     9.673     9.687     9.698     9.712     9.726     9.737     9.752     9.763     9.776     9.791     9.803     9.816     9.829     9.844     9.858     9.872     9.885     9.899     9.913     9.925     9.942     9.954     9.969     9.983     9.995    10.012    10.026    10.041    10.052    10.066    10.081    10.096    10.109    10.122    10.137    10.154    10.168    10.179    10.193    10.208    10.223    10.238    10.253    10.265    10.278    10.292    10.308    10.320    10.333    10.348    10.362    10.376    10.391    10.406    10.419    10.435    10.448    10.462    10.476    10.489    10.502    10.515    10.531    10.546    10.559    10.574    10.587    10.603    10.617    10.631    10.646    10.662    10.676    10.690    10.704    10.719    10.735    10.750    10.767    10.780    10.797    10.813    10.827    10.844    10.859    10.875    10.890    10.907    10.925    10.942    10.958    10.975    10.989    11.008    11.022    11.039    11.056    11.072    11.087    11.104    11.122    11.140    11.157    11.177    11.193    11.213    11.231    11.249    11.267    11.285    11.304    11.322    11.342    11.359    11.380    11.400    11.417    11.436    11.455    11.479    11.498    11.518    11.542    11.561    11.582    11.601    11.622    11.643    11.661    11.681    11.705    11.727    11.750    11.771    11.793    11.814    11.835    11.858    11.883    11.905    11.928    11.950    11.973    11.996    12.020    12.044    12.065    12.085    12.112    12.137    12.161    12.185    12.209    12.230    12.256    12.281    12.303    12.327    12.352    12.377    12.400    12.422    12.447    12.469    12.494    12.516    12.536    12.559    12.579    12.599    12.620    12.641    12.658    12.680    12.700    12.722    12.743    12.764    12.781    12.799    12.822    12.840    12.860    12.881    12.902    12.925    12.944    12.969    12.990    13.007    13.027    13.048    13.068    13.089    13.107    13.124    13.145    13.164    13.187    13.209    13.229    13.254    13.270    13.291    13.313    13.333    13.354    13.372    13.391    13.407    13.425    13.445    13.456    13.476    13.494    13.513    13.529    13.545    13.564    13.580    13.599    13.620    13.639    13.655    13.679    13.694    13.711    13.731    13.750    13.764    13.783    13.799    13.814    13.828    13.841    13.851    13.866    13.879    13.890    13.905    13.919    13.935    13.944    13.955    13.967    13.976    13.987    13.999    14.009    14.022    14.032    14.045    14.053    14.060    14.075    14.089    14.099    14.107    14.119    14.132    14.139    14.152    14.161    14.168    14.180    14.195    14.200    14.212    14.220    14.229    14.242    14.248    14.257    14.266    14.277    14.289    14.297    14.309    14.329    14.345    14.354    14.379    14.389    14.399    14.410    14.418    14.428    14.437    14.454    14.465    14.472    14.477    14.483    14.496    14.502    14.509    14.517    14.535    14.553    14.562    14.568    14.577    14.588    14.606    14.613    14.621    14.639    14.646    14.652    14.662    14.671    14.678    14.702    14.711    14.718    14.727    14.728    14.746    14.754    14.761    14.783    14.787    14.800    14.807    14.814    14.827    14.832    14.841    14.848    14.877    14.887    14.890    14.900    14.915    14.919    14.929    14.942    14.946    14.952    14.959    14.971    14.989    14.998    15.008    15.015    15.020    15.030    15.035    15.037    15.057    15.066    15.089    15.093    15.100    15.106    15.111    15.118    15.128    15.139    15.142    15.148    15.166    15.174    15.178    15.202    15.207    15.213    15.224    15.232    15.238    15.244    15.249    15.255    15.262    15.268    15.274    15.283    15.297    15.306    15.312    15.323    15.335    15.346    15.354    15.361    15.368    15.376    15.383    15.409    15.415    15.437    15.442    15.448    15.461    15.468    15.476    15.481    15.488    15.496    15.512    15.523    15.526    15.535    15.541    15.547    15.555    15.560    15.565    15.569    15.574    15.575    15.576    15.576    15.576    15.576    15.576    15.576    15.575    15.572    15.569    15.567    15.562    15.557    15.550    15.544    15.533    15.525    15.516    15.505    15.499    15.493    15.481    15.476    15.468    15.461    15.455    15.444    15.439    15.430    15.421    15.415    15.402    15.376    15.368    15.363    15.358    15.349    15.342    15.335    15.323    15.314    15.305    15.293    15.287    15.280    15.276    15.262    15.257    15.244    15.239    15.230    15.225    15.216    15.208    15.202    15.191    15.186    15.180    15.176    15.165    15.157    15.148    15.137    15.133    15.116    15.109    15.104    15.098    15.089    15.082    15.065    15.059    15.055    15.033    15.033    15.026    15.016    15.005    14.992    14.971    14.968    14.963    14.957    14.950    14.943
     5.129     5.133     5.129     5.108     5.116     5.080     5.073     5.080     5.073     5.074     5.073     5.081     5.131     5.115     5.081     5.116     5.057     5.132     5.114     5.081     5.114     5.081     5.113     5.117     5.080     5.073     5.080     5.060     5.064     5.059     5.080     5.057     5.064     5.059     5.080     5.073     5.080     5.074     5.081     5.114     5.074     5.081     5.087     5.080     5.073     5.080     5.074     5.081     5.120     5.114     5.108     5.115     5.133     5.108     5.074     5.081     5.074     5.081     5.073     5.080     5.057     5.050     5.055     5.050     5.055     5.049     5.055     5.113     5.106     5.087     5.080     5.073     5.081     5.114     5.074     5.080     5.061     5.055     5.062     5.081     5.080     5.074     5.080     5.085     5.078     5.081     5.085     5.078     5.071     5.078     5.074     5.113     5.117     5.108     5.087     5.080     5.073     5.080     5.116     5.108     5.117     5.085     5.117     5.055     5.074     5.081     5.117     5.110     5.118     5.110     5.087     5.080     5.060     5.080     5.061     5.080     5.073     5.080     5.073     5.080     5.074     5.113     5.080     5.074     5.120     5.129     5.114     5.120     5.114     5.116     5.108     5.115     5.108     5.115     5.150     5.152     5.114     5.081     5.087     5.081     5.114     5.108     5.131     5.137     5.133     5.139     5.146     5.139     5.146     5.137     5.146     5.139     5.146     5.114     5.146     5.157     5.168     5.163     5.169     5.165     5.185     5.165     5.181     5.167     5.173     5.168     5.198     5.188     5.200     5.173     5.169     5.171     5.168     5.163     5.167     5.161     5.185     5.192     5.163     5.169     5.188     5.192     5.188     5.196     5.188     5.198     5.192     5.198     5.192     5.196     5.194     5.192     5.196     5.204     5.221     5.214     5.206     5.212     5.207     5.226     5.228     5.221     5.225     5.225     5.230     5.200     5.204     5.194     5.204     5.228     5.209     5.231     5.206     5.212     5.206     5.214     5.217     5.223     5.228     5.223     5.225     5.209     5.212     5.204     5.211     5.217     5.207     5.200     5.207     5.200     5.194     5.200     5.223     5.218     5.212     5.204     5.211     5.211     5.225     5.204     5.212     5.202     5.211     5.204     5.211     5.221     5.217     5.209     5.200     5.221     5.206     5.223     5.230     5.207     5.204     5.207     5.204     5.204     5.206     5.202     5.220     5.198     5.200     5.223     5.206     5.214     5.188     5.216     5.212     5.185     5.188     5.188     5.192     5.192     5.190     5.190     5.182     5.198     5.196     5.202     5.196     5.182     5.171     5.170     5.177     5.179     5.180     5.173     5.168     5.181     5.185     5.171     5.166     5.185     5.185     5.185     5.169     5.165     5.171     5.172     5.170     5.166     5.171     5.155     5.148     5.157     5.168     5.154     5.161     5.154     5.161     5.144     5.143     5.137     5.144     5.139     5.137     5.144     5.141     5.146     5.141     5.146     5.139     5.146     5.150     5.146     5.144     5.106     5.129     5.132     5.115     5.106     5.113     5.120     5.120     5.114     5.106     5.108     5.110     5.049     5.120     5.108     5.106     5.110     5.116     5.106     5.113     5.118     5.090     5.117     5.106     5.057     5.113     5.117     5.110     5.104     5.061     5.066     5.104     5.065     5.115     5.106     5.116     5.113     5.113     5.106     5.113     5.110     5.106     5.104     5.106     5.113     5.074     5.081     5.062     5.055     5.049     5.016     5.021     4.987     4.943     4.943     4.942     4.940     4.933     4.931     4.931     4.929     4.929     4.929     4.931     4.931     4.940     4.940     4.940     4.940     4.940     4.931     4.931     4.929     4.929     4.929     4.931     4.931     4.938     4.940     4.942     5.049     5.048     4.942     4.940     4.940     4.933     4.931     4.929     4.929     4.929     4.931     4.931     4.933     4.940     4.942     4.943     4.981     5.016     5.081     5.115     5.108     5.115     5.094     5.114     5.106     5.099     5.104     5.102     5.104     5.114     5.093     5.114     5.108     5.090     5.085     5.089     5.108     5.090     5.076     5.094     5.102     5.104     5.102     5.091     5.094     5.098     5.087     5.081     5.086     5.081     5.048     5.054     5.048     5.055     5.114     5.110     5.115     5.113     5.118     5.114     5.139     5.131     5.081     5.129     5.083     5.086     5.085     5.089     5.090     5.120     5.090     5.120     5.104     5.104     5.106     5.102     5.114     5.118     5.114     5.122     5.114     5.089     5.085     5.139     5.129     5.139     5.097     5.137     5.131     5.108     5.116     5.124     5.148     5.137     5.132     5.139     5.146     5.139     5.144     5.139     5.139     5.139     5.166     5.114     5.159     5.163     5.161     5.155     5.161     5.159     5.161     5.166     5.161     5.141     5.148     5.161     5.166     5.169     5.177     5.139     5.185     5.141     5.146     5.188     5.190     5.190     5.192     5.194     5.192     5.188     5.185     5.178     5.179     5.170     5.166     5.172     5.168     5.165     5.198     5.198     5.181     5.200     5.206     5.183     5.207     5.212     5.206     5.198     5.212     5.206     5.202     5.204     5.211     5.204     5.190     5.204     5.211     5.198     5.206     5.206     5.211     5.206     5.211     5.247     5.241     5.244     5.246     5.241     5.246     5.233     5.241     5.253     5.254     5.250     5.254     5.256     5.250     5.256     5.254     5.256     5.253     5.237     5.261     5.260     5.249     5.241     5.266     5.239     5.259     5.253     5.266     5.250     5.247     5.253     5.258     5.253     5.259     5.260     5.265     5.299     5.292     5.287     5.294     5.347     5.342     5.301     5.296     5.299     5.343     5.296     5.339     5.339     5.342     5.339     5.342     5.327     5.330     5.335     5.339     5.342     5.337     5.342     5.380     5.382     5.353     5.382     5.380     5.380     5.374     5.379     5.374     5.374     5.380     5.385     5.388     5.383     5.389     5.392     5.375     5.380     5.375     5.383     5.377     5.380     5.425     5.427     5.430     5.430     5.432     5.429     5.422     5.403     5.412     5.407     5.407     5.414     5.455     5.427     5.449     5.452     5.448     5.446     5.455     5.441     5.459     5.464     5.470     5.470     5.470     5.471     5.473     5.473     5.473     5.477     5.480     5.480     5.483     5.485     5.485     5.485     5.487     5.487     5.487     5.490     5.491     5.493     5.493     5.494     5.494     5.496     5.499     5.500     5.502     5.504     5.507     5.509     5.509     5.513     5.511     5.511     5.518     5.520     5.525     5.527     5.527     5.528     5.531     5.535     5.535     5.537     5.540     5.541     5.543     5.546     5.546     5.547     5.549     5.550     5.554     5.554     5.558     5.558     5.558     5.561     5.563     5.564     5.566     5.568     5.571     5.573     5.575     5.578     5.579     5.581     5.583     5.585     5.589     5.591     5.594     5.597     5.600     5.603     5.606     5.608     5.611     5.614     5.619     5.620     5.626     5.627     5.630     5.635     5.639     5.644     5.647     5.653     5.659     5.664     5.670     5.676     5.682     5.685     5.689     5.691     5.691     5.693     5.695     5.695     5.696     5.696     5.696     5.698     5.698     5.698     5.700     5.700     5.702     5.703     5.703     5.705     5.707     5.707     5.708     5.710     5.712     5.714     5.715     5.719     5.718     5.719     5.721     5.724     5.725     5.727     5.729     5.732     5.733     5.735     5.735     5.738     5.739     5.741     5.744     5.746     5.748     5.749     5.750     5.753     5.755     5.758     5.759     5.761     5.764     5.766     5.769     5.770     5.772     5.773     5.776     5.779     5.782     5.783     5.785     5.789     5.790     5.793     5.795     5.798     5.799     5.802     5.806     5.808     5.810     5.811     5.815     5.817     5.819     5.822     5.824     5.827     5.828     5.830     5.832     5.835     5.836     5.839     5.840     5.843     5.845     5.847     5.849     5.852     5.854     5.855     5.859     5.861     5.863     5.866     5.868     5.869     5.872     5.874     5.874     5.877     5.880     5.881     5.882     5.883     5.885     5.889     5.890     5.893     5.893     5.895     5.898     5.900     5.902     5.904     5.905     5.907     5.908     5.910     5.913     5.915     5.916     5.920     5.922     5.923     5.925     5.928     5.930     5.931     5.933     5.935     5.939     5.939     5.942     5.944     5.945     5.946     5.948     5.950     5.954     5.955     5.958     5.961     5.963     5.966     5.969     5.970     5.974     5.975     5.978     5.980     5.982     5.985     5.988     5.990     5.993     5.994     5.997     6.002     6.003     6.005     6.008     6.013     6.015     6.018     6.020     6.022     6.025     6.027     6.029     6.032     6.035     6.039     6.039     6.040     6.044     6.047     6.049     6.050     6.054     6.056     6.056     6.057     6.059     6.060     6.062     6.063     6.065     6.066     6.068     6.070     6.072     6.073     6.075     6.076     6.078     6.078     6.080     6.081     6.083     6.085     6.087     6.089     6.091     6.093     6.095     6.096     6.102     6.104     6.104     6.105     6.107     6.112     6.112     6.113     6.114     6.119     6.123     6.124     6.128     6.129     6.131     6.135     6.136     6.139     6.141     6.143     6.144     6.146     6.149     6.150     6.155     6.157     6.160     6.160     6.163     6.164     6.171     6.172     6.180     6.180     6.182     6.185     6.187     6.188     6.191     6.193     6.195     6.198     6.202     6.206     6.209     6.213     6.220     6.222     6.225     6.227     6.231     6.235     6.237     6.240     6.243     6.245     6.247     6.252     6.255     6.258     6.262     6.265     6.269     6.272     6.275     6.279     6.283     6.286     6.289     6.292     6.297     6.300     6.305     6.308     6.311     6.314     6.319     6.322     6.325     6.330     6.333     6.338     6.341     6.344     6.349     6.352     6.357     6.362     6.367     6.371     6.374     6.378     6.380     6.383     6.389     6.394     6.399     6.404     6.408     6.413     6.416     6.422     6.426     6.431     6.436     6.441     6.446     6.450     6.456     6.460     6.464     6.470     6.476     6.481     6.486     6.491     6.495     6.499     6.504     6.510     6.515     6.521     6.525     6.531     6.535     6.541     6.546     6.552     6.559     6.564     6.569     6.574     6.581     6.587     6.593     6.602     6.608     6.615     6.623     6.631     6.640     6.650     6.659     6.670     6.682     6.693     6.706     6.718     6.732     6.743     6.755     6.768     6.781     6.795     6.811     6.825     6.842     6.858     6.875     6.892     6.908     6.926     6.943     6.961     6.980     6.999     7.019     7.040     7.061     7.083     7.104     7.123     7.143     7.161     7.181     7.198     7.217     7.235     7.254     7.272     7.292     7.310     7.330     7.347     7.365     7.383     7.402     7.420     7.439     7.457     7.476     7.494     7.514     7.535     7.554     7.574     7.593     7.612     7.631     7.650     7.670     7.689     7.706     7.725     7.744     7.763     7.781     7.798     7.815     7.832     7.850     7.867     7.885     7.902     7.918     7.935     7.954     7.970     7.987     8.005     8.021     8.039     8.056     8.075     8.091     8.109     8.128     8.147     8.164     8.179     8.198     8.215     8.232     8.252     8.268     8.287     8.306     8.326     8.342     8.361     8.379     8.396     8.415     8.433     8.452     8.471     8.489     8.509     8.525     8.544     8.563     8.580     8.600     8.619     8.637     8.656     8.675     8.696     8.714     8.735     8.753     8.771     8.791     8.809     8.827     8.845     8.862     8.881     8.899     8.917     8.933     8.953     8.970     8.987     9.006     9.022     9.039     9.055     9.070     9.086     9.100     9.116     9.130     9.145     9.159     9.173     9.185     9.199     9.214     9.226     9.237     9.250     9.263     9.278     9.289     9.302     9.314     9.326     9.336     9.349     9.360     9.373     9.385     9.396     9.407     9.420     9.431     9.444     9.455     9.466     9.478     9.489     9.500     9.514     9.526     9.537     9.550     9.563     9.573     9.585     9.596     9.609     9.622     9.633     9.645     9.657     9.669     9.682     9.694     9.708     9.720     9.733     9.745     9.757     9.771     9.783     9.796     9.809     9.822     9.837     9.849     9.865     9.878     9.894     9.905     9.919     9.931     9.945     9.960     9.974     9.988    10.004    10.019    10.030    10.045    10.059    10.072    10.089    10.102    10.117    10.130    10.144    10.158    10.174    10.186    10.200    10.214    10.227    10.243    10.257    10.272    10.287    10.299    10.311    10.327    10.339    10.354    10.366    10.381    10.394    10.409    10.423    10.437    10.451    10.469    10.481    10.492    10.507    10.523    10.533    10.548    10.566    10.580    10.594    10.607    10.622    10.635    10.648    10.664    10.678    10.694    10.709    10.721    10.737    10.753    10.768    10.782    10.800    10.815    10.831    10.846    10.861    10.879    10.894    10.909    10.925    10.943    10.958    10.977    10.991    11.008    11.024    11.039    11.056    11.074    11.089    11.105    11.123    11.140    11.159    11.175    11.193    11.211    11.229    11.249    11.264    11.285    11.301    11.320    11.340    11.359    11.377    11.398    11.418    11.435    11.455    11.476    11.495    11.517    11.536    11.557    11.578    11.598    11.618    11.640    11.656    11.678    11.698    11.721    11.745    11.766    11.788    11.809    11.827    11.850    11.875    11.896    11.920    11.944    11.966    11.987    12.011    12.035    12.059    12.079    12.103    12.127    12.153    12.177    12.198    12.223    12.249    12.270    12.294    12.320    12.342    12.367    12.389    12.413    12.439    12.463    12.485    12.507    12.531    12.554    12.574    12.591    12.615    12.637    12.657    12.676    12.696    12.717    12.735    12.757    12.777    12.796    12.815    12.839    12.854    12.879    12.896    12.918    12.939    12.959    12.982    13.006    13.021    13.043    13.062    13.083    13.104    13.122    13.143    13.164    13.185    13.207    13.230    13.252    13.270    13.289    13.309    13.330    13.352    13.372    13.393    13.410    13.427    13.444    13.461    13.478    13.495    13.511    13.530    13.550    13.566    13.585    13.604    13.622    13.637    13.656    13.674    13.691    13.709    13.725    13.742    13.757    13.770    13.785    13.797    13.811    13.822    13.835    13.851    13.863    13.877    13.890    13.904    13.916    13.927    13.939    13.951    13.962    13.972    13.981    13.991    14.004    14.017    14.028    14.038    14.050    14.062    14.074    14.085    14.094    14.102    14.114    14.124    14.136    14.148    14.159    14.165    14.171    14.182    14.195    14.205    14.209    14.222    14.231    14.243    14.254    14.261    14.269    14.283    14.292    14.304    14.316    14.332    14.352    14.359    14.383    14.397    14.406    14.415    14.423    14.427    14.446    14.460    14.470    14.473    14.480    14.490    14.499    14.506    14.515    14.519    14.544    14.558    14.567    14.575    14.583    14.599    14.609    14.624    14.633    14.642    14.650    14.664    14.672    14.678    14.700    14.705    14.716    14.723    14.730    14.744    14.754    14.757    14.766    14.792    14.800    14.804    14.814    14.825    14.831    14.837    14.846    14.876    14.881    14.887    14.896    14.916    14.919    14.932    14.940    14.946    14.952    14.961    14.965    14.991    14.996    15.005    15.019    15.024    15.030    15.037    15.043    15.052    15.063    15.079    15.095    15.102    15.107    15.111    15.118    15.130    15.137    15.142    15.150    15.165    15.172    15.178    15.192    15.208    15.210    15.219    15.232    15.236    15.242    15.248    15.255    15.262    15.270    15.276    15.281    15.293    15.305    15.311    15.321    15.327    15.346    15.354    15.359    15.366    15.370    15.388    15.404    15.416    15.435    15.442    15.448    15.457    15.468    15.474    15.481    15.486    15.502    15.507    15.518    15.525    15.535    15.539    15.545    15.557    15.560    15.565    15.569    15.574    15.575    15.576    15.576    15.575    15.576    15.576    15.575    15.575    15.572    15.569    15.568    15.564    15.559    15.553    15.547    15.533    15.526    15.514    15.507    15.499    15.493    15.486    15.479    15.472    15.462    15.455    15.444    15.439    15.431    15.424    15.413    15.402    15.377    15.372    15.366    15.359    15.352    15.343    15.335    15.323    15.312    15.306    15.295    15.288    15.285    15.279    15.264    15.255    15.248    15.238    15.232    15.225    15.219    15.208    15.204    15.196    15.191    15.182    15.176    15.169    15.160    15.146    15.141    15.130    15.126    15.112    15.106    15.100    15.092    15.085    15.080    15.063    15.061    15.054    15.032    15.026    15.022    15.019    14.996    14.985    14.971    14.967    14.961    14.954    14.946
     5.154     5.146     5.137     5.129     5.081     5.074     5.080     5.073     5.074     5.073     5.080     5.117     5.115     5.108     5.115     5.083     5.118     5.057     5.120     5.114     5.081     5.074     5.081     5.113     5.116     5.080     5.073     5.080     5.073     5.065     5.060     5.080     5.057     5.080     5.059     5.080     5.074     5.081     5.114     5.114     5.080     5.073     5.080     5.073     5.080     5.087     5.081     5.117     5.114     5.081     5.087     5.137     5.139     5.087     5.080     5.087     5.081     5.076     5.081     5.073     5.080     5.057     5.050     5.057     5.050     5.055     5.113     5.129     5.108     5.118     5.073     5.080     5.113     5.118     5.081     5.074     5.080     5.073     5.080     5.089     5.073     5.080     5.086     5.080     5.085     5.080     5.083     5.085     5.080     5.074     5.080     5.074     5.113     5.118     5.106     5.074     5.080     5.115     5.108     5.116     5.108     5.117     5.057     5.049     5.055     5.050     5.081     5.117     5.110     5.117     5.081     5.073     5.080     5.060     5.055     5.060     5.080     5.073     5.080     5.073     5.081     5.080     5.073     5.080     5.115     5.125     5.120     5.114     5.120     5.110     5.117     5.108     5.116     5.139     5.165     5.129     5.106     5.114     5.106     5.115     5.108     5.131     5.113     5.133     5.139     5.146     5.139     5.146     5.139     5.146     5.139     5.146     5.139     5.146     5.141     5.163     5.192     5.169     5.163     5.155     5.163     5.185     5.166     5.173     5.167     5.182     5.188     5.180     5.174     5.168     5.163     5.168     5.173     5.168     5.163     5.169     5.190     5.202     5.168     5.204     5.188     5.206     5.194     5.206     5.202     5.206     5.198     5.192     5.196     5.204     5.194     5.202     5.200     5.206     5.212     5.206     5.212     5.206     5.214     5.221     5.230     5.231     5.228     5.231     5.226     5.206     5.200     5.206     5.235     5.212     5.206     5.211     5.216     5.207     5.212     5.231     5.233     5.226     5.206     5.200     5.206     5.212     5.206     5.211     5.206     5.230     5.200     5.206     5.200     5.207     5.202     5.223     5.204     5.223     5.206     5.212     5.230     5.233     5.231     5.230     5.226     5.211     5.204     5.198     5.220     5.216     5.223     5.216     5.223     5.228     5.231     5.214     5.194     5.200     5.196     5.204     5.202     5.198     5.190     5.196     5.216     5.220     5.211     5.207     5.214     5.207     5.212     5.204     5.196     5.192     5.188     5.194     5.198     5.192     5.198     5.202     5.198     5.204     5.200     5.196     5.185     5.196     5.174     5.172     5.173     5.181     5.175     5.176     5.174     5.179     5.188     5.190     5.188     5.179     5.188     5.190     5.174     5.185     5.177     5.172     5.173     5.166     5.168     5.165     5.169     5.173     5.157     5.159     5.155     5.161     5.152     5.141     5.144     5.139     5.152     5.144     5.146     5.159     5.146     5.139     5.146     5.139     5.144     5.139     5.146     5.141     5.154     5.146     5.108     5.129     5.137     5.114     5.106     5.115     5.113     5.110     5.114     5.108     5.114     5.108     5.113     5.116     5.108     5.118     5.115     5.113     5.116     5.108     5.125     5.110     5.057     5.050     5.116     5.110     5.117     5.114     5.106     5.062     5.069     5.063     5.066     5.114     5.108     5.099     5.114     5.115     5.106     5.113     5.057     5.113     5.113     5.108     5.116     5.114     5.106     5.073     5.057     5.048     5.016     5.021     4.988     4.944     4.943     4.943     4.942     4.940     4.933     4.933     4.933     4.940     4.940     4.942     4.942     4.942     4.943     4.942     4.942     4.940     4.940     4.940     4.940     4.940     4.940     4.940     4.942     4.942     4.987     5.057     5.057     4.987     4.943     4.942     4.940     4.940     4.940     4.933     4.940     4.940     4.942     4.942     4.943     4.987     4.983     5.014     5.106     5.116     5.110     5.117     5.094     5.098     5.113     5.116     5.108     5.118     5.113     5.106     5.104     5.104     5.113     5.108     5.094     5.091     5.110     5.115     5.110     5.094     5.106     5.108     5.102     5.104     5.087     5.104     5.091     5.091     5.095     5.091     5.089     5.055     5.048     5.055     5.073     5.108     5.127     5.120     5.110     5.141     5.124     5.074     5.120     5.143     5.085     5.089     5.085     5.090     5.087     5.094     5.122     5.118     5.113     5.122     5.104     5.113     5.106     5.093     5.097     5.120     5.085     5.139     5.132     5.087     5.146     5.139     5.095     5.125     5.133     5.110     5.117     5.110     5.146     5.155     5.152     5.129     5.132     5.139     5.146     5.150     5.146     5.146     5.152     5.163     5.166     5.159     5.115     5.163     5.161     5.165     5.161     5.165     5.165     5.171     5.165     5.174     5.168     5.171     5.180     5.139     5.175     5.139     5.148     5.154     5.194     5.139     5.194     5.198     5.148     5.188     5.188     5.185     5.185     5.182     5.173     5.169     5.196     5.206     5.200     5.169     5.172     5.168     5.204     5.194     5.211     5.214     5.207     5.196     5.217     5.204     5.212     5.207     5.212     5.206     5.198     5.194     5.207     5.200     5.194     5.200     5.209     5.207     5.249     5.206     5.251     5.249     5.251     5.251     5.244     5.249     5.251     5.246     5.237     5.255     5.246     5.250     5.260     5.247     5.253     5.260     5.254     5.249     5.265     5.266     5.246     5.253     5.273     5.239     5.244     5.241     5.270     5.253     5.256     5.265     5.264     5.260     5.255     5.260     5.256     5.251     5.256     5.299     5.350     5.343     5.294     5.287     5.287     5.289     5.289     5.296     5.292     5.331     5.335     5.337     5.340     5.340     5.342     5.343     5.340     5.345     5.337     5.342     5.382     5.385     5.386     5.355     5.386     5.385     5.379     5.382     5.385     5.382     5.382     5.389     5.388     5.391     5.388     5.386     5.396     5.383     5.375     5.416     5.420     5.383     5.414     5.429     5.433     5.435     5.437     5.435     5.435     5.414     5.407     5.409     5.412     5.410     5.418     5.453     5.432     5.453     5.453     5.449     5.456     5.461     5.467     5.465     5.468     5.471     5.470     5.473     5.474     5.474     5.477     5.479     5.480     5.480     5.487     5.485     5.487     5.488     5.488     5.490     5.488     5.493     5.496     5.494     5.497     5.500     5.499     5.499     5.499     5.502     5.504     5.506     5.507     5.513     5.511     5.515     5.516     5.521     5.520     5.524     5.523     5.530     5.531     5.531     5.535     5.537     5.540     5.541     5.540     5.543     5.544     5.546     5.549     5.550     5.550     5.554     5.554     5.558     5.558     5.561     5.561     5.563     5.566     5.567     5.568     5.571     5.573     5.575     5.576     5.578     5.581     5.583     5.585     5.587     5.591     5.592     5.596     5.599     5.600     5.604     5.607     5.610     5.614     5.616     5.619     5.622     5.626     5.629     5.632     5.635     5.639     5.644     5.649     5.653     5.658     5.662     5.670     5.676     5.682     5.687     5.693     5.695     5.696     5.698     5.700     5.702     5.702     5.702     5.703     5.703     5.703     5.705     5.705     5.705     5.705     5.707     5.708     5.708     5.710     5.710     5.712     5.714     5.715     5.717     5.720     5.721     5.722     5.726     5.728     5.727     5.731     5.731     5.733     5.735     5.738     5.739     5.739     5.741     5.744     5.744     5.746     5.748     5.749     5.752     5.755     5.756     5.756     5.759     5.761     5.764     5.767     5.769     5.770     5.773     5.774     5.776     5.779     5.780     5.783     5.785     5.789     5.790     5.793     5.795     5.798     5.799     5.802     5.804     5.806     5.810     5.811     5.813     5.817     5.820     5.822     5.824     5.825     5.828     5.830     5.832     5.833     5.836     5.838     5.840     5.842     5.845     5.846     5.849     5.850     5.854     5.855     5.859     5.861     5.863     5.866     5.868     5.869     5.871     5.873     5.876     5.878     5.880     5.882     5.882     5.885     5.887     5.889     5.890     5.892     5.895     5.896     5.898     5.900     5.902     5.905     5.905     5.908     5.910     5.912     5.913     5.915     5.918     5.920     5.922     5.923     5.926     5.928     5.930     5.933     5.935     5.935     5.937     5.939     5.944     5.945     5.946     5.948     5.949     5.952     5.954     5.957     5.960     5.961     5.963     5.966     5.969     5.970     5.974     5.975     5.977     5.980     5.983     5.985     5.986     5.990     5.991     5.994     5.997     5.999     6.003     6.007     6.008     6.012     6.013     6.018     6.020     6.021     6.024     6.027     6.028     6.031     6.033     6.037     6.039     6.042     6.044     6.046     6.049     6.054     6.054     6.056     6.057     6.059     6.060     6.063     6.063     6.065     6.066     6.068     6.070     6.072     6.073     6.075     6.076     6.078     6.080     6.081     6.081     6.083     6.085     6.087     6.089     6.091     6.093     6.095     6.096     6.101     6.103     6.105     6.108     6.110     6.112     6.114     6.119     6.115     6.119     6.121     6.121     6.124     6.128     6.129     6.133     6.135     6.136     6.139     6.141     6.143     6.146     6.147     6.149     6.152     6.154     6.157     6.160     6.161     6.163     6.166     6.171     6.174     6.179     6.180     6.185     6.187     6.188     6.190     6.191     6.193     6.196     6.198     6.199     6.204     6.207     6.211     6.218     6.222     6.224     6.227     6.229     6.232     6.235     6.237     6.240     6.244     6.247     6.250     6.254     6.257     6.260     6.265     6.266     6.270     6.274     6.277     6.280     6.283     6.288     6.291     6.294     6.297     6.302     6.305     6.309     6.312     6.315     6.319     6.324     6.327     6.330     6.335     6.338     6.341     6.346     6.349     6.353     6.358     6.362     6.367     6.371     6.374     6.376     6.380     6.385     6.389     6.394     6.399     6.404     6.407     6.411     6.416     6.422     6.426     6.431     6.436     6.441     6.446     6.450     6.456     6.460     6.465     6.470     6.476     6.479     6.486     6.493     6.497     6.499     6.505     6.510     6.515     6.521     6.525     6.531     6.537     6.541     6.546     6.552     6.559     6.566     6.569     6.576     6.581     6.588     6.595     6.602     6.608     6.615     6.623     6.631     6.640     6.648     6.658     6.668     6.679     6.692     6.704     6.715     6.728     6.740     6.754     6.766     6.779     6.792     6.806     6.821     6.837     6.853     6.871     6.887     6.903     6.921     6.940     6.957     6.975     6.994     7.014     7.035     7.056     7.079     7.102     7.123     7.143     7.162     7.181     7.199     7.219     7.236     7.255     7.273     7.292     7.310     7.330     7.348     7.366     7.383     7.402     7.420     7.439     7.457     7.476     7.493     7.513     7.533     7.552     7.571     7.590     7.611     7.629     7.648     7.667     7.685     7.705     7.724     7.742     7.761     7.779     7.798     7.816     7.833     7.852     7.868     7.885     7.903     7.919     7.937     7.954     7.971     7.989     8.005     8.023     8.040     8.058     8.075     8.093     8.109     8.128     8.145     8.164     8.179     8.196     8.215     8.232     8.249     8.267     8.285     8.304     8.322     8.340     8.359     8.377     8.396     8.414     8.431     8.450     8.469     8.486     8.505     8.524     8.542     8.560     8.579     8.596     8.614     8.633     8.653     8.672     8.689     8.708     8.727     8.746     8.765     8.785     8.803     8.822     8.840     8.859     8.876     8.895     8.913     8.931     8.948     8.966     8.983     9.002     9.018     9.035     9.051     9.069     9.086     9.102     9.116     9.131     9.146     9.160     9.175     9.189     9.204     9.218     9.231     9.244     9.257     9.270     9.282     9.296     9.308     9.320     9.333     9.345     9.355     9.370     9.381     9.394     9.405     9.416     9.429     9.441     9.452     9.465     9.476     9.487     9.498     9.511     9.524     9.533     9.546     9.557     9.571     9.583     9.595     9.607     9.618     9.631     9.643     9.654     9.667     9.678     9.691     9.704     9.714     9.728     9.741     9.754     9.765     9.780     9.793     9.804     9.817     9.831     9.843     9.858     9.872     9.883     9.899     9.913     9.926     9.940     9.954     9.969     9.981     9.992    10.009    10.022    10.038    10.049    10.064    10.079    10.096    10.107    10.123    10.139    10.150    10.164    10.177    10.193    10.206    10.219    10.233    10.246    10.262    10.274    10.290    10.306    10.317    10.331    10.346    10.359    10.374    10.386    10.400    10.415    10.430    10.445    10.457    10.469    10.485    10.500    10.515    10.525    10.542    10.554    10.569    10.583    10.597    10.613    10.626    10.639    10.654    10.669    10.683    10.697    10.712    10.725    10.740    10.757    10.772    10.785    10.802    10.819    10.835    10.850    10.864    10.881    10.897    10.913    10.928    10.943    10.960    10.977    10.994    11.012    11.028    11.044    11.057    11.074    11.091    11.107    11.123    11.141    11.159    11.177    11.193    11.212    11.231    11.249    11.264    11.283    11.301    11.320    11.337    11.357    11.377    11.396    11.414    11.435    11.455    11.471    11.493    11.514    11.533    11.554    11.572    11.594    11.615    11.636    11.656    11.676    11.697    11.718    11.740    11.760    11.781    11.802    11.829    11.846    11.870    11.891    11.914    11.938    11.960    11.981    12.003    12.025    12.050    12.070    12.094    12.119    12.143    12.168    12.190    12.212    12.237    12.262    12.287    12.308    12.330    12.357    12.381    12.406    12.428    12.454    12.475    12.500    12.519    12.544    12.567    12.590    12.612    12.630    12.650    12.673    12.693    12.713    12.733    12.752    12.775    12.792    12.812    12.832    12.852    12.872    12.892    12.910    12.931    12.954    12.974    12.994    13.015    13.037    13.054    13.076    13.099    13.121    13.142    13.162    13.183    13.204    13.225    13.247    13.269    13.291    13.308    13.330    13.345    13.367    13.390    13.408    13.429    13.445    13.463    13.480    13.498    13.519    13.532    13.550    13.569    13.587    13.604    13.622    13.633    13.653    13.670    13.686    13.702    13.715    13.730    13.744    13.757    13.768    13.785    13.794    13.806    13.820    13.835    13.850    13.860    13.875    13.886    13.899    13.911    13.919    13.931    13.944    13.953    13.966    13.976    13.990    13.999    14.013    14.024    14.033    14.043    14.057    14.067    14.079    14.087    14.098    14.107    14.120    14.132    14.141    14.154    14.159    14.172    14.174    14.191    14.198    14.211    14.218    14.229    14.237    14.243    14.254    14.264    14.278    14.292    14.297    14.307    14.318    14.337    14.356    14.363    14.389    14.402    14.410    14.418    14.430    14.435    14.456    14.463    14.473    14.479    14.485    14.497    14.504    14.511    14.521    14.537    14.549    14.562    14.574    14.581    14.594    14.611    14.620    14.629    14.637    14.648    14.669    14.674    14.680    14.696    14.702    14.714    14.725    14.728    14.738    14.752    14.757    14.763    14.789    14.798    14.808    14.814    14.817    14.832    14.839    14.850    14.864    14.883    14.887    14.895    14.909    14.919    14.922    14.937    14.950    14.952    14.959    14.963    14.985    14.994    15.005    15.020    15.022    15.030    15.039    15.044    15.054    15.065    15.066    15.085    15.104    15.107    15.112    15.119    15.130    15.137    15.142    15.150    15.164    15.172    15.178    15.187    15.202    15.210    15.219    15.232    15.236    15.241    15.249    15.257    15.262    15.270    15.274    15.283    15.290    15.303    15.312    15.321    15.329    15.340    15.352    15.358    15.366    15.370    15.377    15.404    15.408    15.435    15.442    15.446    15.455    15.464    15.474    15.481    15.488    15.502    15.505    15.516    15.526    15.533    15.538    15.550    15.557    15.562    15.565    15.569    15.572    15.575    15.576    15.575    15.575    15.575    15.575    15.575    15.575    15.572    15.569    15.567    15.564    15.560    15.555    15.548    15.533    15.526    15.516    15.509    15.499    15.493    15.488    15.479    15.474    15.466    15.449    15.444    15.439    15.435    15.422    15.411    15.402    15.381    15.376    15.368    15.361    15.354    15.346    15.337    15.326    15.315    15.305    15.297    15.292    15.285    15.280    15.266    15.257    15.252    15.245    15.236    15.227    15.220    15.210    15.207    15.199    15.194    15.182    15.180    15.170    15.161    15.148    15.139    15.132    15.125    15.118    15.111    15.100    15.095    15.089    15.076    15.075    15.063    15.057    15.037    15.028    15.028    15.026    15.004    14.991    14.976    14.972    14.963    14.956    14.948
     5.137     5.139     5.135     5.137     5.129     5.081     5.073     5.074     5.073     5.080     5.115     5.122     5.171     5.129     5.108     5.117     5.108     5.131     5.139     5.110     5.114     5.055     5.073     5.120     5.108     5.087     5.080     5.073     5.080     5.060     5.074     5.060     5.080     5.059     5.080     5.074     5.081     5.115     5.139     5.081     5.073     5.080     5.073     5.080     5.073     5.081     5.116     5.124     5.081     5.087     5.081     5.143     5.114     5.080     5.073     5.081     5.089     5.081     5.074     5.080     5.086     5.137     5.057     5.080     5.057     5.080     5.073     5.080     5.073     5.081     5.118     5.110     5.118     5.108     5.087     5.081     5.074     5.080     5.087     5.085     5.091     5.114     5.081     5.086     5.080     5.074     5.080     5.086     5.083     5.090     5.086     5.122     5.129     5.083     5.116     5.081     5.087     5.083     5.116     5.106     5.116     5.057     5.074     5.055     5.049     5.055     5.074     5.108     5.117     5.108     5.117     5.080     5.060     5.055     5.060     5.080     5.073     5.080     5.073     5.081     5.131     5.114     5.081     5.114     5.122     5.129     5.114     5.120     5.114     5.131     5.110     5.131     5.139     5.146     5.157     5.124     5.129     5.108     5.116     5.108     5.131     5.114     5.146     5.139     5.146     5.141     5.146     5.155     5.161     5.154     5.146     5.139     5.146     5.141     5.148     5.190     5.204     5.163     5.168     5.163     5.169     5.165     5.180     5.167     5.181     5.188     5.185     5.190     5.200     5.173     5.168     5.173     5.194     5.173     5.185     5.190     5.170     5.196     5.188     5.194     5.204     5.198     5.204     5.180     5.209     5.204     5.204     5.212     5.198     5.192     5.200     5.198     5.206     5.198     5.206     5.212     5.206     5.200     5.207     5.200     5.214     5.230     5.228     5.233     5.207     5.214     5.207     5.214     5.235     5.207     5.211     5.206     5.211     5.239     5.231     5.207     5.235     5.206     5.200     5.206     5.212     5.206     5.200     5.206     5.212     5.226     5.209     5.212     5.206     5.202     5.209     5.204     5.212     5.230     5.212     5.206     5.212     5.231     5.231     5.212     5.206     5.228     5.223     5.220     5.226     5.212     5.206     5.223     5.207     5.223     5.228     5.233     5.200     5.206     5.200     5.198     5.206     5.209     5.212     5.218     5.214     5.220     5.221     5.214     5.220     5.214     5.206     5.212     5.206     5.198     5.198     5.194     5.198     5.196     5.204     5.196     5.204     5.192     5.192     5.200     5.188     5.188     5.204     5.194     5.177     5.185     5.178     5.188     5.196     5.181     5.185     5.188     5.188     5.188     5.188     5.185     5.169     5.185     5.185     5.168     5.175     5.172     5.168     5.170     5.165     5.155     5.175     5.178     5.165     5.152     5.161     5.155     5.174     5.146     5.168     5.165     5.157     5.146     5.157     5.148     5.139     5.146     5.152     5.146     5.139     5.146     5.143     5.137     5.146     5.139     5.131     5.110     5.114     5.120     5.114     5.117     5.110     5.114     5.125     5.114     5.120     5.125     5.120     5.125     5.124     5.117     5.120     5.117     5.122     5.129     5.132     5.057     5.120     5.114     5.108     5.122     5.073     5.081     5.074     5.115     5.118     5.120     5.118     5.113     5.117     5.106     5.113     5.106     5.113     5.106     5.104     5.114     5.110     5.118     5.114     5.108     5.114     5.055     5.048     5.017     5.021     5.014     5.021     4.983     4.943     4.943     4.943     4.943     4.942     4.943     4.943     4.943     4.943     4.983     4.981     4.981     4.943     4.943     4.942     4.943     4.942     4.943     4.943     4.943     4.943     4.987     5.057     5.114     5.097     5.048     4.987     4.943     4.943     4.942     4.943     4.942     4.943     4.943     4.943     4.944     4.987     4.983     5.055     5.110     5.117     5.108     5.106     5.110     5.118     5.125     5.108     5.057     5.115     5.110     5.106     5.113     5.106     5.113     5.110     5.102     5.102     5.110     5.113     5.085     5.106     5.110     5.117     5.108     5.104     5.104     5.108     5.114     5.106     5.099     5.094     5.102     5.093     5.097     5.104     5.074     5.137     5.129     5.074     5.057     5.146     5.144     5.114     5.118     5.114     5.139     5.143     5.095     5.089     5.086     5.091     5.098     5.095     5.150     5.108     5.113     5.114     5.106     5.114     5.118     5.114     5.133     5.139     5.093     5.139     5.093     5.137     5.144     5.139     5.144     5.139     5.115     5.110     5.148     5.129     5.165     5.129     5.133     5.143     5.152     5.141     5.148     5.152     5.152     5.146     5.150     5.159     5.163     5.157     5.168     5.161     5.157     5.165     5.159     5.163     5.166     5.141     5.177     5.179     5.173     5.182     5.148     5.139     5.178     5.154     5.148     5.196     5.146     5.139     5.146     5.139     5.192     5.139     5.188     5.180     5.178     5.172     5.174     5.176     5.200     5.206     5.173     5.192     5.200     5.192     5.200     5.206     5.218     5.200     5.204     5.204     5.218     5.207     5.228     5.207     5.231     5.207     5.200     5.225     5.206     5.200     5.196     5.204     5.209     5.246     5.212     5.253     5.253     5.249     5.249     5.251     5.249     5.249     5.253     5.249     5.246     5.266     5.266     5.261     5.265     5.266     5.266     5.265     5.249     5.246     5.263     5.272     5.246     5.283     5.246     5.285     5.246     5.277     5.256     5.275     5.273     5.270     5.269     5.270     5.350     5.348     5.352     5.296     5.289     5.353     5.345     5.339     5.289     5.292     5.287     5.292     5.327     5.287     5.348     5.337     5.340     5.340     5.337     5.340     5.347     5.347     5.348     5.352     5.355     5.362     5.391     5.392     5.391     5.389     5.388     5.374     5.379     5.382     5.382     5.391     5.388     5.383     5.393     5.395     5.399     5.402     5.407     5.416     5.420     5.383     5.409     5.386     5.433     5.437     5.438     5.440     5.440     5.437     5.410     5.410     5.416     5.409     5.410     5.414     5.420     5.461     5.462     5.458     5.462     5.465     5.468     5.467     5.462     5.476     5.474     5.479     5.479     5.473     5.480     5.479     5.480     5.483     5.487     5.488     5.490     5.491     5.491     5.491     5.494     5.496     5.494     5.497     5.500     5.500     5.502     5.502     5.502     5.504     5.509     5.509     5.509     5.515     5.513     5.516     5.516     5.520     5.524     5.524     5.530     5.528     5.531     5.535     5.540     5.540     5.543     5.541     5.544     5.547     5.549     5.547     5.550     5.552     5.554     5.556     5.558     5.559     5.559     5.563     5.564     5.566     5.567     5.568     5.571     5.575     5.575     5.578     5.581     5.583     5.585     5.587     5.589     5.591     5.592     5.594     5.597     5.600     5.603     5.604     5.608     5.611     5.614     5.617     5.620     5.623     5.626     5.630     5.633     5.637     5.641     5.644     5.649     5.655     5.659     5.664     5.669     5.676     5.680     5.687     5.693     5.696     5.698     5.702     5.703     5.705     5.707     5.707     5.707     5.708     5.708     5.708     5.708     5.710     5.710     5.712     5.712     5.714     5.714     5.715     5.715     5.717     5.723     5.721     5.726     5.723     5.728     5.730     5.732     5.733     5.735     5.738     5.738     5.739     5.741     5.743     5.743     5.744     5.746     5.746     5.749     5.750     5.753     5.753     5.756     5.758     5.759     5.763     5.764     5.766     5.769     5.770     5.773     5.776     5.777     5.779     5.780     5.783     5.785     5.787     5.790     5.792     5.795     5.796     5.799     5.802     5.804     5.806     5.810     5.811     5.815     5.815     5.819     5.822     5.824     5.825     5.827     5.830     5.832     5.835     5.836     5.839     5.840     5.842     5.845     5.846     5.849     5.852     5.854     5.855     5.859     5.861     5.863     5.866     5.868     5.869     5.871     5.873     5.876     5.877     5.878     5.881     5.885     5.885     5.889     5.890     5.892     5.893     5.895     5.898     5.900     5.902     5.904     5.905     5.907     5.908     5.910     5.912     5.915     5.916     5.918     5.920     5.923     5.925     5.926     5.928     5.930     5.933     5.935     5.937     5.938     5.941     5.942     5.944     5.946     5.948     5.952     5.954     5.955     5.957     5.958     5.961     5.963     5.966     5.967     5.970     5.972     5.974     5.977     5.980     5.982     5.985     5.986     5.990     5.991     5.993     5.996     5.997     6.000     6.003     6.007     6.010     6.013     6.015     6.018     6.021     6.022     6.025     6.027     6.029     6.032     6.035     6.039     6.042     6.044     6.047     6.049     6.052     6.056     6.057     6.059     6.060     6.062     6.063     6.065     6.066     6.068     6.070     6.072     6.073     6.075     6.076     6.078     6.080     6.081     6.083     6.083     6.085     6.087     6.089     6.091     6.093     6.095     6.096     6.101     6.104     6.107     6.109     6.111     6.113     6.115     6.116     6.119     6.119     6.121     6.124     6.124     6.126     6.128     6.129     6.133     6.136     6.138     6.139     6.141     6.144     6.146     6.147     6.150     6.152     6.154     6.157     6.158     6.161     6.164     6.166     6.169     6.171     6.174     6.180     6.180     6.185     6.187     6.188     6.191     6.193     6.196     6.198     6.199     6.204     6.206     6.209     6.212     6.218     6.222     6.227     6.229     6.231     6.233     6.238     6.239     6.240     6.249     6.250     6.254     6.255     6.258     6.262     6.265     6.269     6.272     6.275     6.279     6.282     6.285     6.288     6.291     6.294     6.298     6.302     6.306     6.311     6.314     6.317     6.320     6.324     6.327     6.332     6.335     6.338     6.343     6.346     6.352     6.355     6.358     6.363     6.367     6.371     6.374     6.378     6.380     6.385     6.390     6.394     6.399     6.404     6.408     6.413     6.417     6.422     6.428     6.431     6.436     6.441     6.446     6.450     6.456     6.461     6.465     6.470     6.476     6.479     6.486     6.491     6.497     6.500     6.505     6.512     6.516     6.521     6.528     6.532     6.537     6.543     6.548     6.553     6.559     6.565     6.569     6.576     6.582     6.588     6.595     6.602     6.608     6.615     6.623     6.631     6.638     6.646     6.656     6.665     6.676     6.688     6.699     6.711     6.725     6.737     6.750     6.764     6.776     6.790     6.802     6.817     6.832     6.849     6.864     6.882     6.898     6.916     6.933     6.951     6.971     6.989     7.009     7.029     7.050     7.073     7.096     7.118     7.141     7.160     7.181     7.199     7.219     7.236     7.255     7.273     7.292     7.311     7.330     7.348     7.366     7.385     7.402     7.420     7.440     7.457     7.476     7.492     7.513     7.531     7.549     7.569     7.587     7.607     7.626     7.645     7.665     7.683     7.701     7.722     7.741     7.760     7.778     7.796     7.815     7.833     7.852     7.869     7.887     7.903     7.921     7.939     7.956     7.972     7.989     8.006     8.024     8.042     8.060     8.075     8.093     8.111     8.128     8.145     8.164     8.181     8.199     8.215     8.232     8.249     8.267     8.283     8.303     8.320     8.339     8.357     8.376     8.393     8.412     8.430     8.448     8.466     8.483     8.502     8.521     8.539     8.557     8.575     8.596     8.611     8.630     8.648     8.667     8.685     8.706     8.723     8.741     8.760     8.780     8.798     8.816     8.835     8.853     8.872     8.890     8.907     8.926     8.945     8.962     8.979     8.998     9.015     9.032     9.050     9.067     9.083     9.099     9.116     9.132     9.148     9.162     9.177     9.192     9.204     9.218     9.233     9.248     9.262     9.274     9.287     9.302     9.314     9.326     9.339     9.352     9.365     9.377     9.390     9.402     9.415     9.427     9.438     9.449     9.461     9.472     9.487     9.498     9.509     9.520     9.533     9.544     9.556     9.568     9.580     9.591     9.603     9.616     9.628     9.639     9.652     9.663     9.676     9.689     9.700     9.712     9.726     9.737     9.749     9.763     9.774     9.787     9.800     9.813     9.828     9.839     9.852     9.866     9.878     9.892     9.905     9.918     9.933     9.948     9.960     9.974     9.988    10.000    10.015    10.028    10.042    10.057    10.072    10.085    10.102    10.115    10.130    10.144    10.157    10.172    10.183    10.199    10.211    10.227    10.240    10.253    10.267    10.281    10.295    10.311    10.325    10.339    10.351    10.366    10.379    10.391    10.406    10.422    10.433    10.448    10.462    10.474    10.489    10.504    10.517    10.530    10.546    10.559    10.574    10.587    10.599    10.614    10.630    10.645    10.659    10.674    10.687    10.700    10.715    10.730    10.745    10.760    10.776    10.789    10.808    10.821    10.837    10.850    10.868    10.883    10.899    10.916    10.931    10.946    10.963    10.979    10.994    11.014    11.028    11.044    11.060    11.077    11.091    11.109    11.126    11.141    11.159    11.177    11.193    11.214    11.231    11.247    11.266    11.283    11.300    11.318    11.336    11.354    11.376    11.395    11.411    11.433    11.453    11.473    11.491    11.512    11.529    11.550    11.573    11.592    11.611    11.633    11.652    11.675    11.695    11.714    11.735    11.755    11.779    11.797    11.819    11.841    11.866    11.887    11.908    11.930    11.953    11.976    12.000    12.020    12.043    12.064    12.087    12.109    12.133    12.156    12.181    12.205    12.229    12.254    12.276    12.300    12.322    12.348    12.372    12.394    12.416    12.441    12.465    12.491    12.509    12.536    12.557    12.581    12.604    12.625    12.646    12.665    12.689    12.709    12.729    12.750    12.768    12.790    12.809    12.828    12.848    12.869    12.887    12.906    12.926    12.946    12.967    12.987    13.007    13.028    13.053    13.076    13.095    13.115    13.137    13.157    13.178    13.198    13.219    13.242    13.263    13.285    13.304    13.324    13.345    13.367    13.383    13.404    13.422    13.444    13.460    13.478    13.498    13.513    13.532    13.550    13.569    13.583    13.604    13.616    13.632    13.645    13.659    13.674    13.686    13.702    13.715    13.725    13.739    13.753    13.764    13.777    13.793    13.805    13.820    13.833    13.846    13.856    13.868    13.879    13.892    13.902    13.913    13.923    13.937    13.948    13.956    13.969    13.979    13.994    14.006    14.022    14.030    14.038    14.050    14.062    14.074    14.083    14.094    14.104    14.113    14.126    14.135    14.145    14.154    14.167    14.176    14.187    14.195    14.208    14.216    14.226    14.233    14.242    14.250    14.259    14.269    14.285    14.290    14.304    14.314    14.318    14.342    14.357    14.365    14.390    14.404    14.415    14.421    14.435    14.454    14.462    14.470    14.477    14.485    14.493    14.504    14.509    14.517    14.537    14.544    14.555    14.572    14.581    14.591    14.606    14.617    14.624    14.635    14.644    14.671    14.676    14.683    14.694    14.702    14.711    14.722    14.728    14.738    14.749    14.757    14.761    14.785    14.796    14.800    14.817    14.827    14.832    14.839    14.848    14.860    14.881    14.885    14.888    14.903    14.923    14.928    14.931    14.945    14.952    14.959    14.963    14.985    14.989    15.000    15.009    15.026    15.032    15.037    15.049    15.055    15.061    15.066    15.085    15.098    15.106    15.112    15.122    15.132    15.139    15.144    15.151    15.160    15.170    15.180    15.189    15.202    15.207    15.213    15.228    15.233    15.244    15.249    15.257    15.262    15.271    15.276    15.285    15.290    15.306    15.312    15.318    15.327    15.337    15.348    15.354    15.363    15.370    15.377    15.383    15.420    15.424    15.440    15.444    15.449    15.466    15.472    15.479    15.490    15.502    15.507    15.514    15.522    15.531    15.541    15.548    15.559    15.562    15.565    15.569    15.571    15.574    15.575    15.575    15.575    15.575    15.575    15.576    15.575    15.574    15.569    15.568    15.564    15.560    15.555    15.541    15.531    15.526    15.518    15.510    15.505    15.495    15.490    15.483    15.477    15.470    15.449    15.444    15.440    15.435    15.428    15.409    15.404    15.383    15.377    15.374    15.365    15.356    15.345    15.335    15.329    15.320    15.306    15.298    15.293    15.285    15.280    15.271    15.260    15.255    15.248    15.238    15.228    15.227    15.213    15.208    15.204    15.196    15.189    15.182    15.176    15.164    15.150    15.139    15.135    15.128    15.118    15.112    15.104    15.100    15.095    15.082    15.072    15.065    15.059    15.044    15.032    15.028    15.022    15.008    14.992    14.985    14.977    14.967    14.957    14.950
     5.129     5.122     5.115     5.133     5.114     5.129     5.081     5.073     5.080     5.087     5.108     5.146     5.146     5.108     5.118     5.110     5.131     5.108     5.114     5.146     5.108     5.115     5.081     5.114     5.131     5.106     5.074     5.080     5.073     5.074     5.060     5.080     5.073     5.080     5.073     5.080     5.073     5.080     5.108     5.073     5.055     5.060     5.080     5.073     5.080     5.073     5.093     5.129     5.074     5.080     5.074     5.148     5.122     5.073     5.080     5.074     5.081     5.089     5.081     5.117     5.110     5.146     5.114     5.114     5.080     5.059     5.080     5.073     5.080     5.073     5.080     5.116     5.083     5.117     5.081     5.074     5.080     5.074     5.081     5.087     5.093     5.133     5.087     5.081     5.073     5.080     5.073     5.080     5.074     5.081     5.087     5.139     5.139     5.131     5.110     5.115     5.081     5.115     5.083     5.115     5.083     5.089     5.057     5.062     5.057     5.074     5.080     5.074     5.108     5.129     5.108     5.074     5.080     5.073     5.080     5.073     5.080     5.073     5.080     5.074     5.110     5.132     5.127     5.122     5.115     5.108     5.129     5.139     5.131     5.108     5.116     5.110     5.146     5.141     5.124     5.129     5.110     5.129     5.137     5.131     5.139     5.146     5.141     5.148     5.155     5.150     5.139     5.200     5.168     5.161     5.155     5.163     5.155     5.163     5.192     5.204     5.165     5.155     5.163     5.155     5.163     5.170     5.166     5.173     5.168     5.200     5.188     5.202     5.194     5.202     5.207     5.202     5.202     5.192     5.200     5.194     5.200     5.170     5.163     5.170     5.196     5.204     5.200     5.207     5.206     5.211     5.206     5.200     5.194     5.198     5.194     5.204     5.198     5.206     5.200     5.207     5.214     5.207     5.226     5.214     5.206     5.200     5.206     5.228     5.233     5.237     5.235     5.233     5.239     5.242     5.217     5.211     5.206     5.237     5.225     5.241     5.237     5.230     5.235     5.214     5.207     5.212     5.206     5.214     5.218     5.235     5.217     5.209     5.214     5.207     5.216     5.233     5.235     5.230     5.206     5.212     5.206     5.233     5.228     5.206     5.211     5.231     5.237     5.235     5.235     5.231     5.212     5.206     5.212     5.206     5.212     5.230     5.206     5.198     5.206     5.241     5.212     5.242     5.194     5.216     5.218     5.214     5.235     5.231     5.217     5.223     5.225     5.225     5.225     5.206     5.204     5.200     5.209     5.202     5.198     5.204     5.202     5.200     5.200     5.192     5.192     5.190     5.188     5.198     5.196     5.206     5.194     5.200     5.192     5.196     5.200     5.192     5.196     5.192     5.192     5.188     5.188     5.188     5.190     5.185     5.185     5.182     5.175     5.166     5.169     5.163     5.155     5.163     5.154     5.148     5.154     5.148     5.154     5.173     5.148     5.154     5.165     5.157     5.152     5.161     5.146     5.139     5.148     5.152     5.146     5.139     5.157     5.146     5.139     5.144     5.110     5.116     5.120     5.131     5.120     5.127     5.118     5.116     5.129     5.115     5.122     5.127     5.131     5.115     5.122     5.137     5.122     5.122     5.115     5.106     5.115     5.108     5.115     5.108     5.114     5.108     5.116     5.110     5.117     5.110     5.124     5.120     5.114     5.118     5.099     5.115     5.117     5.114     5.104     5.108     5.113     5.106     5.115     5.114     5.120     5.115     5.110     5.114     5.057     5.050     5.055     5.048     5.017     5.022     5.014     5.021     4.987     4.983     4.988     4.983     5.014     4.983     5.014     4.983     4.988     4.983     4.987     4.944     4.983     4.983     4.987     4.981     4.987     4.981     4.988     5.060     5.114     5.102     5.098     5.055     5.048     5.054     4.983     4.987     4.983     5.014     5.048     5.014     4.983     5.016     5.022     5.016     5.048     5.118     5.108     5.131     5.110     5.132     5.129     5.131     5.114     5.048     5.114     5.120     5.113     5.108     5.114     5.106     5.118     5.104     5.108     5.104     5.110     5.117     5.114     5.120     5.114     5.098     5.113     5.104     5.104     5.104     5.114     5.104     5.106     5.113     5.097     5.097     5.137     5.137     5.108     5.122     5.081     5.074     5.148     5.146     5.141     5.141     5.146     5.139     5.141     5.144     5.137     5.143     5.137     5.114     5.091     5.141     5.114     5.118     5.118     5.081     5.108     5.131     5.120     5.104     5.131     5.139     5.094     5.098     5.141     5.139     5.148     5.157     5.148     5.157     5.161     5.154     5.120     5.114     5.120     5.113     5.133     5.139     5.146     5.154     5.146     5.150     5.148     5.114     5.168     5.163     5.168     5.172     5.168     5.173     5.169     5.163     5.165     5.168     5.173     5.176     5.175     5.176     5.185     5.155     5.179     5.183     5.196     5.188     5.192     5.139     5.146     5.139     5.202     5.198     5.192     5.194     5.209     5.198     5.174     5.194     5.185     5.185     5.185     5.206     5.200     5.196     5.200     5.192     5.202     5.207     5.206     5.221     5.212     5.214     5.231     5.235     5.233     5.221     5.239     5.220     5.206     5.228     5.249     5.214     5.209     5.206     5.211     5.254     5.251     5.255     5.253     5.255     5.251     5.254     5.249     5.246     5.247     5.242     5.247     5.244     5.269     5.272     5.270     5.269     5.270     5.269     5.258     5.272     5.280     5.253     5.277     5.291     5.246     5.291     5.258     5.278     5.285     5.280     5.277     5.272     5.353     5.355     5.301     5.358     5.359     5.356     5.292     5.296     5.342     5.299     5.352     5.292     5.337     5.347     5.355     5.355     5.339     5.342     5.345     5.342     5.345     5.340     5.350     5.353     5.355     5.358     5.366     5.395     5.396     5.395     5.395     5.370     5.377     5.392     5.391     5.389     5.395     5.391     5.398     5.399     5.398     5.402     5.405     5.395     5.418     5.416     5.423     5.425     5.432     5.437     5.412     5.443     5.443     5.414     5.420     5.414     5.420     5.420     5.416     5.416     5.464     5.423     5.462     5.465     5.465     5.470     5.471     5.464     5.476     5.477     5.479     5.480     5.477     5.483     5.485     5.485     5.482     5.487     5.488     5.487     5.488     5.493     5.494     5.497     5.496     5.497     5.497     5.499     5.502     5.504     5.506     5.506     5.506     5.506     5.509     5.509     5.513     5.513     5.515     5.516     5.521     5.521     5.527     5.528     5.527     5.535     5.535     5.537     5.540     5.544     5.543     5.546     5.547     5.550     5.550     5.550     5.552     5.554     5.556     5.558     5.561     5.561     5.563     5.564     5.568     5.568     5.570     5.571     5.575     5.576     5.578     5.581     5.583     5.585     5.587     5.591     5.592     5.594     5.594     5.597     5.600     5.603     5.604     5.607     5.610     5.613     5.616     5.619     5.622     5.625     5.627     5.630     5.633     5.639     5.642     5.646     5.649     5.653     5.658     5.662     5.669     5.673     5.679     5.685     5.691     5.695     5.698     5.703     5.705     5.708     5.710     5.712     5.712     5.714     5.714     5.714     5.714     5.715     5.715     5.715     5.720     5.718     5.721     5.727     5.731     5.732     5.730     5.732     5.730     5.735     5.738     5.738     5.738     5.739     5.741     5.743     5.743     5.743     5.744     5.746     5.748     5.748     5.749     5.752     5.752     5.755     5.756     5.756     5.758     5.759     5.763     5.764     5.766     5.769     5.770     5.773     5.774     5.777     5.780     5.782     5.783     5.785     5.789     5.790     5.792     5.795     5.796     5.799     5.802     5.804     5.806     5.808     5.811     5.813     5.817     5.819     5.820     5.824     5.825     5.827     5.828     5.830     5.833     5.836     5.838     5.840     5.842     5.845     5.846     5.849     5.850     5.854     5.855     5.859     5.861     5.863     5.866     5.868     5.869     5.871     5.872     5.874     5.877     5.880     5.881     5.885     5.885     5.889     5.890     5.893     5.895     5.896     5.898     5.900     5.902     5.905     5.907     5.908     5.910     5.912     5.913     5.915     5.916     5.918     5.920     5.923     5.925     5.926     5.930     5.931     5.933     5.935     5.937     5.939     5.942     5.942     5.944     5.946     5.949     5.950     5.952     5.955     5.958     5.960     5.963     5.964     5.966     5.969     5.972     5.974     5.977     5.977     5.980     5.982     5.985     5.986     5.988     5.991     5.993     5.996     5.997     6.002     6.003     6.007     6.010     6.012     6.015     6.017     6.020     6.022     6.024     6.027     6.029     6.031     6.033     6.037     6.040     6.044     6.046     6.049     6.054     6.056     6.057     6.059     6.060     6.062     6.063     6.066     6.068     6.070     6.072     6.073     6.075     6.076     6.078     6.080     6.081     6.083     6.085     6.087     6.089     6.089     6.091     6.093     6.095     6.096     6.101     6.104     6.108     6.108     6.111     6.110     6.115     6.119     6.119     6.119     6.123     6.124     6.126     6.126     6.129     6.131     6.133     6.135     6.135     6.138     6.139     6.143     6.144     6.146     6.149     6.150     6.152     6.155     6.157     6.158     6.161     6.163     6.166     6.169     6.172     6.174     6.177     6.180     6.182     6.187     6.190     6.190     6.193     6.196     6.198     6.202     6.204     6.206     6.209     6.211     6.218     6.222     6.224     6.227     6.232     6.233     6.237     6.238     6.244     6.245     6.250     6.254     6.255     6.258     6.260     6.263     6.266     6.270     6.272     6.275     6.279     6.285     6.288     6.289     6.292     6.295     6.298     6.304     6.306     6.309     6.314     6.317     6.322     6.325     6.329     6.332     6.336     6.340     6.343     6.347     6.352     6.355     6.360     6.363     6.367     6.372     6.375     6.378     6.380     6.385     6.390     6.394     6.399     6.405     6.408     6.413     6.417     6.422     6.428     6.431     6.436     6.441     6.446     6.451     6.456     6.461     6.465     6.470     6.476     6.479     6.486     6.490     6.495     6.499     6.505     6.512     6.516     6.522     6.527     6.532     6.537     6.543     6.548     6.555     6.559     6.564     6.569     6.574     6.582     6.588     6.595     6.602     6.608     6.615     6.623     6.631     6.638     6.646     6.655     6.664     6.674     6.685     6.696     6.709     6.722     6.734     6.747     6.760     6.774     6.787     6.799     6.813     6.829     6.843     6.859     6.875     6.893     6.910     6.928     6.947     6.964     6.983     7.002     7.023     7.043     7.065     7.088     7.112     7.135     7.156     7.177     7.198     7.217     7.236     7.255     7.273     7.293     7.311     7.330     7.348     7.367     7.385     7.403     7.422     7.439     7.457     7.476     7.492     7.511     7.530     7.547     7.567     7.585     7.605     7.623     7.643     7.662     7.681     7.699     7.719     7.738     7.758     7.776     7.794     7.813     7.832     7.852     7.869     7.887     7.903     7.922     7.940     7.957     7.973     7.990     8.008     8.026     8.043     8.060     8.077     8.095     8.111     8.129     8.147     8.164     8.181     8.198     8.216     8.233     8.250     8.268     8.283     8.301     8.320     8.337     8.355     8.373     8.391     8.410     8.428     8.446     8.463     8.481     8.500     8.518     8.535     8.554     8.573     8.592     8.609     8.629     8.646     8.663     8.680     8.702     8.719     8.738     8.757     8.775     8.792     8.812     8.831     8.849     8.866     8.885     8.904     8.921     8.939     8.957     8.976     8.993     9.011     9.030     9.046     9.064     9.082     9.096     9.115     9.128     9.146     9.162     9.177     9.192     9.207     9.222     9.236     9.250     9.265     9.280     9.291     9.306     9.318     9.333     9.344     9.356     9.370     9.383     9.396     9.408     9.422     9.435     9.447     9.458     9.469     9.483     9.493     9.506     9.519     9.530     9.543     9.554     9.567     9.578     9.589     9.600     9.613     9.626     9.636     9.649     9.659     9.672     9.685     9.696     9.710     9.720     9.733     9.746     9.757     9.769     9.782     9.796     9.808     9.820     9.833     9.847     9.860     9.873     9.887     9.899     9.913     9.925     9.940     9.952     9.969     9.981     9.993    10.009    10.022    10.034    10.047    10.064    10.078    10.093    10.106    10.121    10.135    10.150    10.163    10.179    10.191    10.205    10.219    10.233    10.246    10.260    10.273    10.287    10.299    10.315    10.328    10.343    10.357    10.372    10.385    10.398    10.411    10.426    10.441    10.454    10.469    10.481    10.495    10.509    10.522    10.535    10.550    10.563    10.578    10.592    10.606    10.622    10.635    10.649    10.664    10.678    10.692    10.706    10.721    10.733    10.748    10.764    10.778    10.793    10.809    10.824    10.842    10.856    10.872    10.889    10.903    10.919    10.935    10.952    10.966    10.981    10.999    11.014    11.032    11.048    11.064    11.080    11.096    11.112    11.128    11.144    11.161    11.178    11.196    11.214    11.231    11.247    11.266    11.283    11.303    11.320    11.336    11.354    11.373    11.393    11.411    11.431    11.449    11.470    11.490    11.509    11.531    11.547    11.568    11.590    11.611    11.631    11.649    11.669    11.691    11.711    11.728    11.752    11.773    11.794    11.817    11.837    11.860    11.883    11.905    11.926    11.950    11.972    11.992    12.016    12.038    12.057    12.081    12.103    12.125    12.149    12.175    12.198    12.220    12.244    12.267    12.290    12.316    12.337    12.363    12.385    12.410    12.433    12.456    12.481    12.503    12.524    12.549    12.574    12.593    12.617    12.637    12.661    12.680    12.704    12.725    12.745    12.765    12.785    12.805    12.826    12.844    12.863    12.885    12.905    12.923    12.942    12.963    12.983    13.002    13.022    13.045    13.066    13.089    13.110    13.130    13.150    13.172    13.193    13.214    13.237    13.259    13.280    13.301    13.322    13.340    13.363    13.380    13.400    13.418    13.438    13.458    13.474    13.492    13.510    13.527    13.544    13.561    13.576    13.589    13.607    13.619    13.633    13.645    13.659    13.672    13.685    13.698    13.711    13.725    13.735    13.747    13.760    13.775    13.788    13.803    13.816    13.828    13.843    13.851    13.860    13.872    13.883    13.893    13.902    13.921    13.927    13.941    13.954    13.967    13.976    13.991    14.002    14.013    14.022    14.031    14.040    14.051    14.067    14.079    14.087    14.098    14.108    14.119    14.130    14.140    14.145    14.157    14.173    14.180    14.191    14.200    14.209    14.220    14.229    14.239    14.248    14.255    14.271    14.279    14.289    14.296    14.309    14.321    14.335    14.350    14.356    14.385    14.399    14.410    14.420    14.429    14.443    14.456    14.468    14.475    14.480    14.491    14.499    14.507    14.515    14.532    14.539    14.552    14.560    14.577    14.588    14.602    14.613    14.623    14.631    14.641    14.669    14.676    14.685    14.689    14.700    14.705    14.718    14.725    14.736    14.747    14.755    14.765    14.785    14.789    14.810    14.815    14.820    14.835    14.839    14.841    14.850    14.879    14.883    14.888    14.893    14.919    14.923    14.935    14.943    14.952    14.959    14.963    14.985    14.991    14.998    15.009    15.024    15.032    15.037    15.048    15.054    15.059    15.069    15.085    15.090    15.102    15.112    15.126    15.132    15.141    15.146    15.152    15.162    15.169    15.178    15.189    15.196    15.207    15.212    15.224    15.230    15.238    15.249    15.257    15.262    15.271    15.279    15.285    15.292    15.300    15.309    15.315    15.330    15.335    15.343    15.354    15.361    15.368    15.376    15.383    15.413    15.427    15.439    15.444    15.449    15.457    15.472    15.477    15.493    15.499    15.505    15.514    15.520    15.528    15.542    15.550    15.559    15.564    15.565    15.568    15.572    15.574    15.574    15.574    15.574    15.575    15.575    15.576    15.576    15.574    15.572    15.568    15.564    15.562    15.555    15.552    15.531    15.528    15.520    15.510    15.505    15.499    15.490    15.485    15.477    15.470    15.449    15.444    15.440    15.435    15.424    15.411    15.406    15.391    15.377    15.374    15.365    15.359    15.354    15.335    15.327    15.315    15.306    15.300    15.293    15.285    15.280    15.273    15.260    15.257    15.253    15.239    15.232    15.227    15.215    15.210    15.205    15.199    15.190    15.183    15.178    15.169    15.150    15.144    15.137    15.129    15.119    15.114    15.109    15.102    15.098    15.087    15.085    15.065    15.059    15.052    15.033    15.028    15.020    15.013    14.996    14.992    14.989    14.982    14.961    14.954
     5.135     5.115     5.081     5.115     5.081     5.139     5.129     5.108     5.129     5.110     5.131     5.165     5.110     5.131     5.110     5.132     5.110     5.115     5.106     5.086     5.120     5.108     5.129     5.122     5.113     5.116     5.080     5.073     5.080     5.073     5.080     5.073     5.080     5.074     5.080     5.073     5.080     5.073     5.122     5.081     5.061     5.080     5.060     5.080     5.073     5.080     5.115     5.122     5.135     5.114     5.083     5.129     5.146     5.081     5.074     5.080     5.074     5.081     5.131     5.110     5.146     5.114     5.146     5.110     5.074     5.080     5.073     5.080     5.061     5.080     5.060     5.080     5.073     5.080     5.087     5.080     5.074     5.081     5.074     5.081     5.098     5.095     5.093     5.074     5.080     5.073     5.080     5.073     5.080     5.073     5.080     5.086     5.081     5.110     5.116     5.106     5.087     5.081     5.115     5.083     5.116     5.081     5.074     5.080     5.073     5.080     5.073     5.080     5.115     5.110     5.117     5.106     5.116     5.080     5.073     5.080     5.073     5.080     5.073     5.081     5.129     5.139     5.146     5.129     5.122     5.115     5.139     5.131     5.110     5.116     5.108     5.131     5.114     5.133     5.129     5.139     5.131     5.139     5.146     5.154     5.161     5.155     5.148     5.141     5.150     5.157     5.202     5.150     5.171     5.166     5.198     5.192     5.198     5.200     5.169     5.163     5.155     5.148     5.141     5.146     5.141     5.196     5.200     5.188     5.165     5.192     5.192     5.194     5.194     5.198     5.200     5.206     5.194     5.202     5.192     5.182     5.190     5.200     5.206     5.196     5.206     5.200     5.206     5.214     5.209     5.212     5.206     5.211     5.200     5.206     5.200     5.209     5.204     5.200     5.206     5.214     5.207     5.214     5.237     5.207     5.212     5.206     5.200     5.206     5.237     5.233     5.237     5.239     5.206     5.200     5.206     5.216     5.223     5.221     5.228     5.223     5.231     5.237     5.230     5.231     5.228     5.207     5.228     5.237     5.241     5.228     5.221     5.231     5.207     5.214     5.207     5.235     5.217     5.237     5.226     5.237     5.223     5.230     5.235     5.228     5.228     5.226     5.235     5.239     5.235     5.217     5.233     5.226     5.206     5.212     5.230     5.237     5.198     5.206     5.200     5.237     5.230     5.206     5.200     5.246     5.231     5.212     5.207     5.235     5.221     5.226     5.220     5.226     5.206     5.231     5.209     5.206     5.206     5.192     5.206     5.209     5.200     5.196     5.206     5.196     5.192     5.198     5.206     5.194     5.200     5.200     5.190     5.192     5.194     5.198     5.194     5.198     5.192     5.198     5.192     5.196     5.194     5.196     5.194     5.178     5.190     5.178     5.174     5.185     5.188     5.169     5.163     5.168     5.148     5.154     5.161     5.155     5.170     5.163     5.154     5.157     5.157     5.163     5.159     5.114     5.155     5.148     5.141     5.146     5.154     5.114     5.120     5.143     5.146     5.139     5.146     5.139     5.131     5.122     5.127     5.125     5.117     5.143     5.135     5.120     5.127     5.132     5.137     5.135     5.129     5.122     5.127     5.127     5.108     5.127     5.113     5.117     5.139     5.114     5.120     5.114     5.132     5.125     5.122     5.117     5.131     5.115     5.118     5.115     5.133     5.127     5.110     5.116     5.110     5.125     5.106     5.114     5.120     5.122     5.120     5.127     5.122     5.122     5.127     5.108     5.076     5.057     5.074     5.081     5.073     5.055     5.048     5.016     5.048     5.055     5.048     5.055     5.048     5.016     5.048     5.016     5.021     5.016     5.049     5.055     5.022     5.016     4.983     5.017     5.073     5.080     5.104     5.118     5.116     5.074     5.057     5.061     5.055     5.048     5.055     5.048     5.080     5.108     5.080     5.074     5.057     5.074     5.118     5.113     5.132     5.129     5.135     5.129     5.114     5.131     5.122     5.129     5.120     5.118     5.114     5.120     5.120     5.114     5.108     5.104     5.124     5.129     5.137     5.106     5.106     5.113     5.118     5.114     5.104     5.108     5.106     5.144     5.108     5.118     5.113     5.144     5.114     5.104     5.114     5.120     5.114     5.139     5.120     5.120     5.125     5.124     5.122     5.146     5.090     5.144     5.133     5.139     5.098     5.099     5.114     5.104     5.141     5.133     5.122     5.114     5.116     5.113     5.122     5.127     5.124     5.133     5.127     5.114     5.144     5.148     5.141     5.148     5.154     5.114     5.118     5.113     5.157     5.114     5.114     5.120     5.114     5.133     5.137     5.159     5.165     5.161     5.148     5.152     5.155     5.169     5.114     5.166     5.173     5.177     5.172     5.177     5.179     5.168     5.180     5.163     5.168     5.183     5.181     5.181     5.182     5.148     5.190     5.188     5.192     5.204     5.200     5.204     5.207     5.204     5.206     5.202     5.202     5.211     5.206     5.211     5.206     5.182     5.179     5.202     5.194     5.194     5.194     5.204     5.192     5.198     5.211     5.198     5.200     5.221     5.212     5.231     5.212     5.217     5.237     5.220     5.239     5.235     5.225     5.207     5.230     5.255     5.207     5.212     5.247     5.253     5.256     5.254     5.258     5.256     5.255     5.251     5.256     5.249     5.269     5.249     5.264     5.272     5.275     5.275     5.254     5.277     5.258     5.251     5.275     5.280     5.287     5.256     5.283     5.291     5.285     5.251     5.287     5.287     5.287     5.285     5.272     5.278     5.356     5.359     5.361     5.362     5.364     5.361     5.296     5.278     5.305     5.301     5.298     5.303     5.340     5.342     5.303     5.337     5.343     5.348     5.347     5.353     5.352     5.345     5.350     5.345     5.350     5.366     5.372     5.392     5.358     5.362     5.402     5.399     5.399     5.395     5.388     5.391     5.396     5.395     5.402     5.403     5.405     5.407     5.414     5.418     5.412     5.416     5.422     5.412     5.410     5.435     5.437     5.430     5.412     5.417     5.418     5.425     5.456     5.418     5.462     5.420     5.470     5.470     5.432     5.470     5.471     5.476     5.476     5.479     5.482     5.483     5.485     5.485     5.482     5.483     5.485     5.490     5.487     5.493     5.494     5.491     5.494     5.496     5.497     5.500     5.500     5.502     5.504     5.506     5.504     5.506     5.509     5.509     5.511     5.515     5.515     5.513     5.516     5.516     5.521     5.520     5.523     5.523     5.528     5.531     5.533     5.538     5.537     5.541     5.544     5.547     5.547     5.547     5.552     5.552     5.554     5.556     5.556     5.559     5.559     5.564     5.564     5.566     5.568     5.571     5.571     5.573     5.575     5.576     5.579     5.581     5.583     5.585     5.585     5.589     5.591     5.594     5.596     5.599     5.599     5.601     5.604     5.607     5.610     5.611     5.614     5.617     5.620     5.623     5.626     5.629     5.632     5.635     5.639     5.642     5.647     5.652     5.653     5.658     5.662     5.667     5.672     5.677     5.682     5.689     5.695     5.700     5.703     5.707     5.708     5.712     5.715     5.717     5.718     5.718     5.721     5.723     5.725     5.726     5.726     5.731     5.733     5.735     5.735     5.735     5.735     5.738     5.739     5.739     5.741     5.741     5.743     5.744     5.744     5.746     5.744     5.746     5.748     5.749     5.749     5.750     5.752     5.753     5.755     5.755     5.756     5.758     5.759     5.761     5.763     5.766     5.767     5.770     5.770     5.773     5.774     5.777     5.779     5.782     5.783     5.785     5.789     5.790     5.792     5.795     5.796     5.798     5.802     5.804     5.806     5.810     5.811     5.813     5.817     5.819     5.820     5.822     5.825     5.827     5.828     5.830     5.833     5.835     5.838     5.839     5.842     5.845     5.846     5.849     5.850     5.854     5.855     5.857     5.861     5.865     5.866     5.868     5.869     5.871     5.872     5.873     5.877     5.880     5.882     5.883     5.885     5.890     5.892     5.893     5.895     5.898     5.898     5.900     5.904     5.905     5.907     5.908     5.910     5.912     5.915     5.916     5.918     5.920     5.922     5.923     5.925     5.926     5.930     5.931     5.933     5.937     5.938     5.939     5.941     5.945     5.946     5.948     5.952     5.952     5.955     5.957     5.958     5.960     5.963     5.964     5.966     5.969     5.972     5.974     5.975     5.978     5.980     5.982     5.985     5.986     5.988     5.991     5.993     5.996     5.997     6.002     6.002     6.005     6.008     6.012     6.015     6.018     6.020     6.021     6.024     6.025     6.028     6.029     6.032     6.035     6.039     6.042     6.046     6.049     6.052     6.054     6.057     6.059     6.060     6.063     6.065     6.066     6.068     6.072     6.073     6.075     6.076     6.078     6.080     6.081     6.083     6.085     6.087     6.089     6.091     6.093     6.093     6.095     6.096     6.101     6.102     6.103     6.105     6.107     6.112     6.115     6.115     6.116     6.119     6.123     6.126     6.126     6.128     6.129     6.131     6.133     6.135     6.135     6.138     6.139     6.141     6.143     6.144     6.147     6.149     6.150     6.154     6.155     6.157     6.160     6.161     6.163     6.166     6.169     6.172     6.174     6.177     6.180     6.183     6.185     6.188     6.190     6.193     6.195     6.198     6.202     6.204     6.206     6.209     6.211     6.220     6.220     6.224     6.227     6.231     6.232     6.236     6.238     6.240     6.245     6.247     6.252     6.254     6.257     6.260     6.263     6.265     6.269     6.272     6.275     6.277     6.280     6.285     6.288     6.291     6.295     6.297     6.300     6.304     6.308     6.312     6.315     6.319     6.322     6.325     6.330     6.333     6.336     6.341     6.344     6.347     6.352     6.357     6.360     6.363     6.368     6.371     6.376     6.379     6.383     6.387     6.390     6.396     6.399     6.405     6.408     6.413     6.417     6.422     6.428     6.431     6.436     6.441     6.446     6.450     6.454     6.461     6.464     6.470     6.476     6.481     6.487     6.491     6.495     6.502     6.505     6.510     6.515     6.522     6.527     6.532     6.537     6.543     6.548     6.555     6.559     6.564     6.571     6.576     6.582     6.587     6.595     6.602     6.608     6.615     6.623     6.629     6.638     6.645     6.655     6.664     6.673     6.683     6.695     6.706     6.718     6.732     6.744     6.757     6.770     6.783     6.795     6.810     6.825     6.838     6.853     6.871     6.887     6.903     6.923     6.940     6.958     6.976     6.996     7.016     7.037     7.058     7.080     7.104     7.127     7.149     7.172     7.194     7.214     7.235     7.254     7.273     7.293     7.311     7.330     7.349     7.368     7.385     7.403     7.422     7.440     7.457     7.476     7.492     7.513     7.530     7.547     7.566     7.583     7.602     7.621     7.640     7.659     7.678     7.697     7.717     7.735     7.755     7.775     7.793     7.810     7.831     7.848     7.868     7.887     7.903     7.922     7.940     7.957     7.975     7.990     8.008     8.026     8.043     8.061     8.080     8.095     8.113     8.129     8.148     8.164     8.183     8.199     8.215     8.232     8.252     8.266     8.285     8.303     8.320     8.337     8.354     8.373     8.390     8.409     8.427     8.444     8.462     8.481     8.498     8.516     8.533     8.551     8.570     8.587     8.606     8.624     8.643     8.661     8.678     8.696     8.716     8.733     8.752     8.771     8.789     8.807     8.825     8.845     8.862     8.881     8.900     8.917     8.935     8.953     8.970     8.989     9.006     9.025     9.043     9.060     9.078     9.095     9.111     9.130     9.143     9.162     9.178     9.192     9.208     9.222     9.237     9.252     9.267     9.281     9.296     9.310     9.324     9.335     9.348     9.363     9.374     9.388     9.402     9.415     9.429     9.441     9.453     9.466     9.479     9.491     9.504     9.514     9.526     9.540     9.550     9.563     9.574     9.587     9.598     9.611     9.622     9.635     9.645     9.657     9.669     9.682     9.694     9.705     9.717     9.730     9.743     9.754     9.765     9.780     9.793     9.804     9.816     9.828     9.843     9.855     9.866     9.880     9.894     9.909     9.919     9.932     9.945     9.963     9.974     9.988    10.002    10.017    10.030    10.043    10.055    10.068    10.083    10.098    10.111    10.126    10.140    10.154    10.168    10.183    10.197    10.210    10.225    10.237    10.252    10.265    10.280    10.292    10.306    10.321    10.335    10.348    10.360    10.376    10.389    10.404    10.418    10.433    10.445    10.459    10.474    10.487    10.502    10.515    10.529    10.544    10.555    10.570    10.583    10.597    10.611    10.626    10.639    10.654    10.669    10.681    10.695    10.708    10.725    10.737    10.753    10.768    10.781    10.798    10.815    10.830    10.844    10.859    10.874    10.889    10.907    10.923    10.939    10.953    10.970    10.985    11.000    11.019    11.033    11.048    11.065    11.082    11.098    11.115    11.131    11.147    11.164    11.180    11.198    11.216    11.232    11.250    11.266    11.285    11.300    11.320    11.337    11.357    11.373    11.393    11.410    11.429    11.449    11.467    11.488    11.508    11.527    11.546    11.568    11.587    11.607    11.629    11.646    11.669    11.689    11.709    11.729    11.750    11.769    11.790    11.813    11.835    11.856    11.878    11.899    11.923    11.945    11.967    11.989    12.011    12.033    12.054    12.075    12.099    12.120    12.144    12.167    12.190    12.212    12.233    12.259    12.281    12.307    12.329    12.352    12.377    12.400    12.422    12.447    12.471    12.494    12.516    12.540    12.562    12.587    12.607    12.632    12.654    12.676    12.696    12.718    12.739    12.759    12.777    12.799    12.820    12.841    12.858    12.879    12.898    12.918    12.937    12.958    12.978    13.002    13.017    13.037    13.058    13.079    13.100    13.124    13.145    13.164    13.187    13.209    13.227    13.252    13.272    13.292    13.317    13.335    13.352    13.375    13.395    13.411    13.430    13.449    13.464    13.483    13.500    13.516    13.530    13.545    13.562    13.576    13.590    13.604    13.616    13.628    13.640    13.653    13.668    13.683    13.696    13.708    13.718    13.731    13.744    13.757    13.768    13.783    13.796    13.806    13.820    13.835    13.846    13.854    13.866    13.875    13.889    13.899    13.911    13.922    13.935    13.944    13.955    13.969    13.982    13.996    14.006    14.017    14.028    14.033    14.046    14.064    14.074    14.080    14.092    14.101    14.114    14.124    14.135    14.145    14.156    14.163    14.172    14.185    14.195    14.208    14.216    14.226    14.235    14.244    14.257    14.264    14.277    14.285    14.294    14.304    14.312    14.331    14.342    14.350    14.361    14.394    14.402    14.417    14.427    14.439    14.454    14.460    14.470    14.477    14.487    14.496    14.506    14.513    14.526    14.537    14.549    14.558    14.568    14.579    14.597    14.611    14.620    14.630    14.639    14.650    14.672    14.683    14.689    14.702    14.707    14.716    14.722    14.735    14.744    14.754    14.765    14.785    14.791    14.814    14.818    14.822    14.827    14.837    14.841    14.850    14.870    14.876    14.881    14.896    14.919    14.922    14.928    14.940    14.946    14.957    14.963    14.985    14.992    14.998    15.012    15.026    15.032    15.041    15.045    15.054    15.063    15.068    15.082    15.089    15.102    15.112    15.121    15.132    15.141    15.146    15.154    15.164    15.172    15.178    15.189    15.198    15.208    15.215    15.224    15.228    15.238    15.247    15.257    15.262    15.273    15.279    15.287    15.292    15.300    15.305    15.312    15.327    15.335    15.345    15.352    15.358    15.368    15.376    15.381    15.406    15.430    15.435    15.440    15.446    15.462    15.468    15.477    15.492    15.498    15.507    15.512    15.520    15.526    15.539    15.552    15.557    15.564    15.565    15.568    15.572    15.574    15.575    15.575    15.575    15.575    15.575    15.574    15.574    15.572    15.571    15.567    15.564    15.560    15.555    15.550    15.533    15.528    15.518    15.514    15.507    15.499    15.495    15.486    15.476    15.470    15.449    15.446    15.440    15.430    15.424    15.413    15.406    15.402    15.379    15.372    15.366    15.361    15.354    15.335    15.327    15.320    15.308    15.302    15.295    15.285    15.279    15.274    15.266    15.260    15.255    15.244    15.233    15.228    15.220    15.213    15.208    15.202    15.195    15.183    15.178    15.169    15.151    15.146    15.142    15.135    15.121    15.116    15.109    15.104    15.097    15.089    15.085    15.071    15.063    15.059    15.041    15.032    15.020    15.015    15.000    14.996    14.991    14.987    14.965    14.961
     5.131     5.122     5.129     5.110     5.115     5.122     5.139     5.146     5.139     5.144     5.150     5.155     5.146     5.139     5.146     5.114     5.155     5.133     5.114     5.120     5.113     5.132     5.110     5.114     5.120     5.110     5.116     5.081     5.074     5.080     5.073     5.080     5.074     5.081     5.073     5.080     5.073     5.080     5.074     5.114     5.080     5.073     5.080     5.073     5.080     5.087     5.081     5.115     5.143     5.110     5.115     5.108     5.114     5.120     5.110     5.116     5.081     5.116     5.113     5.059     5.131     5.113     5.141     5.116     5.081     5.073     5.080     5.061     5.080     5.060     5.080     5.073     5.080     5.073     5.081     5.087     5.081     5.087     5.057     5.074     5.083     5.100     5.087     5.080     5.073     5.080     5.061     5.080     5.073     5.080     5.073     5.081     5.137     5.115     5.106     5.114     5.080     5.073     5.080     5.115     5.081     5.117     5.081     5.073     5.080     5.073     5.081     5.115     5.108     5.131     5.110     5.118     5.108     5.116     5.080     5.073     5.080     5.074     5.081     5.116     5.108     5.131     5.139     5.148     5.155     5.166     5.146     5.139     5.146     5.124     5.146     5.113     5.120     5.114     5.122     5.129     5.141     5.148     5.155     5.163     5.155     5.148     5.139     5.133     5.143     5.165     5.165     5.155     5.150     5.157     5.165     5.157     5.165     5.170     5.163     5.155     5.148     5.141     5.148     5.141     5.163     5.200     5.169     5.163     5.169     5.165     5.194     5.190     5.198     5.206     5.204     5.196     5.190     5.190     5.200     5.190     5.200     5.206     5.204     5.211     5.202     5.206     5.212     5.211     5.217     5.207     5.214     5.217     5.209     5.202     5.196     5.200     5.211     5.206     5.230     5.244     5.214     5.237     5.233     5.214     5.206     5.200     5.206     5.200     5.233     5.242     5.239     5.221     5.200     5.206     5.200     5.206     5.225     5.226     5.223     5.226     5.233     5.230     5.225     5.228     5.231     5.226     5.214     5.206     5.212     5.207     5.214     5.223     5.228     5.237     5.226     5.231     5.237     5.242     5.241     5.206     5.200     5.207     5.225     5.233     5.225     5.233     5.226     5.237     5.217     5.237     5.230     5.233     5.214     5.231     5.239     5.233     5.207     5.212     5.207     5.212     5.207     5.198     5.207     5.204     5.209     5.228     5.212     5.206     5.225     5.230     5.221     5.235     5.235     5.235     5.217     5.211     5.214     5.207     5.212     5.206     5.202     5.200     5.200     5.196     5.202     5.206     5.198     5.206     5.200     5.206     5.198     5.200     5.206     5.198     5.196     5.202     5.198     5.202     5.196     5.200     5.198     5.194     5.188     5.185     5.183     5.190     5.178     5.188     5.196     5.192     5.168     5.163     5.168     5.163     5.169     5.161     5.168     5.181     5.166     5.181     5.168     5.157     5.166     5.159     5.161     5.154     5.159     5.154     5.114     5.120     5.115     5.148     5.154     5.146     5.139     5.144     5.139     5.133     5.125     5.132     5.127     5.150     5.124     5.125     5.132     5.139     5.129     5.133     5.129     5.139     5.132     5.127     5.133     5.139     5.132     5.125     5.148     5.141     5.132     5.139     5.129     5.137     5.129     5.125     5.137     5.133     5.127     5.143     5.139     5.135     5.114     5.113     5.144     5.141     5.074     5.122     5.129     5.108     5.114     5.083     5.114     5.122     5.135     5.129     5.124     5.129     5.113     5.114     5.118     5.074     5.055     5.048     5.055     5.114     5.118     5.113     5.057     5.050     5.055     5.050     5.057     5.113     5.106     5.110     5.057     5.110     5.017     5.113     5.118     5.110     5.106     5.108     5.120     5.106     5.113     5.081     5.061     5.081     5.073     5.106     5.110     5.117     5.113     5.117     5.114     5.120     5.114     5.133     5.125     5.122     5.115     5.139     5.131     5.125     5.132     5.114     5.120     5.114     5.120     5.125     5.115     5.120     5.116     5.110     5.115     5.120     5.108     5.116     5.113     5.120     5.124     5.115     5.118     5.125     5.116     5.110     5.114     5.113     5.120     5.108     5.144     5.127     5.144     5.114     5.118     5.129     5.124     5.127     5.122     5.122     5.115     5.081     5.150     5.146     5.139     5.099     5.141     5.132     5.133     5.129     5.159     5.124     5.114     5.117     5.137     5.163     5.131     5.127     5.122     5.141     5.122     5.144     5.150     5.114     5.150     5.114     5.168     5.155     5.113     5.118     5.114     5.161     5.152     5.169     5.161     5.127     5.133     5.155     5.148     5.171     5.155     5.163     5.176     5.114     5.148     5.113     5.117     5.185     5.185     5.182     5.170     5.188     5.169     5.174     5.192     5.194     5.181     5.178     5.188     5.190     5.192     5.190     5.200     5.206     5.209     5.200     5.206     5.209     5.202     5.207     5.211     5.206     5.212     5.207     5.212     5.209     5.188     5.192     5.194     5.204     5.192     5.194     5.198     5.190     5.200     5.206     5.218     5.220     5.218     5.212     5.235     5.212     5.237     5.225     5.218     5.212     5.207     5.225     5.223     5.218     5.200     5.206     5.200     5.260     5.259     5.258     5.260     5.254     5.249     5.256     5.250     5.270     5.278     5.277     5.258     5.270     5.277     5.280     5.281     5.281     5.278     5.285     5.292     5.298     5.291     5.259     5.292     5.285     5.289     5.283     5.292     5.285     5.294     5.292     5.301     5.355     5.361     5.364     5.367     5.370     5.368     5.368     5.299     5.298     5.303     5.306     5.301     5.335     5.343     5.372     5.308     5.362     5.350     5.345     5.353     5.350     5.358     5.361     5.362     5.368     5.370     5.375     5.405     5.358     5.405     5.405     5.370     5.405     5.403     5.385     5.391     5.393     5.398     5.402     5.405     5.403     5.405     5.412     5.417     5.422     5.422     5.423     5.418     5.418     5.414     5.430     5.417     5.425     5.420     5.449     5.456     5.458     5.416     5.423     5.429     5.427     5.471     5.473     5.473     5.433     5.477     5.473     5.480     5.482     5.485     5.485     5.476     5.490     5.488     5.487     5.493     5.496     5.494     5.496     5.497     5.497     5.499     5.499     5.500     5.502     5.504     5.506     5.507     5.506     5.509     5.511     5.511     5.513     5.515     5.516     5.520     5.518     5.520     5.521     5.524     5.525     5.524     5.527     5.528     5.531     5.537     5.540     5.541     5.546     5.549     5.550     5.552     5.554     5.554     5.556     5.558     5.558     5.561     5.563     5.564     5.566     5.568     5.571     5.571     5.573     5.576     5.576     5.578     5.581     5.583     5.585     5.587     5.589     5.591     5.594     5.597     5.599     5.601     5.603     5.604     5.606     5.608     5.613     5.614     5.616     5.619     5.622     5.625     5.627     5.630     5.633     5.637     5.641     5.644     5.647     5.652     5.655     5.656     5.662     5.666     5.672     5.676     5.680     5.685     5.691     5.698     5.703     5.707     5.710     5.714     5.715     5.718     5.719     5.720     5.722     5.724     5.727     5.730     5.731     5.733     5.735     5.739     5.741     5.741     5.741     5.743     5.743     5.744     5.744     5.746     5.746     5.748     5.748     5.748     5.748     5.749     5.750     5.752     5.753     5.755     5.755     5.755     5.758     5.756     5.759     5.761     5.763     5.764     5.766     5.769     5.769     5.772     5.774     5.776     5.777     5.779     5.782     5.783     5.787     5.789     5.790     5.793     5.795     5.798     5.799     5.802     5.804     5.806     5.810     5.811     5.813     5.817     5.819     5.820     5.822     5.825     5.827     5.828     5.830     5.832     5.835     5.836     5.839     5.840     5.843     5.846     5.847     5.850     5.852     5.855     5.857     5.861     5.863     5.865     5.868     5.869     5.871     5.872     5.874     5.876     5.878     5.882     5.883     5.887     5.890     5.890     5.893     5.895     5.896     5.900     5.902     5.904     5.905     5.908     5.910     5.912     5.913     5.915     5.916     5.918     5.920     5.922     5.925     5.926     5.928     5.930     5.931     5.935     5.937     5.938     5.939     5.942     5.944     5.945     5.948     5.949     5.952     5.955     5.957     5.958     5.961     5.964     5.966     5.967     5.970     5.972     5.974     5.975     5.978     5.980     5.983     5.985     5.986     5.988     5.991     5.993     5.994     5.999     6.000     6.003     6.005     6.008     6.010     6.013     6.015     6.018     6.021     6.024     6.025     6.027     6.029     6.032     6.035     6.039     6.042     6.044     6.047     6.050     6.054     6.056     6.059     6.060     6.063     6.065     6.068     6.070     6.072     6.073     6.075     6.076     6.080     6.081     6.083     6.085     6.087     6.089     6.091     6.093     6.095     6.096     6.101     6.104     6.104     6.105     6.107     6.110     6.111     6.114     6.116     6.116     6.121     6.123     6.123     6.124     6.126     6.129     6.129     6.133     6.135     6.136     6.136     6.138     6.139     6.141     6.143     6.146     6.147     6.149     6.152     6.154     6.157     6.158     6.160     6.163     6.164     6.166     6.169     6.172     6.174     6.177     6.180     6.182     6.185     6.187     6.188     6.191     6.195     6.198     6.199     6.204     6.206     6.209     6.211     6.222     6.222     6.224     6.225     6.229     6.232     6.235     6.235     6.238     6.243     6.246     6.249     6.252     6.255     6.258     6.262     6.265     6.266     6.270     6.274     6.277     6.279     6.282     6.285     6.288     6.292     6.294     6.297     6.302     6.305     6.308     6.312     6.315     6.319     6.322     6.327     6.330     6.335     6.338     6.341     6.346     6.349     6.353     6.355     6.360     6.365     6.368     6.372     6.376     6.379     6.383     6.387     6.392     6.396     6.402     6.405     6.408     6.413     6.418     6.422     6.426     6.431     6.436     6.441     6.446     6.450     6.456     6.460     6.464     6.468     6.476     6.481     6.487     6.491     6.495     6.500     6.505     6.510     6.515     6.521     6.527     6.532     6.537     6.543     6.548     6.553     6.559     6.566     6.571     6.576     6.582     6.588     6.595     6.602     6.608     6.615     6.623     6.629     6.637     6.645     6.655     6.662     6.671     6.682     6.692     6.704     6.715     6.728     6.740     6.754     6.767     6.779     6.794     6.807     6.821     6.835     6.850     6.864     6.882     6.898     6.915     6.933     6.951     6.971     6.990     7.009     7.029     7.050     7.071     7.094     7.117     7.141     7.163     7.187     7.209     7.229     7.252     7.271     7.292     7.311     7.331     7.349     7.368     7.387     7.403     7.422     7.440     7.457     7.476     7.492     7.511     7.530     7.547     7.564     7.582     7.600     7.620     7.637     7.657     7.675     7.694     7.713     7.732     7.752     7.772     7.791     7.809     7.827     7.847     7.867     7.885     7.902     7.921     7.940     7.957     7.974     7.992     8.009     8.027     8.043     8.061     8.080     8.096     8.113     8.131     8.148     8.165     8.183     8.199     8.216     8.233     8.252     8.268     8.285     8.303     8.320     8.337     8.354     8.371     8.390     8.407     8.425     8.442     8.460     8.480     8.496     8.514     8.532     8.549     8.568     8.585     8.605     8.622     8.641     8.657     8.675     8.694     8.711     8.730     8.748     8.765     8.783     8.801     8.820     8.840     8.857     8.877     8.895     8.913     8.931     8.950     8.967     8.985     9.002     9.021     9.039     9.055     9.074     9.091     9.109     9.126     9.143     9.159     9.175     9.192     9.208     9.222     9.237     9.252     9.269     9.282     9.296     9.312     9.326     9.339     9.353     9.365     9.381     9.393     9.407     9.420     9.433     9.446     9.458     9.472     9.485     9.498     9.511     9.522     9.535     9.548     9.559     9.572     9.585     9.596     9.608     9.620     9.633     9.644     9.654     9.667     9.678     9.691     9.703     9.716     9.726     9.739     9.752     9.763     9.774     9.787     9.800     9.812     9.828     9.837     9.849     9.863     9.877     9.889     9.900     9.914     9.927     9.942     9.954     9.966     9.983     9.995    10.009    10.022    10.037    10.052    10.064    10.078    10.092    10.104    10.118    10.131    10.148    10.160    10.176    10.191    10.203    10.219    10.231    10.245    10.257    10.271    10.287    10.299    10.313    10.327    10.341    10.354    10.368    10.381    10.394    10.409    10.424    10.437    10.451    10.464    10.478    10.491    10.506    10.521    10.532    10.546    10.562    10.575    10.589    10.603    10.615    10.631    10.644    10.660    10.673    10.687    10.699    10.713    10.729    10.743    10.758    10.772    10.789    10.804    10.819    10.835    10.848    10.863    10.877    10.892    10.907    10.925    10.942    10.956    10.972    10.987    11.006    11.020    11.035    11.051    11.069    11.085    11.100    11.119    11.133    11.149    11.164    11.182    11.198    11.217    11.233    11.249    11.266    11.283    11.301    11.320    11.336    11.355    11.375    11.393    11.410    11.427    11.448    11.465    11.487    11.505    11.526    11.544    11.564    11.585    11.606    11.626    11.646    11.665    11.687    11.707    11.727    11.746    11.767    11.788    11.807    11.831    11.852    11.875    11.895    11.915    11.938    11.962    11.983    12.004    12.026    12.050    12.070    12.092    12.114    12.137    12.160    12.183    12.204    12.225    12.254    12.275    12.298    12.322    12.346    12.369    12.387    12.414    12.439    12.463    12.487    12.507    12.530    12.552    12.576    12.599    12.620    12.646    12.671    12.692    12.711    12.733    12.752    12.775    12.798    12.814    12.835    12.854    12.875    12.894    12.916    12.932    12.953    12.972    12.993    13.013    13.033    13.053    13.074    13.093    13.116    13.138    13.157    13.183    13.202    13.222    13.242    13.264    13.283    13.305    13.330    13.345    13.365    13.383    13.402    13.418    13.437    13.454    13.469    13.483    13.502    13.514    13.530    13.545    13.558    13.572    13.586    13.598    13.611    13.625    13.639    13.652    13.666    13.679    13.689    13.702    13.713    13.725    13.739    13.753    13.764    13.777    13.788    13.800    13.814    13.825    13.835    13.846    13.856    13.870    13.879    13.892    13.905    13.916    13.928    13.937    13.946    13.962    13.975    13.983    13.994    14.006    14.013    14.035    14.040    14.048    14.069    14.077    14.085    14.096    14.109    14.122    14.133    14.144    14.152    14.163    14.171    14.181    14.189    14.196    14.216    14.222    14.229    14.244    14.255    14.263    14.271    14.281    14.292    14.302    14.309    14.318    14.339    14.349    14.357    14.365    14.392    14.410    14.420    14.435    14.450    14.460    14.468    14.475    14.482    14.494    14.504    14.513    14.521    14.539    14.547    14.555    14.565    14.574    14.589    14.609    14.620    14.627    14.639    14.648    14.671    14.680    14.685    14.700    14.705    14.714    14.723    14.735    14.740    14.755    14.765    14.785    14.798    14.803    14.818    14.825    14.829    14.832    14.841    14.848    14.870    14.874    14.879    14.896    14.913    14.923    14.926    14.940    14.954    14.959    14.961    14.987    14.991    14.996    15.000    15.020    15.026    15.030    15.052    15.054    15.065    15.075    15.085    15.093    15.100    15.111    15.121    15.133    15.139    15.144    15.150    15.161    15.170    15.180    15.183    15.192    15.204    15.213    15.220    15.227    15.233    15.247    15.259    15.262    15.270    15.281    15.288    15.293    15.300    15.305    15.314    15.330    15.337    15.343    15.349    15.359    15.366    15.374    15.383    15.408    15.424    15.435    15.439    15.444    15.449    15.468    15.474    15.486    15.498    15.505    15.512    15.520    15.525    15.533    15.553    15.559    15.564    15.565    15.568    15.571    15.571    15.574    15.574    15.575    15.575    15.574    15.574    15.572    15.571    15.571    15.567    15.564    15.560    15.557    15.550    15.535    15.528    15.523    15.516    15.509    15.502    15.496    15.488    15.476    15.470    15.464    15.449    15.440    15.435    15.424    15.415    15.408    15.402    15.381    15.372    15.368    15.358    15.354    15.343    15.335    15.320    15.309    15.305    15.293    15.287    15.281    15.274    15.270    15.262    15.253    15.248    15.236    15.230    15.224    15.216    15.210    15.207    15.202    15.183    15.176    15.170    15.152    15.148    15.141    15.135    15.125    15.118    15.111    15.106    15.100    15.090    15.085    15.075    15.065    15.063    15.059    15.041    15.030    15.020    15.001    14.998    14.996    14.992    14.967    14.963
     5.139     5.131     5.137     5.129     5.122     5.129     5.152     5.148     5.141     5.146     5.139     5.146     5.154     5.163     5.206     5.139     5.146     5.113     5.120     5.113     5.132     5.110     5.131     5.108     5.114     5.132     5.110     5.116     5.081     5.116     5.106     5.116     5.108     5.116     5.081     5.087     5.080     5.074     5.122     5.120     5.073     5.080     5.073     5.080     5.074     5.081     5.116     5.139     5.135     5.115     5.108     5.115     5.080     5.114     5.133     5.085     5.115     5.110     5.146     5.049     5.057     5.115     5.110     5.137     5.116     5.081     5.074     5.080     5.073     5.080     5.073     5.080     5.087     5.081     5.116     5.083     5.089     5.081     5.050     5.081     5.116     5.106     5.081     5.087     5.080     5.061     5.080     5.073     5.080     5.074     5.081     5.144     5.114     5.106     5.087     5.081     5.074     5.080     5.073     5.081     5.117     5.108     5.117     5.081     5.087     5.081     5.115     5.122     5.129     5.114     5.133     5.113     5.131     5.108     5.117     5.081     5.087     5.081     5.117     5.108     5.129     5.110     5.129     5.137     5.163     5.196     5.157     5.148     5.139     5.146     5.139     5.133     5.114     5.122     5.114     5.165     5.148     5.155     5.163     5.155     5.148     5.139     5.133     5.139     5.150     5.159     5.141     5.150     5.155     5.163     5.155     5.150     5.206     5.200     5.206     5.165     5.155     5.148     5.155     5.163     5.200     5.169     5.163     5.141     5.163     5.157     5.165     5.196     5.204     5.198     5.206     5.194     5.194     5.190     5.194     5.200     5.206     5.200     5.206     5.209     5.207     5.212     5.221     5.206     5.212     5.217     5.212     5.217     5.196     5.230     5.200     5.206     5.237     5.242     5.237     5.244     5.226     5.220     5.214     5.206     5.212     5.206     5.212     5.233     5.242     5.237     5.237     5.230     5.207     5.200     5.206     5.214     5.230     5.207     5.228     5.237     5.230     5.237     5.226     5.230     5.226     5.237     5.206     5.200     5.206     5.200     5.206     5.216     5.221     5.246     5.212     5.206     5.212     5.241     5.233     5.200     5.206     5.200     5.223     5.230     5.247     5.228     5.233     5.242     5.233     5.230     5.235     5.228     5.233     5.237     5.235     5.237     5.214     5.237     5.242     5.209     5.212     5.206     5.241     5.231     5.237     5.239     5.231     5.212     5.206     5.221     5.217     5.228     5.237     5.214     5.212     5.206     5.218     5.214     5.218     5.223     5.209     5.206     5.202     5.206     5.204     5.198     5.192     5.196     5.206     5.200     5.196     5.211     5.202     5.206     5.202     5.204     5.200     5.202     5.204     5.196     5.196     5.202     5.196     5.188     5.192     5.204     5.183     5.198     5.188     5.169     5.161     5.168     5.204     5.168     5.177     5.169     5.185     5.163     5.185     5.166     5.182     5.165     5.168     5.165     5.169     5.165     5.155     5.155     5.148     5.114     5.146     5.139     5.146     5.139     5.146     5.141     5.166     5.141     5.127     5.127     5.152     5.127     5.132     5.143     5.131     5.129     5.133     5.139     5.122     5.148     5.139     5.133     5.141     5.137     5.144     5.133     5.125     5.144     5.124     5.144     5.122     5.131     5.132     5.133     5.131     5.139     5.143     5.133     5.131     5.133     5.139     5.144     5.120     5.146     5.139     5.144     5.137     5.114     5.081     5.127     5.093     5.143     5.143     5.137     5.143     5.122     5.139     5.137     5.137     5.132     5.114     5.118     5.114     5.118     5.120     5.118     5.114     5.118     5.115     5.108     5.124     5.113     5.118     5.118     5.114     5.120     5.125     5.120     5.115     5.106     5.114     5.108     5.120     5.114     5.106     5.114     5.081     5.113     5.106     5.113     5.118     5.114     5.118     5.137     5.131     5.106     5.086     5.139     5.114     5.132     5.137     5.115     5.108     5.131     5.139     5.132     5.114     5.120     5.114     5.122     5.132     5.125     5.113     5.116     5.139     5.113     5.116     5.108     5.129     5.129     5.127     5.120     5.113     5.120     5.129     5.113     5.104     5.114     5.116     5.113     5.139     5.115     5.122     5.132     5.129     5.137     5.157     5.139     5.139     5.131     5.141     5.148     5.154     5.152     5.148     5.155     5.161     5.139     5.161     5.124     5.146     5.114     5.170     5.114     5.159     5.125     5.159     5.155     5.180     5.120     5.139     5.120     5.143     5.148     5.113     5.120     5.114     5.166     5.159     5.114     5.161     5.116     5.113     5.161     5.157     5.165     5.139     5.161     5.173     5.168     5.163     5.168     5.157     5.165     5.188     5.169     5.185     5.190     5.196     5.176     5.194     5.169     5.190     5.198     5.192     5.198     5.196     5.196     5.192     5.196     5.204     5.198     5.212     5.209     5.212     5.212     5.211     5.207     5.212     5.211     5.204     5.211     5.202     5.220     5.206     5.212     5.207     5.206     5.196     5.196     5.200     5.194     5.200     5.196     5.204     5.212     5.217     5.246     5.244     5.244     5.241     5.226     5.228     5.235     5.228     5.207     5.228     5.251     5.247     5.259     5.206     5.200     5.207     5.263     5.246     5.241     5.260     5.255     5.260     5.207     5.255     5.275     5.254     5.273     5.281     5.270     5.278     5.272     5.281     5.285     5.287     5.292     5.292     5.292     5.298     5.292     5.299     5.289     5.292     5.289     5.294     5.291     5.289     5.294     5.348     5.299     5.294     5.366     5.278     5.310     5.291     5.287     5.374     5.375     5.343     5.309     5.311     5.333     5.339     5.304     5.374     5.353     5.362     5.320     5.323     5.353     5.366     5.364     5.368     5.372     5.374     5.383     5.375     5.379     5.385     5.383     5.410     5.379     5.407     5.388     5.393     5.396     5.399     5.403     5.407     5.407     5.410     5.414     5.414     5.422     5.427     5.425     5.425     5.417     5.422     5.417     5.420     5.422     5.427     5.456     5.459     5.432     5.461     5.430     5.470     5.476     5.476     5.476     5.476     5.480     5.477     5.479     5.485     5.485     5.488     5.491     5.491     5.487     5.494     5.496     5.497     5.497     5.500     5.499     5.502     5.502     5.504     5.504     5.507     5.507     5.509     5.509     5.511     5.513     5.515     5.513     5.515     5.518     5.521     5.520     5.521     5.524     5.524     5.525     5.527     5.530     5.531     5.533     5.535     5.540     5.541     5.544     5.547     5.550     5.552     5.556     5.554     5.556     5.559     5.559     5.561     5.563     5.564     5.568     5.568     5.570     5.571     5.573     5.575     5.578     5.579     5.581     5.583     5.585     5.587     5.589     5.592     5.594     5.596     5.599     5.599     5.603     5.606     5.607     5.610     5.611     5.613     5.616     5.619     5.620     5.625     5.626     5.629     5.632     5.635     5.637     5.641     5.644     5.647     5.652     5.655     5.659     5.661     5.666     5.673     5.676     5.680     5.683     5.689     5.696     5.702     5.707     5.710     5.714     5.717     5.719     5.720     5.721     5.724     5.726     5.729     5.731     5.735     5.738     5.741     5.741     5.744     5.744     5.746     5.746     5.746     5.748     5.748     5.748     5.748     5.748     5.749     5.752     5.752     5.753     5.753     5.755     5.756     5.758     5.758     5.759     5.759     5.763     5.763     5.764     5.766     5.767     5.769     5.770     5.772     5.774     5.777     5.779     5.780     5.782     5.783     5.785     5.789     5.792     5.793     5.795     5.796     5.799     5.802     5.804     5.806     5.810     5.811     5.813     5.817     5.819     5.820     5.822     5.824     5.825     5.828     5.830     5.832     5.833     5.836     5.839     5.840     5.842     5.845     5.847     5.849     5.852     5.854     5.857     5.861     5.863     5.865     5.866     5.869     5.872     5.873     5.874     5.877     5.878     5.881     5.883     5.887     5.889     5.892     5.893     5.895     5.898     5.900     5.902     5.904     5.905     5.907     5.910     5.913     5.916     5.916     5.918     5.920     5.922     5.923     5.925     5.926     5.928     5.930     5.933     5.935     5.937     5.938     5.939     5.942     5.944     5.945     5.948     5.952     5.952     5.954     5.957     5.958     5.961     5.964     5.966     5.969     5.970     5.972     5.974     5.977     5.978     5.980     5.983     5.986     5.988     5.990     5.991     5.993     5.994     5.997     5.999     6.003     6.005     6.008     6.010     6.012     6.015     6.017     6.020     6.022     6.025     6.027     6.029     6.031     6.033     6.037     6.039     6.042     6.047     6.052     6.052     6.054     6.057     6.060     6.062     6.065     6.066     6.070     6.072     6.075     6.076     6.078     6.080     6.081     6.083     6.087     6.089     6.091     6.093     6.095     6.096     6.097     6.100     6.104     6.104     6.107     6.109     6.110     6.112     6.114     6.115     6.119     6.121     6.123     6.124     6.126     6.128     6.129     6.133     6.133     6.135     6.136     6.138     6.139     6.141     6.143     6.144     6.146     6.147     6.150     6.152     6.155     6.157     6.160     6.161     6.163     6.166     6.169     6.169     6.172     6.176     6.177     6.180     6.182     6.183     6.187     6.188     6.190     6.193     6.195     6.199     6.202     6.206     6.207     6.211     6.213     6.220     6.224     6.225     6.229     6.232     6.232     6.236     6.236     6.238     6.245     6.247     6.250     6.255     6.257     6.260     6.263     6.266     6.269     6.272     6.275     6.279     6.282     6.285     6.286     6.289     6.294     6.297     6.300     6.305     6.308     6.311     6.312     6.317     6.320     6.324     6.327     6.330     6.335     6.338     6.343     6.346     6.349     6.355     6.357     6.362     6.365     6.371     6.374     6.376     6.380     6.383     6.389     6.392     6.397     6.402     6.405     6.410     6.413     6.418     6.422     6.428     6.431     6.436     6.441     6.446     6.450     6.457     6.461     6.465     6.470     6.476     6.479     6.486     6.491     6.495     6.499     6.505     6.510     6.515     6.521     6.527     6.531     6.537     6.543     6.548     6.553     6.559     6.566     6.571     6.577     6.582     6.590     6.595     6.602     6.608     6.614     6.623     6.629     6.637     6.645     6.655     6.662     6.671     6.680     6.690     6.702     6.713     6.725     6.737     6.749     6.762     6.776     6.790     6.803     6.817     6.830     6.845     6.860     6.876     6.892     6.909     6.926     6.945     6.963     6.982     7.002     7.023     7.043     7.064     7.087     7.109     7.132     7.155     7.179     7.202     7.224     7.247     7.268     7.289     7.310     7.330     7.349     7.368     7.387     7.405     7.423     7.440     7.457     7.476     7.492     7.511     7.530     7.546     7.564     7.581     7.600     7.618     7.635     7.654     7.673     7.692     7.710     7.729     7.748     7.769     7.787     7.806     7.825     7.844     7.863     7.882     7.900     7.920     7.939     7.956     7.974     7.992     8.009     8.027     8.043     8.061     8.080     8.096     8.113     8.132     8.150     8.167     8.183     8.199     8.216     8.235     8.254     8.269     8.285     8.303     8.320     8.337     8.354     8.371     8.390     8.407     8.425     8.442     8.459     8.476     8.495     8.512     8.530     8.549     8.566     8.583     8.601     8.619     8.637     8.656     8.673     8.692     8.708     8.727     8.744     8.760     8.780     8.798     8.814     8.835     8.853     8.872     8.890     8.909     8.926     8.945     8.962     8.981     8.999     9.017     9.035     9.053     9.070     9.087     9.105     9.122     9.140     9.157     9.174     9.190     9.205     9.222     9.237     9.254     9.269     9.283     9.298     9.314     9.328     9.342     9.355     9.369     9.382     9.397     9.412     9.425     9.438     9.452     9.463     9.478     9.491     9.505     9.519     9.532     9.541     9.556     9.569     9.581     9.593     9.605     9.617     9.628     9.641     9.652     9.665     9.677     9.689     9.701     9.712     9.724     9.735     9.749     9.761     9.773     9.785     9.798     9.808     9.820     9.833     9.845     9.858     9.870     9.883     9.897     9.911     9.922     9.935     9.948     9.964     9.976     9.988    10.002    10.015    10.031    10.044    10.057    10.072    10.085    10.098    10.111    10.125    10.137    10.153    10.167    10.181    10.196    10.210    10.223    10.237    10.252    10.265    10.276    10.290    10.304    10.320    10.333    10.348    10.360    10.376    10.387    10.400    10.417    10.428    10.443    10.457    10.470    10.485    10.498    10.511    10.526    10.541    10.553    10.566    10.581    10.594    10.608    10.620    10.635    10.649    10.664    10.678    10.690    10.704    10.719    10.732    10.748    10.764    10.777    10.790    10.808    10.821    10.839    10.851    10.868    10.882    10.897    10.913    10.930    10.943    10.961    10.975    10.993    11.006    11.024    11.039    11.053    11.069    11.087    11.103    11.120    11.135    11.152    11.168    11.182    11.200    11.217    11.235    11.252    11.269    11.285    11.303    11.320    11.340    11.357    11.375    11.393    11.408    11.429    11.446    11.467    11.488    11.505    11.524    11.542    11.562    11.581    11.603    11.624    11.644    11.664    11.683    11.704    11.724    11.745    11.766    11.785    11.805    11.827    11.849    11.870    11.891    11.914    11.933    11.957    11.979    12.001    12.022    12.044    12.068    12.089    12.108    12.133    12.155    12.177    12.199    12.222    12.244    12.268    12.292    12.314    12.337    12.360    12.383    12.407    12.431    12.454    12.478    12.500    12.522    12.545    12.569    12.591    12.615    12.635    12.661    12.683    12.709    12.730    12.750    12.771    12.792    12.813    12.832    12.852    12.872    12.891    12.910    12.930    12.950    12.966    12.989    13.007    13.027    13.046    13.068    13.089    13.108    13.130    13.150    13.172    13.192    13.214    13.233    13.252    13.276    13.296    13.313    13.336    13.355    13.372    13.388    13.407    13.422    13.437    13.452    13.467    13.485    13.498    13.514    13.527    13.542    13.555    13.569    13.581    13.594    13.610    13.622    13.637    13.647    13.659    13.672    13.686    13.697    13.706    13.718    13.733    13.744    13.756    13.766    13.781    13.794    13.805    13.816    13.825    13.835    13.848    13.863    13.875    13.882    13.896    13.907    13.916    13.930    13.941    13.954    13.966    13.973    13.988    13.999    14.008    14.018    14.028    14.040    14.057    14.069    14.079    14.085    14.099    14.116    14.128    14.141    14.149    14.157    14.168    14.173    14.187    14.193    14.212    14.220    14.226    14.244    14.252    14.261    14.268    14.278    14.289    14.299    14.307    14.316    14.332    14.344    14.356    14.363    14.392    14.404    14.411    14.429    14.443    14.452    14.465    14.472    14.475    14.491    14.497    14.509    14.523    14.528    14.542    14.552    14.565    14.572    14.579    14.606    14.615    14.629    14.637    14.646    14.669    14.676    14.683    14.700    14.705    14.716    14.723    14.728    14.744    14.754    14.763    14.785    14.787    14.810    14.814    14.825    14.829    14.832    14.841    14.846    14.868    14.874    14.879    14.887    14.912    14.922    14.925    14.939    14.948    14.959    14.961    14.985    14.991    14.996    15.007    15.020    15.024    15.032    15.047    15.052    15.065    15.077    15.082    15.089    15.104    15.107    15.123    15.133    15.141    15.144    15.150    15.165    15.172    15.180    15.183    15.196    15.204    15.210    15.219    15.225    15.233    15.249    15.257    15.260    15.273    15.283    15.288    15.293    15.300    15.306    15.312    15.326    15.335    15.343    15.349    15.358    15.365    15.376    15.381    15.411    15.415    15.432    15.439    15.442    15.449    15.470    15.476    15.483    15.493    15.505    15.512    15.518    15.528    15.531    15.552    15.559    15.562    15.565    15.568    15.572    15.572    15.574    15.575    15.575    15.575    15.575    15.574    15.571    15.571    15.571    15.567    15.564    15.560    15.557    15.545    15.538    15.530    15.525    15.516    15.510    15.507    15.496    15.490    15.479    15.472    15.462    15.449    15.442    15.435    15.425    15.415    15.408    15.404    15.381    15.374    15.368    15.359    15.354    15.345    15.335    15.323    15.312    15.303    15.298    15.288    15.283    15.276    15.270    15.262    15.257    15.249    15.238    15.232    15.227    15.224    15.213    15.210    15.202    15.186    15.178    15.170    15.157    15.150    15.144    15.135    15.128    15.119    15.112    15.107    15.102    15.092    15.089    15.077    15.066    15.059    15.055    15.040    15.036    15.022    15.011    15.004    15.000    14.991    14.987    14.967
     5.146     5.139     5.144     5.139     5.129     5.139     5.146     5.139     5.141     5.114     5.133     5.139     5.148     5.161     5.139     5.131     5.110     5.132     5.108     5.132     5.139     5.131     5.137     5.115     5.108     5.114     5.133     5.108     5.117     5.108     5.117     5.108     5.129     5.108     5.116     5.081     5.115     5.106     5.129     5.127     5.081     5.074     5.081     5.074     5.081     5.116     5.110     5.146     5.129     5.106     5.115     5.080     5.115     5.081     5.057     5.129     5.108     5.114     5.139     5.055     5.049     5.108     5.115     5.113     5.120     5.115     5.106     5.115     5.080     5.116     5.081     5.116     5.106     5.116     5.106     5.117     5.083     5.089     5.081     5.074     5.083     5.146     5.115     5.081     5.087     5.081     5.074     5.081     5.089     5.081     5.115     5.113     5.108     5.074     5.080     5.074     5.080     5.074     5.080     5.074     5.083     5.117     5.108     5.117     5.110     5.132     5.139     5.148     5.155     5.148     5.141     5.146     5.139     5.132     5.110     5.116     5.106     5.116     5.108     5.131     5.108     5.116     5.120     5.114     5.150     5.146     5.152     5.143     5.150     5.143     5.148     5.141     5.148     5.141     5.150     5.157     5.168     5.165     5.157     5.148     5.114     5.133     5.114     5.133     5.155     5.139     5.148     5.155     5.163     5.155     5.163     5.157     5.206     5.204     5.168     5.206     5.163     5.141     5.165     5.200     5.192     5.163     5.155     5.148     5.155     5.163     5.196     5.165     5.198     5.206     5.196     5.204     5.194     5.200     5.206     5.241     5.196     5.204     5.212     5.209     5.214     5.204     5.220     5.212     5.206     5.212     5.206     5.211     5.204     5.209     5.206     5.200     5.225     5.218     5.249     5.242     5.206     5.212     5.207     5.212     5.206     5.212     5.221     5.239     5.246     5.239     5.244     5.239     5.228     5.233     5.228     5.251     5.223     5.214     5.220     5.214     5.233     5.244     5.233     5.214     5.206     5.233     5.200     5.206     5.200     5.206     5.214     5.233     5.247     5.225     5.204     5.212     5.206     5.212     5.247     5.207     5.200     5.207     5.251     5.239     5.244     5.244     5.246     5.241     5.231     5.228     5.233     5.226     5.230     5.231     5.235     5.228     5.207     5.241     5.235     5.214     5.206     5.225     5.217     5.235     5.212     5.207     5.212     5.206     5.223     5.242     5.241     5.237     5.228     5.212     5.244     5.223     5.217     5.223     5.221     5.225     5.206     5.233     5.206     5.212     5.206     5.230     5.211     5.204     5.211     5.218     5.204     5.204     5.209     5.200     5.204     5.198     5.200     5.206     5.198     5.204     5.200     5.200     5.192     5.198     5.204     5.192     5.202     5.196     5.190     5.188     5.192     5.172     5.198     5.198     5.196     5.204     5.172     5.169     5.188     5.166     5.115     5.169     5.172     5.166     5.166     5.171     5.163     5.163     5.155     5.148     5.141     5.146     5.141     5.146     5.141     5.166     5.159     5.154     5.163     5.150     5.143     5.144     5.137     5.132     5.144     5.133     5.139     5.132     5.115     5.150     5.144     5.152     5.148     5.144     5.141     5.150     5.146     5.139     5.155     5.133     5.115     5.133     5.137     5.143     5.139     5.144     5.137     5.114     5.135     5.114     5.106     5.115     5.133     5.131     5.133     5.137     5.131     5.141     5.141     5.124     5.143     5.139     5.141     5.146     5.139     5.144     5.139     5.132     5.113     5.137     5.132     5.113     5.116     5.127     5.124     5.115     5.110     5.115     5.114     5.120     5.114     5.108     5.114     5.080     5.131     5.124     5.132     5.094     5.115     5.132     5.113     5.115     5.110     5.118     5.115     5.108     5.114     5.106     5.113     5.118     5.113     5.118     5.114     5.115     5.120     5.086     5.080     5.144     5.141     5.144     5.137     5.137     5.115     5.133     5.129     5.132     5.132     5.114     5.120     5.127     5.131     5.115     5.120     5.143     5.114     5.141     5.133     5.129     5.132     5.113     5.132     5.114     5.118     5.114     5.120     5.150     5.113     5.115     5.108     5.120     5.114     5.137     5.114     5.139     5.137     5.146     5.127     5.132     5.132     5.139     5.133     5.127     5.146     5.139     5.114     5.122     5.159     5.146     5.137     5.125     5.120     5.170     5.114     5.155     5.129     5.139     5.127     5.173     5.114     5.118     5.120     5.168     5.114     5.159     5.148     5.157     5.168     5.114     5.118     5.113     5.165     5.159     5.168     5.155     5.173     5.157     5.173     5.172     5.173     5.165     5.155     5.161     5.161     5.204     5.166     5.188     5.188     5.192     5.190     5.196     5.177     5.188     5.188     5.190     5.194     5.198     5.202     5.204     5.198     5.206     5.200     5.211     5.206     5.218     5.207     5.212     5.211     5.218     5.218     5.216     5.211     5.207     5.221     5.206     5.211     5.206     5.212     5.225     5.206     5.230     5.196     5.196     5.237     5.202     5.212     5.206     5.244     5.220     5.217     5.239     5.230     5.233     5.231     5.237     5.223     5.228     5.258     5.254     5.237     5.247     5.253     5.266     5.269     5.247     5.269     5.242     5.250     5.270     5.278     5.214     5.207     5.277     5.270     5.280     5.280     5.277     5.281     5.277     5.273     5.287     5.280     5.294     5.298     5.294     5.299     5.296     5.301     5.299     5.287     5.283     5.294     5.289     5.292     5.289     5.298     5.291     5.362     5.368     5.283     5.374     5.287     5.377     5.379     5.380     5.308     5.383     5.337     5.333     5.328     5.359     5.353     5.358     5.362     5.359     5.356     5.323     5.358     5.372     5.377     5.372     5.370     5.377     5.380     5.383     5.418     5.418     5.418     5.414     5.416     5.414     5.416     5.398     5.410     5.407     5.410     5.410     5.414     5.418     5.418     5.423     5.425     5.422     5.429     5.422     5.429     5.423     5.423     5.425     5.422     5.440     5.432     5.440     5.465     5.470     5.443     5.449     5.445     5.477     5.482     5.480     5.480     5.488     5.490     5.491     5.490     5.490     5.493     5.496     5.494     5.496     5.502     5.502     5.500     5.506     5.506     5.509     5.507     5.509     5.507     5.511     5.511     5.513     5.515     5.518     5.518     5.516     5.518     5.520     5.521     5.524     5.527     5.528     5.527     5.528     5.531     5.533     5.535     5.540     5.538     5.541     5.547     5.549     5.552     5.554     5.554     5.556     5.559     5.561     5.563     5.564     5.566     5.568     5.570     5.571     5.573     5.575     5.576     5.576     5.578     5.583     5.583     5.585     5.587     5.591     5.592     5.594     5.596     5.597     5.599     5.603     5.604     5.607     5.610     5.611     5.614     5.616     5.617     5.620     5.623     5.626     5.627     5.630     5.633     5.637     5.639     5.642     5.646     5.649     5.653     5.656     5.659     5.662     5.667     5.672     5.676     5.680     5.683     5.689     5.696     5.700     5.705     5.710     5.714     5.719     5.721     5.723     5.724     5.725     5.729     5.732     5.735     5.738     5.741     5.743     5.744     5.748     5.748     5.748     5.749     5.749     5.749     5.749     5.748     5.749     5.748     5.749     5.753     5.755     5.756     5.755     5.758     5.759     5.763     5.761     5.763     5.764     5.766     5.766     5.769     5.770     5.772     5.773     5.774     5.774     5.777     5.779     5.780     5.783     5.785     5.785     5.789     5.790     5.793     5.796     5.798     5.799     5.802     5.804     5.806     5.810     5.811     5.813     5.817     5.819     5.820     5.822     5.824     5.825     5.827     5.830     5.832     5.835     5.836     5.839     5.840     5.842     5.845     5.846     5.849     5.852     5.854     5.855     5.859     5.863     5.865     5.868     5.871     5.873     5.874     5.874     5.876     5.877     5.881     5.882     5.887     5.890     5.892     5.893     5.895     5.898     5.900     5.902     5.905     5.907     5.908     5.910     5.913     5.916     5.916     5.920     5.922     5.923     5.923     5.926     5.928     5.930     5.931     5.933     5.935     5.938     5.939     5.942     5.944     5.945     5.948     5.948     5.949     5.954     5.955     5.958     5.960     5.961     5.964     5.966     5.969     5.970     5.974     5.975     5.977     5.978     5.982     5.983     5.985     5.988     5.990     5.991     5.993     5.996     5.997     5.999     6.002     6.005     6.008     6.010     6.012     6.015     6.017     6.020     6.021     6.024     6.027     6.028     6.031     6.032     6.037     6.039     6.042     6.046     6.049     6.052     6.054     6.057     6.059     6.062     6.065     6.066     6.070     6.072     6.075     6.076     6.078     6.081     6.083     6.085     6.087     6.089     6.091     6.093     6.096     6.101     6.102     6.105     6.105     6.106     6.108     6.110     6.112     6.114     6.114     6.119     6.121     6.123     6.124     6.126     6.129     6.129     6.131     6.133     6.135     6.136     6.138     6.139     6.141     6.143     6.144     6.146     6.147     6.149     6.150     6.152     6.155     6.157     6.160     6.161     6.163     6.166     6.171     6.171     6.174     6.176     6.177     6.180     6.182     6.185     6.187     6.188     6.190     6.193     6.195     6.198     6.202     6.206     6.207     6.211     6.218     6.220     6.224     6.225     6.227     6.231     6.232     6.238     6.239     6.240     6.243     6.249     6.252     6.254     6.257     6.258     6.262     6.263     6.266     6.270     6.274     6.277     6.280     6.285     6.286     6.288     6.291     6.294     6.298     6.302     6.305     6.309     6.314     6.315     6.317     6.322     6.325     6.329     6.332     6.335     6.340     6.343     6.346     6.352     6.355     6.358     6.362     6.367     6.369     6.372     6.376     6.380     6.385     6.389     6.394     6.397     6.402     6.404     6.408     6.414     6.418     6.420     6.428     6.431     6.438     6.441     6.446     6.450     6.457     6.461     6.465     6.470     6.476     6.481     6.486     6.491     6.495     6.502     6.505     6.510     6.515     6.521     6.527     6.531     6.537     6.543     6.548     6.555     6.559     6.565     6.571     6.577     6.582     6.588     6.596     6.602     6.608     6.615     6.623     6.631     6.638     6.646     6.653     6.662     6.671     6.680     6.690     6.699     6.711     6.722     6.733     6.746     6.759     6.772     6.787     6.799     6.812     6.827     6.842     6.857     6.873     6.888     6.903     6.921     6.938     6.956     6.976     6.996     7.014     7.035     7.056     7.077     7.100     7.123     7.146     7.169     7.192     7.215     7.239     7.261     7.283     7.306     7.328     7.347     7.367     7.387     7.405     7.423     7.440     7.459     7.476     7.493     7.511     7.530     7.546     7.564     7.581     7.600     7.617     7.635     7.654     7.670     7.689     7.709     7.727     7.745     7.765     7.783     7.803     7.822     7.842     7.859     7.878     7.898     7.916     7.935     7.954     7.972     7.990     8.008     8.026     8.043     8.061     8.078     8.096     8.113     8.131     8.150     8.165     8.183     8.199     8.216     8.235     8.252     8.270     8.287     8.303     8.320     8.336     8.354     8.371     8.390     8.407     8.424     8.441     8.458     8.476     8.494     8.511     8.528     8.548     8.563     8.582     8.599     8.616     8.635     8.651     8.670     8.689     8.706     8.723     8.741     8.760     8.779     8.796     8.812     8.830     8.847     8.867     8.886     8.904     8.922     8.941     8.958     8.977     8.994     9.013     9.030     9.048     9.067     9.083     9.102     9.119     9.137     9.154     9.171     9.189     9.204     9.218     9.236     9.252     9.269     9.283     9.298     9.314     9.328     9.344     9.356     9.371     9.385     9.400     9.413     9.429     9.443     9.457     9.469     9.482     9.496     9.510     9.522     9.536     9.549     9.561     9.574     9.587     9.600     9.613     9.626     9.637     9.649     9.659     9.673     9.687     9.696     9.710     9.720     9.732     9.746     9.757     9.769     9.782     9.793     9.805     9.818     9.831     9.841     9.854     9.866     9.880     9.892     9.905     9.918     9.930     9.943     9.957     9.970     9.985     9.996    10.010    10.022    10.038    10.050    10.064    10.078    10.093    10.104    10.118    10.132    10.148    10.158    10.174    10.186    10.202    10.214    10.228    10.243    10.257    10.271    10.285    10.297    10.309    10.325    10.341    10.354    10.368    10.381    10.394    10.407    10.422    10.433    10.448    10.463    10.476    10.490    10.504    10.518    10.531    10.544    10.560    10.572    10.585    10.600    10.614    10.630    10.641    10.655    10.669    10.683    10.697    10.711    10.727    10.737    10.752    10.767    10.781    10.798    10.811    10.825    10.839    10.856    10.872    10.887    10.901    10.917    10.933    10.946    10.963    10.979    10.994    11.010    11.026    11.040    11.057    11.072    11.089    11.105    11.122    11.138    11.154    11.171    11.189    11.202    11.220    11.235    11.253    11.272    11.287    11.304    11.320    11.337    11.355    11.373    11.393    11.410    11.429    11.449    11.465    11.487    11.506    11.526    11.542    11.561    11.582    11.600    11.620    11.640    11.659    11.681    11.702    11.721    11.743    11.763    11.783    11.804    11.824    11.846    11.868    11.888    11.910    11.933    11.953    11.975    11.996    12.019    12.041    12.062    12.085    12.106    12.127    12.152    12.173    12.193    12.214    12.239    12.259    12.283    12.308    12.329    12.353    12.375    12.401    12.420    12.443    12.468    12.492    12.514    12.539    12.562    12.581    12.604    12.628    12.650    12.674    12.697    12.721    12.740    12.764    12.787    12.805    12.830    12.848    12.866    12.887    12.906    12.925    12.946    12.962    12.982    13.004    13.021    13.045    13.062    13.081    13.102    13.122    13.143    13.164    13.185    13.204    13.225    13.243    13.263    13.283    13.304    13.322    13.342    13.359    13.375    13.391    13.407    13.424    13.438    13.451    13.467    13.481    13.497    13.513    13.525    13.538    13.553    13.566    13.578    13.592    13.605    13.619    13.631    13.640    13.653    13.666    13.676    13.688    13.700    13.713    13.725    13.735    13.747    13.759    13.774    13.786    13.797    13.805    13.819    13.830    13.841    13.851    13.866    13.873    13.885    13.897    13.909    13.921    13.935    13.946    13.956    13.964    13.978    13.993    14.002    14.011    14.022    14.037    14.048    14.059    14.075    14.085    14.092    14.109    14.126    14.132    14.137    14.157    14.163    14.171    14.182    14.191    14.200    14.214    14.220    14.233    14.246    14.257    14.264    14.272    14.287    14.296    14.304    14.312    14.329    14.337    14.352    14.361    14.377    14.397    14.410    14.415    14.437    14.446    14.457    14.468    14.473    14.485    14.496    14.509    14.517    14.531    14.540    14.550    14.562    14.570    14.579    14.602    14.611    14.621    14.635    14.642    14.664    14.674    14.681    14.697    14.709    14.714    14.723    14.728    14.733    14.755    14.759    14.791    14.792    14.806    14.812    14.824    14.827    14.832    14.841    14.846    14.868    14.881    14.881    14.893    14.896    14.920    14.928    14.939    14.952    14.956    14.961    14.975    14.987    14.992    15.011    15.019    15.024    15.030    15.052    15.052    15.063    15.076    15.087    15.095    15.100    15.107    15.121    15.129    15.139    15.144    15.150    15.169    15.172    15.180    15.183    15.194    15.202    15.208    15.219    15.225    15.233    15.244    15.255    15.260    15.271    15.281    15.287    15.295    15.300    15.308    15.314    15.324    15.335    15.345    15.349    15.358    15.366    15.374    15.381    15.409    15.416    15.425    15.437    15.440    15.449    15.472    15.476    15.481    15.490    15.505    15.512    15.518    15.525    15.535    15.552    15.557    15.562    15.565    15.569    15.572    15.574    15.575    15.575    15.575    15.575    15.575    15.574    15.574    15.574    15.571    15.568    15.564    15.560    15.555    15.547    15.538    15.531    15.526    15.522    15.514    15.509    15.498    15.492    15.479    15.472    15.466    15.453    15.446    15.437    15.431    15.421    15.411    15.402    15.381    15.376    15.370    15.359    15.354    15.348    15.339    15.320    15.315    15.306    15.298    15.292    15.283    15.277    15.273    15.264    15.257    15.248    15.238    15.233    15.228    15.224    15.219    15.213    15.204    15.189    15.180    15.174    15.170    15.155    15.146    15.139    15.129    15.123    15.114    15.109    15.102    15.095    15.092    15.081    15.066    15.061    15.055    15.045    15.037    15.026    15.024    15.009    15.011    14.992    14.992    14.994
     5.155     5.148     5.154     5.146     5.139     5.146     5.139     5.141     5.114     5.133     5.113     5.146     5.155     5.154     5.146     5.139     5.131     5.139     5.131     5.108     5.133     5.139     5.146     5.124     5.114     5.108     5.115     5.133     5.139     5.117     5.110     5.129     5.108     5.129     5.108     5.129     5.108     5.116     5.137     5.154     5.116     5.108     5.117     5.108     5.117     5.110     5.131     5.139     5.148     5.114     5.106     5.114     5.122     5.155     5.146     5.122     5.115     5.120     5.114     5.116     5.106     5.114     5.108     5.129     5.114     5.166     5.131     5.137     5.129     5.110     5.117     5.108     5.117     5.108     5.117     5.108     5.117     5.106     5.115     5.081     5.114     5.120     5.114     5.117     5.108     5.116     5.106     5.116     5.108     5.117     5.108     5.148     5.087     5.080     5.087     5.080     5.073     5.080     5.074     5.081     5.116     5.108     5.117     5.110     5.133     5.114     5.122     5.129     5.139     5.146     5.139     5.155     5.146     5.139     5.146     5.139     5.131     5.108     5.131     5.110     5.131     5.122     5.114     5.108     5.129     5.139     5.144     5.139     5.129     5.150     5.155     5.148     5.154     5.148     5.155     5.163     5.170     5.200     5.192     5.155     5.146     5.139     5.133     5.141     5.150     5.161     5.155     5.148     5.141     5.163     5.157     5.166     5.200     5.155     5.163     5.209     5.206     5.165     5.200     5.206     5.200     5.155     5.161     5.155     5.163     5.155     5.163     5.170     5.163     5.198     5.204     5.196     5.204     5.194     5.198     5.194     5.202     5.196     5.207     5.212     5.233     5.221     5.200     5.207     5.200     5.217     5.211     5.204     5.209     5.202     5.223     5.233     5.228     5.211     5.216     5.207     5.212     5.206     5.212     5.206     5.212     5.206     5.239     5.246     5.242     5.249     5.241     5.233     5.228     5.221     5.214     5.207     5.214     5.207     5.214     5.209     5.242     5.239     5.247     5.206     5.237     5.228     5.206     5.200     5.206     5.214     5.233     5.239     5.244     5.249     5.212     5.206     5.212     5.249     5.247     5.212     5.221     5.251     5.235     5.249     5.251     5.249     5.244     5.247     5.241     5.247     5.228     5.207     5.214     5.207     5.247     5.230     5.212     5.218     5.223     5.230     5.255     5.249     5.239     5.230     5.207     5.212     5.206     5.241     5.244     5.225     5.235     5.239     5.233     5.230     5.241     5.206     5.223     5.221     5.231     5.218     5.235     5.237     5.212     5.207     5.235     5.233     5.228     5.211     5.206     5.212     5.207     5.211     5.206     5.206     5.200     5.200     5.206     5.202     5.204     5.198     5.206     5.204     5.198     5.192     5.196     5.188     5.188     5.204     5.190     5.194     5.188     5.207     5.198     5.170     5.198     5.173     5.196     5.196     5.200     5.190     5.185     5.171     5.168     5.170     5.165     5.166     5.165     5.159     5.165     5.155     5.146     5.139     5.148     5.154     5.148     5.146     5.139     5.161     5.155     5.139     5.161     5.139     5.144     5.137     5.150     5.139     5.144     5.139     5.146     5.152     5.148     5.152     5.150     5.141     5.148     5.139     5.133     5.141     5.133     5.154     5.141     5.115     5.135     5.137     5.094     5.141     5.114     5.122     5.114     5.120     5.129     5.133     5.114     5.135     5.139     5.133     5.139     5.135     5.148     5.152     5.144     5.144     5.137     5.139     5.133     5.137     5.133     5.144     5.137     5.127     5.137     5.131     5.110     5.127     5.120     5.120     5.125     5.120     5.132     5.116     5.110     5.114     5.120     5.129     5.120     5.127     5.127     5.132     5.137     5.114     5.133     5.129     5.135     5.132     5.125     5.127     5.108     5.114     5.118     5.125     5.132     5.124     5.120     5.127     5.115     5.080     5.133     5.144     5.139     5.144     5.139     5.146     5.133     5.139     5.133     5.139     5.143     5.120     5.132     5.113     5.132     5.139     5.115     5.139     5.129     5.133     5.125     5.132     5.135     5.132     5.113     5.131     5.124     5.120     5.129     5.110     5.115     5.108     5.114     5.120     5.139     5.114     5.132     5.129     5.141     5.137     5.139     5.133     5.139     5.146     5.139     5.146     5.139     5.148     5.139     5.161     5.163     5.115     5.120     5.157     5.165     5.137     5.166     5.131     5.132     5.129     5.183     5.114     5.155     5.188     5.188     5.188     5.163     5.192     5.139     5.181     5.177     5.168     5.163     5.166     5.171     5.166     5.163     5.170     5.161     5.179     5.169     5.148     5.168     5.173     5.166     5.161     5.141     5.148     5.196     5.188     5.192     5.190     5.141     5.194     5.196     5.190     5.192     5.190     5.200     5.200     5.198     5.204     5.207     5.204     5.211     5.206     5.212     5.209     5.214     5.218     5.216     5.218     5.200     5.206     5.214     5.212     5.206     5.212     5.204     5.212     5.206     5.230     5.212     5.200     5.206     5.237     5.235     5.249     5.244     5.212     5.247     5.242     5.237     5.244     5.235     5.235     5.237     5.230     5.233     5.253     5.233     5.237     5.256     5.241     5.256     5.239     5.247     5.269     5.246     5.277     5.273     5.278     5.273     5.206     5.214     5.283     5.285     5.285     5.280     5.285     5.280     5.287     5.291     5.277     5.298     5.301     5.299     5.303     5.299     5.296     5.298     5.305     5.309     5.296     5.300     5.333     5.337     5.347     5.353     5.298     5.292     5.372     5.287     5.340     5.377     5.380     5.385     5.386     5.388     5.389     5.386     5.328     5.372     5.325     5.358     5.380     5.361     5.368     5.364     5.370     5.375     5.382     5.367     5.418     5.420     5.372     5.422     5.380     5.422     5.396     5.418     5.398     5.418     5.420     5.420     5.414     5.416     5.409     5.412     5.414     5.418     5.422     5.422     5.427     5.423     5.425     5.427     5.432     5.437     5.430     5.456     5.459     5.461     5.462     5.440     5.433     5.440     5.445     5.480     5.483     5.482     5.483     5.485     5.485     5.485     5.487     5.490     5.488     5.493     5.497     5.494     5.497     5.499     5.499     5.504     5.506     5.506     5.511     5.509     5.509     5.511     5.509     5.515     5.515     5.515     5.516     5.521     5.523     5.521     5.524     5.525     5.524     5.525     5.531     5.530     5.531     5.531     5.533     5.537     5.537     5.541     5.544     5.543     5.544     5.549     5.550     5.556     5.559     5.558     5.561     5.564     5.564     5.564     5.566     5.570     5.573     5.573     5.575     5.578     5.578     5.579     5.581     5.585     5.587     5.587     5.591     5.592     5.594     5.596     5.597     5.599     5.601     5.604     5.607     5.610     5.611     5.614     5.617     5.619     5.620     5.622     5.625     5.627     5.629     5.632     5.635     5.637     5.641     5.644     5.647     5.652     5.655     5.656     5.659     5.662     5.666     5.672     5.676     5.679     5.683     5.689     5.693     5.700     5.705     5.708     5.712     5.717     5.724     5.725     5.728     5.728     5.731     5.735     5.738     5.739     5.743     5.744     5.744     5.748     5.748     5.749     5.753     5.753     5.753     5.755     5.755     5.756     5.755     5.758     5.759     5.758     5.761     5.761     5.759     5.761     5.763     5.764     5.766     5.767     5.769     5.770     5.773     5.773     5.773     5.776     5.777     5.780     5.782     5.783     5.785     5.785     5.787     5.790     5.792     5.793     5.795     5.798     5.800     5.802     5.804     5.806     5.808     5.811     5.813     5.817     5.819     5.819     5.822     5.824     5.825     5.827     5.828     5.832     5.835     5.836     5.838     5.840     5.842     5.845     5.846     5.849     5.852     5.855     5.855     5.857     5.861     5.865     5.866     5.869     5.871     5.873     5.876     5.877     5.878     5.880     5.882     5.885     5.887     5.890     5.893     5.895     5.896     5.900     5.902     5.904     5.908     5.908     5.912     5.913     5.915     5.918     5.920     5.922     5.923     5.925     5.926     5.928     5.930     5.931     5.933     5.935     5.938     5.939     5.942     5.944     5.946     5.948     5.949     5.952     5.952     5.955     5.958     5.960     5.961     5.964     5.967     5.970     5.970     5.974     5.975     5.978     5.980     5.982     5.983     5.986     5.988     5.990     5.991     5.994     5.996     5.997     5.999     6.003     6.005     6.008     6.010     6.012     6.015     6.017     6.020     6.021     6.024     6.025     6.028     6.029     6.031     6.035     6.039     6.042     6.044     6.047     6.052     6.052     6.057     6.059     6.062     6.065     6.066     6.068     6.072     6.073     6.076     6.078     6.081     6.083     6.085     6.089     6.091     6.093     6.095     6.096     6.100     6.102     6.104     6.105     6.107     6.109     6.110     6.111     6.113     6.115     6.119     6.121     6.123     6.124     6.128     6.128     6.131     6.133     6.135     6.136     6.138     6.139     6.141     6.143     6.144     6.146     6.147     6.149     6.150     6.152     6.154     6.157     6.158     6.160     6.161     6.164     6.166     6.169     6.172     6.174     6.176     6.179     6.180     6.182     6.185     6.187     6.188     6.191     6.193     6.195     6.198     6.199     6.204     6.206     6.209     6.216     6.220     6.224     6.225     6.227     6.231     6.232     6.235     6.236     6.243     6.243     6.245     6.252     6.254     6.255     6.258     6.260     6.263     6.266     6.269     6.272     6.275     6.279     6.282     6.285     6.288     6.291     6.292     6.295     6.298     6.302     6.305     6.308     6.312     6.317     6.319     6.324     6.327     6.330     6.333     6.336     6.340     6.344     6.347     6.352     6.355     6.360     6.363     6.367     6.371     6.374     6.376     6.380     6.385     6.389     6.394     6.397     6.404     6.407     6.411     6.414     6.418     6.424     6.428     6.433     6.436     6.441     6.446     6.450     6.457     6.462     6.465     6.470     6.476     6.481     6.486     6.493     6.497     6.500     6.507     6.510     6.516     6.521     6.527     6.531     6.537     6.543     6.548     6.553     6.560     6.566     6.571     6.577     6.583     6.588     6.595     6.602     6.609     6.615     6.623     6.629     6.638     6.646     6.653     6.662     6.670     6.680     6.690     6.699     6.709     6.720     6.732     6.744     6.757     6.770     6.783     6.795     6.810     6.823     6.838     6.852     6.869     6.883     6.900     6.916     6.933     6.950     6.969     6.989     7.007     7.027     7.048     7.070     7.091     7.114     7.137     7.160     7.183     7.207     7.231     7.254     7.277     7.300     7.322     7.343     7.365     7.385     7.405     7.423     7.442     7.459     7.476     7.493     7.511     7.530     7.547     7.564     7.581     7.599     7.616     7.633     7.652     7.670     7.689     7.706     7.725     7.744     7.761     7.781     7.800     7.818     7.837     7.856     7.875     7.894     7.912     7.931     7.952     7.969     7.989     8.006     8.024     8.042     8.060     8.078     8.095     8.113     8.131     8.148     8.167     8.183     8.200     8.216     8.233     8.252     8.268     8.287     8.303     8.320     8.337     8.354     8.371     8.388     8.405     8.423     8.441     8.457     8.474     8.494     8.511     8.526     8.544     8.563     8.580     8.597     8.614     8.632     8.650     8.669     8.685     8.703     8.720     8.738     8.755     8.773     8.792     8.809     8.827     8.844     8.860     8.879     8.899     8.917     8.937     8.954     8.972     8.990     9.007     9.026     9.044     9.062     9.080     9.096     9.116     9.132     9.152     9.168     9.185     9.203     9.218     9.235     9.252     9.269     9.282     9.297     9.314     9.329     9.344     9.358     9.373     9.387     9.402     9.416     9.431     9.446     9.460     9.474     9.487     9.500     9.514     9.528     9.540     9.556     9.569     9.580     9.595     9.607     9.620     9.633     9.645     9.657     9.671     9.681     9.693     9.706     9.719     9.732     9.743     9.754     9.765     9.778     9.789     9.803     9.816     9.826     9.839     9.852     9.863     9.873     9.887     9.900     9.914     9.925     9.938     9.950     9.966     9.976     9.990    10.004    10.017    10.031    10.043    10.057    10.072    10.085    10.098    10.111    10.125    10.139    10.153    10.167    10.179    10.196    10.208    10.220    10.235    10.249    10.264    10.276    10.290    10.302    10.318    10.330    10.346    10.359    10.374    10.386    10.399    10.415    10.428    10.443    10.457    10.470    10.483    10.498    10.509    10.523    10.537    10.550    10.564    10.578    10.592    10.607    10.622    10.633    10.647    10.660    10.674    10.688    10.702    10.714    10.730    10.743    10.758    10.771    10.785    10.802    10.817    10.831    10.846    10.859    10.875    10.890    10.906    10.922    10.935    10.952    10.966    10.983    10.997    11.014    11.029    11.044    11.058    11.075    11.089    11.109    11.125    11.141    11.157    11.174    11.193    11.206    11.222    11.239    11.255    11.273    11.290    11.307    11.322    11.339    11.359    11.376    11.393    11.411    11.429    11.448    11.467    11.485    11.504    11.524    11.543    11.561    11.581    11.599    11.620    11.640    11.658    11.678    11.698    11.718    11.740    11.761    11.783    11.804    11.824    11.844    11.866    11.887    11.907    11.930    11.952    11.973    11.994    12.015    12.037    12.059    12.081    12.101    12.125    12.146    12.168    12.190    12.211    12.233    12.256    12.278    12.302    12.324    12.346    12.370    12.389    12.414    12.438    12.459    12.482    12.507    12.531    12.552    12.576    12.599    12.620    12.642    12.666    12.685    12.711    12.733    12.757    12.780    12.799    12.820    12.842    12.862    12.883    12.903    12.921    12.941    12.959    12.978    12.998    13.017    13.035    13.057    13.076    13.096    13.116    13.137    13.155    13.175    13.193    13.213    13.232    13.250    13.269    13.287    13.308    13.326    13.344    13.359    13.377    13.393    13.407    13.422    13.438    13.452    13.466    13.481    13.494    13.508    13.524    13.535    13.547    13.561    13.574    13.586    13.599    13.611    13.623    13.635    13.645    13.658    13.670    13.681    13.698    13.708    13.720    13.727    13.739    13.750    13.768    13.779    13.790    13.797    13.808    13.820    13.835    13.844    13.854    13.864    13.877    13.892    13.899    13.913    13.927    13.941    13.951    13.955    13.976    13.981    13.996    14.006    14.013    14.026    14.040    14.050    14.063    14.079    14.087    14.096    14.122    14.128    14.137    14.148    14.156    14.167    14.177    14.189    14.198    14.212    14.220    14.229    14.237    14.254    14.263    14.272    14.282    14.292    14.302    14.311    14.324    14.332    14.345    14.359    14.367    14.387    14.404    14.413    14.424    14.445    14.454    14.460    14.472    14.479    14.494    14.506    14.513    14.526    14.537    14.549    14.562    14.568    14.575    14.591    14.609    14.618    14.631    14.641    14.662    14.674    14.678    14.693    14.704    14.712    14.722    14.727    14.736    14.744    14.765    14.787    14.792    14.800    14.814    14.824    14.825    14.832    14.841    14.846    14.868    14.877    14.883    14.891    14.898    14.913    14.920    14.937    14.948    14.954    14.963    14.985    14.987    14.991    15.005    15.019    15.024    15.030    15.043    15.055    15.061    15.079    15.087    15.095    15.102    15.107    15.114    15.129    15.141    15.144    15.148    15.169    15.172    15.180    15.183    15.192    15.200    15.210    15.215    15.227    15.235    15.241    15.255    15.260    15.270    15.279    15.287    15.293    15.302    15.309    15.315    15.321    15.333    15.342    15.349    15.359    15.366    15.374    15.379    15.404    15.420    15.425    15.435    15.440    15.446    15.468    15.474    15.479    15.486    15.505    15.514    15.520    15.526    15.536    15.548    15.559    15.564    15.567    15.569    15.572    15.575    15.575    15.575    15.575    15.575    15.575    15.574    15.574    15.572    15.569    15.568    15.564    15.560    15.555    15.550    15.539    15.533    15.528    15.520    15.518    15.507    15.499    15.492    15.479    15.474    15.468    15.458    15.446    15.439    15.437    15.425    15.411    15.406    15.394    15.374    15.368    15.363    15.354    15.352    15.337    15.323    15.320    15.308    15.300    15.293    15.287    15.281    15.276    15.266    15.260    15.249    15.242    15.235    15.230    15.225    15.220    15.213    15.208    15.202    15.180    15.176    15.170    15.161    15.146    15.142    15.135    15.122    15.116    15.111    15.102    15.098    15.090    15.087    15.066    15.063    15.057    15.054    15.032    15.028    15.026    15.022    15.016    14.998    14.994    14.991
     5.200     5.168     5.163     5.166     5.159     5.154     5.146     5.139     5.133     5.114     5.133     5.139     5.163     5.163     5.139     5.146     5.139     5.132     5.113     5.132     5.139     5.133     5.114     5.146     5.137     5.115     5.110     5.129     5.146     5.139     5.132     5.113     5.132     5.113     5.131     5.113     5.129     5.122     5.129     5.150     5.139     5.132     5.125     5.131     5.113     5.132     5.139     5.115     5.154     5.148     5.115     5.122     5.157     5.163     5.139     5.129     5.137     5.144     5.122     5.165     5.129     5.108     5.115     5.122     5.131     5.124     5.129     5.110     5.115     5.146     5.114     5.118     5.110     5.117     5.108     5.117     5.108     5.117     5.106     5.115     5.108     5.114     5.108     5.113     5.118     5.108     5.118     5.110     5.118     5.110     5.120     5.115     5.108     5.115     5.106     5.115     5.081     5.074     5.081     5.116     5.106     5.129     5.137     5.146     5.139     5.122     5.115     5.110     5.146     5.139     5.146     5.139     5.146     5.150     5.141     5.146     5.139     5.146     5.139     5.146     5.139     5.146     5.152     5.144     5.139     5.146     5.152     5.144     5.150     5.157     5.150     5.154     5.146     5.139     5.146     5.154     5.148     5.155     5.200     5.163     5.139     5.146     5.154     5.150     5.159     5.155     5.163     5.154     5.148     5.155     5.163     5.198     5.192     5.163     5.155     5.163     5.206     5.212     5.209     5.200     5.194     5.163     5.155     5.163     5.155     5.163     5.169     5.163     5.170     5.206     5.196     5.204     5.196     5.200     5.194     5.200     5.239     5.233     5.230     5.204     5.228     5.230     5.221     5.204     5.214     5.207     5.200     5.207     5.200     5.209     5.218     5.216     5.209     5.202     5.207     5.200     5.206     5.212     5.220     5.212     5.218     5.214     5.221     5.217     5.249     5.254     5.246     5.228     5.221     5.214     5.207     5.214     5.221     5.214     5.221     5.242     5.237     5.207     5.244     5.250     5.242     5.206     5.200     5.206     5.212     5.233     5.239     5.247     5.239     5.246     5.207     5.251     5.246     5.254     5.212     5.206     5.251     5.249     5.251     5.254     5.246     5.250     5.242     5.249     5.244     5.241     5.249     5.228     5.206     5.239     5.207     5.239     5.246     5.223     5.206     5.212     5.206     5.226     5.231     5.251     5.242     5.207     5.237     5.230     5.226     5.206     5.200     5.206     5.237     5.231     5.239     5.228     5.237     5.241     5.235     5.235     5.237     5.230     5.231     5.235     5.233     5.228     5.223     5.230     5.235     5.209     5.214     5.206     5.212     5.204     5.207     5.212     5.204     5.211     5.200     5.204     5.204     5.200     5.204     5.196     5.204     5.211     5.200     5.196     5.200     5.207     5.204     5.194     5.206     5.200     5.188     5.196     5.172     5.194     5.192     5.198     5.196     5.194     5.173     5.168     5.171     5.168     5.172     5.165     5.171     5.173     5.168     5.163     5.141     5.161     5.155     5.137     5.114     5.133     5.115     5.146     5.139     5.146     5.139     5.144     5.139     5.148     5.139     5.155     5.155     5.152     5.144     5.148     5.080     5.086     5.081     5.115     5.154     5.161     5.154     5.161     5.148     5.141     5.132     5.154     5.137     5.131     5.108     5.114     5.106     5.114     5.146     5.115     5.133     5.114     5.161     5.139     5.133     5.139     5.139     5.133     5.114     5.146     5.143     5.148     5.139     5.146     5.139     5.139     5.132     5.139     5.132     5.137     5.129     5.129     5.137     5.127     5.125     5.124     5.125     5.122     5.127     5.120     5.114     5.122     5.115     5.137     5.132     5.137     5.132     5.135     5.135     5.133     5.129     5.122     5.133     5.122     5.115     5.120     5.124     5.115     5.122     5.132     5.129     5.132     5.137     5.146     5.141     5.139     5.148     5.146     5.144     5.139     5.146     5.137     5.137     5.144     5.137     5.146     5.139     5.133     5.114     5.144     5.139     5.132     5.139     5.143     5.129     5.139     5.129     5.108     5.129     5.148     5.166     5.115     5.120     5.114     5.108     5.113     5.108     5.125     5.115     5.155     5.129     5.154     5.146     5.159     5.133     5.141     5.135     5.154     5.146     5.114     5.133     5.114     5.148     5.139     5.131     5.122     5.127     5.124     5.122     5.146     5.139     5.133     5.141     5.139     5.148     5.185     5.144     5.150     5.196     5.150     5.157     5.154     5.159     5.163     5.166     5.141     5.168     5.175     5.168     5.172     5.168     5.188     5.171     5.168     5.172     5.169     5.192     5.211     5.172     5.169     5.163     5.139     5.146     5.192     5.196     5.202     5.194     5.202     5.198     5.196     5.206     5.196     5.188     5.194     5.204     5.196     5.206     5.211     5.206     5.212     5.230     5.226     5.225     5.220     5.221     5.223     5.206     5.200     5.207     5.230     5.212     5.217     5.211     5.237     5.235     5.211     5.207     5.253     5.212     5.207     5.255     5.241     5.206     5.206     5.249     5.237     5.237     5.244     5.231     5.228     5.226     5.251     5.247     5.237     5.242     5.239     5.266     5.244     5.237     5.231     5.277     5.247     5.278     5.270     5.277     5.270     5.206     5.214     5.281     5.287     5.289     5.283     5.281     5.278     5.281     5.285     5.287     5.280     5.301     5.296     5.303     5.298     5.304     5.299     5.311     5.313     5.315     5.319     5.327     5.304     5.342     5.308     5.301     5.343     5.366     5.370     5.337     5.377     5.382     5.385     5.388     5.391     5.393     5.361     5.391     5.370     5.386     5.343     5.339     5.386     5.366     5.386     5.367     5.386     5.414     5.418     5.420     5.382     5.388     5.423     5.427     5.425     5.427     5.429     5.427     5.407     5.412     5.418     5.420     5.418     5.410     5.420     5.409     5.423     5.422     5.423     5.429     5.430     5.430     5.425     5.438     5.438     5.418     5.425     5.458     5.435     5.432     5.467     5.470     5.437     5.446     5.443     5.483     5.488     5.485     5.485     5.487     5.491     5.487     5.491     5.494     5.494     5.496     5.500     5.500     5.502     5.500     5.509     5.507     5.506     5.511     5.515     5.513     5.513     5.516     5.513     5.516     5.520     5.523     5.521     5.523     5.524     5.524     5.527     5.528     5.527     5.528     5.531     5.535     5.535     5.537     5.540     5.538     5.541     5.544     5.547     5.549     5.552     5.554     5.554     5.556     5.561     5.563     5.564     5.567     5.568     5.570     5.573     5.575     5.575     5.578     5.579     5.581     5.583     5.585     5.587     5.591     5.591     5.592     5.596     5.597     5.597     5.600     5.601     5.604     5.607     5.608     5.611     5.614     5.617     5.619     5.620     5.623     5.625     5.626     5.629     5.632     5.633     5.637     5.639     5.642     5.646     5.649     5.652     5.653     5.658     5.661     5.664     5.667     5.673     5.677     5.680     5.685     5.691     5.693     5.696     5.702     5.707     5.712     5.715     5.723     5.727     5.729     5.731     5.733     5.738     5.739     5.741     5.743     5.744     5.746     5.752     5.749     5.749     5.753     5.755     5.755     5.758     5.758     5.759     5.758     5.763     5.763     5.764     5.766     5.764     5.764     5.766     5.766     5.767     5.770     5.770     5.772     5.772     5.773     5.776     5.777     5.779     5.780     5.782     5.783     5.785     5.787     5.789     5.790     5.792     5.795     5.796     5.798     5.799     5.804     5.804     5.808     5.810     5.811     5.813     5.817     5.819     5.820     5.822     5.824     5.825     5.827     5.828     5.832     5.835     5.838     5.839     5.840     5.842     5.843     5.846     5.849     5.850     5.854     5.857     5.859     5.861     5.865     5.866     5.869     5.869     5.872     5.874     5.876     5.878     5.880     5.882     5.885     5.889     5.892     5.892     5.895     5.896     5.900     5.902     5.904     5.905     5.908     5.910     5.913     5.915     5.916     5.918     5.922     5.923     5.925     5.926     5.928     5.930     5.933     5.935     5.937     5.938     5.939     5.942     5.944     5.945     5.949     5.952     5.952     5.954     5.957     5.960     5.961     5.963     5.964     5.966     5.970     5.972     5.975     5.977     5.978     5.980     5.983     5.985     5.986     5.988     5.990     5.993     5.994     5.996     5.997     6.002     6.002     6.003     6.007     6.010     6.012     6.013     6.017     6.021     6.022     6.024     6.025     6.027     6.029     6.031     6.035     6.037     6.040     6.042     6.046     6.049     6.052     6.054     6.059     6.060     6.063     6.065     6.068     6.072     6.073     6.076     6.078     6.080     6.083     6.085     6.089     6.091     6.093     6.096     6.097     6.098     6.101     6.102     6.105     6.109     6.110     6.111     6.112     6.114     6.116     6.119     6.121     6.124     6.124     6.128     6.129     6.131     6.133     6.135     6.136     6.138     6.141     6.143     6.143     6.144     6.147     6.149     6.150     6.152     6.154     6.155     6.158     6.160     6.163     6.163     6.164     6.169     6.171     6.172     6.174     6.177     6.179     6.180     6.183     6.185     6.187     6.190     6.191     6.193     6.196     6.198     6.199     6.204     6.206     6.209     6.211     6.220     6.222     6.225     6.227     6.231     6.233     6.236     6.236     6.239     6.245     6.247     6.252     6.252     6.257     6.258     6.262     6.263     6.265     6.269     6.270     6.274     6.277     6.280     6.282     6.285     6.289     6.292     6.294     6.297     6.300     6.304     6.309     6.311     6.312     6.319     6.320     6.324     6.327     6.330     6.335     6.338     6.341     6.344     6.347     6.350     6.355     6.360     6.365     6.368     6.371     6.374     6.378     6.380     6.385     6.389     6.394     6.397     6.404     6.407     6.410     6.414     6.418     6.422     6.428     6.433     6.438     6.441     6.446     6.449     6.456     6.461     6.465     6.470     6.476     6.481     6.486     6.493     6.497     6.502     6.505     6.510     6.515     6.521     6.527     6.531     6.535     6.543     6.548     6.555     6.560     6.565     6.571     6.577     6.583     6.590     6.595     6.600     6.607     6.615     6.623     6.629     6.637     6.645     6.655     6.662     6.670     6.679     6.688     6.698     6.708     6.718     6.730     6.742     6.754     6.767     6.779     6.794     6.807     6.821     6.833     6.849     6.863     6.880     6.895     6.911     6.928     6.945     6.963     6.982     7.000     7.019     7.040     7.061     7.082     7.105     7.128     7.151     7.176     7.198     7.222     7.245     7.268     7.292     7.314     7.338     7.359     7.381     7.402     7.422     7.440     7.459     7.478     7.494     7.513     7.530     7.547     7.564     7.582     7.599     7.616     7.633     7.652     7.668     7.687     7.705     7.722     7.741     7.760     7.779     7.798     7.816     7.835     7.854     7.871     7.890     7.909     7.928     7.947     7.967     7.985     8.003     8.023     8.040     8.058     8.077     8.094     8.111     8.129     8.147     8.164     8.183     8.199     8.216     8.233     8.252     8.268     8.285     8.301     8.320     8.337     8.355     8.371     8.388     8.405     8.423     8.441     8.457     8.474     8.492     8.509     8.526     8.546     8.562     8.579     8.596     8.613     8.630     8.648     8.665     8.681     8.702     8.719     8.736     8.753     8.771     8.789     8.805     8.824     8.842     8.859     8.876     8.894     8.911     8.930     8.950     8.966     8.985     9.004     9.021     9.039     9.058     9.076     9.093     9.111     9.130     9.146     9.164     9.183     9.199     9.216     9.233     9.249     9.265     9.282     9.297     9.314     9.328     9.344     9.358     9.373     9.387     9.402     9.416     9.432     9.446     9.460     9.475     9.491     9.504     9.517     9.532     9.545     9.557     9.572     9.585     9.600     9.612     9.626     9.639     9.652     9.665     9.678     9.689     9.703     9.714     9.726     9.739     9.752     9.761     9.774     9.787     9.798     9.812     9.824     9.836     9.849     9.858     9.873     9.885     9.897     9.911     9.921     9.935     9.946     9.960     9.974     9.986     9.996    10.012    10.024    10.039    10.052    10.064    10.079    10.093    10.106    10.118    10.132    10.146    10.161    10.172    10.186    10.202    10.216    10.230    10.241    10.255    10.268    10.281    10.297    10.309    10.325    10.341    10.351    10.363    10.379    10.392    10.406    10.421    10.432    10.446    10.463    10.474    10.490    10.502    10.517    10.531    10.542    10.555    10.570    10.585    10.597    10.610    10.624    10.640    10.654    10.665    10.680    10.694    10.708    10.723    10.735    10.752    10.765    10.777    10.790    10.806    10.822    10.837    10.850    10.863    10.881    10.894    10.909    10.925    10.940    10.956    10.972    10.986    11.002    11.019    11.032    11.049    11.063    11.080    11.095    11.111    11.128    11.144    11.163    11.177    11.193    11.208    11.226    11.241    11.258    11.275    11.292    11.310    11.326    11.342    11.359    11.378    11.395    11.413    11.431    11.448    11.468    11.487    11.504    11.522    11.540    11.561    11.581    11.599    11.618    11.638    11.658    11.678    11.697    11.717    11.737    11.760    11.779    11.802    11.822    11.844    11.864    11.885    11.905    11.928    11.948    11.969    11.992    12.013    12.035    12.055    12.078    12.099    12.120    12.141    12.164    12.187    12.207    12.230    12.250    12.273    12.299    12.319    12.339    12.364    12.387    12.409    12.429    12.452    12.476    12.500    12.520    12.544    12.569    12.591    12.615    12.637    12.658    12.680    12.704    12.725    12.748    12.770    12.794    12.815    12.835    12.854    12.875    12.894    12.915    12.935    12.954    12.974    12.993    13.011    13.031    13.051    13.070    13.089    13.107    13.126    13.146    13.164    13.181    13.202    13.219    13.239    13.254    13.272    13.292    13.308    13.326    13.341    13.359    13.375    13.393    13.407    13.424    13.438    13.451    13.466    13.480    13.492    13.504    13.519    13.529    13.542    13.555    13.566    13.578    13.594    13.607    13.620    13.629    13.640    13.653    13.668    13.676    13.687    13.699    13.713    13.722    13.731    13.742    13.759    13.772    13.783    13.793    13.800    13.811    13.825    13.837    13.844    13.857    13.868    13.879    13.902    13.909    13.918    13.933    13.946    13.956    13.966    13.975    13.988    14.000    14.009    14.020    14.035    14.046    14.054    14.070    14.079    14.090    14.116    14.124    14.133    14.142    14.152    14.159    14.177    14.185    14.196    14.207    14.216    14.226    14.239    14.247    14.257    14.266    14.279    14.289    14.297    14.307    14.316    14.330    14.342    14.356    14.363    14.383    14.399    14.411    14.420    14.435    14.448    14.454    14.470    14.479    14.488    14.504    14.511    14.523    14.535    14.547    14.558    14.565    14.574    14.585    14.608    14.617    14.629    14.637    14.650    14.669    14.680    14.687    14.702    14.712    14.722    14.727    14.736    14.752    14.766    14.785    14.792    14.800    14.806    14.820    14.827    14.829    14.841    14.844    14.868    14.877    14.881    14.890    14.896    14.906    14.919    14.935    14.950    14.956    14.961    14.967    14.989    14.996    15.001    15.019    15.026    15.032    15.041    15.054    15.063    15.076    15.090    15.097    15.102    15.107    15.114    15.126    15.137    15.144    15.148    15.169    15.174    15.180    15.185    15.192    15.204    15.210    15.215    15.225    15.233    15.242    15.253    15.260    15.273    15.280    15.287    15.293    15.303    15.308    15.315    15.323    15.332    15.342    15.354    15.358    15.366    15.374    15.381    15.404    15.408    15.427    15.435    15.439    15.444    15.466    15.472    15.479    15.488    15.502    15.510    15.518    15.531    15.539    15.544    15.559    15.564    15.567    15.569    15.572    15.574    15.574    15.575    15.576    15.576    15.576    15.575    15.574    15.574    15.571    15.569    15.565    15.560    15.557    15.552    15.544    15.535    15.528    15.523    15.518    15.507    15.502    15.490    15.481    15.474    15.468    15.461    15.446    15.442    15.437    15.428    15.413    15.409    15.402    15.377    15.370    15.363    15.356    15.352    15.339    15.330    15.320    15.312    15.302    15.295    15.290    15.283    15.274    15.271    15.259    15.253    15.244    15.239    15.232    15.228    15.220    15.215    15.210    15.202    15.182    15.178    15.172    15.169    15.159    15.144    15.137    15.123    15.119    15.112    15.104    15.098    15.093    15.085    15.076    15.065    15.061    15.054    15.043    15.033    15.030    15.026    15.020    15.015    14.996    14.991
     5.211     5.170     5.163     5.155     5.150     5.200     5.155     5.146     5.139     5.146     5.141     5.148     5.190     5.155     5.148     5.139     5.146     5.139     5.133     5.114     5.133     5.114     5.122     5.114     5.146     5.137     5.129     5.110     5.143     5.146     5.139     5.146     5.114     5.120     5.114     5.131     5.122     5.115     5.122     5.129     5.133     5.114     5.122     5.114     5.132     5.137     5.115     5.108     5.114     5.146     5.108     5.116     5.110     5.146     5.165     5.139     5.146     5.139     5.144     5.148     5.114     5.131     5.137     5.131     5.110     5.118     5.110     5.116     5.110     5.146     5.148     5.139     5.132     5.125     5.132     5.114     5.131     5.110     5.129     5.110     5.115     5.120     5.114     5.120     5.113     5.118     5.114     5.120     5.114     5.146     5.155     5.110     5.117     5.108     5.115     5.106     5.115     5.081     5.115     5.108     5.116     5.124     5.146     5.139     5.148     5.129     5.122     5.146     5.139     5.133     5.139     5.144     5.137     5.129     5.139     5.159     5.163     5.154     5.146     5.141     5.146     5.154     5.161     5.154     5.146     5.139     5.146     5.152     5.144     5.152     5.157     5.150     5.139     5.146     5.139     5.146     5.139     5.146     5.155     5.202     5.163     5.155     5.165     5.198     5.168     5.163     5.155     5.148     5.155     5.163     5.157     5.204     5.165     5.155     5.148     5.155     5.165     5.211     5.204     5.196     5.165     5.170     5.163     5.155     5.163     5.155     5.165     5.170     5.163     5.200     5.206     5.212     5.204     5.209     5.200     5.226     5.196     5.230     5.223     5.228     5.209     5.226     5.220     5.198     5.206     5.200     5.207     5.202     5.209     5.204     5.211     5.221     5.214     5.206     5.200     5.206     5.200     5.206     5.212     5.206     5.212     5.221     5.216     5.211     5.230     5.235     5.214     5.207     5.212     5.207     5.214     5.207     5.244     5.247     5.244     5.237     5.242     5.214     5.247     5.244     5.249     5.214     5.206     5.214     5.207     5.253     5.247     5.239     5.242     5.247     5.253     5.231     5.249     5.256     5.258     5.239     5.244     5.246     5.258     5.214     5.207     5.214     5.249     5.246     5.241     5.207     5.253     5.249     5.239     5.244     5.241     5.249     5.239     5.218     5.212     5.206     5.223     5.246     5.223     5.228     5.244     5.237     5.233     5.246     5.231     5.214     5.206     5.214     5.206     5.239     5.235     5.237     5.230     5.237     5.230     5.233     5.239     5.237     5.231     5.237     5.230     5.237     5.228     5.237     5.241     5.235     5.221     5.226     5.220     5.209     5.214     5.218     5.214     5.207     5.200     5.206     5.212     5.206     5.202     5.206     5.211     5.207     5.206     5.209     5.204     5.202     5.169     5.206     5.200     5.196     5.207     5.194     5.204     5.196     5.192     5.188     5.188     5.198     5.190     5.172     5.190     5.185     5.179     5.177     5.180     5.174     5.166     5.170     5.161     5.166     5.148     5.129     5.135     5.143     5.146     5.139     5.144     5.139     5.148     5.157     5.146     5.148     5.115     5.148     5.154     5.146     5.139     5.146     5.155     5.081     5.115     5.108     5.161     5.155     5.141     5.148     5.159     5.150     5.154     5.155     5.148     5.139     5.115     5.108     5.114     5.148     5.139     5.146     5.139     5.148     5.139     5.161     5.146     5.139     5.133     5.114     5.146     5.139     5.144     5.141     5.144     5.152     5.150     5.154     5.139     5.144     5.133     5.131     5.132     5.133     5.135     5.135     5.132     5.129     5.137     5.131     5.131     5.114     5.131     5.129     5.137     5.131     5.133     5.114     5.106     5.139     5.132     5.129     5.139     5.131     5.114     5.122     5.133     5.127     5.135     5.120     5.115     5.137     5.132     5.148     5.148     5.139     5.146     5.150     5.144     5.150     5.146     5.141     5.135     5.139     5.150     5.139     5.150     5.143     5.146     5.141     5.146     5.114     5.146     5.141     5.146     5.159     5.139     5.129     5.120     5.115     5.137     5.141     5.146     5.139     5.114     5.106     5.113     5.120     5.127     5.115     5.120     5.163     5.139     5.146     5.125     5.150     5.129     5.148     5.159     5.150     5.143     5.166     5.154     5.146     5.139     5.163     5.139     5.127     5.171     5.122     5.115     5.159     5.166     5.137     5.137     5.159     5.176     5.146     5.190     5.146     5.148     5.159     5.168     5.141     5.165     5.170     5.146     5.166     5.173     5.177     5.139     5.168     5.190     5.192     5.166     5.202     5.155     5.216     5.212     5.206     5.169     5.206     5.204     5.200     5.196     5.198     5.206     5.198     5.198     5.202     5.202     5.198     5.200     5.206     5.212     5.188     5.211     5.206     5.212     5.217     5.212     5.230     5.233     5.230     5.223     5.221     5.225     5.228     5.212     5.206     5.200     5.225     5.206     5.237     5.214     5.246     5.212     5.206     5.212     5.214     5.250     5.253     5.254     5.198     5.216     5.221     5.249     5.247     5.242     5.247     5.239     5.246     5.239     5.246     5.249     5.239     5.239     5.244     5.239     5.244     5.237     5.237     5.237     5.241     5.281     5.281     5.285     5.277     5.287     5.285     5.287     5.292     5.287     5.287     5.287     5.287     5.292     5.292     5.296     5.304     5.308     5.310     5.313     5.309     5.310     5.306     5.309     5.311     5.314     5.309     5.322     5.339     5.343     5.348     5.343     5.355     5.362     5.368     5.328     5.337     5.385     5.388     5.391     5.327     5.322     5.327     5.322     5.364     5.331     5.392     5.370     5.389     5.345     5.392     5.416     5.418     5.420     5.422     5.383     5.427     5.385     5.429     5.391     5.429     5.430     5.430     5.412     5.403     5.405     5.409     5.409     5.412     5.416     5.422     5.420     5.425     5.422     5.425     5.429     5.433     5.432     5.437     5.443     5.441     5.440     5.446     5.462     5.465     5.440     5.443     5.445     5.438     5.438     5.440     5.487     5.490     5.491     5.494     5.491     5.496     5.497     5.491     5.499     5.496     5.502     5.502     5.502     5.504     5.507     5.506     5.509     5.513     5.515     5.515     5.516     5.516     5.521     5.518     5.521     5.524     5.523     5.524     5.525     5.527     5.527     5.530     5.531     5.533     5.535     5.538     5.540     5.540     5.541     5.543     5.544     5.546     5.549     5.550     5.554     5.556     5.556     5.558     5.563     5.566     5.566     5.570     5.571     5.573     5.575     5.576     5.579     5.579     5.581     5.583     5.585     5.589     5.591     5.591     5.592     5.596     5.597     5.600     5.601     5.603     5.606     5.607     5.610     5.610     5.614     5.616     5.619     5.622     5.623     5.626     5.627     5.629     5.630     5.633     5.635     5.639     5.641     5.644     5.647     5.652     5.652     5.655     5.659     5.661     5.664     5.669     5.672     5.676     5.680     5.683     5.689     5.695     5.696     5.703     5.705     5.710     5.715     5.724     5.728     5.730     5.732     5.735     5.738     5.741     5.743     5.744     5.748     5.748     5.749     5.753     5.753     5.759     5.756     5.759     5.761     5.759     5.761     5.763     5.761     5.766     5.766     5.767     5.769     5.769     5.770     5.770     5.772     5.774     5.776     5.774     5.776     5.777     5.779     5.780     5.782     5.783     5.785     5.787     5.789     5.790     5.792     5.793     5.795     5.798     5.799     5.802     5.804     5.806     5.808     5.811     5.811     5.813     5.817     5.819     5.820     5.822     5.824     5.825     5.827     5.828     5.832     5.833     5.836     5.839     5.840     5.842     5.845     5.846     5.849     5.850     5.852     5.854     5.857     5.861     5.863     5.866     5.868     5.869     5.873     5.874     5.876     5.877     5.880     5.882     5.885     5.889     5.890     5.895     5.895     5.896     5.898     5.902     5.904     5.907     5.908     5.910     5.913     5.916     5.918     5.918     5.922     5.923     5.926     5.928     5.930     5.931     5.933     5.935     5.938     5.939     5.941     5.944     5.945     5.948     5.949     5.952     5.952     5.954     5.957     5.960     5.963     5.963     5.966     5.969     5.969     5.972     5.974     5.977     5.978     5.980     5.983     5.985     5.986     5.990     5.991     5.993     5.994     5.997     5.999     6.000     6.002     6.005     6.008     6.010     6.013     6.017     6.020     6.021     6.022     6.025     6.027     6.028     6.029     6.032     6.035     6.037     6.040     6.042     6.046     6.049     6.052     6.056     6.059     6.059     6.063     6.065     6.066     6.070     6.072     6.075     6.078     6.080     6.083     6.085     6.089     6.091     6.095     6.096     6.097     6.101     6.103     6.103     6.107     6.111     6.111     6.113     6.114     6.115     6.119     6.121     6.123     6.124     6.128     6.129     6.131     6.131     6.135     6.136     6.138     6.141     6.141     6.143     6.144     6.146     6.149     6.150     6.152     6.154     6.155     6.157     6.158     6.160     6.163     6.164     6.166     6.169     6.171     6.174     6.176     6.177     6.180     6.182     6.183     6.185     6.188     6.190     6.191     6.195     6.196     6.198     6.202     6.204     6.206     6.209     6.211     6.220     6.222     6.224     6.227     6.229     6.231     6.236     6.238     6.240     6.243     6.247     6.250     6.254     6.255     6.257     6.260     6.262     6.265     6.269     6.270     6.274     6.275     6.279     6.282     6.285     6.286     6.289     6.292     6.295     6.298     6.302     6.306     6.309     6.312     6.315     6.317     6.322     6.327     6.329     6.332     6.335     6.338     6.341     6.346     6.349     6.352     6.357     6.360     6.365     6.368     6.371     6.375     6.379     6.382     6.385     6.390     6.394     6.399     6.404     6.407     6.411     6.416     6.420     6.424     6.428     6.433     6.438     6.441     6.446     6.450     6.456     6.460     6.467     6.472     6.476     6.481     6.486     6.493     6.495     6.502     6.507     6.510     6.515     6.521     6.527     6.532     6.537     6.543     6.548     6.553     6.560     6.566     6.571     6.576     6.583     6.588     6.593     6.600     6.607     6.611     6.621     6.628     6.637     6.645     6.652     6.662     6.670     6.679     6.688     6.698     6.708     6.718     6.728     6.741     6.752     6.764     6.778     6.790     6.803     6.819     6.830     6.845     6.860     6.875     6.892     6.907     6.924     6.940     6.957     6.975     6.994     7.012     7.032     7.053     7.074     7.096     7.118     7.143     7.165     7.189     7.211     7.235     7.259     7.283     7.307     7.330     7.354     7.376     7.398     7.419     7.439     7.457     7.476     7.493     7.511     7.530     7.547     7.564     7.582     7.599     7.616     7.633     7.652     7.668     7.685     7.702     7.720     7.739     7.758     7.775     7.794     7.812     7.831     7.850     7.868     7.887     7.905     7.925     7.944     7.963     7.981     8.000     8.020     8.037     8.056     8.075     8.091     8.111     8.128     8.145     8.162     8.181     8.198     8.215     8.232     8.249     8.266     8.285     8.301     8.318     8.336     8.355     8.371     8.388     8.405     8.423     8.439     8.456     8.473     8.491     8.507     8.525     8.544     8.560     8.577     8.594     8.612     8.630     8.646     8.664     8.680     8.697     8.716     8.733     8.749     8.768     8.785     8.803     8.820     8.837     8.856     8.874     8.890     8.909     8.926     8.945     8.962     8.981     8.999     9.015     9.035     9.053     9.070     9.087     9.105     9.122     9.142     9.160     9.177     9.196     9.211     9.229     9.245     9.263     9.280     9.296     9.312     9.328     9.342     9.356     9.373     9.387     9.404     9.418     9.432     9.447     9.463     9.478     9.493     9.506     9.520     9.535     9.546     9.563     9.576     9.589     9.603     9.617     9.631     9.644     9.656     9.671     9.685     9.698     9.710     9.722     9.733     9.748     9.759     9.772     9.785     9.796     9.809     9.822     9.833     9.845     9.858     9.869     9.881     9.894     9.907     9.918     9.930     9.943     9.955     9.967     9.981     9.993    10.007    10.020    10.033    10.046    10.059    10.074    10.085    10.102    10.113    10.127    10.142    10.154    10.167    10.183    10.197    10.210    10.222    10.237    10.249    10.264    10.274    10.287    10.302    10.317    10.330    10.345    10.358    10.372    10.386    10.399    10.413    10.428    10.443    10.454    10.466    10.480    10.494    10.506    10.522    10.537    10.550    10.563    10.577    10.589    10.604    10.615    10.631    10.644    10.659    10.673    10.687    10.700    10.714    10.729    10.740    10.757    10.772    10.783    10.798    10.813    10.824    10.842    10.854    10.868    10.882    10.897    10.915    10.931    10.946    10.960    10.975    10.991    11.006    11.022    11.037    11.052    11.066    11.082    11.100    11.115    11.131    11.147    11.164    11.181    11.196    11.214    11.229    11.244    11.260    11.276    11.294    11.311    11.327    11.346    11.361    11.378    11.396    11.413    11.431    11.452    11.467    11.487    11.505    11.522    11.540    11.561    11.581    11.599    11.618    11.638    11.658    11.676    11.696    11.716    11.737    11.758    11.779    11.799    11.820    11.842    11.864    11.883    11.905    11.926    11.948    11.968    11.989    12.011    12.029    12.054    12.073    12.094    12.119    12.137    12.160    12.181    12.204    12.225    12.247    12.268    12.292    12.312    12.333    12.356    12.380    12.400    12.426    12.448    12.469    12.492    12.514    12.537    12.560    12.583    12.607    12.630    12.652    12.674    12.699    12.721    12.740    12.762    12.783    12.806    12.828    12.848    12.871    12.891    12.910    12.927    12.950    12.965    12.986    13.006    13.021    13.043    13.059    13.079    13.098    13.119    13.135    13.154    13.169    13.187    13.206    13.225    13.240    13.257    13.276    13.294    13.311    13.328    13.341    13.359    13.375    13.391    13.405    13.420    13.435    13.449    13.462    13.478    13.488    13.500    13.511    13.524    13.535    13.547    13.559    13.574    13.586    13.600    13.610    13.625    13.632    13.644    13.658    13.668    13.679    13.692    13.704    13.716    13.727    13.733    13.749    13.763    13.772    13.785    13.794    13.806    13.819    13.828    13.837    13.848    13.864    13.872    13.882    13.905    13.913    13.926    13.937    13.948    13.963    13.972    13.981    13.993    14.004    14.015    14.026    14.041    14.050    14.069    14.074    14.085    14.098    14.120    14.128    14.139    14.145    14.156    14.165    14.182    14.193    14.205    14.216    14.226    14.235    14.246    14.254    14.264    14.277    14.285    14.296    14.305    14.314    14.323    14.339    14.352    14.363    14.371    14.399    14.410    14.418    14.428    14.442    14.448    14.468    14.472    14.485    14.497    14.507    14.517    14.531    14.547    14.557    14.563    14.572    14.581    14.606    14.617    14.624    14.631    14.646    14.669    14.672    14.683    14.693    14.709    14.718    14.725    14.735    14.755    14.763    14.787    14.791    14.798    14.803    14.820    14.825    14.831    14.839    14.843    14.868    14.872    14.877    14.890    14.898    14.912    14.919    14.926    14.946    14.957    14.961    14.967    14.987    14.996    15.005    15.015    15.022    15.032    15.043    15.048    15.061    15.075    15.085    15.097    15.104    15.109    15.116    15.123    15.135    15.142    15.148    15.165    15.172    15.180    15.189    15.192    15.202    15.212    15.216    15.224    15.232    15.244    15.252    15.259    15.271    15.277    15.287    15.293    15.303    15.308    15.315    15.324    15.332    15.343    15.352    15.359    15.366    15.374    15.381    15.404    15.409    15.421    15.439    15.439    15.446    15.464    15.472    15.479    15.486    15.502    15.510    15.520    15.526    15.539    15.548    15.555    15.560    15.568    15.568    15.571    15.572    15.574    15.575    15.576    15.576    15.576    15.576    15.575    15.574    15.572    15.571    15.565    15.562    15.559    15.552    15.545    15.538    15.530    15.525    15.516    15.509    15.502    15.495    15.481    15.474    15.465    15.457    15.448    15.444    15.439    15.431    15.416    15.411    15.402    15.377    15.372    15.366    15.361    15.348    15.343    15.330    15.320    15.314    15.303    15.297    15.292    15.285    15.277    15.270    15.262    15.253    15.247    15.241    15.236    15.230    15.222    15.213    15.210    15.202    15.192    15.180    15.176    15.172    15.162    15.148    15.141    15.135    15.119    15.116    15.106    15.098    15.095    15.090    15.079    15.069    15.059    15.054    15.047    15.039    15.032    15.028    15.024    15.020    15.000    14.998
     5.170     5.163     5.155     5.148     5.141     5.148     5.166     5.155     5.148     5.155     5.163     5.171     5.169     5.163     5.155     5.148     5.129     5.133     5.129     5.133     5.139     5.133     5.114     5.133     5.139     5.146     5.137     5.146     5.165     5.155     5.148     5.141     5.146     5.114     5.133     5.139     5.129     5.122     5.131     5.137     5.129     5.133     5.139     5.146     5.124     5.115     5.108     5.114     5.133     5.139     5.116     5.110     5.117     5.124     5.144     5.166     5.155     5.146     5.114     5.168     5.146     5.114     5.131     5.137     5.131     5.110     5.117     5.122     5.131     5.127     5.133     5.137     5.129     5.146     5.114     5.133     5.114     5.120     5.141     5.150     5.169     5.114     5.118     5.113     5.118     5.114     5.120     5.139     5.148     5.157     5.141     5.132     5.110     5.116     5.108     5.115     5.081     5.115     5.108     5.116     5.137     5.132     5.139     5.146     5.141     5.135     5.146     5.141     5.146     5.139     5.146     5.122     5.115     5.139     5.146     5.139     5.146     5.139     5.192     5.200     5.168     5.200     5.165     5.172     5.166     5.148     5.154     5.146     5.139     5.148     5.166     5.155     5.146     5.139     5.146     5.110     5.146     5.139     5.146     5.155     5.204     5.209     5.200     5.206     5.198     5.155     5.148     5.141     5.148     5.154     5.163     5.169     5.206     5.163     5.155     5.163     5.157     5.163     5.211     5.165     5.196     5.163     5.170     5.163     5.157     5.165     5.212     5.206     5.198     5.206     5.212     5.207     5.212     5.206     5.212     5.209     5.228     5.223     5.214     5.207     5.200     5.220     5.216     5.206     5.212     5.209     5.204     5.211     5.206     5.212     5.206     5.228     5.207     5.200     5.206     5.200     5.206     5.200     5.206     5.212     5.207     5.214     5.221     5.216     5.247     5.214     5.207     5.239     5.233     5.265     5.249     5.244     5.249     5.244     5.259     5.244     5.237     5.255     5.249     5.251     5.247     5.249     5.241     5.246     5.239     5.247     5.264     5.244     5.263     5.265     5.241     5.249     5.244     5.246     5.249     5.216     5.259     5.258     5.259     5.207     5.214     5.207     5.214     5.247     5.251     5.256     5.258     5.244     5.237     5.260     5.246     5.260     5.246     5.212     5.206     5.212     5.218     5.223     5.228     5.233     5.251     5.231     5.239     5.233     5.251     5.206     5.214     5.206     5.212     5.244     5.237     5.233     5.241     5.235     5.241     5.239     5.230     5.244     5.239     5.242     5.239     5.233     5.237     5.241     5.241     5.226     5.225     5.230     5.225     5.223     5.214     5.214     5.218     5.214     5.207     5.212     5.209     5.218     5.200     5.207     5.212     5.206     5.212     5.214     5.207     5.200     5.206     5.211     5.206     5.216     5.200     5.204     5.198     5.204     5.192     5.200     5.196     5.192     5.200     5.192     5.204     5.194     5.185     5.179     5.181     5.174     5.155     5.163     5.155     5.146     5.141     5.159     5.190     5.166     5.190     5.146     5.139     5.146     5.152     5.148     5.152     5.155     5.152     5.157     5.148     5.154     5.146     5.141     5.161     5.155     5.152     5.159     5.150     5.166     5.166     5.139     5.166     5.137     5.165     5.152     5.157     5.146     5.152     5.143     5.122     5.143     5.148     5.139     5.115     5.141     5.146     5.165     5.129     5.148     5.141     5.146     5.154     5.146     5.139     5.146     5.139     5.148     5.155     5.141     5.129     5.148     5.127     5.152     5.148     5.141     5.133     5.129     5.129     5.139     5.132     5.131     5.131     5.132     5.137     5.132     5.143     5.137     5.115     5.106     5.139     5.143     5.137     5.146     5.143     5.124     5.146     5.141     5.116     5.122     5.137     5.115     5.137     5.143     5.152     5.137     5.143     5.146     5.139     5.144     5.152     5.146     5.148     5.144     5.139     5.132     5.141     5.146     5.144     5.141     5.144     5.150     5.139     5.146     5.110     5.146     5.124     5.141     5.133     5.139     5.115     5.120     5.143     5.135     5.161     5.154     5.174     5.141     5.174     5.141     5.166     5.122     5.114     5.122     5.144     5.139     5.144     5.139     5.146     5.139     5.146     5.155     5.114     5.159     5.150     5.139     5.146     5.141     5.163     5.174     5.117     5.127     5.122     5.115     5.177     5.161     5.137     5.188     5.148     5.154     5.198     5.154     5.157     5.132     5.139     5.168     5.161     5.166     5.169     5.180     5.183     5.139     5.177     5.192     5.165     5.194     5.185     5.157     5.206     5.200     5.206     5.169     5.204     5.179     5.212     5.207     5.200     5.194     5.198     5.196     5.204     5.196     5.204     5.202     5.211     5.212     5.192     5.190     5.206     5.220     5.216     5.225     5.231     5.206     5.231     5.233     5.228     5.226     5.230     5.226     5.206     5.200     5.206     5.237     5.226     5.242     5.249     5.221     5.216     5.250     5.207     5.214     5.217     5.220     5.247     5.254     5.249     5.239     5.255     5.244     5.247     5.239     5.244     5.249     5.249     5.244     5.239     5.246     5.239     5.246     5.278     5.285     5.265     5.244     5.285     5.239     5.280     5.289     5.278     5.280     5.283     5.289     5.287     5.294     5.289     5.289     5.292     5.291     5.289     5.298     5.303     5.301     5.306     5.313     5.315     5.311     5.308     5.314     5.320     5.322     5.322     5.320     5.313     5.340     5.323     5.316     5.320     5.314     5.366     5.331     5.337     5.333     5.342     5.389     5.392     5.350     5.386     5.364     5.337     5.402     5.403     5.402     5.402     5.396     5.377     5.402     5.418     5.423     5.423     5.427     5.429     5.430     5.430     5.432     5.430     5.409     5.435     5.403     5.435     5.418     5.412     5.412     5.412     5.414     5.416     5.416     5.420     5.425     5.429     5.430     5.429     5.433     5.438     5.441     5.445     5.448     5.449     5.443     5.464     5.468     5.471     5.446     5.476     5.482     5.485     5.488     5.491     5.494     5.497     5.500     5.497     5.499     5.502     5.500     5.502     5.504     5.497     5.509     5.504     5.507     5.509     5.509     5.513     5.518     5.520     5.521     5.520     5.524     5.524     5.527     5.528     5.530     5.528     5.530     5.530     5.531     5.533     5.533     5.535     5.535     5.540     5.541     5.540     5.543     5.544     5.547     5.549     5.552     5.550     5.554     5.558     5.559     5.561     5.566     5.568     5.568     5.570     5.573     5.575     5.576     5.579     5.581     5.581     5.585     5.587     5.587     5.589     5.592     5.594     5.596     5.597     5.599     5.600     5.604     5.606     5.608     5.610     5.611     5.614     5.616     5.619     5.620     5.623     5.626     5.627     5.629     5.632     5.633     5.635     5.637     5.641     5.642     5.646     5.649     5.652     5.655     5.656     5.659     5.662     5.666     5.669     5.672     5.676     5.680     5.685     5.689     5.693     5.698     5.702     5.707     5.708     5.714     5.718     5.725     5.732     5.735     5.738     5.739     5.743     5.743     5.746     5.748     5.749     5.749     5.756     5.756     5.758     5.761     5.763     5.763     5.766     5.764     5.764     5.766     5.769     5.769     5.770     5.772     5.773     5.773     5.774     5.774     5.776     5.777     5.779     5.780     5.780     5.782     5.785     5.785     5.787     5.789     5.790     5.792     5.793     5.795     5.796     5.798     5.799     5.802     5.804     5.806     5.808     5.811     5.813     5.815     5.817     5.819     5.820     5.824     5.825     5.827     5.828     5.828     5.832     5.833     5.836     5.838     5.840     5.842     5.843     5.846     5.847     5.852     5.852     5.854     5.857     5.859     5.863     5.865     5.868     5.869     5.871     5.872     5.877     5.878     5.880     5.882     5.885     5.887     5.890     5.893     5.895     5.896     5.900     5.902     5.904     5.905     5.908     5.910     5.913     5.916     5.918     5.920     5.922     5.923     5.925     5.928     5.930     5.931     5.933     5.935     5.939     5.941     5.941     5.942     5.945     5.948     5.949     5.950     5.954     5.955     5.958     5.961     5.963     5.963     5.969     5.969     5.970     5.972     5.975     5.977     5.978     5.980     5.983     5.985     5.988     5.990     5.991     5.993     5.996     5.997     5.999     6.002     6.003     6.007     6.008     6.010     6.013     6.015     6.017     6.020     6.021     6.024     6.025     6.028     6.029     6.032     6.035     6.039     6.040     6.042     6.046     6.047     6.050     6.056     6.057     6.059     6.060     6.063     6.068     6.070     6.072     6.075     6.076     6.080     6.081     6.085     6.087     6.091     6.093     6.096     6.099     6.102     6.102     6.105     6.106     6.109     6.111     6.114     6.116     6.116     6.121     6.123     6.124     6.126     6.128     6.129     6.131     6.135     6.136     6.138     6.139     6.141     6.143     6.144     6.147     6.147     6.149     6.152     6.154     6.155     6.158     6.158     6.160     6.163     6.163     6.166     6.169     6.171     6.172     6.174     6.176     6.179     6.180     6.182     6.185     6.188     6.188     6.191     6.193     6.195     6.196     6.199     6.202     6.204     6.207     6.209     6.211     6.214     6.220     6.225     6.229     6.229     6.232     6.235     6.235     6.238     6.242     6.249     6.252     6.252     6.257     6.260     6.262     6.262     6.263     6.266     6.269     6.272     6.275     6.277     6.280     6.282     6.285     6.291     6.292     6.294     6.297     6.300     6.304     6.306     6.309     6.314     6.317     6.320     6.322     6.325     6.330     6.333     6.336     6.340     6.343     6.346     6.349     6.355     6.358     6.362     6.365     6.369     6.372     6.376     6.379     6.383     6.387     6.390     6.396     6.399     6.405     6.408     6.413     6.416     6.420     6.424     6.429     6.433     6.438     6.441     6.444     6.451     6.456     6.460     6.465     6.472     6.476     6.481     6.486     6.493     6.498     6.502     6.505     6.510     6.515     6.521     6.527     6.531     6.537     6.541     6.548     6.553     6.560     6.566     6.571     6.576     6.581     6.588     6.595     6.600     6.605     6.612     6.621     6.628     6.635     6.643     6.652     6.661     6.668     6.677     6.687     6.698     6.708     6.717     6.728     6.739     6.752     6.764     6.776     6.788     6.801     6.815     6.829     6.843     6.856     6.871     6.887     6.902     6.919     6.937     6.952     6.971     6.989     7.007     7.025     7.045     7.065     7.087     7.110     7.133     7.156     7.179     7.203     7.226     7.250     7.273     7.297     7.320     7.344     7.368     7.391     7.412     7.433     7.453     7.474     7.492     7.511     7.528     7.546     7.564     7.581     7.599     7.616     7.633     7.650     7.668     7.685     7.702     7.720     7.738     7.755     7.773     7.791     7.809     7.829     7.847     7.867     7.883     7.902     7.921     7.940     7.959     7.977     7.996     8.016     8.035     8.053     8.072     8.090     8.108     8.125     8.143     8.161     8.179     8.196     8.213     8.232     8.249     8.266     8.283     8.301     8.318     8.336     8.354     8.370     8.387     8.405     8.421     8.439     8.455     8.473     8.491     8.507     8.524     8.542     8.559     8.577     8.594     8.610     8.629     8.645     8.663     8.678     8.696     8.714     8.730     8.748     8.765     8.783     8.800     8.817     8.835     8.853     8.870     8.887     8.906     8.923     8.941     8.958     8.976     8.994     9.011     9.030     9.048     9.066     9.083     9.102     9.118     9.137     9.155     9.173     9.190     9.208     9.226     9.243     9.257     9.274     9.292     9.310     9.326     9.341     9.356     9.371     9.388     9.404     9.418     9.432     9.447     9.463     9.478     9.493     9.508     9.522     9.536     9.549     9.565     9.578     9.593     9.605     9.620     9.635     9.649     9.663     9.676     9.689     9.704     9.716     9.730     9.743     9.756     9.767     9.781     9.793     9.805     9.820     9.831     9.843     9.855     9.867     9.878     9.892     9.902     9.914     9.925     9.942     9.952     9.966     9.978     9.990    10.002    10.014    10.028    10.039    10.053    10.066    10.079    10.093    10.107    10.121    10.135    10.148    10.163    10.176    10.188    10.203    10.219    10.230    10.243    10.257    10.271    10.282    10.295    10.309    10.324    10.337    10.350    10.362    10.378    10.391    10.404    10.419    10.433    10.446    10.460    10.474    10.487    10.502    10.513    10.526    10.539    10.554    10.569    10.583    10.596    10.610    10.622    10.637    10.652    10.665    10.680    10.692    10.707    10.719    10.732    10.748    10.760    10.774    10.790    10.806    10.819    10.831    10.846    10.860    10.875    10.889    10.904    10.919    10.935    10.948    10.966    10.979    10.995    11.012    11.026    11.040    11.057    11.072    11.085    11.103    11.119    11.135    11.150    11.168    11.182    11.198    11.215    11.232    11.249    11.264    11.280    11.296    11.312    11.329    11.344    11.363    11.380    11.398    11.417    11.433    11.450    11.468    11.488    11.506    11.526    11.543    11.561    11.581    11.599    11.620    11.636    11.658    11.676    11.695    11.716    11.735    11.757    11.778    11.799    11.820    11.842    11.863    11.883    11.903    11.923    11.945    11.966    11.987    12.008    12.028    12.050    12.071    12.092    12.113    12.133    12.155    12.175    12.198    12.220    12.242    12.264    12.289    12.308    12.329    12.354    12.377    12.395    12.418    12.439    12.463    12.487    12.508    12.531    12.552    12.576    12.600    12.620    12.644    12.669    12.688    12.713    12.731    12.754    12.774    12.798    12.817    12.841    12.860    12.882    12.903    12.919    12.942    12.959    12.980    12.998    13.017    13.033    13.051    13.070    13.089    13.105    13.122    13.141    13.159    13.175    13.192    13.211    13.229    13.247    13.263    13.277    13.292    13.311    13.326    13.341    13.357    13.374    13.387    13.402    13.417    13.430    13.444    13.458    13.471    13.483    13.497    13.507    13.519    13.527    13.542    13.553    13.570    13.583    13.595    13.605    13.617    13.628    13.637    13.649    13.663    13.672    13.683    13.697    13.708    13.718    13.727    13.746    13.757    13.768    13.777    13.790    13.799    13.810    13.823    13.831    13.843    13.857    13.866    13.875    13.899    13.907    13.915    13.930    13.944    13.953    13.969    13.979    13.988    13.997    14.008    14.020    14.028    14.043    14.058    14.074    14.080    14.092    14.114    14.120    14.133    14.145    14.154    14.161    14.177    14.191    14.198    14.211    14.226    14.233    14.243    14.254    14.261    14.271    14.282    14.294    14.302    14.311    14.319    14.339    14.349    14.356    14.367    14.395    14.408    14.415    14.421    14.437    14.445    14.465    14.472    14.480    14.493    14.506    14.513    14.524    14.540    14.553    14.562    14.568    14.581    14.604    14.615    14.621    14.627    14.644    14.646    14.671    14.683    14.696    14.702    14.720    14.722    14.736    14.754    14.759    14.785    14.791    14.792    14.804    14.815    14.820    14.832    14.839    14.843    14.850    14.876    14.881    14.888    14.896    14.907    14.920    14.926    14.935    14.952    14.963    14.965    14.989    14.992    15.007    15.012    15.024    15.037    15.039    15.054    15.065    15.066    15.087    15.093    15.104    15.111    15.118    15.122    15.137    15.142    15.150    15.156    15.172    15.180    15.187    15.192    15.205    15.210    15.219    15.227    15.232    15.241    15.252    15.257    15.270    15.277    15.287    15.293    15.302    15.308    15.318    15.326    15.333    15.342    15.352    15.359    15.366    15.376    15.381    15.408    15.411    15.428    15.435    15.437    15.444    15.454    15.472    15.477    15.490    15.502    15.509    15.522    15.530    15.541    15.548    15.555    15.560    15.569    15.571    15.574    15.575    15.575    15.576    15.576    15.576    15.576    15.576    15.575    15.574    15.572    15.571    15.567    15.564    15.560    15.555    15.547    15.541    15.533    15.528    15.518    15.509    15.503    15.496    15.481    15.474    15.468    15.458    15.449    15.446    15.440    15.435    15.420    15.415    15.408    15.379    15.372    15.366    15.359    15.352    15.342    15.337    15.323    15.314    15.305    15.302    15.293    15.288    15.283    15.271    15.264    15.257    15.248    15.242    15.236    15.232    15.225    15.215    15.210    15.204    15.198    15.183    15.180    15.172    15.166    15.150    15.146    15.137    15.126    15.122    15.112    15.098    15.093    15.089    15.081    15.075    15.059    15.054    15.048    15.040    15.033    15.030    15.024    15.020    15.013    14.996
     5.165     5.155     5.150     5.155     5.148     5.154     5.163     5.209     5.169     5.200     5.221     5.168     5.163     5.155     5.150     5.129     5.122     5.127     5.148     5.141     5.146     5.139     5.133     5.139     5.146     5.139     5.146     5.139     5.161     5.165     5.155     5.148     5.141     5.148     5.114     5.146     5.137     5.146     5.139     5.146     5.150     5.141     5.146     5.139     5.115     5.108     5.115     5.122     5.139     5.131     5.108     5.116     5.110     5.131     5.139     5.146     5.150     5.114     5.122     5.115     5.139     5.146     5.124     5.115     5.124     5.131     5.114     5.132     5.114     5.132     5.114     5.131     5.139     5.159     5.148     5.141     5.133     5.114     5.120     5.114     5.120     5.131     5.141     5.133     5.114     5.122     5.127     5.114     5.120     5.114     5.120     5.113     5.131     5.108     5.115     5.108     5.129     5.108     5.116     5.110     5.132     5.114     5.146     5.139     5.146     5.141     5.163     5.200     5.155     5.146     5.139     5.131     5.137     5.146     5.139     5.133     5.139     5.146     5.141     5.163     5.155     5.163     5.155     5.163     5.155     5.163     5.172     5.167     5.163     5.155     5.163     5.163     5.139     5.146     5.139     5.146     5.139     5.146     5.154     5.161     5.194     5.204     5.163     5.155     5.206     5.165     5.155     5.148     5.155     5.148     5.155     5.163     5.221     5.169     5.163     5.157     5.165     5.170     5.163     5.170     5.163     5.170     5.165     5.212     5.206     5.200     5.206     5.200     5.206     5.214     5.221     5.216     5.206     5.212     5.206     5.212     5.206     5.200     5.206     5.200     5.206     5.200     5.207     5.214     5.233     5.218     5.212     5.206     5.212     5.206     5.239     5.246     5.239     5.209     5.200     5.207     5.214     5.206     5.200     5.206     5.212     5.207     5.214     5.207     5.254     5.247     5.253     5.247     5.255     5.251     5.255     5.237     5.269     5.269     5.256     5.251     5.264     5.260     5.253     5.247     5.253     5.254     5.247     5.253     5.264     5.255     5.266     5.269     5.256     5.269     5.269     5.273     5.270     5.241     5.269     5.249     5.254     5.260     5.255     5.265     5.251     5.202     5.250     5.256     5.249     5.254     5.249     5.242     5.237     5.241     5.214     5.244     5.212     5.206     5.212     5.218     5.225     5.247     5.256     5.237     5.246     5.239     5.244     5.237     5.247     5.241     5.206     5.214     5.206     5.212     5.246     5.241     5.249     5.244     5.237     5.242     5.235     5.228     5.233     5.226     5.244     5.242     5.237     5.237     5.242     5.237     5.228     5.226     5.221     5.235     5.235     5.217     5.225     5.216     5.214     5.211     5.216     5.212     5.207     5.212     5.206     5.198     5.218     5.221     5.204     5.209     5.212     5.206     5.169     5.204     5.196     5.206     5.198     5.202     5.196     5.190     5.198     5.194     5.190     5.141     5.192     5.190     5.196     5.182     5.177     5.188     5.148     5.154     5.161     5.155     5.159     5.163     5.200     5.198     5.200     5.141     5.146     5.154     5.159     5.154     5.161     5.155     5.163     5.159     5.154     5.148     5.141     5.146     5.154     5.159     5.155     5.154     5.161     5.171     5.161     5.168     5.163     5.115     5.155     5.161     5.168     5.115     5.150     5.154     5.157     5.165     5.154     5.115     5.108     5.115     5.122     5.115     5.171     5.166     5.152     5.155     5.146     5.154     5.157     5.155     5.146     5.154     5.150     5.155     5.110     5.115     5.148     5.150     5.146     5.139     5.144     5.133     5.139     5.129     5.133     5.139     5.135     5.125     5.129     5.144     5.137     5.144     5.135     5.115     5.137     5.137     5.144     5.139     5.144     5.139     5.129     5.146     5.122     5.148     5.148     5.122     5.146     5.150     5.154     5.148     5.139     5.148     5.143     5.152     5.146     5.141     5.146     5.152     5.148     5.141     5.135     5.141     5.150     5.146     5.173     5.139     5.133     5.139     5.146     5.108     5.115     5.120     5.115     5.146     5.172     5.165     5.137     5.161     5.174     5.141     5.179     5.166     5.173     5.139     5.163     5.114     5.133     5.114     5.154     5.146     5.139     5.146     5.141     5.144     5.166     5.114     5.150     5.155     5.178     5.148     5.171     5.166     5.159     5.163     5.157     5.120     5.115     5.120     5.163     5.150     5.161     5.169     5.163     5.150     5.157     5.168     5.159     5.206     5.168     5.139     5.148     5.139     5.177     5.180     5.185     5.188     5.192     5.200     5.190     5.190     5.139     5.196     5.188     5.214     5.169     5.207     5.212     5.204     5.207     5.214     5.207     5.141     5.206     5.202     5.194     5.202     5.196     5.200     5.204     5.198     5.207     5.212     5.220     5.223     5.220     5.230     5.237     5.228     5.223     5.228     5.233     5.231     5.225     5.235     5.237     5.206     5.198     5.207     5.249     5.246     5.223     5.226     5.207     5.253     5.258     5.242     5.221     5.247     5.225     5.255     5.255     5.237     5.255     5.239     5.244     5.244     5.239     5.244     5.239     5.249     5.247     5.242     5.249     5.239     5.246     5.242     5.246     5.287     5.237     5.289     5.287     5.292     5.285     5.289     5.287     5.296     5.292     5.292     5.299     5.296     5.291     5.294     5.294     5.304     5.301     5.305     5.301     5.299     5.313     5.310     5.320     5.325     5.322     5.325     5.320     5.314     5.333     5.339     5.345     5.316     5.315     5.320     5.347     5.367     5.372     5.339     5.386     5.389     5.340     5.402     5.337     5.343     5.386     5.339     5.343     5.377     5.418     5.420     5.423     5.422     5.427     5.429     5.389     5.393     5.414     5.418     5.417     5.430     5.405     5.399     5.403     5.396     5.402     5.438     5.418     5.414     5.418     5.423     5.425     5.427     5.430     5.429     5.430     5.429     5.437     5.440     5.437     5.441     5.446     5.452     5.455     5.461     5.465     5.453     5.471     5.448     5.479     5.485     5.488     5.491     5.494     5.499     5.502     5.504     5.504     5.506     5.504     5.507     5.499     5.511     5.494     5.511     5.511     5.509     5.511     5.513     5.520     5.521     5.523     5.524     5.523     5.527     5.525     5.531     5.531     5.533     5.535     5.535     5.537     5.537     5.537     5.540     5.540     5.541     5.543     5.543     5.546     5.547     5.546     5.550     5.552     5.558     5.556     5.561     5.561     5.564     5.564     5.570     5.571     5.571     5.575     5.576     5.578     5.579     5.583     5.583     5.587     5.591     5.592     5.592     5.594     5.596     5.597     5.599     5.601     5.603     5.606     5.608     5.611     5.613     5.614     5.616     5.619     5.620     5.623     5.625     5.627     5.629     5.630     5.633     5.635     5.639     5.641     5.641     5.644     5.647     5.649     5.653     5.656     5.658     5.661     5.662     5.666     5.669     5.673     5.676     5.679     5.683     5.689     5.693     5.696     5.700     5.703     5.710     5.714     5.717     5.723     5.732     5.735     5.738     5.741     5.743     5.744     5.744     5.748     5.752     5.749     5.758     5.759     5.758     5.761     5.763     5.764     5.769     5.769     5.769     5.770     5.772     5.774     5.773     5.774     5.774     5.777     5.779     5.780     5.780     5.780     5.780     5.783     5.785     5.785     5.787     5.789     5.790     5.792     5.793     5.795     5.796     5.798     5.799     5.802     5.804     5.806     5.808     5.810     5.811     5.813     5.815     5.817     5.819     5.820     5.822     5.824     5.825     5.827     5.830     5.832     5.835     5.838     5.839     5.840     5.842     5.843     5.846     5.847     5.850     5.852     5.854     5.857     5.859     5.863     5.866     5.869     5.869     5.871     5.873     5.874     5.876     5.880     5.881     5.883     5.887     5.890     5.893     5.895     5.896     5.898     5.902     5.904     5.905     5.907     5.910     5.912     5.915     5.916     5.920     5.922     5.925     5.926     5.928     5.930     5.931     5.935     5.937     5.938     5.939     5.941     5.944     5.945     5.948     5.949     5.952     5.954     5.955     5.958     5.960     5.961     5.964     5.966     5.969     5.972     5.974     5.975     5.977     5.980     5.982     5.983     5.985     5.986     5.990     5.991     5.994     5.996     5.997     5.999     6.002     6.003     6.005     6.008     6.010     6.013     6.015     6.018     6.020     6.021     6.022     6.025     6.027     6.029     6.032     6.035     6.037     6.040     6.042     6.046     6.047     6.050     6.054     6.056     6.057     6.060     6.062     6.065     6.068     6.072     6.073     6.076     6.078     6.081     6.083     6.087     6.089     6.093     6.096     6.100     6.102     6.104     6.106     6.108     6.111     6.112     6.113     6.119     6.119     6.121     6.123     6.126     6.128     6.129     6.131     6.133     6.135     6.136     6.138     6.139     6.141     6.143     6.144     6.146     6.147     6.152     6.154     6.154     6.157     6.158     6.160     6.163     6.163     6.164     6.166     6.169     6.172     6.174     6.176     6.177     6.179     6.182     6.183     6.185     6.187     6.190     6.193     6.195     6.196     6.198     6.199     6.202     6.206     6.207     6.209     6.213     6.215     6.220     6.224     6.227     6.231     6.232     6.235     6.236     6.237     6.246     6.249     6.252     6.254     6.257     6.258     6.260     6.262     6.263     6.266     6.269     6.272     6.274     6.277     6.280     6.282     6.286     6.289     6.292     6.294     6.295     6.298     6.302     6.306     6.308     6.311     6.317     6.319     6.322     6.325     6.327     6.330     6.335     6.338     6.341     6.344     6.347     6.352     6.355     6.358     6.363     6.367     6.369     6.372     6.378     6.380     6.383     6.387     6.392     6.396     6.399     6.404     6.408     6.411     6.416     6.418     6.424     6.429     6.433     6.438     6.441     6.446     6.449     6.457     6.461     6.465     6.470     6.476     6.479     6.485     6.493     6.498     6.502     6.505     6.510     6.515     6.521     6.525     6.532     6.537     6.541     6.546     6.553     6.559     6.566     6.569     6.576     6.581     6.588     6.595     6.600     6.605     6.612     6.617     6.624     6.632     6.642     6.650     6.658     6.667     6.676     6.685     6.695     6.706     6.715     6.727     6.737     6.749     6.762     6.774     6.787     6.799     6.812     6.827     6.840     6.854     6.869     6.883     6.900     6.915     6.932     6.948     6.966     6.983     7.001     7.021     7.038     7.059     7.079     7.102     7.123     7.146     7.170     7.194     7.217     7.241     7.263     7.287     7.311     7.335     7.359     7.383     7.406     7.428     7.449     7.470     7.488     7.507     7.526     7.544     7.562     7.581     7.597     7.616     7.632     7.650     7.667     7.685     7.701     7.720     7.738     7.755     7.772     7.789     7.807     7.825     7.844     7.863     7.881     7.898     7.917     7.935     7.956     7.973     7.992     8.011     8.031     8.050     8.070     8.087     8.106     8.123     8.142     8.159     8.177     8.195     8.212     8.229     8.248     8.266     8.283     8.300     8.317     8.335     8.352     8.368     8.387     8.404     8.421     8.439     8.455     8.471     8.489     8.507     8.524     8.541     8.559     8.575     8.592     8.609     8.627     8.643     8.662     8.678     8.696     8.713     8.728     8.746     8.764     8.781     8.798     8.813     8.831     8.849     8.868     8.885     8.902     8.919     8.935     8.955     8.972     8.990     9.007     9.025     9.044     9.060     9.078     9.095     9.115     9.131     9.150     9.168     9.185     9.203     9.220     9.237     9.254     9.272     9.287     9.304     9.322     9.339     9.355     9.370     9.385     9.402     9.417     9.432     9.447     9.463     9.478     9.493     9.508     9.524     9.537     9.552     9.567     9.580     9.596     9.609     9.624     9.637     9.649     9.667     9.680     9.694     9.706     9.720     9.735     9.748     9.759     9.774     9.787     9.800     9.815     9.826     9.840     9.852     9.863     9.875     9.889     9.900     9.913     9.925     9.935     9.948     9.960     9.974     9.986     9.998    10.012    10.024    10.036    10.048    10.060    10.074    10.089    10.100    10.113    10.127    10.142    10.156    10.167    10.183    10.194    10.210    10.223    10.238    10.249    10.264    10.276    10.290    10.304    10.318    10.329    10.343    10.357    10.370    10.385    10.396    10.411    10.424    10.439    10.455    10.466    10.480    10.494    10.506    10.519    10.532    10.546    10.559    10.574    10.587    10.601    10.617    10.630    10.641    10.655    10.671    10.683    10.699    10.711    10.727    10.741    10.755    10.768    10.778    10.795    10.811    10.823    10.839    10.851    10.867    10.882    10.896    10.908    10.925    10.939    10.953    10.968    10.982    10.998    11.016    11.031    11.046    11.060    11.077    11.093    11.109    11.123    11.138    11.156    11.171    11.187    11.201    11.219    11.235    11.249    11.266    11.285    11.300    11.315    11.331    11.347    11.363    11.381    11.400    11.417    11.435    11.453    11.471    11.488    11.506    11.526    11.544    11.561    11.582    11.599    11.620    11.638    11.658    11.676    11.695    11.716    11.737    11.757    11.778    11.799    11.819    11.839    11.861    11.881    11.900    11.923    11.945    11.964    11.985    12.005    12.026    12.047    12.070    12.087    12.110    12.130    12.149    12.171    12.193    12.214    12.237    12.261    12.283    12.305    12.327    12.350    12.370    12.392    12.414    12.436    12.458    12.476    12.500    12.522    12.547    12.569    12.593    12.614    12.637    12.657    12.680    12.705    12.725    12.745    12.767    12.787    12.808    12.830    12.849    12.874    12.894    12.913    12.932    12.951    12.969    12.989    13.006    13.024    13.043    13.059    13.076    13.095    13.112    13.131    13.147    13.162    13.180    13.196    13.214    13.230    13.247    13.263    13.280    13.294    13.308    13.324    13.339    13.354    13.367    13.383    13.400    13.411    13.425    13.438    13.451    13.464    13.478    13.489    13.498    13.510    13.522    13.537    13.547    13.562    13.576    13.585    13.602    13.611    13.620    13.633    13.644    13.656    13.666    13.674    13.688    13.702    13.713    13.722    13.737    13.751    13.761    13.768    13.783    13.791    13.805    13.819    13.826    13.837    13.848    13.860    13.870    13.882    13.899    13.909    13.926    13.935    13.950    13.964    13.972    13.985    13.994    14.002    14.013    14.024    14.030    14.048    14.058    14.074    14.089    14.098    14.119    14.128    14.139    14.145    14.159    14.173    14.185    14.195    14.207    14.222    14.229    14.242    14.252    14.261    14.269    14.279    14.290    14.299    14.309    14.316    14.335    14.345    14.356    14.365    14.392    14.402    14.411    14.421    14.430    14.439    14.460    14.468    14.473    14.488    14.502    14.511    14.517    14.539    14.552    14.560    14.568    14.577    14.604    14.611    14.620    14.631    14.637    14.644    14.674    14.680    14.696    14.702    14.711    14.714    14.743    14.752    14.759    14.766    14.787    14.791    14.800    14.817    14.820    14.831    14.839    14.844    14.848    14.874    14.879    14.883    14.893    14.904    14.919    14.926    14.935    14.952    14.959    14.965    14.987    15.000    15.007    15.016    15.020    15.032    15.048    15.054    15.061    15.069    15.085    15.097    15.102    15.107    15.116    15.122    15.133    15.141    15.150    15.157    15.174    15.178    15.190    15.194    15.204    15.213    15.219    15.227    15.233    15.241    15.253    15.257    15.266    15.276    15.288    15.293    15.300    15.308    15.315    15.324    15.335    15.342    15.349    15.358    15.366    15.374    15.381    15.402    15.409    15.427    15.432    15.437    15.442    15.457    15.472    15.477    15.489    15.498    15.510    15.520    15.530    15.539    15.550    15.559    15.562    15.567    15.572    15.574    15.575    15.575    15.576    15.578    15.578    15.576    15.576    15.576    15.575    15.574    15.571    15.569    15.565    15.562    15.557    15.550    15.544    15.535    15.528    15.516    15.510    15.505    15.498    15.486    15.477    15.465    15.460    15.451    15.446    15.442    15.437    15.427    15.415    15.404    15.381    15.374    15.368    15.358    15.352    15.345    15.335    15.323    15.318    15.308    15.302    15.297    15.290    15.285    15.274    15.264    15.259    15.253    15.245    15.239    15.233    15.228    15.216    15.212    15.205    15.198    15.190    15.180    15.176    15.169    15.160    15.148    15.141    15.129    15.125    15.116    15.102    15.095    15.090    15.085    15.076    15.063    15.057    15.048    15.043    15.035    15.032    15.026    15.022    15.016    15.005
     5.157     5.150     5.155     5.163     5.141     5.148     5.155     5.163     5.170     5.163     5.155     5.148     5.155     5.163     5.155     5.150     5.115     5.150     5.157     5.163     5.154     5.146     5.139     5.146     5.139     5.146     5.139     5.163     5.206     5.155     5.148     5.155     5.148     5.143     5.148     5.141     5.146     5.139     5.146     5.141     5.157     5.148     5.139     5.146     5.139     5.131     5.150     5.143     5.146     5.139     5.115     5.122     5.129     5.137     5.146     5.154     5.161     5.150     5.115     5.168     5.161     5.167     5.129     5.122     5.115     5.137     5.133     5.115     5.133     5.114     5.133     5.139     5.146     5.139     5.146     5.141     5.129     5.120     5.115     5.122     5.115     5.139     5.148     5.114     5.120     5.127     5.163     5.133     5.114     5.122     5.115     5.146     5.137     5.115     5.108     5.129     5.113     5.131     5.113     5.131     5.113     5.132     5.139     5.146     5.139     5.146     5.139     5.148     5.169     5.190     5.148     5.139     5.146     5.139     5.133     5.139     5.146     5.139     5.148     5.155     5.148     5.141     5.146     5.139     5.146     5.141     5.148     5.200     5.169     5.161     5.155     5.206     5.161     5.141     5.146     5.139     5.146     5.139     5.148     5.169     5.204     5.163     5.154     5.163     5.200     5.196     5.163     5.157     5.163     5.155     5.163     5.169     5.200     5.206     5.200     5.163     5.170     5.163     5.155     5.163     5.169     5.204     5.211     5.206     5.200     5.206     5.212     5.207     5.214     5.223     5.206     5.223     5.212     5.206     5.200     5.206     5.200     5.206     5.200     5.206     5.200     5.206     5.212     5.221     5.231     5.212     5.206     5.212     5.206     5.250     5.214     5.207     5.241     5.242     5.223     5.230     5.223     5.214     5.206     5.212     5.207     5.214     5.246     5.254     5.256     5.269     5.265     5.264     5.250     5.255     5.269     5.273     5.270     5.251     5.254     5.266     5.253     5.254     5.250     5.254     5.251     5.263     5.254     5.261     5.255     5.258     5.237     5.246     5.237     5.270     5.214     5.206     5.214     5.233     5.237     5.270     5.254     5.256     5.269     5.269     5.249     5.207     5.264     5.258     5.253     5.263     5.265     5.207     5.254     5.250     5.246     5.212     5.206     5.214     5.270     5.251     5.247     5.233     5.244     5.241     5.244     5.237     5.233     5.256     5.239     5.247     5.242     5.250     5.242     5.249     5.241     5.244     5.244     5.237     5.242     5.233     5.253     5.233     5.249     5.233     5.241     5.237     5.241     5.244     5.237     5.235     5.239     5.230     5.225     5.239     5.235     5.237     5.233     5.235     5.231     5.220     5.223     5.220     5.225     5.221     5.214     5.207     5.226     5.225     5.228     5.216     5.223     5.212     5.204     5.196     5.204     5.212     5.207     5.202     5.206     5.196     5.196     5.190     5.196     5.194     5.206     5.196     5.190     5.200     5.206     5.207     5.155     5.148     5.154     5.188     5.196     5.155     5.168     5.204     5.200     5.202     5.194     5.115     5.122     5.157     5.166     5.163     5.155     5.166     5.159     5.168     5.161     5.154     5.161     5.155     5.161     5.157     5.168     5.165     5.166     5.161     5.163     5.161     5.114     5.178     5.165     5.165     5.168     5.114     5.168     5.157     5.166     5.122     5.116     5.163     5.115     5.120     5.115     5.150     5.157     5.148     5.159     5.163     5.152     5.157     5.122     5.141     5.148     5.141     5.146     5.152     5.146     5.148     5.139     5.144     5.139     5.129     5.135     5.131     5.137     5.133     5.139     5.152     5.139     5.150     5.141     5.144     5.137     5.141     5.144     5.150     5.139     5.144     5.137     5.144     5.139     5.157     5.146     5.139     5.141     5.146     5.157     5.148     5.139     5.159     5.146     5.155     5.154     5.146     5.154     5.148     5.154     5.148     5.157     5.163     5.139     5.166     5.157     5.155     5.179     5.180     5.141     5.148     5.139     5.163     5.122     5.115     5.159     5.180     5.166     5.169     5.183     5.163     5.141     5.148     5.154     5.148     5.176     5.170     5.146     5.150     5.114     5.168     5.165     5.133     5.163     5.139     5.144     5.137     5.159     5.154     5.148     5.152     5.154     5.163     5.168     5.185     5.166     5.157     5.185     5.161     5.122     5.146     5.152     5.198     5.194     5.157     5.168     5.196     5.165     5.159     5.165     5.166     5.172     5.168     5.154     5.146     5.180     5.176     5.182     5.185     5.192     5.194     5.196     5.194     5.204     5.192     5.212     5.171     5.209     5.214     5.218     5.220     5.212     5.211     5.212     5.206     5.196     5.204     5.198     5.206     5.211     5.206     5.194     5.206     5.225     5.226     5.206     5.226     5.214     5.237     5.242     5.241     5.228     5.225     5.242     5.226     5.231     5.228     5.206     5.198     5.206     5.241     5.246     5.226     5.246     5.255     5.214     5.258     5.261     5.246     5.244     5.249     5.244     5.249     5.225     5.255     5.253     5.246     5.251     5.244     5.239     5.237     5.260     5.242     5.251     5.246     5.281     5.246     5.251     5.285     5.239     5.287     5.289     5.289     5.294     5.296     5.301     5.303     5.294     5.301     5.294     5.301     5.298     5.303     5.298     5.294     5.311     5.298     5.314     5.310     5.306     5.319     5.323     5.323     5.327     5.320     5.325     5.328     5.328     5.335     5.335     5.320     5.348     5.320     5.355     5.359     5.353     5.358     5.375     5.379     5.339     5.343     5.399     5.405     5.343     5.409     5.412     5.388     5.383     5.377     5.352     5.383     5.427     5.429     5.430     5.433     5.430     5.420     5.388     5.420     5.412     5.440     5.443     5.405     5.443     5.403     5.396     5.414     5.443     5.440     5.409     5.429     5.432     5.429     5.422     5.427     5.429     5.433     5.437     5.441     5.445     5.449     5.449     5.453     5.459     5.459     5.462     5.458     5.473     5.476     5.483     5.488     5.491     5.458     5.499     5.502     5.506     5.487     5.507     5.482     5.507     5.511     5.509     5.515     5.511     5.515     5.518     5.520     5.516     5.523     5.523     5.520     5.525     5.524     5.528     5.528     5.530     5.535     5.533     5.535     5.537     5.540     5.541     5.541     5.543     5.540     5.543     5.544     5.547     5.547     5.549     5.552     5.552     5.556     5.556     5.558     5.559     5.563     5.566     5.566     5.570     5.570     5.575     5.578     5.576     5.578     5.581     5.583     5.587     5.591     5.591     5.592     5.594     5.596     5.599     5.601     5.603     5.604     5.607     5.608     5.611     5.613     5.616     5.617     5.619     5.622     5.623     5.625     5.627     5.630     5.632     5.633     5.635     5.637     5.639     5.642     5.646     5.649     5.649     5.652     5.653     5.656     5.659     5.661     5.664     5.667     5.670     5.675     5.676     5.680     5.683     5.689     5.693     5.696     5.700     5.705     5.708     5.712     5.717     5.721     5.731     5.738     5.738     5.739     5.741     5.744     5.746     5.746     5.749     5.756     5.758     5.756     5.763     5.764     5.763     5.766     5.769     5.770     5.772     5.772     5.773     5.776     5.776     5.777     5.779     5.780     5.782     5.782     5.783     5.783     5.787     5.787     5.789     5.789     5.790     5.792     5.793     5.795     5.796     5.798     5.799     5.802     5.804     5.806     5.806     5.808     5.810     5.813     5.815     5.817     5.819     5.820     5.822     5.824     5.825     5.827     5.828     5.830     5.832     5.835     5.836     5.839     5.840     5.842     5.845     5.846     5.847     5.850     5.852     5.855     5.857     5.861     5.863     5.865     5.866     5.869     5.872     5.873     5.874     5.876     5.878     5.881     5.885     5.885     5.887     5.892     5.893     5.896     5.898     5.900     5.904     5.905     5.907     5.912     5.912     5.913     5.916     5.918     5.922     5.923     5.926     5.928     5.930     5.931     5.935     5.937     5.938     5.939     5.941     5.945     5.945     5.948     5.949     5.950     5.955     5.957     5.957     5.960     5.961     5.964     5.966     5.969     5.972     5.974     5.977     5.977     5.980     5.982     5.985     5.986     5.988     5.990     5.991     5.993     5.996     5.997     6.000     6.002     6.005     6.007     6.008     6.013     6.013     6.015     6.018     6.021     6.022     6.024     6.025     6.027     6.029     6.031     6.035     6.037     6.040     6.042     6.046     6.047     6.049     6.054     6.056     6.057     6.059     6.062     6.065     6.068     6.070     6.072     6.075     6.078     6.080     6.083     6.085     6.089     6.091     6.095     6.101     6.102     6.103     6.106     6.109     6.111     6.113     6.114     6.116     6.121     6.123     6.124     6.126     6.128     6.131     6.133     6.135     6.136     6.138     6.139     6.141     6.143     6.144     6.146     6.147     6.149     6.150     6.152     6.155     6.157     6.160     6.161     6.164     6.166     6.169     6.169     6.171     6.172     6.176     6.177     6.179     6.180     6.182     6.185     6.187     6.188     6.190     6.191     6.195     6.196     6.198     6.202     6.204     6.206     6.207     6.211     6.216     6.220     6.222     6.222     6.225     6.229     6.232     6.236     6.236     6.237     6.239     6.244     6.252     6.254     6.257     6.258     6.260     6.263     6.265     6.266     6.269     6.270     6.274     6.275     6.279     6.282     6.285     6.286     6.289     6.292     6.294     6.297     6.300     6.304     6.308     6.311     6.314     6.317     6.320     6.324     6.327     6.329     6.332     6.335     6.338     6.343     6.344     6.349     6.353     6.357     6.360     6.363     6.367     6.371     6.374     6.376     6.380     6.383     6.389     6.392     6.397     6.402     6.405     6.408     6.413     6.416     6.420     6.426     6.429     6.435     6.438     6.441     6.446     6.449     6.457     6.461     6.465     6.470     6.474     6.479     6.485     6.491     6.497     6.502     6.507     6.510     6.515     6.521     6.525     6.532     6.537     6.541     6.546     6.552     6.559     6.564     6.569     6.576     6.582     6.588     6.593     6.598     6.605     6.611     6.617     6.624     6.632     6.640     6.646     6.656     6.664     6.673     6.683     6.693     6.704     6.713     6.725     6.735     6.747     6.759     6.772     6.785     6.797     6.811     6.825     6.838     6.852     6.867     6.882     6.897     6.911     6.928     6.945     6.961     6.978     6.996     7.014     7.033     7.053     7.073     7.094     7.115     7.139     7.161     7.185     7.207     7.231     7.254     7.278     7.302     7.326     7.349     7.373     7.396     7.419     7.442     7.463     7.483     7.504     7.523     7.541     7.559     7.578     7.596     7.614     7.632     7.648     7.667     7.683     7.701     7.719     7.735     7.753     7.770     7.789     7.806     7.824     7.842     7.861     7.878     7.895     7.916     7.933     7.952     7.970     7.989     8.006     8.026     8.045     8.064     8.083     8.102     8.121     8.139     8.158     8.176     8.192     8.210     8.227     8.245     8.263     8.281     8.298     8.315     8.333     8.350     8.367     8.385     8.402     8.420     8.437     8.453     8.471     8.488     8.505     8.522     8.541     8.557     8.573     8.590     8.607     8.624     8.641     8.660     8.677     8.694     8.711     8.727     8.744     8.760     8.777     8.794     8.813     8.830     8.847     8.866     8.883     8.900     8.917     8.933     8.951     8.970     8.987     9.004     9.021     9.039     9.056     9.074     9.093     9.109     9.127     9.145     9.164     9.181     9.197     9.215     9.233     9.252     9.269     9.284     9.302     9.318     9.335     9.352     9.369     9.387     9.400     9.416     9.431     9.447     9.461     9.479     9.493     9.508     9.522     9.539     9.554     9.568     9.582     9.596     9.611     9.626     9.641     9.654     9.668     9.681     9.696     9.710     9.724     9.739     9.752     9.767     9.781     9.795     9.807     9.822     9.835     9.848     9.860     9.873     9.885     9.895     9.909     9.921     9.932     9.945     9.960     9.972     9.983     9.994    10.007    10.020    10.033    10.046    10.057    10.068    10.083    10.094    10.109    10.122    10.135    10.149    10.161    10.176    10.189    10.205    10.217    10.230    10.245    10.258    10.271    10.282    10.299    10.313    10.326    10.339    10.351    10.363    10.378    10.389    10.404    10.419    10.431    10.443    10.458    10.472    10.486    10.498    10.511    10.526    10.542    10.554    10.567    10.580    10.594    10.607    10.622    10.635    10.648    10.662    10.678    10.690    10.703    10.716    10.730    10.745    10.762    10.774    10.787    10.800    10.818    10.830    10.844    10.856    10.872    10.887    10.903    10.916    10.931    10.943    10.961    10.974    10.989    11.002    11.020    11.035    11.050    11.064    11.080    11.096    11.111    11.128    11.143    11.157    11.175    11.189    11.205    11.222    11.239    11.255    11.269    11.285    11.301    11.316    11.333    11.348    11.366    11.385    11.400    11.420    11.436    11.455    11.473    11.490    11.508    11.526    11.544    11.564    11.583    11.603    11.622    11.638    11.658    11.676    11.695    11.716    11.735    11.757    11.774    11.796    11.816    11.837    11.855    11.878    11.899    11.918    11.939    11.962    11.980    12.003    12.022    12.044    12.065    12.087    12.105    12.129    12.149    12.168    12.188    12.209    12.232    12.256    12.278    12.299    12.320    12.346    12.367    12.387    12.409    12.429    12.450    12.471    12.494    12.515    12.537    12.560    12.582    12.605    12.630    12.650    12.671    12.694    12.716    12.737    12.759    12.778    12.798    12.820    12.840    12.862    12.881    12.902    12.921    12.941    12.958    12.978    12.997    13.013    13.032    13.050    13.067    13.085    13.102    13.119    13.137    13.154    13.169    13.187    13.202    13.216    13.233    13.248    13.264    13.281    13.294    13.308    13.320    13.335    13.350    13.365    13.378    13.393    13.407    13.418    13.432    13.444    13.456    13.469    13.480    13.491    13.502    13.514    13.532    13.542    13.557    13.569    13.581    13.592    13.605    13.616    13.628    13.639    13.649    13.659    13.668    13.679    13.692    13.706    13.716    13.733    13.744    13.756    13.766    13.779    13.788    13.802    13.810    13.822    13.831    13.843    13.856    13.863    13.877    13.890    13.905    13.915    13.931    13.939    13.951    13.970    13.981    13.990    13.999    14.011    14.020    14.035    14.043    14.050    14.070    14.083    14.094    14.106    14.124    14.132    14.139    14.154    14.165    14.174    14.191    14.203    14.218    14.229    14.236    14.252    14.259    14.268    14.277    14.287    14.297    14.305    14.314    14.335    14.344    14.356    14.365    14.385    14.395    14.406    14.415    14.428    14.445    14.448    14.465    14.470    14.482    14.499    14.507    14.515    14.535    14.545    14.558    14.568    14.575    14.602    14.609    14.620    14.627    14.633    14.642    14.671    14.678    14.683    14.702    14.707    14.712    14.741    14.752    14.757    14.766    14.785    14.791    14.798    14.810    14.824    14.829    14.841    14.843    14.846    14.870    14.881    14.885    14.898    14.906    14.913    14.928    14.935    14.950    14.957    14.959    14.985    14.996    15.000    15.022    15.026    15.030    15.052    15.055    15.061    15.066    15.092    15.093    15.104    15.107    15.114    15.126    15.133    15.141    15.146    15.159    15.170    15.176    15.187    15.202    15.207    15.213    15.219    15.225    15.233    15.241    15.249    15.259    15.266    15.279    15.287    15.292    15.302    15.309    15.318    15.324    15.337    15.342    15.352    15.358    15.366    15.374    15.379    15.385    15.415    15.425    15.432    15.437    15.442    15.460    15.470    15.476    15.485    15.498    15.510    15.514    15.530    15.539    15.550    15.555    15.564    15.569    15.574    15.575    15.576    15.576    15.578    15.578    15.579    15.578    15.578    15.576    15.576    15.575    15.572    15.571    15.568    15.564    15.559    15.552    15.544    15.536    15.526    15.518    15.512    15.503    15.495    15.489    15.479    15.468    15.461    15.454    15.448    15.442    15.437    15.422    15.413    15.406    15.383    15.377    15.366    15.359    15.354    15.343    15.333    15.326    15.318    15.309    15.305    15.300    15.293    15.283    15.280    15.266    15.260    15.255    15.248    15.244    15.233    15.225    15.219    15.213    15.207    15.202    15.194    15.186    15.176    15.172    15.165    15.150    15.142    15.137    15.126    15.116    15.112    15.095    15.092    15.085    15.071    15.066    15.059    15.049    15.045    15.039    15.033    15.028    15.024    15.019    15.007
[truncated: 22,285,239 more chars]
